# Supplementary material for: Highly Antiproliferative Latonduine and Indolo[2,3-c]quinoline Derivatives: Complex Formation with Copper(II) Markedly Changes the Kinase Inhibitory Profile
Source: J Med Chem. 2022 Feb 1;65(3):2238–61. doi: 10.1021/acs.jmedchem.1c01740 (PMC8842277; doi:10.1021/acs.jmedchem.1c01740)
Supplement: Supplementary file 2 — jm1c01740_si_002.csv [file jm1c01740_si_002.csv]

Compound_ID	SMILE	Colo320 IC50	Colo205 IC50	MRC-5 IC50
HL1	C12=CC=CC=C1C3=C(/C(NCC4=C3C=CC=C4)=N/N=C/C5=CC=C(CN6CCOCC6)C=N5)N2	8.32 ± 0.81	2.545 ± 0.058	3.02 ± 0.23
HL2	BrC1=CC=C(NC2=C3C4=C(C=CC=C4)CN/C2=N\N=C\C5=CC=C(CN6CCOCC6)C=N5)C3=C1	4.80 ± 0.48	2.83 ± 0.46	4.86 ± 0.32
HL3	C/C(C1=CC=C(CN2CCOCC2)C=N1)=N\N=C(NCC3=C4C=CC=C3)\C5=C4C6=CC=CC=C6N5	1.41 ± 0.20	0.372 ± 0.99	1.13 ± 0.17
HL4	C/C(C1=CC=C(CN2CCOCC2)C=N1)=N\N=C(NCC3=C4C=CC=C3)\C5=C4C6=CC(Br)=CC=C6N5	1.34 ± 0.38	0.267 ± 0.01	0.374 ± 0.025
HL5	C12=CC=CC=C1C3=C(/C(NC4=C3C=CC=C4)=N/N=C/C5=CC=C(CN6CCOCC6)C=N5)N2	2.08 ± 0.13	1.40 ± 0.19	0.615 ± 0.054
HL6	BrC1=CC=C(NC2=C3C4=C(C=CC=C4)N/C2=N\N=C\C5=CC=C(CN6CCOCC6)C=N5)C3=C1	1.04 ± 0.12	1.03 ± 0.12	0.043 ± 0.010
HL7	C/C(C1=CC=C(CN2CCOCC2)C=N1)=N\N=C(NC3=C4C=CC=C3)\C5=C4C6=CC=CC=C6N5	0.392 ± 0.025	0.123 ± 0.012	2.83 ± 0.52
HL8	C/C(C1=CC=C(CN2CCOCC2)C=N1)=N\N=C(NC3=C4C=CC=C3)\C5=C4C6=CC(Br)=CC=C6N5	4.07 ± 0.07	0.016 ± 0.002	1.066 ± 0.051
1	Cl[Cu]12(Cl)[N](CC3=C4C=CC=C3)=C(N[N]1=CC5=CC=C(CN6CCOCC6)C=[N]52)C7=C4C8=CC=CC=C8N7	2.29 ± 0.19	1.425 ± 0.047	1.90 ± 0.16
2	BrC1=CC=C(NC2=C3C4=C(C=CC=C4)C[N]5=C2N[N]6=CC7=CC=C(CN8CCOCC8)C=[N]7[Cu]56(Cl)Cl)C3=C1	3.19 ± 0.45	2.74 ± 0.12	5.52 ± 0.38
3	CC(C1=CC=C(CN2CCOCC2)C=[N]1[Cu]34(Cl)Cl)=[N]4NC5=[N]3CC(C=CC=C6)=C6C7=C5NC8=CC=CC=C87	0.335 ± 0.053	0.23 ± 0.042	0.413 ± 0.03
4	CC(C1=CC=C(CN2CCOCC2)C=[N]1[Cu]34(Cl)Cl)=[N]3NC5=[N]4CC(C=CC=C6)=C6C7=C5NC8=CC=C(Br)C=C87	0.109 ± 0.008	0.22 ± 0.01	0.397 ± 0.029
5	Cl[Cu]12(Cl)[N](C3=C4C=CC=C3)=C(N[N]1=CC5=CC=C(CN6CCOCC6)C=[N]52)C7=C4C8=CC=CC=C8N7	2.64 ± 0.17	2.09 ± 0.13	2.30 ± 0.13
6	BrC1=CC=C(NC2=C3C4=C(C=CC=C4)[N]5=C2N[N]6=CC7=CC=C(CN8CCOCC8)C=[N]7[Cu]56(Cl)Cl)C3=C1	0.851 ± 0.056	1.087 ± 0.034	0.221 ± 0.014
7	CC(C1=CC=C(CN2CCOCC2)C=[N]1[Cu]34(Cl)Cl)=[N]4NC5=[N]3C(C=CC=C6)=C6C7=C5NC8=CC=CC=C87	0.149 ± 0.007	0.098 ± 0.007	0.652 ± 0.063
8	BrC1=CC=C(NC2=C3C4=C(C=CC=C4)[N]5=C2N[N]6=C(C)C7=CC=C(CN8CCOCC8)C=[N]7[Cu]65(Cl)Cl)C3=C1	0.547 ± 0.003	0.038 ± 0.002	0.165 ± 0.013
