# Supplementary material for: Highly Antiproliferative Latonduine and Indolo[2,3-c]quinoline Derivatives: Complex Formation with Copper(II) Markedly Changes the Kinase Inhibitory Profile
Source: J Med Chem. 2022 Feb 1;65(3):2238–61. doi: 10.1021/acs.jmedchem.1c01740 (PMC8842277; doi:10.1021/acs.jmedchem.1c01740)
Supplement: Supplementary file 3 — jm1c01740_si_003.pdb [file jm1c01740_si_003.pdb]

REMARK   Accelrys ViewerPro PDB file
REMARK   Created:  Sun Dec 19 17:22:06 GMT Standard Time 2021
CRYST1   51.666   53.736   64.177  65.45  71.91  73.84 P1
MODEL        1
ATOM      1  N   ASN A  18      11.470 -18.318  19.780  1.00 47.95              
ATOM      2  CA  ASN A  18      12.843 -18.413  19.205  1.00 45.80              
ATOM      3  C   ASN A  18      13.346 -17.073  18.651  1.00 36.54              
ATOM      4  O   ASN A  18      14.433 -17.034  18.076  1.00 40.63              
ATOM      5  CB  ASN A  18      12.937 -19.449  18.065  1.00 48.36              
ATOM      6  CG  ASN A  18      11.863 -20.507  18.117  1.00 46.90              
ATOM      7  OD1 ASN A  18      10.782 -20.275  18.634  1.00 46.73              
ATOM      8  ND2 ASN A  18      12.150 -21.677  17.541  1.00 49.72              
ATOM      9  N   ILE A  19      12.572 -15.992  18.780  1.00 35.57              
ATOM     10  CA  ILE A  19      12.992 -14.707  18.161  1.00 33.80              
ATOM     11  C   ILE A  19      14.237 -14.155  18.864  1.00 33.89              
ATOM     12  O   ILE A  19      15.117 -13.614  18.202  1.00 34.80              
ATOM     13  CB  ILE A  19      11.822 -13.632  18.016  1.00 30.61              
ATOM     14  CG1 ILE A  19      12.117 -12.648  16.881  1.00 30.90              
ATOM     15  CG2 ILE A  19      11.564 -12.860  19.304  1.00 33.04              
ATOM     16  CD1 ILE A  19      12.166 -13.264  15.493  1.00 27.43              
ATOM     17  N   ARG A  20      14.324 -14.340  20.184  1.00 35.64              
ATOM     18  CA  ARG A  20      15.514 -13.962  20.955  1.00 34.95              
ATOM     19  C   ARG A  20      16.699 -14.904  20.717  1.00 39.38              
ATOM     20  O   ARG A  20      17.844 -14.502  20.905  1.00 40.90              
ATOM     21  CB  ARG A  20      15.193 -13.882  22.450  1.00 40.46              
ATOM     22  N   LYS A  21      16.434 -16.143  20.295  1.00 42.57              
ATOM     23  CA  LYS A  21      17.514 -17.072  19.911  1.00 43.36              
ATOM     24  C   LYS A  21      18.141 -16.697  18.567  1.00 40.73              
ATOM     25  O   LYS A  21      19.277 -17.080  18.282  1.00 45.60              
ATOM     26  CB  LYS A  21      17.012 -18.530  19.859  1.00 39.86              
ATOM     27  N   THR A  22      17.397 -15.965  17.740  1.00 32.31              
ATOM     28  CA  THR A  22      17.851 -15.614  16.396  1.00 30.60              
ATOM     29  C   THR A  22      18.508 -14.227  16.370  1.00 25.39              
ATOM     30  O   THR A  22      19.466 -14.015  15.628  1.00 29.26              
ATOM     31  CB  THR A  22      16.671 -15.634  15.379  1.00 29.44              
ATOM     32  OG1 THR A  22      15.951 -16.872  15.490  1.00 38.25              
ATOM     33  CG2 THR A  22      17.180 -15.452  13.927  1.00 34.08              
ATOM     34  N   PHE A  23      17.983 -13.307  17.185  1.00 27.43              
ATOM     35  CA  PHE A  23      18.357 -11.885  17.148  1.00 24.33              
ATOM     36  C   PHE A  23      18.706 -11.302  18.504  1.00 27.52              
ATOM     37  O   PHE A  23      18.053 -11.604  19.519  1.00 28.57              
ATOM     38  CB  PHE A  23      17.213 -11.054  16.564  1.00 21.65              
ATOM     39  CG  PHE A  23      16.921 -11.354  15.119  1.00 22.38              
ATOM     40  CD1 PHE A  23      17.769 -10.910  14.116  1.00 25.30              
ATOM     41  CD2 PHE A  23      15.782 -12.074  14.761  1.00 21.95              
ATOM     42  CE1 PHE A  23      17.504 -11.199  12.788  1.00 24.04              
ATOM     43  CE2 PHE A  23      15.504 -12.354  13.430  1.00 22.10              
ATOM     44  CZ  PHE A  23      16.372 -11.904  12.443  1.00 23.92              
ATOM     45  N   ILE A  24      19.728 -10.437  18.496  1.00 24.02              
ATOM     46  CA  ILE A  24      20.055  -9.578  19.630  1.00 29.00              
ATOM     47  C   ILE A  24      19.339  -8.238  19.411  1.00 27.76              
ATOM     48  O   ILE A  24      19.481  -7.623  18.361  1.00 23.39              
ATOM     49  CB  ILE A  24      21.593  -9.341  19.728  1.00 24.57              
ATOM     50  CG1 ILE A  24      22.334 -10.648  20.044  1.00 31.43              
ATOM     51  CG2 ILE A  24      21.909  -8.255  20.754  1.00 28.50              
ATOM     52  CD1 ILE A  24      23.843 -10.545  19.846  1.00 34.61              
ATOM     53  N   PHE A  25      18.538  -7.814  20.381  1.00 27.07              
ATOM     54  CA  PHE A  25      17.820  -6.546  20.287  1.00 27.74              
ATOM     55  C   PHE A  25      18.718  -5.428  20.814  1.00 27.86              
ATOM     56  O   PHE A  25      19.185  -5.493  21.945  1.00 30.29              
ATOM     57  CB  PHE A  25      16.486  -6.647  21.032  1.00 33.65              
ATOM     58  CG  PHE A  25      15.466  -7.500  20.309  1.00 36.25              
ATOM     59  CD1 PHE A  25      15.587  -8.889  20.274  1.00 33.93              
ATOM     60  CD2 PHE A  25      14.412  -6.913  19.619  1.00 35.05              
ATOM     61  CE1 PHE A  25      14.666  -9.670  19.585  1.00 33.16              
ATOM     62  CE2 PHE A  25      13.480  -7.690  18.946  1.00 36.06              
ATOM     63  CZ  PHE A  25      13.610  -9.074  18.927  1.00 32.51              
ATOM     64  N   MET A  26      18.973  -4.419  19.979  1.00 26.08              
ATOM     65  CA  MET A  26      19.949  -3.342  20.282  1.00 20.40              
ATOM     66  C   MET A  26      19.313  -1.990  20.660  1.00 27.88              
ATOM     67  O   MET A  26      19.786  -1.333  21.591  1.00 33.14              
ATOM     68  CB  MET A  26      20.919  -3.186  19.091  1.00 20.05              
ATOM     69  CG  MET A  26      21.734  -4.459  18.806  1.00 23.84              
ATOM     70  SD  MET A  26      22.818  -4.327  17.376  1.00 27.90              
ATOM     71  CE  MET A  26      23.743  -2.848  17.800  1.00 26.97              
ATOM     72  N   GLU A  27      18.272  -1.570  19.939  1.00 22.54              
ATOM     73  CA  GLU A  27      17.479  -0.400  20.315  1.00 25.91              
ATOM     74  C   GLU A  27      16.144  -0.335  19.611  1.00 22.12              
ATOM     75  O   GLU A  27      15.924  -1.003  18.604  1.00 22.87              
ATOM     76  CB  GLU A  27      18.244   0.923  20.107  1.00 32.21              
ATOM     77  CG  GLU A  27      18.439   1.371  18.701  1.00 33.49              
ATOM     78  CD  GLU A  27      19.261   2.676  18.616  1.00 36.97              
ATOM     79  OE1 GLU A  27      18.758   3.742  19.037  1.00 42.62              
ATOM     80  OE2 GLU A  27      20.400   2.635  18.109  1.00 35.05              
ATOM     81  N   VAL A  28      15.253   0.482  20.159  1.00 24.36              
ATOM     82  CA  VAL A  28      13.971   0.755  19.532  1.00 20.78              
ATOM     83  C   VAL A  28      14.160   1.895  18.525  1.00 21.98              
ATOM     84  O   VAL A  28      14.580   2.993  18.906  1.00 26.19              
ATOM     85  CB  VAL A  28      12.899   1.143  20.593  1.00 24.51              
ATOM     86  CG1 VAL A  28      11.544   1.386  19.910  1.00 30.10              
ATOM     87  CG2 VAL A  28      12.801   0.060  21.665  1.00 27.34              
ATOM     88  N   LEU A  29      13.856   1.631  17.252  1.00 19.56              
ATOM     89  CA  LEU A  29      13.948   2.621  16.174  1.00 22.93              
ATOM     90  C   LEU A  29      12.635   3.394  15.954  1.00 25.62              
ATOM     91  O   LEU A  29      12.649   4.545  15.498  1.00 32.07              
ATOM     92  CB  LEU A  29      14.372   1.934  14.861  1.00 21.30              
ATOM     93  CG  LEU A  29      15.742   1.253  14.850  1.00 20.16              
ATOM     94  CD1 LEU A  29      15.995   0.593  13.515  1.00 18.45              
ATOM     95  CD2 LEU A  29      16.881   2.239  15.178  1.00 23.30              
ATOM     96  N   GLY A  30      11.507   2.763  16.258  1.00 23.86              
ATOM     97  CA  GLY A  30      10.201   3.436  16.220  1.00 21.81              
ATOM     98  C   GLY A  30       9.126   2.610  16.905  1.00 23.02              
ATOM     99  O   GLY A  30       9.277   1.396  17.076  1.00 20.81              
ATOM    100  N   SER A  31       8.046   3.267  17.313  1.00 25.02              
ATOM    101  CA  SER A  31       6.908   2.563  17.927  1.00 29.49              
ATOM    102  C   SER A  31       5.552   3.183  17.555  1.00 24.90              
ATOM    103  O   SER A  31       5.426   4.392  17.420  1.00 33.23              
ATOM    104  CB  SER A  31       7.081   2.524  19.441  1.00 35.57              
ATOM    105  OG  SER A  31       5.954   1.913  20.039  1.00 48.36              
ATOM    106  N   GLY A  32       4.563   2.325  17.354  1.00 24.41              
ATOM    107  CA  GLY A  32       3.216   2.720  17.013  1.00 27.49              
ATOM    108  C   GLY A  32       2.206   1.980  17.869  1.00 29.37              
ATOM    109  O   GLY A  32       2.565   1.354  18.887  1.00 32.38              
ATOM    110  N   ALA A  33       0.949   2.034  17.438  1.00 28.65              
ATOM    111  CA  ALA A  33      -0.178   1.443  18.171  1.00 26.48              
ATOM    112  C   ALA A  33      -0.079  -0.069  18.336  1.00 26.62              
ATOM    113  O   ALA A  33      -0.276  -0.597  19.446  1.00 29.25              
ATOM    114  CB  ALA A  33      -1.484   1.795  17.465  1.00 34.09              
ATOM    115  N   PHE A  34       0.180  -0.765  17.229  1.00 21.49              
ATOM    116  CA  PHE A  34       0.265  -2.216  17.238  1.00 21.39              
ATOM    117  C   PHE A  34       1.497  -2.779  16.527  1.00 20.07              
ATOM    118  O   PHE A  34       1.590  -3.997  16.298  1.00 21.79              
ATOM    119  CB  PHE A  34      -1.023  -2.823  16.679  1.00 24.10              
ATOM    120  CG  PHE A  34      -1.278  -2.512  15.239  1.00 23.11              
ATOM    121  CD1 PHE A  34      -0.870  -3.394  14.242  1.00 26.96              
ATOM    122  CD2 PHE A  34      -1.982  -1.364  14.883  1.00 27.35              
ATOM    123  CE1 PHE A  34      -1.110  -3.125  12.916  1.00 25.59              
ATOM    124  CE2 PHE A  34      -2.232  -1.075  13.551  1.00 33.59              
ATOM    125  CZ  PHE A  34      -1.799  -1.956  12.561  1.00 31.05              
ATOM    126  N   SER A  35       2.436  -1.893  16.182  1.00 21.13              
ATOM    127  CA  SER A  35       3.684  -2.292  15.546  1.00 20.43              
ATOM    128  C   SER A  35       4.848  -1.462  16.097  1.00 20.18              
ATOM    129  O   SER A  35       4.669  -0.345  16.579  1.00 22.37              
ATOM    130  CB  SER A  35       3.575  -2.164  14.023  1.00 20.00              
ATOM    131  OG  SER A  35       3.052  -0.903  13.658  1.00 23.00              
ATOM    132  N   GLU A  36       6.031  -2.056  16.089  1.00 18.46              
ATOM    133  CA  GLU A  36       7.241  -1.378  16.520  1.00 16.20              
ATOM    134  C   GLU A  36       8.422  -1.924  15.729  1.00 18.70              
ATOM    135  O   GLU A  36       8.376  -3.056  15.234  1.00 22.49              
ATOM    136  CB  GLU A  36       7.464  -1.551  18.015  1.00 24.93              
ATOM    137  CG  GLU A  36       7.821  -2.938  18.440  1.00 35.11              
ATOM    138  CD  GLU A  36       7.526  -3.219  19.907  1.00 45.00              
ATOM    139  OE1 GLU A  36       7.563  -2.269  20.737  1.00 39.61              
ATOM    140  OE2 GLU A  36       7.256  -4.408  20.210  1.00 45.64              
ATOM    141  N   VAL A  37       9.486  -1.127  15.650  1.00 17.18              
ATOM    142  CA  VAL A  37      10.672  -1.507  14.895  1.00 17.18              
ATOM    143  C   VAL A  37      11.896  -1.441  15.776  1.00 16.92              
ATOM    144  O   VAL A  37      12.162  -0.421  16.413  1.00 19.42              
ATOM    145  CB  VAL A  37      10.875  -0.622  13.619  1.00 18.02              
ATOM    146  CG1 VAL A  37      12.128  -1.062  12.861  1.00 16.34              
ATOM    147  CG2 VAL A  37       9.655  -0.706  12.697  1.00 24.75              
ATOM    148  N   PHE A  38      12.654  -2.527  15.771  1.00 16.11              
ATOM    149  CA  PHE A  38      13.861  -2.653  16.544  1.00 17.49              
ATOM    150  C   PHE A  38      15.081  -2.793  15.654  1.00 14.92              
ATOM    151  O   PHE A  38      15.053  -3.460  14.623  1.00 18.71              
ATOM    152  CB  PHE A  38      13.785  -3.909  17.408  1.00 21.91              
ATOM    153  CG  PHE A  38      12.718  -3.867  18.453  1.00 22.73              
ATOM    154  CD1 PHE A  38      12.889  -3.117  19.612  1.00 35.58              
ATOM    155  CD2 PHE A  38      11.572  -4.592  18.303  1.00 23.52              
ATOM    156  CE1 PHE A  38      11.906  -3.092  20.586  1.00 38.15              
ATOM    157  CE2 PHE A  38      10.591  -4.572  19.283  1.00 27.77              
ATOM    158  CZ  PHE A  38      10.757  -3.828  20.412  1.00 30.31              
ATOM    159  N   LEU A  39      16.168  -2.171  16.073  1.00 17.78              
ATOM    160  CA  LEU A  39      17.474  -2.483  15.524  1.00 16.09              
ATOM    161  C   LEU A  39      17.900  -3.798  16.150  1.00 16.91              
ATOM    162  O   LEU A  39      17.927  -3.935  17.362  1.00 17.67              
ATOM    163  CB  LEU A  39      18.471  -1.383  15.874  1.00 16.51              
ATOM    164  CG  LEU A  39      19.930  -1.564  15.420  1.00 21.47              
ATOM    165  CD1 LEU A  39      20.041  -1.617  13.919  1.00 19.35              
ATOM    166  CD2 LEU A  39      20.813  -0.440  16.001  1.00 21.30              
ATOM    167  N   VAL A  40      18.226  -4.768  15.309  1.00 17.04              
ATOM    168  CA  VAL A  40      18.649  -6.101  15.769  1.00 18.31              
ATOM    169  C   VAL A  40      19.902  -6.565  15.025  1.00 18.50              
ATOM    170  O   VAL A  40      20.172  -6.134  13.888  1.00 15.47              
ATOM    171  CB  VAL A  40      17.533  -7.162  15.563  1.00 17.49              
ATOM    172  CG1 VAL A  40      16.261  -6.784  16.350  1.00 15.78              
ATOM    173  CG2 VAL A  40      17.216  -7.339  14.078  1.00 15.07              
ATOM    174  N   LYS A  41      20.641  -7.453  15.685  1.00 19.82              
ATOM    175  CA  LYS A  41      21.800  -8.131  15.130  1.00 20.62              
ATOM    176  C   LYS A  41      21.470  -9.607  15.001  1.00 20.82              
ATOM    177  O   LYS A  41      21.093 -10.244  15.991  1.00 22.27              
ATOM    178  CB  LYS A  41      23.000  -7.946  16.060  1.00 20.13              
ATOM    179  CG  LYS A  41      24.301  -8.505  15.549  1.00 22.77              
ATOM    180  CD  LYS A  41      25.397  -8.388  16.621  1.00 28.07              
ATOM    181  CE  LYS A  41      26.783  -8.528  16.025  1.00 38.31              
ATOM    182  NZ  LYS A  41      27.732  -9.033  17.058  1.00 48.29              
ATOM    183  N   GLN A  42      21.594 -10.136  13.783  1.00 24.29              
ATOM    184  CA  GLN A  42      21.395 -11.558  13.515  0.80 29.48              
ATOM    185  C   GLN A  42      22.555 -12.318  14.183  1.00 28.53              
ATOM    186  O   GLN A  42      23.719 -12.123  13.817  1.00 28.47              
ATOM    187  CB  GLN A  42      21.358 -11.812  11.989  0.80 30.91              
ATOM    188  CG  GLN A  42      21.020 -13.255  11.590  0.80 27.05              
ATOM    189  CD  GLN A  42      21.083 -13.533  10.073  0.80 39.54              
ATOM    190  OE1 GLN A  42      20.643 -14.596   9.626  0.80 53.39              
ATOM    191  NE2 GLN A  42      21.631 -12.595   9.285  0.80 28.48              
ATOM    192  N   ARG A  43      22.247 -13.171  15.160  1.00 28.43              
ATOM    193  CA  ARG A  43      23.302 -13.870  15.920  1.00 35.98              
ATOM    194  C   ARG A  43      24.280 -14.708  15.085  1.00 38.03              
ATOM    195  O   ARG A  43      25.478 -14.741  15.377  1.00 42.82              
ATOM    196  CB  ARG A  43      22.695 -14.771  16.993  1.00 34.53              
ATOM    197  CG  ARG A  43      22.175 -14.045  18.201  1.00 36.62              
ATOM    198  CD  ARG A  43      21.795 -15.040  19.300  1.00 41.33              
ATOM    199  NE  ARG A  43      21.045 -14.360  20.347  1.00 35.24              
ATOM    200  CZ  ARG A  43      21.585 -13.739  21.393  1.00 40.81              
ATOM    201  NH1 ARG A  43      22.904 -13.719  21.582  1.00 39.52              
ATOM    202  NH2 ARG A  43      20.791 -13.133  22.271  1.00 43.39              
ATOM    203  N   LEU A  44      23.769 -15.405  14.078  1.00 40.29              
ATOM    204  CA  LEU A  44      24.601 -16.308  13.270  1.00 47.35              
ATOM    205  C   LEU A  44      25.606 -15.541  12.405  1.00 42.51              
ATOM    206  O   LEU A  44      26.785 -15.896  12.352  1.00 42.61              
ATOM    207  CB  LEU A  44      23.714 -17.209  12.398  1.00 51.01              
ATOM    208  CG  LEU A  44      24.369 -18.184  11.410  1.00 51.74              
ATOM    209  CD1 LEU A  44      25.316 -19.133  12.124  1.00 60.50              
ATOM    210  CD2 LEU A  44      23.292 -18.953  10.634  1.00 53.76              
ATOM    211  N   THR A  45      25.135 -14.481  11.752  1.00 36.97              
ATOM    212  CA  THR A  45      25.936 -13.742  10.768  1.00 33.37              
ATOM    213  C   THR A  45      26.556 -12.456  11.312  1.00 32.25              
ATOM    214  O   THR A  45      27.563 -11.971  10.780  1.00 32.78              
ATOM    215  CB  THR A  45      25.081 -13.378   9.547  1.00 35.31              
ATOM    216  OG1 THR A  45      24.064 -12.447   9.943  1.00 29.80              
ATOM    217  CG2 THR A  45      24.439 -14.632   8.929  1.00 34.01              
ATOM    218  N   GLY A  46      25.939 -11.888  12.347  1.00 27.34              
ATOM    219  CA  GLY A  46      26.339 -10.598  12.888  1.00 28.89              
ATOM    220  C   GLY A  46      25.780  -9.397  12.131  1.00 29.28              
ATOM    221  O   GLY A  46      26.021  -8.242  12.515  1.00 28.57              
ATOM    222  N   LYS A  47      25.012  -9.660  11.075  1.00 24.31              
ATOM    223  CA  LYS A  47      24.458  -8.604  10.235  1.00 22.68              
ATOM    224  C   LYS A  47      23.316  -7.911  10.967  1.00 20.70              
ATOM    225  O   LYS A  47      22.595  -8.545  11.750  1.00 21.01              
ATOM    226  CB  LYS A  47      23.941  -9.171   8.915  1.00 22.34              
ATOM    227  CG  LYS A  47      24.949  -9.925   8.087  1.00 33.44              
ATOM    228  CD  LYS A  47      24.258 -10.571   6.900  1.00 43.49              
ATOM    229  N   LEU A  48      23.180  -6.609  10.706  1.00 21.51              
ATOM    230  CA  LEU A  48      22.140  -5.764  11.295  1.00 16.55              
ATOM    231  C   LEU A  48      20.916  -5.624  10.388  1.00 16.15              
ATOM    232  O   LEU A  48      21.031  -5.572   9.151  1.00 16.63              
ATOM    233  CB  LEU A  48      22.686  -4.372  11.653  1.00 18.04              
ATOM    234  CG  LEU A  48      23.932  -4.305  12.540  1.00 16.95              
ATOM    235  CD1 LEU A  48      24.236  -2.851  12.897  1.00 21.56              
ATOM    236  CD2 LEU A  48      23.756  -5.145  13.809  1.00 22.12              
ATOM    237  N   PHE A  49      19.753  -5.550  11.038  1.00 18.75              
ATOM    238  CA  PHE A  49      18.449  -5.430  10.368  1.00 16.19              
ATOM    239  C   PHE A  49      17.501  -4.579  11.203  1.00 14.17              
ATOM    240  O   PHE A  49      17.747  -4.320  12.369  1.00 15.09              
ATOM    241  CB  PHE A  49      17.801  -6.807  10.176  1.00 16.37              
ATOM    242  CG  PHE A  49      18.597  -7.745   9.306  1.00 13.65              
ATOM    243  CD1 PHE A  49      18.460  -7.724   7.922  1.00 17.97              
ATOM    244  CD2 PHE A  49      19.518  -8.617   9.860  1.00 18.49              
ATOM    245  CE1 PHE A  49      19.190  -8.592   7.116  1.00 20.46              
ATOM    246  CE2 PHE A  49      20.249  -9.490   9.053  1.00 21.24              
ATOM    247  CZ  PHE A  49      20.086  -9.471   7.685  1.00 22.16              
ATOM    248  N   ALA A  50      16.449  -4.108  10.543  1.00 13.84              
ATOM    249  CA  ALA A  50      15.288  -3.511  11.178  1.00 15.41              
ATOM    250  C   ALA A  50      14.209  -4.602  11.310  1.00 18.76              
ATOM    251  O   ALA A  50      13.679  -5.098  10.303  1.00 17.82              
ATOM    252  CB  ALA A  50      14.767  -2.365  10.331  1.00 14.76              
ATOM    253  N   LEU A  51      13.882  -4.956  12.543  1.00 13.81              
ATOM    254  CA  LEU A  51      12.871  -5.974  12.806  1.00 15.63              
ATOM    255  C   LEU A  51      11.526  -5.293  13.141  1.00 14.86              
ATOM    256  O   LEU A  51      11.386  -4.653  14.188  1.00 12.89              
ATOM    257  CB  LEU A  51      13.319  -6.861  13.955  1.00 16.33              
ATOM    258  CG  LEU A  51      12.464  -8.125  14.184  1.00 19.39              
ATOM    259  CD1 LEU A  51      12.692  -9.106  13.039  1.00 17.90              
ATOM    260  CD2 LEU A  51      12.789  -8.765  15.539  1.00 23.09              
ATOM    261  N   LYS A  52      10.549  -5.405  12.247  1.00 15.92              
ATOM    262  CA  LYS A  52       9.231  -4.809  12.489  1.00 16.06              
ATOM    263  C   LYS A  52       8.324  -5.875  13.088  1.00 17.54              
ATOM    264  O   LYS A  52       8.073  -6.910  12.466  1.00 15.45              
ATOM    265  CB  LYS A  52       8.636  -4.246  11.192  1.00 20.76              
ATOM    266  CG  LYS A  52       7.349  -3.462  11.373  1.00 21.65              
ATOM    267  CD  LYS A  52       6.822  -2.914  10.060  1.00 21.86              
ATOM    268  CE  LYS A  52       5.898  -1.742  10.309  1.00 20.16              
ATOM    269  NZ  LYS A  52       5.291  -1.299   9.042  1.00 24.56              
ATOM    270  N   CYS A  53       7.896  -5.625  14.319  1.00 16.97              
ATOM    271  CA  CYS A  53       7.089  -6.549  15.113  1.00 18.78              
ATOM    272  C   CYS A  53       5.659  -6.036  15.131  1.00 18.94              
ATOM    273  O   CYS A  53       5.414  -4.904  15.526  1.00 20.57              
ATOM    274  CB  CYS A  53       7.640  -6.639  16.520  1.00 22.20              
ATOM    275  SG  CYS A  53       9.403  -6.905  16.606  1.00 27.01              
ATOM    276  N   ILE A  54       4.745  -6.860  14.630  1.00 22.43              
ATOM    277  CA  ILE A  54       3.351  -6.489  14.413  1.00 19.27              
ATOM    278  C   ILE A  54       2.451  -7.436  15.207  1.00 18.15              
ATOM    279  O   ILE A  54       2.487  -8.663  15.015  1.00 19.34              
ATOM    280  CB  ILE A  54       2.944  -6.564  12.913  1.00 16.62              
ATOM    281  CG1 ILE A  54       3.909  -5.734  12.028  1.00 18.25              
ATOM    282  CG2 ILE A  54       1.453  -6.110  12.749  1.00 19.10              
ATOM    283  CD1 ILE A  54       3.792  -5.990  10.555  1.00 18.53              
ATOM    284  N   LYS A  55       1.670  -6.850  16.108  1.00 20.01              
ATOM    285  CA  LYS A  55       0.722  -7.606  16.938  1.00 19.05              
ATOM    286  C   LYS A  55      -0.479  -8.014  16.117  1.00 23.92              
ATOM    287  O   LYS A  55      -1.122  -7.177  15.474  1.00 31.51              
ATOM    288  CB  LYS A  55       0.272  -6.790  18.150  1.00 24.43              
ATOM    289  CG  LYS A  55      -0.665  -7.561  19.117  1.00 26.12              
ATOM    290  N   LYS A  56      -0.774  -9.312  16.137  1.00 26.81              
ATOM    291  CA  LYS A  56      -1.945  -9.860  15.441  1.00 25.05              
ATOM    292  C   LYS A  56      -3.302  -9.346  15.984  1.00 35.65              
ATOM    293  O   LYS A  56      -3.369  -8.780  17.068  1.00 36.22              
ATOM    294  CB  LYS A  56      -1.895 -11.383  15.522  1.00 32.90              
ATOM    295  CG  LYS A  56      -0.770 -11.990  14.698  1.00 29.61              
ATOM    296  CD  LYS A  56      -0.829 -13.509  14.771  1.00 32.35              
ATOM    297  CE  LYS A  56       0.025 -14.166  13.705  1.00 33.89              
ATOM    298  NZ  LYS A  56      -0.022 -15.659  13.810  1.00 29.88              
ATOM    299  N   SER A  64      -7.248 -11.166   7.443  1.00 37.40              
ATOM    300  CA  SER A  64      -6.783 -11.656   6.143  1.00 37.72              
ATOM    301  C   SER A  64      -6.014 -10.570   5.395  1.00 36.91              
ATOM    302  O   SER A  64      -5.108 -10.866   4.618  1.00 31.86              
ATOM    303  CB  SER A  64      -7.957 -12.148   5.278  1.00 39.11              
ATOM    304  OG  SER A  64      -9.041 -11.227   5.287  1.00 42.92              
ATOM    305  N   SER A  65      -6.399  -9.318   5.623  1.00 32.78              
ATOM    306  CA  SER A  65      -5.832  -8.195   4.874  1.00 35.28              
ATOM    307  C   SER A  65      -4.340  -8.020   5.182  1.00 27.54              
ATOM    308  O   SER A  65      -3.547  -7.777   4.267  1.00 29.67              
ATOM    309  CB  SER A  65      -6.615  -6.912   5.160  1.00 39.19              
ATOM    310  OG  SER A  65      -6.593  -6.589   6.544  1.00 46.96              
ATOM    311  N   LEU A  66      -3.951  -8.164   6.446  1.00 28.18              
ATOM    312  CA  LEU A  66      -2.525  -8.097   6.790  1.00 28.25              
ATOM    313  C   LEU A  66      -1.761  -9.258   6.180  1.00 29.52              
ATOM    314  O   LEU A  66      -0.675  -9.059   5.633  1.00 30.13              
ATOM    315  CB  LEU A  66      -2.290  -8.058   8.300  1.00 29.36              
ATOM    316  CG  LEU A  66      -0.803  -8.011   8.690  1.00 33.96              
ATOM    317  CD1 LEU A  66      -0.117  -6.805   8.034  1.00 45.37              
ATOM    318  CD2 LEU A  66      -0.612  -7.986  10.199  1.00 40.19              
ATOM    319  N   GLU A  67      -2.311 -10.477   6.264  1.00 32.56              
ATOM    320  CA  GLU A  67      -1.629 -11.620   5.687  1.00 32.51              
ATOM    321  C   GLU A  67      -1.522 -11.534   4.151  1.00 28.94              
ATOM    322  O   GLU A  67      -0.519 -11.950   3.569  1.00 33.49              
ATOM    323  CB  GLU A  67      -2.313 -12.921   6.139  1.00 34.75              
ATOM    324  CG  GLU A  67      -1.563 -14.166   5.723  1.00 38.04              
ATOM    325  CD  GLU A  67      -2.189 -15.440   6.250  1.00 35.85              
ATOM    326  OE1 GLU A  67      -3.233 -15.361   6.921  1.00 36.43              
ATOM    327  OE2 GLU A  67      -1.618 -16.513   5.995  1.00 47.30              
ATOM    328  N   ASN A  68      -2.542 -10.993   3.502  1.00 25.60              
ATOM    329  CA  ASN A  68      -2.505 -10.733   2.063  1.00 29.56              
ATOM    330  C   ASN A  68      -1.443  -9.696   1.694  1.00 28.49              
ATOM    331  O   ASN A  68      -0.783  -9.826   0.666  1.00 29.45              
ATOM    332  CB  ASN A  68      -3.863 -10.224   1.561  1.00 28.49              
ATOM    333  CG  ASN A  68      -4.721 -11.324   0.965  1.00 42.25              
ATOM    334  OD1 ASN A  68      -5.776 -11.658   1.505  1.00 51.63              
ATOM    335  ND2 ASN A  68      -4.268 -11.894  -0.163  1.00 41.48              
ATOM    336  N   GLU A  69      -1.304  -8.661   2.521  1.00 25.98              
ATOM    337  CA  GLU A  69      -0.305  -7.616   2.263  1.00 23.92              
ATOM    338  C   GLU A  69       1.102  -8.193   2.420  1.00 25.27              
ATOM    339  O   GLU A  69       1.987  -7.957   1.597  1.00 25.93              
ATOM    340  CB  GLU A  69      -0.528  -6.409   3.180  1.00 21.74              
ATOM    341  CG  GLU A  69       0.377  -5.203   2.838  1.00 25.99              
ATOM    342  CD  GLU A  69      -0.165  -3.898   3.359  1.00 26.61              
ATOM    343  OE1 GLU A  69      -1.146  -3.392   2.759  1.00 36.85              
ATOM    344  OE2 GLU A  69       0.387  -3.369   4.353  1.00 31.23              
ATOM    345  N   ILE A  70       1.304  -9.002   3.449  1.00 25.81              
ATOM    346  CA  ILE A  70       2.585  -9.688   3.612  1.00 26.15              
ATOM    347  C   ILE A  70       2.930 -10.558   2.397  1.00 24.82              
ATOM    348  O   ILE A  70       4.067 -10.520   1.914  1.00 27.90              
ATOM    349  CB  ILE A  70       2.606 -10.536   4.892  1.00 28.48              
ATOM    350  CG1 ILE A  70       2.716  -9.631   6.127  1.00 31.04              
ATOM    351  CG2 ILE A  70       3.783 -11.493   4.848  1.00 27.10              
ATOM    352  CD1 ILE A  70       2.438 -10.374   7.461  1.00 35.31              
ATOM    353  N   ALA A  71       1.953 -11.325   1.900  1.00 29.54              
ATOM    354  CA  ALA A  71       2.119 -12.121   0.669  1.00 27.50              
ATOM    355  C   ALA A  71       2.641 -11.250  -0.496  1.00 24.19              
ATOM    356  O   ALA A  71       3.536 -11.652  -1.236  1.00 27.97              
ATOM    357  CB  ALA A  71       0.787 -12.827   0.277  1.00 25.82              
ATOM    358  N   VAL A  72       2.088 -10.056  -0.623  1.00 25.58              
ATOM    359  CA  VAL A  72       2.526  -9.086  -1.630  1.00 27.47              
ATOM    360  C   VAL A  72       3.931  -8.572  -1.298  1.00 23.80              
ATOM    361  O   VAL A  72       4.824  -8.592  -2.147  1.00 22.85              
ATOM    362  CB  VAL A  72       1.511  -7.916  -1.729  1.00 22.90              
ATOM    363  CG1 VAL A  72       2.011  -6.819  -2.680  1.00 26.00              
ATOM    364  CG2 VAL A  72       0.129  -8.460  -2.156  1.00 27.25              
ATOM    365  N   LEU A  73       4.135  -8.138  -0.055  1.00 25.87              
ATOM    366  CA  LEU A  73       5.490  -7.740   0.412  1.00 30.89              
ATOM    367  C   LEU A  73       6.594  -8.736   0.017  1.00 29.68              
ATOM    368  O   LEU A  73       7.700  -8.336  -0.380  1.00 30.91              
ATOM    369  CB  LEU A  73       5.508  -7.561   1.936  1.00 33.75              
ATOM    370  CG  LEU A  73       5.536  -6.150   2.505  1.00 43.87              
ATOM    371  CD1 LEU A  73       4.347  -5.329   2.048  1.00 45.41              
ATOM    372  CD2 LEU A  73       5.626  -6.228   4.037  1.00 38.72              
ATOM    373  N   LYS A  74       6.291 -10.027   0.127  1.00 28.78              
ATOM    374  CA  LYS A  74       7.236 -11.090  -0.204  1.00 31.20              
ATOM    375  C   LYS A  74       7.632 -11.080  -1.667  1.00 34.84              
ATOM    376  O   LYS A  74       8.745 -11.447  -1.999  1.00 35.81              
ATOM    377  CB  LYS A  74       6.651 -12.470   0.106  1.00 30.36              
ATOM    378  CG  LYS A  74       6.620 -12.845   1.588  1.00 34.04              
ATOM    379  CD  LYS A  74       5.880 -14.180   1.809  1.00 30.41              
ATOM    380  CE  LYS A  74       5.744 -14.505   3.287  1.00 31.43              
ATOM    381  NZ  LYS A  74       5.019 -15.815   3.546  1.00 31.95              
ATOM    382  N   LYS A  75       6.709 -10.666  -2.526  1.00 35.06              
ATOM    383  CA  LYS A  75       6.868 -10.791  -3.973  1.00 37.46              
ATOM    384  C   LYS A  75       7.480  -9.537  -4.619  1.00 39.27              
ATOM    385  O   LYS A  75       8.158  -9.638  -5.646  1.00 45.54              
ATOM    386  CB  LYS A  75       5.513 -11.121  -4.611  1.00 28.47              
ATOM    387  CG  LYS A  75       5.033 -12.597  -4.422  1.00 30.12              
ATOM    388  N   ILE A  76       7.275  -8.372  -4.007  1.00 32.11              
ATOM    389  CA  ILE A  76       7.609  -7.114  -4.654  1.00 35.46              
ATOM    390  C   ILE A  76       9.087  -6.724  -4.464  1.00 23.87              
ATOM    391  O   ILE A  76       9.745  -7.112  -3.502  1.00 31.65              
ATOM    392  CB  ILE A  76       6.605  -5.993  -4.263  1.00 36.39              
ATOM    393  CG1 ILE A  76       6.810  -5.501  -2.828  1.00 34.66              
ATOM    394  CG2 ILE A  76       5.164  -6.479  -4.497  1.00 46.66              
ATOM    395  CD1 ILE A  76       5.781  -4.452  -2.392  1.00 34.57              
ATOM    396  N   LYS A  77       9.609  -6.013  -5.449  1.00 26.38              
ATOM    397  CA  LYS A  77      11.017  -5.669  -5.495  1.00 26.70              
ATOM    398  C   LYS A  77      11.105  -4.314  -6.174  1.00 25.93              
ATOM    399  O   LYS A  77      10.711  -4.176  -7.348  1.00 24.18              
ATOM    400  CB  LYS A  77      11.814  -6.718  -6.293  1.00 29.89              
ATOM    401  CG  LYS A  77      13.307  -6.431  -6.472  1.00 34.95              
ATOM    402  CD  LYS A  77      13.951  -7.427  -7.437  1.00 37.79              
ATOM    403  N   HIS A  78      11.572  -3.324  -5.404  1.00 20.97              
ATOM    404  CA  HIS A  78      11.787  -1.975  -5.880  1.00 21.15              
ATOM    405  C   HIS A  78      13.035  -1.406  -5.194  1.00 23.12              
ATOM    406  O   HIS A  78      13.229  -1.596  -3.998  1.00 19.17              
ATOM    407  CB  HIS A  78      10.572  -1.118  -5.572  1.00 18.85              
ATOM    408  CG  HIS A  78      10.543   0.177  -6.316  1.00 18.91              
ATOM    409  ND1 HIS A  78      11.344   1.246  -5.979  1.00 16.80              
ATOM    410  CD2 HIS A  78       9.794   0.579  -7.369  1.00 14.61              
ATOM    411  CE1 HIS A  78      11.094   2.248  -6.799  1.00 19.51              
ATOM    412  NE2 HIS A  78      10.161   1.868  -7.657  1.00 17.67              
ATOM    413  N   GLU A  79      13.891  -0.724  -5.959  1.00 21.22              
ATOM    414  CA  GLU A  79      15.155  -0.239  -5.420  1.00 19.71              
ATOM    415  C   GLU A  79      14.990   0.827  -4.338  1.00 17.82              
ATOM    416  O   GLU A  79      15.908   1.046  -3.541  1.00 22.87              
ATOM    417  CB  GLU A  79      16.064   0.289  -6.527  1.00 22.87              
ATOM    418  CG  GLU A  79      15.539   1.491  -7.285  1.00 24.99              
ATOM    419  CD  GLU A  79      16.452   1.884  -8.462  1.00 33.35              
ATOM    420  OE1 GLU A  79      17.483   1.205  -8.675  1.00 37.42              
ATOM    421  OE2 GLU A  79      16.139   2.875  -9.158  1.00 32.98              
ATOM    422  N   ASN A  80      13.842   1.493  -4.330  1.00 14.92              
ATOM    423  CA  ASN A  80      13.511   2.528  -3.319  1.00 14.55              
ATOM    424  C   ASN A  80      12.576   2.081  -2.157  1.00 13.73              
ATOM    425  O   ASN A  80      12.041   2.905  -1.416  1.00 16.32              
ATOM    426  CB  ASN A  80      12.909   3.729  -4.029  1.00 17.30              
ATOM    427  CG  ASN A  80      13.900   4.378  -5.022  1.00 17.71              
ATOM    428  OD1 ASN A  80      13.705   4.342  -6.245  1.00 19.46              
ATOM    429  ND2 ASN A  80      14.964   4.950  -4.492  1.00 18.86              
ATOM    430  N   ILE A  81      12.360   0.784  -2.026  1.00 15.18              
ATOM    431  CA  ILE A  81      11.577   0.257  -0.939  1.00 14.98              
ATOM    432  C   ILE A  81      12.411  -0.753  -0.139  1.00 18.79              
ATOM    433  O   ILE A  81      12.991  -1.662  -0.702  1.00 18.16              
ATOM    434  CB  ILE A  81      10.303  -0.444  -1.450  1.00 14.47              
ATOM    435  CG1 ILE A  81       9.429   0.523  -2.275  1.00 17.55              
ATOM    436  CG2 ILE A  81       9.514  -1.029  -0.255  1.00 17.13              
ATOM    437  CD1 ILE A  81       8.196  -0.112  -2.887  1.00 18.04              
ATOM    438  N   VAL A  82      12.431  -0.599   1.180  1.00 17.54              
ATOM    439  CA  VAL A  82      13.135  -1.541   2.061  1.00 16.00              
ATOM    440  C   VAL A  82      12.785  -3.011   1.709  1.00 13.24              
ATOM    441  O   VAL A  82      11.619  -3.368   1.510  1.00 18.76              
ATOM    442  CB  VAL A  82      12.846  -1.282   3.558  1.00 15.99              
ATOM    443  CG1 VAL A  82      13.637  -0.050   4.074  1.00 19.33              
ATOM    444  CG2 VAL A  82      11.332  -1.158   3.824  1.00 16.15              
ATOM    445  N   THR A  83      13.813  -3.850   1.625  1.00 14.25              
ATOM    446  CA  THR A  83      13.629  -5.262   1.315  1.00 18.57              
ATOM    447  C   THR A  83      13.138  -6.055   2.526  1.00 20.87              
ATOM    448  O   THR A  83      13.622  -5.867   3.633  1.00 16.59              
ATOM    449  CB  THR A  83      14.943  -5.869   0.808  1.00 19.61              
ATOM    450  OG1 THR A  83      15.296  -5.238  -0.427  1.00 22.89              
ATOM    451  CG2 THR A  83      14.804  -7.367   0.586  1.00 24.61              
ATOM    452  N   LEU A  84      12.163  -6.933   2.296  1.00 21.54              
ATOM    453  CA  LEU A  84      11.730  -7.912   3.283  1.00 22.34              
ATOM    454  C   LEU A  84      12.650  -9.131   3.187  1.00 20.02              
ATOM    455  O   LEU A  84      12.641  -9.862   2.176  1.00 21.50              
ATOM    456  CB  LEU A  84      10.278  -8.328   3.015  1.00 23.47              
ATOM    457  CG  LEU A  84       9.682  -9.426   3.902  1.00 26.84              
ATOM    458  CD1 LEU A  84       9.696  -9.010   5.365  1.00 23.42              
ATOM    459  CD2 LEU A  84       8.258  -9.791   3.422  1.00 27.73              
ATOM    460  N   GLU A  85      13.445  -9.355   4.225  1.00 18.53              
ATOM    461  CA  GLU A  85      14.480 -10.377   4.182  1.00 17.39              
ATOM    462  C   GLU A  85      13.944 -11.746   4.667  1.00 21.24              
ATOM    463  O   GLU A  85      14.288 -12.779   4.098  1.00 23.75              
ATOM    464  CB  GLU A  85      15.709  -9.942   4.982  1.00 24.29              
ATOM    465  CG  GLU A  85      16.252  -8.530   4.644  1.00 28.75              
ATOM    466  CD  GLU A  85      17.003  -8.439   3.322  1.00 37.48              
ATOM    467  OE1 GLU A  85      17.166  -9.474   2.629  1.00 38.46              
ATOM    468  OE2 GLU A  85      17.450  -7.314   2.987  1.00 36.21              
ATOM    469  N   ASP A  86      13.070 -11.741   5.673  1.00 21.38              
ATOM    470  CA  ASP A  86      12.511 -12.965   6.253  1.00 19.06              
ATOM    471  C   ASP A  86      11.300 -12.603   7.084  1.00 19.53              
ATOM    472  O   ASP A  86      11.133 -11.441   7.478  1.00 19.43              
ATOM    473  CB  ASP A  86      13.529 -13.656   7.176  1.00 23.47              
ATOM    474  CG  ASP A  86      14.416 -14.675   6.455  1.00 27.61              
ATOM    475  OD1 ASP A  86      13.904 -15.517   5.696  1.00 29.35              
ATOM    476  OD2 ASP A  86      15.643 -14.658   6.683  1.00 30.64              
ATOM    477  N   ILE A  87      10.477 -13.607   7.386  1.00 17.33              
ATOM    478  CA  ILE A  87       9.349 -13.437   8.268  1.00 17.03              
ATOM    479  C   ILE A  87       9.356 -14.576   9.274  1.00 18.41              
ATOM    480  O   ILE A  87       9.541 -15.736   8.904  1.00 21.65              
ATOM    481  CB  ILE A  87       8.008 -13.469   7.521  1.00 16.78              
ATOM    482  CG1 ILE A  87       7.891 -12.267   6.608  1.00 24.72              
ATOM    483  CG2 ILE A  87       6.841 -13.498   8.504  1.00 22.06              
ATOM    484  CD1 ILE A  87       6.769 -12.376   5.604  1.00 38.40              
ATOM    485  N   TYR A  88       9.207 -14.222  10.543  1.00 16.57              
ATOM    486  CA  TYR A  88       8.952 -15.176  11.614  1.00 20.20              
ATOM    487  C   TYR A  88       7.560 -14.857  12.160  1.00 19.97              
ATOM    488  O   TYR A  88       7.118 -13.696  12.176  1.00 18.48              
ATOM    489  CB  TYR A  88      10.011 -15.078  12.731  1.00 22.49              
ATOM    490  CG  TYR A  88      11.400 -15.442  12.287  1.00 25.75              
ATOM    491  CD1 TYR A  88      11.916 -16.725  12.502  1.00 27.93              
ATOM    492  CD2 TYR A  88      12.196 -14.520  11.611  1.00 24.09              
ATOM    493  CE1 TYR A  88      13.199 -17.066  12.073  1.00 32.08              
ATOM    494  CE2 TYR A  88      13.464 -14.846  11.174  1.00 24.90              
ATOM    495  CZ  TYR A  88      13.968 -16.126  11.399  1.00 29.78              
ATOM    496  OH  TYR A  88      15.241 -16.440  10.970  1.00 31.10              
ATOM    497  N   GLU A  89       6.860 -15.902  12.596  1.00 21.09              
ATOM    498  CA  GLU A  89       5.504 -15.757  13.089  1.00 24.06              
ATOM    499  C   GLU A  89       5.301 -16.579  14.349  1.00 20.86              
ATOM    500  O   GLU A  89       5.697 -17.737  14.408  1.00 24.92              
ATOM    501  CB  GLU A  89       4.517 -16.210  12.023  1.00 21.44              
ATOM    502  CG  GLU A  89       3.103 -15.872  12.337  1.00 20.74              
ATOM    503  CD  GLU A  89       2.111 -16.409  11.321  1.00 23.95              
ATOM    504  OE1 GLU A  89       2.495 -16.768  10.182  1.00 24.67              
ATOM    505  OE2 GLU A  89       0.916 -16.443  11.658  1.00 29.69              
ATOM    506  N   SER A  90       4.678 -15.944  15.337  1.00 23.90              
ATOM    507  CA  SER A  90       4.226 -16.604  16.551  1.00 26.73              
ATOM    508  C   SER A  90       2.710 -16.547  16.615  1.00 23.95              
ATOM    509  O   SER A  90       2.030 -15.987  15.736  1.00 20.70              
ATOM    510  CB  SER A  90       4.830 -15.927  17.780  1.00 23.98              
ATOM    511  OG  SER A  90       4.227 -14.667  17.998  1.00 25.30              
ATOM    512  N   THR A  91       2.166 -17.144  17.674  1.00 29.13              
ATOM    513  CA  THR A  91       0.737 -17.116  17.890  1.00 29.94              
ATOM    514  C   THR A  91       0.197 -15.686  18.058  1.00 26.74              
ATOM    515  O   THR A  91      -0.960 -15.425  17.755  1.00 30.97              
ATOM    516  CB  THR A  91       0.359 -18.002  19.110  1.00 32.33              
ATOM    517  OG1 THR A  91       1.149 -17.633  20.247  1.00 34.90              
ATOM    518  CG2 THR A  91       0.636 -19.435  18.773  1.00 30.52              
ATOM    519  N   THR A  92       1.044 -14.759  18.487  1.00 27.44              
ATOM    520  CA  THR A  92       0.612 -13.382  18.756  1.00 27.19              
ATOM    521  C   THR A  92       1.197 -12.270  17.842  1.00 27.48              
ATOM    522  O   THR A  92       0.650 -11.160  17.821  1.00 25.47              
ATOM    523  CB  THR A  92       1.002 -13.006  20.168  1.00 23.28              
ATOM    524  OG1 THR A  92       2.413 -13.202  20.332  1.00 29.30              
ATOM    525  CG2 THR A  92       0.236 -13.875  21.188  1.00 31.02              
ATOM    526  N   HIS A  93       2.283 -12.575  17.119  1.00 22.41              
ATOM    527  CA  HIS A  93       3.009 -11.566  16.345  1.00 20.57              
ATOM    528  C   HIS A  93       3.548 -12.065  15.014  1.00 19.80              
ATOM    529  O   HIS A  93       3.850 -13.253  14.841  1.00 22.77              
ATOM    530  CB  HIS A  93       4.225 -11.065  17.135  1.00 24.77              
ATOM    531  CG  HIS A  93       3.884 -10.184  18.297  1.00 26.69              
ATOM    532  ND1 HIS A  93       3.497 -10.687  19.521  1.00 32.07              
ATOM    533  CD2 HIS A  93       3.875  -8.836  18.423  1.00 30.03              
ATOM    534  CE1 HIS A  93       3.268  -9.684  20.350  1.00 34.64              
ATOM    535  NE2 HIS A  93       3.492  -8.550  19.709  1.00 28.85              
ATOM    536  N   TYR A  94       3.702 -11.124  14.087  1.00 20.16              
ATOM    537  CA  TYR A  94       4.587 -11.295  12.943  1.00 17.63              
ATOM    538  C   TYR A  94       5.877 -10.503  13.232  1.00 19.29              
ATOM    539  O   TYR A  94       5.829  -9.411  13.808  1.00 19.26              
ATOM    540  CB  TYR A  94       3.962 -10.730  11.683  1.00 19.31              
ATOM    541  CG  TYR A  94       2.712 -11.451  11.203  1.00 16.84              
ATOM    542  CD1 TYR A  94       2.795 -12.602  10.437  1.00 24.93              
ATOM    543  CD2 TYR A  94       1.462 -10.938  11.490  1.00 24.19              
ATOM    544  CE1 TYR A  94       1.640 -13.239   9.992  1.00 28.08              
ATOM    545  CE2 TYR A  94       0.313 -11.564  11.059  1.00 29.72              
ATOM    546  CZ  TYR A  94       0.408 -12.707  10.315  1.00 28.57              
ATOM    547  OH  TYR A  94      -0.753 -13.300   9.888  1.00 35.57              
ATOM    548  N   TYR A  95       7.008 -11.068  12.840  1.00 21.53              
ATOM    549  CA  TYR A  95       8.305 -10.412  12.926  1.00 16.45              
ATOM    550  C   TYR A  95       8.861 -10.298  11.514  1.00 18.03              
ATOM    551  O   TYR A  95       9.218 -11.302  10.902  1.00 18.42              
ATOM    552  CB  TYR A  95       9.250 -11.217  13.802  1.00 23.42              
ATOM    553  CG  TYR A  95       8.757 -11.376  15.212  1.00 22.34              
ATOM    554  CD1 TYR A  95       8.985 -10.377  16.155  1.00 23.60              
ATOM    555  CD2 TYR A  95       8.041 -12.509  15.602  1.00 26.41              
ATOM    556  CE1 TYR A  95       8.533 -10.497  17.447  1.00 28.12              
ATOM    557  CE2 TYR A  95       7.571 -12.632  16.906  1.00 27.05              
ATOM    558  CZ  TYR A  95       7.835 -11.626  17.818  1.00 27.52              
ATOM    559  OH  TYR A  95       7.397 -11.721  19.114  1.00 34.01              
ATOM    560  N   LEU A  96       8.899  -9.068  10.998  1.00 15.64              
ATOM    561  CA  LEU A  96       9.320  -8.832   9.634  1.00 13.11              
ATOM    562  C   LEU A  96      10.759  -8.351   9.680  1.00 16.18              
ATOM    563  O   LEU A  96      11.051  -7.284  10.226  1.00 16.90              
ATOM    564  CB  LEU A  96       8.410  -7.832   8.936  1.00 13.11              
ATOM    565  CG  LEU A  96       7.048  -8.336   8.409  1.00 19.36              
ATOM    566  CD1 LEU A  96       6.196  -8.932   9.459  1.00 30.78              
ATOM    567  CD2 LEU A  96       6.354  -7.164   7.736  1.00 19.83              
ATOM    568  N   VAL A  97      11.656  -9.179   9.161  1.00 15.58              
ATOM    569  CA  VAL A  97      13.078  -8.867   9.143  1.00 15.79              
ATOM    570  C   VAL A  97      13.327  -8.016   7.900  1.00 13.80              
ATOM    571  O   VAL A  97      13.312  -8.529   6.776  1.00 16.89              
ATOM    572  CB  VAL A  97      13.975 -10.132   9.114  1.00 14.76              
ATOM    573  CG1 VAL A  97      15.471  -9.707   9.228  1.00 18.70              
ATOM    574  CG2 VAL A  97      13.585 -11.128  10.244  1.00 20.24              
ATOM    575  N   MET A  98      13.564  -6.720   8.123  1.00 12.88              
ATOM    576  CA  MET A  98      13.648  -5.711   7.054  1.00 12.85              
ATOM    577  C   MET A  98      15.064  -5.176   6.917  1.00 13.47              
ATOM    578  O   MET A  98      15.886  -5.171   7.861  1.00 13.17              
ATOM    579  CB  MET A  98      12.714  -4.504   7.298  1.00 18.42              
ATOM    580  CG  MET A  98      11.258  -4.796   7.613  1.00 22.80              
ATOM    581  SD  MET A  98      10.383  -5.602   6.269  1.00 24.62              
ATOM    582  CE  MET A  98      10.337  -4.436   4.906  1.00 19.50              
ATOM    583  N   GLN A  99      15.351  -4.753   5.700  1.00 17.10              
ATOM    584  CA  GLN A  99      16.555  -3.997   5.410  1.00 17.00              
ATOM    585  C   GLN A  99      16.653  -2.758   6.314  1.00 15.59              
ATOM    586  O   GLN A  99      15.704  -1.969   6.400  1.00 15.32              
ATOM    587  CB  GLN A  99      16.508  -3.605   3.956  1.00 14.08              
ATOM    588  CG  GLN A  99      17.674  -2.790   3.429  1.00 15.54              
ATOM    589  CD  GLN A  99      17.560  -2.514   1.947  1.00 19.96              
ATOM    590  OE1 GLN A  99      16.481  -2.597   1.371  1.00 17.88              
ATOM    591  NE2 GLN A  99      18.682  -2.165   1.324  1.00 28.69              
ATOM    592  N   LEU A 100      17.810  -2.611   6.964  1.00 15.28              
ATOM    593  CA  LEU A 100      18.160  -1.419   7.745  1.00 12.91              
ATOM    594  C   LEU A 100      18.717  -0.321   6.837  1.00 15.26              
ATOM    595  O   LEU A 100      19.612  -0.568   6.042  1.00 16.96              
ATOM    596  CB  LEU A 100      19.214  -1.788   8.793  1.00 15.50              
ATOM    597  CG  LEU A 100      19.667  -0.713   9.783  1.00 14.57              
ATOM    598  CD1 LEU A 100      18.556  -0.288  10.707  1.00 16.93              
ATOM    599  CD2 LEU A 100      20.886  -1.243  10.575  1.00 18.90              
ATOM    600  N   VAL A 101      18.191   0.887   6.974  1.00 15.48              
ATOM    601  CA  VAL A 101      18.624   2.009   6.174  1.00 17.77              
ATOM    602  C   VAL A 101      19.361   2.970   7.096  1.00 23.22              
ATOM    603  O   VAL A 101      18.785   3.454   8.066  1.00 28.07              
ATOM    604  CB  VAL A 101      17.404   2.702   5.501  1.00 21.04              
ATOM    605  CG1 VAL A 101      17.851   3.830   4.612  1.00 26.43              
ATOM    606  CG2 VAL A 101      16.596   1.674   4.691  1.00 23.36              
ATOM    607  N   SER A 102      20.623   3.250   6.777  1.00 21.50              
ATOM    608  CA  SER A 102      21.540   3.933   7.714  1.00 27.26              
ATOM    609  C   SER A 102      22.138   5.250   7.141  1.00 24.92              
ATOM    610  O   SER A 102      23.167   5.753   7.628  1.00 28.03              
ATOM    611  CB  SER A 102      22.649   2.946   8.168  1.00 29.99              
ATOM    612  OG  SER A 102      22.131   1.951   9.068  1.00 33.84              
ATOM    613  N   GLY A 103      21.481   5.821   6.131  1.00 21.03              
ATOM    614  CA  GLY A 103      21.960   7.054   5.499  1.00 19.40              
ATOM    615  C   GLY A 103      21.447   8.350   6.092  1.00 22.58              
ATOM    616  O   GLY A 103      21.883   9.417   5.698  1.00 29.81              
ATOM    617  N   GLY A 104      20.493   8.265   7.010  1.00 22.79              
ATOM    618  CA  GLY A 104      19.915   9.432   7.643  1.00 24.38              
ATOM    619  C   GLY A 104      18.697   9.986   6.949  1.00 20.23              
ATOM    620  O   GLY A 104      18.349   9.583   5.842  1.00 19.68              
ATOM    621  N   GLU A 105      18.065  10.938   7.634  1.00 21.10              
ATOM    622  CA  GLU A 105      16.788  11.476   7.253  1.00 20.40              
ATOM    623  C   GLU A 105      17.011  12.451   6.119  1.00 21.47              
ATOM    624  O   GLU A 105      18.092  13.056   5.981  1.00 23.78              
ATOM    625  CB  GLU A 105      16.078  12.143   8.451  1.00 22.50              
ATOM    626  CG  GLU A 105      15.442  11.157   9.442  1.00 28.84              
ATOM    627  CD  GLU A 105      14.773  11.838  10.647  1.00 34.81              
ATOM    628  OE1 GLU A 105      14.638  13.083  10.651  1.00 36.67              
ATOM    629  OE2 GLU A 105      14.396  11.114  11.598  1.00 36.39              
ATOM    630  N   LEU A 106      15.997  12.537   5.271  1.00 19.21              
ATOM    631  CA  LEU A 106      15.984  13.410   4.100  1.00 19.33              
ATOM    632  C   LEU A 106      16.482  14.827   4.370  1.00 19.20              
ATOM    633  O   LEU A 106      17.446  15.286   3.735  1.00 19.64              
ATOM    634  CB  LEU A 106      14.570  13.439   3.521  1.00 19.82              
ATOM    635  CG  LEU A 106      14.356  14.252   2.252  1.00 19.41              
ATOM    636  CD1 LEU A 106      15.340  13.841   1.143  1.00 19.13              
ATOM    637  CD2 LEU A 106      12.873  14.109   1.831  1.00 20.33              
ATOM    638  N   PHE A 107      15.846  15.523   5.310  1.00 20.11              
ATOM    639  CA  PHE A 107      16.215  16.924   5.565  1.00 17.60              
ATOM    640  C   PHE A 107      17.544  17.129   6.291  1.00 24.03              
ATOM    641  O   PHE A 107      18.207  18.139   6.057  1.00 26.02              
ATOM    642  CB  PHE A 107      15.061  17.679   6.217  1.00 22.18              
ATOM    643  CG  PHE A 107      14.002  18.063   5.244  1.00 22.99              
ATOM    644  CD1 PHE A 107      14.099  19.261   4.526  1.00 21.49              
ATOM    645  CD2 PHE A 107      12.947  17.223   4.976  1.00 19.82              
ATOM    646  CE1 PHE A 107      13.133  19.611   3.607  1.00 19.65              
ATOM    647  CE2 PHE A 107      11.966  17.571   4.039  1.00 22.85              
ATOM    648  CZ  PHE A 107      12.078  18.776   3.351  1.00 23.49              
ATOM    649  N   ASP A 108      17.964  16.165   7.114  1.00 27.15              
ATOM    650  CA  ASP A 108      19.307  16.207   7.703  1.00 29.42              
ATOM    651  C   ASP A 108      20.367  16.154   6.624  1.00 29.22              
ATOM    652  O   ASP A 108      21.339  16.902   6.657  1.00 26.78              
ATOM    653  CB  ASP A 108      19.530  15.052   8.679  1.00 30.37              
ATOM    654  CG  ASP A 108      18.783  15.234   9.985  1.00 33.18              
ATOM    655  OD1 ASP A 108      18.421  16.379  10.327  1.00 43.51              
ATOM    656  OD2 ASP A 108      18.574  14.224  10.686  1.00 33.54              
ATOM    657  N   ARG A 109      20.169  15.273   5.648  1.00 23.68              
ATOM    658  CA  ARG A 109      21.129  15.111   4.586  1.00 24.01              
ATOM    659  C   ARG A 109      21.183  16.340   3.656  1.00 23.90              
ATOM    660  O   ARG A 109      22.248  16.691   3.146  1.00 26.43              
ATOM    661  CB  ARG A 109      20.856  13.792   3.866  1.00 24.57              
ATOM    662  CG  ARG A 109      21.343  12.567   4.692  1.00 26.87              
ATOM    663  CD  ARG A 109      22.845  12.382   4.514  1.00 31.49              
ATOM    664  NE  ARG A 109      23.178  12.230   3.095  1.00 36.20              
ATOM    665  CZ  ARG A 109      23.198  11.077   2.419  1.00 32.46              
ATOM    666  NH1 ARG A 109      22.936   9.920   3.008  1.00 25.48              
ATOM    667  NH2 ARG A 109      23.518  11.078   1.140  1.00 28.40              
ATOM    668  N   ILE A 110      20.068  17.049   3.505  1.00 25.09              
ATOM    669  CA  ILE A 110      20.061  18.294   2.728  1.00 26.44              
ATOM    670  C   ILE A 110      20.895  19.387   3.429  1.00 29.42              
ATOM    671  O   ILE A 110      21.718  20.047   2.798  1.00 30.59              
ATOM    672  CB  ILE A 110      18.617  18.770   2.404  1.00 26.26              
ATOM    673  CG1 ILE A 110      17.967  17.786   1.419  1.00 26.14              
ATOM    674  CG2 ILE A 110      18.619  20.166   1.834  1.00 24.60              
ATOM    675  CD1 ILE A 110      16.481  17.898   1.302  1.00 27.22              
ATOM    676  N   LEU A 111      20.695  19.560   4.732  1.00 32.03              
ATOM    677  CA  LEU A 111      21.558  20.454   5.535  1.00 28.82              
ATOM    678  C   LEU A 111      23.059  20.170   5.425  1.00 29.91              
ATOM    679  O   LEU A 111      23.868  21.098   5.442  1.00 33.91              
ATOM    680  CB  LEU A 111      21.159  20.392   7.010  1.00 31.37              
ATOM    681  CG  LEU A 111      20.122  21.399   7.481  1.00 30.71              
ATOM    682  CD1 LEU A 111      19.859  21.149   8.944  1.00 25.72              
ATOM    683  CD2 LEU A 111      20.571  22.864   7.238  1.00 27.22              
ATOM    684  N   GLU A 112      23.437  18.898   5.306  1.00 25.46              
ATOM    685  CA  GLU A 112      24.858  18.519   5.234  1.00 30.85              
ATOM    686  C   GLU A 112      25.523  18.734   3.853  1.00 24.10              
ATOM    687  O   GLU A 112      26.764  18.700   3.753  1.00 29.09              
ATOM    688  CB  GLU A 112      25.039  17.077   5.744  1.00 33.06              
ATOM    689  CG  GLU A 112      24.921  17.003   7.269  1.00 41.41              
ATOM    690  CD  GLU A 112      24.455  15.652   7.806  1.00 49.94              
ATOM    691  OE1 GLU A 112      24.519  14.647   7.062  1.00 46.20              
ATOM    692  OE2 GLU A 112      24.026  15.607   8.989  1.00 53.13              
ATOM    693  N   ARG A 113      24.708  18.992   2.823  1.00 25.98              
ATOM    694  CA  ARG A 113      25.171  19.166   1.432  1.00 23.68              
ATOM    695  C   ARG A 113      26.090  20.374   1.205  1.00 26.12              
ATOM    696  O   ARG A 113      27.139  20.266   0.562  1.00 37.14              
ATOM    697  CB  ARG A 113      23.969  19.352   0.481  1.00 28.11              
ATOM    698  CG  ARG A 113      22.998  18.164   0.383  1.00 34.75              
ATOM    699  CD  ARG A 113      21.878  18.436  -0.627  1.00 31.80              
ATOM    700  NE  ARG A 113      22.449  18.577  -1.965  1.00 43.98              
ATOM    701  CZ  ARG A 113      22.724  17.563  -2.785  1.00 46.31              
ATOM    702  NH1 ARG A 113      22.419  16.309  -2.463  1.00 48.24              
ATOM    703  NH2 ARG A 113      23.276  17.817  -3.963  1.00 40.05              
ATOM    704  N   GLY A 114      25.677  21.542   1.654  1.00 26.20              
ATOM    705  CA  GLY A 114      26.438  22.746   1.292  1.00 27.00              
ATOM    706  C   GLY A 114      26.086  23.344  -0.073  1.00 26.42              
ATOM    707  O   GLY A 114      26.272  24.547  -0.269  1.00 28.78              
ATOM    708  N   VAL A 115      25.608  22.513  -1.014  1.00 27.54              
ATOM    709  CA  VAL A 115      24.987  22.962  -2.287  1.00 23.96              
ATOM    710  C   VAL A 115      23.715  22.120  -2.588  1.00 19.76              
ATOM    711  O   VAL A 115      23.680  20.939  -2.296  1.00 22.69              
ATOM    712  CB  VAL A 115      25.959  22.851  -3.483  1.00 31.49              
ATOM    713  CG1 VAL A 115      26.445  21.436  -3.641  1.00 30.47              
ATOM    714  CG2 VAL A 115      25.309  23.354  -4.768  1.00 29.09              
ATOM    715  N   TYR A 116      22.689  22.742  -3.165  1.00 20.58              
ATOM    716  CA  TYR A 116      21.371  22.114  -3.331  1.00 15.57              
ATOM    717  C   TYR A 116      20.569  22.799  -4.389  1.00 14.83              
ATOM    718  O   TYR A 116      20.554  24.029  -4.422  1.00 17.54              
ATOM    719  CB  TYR A 116      20.608  22.194  -2.007  1.00 17.87              
ATOM    720  CG  TYR A 116      19.235  21.541  -1.985  1.00 11.27              
ATOM    721  CD1 TYR A 116      19.061  20.195  -2.300  1.00 16.61              
ATOM    722  CD2 TYR A 116      18.126  22.276  -1.608  1.00 13.67              
ATOM    723  CE1 TYR A 116      17.807  19.595  -2.224  1.00 12.82              
ATOM    724  CE2 TYR A 116      16.859  21.710  -1.552  1.00 13.83              
ATOM    725  CZ  TYR A 116      16.691  20.377  -1.871  1.00 12.38              
ATOM    726  OH  TYR A 116      15.416  19.893  -1.750  1.00 17.97              
ATOM    727  N   THR A 117      19.895  22.021  -5.243  1.00 16.21              
ATOM    728  CA  THR A 117      19.144  22.567  -6.391  1.00 13.47              
ATOM    729  C   THR A 117      17.748  21.930  -6.547  1.00 15.23              
ATOM    730  O   THR A 117      17.456  20.864  -5.983  1.00 16.25              
ATOM    731  CB  THR A 117      19.928  22.340  -7.732  1.00 19.04              
ATOM    732  OG1 THR A 117      19.868  20.957  -8.113  1.00 16.35              
ATOM    733  CG2 THR A 117      21.403  22.784  -7.610  1.00 19.66              
ATOM    734  N   GLU A 118      16.902  22.572  -7.346  1.00 14.55              
ATOM    735  CA  GLU A 118      15.580  22.018  -7.723  1.00 15.95              
ATOM    736  C   GLU A 118      15.689  20.614  -8.309  1.00 15.55              
ATOM    737  O   GLU A 118      14.847  19.744  -8.033  1.00 17.58              
ATOM    738  CB  GLU A 118      14.921  22.887  -8.792  1.00 17.99              
ATOM    739  CG  GLU A 118      14.021  23.942  -8.340  1.00 17.02              
ATOM    740  CD  GLU A 118      13.346  24.660  -9.503  1.00 18.68              
ATOM    741  OE1 GLU A 118      13.322  25.895  -9.434  1.00 20.13              
ATOM    742  OE2 GLU A 118      12.852  24.009 -10.478  1.00 20.97              
ATOM    743  N   LYS A 119      16.739  20.382  -9.112  1.00 19.09              
ATOM    744  CA  LYS A 119      16.943  19.070  -9.748  1.00 14.86              
ATOM    745  C   LYS A 119      17.307  17.994  -8.701  1.00 13.13              
ATOM    746  O   LYS A 119      16.867  16.837  -8.810  1.00 15.66              
ATOM    747  CB  LYS A 119      17.989  19.149 -10.874  1.00 18.80              
ATOM    748  CG  LYS A 119      18.298  17.802 -11.565  1.00 25.50              
ATOM    749  CD  LYS A 119      17.103  17.278 -12.389  1.00 20.92              
ATOM    750  CE  LYS A 119      17.441  15.945 -13.033  1.00 27.02              
ATOM    751  NZ  LYS A 119      16.271  15.409 -13.759  1.00 24.20              
ATOM    752  N   ASP A 120      18.056  18.379  -7.674  1.00 15.20              
ATOM    753  CA  ASP A 120      18.274  17.469  -6.523  1.00 18.42              
ATOM    754  C   ASP A 120      16.947  17.031  -5.877  1.00 15.52              
ATOM    755  O   ASP A 120      16.715  15.817  -5.674  1.00 15.58              
ATOM    756  CB  ASP A 120      19.162  18.092  -5.448  1.00 16.79              
ATOM    757  CG  ASP A 120      20.562  18.394  -5.933  1.00 18.63              
ATOM    758  OD1 ASP A 120      21.165  17.579  -6.678  1.00 21.88              
ATOM    759  OD2 ASP A 120      21.050  19.471  -5.554  1.00 20.72              
ATOM    760  N   ALA A 121      16.080  18.001  -5.592  1.00 13.54              
ATOM    761  CA  ALA A 121      14.722  17.720  -5.052  1.00 11.93              
ATOM    762  C   ALA A 121      13.884  16.860  -5.995  1.00 16.79              
ATOM    763  O   ALA A 121      13.238  15.925  -5.553  1.00 15.13              
ATOM    764  CB  ALA A 121      13.964  19.011  -4.752  1.00 13.68              
ATOM    765  N   SER A 122      13.890  17.208  -7.285  1.00 15.51              
ATOM    766  CA  SER A 122      13.130  16.486  -8.306  1.00 15.97              
ATOM    767  C   SER A 122      13.545  15.016  -8.364  1.00 17.82              
ATOM    768  O   SER A 122      12.686  14.128  -8.446  1.00 16.17              
ATOM    769  CB  SER A 122      13.317  17.156  -9.669  1.00 15.03              
ATOM    770  OG  SER A 122      12.767  16.376 -10.716  1.00 17.25              
ATOM    771  N   LEU A 123      14.851  14.759  -8.280  1.00 15.90              
ATOM    772  CA  LEU A 123      15.355  13.391  -8.284  1.00 17.21              
ATOM    773  C   LEU A 123      14.885  12.590  -7.041  1.00 17.58              
ATOM    774  O   LEU A 123      14.641  11.382  -7.126  1.00 17.22              
ATOM    775  CB  LEU A 123      16.880  13.385  -8.361  1.00 15.29              
ATOM    776  CG  LEU A 123      17.476  13.735  -9.737  1.00 17.70              
ATOM    777  CD1 LEU A 123      18.986  13.883  -9.596  1.00 22.46              
ATOM    778  CD2 LEU A 123      17.097  12.654 -10.808  1.00 21.73              
ATOM    779  N   VAL A 124      14.821  13.245  -5.884  1.00 13.77              
ATOM    780  CA  VAL A 124      14.266  12.586  -4.688  1.00 14.07              
ATOM    781  C   VAL A 124      12.756  12.267  -4.895  1.00 14.73              
ATOM    782  O   VAL A 124      12.289  11.140  -4.673  1.00 15.26              
ATOM    783  CB  VAL A 124      14.494  13.449  -3.437  1.00 15.02              
ATOM    784  CG1 VAL A 124      13.630  12.973  -2.253  1.00 15.36              
ATOM    785  CG2 VAL A 124      15.987  13.449  -3.051  1.00 18.25              
ATOM    786  N   ILE A 125      12.004  13.252  -5.357  1.00 12.82              
ATOM    787  CA  ILE A 125      10.574  13.067  -5.571  1.00 10.62              
ATOM    788  C   ILE A 125      10.255  12.006  -6.655  1.00 12.69              
ATOM    789  O   ILE A 125       9.291  11.238  -6.521  1.00 12.11              
ATOM    790  CB  ILE A 125       9.862  14.396  -5.778  1.00 14.37              
ATOM    791  CG1 ILE A 125       9.950  15.277  -4.514  1.00 13.41              
ATOM    792  CG2 ILE A 125       8.433  14.202  -6.201  1.00 13.74              
ATOM    793  CD1 ILE A 125       9.256  14.726  -3.210  1.00 14.15              
ATOM    794  N   GLN A 126      11.083  11.924  -7.695  1.00 15.89              
ATOM    795  CA  GLN A 126      10.916  10.912  -8.720  1.00 14.51              
ATOM    796  C   GLN A 126      11.032   9.503  -8.107  1.00 16.15              
ATOM    797  O   GLN A 126      10.246   8.610  -8.418  1.00 17.88              
ATOM    798  CB  GLN A 126      11.987  11.081  -9.767  1.00 11.56              
ATOM    799  CG  GLN A 126      11.814  10.175 -10.972  1.00 14.10              
ATOM    800  CD  GLN A 126      12.880  10.420 -12.009  1.00 20.84              
ATOM    801  OE1 GLN A 126      14.064  10.563 -11.676  1.00 22.27              
ATOM    802  NE2 GLN A 126      12.468  10.482 -13.271  1.00 22.70              
ATOM    803  N   GLN A 127      11.990   9.340  -7.205  1.00 15.74              
ATOM    804  CA  GLN A 127      12.187   8.070  -6.493  1.00 17.70              
ATOM    805  C   GLN A 127      11.013   7.734  -5.611  1.00 13.68              
ATOM    806  O   GLN A 127      10.563   6.584  -5.608  1.00 14.10              
ATOM    807  CB  GLN A 127      13.473   8.066  -5.643  1.00 13.55              
ATOM    808  CG  GLN A 127      14.761   8.063  -6.476  1.00 16.70              
ATOM    809  CD  GLN A 127      15.966   8.310  -5.636  1.00 14.87              
ATOM    810  OE1 GLN A 127      16.500   7.390  -5.038  1.00 18.32              
ATOM    811  NE2 GLN A 127      16.420   9.548  -5.592  1.00 19.39              
ATOM    812  N   VAL A 128      10.511   8.736  -4.879  1.00 14.14              
ATOM    813  CA  VAL A 128       9.374   8.550  -3.976  1.00 14.34              
ATOM    814  C   VAL A 128       8.101   8.214  -4.747  1.00 10.81              
ATOM    815  O   VAL A 128       7.403   7.267  -4.386  1.00 11.89              
ATOM    816  CB  VAL A 128       9.158   9.779  -3.055  1.00 15.27              
ATOM    817  CG1 VAL A 128       7.873   9.587  -2.154  1.00 13.34              
ATOM    818  CG2 VAL A 128      10.432  10.031  -2.200  1.00 12.55              
ATOM    819  N   LEU A 129       7.826   8.977  -5.810  1.00 14.34              
ATOM    820  CA  LEU A 129       6.738   8.702  -6.749  1.00 14.92              
ATOM    821  C   LEU A 129       6.802   7.285  -7.341  1.00 13.72              
ATOM    822  O   LEU A 129       5.780   6.575  -7.386  1.00 16.30              
ATOM    823  CB  LEU A 129       6.723   9.736  -7.885  1.00 14.24              
ATOM    824  CG  LEU A 129       6.285  11.173  -7.595  1.00 16.20              
ATOM    825  CD1 LEU A 129       6.602  12.026  -8.790  1.00 14.46              
ATOM    826  CD2 LEU A 129       4.783  11.267  -7.256  1.00 16.04              
ATOM    827  N   SER A 130       7.989   6.866  -7.766  1.00 13.61              
ATOM    828  CA  SER A 130       8.182   5.508  -8.321  1.00 16.26              
ATOM    829  C   SER A 130       7.847   4.419  -7.297  1.00 16.43              
ATOM    830  O   SER A 130       7.140   3.439  -7.621  1.00 18.98              
ATOM    831  CB  SER A 130       9.615   5.327  -8.789  1.00 18.78              
ATOM    832  OG  SER A 130       9.801   4.077  -9.442  1.00 20.94              
ATOM    833  N   ALA A 131       8.351   4.603  -6.076  1.00 14.23              
ATOM    834  CA  ALA A 131       8.100   3.684  -4.953  1.00 14.52              
ATOM    835  C   ALA A 131       6.628   3.582  -4.593  1.00 11.68              
ATOM    836  O   ALA A 131       6.090   2.486  -4.499  1.00 13.84              
ATOM    837  CB  ALA A 131       8.914   4.097  -3.732  1.00 14.91              
ATOM    838  N   VAL A 132       5.979   4.726  -4.429  1.00 13.41              
ATOM    839  CA  VAL A 132       4.573   4.774  -4.058  1.00 17.15              
ATOM    840  C   VAL A 132       3.638   4.315  -5.205  1.00 14.77              
ATOM    841  O   VAL A 132       2.646   3.621  -4.962  1.00 16.37              
ATOM    842  CB  VAL A 132       4.217   6.161  -3.505  1.00 12.95              
ATOM    843  CG1 VAL A 132       2.733   6.276  -3.188  1.00 15.28              
ATOM    844  CG2 VAL A 132       5.098   6.469  -2.254  1.00 14.31              
ATOM    845  N   LYS A 133       3.978   4.636  -6.445  1.00 13.60              
ATOM    846  CA  LYS A 133       3.249   4.087  -7.600  1.00 14.63              
ATOM    847  C   LYS A 133       3.261   2.547  -7.561  1.00 16.72              
ATOM    848  O   LYS A 133       2.231   1.886  -7.792  1.00 20.03              
ATOM    849  CB  LYS A 133       3.846   4.593  -8.923  1.00 14.66              
ATOM    850  CG  LYS A 133       3.152   4.036 -10.178  1.00 19.73              
ATOM    851  CD  LYS A 133       3.787   4.581 -11.485  1.00 21.18              
ATOM    852  CE  LYS A 133       3.683   3.574 -12.617  1.00 31.82              
ATOM    853  NZ  LYS A 133       4.307   4.106 -13.845  1.00 44.15              
ATOM    854  N   TYR A 134       4.417   1.982  -7.251  1.00 17.50              
ATOM    855  CA  TYR A 134       4.569   0.520  -7.245  1.00 18.25              
ATOM    856  C   TYR A 134       3.737  -0.094  -6.114  1.00 18.91              
ATOM    857  O   TYR A 134       3.058  -1.111  -6.318  1.00 17.76              
ATOM    858  CB  TYR A 134       6.044   0.153  -7.150  1.00 17.74              
ATOM    859  CG  TYR A 134       6.402  -1.303  -7.242  1.00 20.27              
ATOM    860  CD1 TYR A 134       6.380  -1.987  -8.446  1.00 27.41              
ATOM    861  CD2 TYR A 134       6.803  -1.987  -6.123  1.00 29.73              
ATOM    862  CE1 TYR A 134       6.733  -3.330  -8.510  1.00 24.83              
ATOM    863  CE2 TYR A 134       7.164  -3.314  -6.184  1.00 33.93              
ATOM    864  CZ  TYR A 134       7.133  -3.981  -7.376  1.00 25.82              
ATOM    865  OH  TYR A 134       7.496  -5.317  -7.407  1.00 26.90              
ATOM    866  N   LEU A 135       3.746   0.554  -4.948  1.00 15.37              
ATOM    867  CA  LEU A 135       2.862   0.162  -3.845  1.00 17.00              
ATOM    868  C   LEU A 135       1.400   0.224  -4.275  1.00 15.75              
ATOM    869  O   LEU A 135       0.625  -0.725  -4.046  1.00 17.75              
ATOM    870  CB  LEU A 135       3.075   1.071  -2.622  1.00 16.66              
ATOM    871  CG  LEU A 135       4.371   0.925  -1.828  1.00 13.77              
ATOM    872  CD1 LEU A 135       4.253   1.813  -0.604  1.00 12.69              
ATOM    873  CD2 LEU A 135       4.680  -0.501  -1.452  1.00 16.64              
ATOM    874  N   HIS A 136       1.022   1.339  -4.907  1.00 15.16              
ATOM    875  CA  HIS A 136      -0.371   1.570  -5.292  1.00 18.43              
ATOM    876  C   HIS A 136      -0.899   0.544  -6.299  1.00 16.84              
ATOM    877  O   HIS A 136      -2.038   0.079  -6.200  1.00 22.42              
ATOM    878  CB  HIS A 136      -0.514   2.968  -5.867  1.00 19.02              
ATOM    879  CG  HIS A 136      -0.472   4.048  -4.829  1.00 17.54              
ATOM    880  ND1 HIS A 136      -0.621   5.377  -5.141  1.00 15.16              
ATOM    881  CD2 HIS A 136      -0.330   3.990  -3.478  1.00 14.18              
ATOM    882  CE1 HIS A 136      -0.566   6.094  -4.034  1.00 17.54              
ATOM    883  NE2 HIS A 136      -0.401   5.277  -3.012  1.00 15.13              
ATOM    884  N   GLU A 137      -0.058   0.216  -7.267  1.00 16.91              
ATOM    885  CA  GLU A 137      -0.395  -0.749  -8.318  1.00 15.82              
ATOM    886  C   GLU A 137      -0.396  -2.194  -7.815  1.00 23.56              
ATOM    887  O   GLU A 137      -0.858  -3.085  -8.517  1.00 24.60              
ATOM    888  CB  GLU A 137       0.542  -0.558  -9.501  1.00 22.97              
ATOM    889  CG  GLU A 137       0.264   0.770 -10.225  1.00 22.13              
ATOM    890  CD  GLU A 137       1.089   0.963 -11.500  1.00 25.28              
ATOM    891  OE1 GLU A 137       1.924   0.097 -11.830  1.00 28.69              
ATOM    892  OE2 GLU A 137       0.868   1.977 -12.187  1.00 24.45              
ATOM    893  N   ASN A 138       0.104  -2.401  -6.594  1.00 21.39              
ATOM    894  CA  ASN A 138       0.085  -3.688  -5.909  1.00 20.15              
ATOM    895  C   ASN A 138      -0.846  -3.677  -4.687  1.00 20.27              
ATOM    896  O   ASN A 138      -0.742  -4.529  -3.799  1.00 23.85              
ATOM    897  CB  ASN A 138       1.512  -4.077  -5.534  1.00 20.15              
ATOM    898  CG  ASN A 138       2.304  -4.583  -6.720  1.00 23.97              
ATOM    899  OD1 ASN A 138       2.132  -5.732  -7.138  1.00 29.22              
ATOM    900  ND2 ASN A 138       3.176  -3.727  -7.281  1.00 28.17              
ATOM    901  N   GLY A 139      -1.764  -2.708  -4.681  1.00 18.18              
ATOM    902  CA  GLY A 139      -2.857  -2.598  -3.725  1.00 18.63              
ATOM    903  C   GLY A 139      -2.509  -2.183  -2.302  1.00 17.16              
ATOM    904  O   GLY A 139      -3.261  -2.457  -1.377  1.00 25.14              
ATOM    905  N   ILE A 140      -1.385  -1.496  -2.129  1.00 24.15              
ATOM    906  CA  ILE A 140      -0.935  -1.012  -0.834  1.00 19.87              
ATOM    907  C   ILE A 140      -0.992   0.537  -0.834  1.00 19.74              
ATOM    908  O   ILE A 140      -0.543   1.190  -1.789  1.00 16.12              
ATOM    909  CB  ILE A 140       0.515  -1.533  -0.530  1.00 17.83              
ATOM    910  CG1 ILE A 140       0.564  -3.066  -0.494  1.00 20.41              
ATOM    911  CG2 ILE A 140       1.059  -0.923   0.735  1.00 15.42              
ATOM    912  CD1 ILE A 140       1.952  -3.662  -0.446  1.00 22.64              
ATOM    913  N   VAL A 141      -1.606   1.094   0.208  1.00 18.47              
ATOM    914  CA  VAL A 141      -1.608   2.537   0.480  1.00 17.70              
ATOM    915  C   VAL A 141      -0.500   2.796   1.510  1.00 18.61              
ATOM    916  O   VAL A 141      -0.327   2.041   2.463  1.00 14.54              
ATOM    917  CB  VAL A 141      -2.997   3.034   0.978  1.00 19.66              
ATOM    918  CG1 VAL A 141      -2.959   4.522   1.396  1.00 15.80              
ATOM    919  CG2 VAL A 141      -4.080   2.802  -0.117  1.00 19.44              
ATOM    920  N   HIS A 142       0.302   3.825   1.279  1.00 14.98              
ATOM    921  CA  HIS A 142       1.450   4.073   2.136  1.00 15.38              
ATOM    922  C   HIS A 142       1.021   4.450   3.577  1.00 13.11              
ATOM    923  O   HIS A 142       1.543   3.895   4.550  1.00 16.35              
ATOM    924  CB  HIS A 142       2.362   5.138   1.496  1.00 14.87              
ATOM    925  CG  HIS A 142       3.601   5.419   2.281  1.00 14.95              
ATOM    926  ND1 HIS A 142       3.573   5.958   3.552  1.00 17.30              
ATOM    927  CD2 HIS A 142       4.910   5.247   1.969  1.00 16.70              
ATOM    928  CE1 HIS A 142       4.814   6.104   3.985  1.00 22.41              
ATOM    929  NE2 HIS A 142       5.644   5.672   3.050  1.00 17.17              
ATOM    930  N   ARG A 143       0.093   5.394   3.668  1.00 18.00              
ATOM    931  CA  ARG A 143      -0.408   6.000   4.912  1.00 18.38              
ATOM    932  C   ARG A 143       0.558   7.001   5.527  1.00 21.74              
ATOM    933  O   ARG A 143       1.780   6.730   5.644  1.00 20.22              
ATOM    934  CB  ARG A 143      -0.738   4.965   5.994  1.00 14.99              
ATOM    935  CG  ARG A 143      -1.625   3.870   5.567  1.00 18.70              
ATOM    936  CD  ARG A 143      -2.177   3.218   6.820  1.00 22.29              
ATOM    937  NE  ARG A 143      -3.256   2.317   6.501  1.00 29.26              
ATOM    938  CZ  ARG A 143      -4.150   1.899   7.397  1.00 24.94              
ATOM    939  NH1 ARG A 143      -4.088   2.308   8.657  1.00 25.70              
ATOM    940  NH2 ARG A 143      -5.110   1.088   7.009  1.00 26.34              
ATOM    941  N   ASP A 144      -0.008   8.133   5.960  1.00 19.27              
ATOM    942  CA  ASP A 144       0.666   9.064   6.857  1.00 23.61              
ATOM    943  C   ASP A 144       2.124   9.327   6.425  1.00 19.38              
ATOM    944  O   ASP A 144       3.035   9.237   7.232  1.00 23.25              
ATOM    945  CB  ASP A 144       0.580   8.456   8.280  1.00 27.85              
ATOM    946  CG  ASP A 144       0.763   9.467   9.386  1.00 41.89              
ATOM    947  OD1 ASP A 144       0.290  10.627   9.259  1.00 35.95              
ATOM    948  OD2 ASP A 144       1.359   9.065  10.418  1.00 42.95              
ATOM    949  N   LEU A 145       2.332   9.665   5.144  1.00 22.25              
ATOM    950  CA  LEU A 145       3.706   9.842   4.611  1.00 21.58              
ATOM    951  C   LEU A 145       4.346  11.120   5.126  1.00 23.66              
ATOM    952  O   LEU A 145       3.962  12.210   4.702  1.00 25.28              
ATOM    953  CB  LEU A 145       3.720   9.873   3.084  1.00 22.90              
ATOM    954  CG  LEU A 145       5.054  10.279   2.466  1.00 21.41              
ATOM    955  CD1 LEU A 145       6.106   9.202   2.682  1.00 24.21              
ATOM    956  CD2 LEU A 145       4.874  10.553   0.996  1.00 32.65              
ATOM    957  N   LYS A 146       5.362  10.956   5.981  1.00 23.60              
ATOM    958  CA  LYS A 146       6.039  12.042   6.688  1.00 18.64              
ATOM    959  C   LYS A 146       7.502  12.139   6.239  1.00 18.78              
ATOM    960  O   LYS A 146       8.091  11.143   5.831  1.00 17.65              
ATOM    961  CB  LYS A 146       6.016  11.769   8.218  1.00 25.79              
ATOM    962  CG  LYS A 146       4.624  11.647   8.827  1.00 27.31              
ATOM    963  CD  LYS A 146       4.552  11.902  10.355  1.00 31.56              
ATOM    964  CE  LYS A 146       3.081  11.832  10.859  1.00 36.11              
ATOM    965  NZ  LYS A 146       2.786  12.390  12.238  1.00 39.02              
ATOM    966  N   PRO A 147       8.117  13.331   6.369  1.00 19.85              
ATOM    967  CA  PRO A 147       9.530  13.476   6.018  1.00 21.55              
ATOM    968  C   PRO A 147      10.449  12.455   6.708  1.00 18.10              
ATOM    969  O   PRO A 147      11.369  11.911   6.066  1.00 17.81              
ATOM    970  CB  PRO A 147       9.857  14.908   6.476  1.00 26.11              
ATOM    971  CG  PRO A 147       8.575  15.635   6.469  1.00 26.12              
ATOM    972  CD  PRO A 147       7.528  14.602   6.841  1.00 20.50              
ATOM    973  N   GLU A 148      10.163  12.163   7.984  1.00 18.84              
ATOM    974  CA  GLU A 148      10.922  11.183   8.784  1.00 18.88              
ATOM    975  C   GLU A 148      10.918   9.742   8.227  1.00 16.62              
ATOM    976  O   GLU A 148      11.770   8.925   8.602  1.00 20.36              
ATOM    977  CB  GLU A 148      10.388  11.147  10.226  1.00 25.20              
ATOM    978  CG  GLU A 148      10.663  12.396  11.029  1.00 35.68              
ATOM    979  CD  GLU A 148       9.742  13.570  10.697  1.00 39.96              
ATOM    980  OE1 GLU A 148       8.629  13.351  10.137  1.00 25.94              
ATOM    981  OE2 GLU A 148      10.162  14.721  11.005  1.00 40.01              
ATOM    982  N   ASN A 149       9.953   9.433   7.367  1.00 13.69              
ATOM    983  CA  ASN A 149       9.809   8.084   6.773  1.00 16.30              
ATOM    984  C   ASN A 149      10.794   7.882   5.624  1.00 17.45              
ATOM    985  O   ASN A 149      11.115   6.743   5.236  1.00 15.39              
ATOM    986  CB  ASN A 149       8.395   7.866   6.212  1.00 15.36              
ATOM    987  CG  ASN A 149       7.287   7.848   7.273  1.00 18.41              
ATOM    988  OD1 ASN A 149       6.149   8.187   6.951  1.00 19.35              
ATOM    989  ND2 ASN A 149       7.584   7.392   8.501  1.00 19.87              
ATOM    990  N   LEU A 150      11.241   8.998   5.055  1.00 16.06              
ATOM    991  CA  LEU A 150      12.123   8.977   3.890  1.00 14.18              
ATOM    992  C   LEU A 150      13.595   9.023   4.350  1.00 16.35              
ATOM    993  O   LEU A 150      14.090  10.077   4.761  1.00 16.21              
ATOM    994  CB  LEU A 150      11.778  10.150   2.976  1.00 16.86              
ATOM    995  CG  LEU A 150      10.328  10.170   2.518  1.00 13.80              
ATOM    996  CD1 LEU A 150      10.022  11.408   1.701  1.00 14.63              
ATOM    997  CD2 LEU A 150       9.955   8.881   1.779  1.00 16.55              
ATOM    998  N   LEU A 151      14.270   7.874   4.256  1.00 15.80              
ATOM    999  CA  LEU A 151      15.633   7.695   4.749  1.00 15.29              
ATOM   1000  C   LEU A 151      16.583   7.307   3.620  1.00 16.17              
ATOM   1001  O   LEU A 151      16.235   6.488   2.747  1.00 16.12              
ATOM   1002  CB  LEU A 151      15.682   6.608   5.846  1.00 16.78              
ATOM   1003  CG  LEU A 151      14.835   6.895   7.087  1.00 17.24              
ATOM   1004  CD1 LEU A 151      14.919   5.762   8.136  1.00 24.54              
ATOM   1005  CD2 LEU A 151      15.248   8.248   7.691  1.00 22.02              
ATOM   1006  N   TYR A 152      17.790   7.884   3.633  1.00 17.04              
ATOM   1007  CA  TYR A 152      18.794   7.514   2.639  1.00 17.96              
ATOM   1008  C   TYR A 152      19.371   6.143   2.934  1.00 18.47              
ATOM   1009  O   TYR A 152      19.601   5.794   4.098  1.00 22.38              
ATOM   1010  CB  TYR A 152      19.906   8.554   2.540  1.00 18.98              
ATOM   1011  CG  TYR A 152      19.483   9.777   1.755  1.00 16.60              
ATOM   1012  CD1 TYR A 152      19.496   9.768   0.363  1.00 20.59              
ATOM   1013  CD2 TYR A 152      19.064  10.931   2.403  1.00 18.33              
ATOM   1014  CE1 TYR A 152      19.087  10.876  -0.365  1.00 18.85              
ATOM   1015  CE2 TYR A 152      18.665  12.037   1.696  1.00 17.74              
ATOM   1016  CZ  TYR A 152      18.711  12.022   0.307  1.00 19.78              
ATOM   1017  OH  TYR A 152      18.305  13.119  -0.418  1.00 22.66              
ATOM   1018  N   LEU A 153      19.558   5.354   1.878  1.00 22.12              
ATOM   1019  CA  LEU A 153      20.036   3.979   2.015  1.00 25.49              
ATOM   1020  C   LEU A 153      21.438   3.954   2.622  1.00 29.74              
ATOM   1021  O   LEU A 153      21.694   3.204   3.572  1.00 29.88              
ATOM   1022  CB  LEU A 153      20.033   3.285   0.649  1.00 29.60              
ATOM   1023  CG  LEU A 153      20.538   1.844   0.622  1.00 30.23              
ATOM   1024  CD1 LEU A 153      19.794   0.971   1.639  1.00 31.33              
ATOM   1025  CD2 LEU A 153      20.432   1.309  -0.814  1.00 31.84              
ATOM   1026  N   THR A 154      22.331   4.784   2.081  1.00 27.09              
ATOM   1027  CA  THR A 154      23.722   4.877   2.554  1.00 24.64              
ATOM   1028  C   THR A 154      24.179   6.326   2.775  1.00 25.64              
ATOM   1029  O   THR A 154      23.542   7.256   2.291  1.00 28.84              
ATOM   1030  CB  THR A 154      24.702   4.185   1.564  1.00 26.56              
ATOM   1031  OG1 THR A 154      24.892   4.990   0.381  1.00 31.55              
ATOM   1032  CG2 THR A 154      24.178   2.809   1.200  1.00 34.38              
ATOM   1033  N   PRO A 155      25.290   6.518   3.513  1.00 28.16              
ATOM   1034  CA  PRO A 155      25.924   7.837   3.693  1.00 30.90              
ATOM   1035  C   PRO A 155      26.458   8.485   2.410  1.00 32.95              
ATOM   1036  O   PRO A 155      26.732   9.701   2.383  1.00 32.49              
ATOM   1037  CB  PRO A 155      27.093   7.536   4.639  1.00 30.71              
ATOM   1038  CG  PRO A 155      26.723   6.287   5.324  1.00 37.22              
ATOM   1039  CD  PRO A 155      26.002   5.483   4.282  1.00 32.02              
ATOM   1040  N   GLU A 156      26.588   7.686   1.356  1.00 34.36              
ATOM   1041  CA  GLU A 156      27.166   8.146   0.093  1.00 36.48              
ATOM   1042  C   GLU A 156      26.317   9.244  -0.533  1.00 36.83              
ATOM   1043  O   GLU A 156      25.085   9.209  -0.487  1.00 31.58              
ATOM   1044  CB  GLU A 156      27.310   6.969  -0.884  1.00 37.90              
ATOM   1045  CG  GLU A 156      28.165   5.813  -0.354  1.00 36.63              
ATOM   1046  N   GLU A 157      26.985  10.223  -1.122  1.00 36.38              
ATOM   1047  CA  GLU A 157      26.318  11.377  -1.715  1.00 41.77              
ATOM   1048  C   GLU A 157      25.210  10.998  -2.704  1.00 33.79              
ATOM   1049  O   GLU A 157      24.165  11.650  -2.741  1.00 34.09              
ATOM   1050  CB  GLU A 157      27.355  12.259  -2.425  1.00 47.65              
ATOM   1051  CG  GLU A 157      26.782  13.523  -3.075  1.00 47.27              
ATOM   1052  CD  GLU A 157      27.751  14.151  -4.042  1.00 54.20              
ATOM   1053  OE1 GLU A 157      28.968  14.150  -3.744  1.00 64.29              
ATOM   1054  OE2 GLU A 157      27.297  14.640  -5.098  1.00 63.29              
ATOM   1055  N   ASN A 158      25.436   9.959  -3.505  1.00 29.96              
ATOM   1056  CA  ASN A 158      24.487   9.592  -4.569  1.00 36.64              
ATOM   1057  C   ASN A 158      23.439   8.571  -4.111  1.00 34.50              
ATOM   1058  O   ASN A 158      22.763   7.962  -4.947  1.00 29.44              
ATOM   1059  CB  ASN A 158      25.239   9.060  -5.805  1.00 40.67              
ATOM   1060  CG  ASN A 158      25.845   7.670  -5.583  1.00 51.04              
ATOM   1061  OD1 ASN A 158      26.125   7.264  -4.447  1.00 45.15              
ATOM   1062  ND2 ASN A 158      26.047   6.937  -6.677  1.00 58.85              
ATOM   1063  N   SER A 159      23.315   8.388  -2.793  1.00 31.05              
ATOM   1064  CA  SER A 159      22.454   7.361  -2.225  1.00 27.52              
ATOM   1065  C   SER A 159      21.015   7.474  -2.689  1.00 24.30              
ATOM   1066  O   SER A 159      20.469   8.571  -2.808  1.00 20.76              
ATOM   1067  CB  SER A 159      22.450   7.439  -0.692  1.00 22.21              
ATOM   1068  OG  SER A 159      21.602   6.448  -0.119  1.00 22.43              
ATOM   1069  N   LYS A 160      20.405   6.319  -2.920  1.00 26.45              
ATOM   1070  CA  LYS A 160      18.971   6.247  -3.107  1.00 23.11              
ATOM   1071  C   LYS A 160      18.287   6.663  -1.802  1.00 19.97              
ATOM   1072  O   LYS A 160      18.825   6.452  -0.705  1.00 19.62              
ATOM   1073  CB  LYS A 160      18.511   4.820  -3.451  1.00 24.79              
ATOM   1074  CG  LYS A 160      19.093   4.197  -4.703  1.00 28.85              
ATOM   1075  CD  LYS A 160      18.366   4.594  -5.966  1.00 39.61              
ATOM   1076  CE  LYS A 160      18.779   3.700  -7.126  1.00 46.05              
ATOM   1077  NZ  LYS A 160      20.260   3.655  -7.333  1.00 42.65              
ATOM   1078  N   ILE A 161      17.106   7.247  -1.969  1.00 17.09              
ATOM   1079  CA  ILE A 161      16.144   7.525  -0.899  1.00 14.29              
ATOM   1080  C   ILE A 161      15.169   6.330  -0.799  1.00 15.53              
ATOM   1081  O   ILE A 161      14.755   5.743  -1.814  1.00 19.87              
ATOM   1082  CB  ILE A 161      15.374   8.865  -1.148  1.00 14.98              
ATOM   1083  CG1 ILE A 161      14.740   9.394   0.142  1.00 14.25              
ATOM   1084  CG2 ILE A 161      14.294   8.735  -2.265  1.00 15.37              
ATOM   1085  CD1 ILE A 161      15.694   9.665   1.235  1.00 16.27              
ATOM   1086  N   MET A 162      14.811   5.982   0.425  1.00 14.48              
ATOM   1087  CA  MET A 162      14.056   4.754   0.705  1.00 13.70              
ATOM   1088  C   MET A 162      12.767   5.062   1.430  1.00 13.47              
ATOM   1089  O   MET A 162      12.748   5.891   2.354  1.00 16.07              
ATOM   1090  CB  MET A 162      14.884   3.824   1.604  1.00 18.51              
ATOM   1091  CG  MET A 162      16.227   3.410   1.047  1.00 19.24              
ATOM   1092  SD  MET A 162      16.175   2.554  -0.537  1.00 19.93              
ATOM   1093  CE  MET A 162      15.640   0.854  -0.082  1.00 19.55              
ATOM   1094  N   ILE A 163      11.687   4.417   1.007  1.00 14.49              
ATOM   1095  CA  ILE A 163      10.490   4.329   1.871  1.00 14.39              
ATOM   1096  C   ILE A 163      10.722   3.132   2.832  1.00 12.56              
ATOM   1097  O   ILE A 163      11.396   2.143   2.496  1.00 12.24              
ATOM   1098  CB  ILE A 163       9.107   4.305   1.121  1.00 17.99              
ATOM   1099  CG1 ILE A 163       8.884   3.008   0.406  1.00 22.43              
ATOM   1100  CG2 ILE A 163       8.873   5.538   0.190  1.00 20.64              
ATOM   1101  CD1 ILE A 163       7.419   2.764   0.131  1.00 30.36              
ATOM   1102  N   THR A 164      10.233   3.291   4.051  1.00 15.82              
ATOM   1103  CA  THR A 164      10.597   2.446   5.161  1.00 15.51              
ATOM   1104  C   THR A 164       9.319   1.888   5.789  1.00 14.96              
ATOM   1105  O   THR A 164       8.944   0.737   5.494  1.00 19.94              
ATOM   1106  CB  THR A 164      11.481   3.209   6.175  1.00 14.40              
ATOM   1107  OG1 THR A 164      10.809   4.383   6.650  1.00 16.03              
ATOM   1108  CG2 THR A 164      12.810   3.606   5.503  1.00 14.56              
ATOM   1109  N   ASP A 165       8.667   2.696   6.631  1.00 18.22              
ATOM   1110  CA  ASP A 165       7.403   2.326   7.303  1.00 18.45              
ATOM   1111  C   ASP A 165       6.233   2.687   6.392  1.00 16.04              
ATOM   1112  O   ASP A 165       6.055   3.864   6.023  1.00 20.91              
ATOM   1113  CB  ASP A 165       7.270   3.076   8.622  1.00 17.44              
ATOM   1114  CG  ASP A 165       6.135   2.539   9.520  1.00 15.25              
ATOM   1115  OD1 ASP A 165       5.700   1.375   9.336  1.00 22.50              
ATOM   1116  OD2 ASP A 165       5.715   3.296  10.412  1.00 21.66              
ATOM   1117  N   PHE A 166       5.442   1.688   6.024  1.00 16.71              
ATOM   1118  CA  PHE A 166       4.277   1.911   5.136  1.00 14.97              
ATOM   1119  C   PHE A 166       3.262   0.786   5.300  1.00 17.17              
ATOM   1120  O   PHE A 166       3.566  -0.266   5.879  1.00 17.50              
ATOM   1121  CB  PHE A 166       4.694   2.007   3.658  1.00 18.06              
ATOM   1122  CG  PHE A 166       5.371   0.769   3.114  1.00 14.44              
ATOM   1123  CD1 PHE A 166       6.752   0.614   3.181  1.00 21.35              
ATOM   1124  CD2 PHE A 166       4.631  -0.245   2.539  1.00 15.86              
ATOM   1125  CE1 PHE A 166       7.359  -0.521   2.678  1.00 20.83              
ATOM   1126  CE2 PHE A 166       5.233  -1.366   2.016  1.00 18.12              
ATOM   1127  CZ  PHE A 166       6.593  -1.518   2.099  1.00 22.91              
ATOM   1128  N   GLY A 167       2.065   1.028   4.771  1.00 17.48              
ATOM   1129  CA  GLY A 167       1.009   0.007   4.710  1.00 18.69              
ATOM   1130  C   GLY A 167       0.129  -0.106   5.952  1.00 19.10              
ATOM   1131  O   GLY A 167       0.084   0.785   6.820  1.00 17.44              
ATOM   1132  N   LEU A 168      -0.550  -1.247   6.036  1.00 19.21              
ATOM   1133  CA  LEU A 168      -1.530  -1.495   7.099  1.00 22.05              
ATOM   1134  C   LEU A 168      -0.911  -1.354   8.490  1.00 25.41              
ATOM   1135  O   LEU A 168      -1.571  -0.891   9.427  1.00 26.69              
ATOM   1136  CB  LEU A 168      -2.130  -2.894   6.942  1.00 22.02              
ATOM   1137  CG  LEU A 168      -2.905  -3.105   5.638  1.00 22.53              
ATOM   1138  CD1 LEU A 168      -3.186  -4.607   5.433  1.00 25.56              
ATOM   1139  CD2 LEU A 168      -4.184  -2.281   5.615  1.00 30.37              
ATOM   1140  N   SER A 169       0.370  -1.719   8.597  1.00 22.40              
ATOM   1141  CA  SER A 169       1.076  -1.739   9.866  1.00 19.74              
ATOM   1142  C   SER A 169       1.876  -0.485  10.127  1.00 22.59              
ATOM   1143  O   SER A 169       2.729  -0.487  11.023  1.00 17.99              
ATOM   1144  CB  SER A 169       2.009  -2.938   9.924  1.00 27.71              
ATOM   1145  OG  SER A 169       3.041  -2.824   8.969  1.00 25.12              
ATOM   1146  N   LYS A 170       1.612   0.581   9.363  1.00 21.57              
ATOM   1147  CA  LYS A 170       2.267   1.876   9.602  1.00 23.26              
ATOM   1148  C   LYS A 170       2.138   2.261  11.076  1.00 19.02              
ATOM   1149  O   LYS A 170       1.046   2.106  11.688  1.00 25.10              
ATOM   1150  CB  LYS A 170       1.639   2.951   8.710  1.00 25.24              
ATOM   1151  CG  LYS A 170       2.332   4.309   8.712  1.00 24.94              
ATOM   1152  CD  LYS A 170       3.529   4.316   7.787  1.00 23.47              
ATOM   1153  CE  LYS A 170       4.360   5.610   7.956  1.00 22.77              
ATOM   1154  NZ  LYS A 170       3.534   6.775   7.709  1.00 25.79              
ATOM   1155  N   MET A 171       3.256   2.697  11.654  1.00 23.37              
ATOM   1156  CA  MET A 171       3.303   3.120  13.045  1.00 26.63              
ATOM   1157  C   MET A 171       2.778   4.545  13.156  1.00 28.71              
ATOM   1158  O   MET A 171       3.427   5.513  12.783  1.00 37.03              
ATOM   1159  CB  MET A 171       4.713   3.040  13.611  1.00 25.10              
ATOM   1160  CG  MET A 171       5.301   1.649  13.560  1.00 28.23              
ATOM   1161  SD  MET A 171       6.932   1.618  14.285  1.00 27.09              
ATOM   1162  CE  MET A 171       7.869   2.436  12.962  1.00 27.87              
ATOM   1163  N   GLU A 172       1.567   4.640  13.646  1.00 26.38              
ATOM   1164  CA  GLU A 172       0.924   5.908  13.936  1.00 26.14              
ATOM   1165  C   GLU A 172       0.013   5.617  15.111  1.00 32.19              
ATOM   1166  O   GLU A 172      -0.330   4.453  15.361  1.00 36.88              
ATOM   1167  CB  GLU A 172       0.118   6.404  12.727  1.00 36.73              
ATOM   1168  CG  GLU A 172      -0.653   5.337  11.959  1.00 39.83              
ATOM   1169  CD  GLU A 172      -1.303   5.873  10.668  1.00 46.54              
ATOM   1170  OE1 GLU A 172      -1.600   5.063   9.753  1.00 47.77              
ATOM   1171  OE2 GLU A 172      -1.517   7.103  10.567  1.00 59.33              
ATOM   1172  N   GLN A 173      -0.339   6.666  15.845  1.00 38.27              
ATOM   1173  CA  GLN A 173      -1.268   6.560  16.961  1.00 33.30              
ATOM   1174  C   GLN A 173      -2.534   7.345  16.586  1.00 35.28              
ATOM   1175  O   GLN A 173      -2.623   8.555  16.830  1.00 47.54              
ATOM   1176  CB  GLN A 173      -0.617   7.095  18.242  1.00 38.09              
ATOM   1177  CG  GLN A 173       0.684   6.367  18.635  1.00 40.68              
ATOM   1178  CD  GLN A 173       0.458   5.066  19.410  1.00 42.48              
ATOM   1179  OE1 GLN A 173      -0.668   4.590  19.541  1.00 38.94              
ATOM   1180  NE2 GLN A 173       1.539   4.497  19.940  1.00 40.47              
ATOM   1181  N   ASN A 174      -3.490   6.642  15.985  1.00 25.61              
ATOM   1182  CA  ASN A 174      -4.769   7.227  15.493  1.00 23.18              
ATOM   1183  C   ASN A 174      -6.039   6.887  16.294  1.00 21.13              
ATOM   1184  O   ASN A 174      -6.464   5.723  16.335  1.00 21.12              
ATOM   1185  CB  ASN A 174      -5.034   6.689  14.098  1.00 25.01              
ATOM   1186  CG  ASN A 174      -6.394   7.129  13.553  1.00 39.75              
ATOM   1187  OD1 ASN A 174      -7.214   6.306  13.114  1.00 33.67              
ATOM   1188  ND2 ASN A 174      -6.644   8.432  13.596  1.00 37.76              
ATOM   1189  N   GLY A 175      -6.687   7.916  16.827  1.00 25.46              
ATOM   1190  CA  GLY A 175      -7.912   7.761  17.624  1.00 20.63              
ATOM   1191  C   GLY A 175      -7.549   7.419  19.047  1.00 17.70              
ATOM   1192  O   GLY A 175      -6.387   7.171  19.380  1.00 23.91              
ATOM   1193  N   ILE A 176      -8.564   7.347  19.888  1.00 17.88              
ATOM   1194  CA  ILE A 176      -8.338   7.338  21.309  1.00 19.38              
ATOM   1195  C   ILE A 176      -7.988   6.001  21.938  1.00 18.75              
ATOM   1196  O   ILE A 176      -7.660   5.954  23.129  1.00 18.82              
ATOM   1197  CB  ILE A 176      -9.493   8.013  22.034  1.00 16.47              
ATOM   1198  CG1 ILE A 176     -10.800   7.267  21.827  1.00 15.96              
ATOM   1199  CG2 ILE A 176      -9.603   9.494  21.578  1.00 27.01              
ATOM   1200  CD1 ILE A 176     -11.929   7.759  22.784  1.00 21.99              
ATOM   1201  N   MET A 177      -8.019   4.930  21.139  1.00 17.28              
ATOM   1202  CA  MET A 177      -7.643   3.597  21.610  1.00 19.50              
ATOM   1203  C   MET A 177      -6.318   3.076  21.060  1.00 23.57              
ATOM   1204  O   MET A 177      -5.938   1.937  21.354  1.00 18.40              
ATOM   1205  CB  MET A 177      -8.762   2.603  21.255  1.00 20.27              
ATOM   1206  CG  MET A 177     -10.049   2.859  22.006  1.00 22.34              
ATOM   1207  SD  MET A 177      -9.824   2.698  23.777  1.00 27.52              
ATOM   1208  CE  MET A 177     -10.037   4.373  24.346  1.00 28.14              
ATOM   1209  N   SER A 178      -5.594   3.904  20.301  1.00 21.36              
ATOM   1210  CA  SER A 178      -4.386   3.444  19.632  0.60 24.82              
ATOM   1211  C   SER A 178      -3.376   2.880  20.646  1.00 27.50              
ATOM   1212  O   SER A 178      -2.918   1.730  20.504  1.00 23.38              
ATOM   1213  CB  SER A 178      -3.779   4.563  18.770  0.60 24.90              
ATOM   1214  OG  SER A 178      -3.615   5.762  19.511  0.60 26.91              
ATOM   1215  N   THR A 179      -3.057   3.672  21.675  1.00 22.99              
ATOM   1216  CA  THR A 179      -2.078   3.267  22.683  1.00 24.58              
ATOM   1217  C   THR A 179      -2.647   2.233  23.639  1.00 24.18              
ATOM   1218  O   THR A 179      -2.002   1.221  23.946  1.00 30.47              
ATOM   1219  CB  THR A 179      -1.583   4.485  23.489  1.00 30.59              
ATOM   1220  OG1 THR A 179      -0.893   5.364  22.600  1.00 37.01              
ATOM   1221  CG2 THR A 179      -0.640   4.052  24.606  1.00 37.83              
ATOM   1222  N   ALA A 180      -3.874   2.475  24.082  1.00 18.17              
ATOM   1223  CA  ALA A 180      -4.497   1.669  25.129  1.00 23.05              
ATOM   1224  C   ALA A 180      -4.663   0.185  24.766  1.00 23.03              
ATOM   1225  O   ALA A 180      -4.248  -0.690  25.518  1.00 24.13              
ATOM   1226  N   CYS A 181      -5.260  -0.094  23.615  1.00 18.33              
ATOM   1227  CA  CYS A 181      -5.444  -1.487  23.201  0.50 22.68              
ATOM   1228  C   CYS A 181      -4.876  -1.755  21.817  1.00 20.37              
ATOM   1229  O   CYS A 181      -5.024  -2.856  21.289  1.00 25.23              
ATOM   1230  CB  CYS A 181      -6.916  -1.885  23.274  0.50 25.47              
ATOM   1231  SG  CYS A 181      -8.004  -0.802  22.386  0.50 22.24              
ATOM   1232  N   GLY A 182      -4.167  -0.781  21.235  1.00 18.87              
ATOM   1233  CA  GLY A 182      -3.539  -1.052  19.935  1.00 20.72              
ATOM   1234  C   GLY A 182      -4.518  -1.072  18.770  1.00 22.50              
ATOM   1235  O   GLY A 182      -4.249  -1.711  17.744  1.00 28.56              
ATOM   1236  N   THR A 183      -5.632  -0.339  18.901  1.00 20.09              
ATOM   1237  CA  THR A 183      -6.702  -0.406  17.925  1.00 18.82              
ATOM   1238  C   THR A 183      -6.974   0.975  17.353  1.00 16.71              
ATOM   1239  O   THR A 183      -7.411   1.860  18.083  1.00 19.63              
ATOM   1240  CB  THR A 183      -7.997  -1.024  18.530  1.00 24.99              
ATOM   1241  OG1 THR A 183      -8.453  -0.224  19.632  1.00 27.07              
ATOM   1242  CG2 THR A 183      -7.718  -2.423  19.038  1.00 23.04              
ATOM   1243  N   PRO A 184      -6.685   1.174  16.055  1.00 20.94              
ATOM   1244  CA  PRO A 184      -6.934   2.487  15.467  1.00 21.61              
ATOM   1245  C   PRO A 184      -8.405   2.719  15.100  1.00 20.70              
ATOM   1246  O   PRO A 184      -9.194   1.771  15.002  1.00 21.91              
ATOM   1247  CB  PRO A 184      -6.094   2.453  14.184  1.00 22.55              
ATOM   1248  CG  PRO A 184      -6.165   1.050  13.767  1.00 27.39              
ATOM   1249  CD  PRO A 184      -6.124   0.244  15.058  1.00 23.22              
ATOM   1250  N   GLY A 185      -8.749   3.989  14.920  1.00 19.45              
ATOM   1251  CA  GLY A 185      -9.977   4.372  14.277  1.00 17.95              
ATOM   1252  C   GLY A 185     -11.063   4.852  15.230  1.00 15.27              
ATOM   1253  O   GLY A 185     -12.164   5.157  14.774  1.00 17.07              
ATOM   1254  N   TYR A 186     -10.761   4.954  16.531  1.00 17.15              
ATOM   1255  CA  TYR A 186     -11.730   5.485  17.494  1.00 16.82              
ATOM   1256  C   TYR A 186     -11.727   7.014  17.475  1.00 12.05              
ATOM   1257  O   TYR A 186     -11.076   7.677  18.282  1.00 15.03              
ATOM   1258  CB  TYR A 186     -11.513   4.925  18.887  1.00 15.16              
ATOM   1259  CG  TYR A 186     -11.964   3.494  18.927  1.00 13.93              
ATOM   1260  CD1 TYR A 186     -13.281   3.151  19.258  1.00 16.41              
ATOM   1261  CD2 TYR A 186     -11.102   2.479  18.583  1.00 14.69              
ATOM   1262  CE1 TYR A 186     -13.691   1.795  19.257  1.00 11.88              
ATOM   1263  CE2 TYR A 186     -11.498   1.141  18.569  1.00 17.48              
ATOM   1264  CZ  TYR A 186     -12.798   0.804  18.892  1.00 13.65              
ATOM   1265  OH  TYR A 186     -13.182  -0.532  18.876  1.00 15.06              
ATOM   1266  N   VAL A 187     -12.477   7.525  16.502  1.00 13.98              
ATOM   1267  CA  VAL A 187     -12.591   8.926  16.202  1.00 14.10              
ATOM   1268  C   VAL A 187     -14.075   9.229  16.071  1.00  9.76              
ATOM   1269  O   VAL A 187     -14.817   8.470  15.410  1.00 13.64              
ATOM   1270  CB  VAL A 187     -11.849   9.255  14.883  1.00 13.79              
ATOM   1271  CG1 VAL A 187     -12.110  10.724  14.456  1.00 15.37              
ATOM   1272  CG2 VAL A 187     -10.330   8.867  14.998  1.00 15.32              
ATOM   1273  N   ALA A 188     -14.519  10.326  16.677  1.00 14.06              
ATOM   1274  CA  ALA A 188     -15.948  10.684  16.717  1.00 14.11              
ATOM   1275  C   ALA A 188     -16.518  10.817  15.305  1.00 12.97              
ATOM   1276  O   ALA A 188     -15.830  11.316  14.422  1.00 14.59              
ATOM   1277  CB  ALA A 188     -16.171  12.012  17.490  1.00 16.65              
ATOM   1278  N   PRO A 189     -17.776  10.353  15.083  1.00 16.38              
ATOM   1279  CA  PRO A 189     -18.317  10.156  13.722  1.00 16.06              
ATOM   1280  C   PRO A 189     -18.399  11.419  12.838  1.00 11.29              
ATOM   1281  O   PRO A 189     -18.352  11.316  11.607  1.00 17.60              
ATOM   1282  CB  PRO A 189     -19.729   9.598  13.976  1.00 19.29              
ATOM   1283  CG  PRO A 189     -20.077  10.028  15.377  1.00 16.75              
ATOM   1284  CD  PRO A 189     -18.767   9.982  16.126  1.00 18.07              
ATOM   1285  N   GLU A 190     -18.565  12.588  13.458  1.00 16.62              
ATOM   1286  CA  GLU A 190     -18.665  13.841  12.707  1.00 17.13              
ATOM   1287  C   GLU A 190     -17.332  14.329  12.150  1.00 14.10              
ATOM   1288  O   GLU A 190     -17.315  15.222  11.292  1.00 16.86              
ATOM   1289  CB  GLU A 190     -19.286  14.937  13.559  1.00 16.02              
ATOM   1290  CG  GLU A 190     -18.452  15.454  14.730  1.00 19.13              
ATOM   1291  CD  GLU A 190     -18.753  14.757  16.065  1.00 18.62              
ATOM   1292  OE1 GLU A 190     -19.116  13.558  16.050  1.00 18.76              
ATOM   1293  OE2 GLU A 190     -18.591  15.404  17.131  1.00 18.57              
ATOM   1294  N   VAL A 191     -16.230  13.760  12.634  1.00 14.85              
ATOM   1295  CA  VAL A 191     -14.883  14.291  12.313  1.00 17.66              
ATOM   1296  C   VAL A 191     -14.400  13.959  10.898  1.00 16.49              
ATOM   1297  O   VAL A 191     -13.947  14.859  10.158  1.00 17.65              
ATOM   1298  CB  VAL A 191     -13.810  13.832  13.372  1.00 15.70              
ATOM   1299  CG1 VAL A 191     -12.362  14.170  12.891  1.00 16.56              
ATOM   1300  CG2 VAL A 191     -14.136  14.432  14.739  1.00 15.66              
ATOM   1301  N   LEU A 192     -14.473  12.682  10.528  1.00 15.69              
ATOM   1302  CA  LEU A 192     -13.925  12.190   9.253  1.00 17.63              
ATOM   1303  C   LEU A 192     -15.001  12.129   8.169  1.00 16.68              
ATOM   1304  O   LEU A 192     -16.041  11.499   8.348  1.00 15.67              
ATOM   1305  CB  LEU A 192     -13.280  10.809   9.412  1.00 16.77              
ATOM   1306  CG  LEU A 192     -12.054  10.703  10.313  1.00 13.32              
ATOM   1307  CD1 LEU A 192     -11.647   9.233  10.540  1.00 15.71              
ATOM   1308  CD2 LEU A 192     -10.898  11.530   9.732  1.00 16.93              
ATOM   1309  N   ALA A 193     -14.729  12.804   7.055  1.00 18.46              
ATOM   1310  CA  ALA A 193     -15.582  12.805   5.864  1.00 15.97              
ATOM   1311  C   ALA A 193     -15.465  11.497   5.114  1.00 22.51              
ATOM   1312  O   ALA A 193     -16.395  11.100   4.403  1.00 25.46              
ATOM   1313  CB  ALA A 193     -15.172  13.961   4.939  1.00 16.88              
ATOM   1314  N   GLN A 194     -14.309  10.847   5.265  1.00 17.24              
ATOM   1315  CA  GLN A 194     -13.980   9.602   4.579  1.00 20.27              
ATOM   1316  C   GLN A 194     -12.868   8.934   5.376  1.00 18.36              
ATOM   1317  O   GLN A 194     -12.261   9.541   6.259  1.00 20.77              
ATOM   1318  CB  GLN A 194     -13.501   9.862   3.136  1.00 22.63              
ATOM   1319  CG  GLN A 194     -12.193  10.644   3.092  1.00 18.36              
ATOM   1320  CD  GLN A 194     -11.486  10.599   1.754  1.00 20.07              
ATOM   1321  OE1 GLN A 194     -12.055  10.975   0.730  1.00 25.14              
ATOM   1322  NE2 GLN A 194     -10.227  10.149   1.763  1.00 22.11              
ATOM   1323  N   LYS A 195     -12.608   7.673   5.065  1.00 19.68              
ATOM   1324  CA  LYS A 195     -11.511   6.966   5.676  1.00 24.82              
ATOM   1325  C   LYS A 195     -10.234   7.739   5.297  1.00 26.91              
ATOM   1326  O   LYS A 195     -10.092   8.183   4.154  1.00 24.57              
ATOM   1327  CB  LYS A 195     -11.521   5.493   5.239  1.00 28.85              
ATOM   1328  CG  LYS A 195     -12.749   4.720   5.798  1.00 38.48              
ATOM   1329  CD  LYS A 195     -13.075   3.391   5.093  1.00 37.03              
ATOM   1330  CE  LYS A 195     -14.533   2.953   5.400  1.00 34.76              
ATOM   1331  NZ  LYS A 195     -14.940   1.589   4.896  1.00 37.10              
ATOM   1332  N   PRO A 196      -9.351   7.975   6.280  1.00 23.07              
ATOM   1333  CA  PRO A 196      -8.245   8.931   6.201  1.00 23.72              
ATOM   1334  C   PRO A 196      -7.036   8.509   5.354  1.00 22.09              
ATOM   1335  O   PRO A 196      -6.127   9.306   5.179  1.00 30.97              
ATOM   1336  CB  PRO A 196      -7.832   9.098   7.659  1.00 23.67              
ATOM   1337  CG  PRO A 196      -8.194   7.744   8.303  1.00 20.51              
ATOM   1338  CD  PRO A 196      -9.407   7.290   7.591  1.00 26.58              
ATOM   1339  N   TYR A 197      -7.026   7.279   4.864  1.00 22.92              
ATOM   1340  CA  TYR A 197      -5.934   6.775   4.031  1.00 19.00              
ATOM   1341  C   TYR A 197      -6.458   6.403   2.651  1.00 20.84              
ATOM   1342  O   TYR A 197      -7.481   5.723   2.514  1.00 22.87              
ATOM   1343  CB  TYR A 197      -5.287   5.557   4.687  1.00 23.37              
ATOM   1344  CG  TYR A 197      -5.004   5.808   6.143  1.00 31.06              
ATOM   1345  CD1 TYR A 197      -4.199   6.892   6.531  1.00 31.65              
ATOM   1346  CD2 TYR A 197      -5.572   5.013   7.135  1.00 29.23              
ATOM   1347  CE1 TYR A 197      -3.928   7.165   7.852  1.00 24.96              
ATOM   1348  CE2 TYR A 197      -5.305   5.276   8.487  1.00 33.91              
ATOM   1349  CZ  TYR A 197      -4.490   6.355   8.837  1.00 28.26              
ATOM   1350  OH  TYR A 197      -4.236   6.620  10.160  1.00 35.10              
ATOM   1351  N   SER A 198      -5.751   6.856   1.621  1.00 16.13              
ATOM   1352  CA  SER A 198      -6.091   6.526   0.243  1.00 14.60              
ATOM   1353  C   SER A 198      -4.883   6.811  -0.628  1.00 15.63              
ATOM   1354  O   SER A 198      -3.937   7.495  -0.207  1.00 14.96              
ATOM   1355  CB  SER A 198      -7.247   7.374  -0.265  1.00 16.72              
ATOM   1356  OG  SER A 198      -6.818   8.701  -0.510  1.00 17.02              
ATOM   1357  N   LYS A 199      -4.922   6.296  -1.842  1.00 16.62              
ATOM   1358  CA  LYS A 199      -3.878   6.585  -2.829  1.00 17.05              
ATOM   1359  C   LYS A 199      -3.761   8.103  -3.093  1.00 14.72              
ATOM   1360  O   LYS A 199      -2.667   8.646  -3.117  1.00 16.45              
ATOM   1361  CB  LYS A 199      -4.148   5.784  -4.101  1.00 15.98              
ATOM   1362  CG  LYS A 199      -4.016   4.264  -3.832  1.00 18.71              
ATOM   1363  CD  LYS A 199      -4.542   3.376  -4.934  1.00 21.84              
ATOM   1364  CE  LYS A 199      -4.417   1.917  -4.463  1.00 28.84              
ATOM   1365  NZ  LYS A 199      -5.120   0.928  -5.321  1.00 26.56              
ATOM   1366  N   ALA A 200      -4.889   8.788  -3.234  1.00 14.16              
ATOM   1367  CA  ALA A 200      -4.898  10.249  -3.434  1.00 15.97              
ATOM   1368  C   ALA A 200      -4.362  11.053  -2.222  1.00 15.79              
ATOM   1369  O   ALA A 200      -3.677  12.067  -2.387  1.00 13.44              
ATOM   1370  CB  ALA A 200      -6.244  10.702  -3.784  1.00 15.40              
ATOM   1371  N   VAL A 201      -4.629  10.585  -1.015  1.00 14.04              
ATOM   1372  CA  VAL A 201      -4.044  11.195   0.165  1.00 12.75              
ATOM   1373  C   VAL A 201      -2.502  11.035   0.180  1.00 11.10              
ATOM   1374  O   VAL A 201      -1.778  12.001   0.493  1.00 13.97              
ATOM   1375  CB  VAL A 201      -4.699  10.658   1.464  1.00 11.02              
ATOM   1376  CG1 VAL A 201      -3.899  11.126   2.719  1.00 15.95              
ATOM   1377  CG2 VAL A 201      -6.155  11.123   1.566  1.00 14.39              
ATOM   1378  N   ASP A 202      -1.990   9.857  -0.183  1.00 12.04              
ATOM   1379  CA  ASP A 202      -0.541   9.672  -0.340  1.00 11.62              
ATOM   1380  C   ASP A 202       0.033  10.701  -1.345  1.00 12.27              
ATOM   1381  O   ASP A 202       1.065  11.320  -1.096  1.00 13.85              
ATOM   1382  CB  ASP A 202      -0.204   8.272  -0.877  1.00 15.28              
ATOM   1383  CG  ASP A 202      -0.378   7.145   0.133  1.00 11.85              
ATOM   1384  OD1 ASP A 202      -0.487   7.366   1.369  1.00 15.19              
ATOM   1385  OD2 ASP A 202      -0.323   5.973  -0.374  1.00 13.53              
ATOM   1386  N   CYS A 203      -0.647  10.871  -2.478  1.00 11.32              
ATOM   1387  CA  CYS A 203      -0.206  11.834  -3.511  1.00 14.33              
ATOM   1388  C   CYS A 203      -0.154  13.262  -2.981  1.00 15.20              
ATOM   1389  O   CYS A 203       0.824  13.988  -3.212  1.00 15.47              
ATOM   1390  CB  CYS A 203      -1.072  11.737  -4.767  1.00 13.67              
ATOM   1391  SG  CYS A 203      -0.843  10.186  -5.626  1.00 17.24              
ATOM   1392  N   TRP A 204      -1.174  13.651  -2.222  1.00 14.38              
ATOM   1393  CA  TRP A 204      -1.202  14.989  -1.560  1.00 13.22              
ATOM   1394  C   TRP A 204      -0.002  15.200  -0.629  1.00 12.41              
ATOM   1395  O   TRP A 204       0.669  16.265  -0.631  1.00 13.74              
ATOM   1396  CB  TRP A 204      -2.539  15.177  -0.815  1.00 13.97              
ATOM   1397  CG  TRP A 204      -2.766  16.550  -0.296  1.00 12.76              
ATOM   1398  CD1 TRP A 204      -3.352  17.587  -0.953  1.00 14.51              
ATOM   1399  CD2 TRP A 204      -2.440  17.028   1.009  1.00 13.92              
ATOM   1400  NE1 TRP A 204      -3.396  18.693  -0.146  1.00 14.80              
ATOM   1401  CE2 TRP A 204      -2.852  18.376   1.071  1.00 17.57              
ATOM   1402  CE3 TRP A 204      -1.855  16.438   2.148  1.00 14.14              
ATOM   1403  CZ2 TRP A 204      -2.685  19.160   2.217  1.00 17.38              
ATOM   1404  CZ3 TRP A 204      -1.689  17.222   3.298  1.00 15.81              
ATOM   1405  CH2 TRP A 204      -2.112  18.570   3.315  1.00 17.89              
ATOM   1406  N   SER A 205       0.297  14.163   0.141  1.00 14.68              
ATOM   1407  CA  SER A 205       1.440  14.180   1.047  1.00 13.80              
ATOM   1408  C   SER A 205       2.738  14.412   0.303  1.00 12.87              
ATOM   1409  O   SER A 205       3.571  15.187   0.755  1.00 11.72              
ATOM   1410  CB  SER A 205       1.545  12.859   1.798  1.00 16.01              
ATOM   1411  OG  SER A 205       0.391  12.665   2.570  1.00 20.31              
ATOM   1412  N   ILE A 206       2.903  13.730  -0.834  1.00 13.95              
ATOM   1413  CA  ILE A 206       4.081  13.924  -1.699  1.00 12.71              
ATOM   1414  C   ILE A 206       4.167  15.381  -2.205  1.00 11.50              
ATOM   1415  O   ILE A 206       5.265  15.965  -2.243  1.00 14.71              
ATOM   1416  CB  ILE A 206       4.145  12.902  -2.860  1.00 12.76              
ATOM   1417  CG1 ILE A 206       4.361  11.460  -2.322  1.00 14.52              
ATOM   1418  CG2 ILE A 206       5.303  13.294  -3.860  1.00 12.31              
ATOM   1419  CD1 ILE A 206       4.180  10.376  -3.340  1.00 16.76              
ATOM   1420  N   GLY A 207       3.016  15.977  -2.522  1.00 10.73              
ATOM   1421  CA  GLY A 207       2.934  17.420  -2.813  1.00 14.54              
ATOM   1422  C   GLY A 207       3.484  18.304  -1.697  1.00 11.99              
ATOM   1423  O   GLY A 207       4.266  19.238  -1.941  1.00 12.90              
ATOM   1424  N   VAL A 208       3.131  17.984  -0.450  1.00 11.32              
ATOM   1425  CA  VAL A 208       3.573  18.782   0.704  1.00 13.27              
ATOM   1426  C   VAL A 208       5.079  18.663   0.931  1.00 12.74              
ATOM   1427  O   VAL A 208       5.764  19.663   1.197  1.00 14.28              
ATOM   1428  CB  VAL A 208       2.800  18.394   2.016  1.00 12.13              
ATOM   1429  CG1 VAL A 208       3.376  19.128   3.239  1.00 14.35              
ATOM   1430  CG2 VAL A 208       1.345  18.711   1.854  1.00 11.86              
ATOM   1431  N   ILE A 209       5.596  17.438   0.792  1.00 11.54              
ATOM   1432  CA  ILE A 209       7.003  17.165   0.974  1.00 16.10              
ATOM   1433  C   ILE A 209       7.774  17.903  -0.135  1.00 10.89              
ATOM   1434  O   ILE A 209       8.827  18.504   0.129  1.00 15.53              
ATOM   1435  CB  ILE A 209       7.283  15.669   1.000  1.00 13.12              
ATOM   1436  CG1 ILE A 209       6.628  15.037   2.274  1.00 14.69              
ATOM   1437  CG2 ILE A 209       8.815  15.364   0.964  1.00 12.74              
ATOM   1438  CD1 ILE A 209       6.575  13.541   2.271  1.00 20.01              
ATOM   1439  N   THR A 210       7.235  17.892  -1.351  1.00 11.24              
ATOM   1440  CA  THR A 210       7.884  18.616  -2.464  1.00 15.88              
ATOM   1441  C   THR A 210       8.001  20.124  -2.135  1.00 13.28              
ATOM   1442  O   THR A 210       9.058  20.745  -2.318  1.00 13.01              
ATOM   1443  CB  THR A 210       7.161  18.397  -3.831  1.00  9.13              
ATOM   1444  OG1 THR A 210       7.126  17.003  -4.166  1.00 13.44              
ATOM   1445  CG2 THR A 210       7.903  19.176  -4.983  1.00 11.49              
ATOM   1446  N   TYR A 211       6.903  20.692  -1.648  1.00 11.57              
ATOM   1447  CA  TYR A 211       6.851  22.098  -1.267  1.00 13.27              
ATOM   1448  C   TYR A 211       7.964  22.442  -0.258  1.00 14.18              
ATOM   1449  O   TYR A 211       8.746  23.384  -0.487  1.00 12.50              
ATOM   1450  CB  TYR A 211       5.441  22.456  -0.748  1.00 13.44              
ATOM   1451  CG  TYR A 211       5.224  23.926  -0.462  1.00 12.46              
ATOM   1452  CD1 TYR A 211       4.504  24.721  -1.344  1.00 16.19              
ATOM   1453  CD2 TYR A 211       5.758  24.526   0.683  1.00 15.15              
ATOM   1454  CE1 TYR A 211       4.296  26.064  -1.094  1.00 15.19              
ATOM   1455  CE2 TYR A 211       5.569  25.861   0.934  1.00 17.01              
ATOM   1456  CZ  TYR A 211       4.842  26.643   0.044  1.00 16.95              
ATOM   1457  OH  TYR A 211       4.668  28.000   0.289  1.00 16.20              
ATOM   1458  N   ILE A 212       8.051  21.683   0.836  1.00 15.90              
ATOM   1459  CA  ILE A 212       9.075  21.917   1.850  1.00 16.27              
ATOM   1460  C   ILE A 212      10.505  21.668   1.319  1.00 12.68              
ATOM   1461  O   ILE A 212      11.438  22.370   1.708  1.00 15.69              
ATOM   1462  CB  ILE A 212       8.915  21.012   3.087  1.00 17.45              
ATOM   1463  CG1 ILE A 212       7.536  21.104   3.696  1.00 24.18              
ATOM   1464  CG2 ILE A 212       9.981  21.353   4.132  1.00 18.04              
ATOM   1465  CD1 ILE A 212       7.223  19.851   4.554  1.00 20.05              
ATOM   1466  N   LEU A 213      10.681  20.690   0.429  1.00 14.98              
ATOM   1467  CA  LEU A 213      11.999  20.436  -0.180  1.00 13.32              
ATOM   1468  C   LEU A 213      12.531  21.653  -0.964  1.00 15.99              
ATOM   1469  O   LEU A 213      13.742  21.815  -1.113  1.00 16.44              
ATOM   1470  CB  LEU A 213      11.987  19.201  -1.099  1.00 17.77              
ATOM   1471  CG  LEU A 213      12.073  17.834  -0.415  1.00 17.11              
ATOM   1472  CD1 LEU A 213      11.826  16.739  -1.459  1.00 16.84              
ATOM   1473  CD2 LEU A 213      13.406  17.611   0.299  1.00 13.70              
ATOM   1474  N   LEU A 214      11.635  22.498  -1.458  1.00 10.10              
ATOM   1475  CA  LEU A 214      12.045  23.668  -2.284  1.00 14.89              
ATOM   1476  C   LEU A 214      12.141  25.007  -1.528  1.00 16.73              
ATOM   1477  O   LEU A 214      12.675  25.978  -2.060  1.00 16.93              
ATOM   1478  CB  LEU A 214      11.110  23.808  -3.496  1.00 16.85              
ATOM   1479  CG  LEU A 214      11.141  22.663  -4.525  1.00 18.35              
ATOM   1480  CD1 LEU A 214      10.262  22.981  -5.737  1.00 17.27              
ATOM   1481  CD2 LEU A 214      12.584  22.311  -4.932  1.00 13.94              
ATOM   1482  N   CYS A 215      11.645  25.060  -0.295  1.00 13.51              
ATOM   1483  CA  CYS A 215      11.720  26.286   0.508  1.00 13.70              
ATOM   1484  C   CYS A 215      12.084  26.145   1.996  1.00 19.60              
ATOM   1485  O   CYS A 215      12.516  27.130   2.612  1.00 20.32              
ATOM   1486  CB  CYS A 215      10.440  27.072   0.361  1.00 15.51              
ATOM   1487  SG  CYS A 215       9.041  26.414   1.255  1.00 16.19              
ATOM   1488  N   GLY A 216      11.914  24.962   2.585  1.00 12.75              
ATOM   1489  CA  GLY A 216      12.298  24.753   3.992  1.00 14.43              
ATOM   1490  C   GLY A 216      11.179  25.006   5.008  1.00 14.00              
ATOM   1491  O   GLY A 216      11.425  24.994   6.223  1.00 16.79              
ATOM   1492  N   TYR A 217       9.969  25.261   4.510  1.00 14.36              
ATOM   1493  CA  TYR A 217       8.775  25.339   5.356  1.00 12.83              
ATOM   1494  C   TYR A 217       7.550  24.739   4.637  1.00 18.33              
ATOM   1495  O   TYR A 217       7.475  24.754   3.406  1.00 16.02              
ATOM   1496  CB  TYR A 217       8.505  26.804   5.776  1.00 15.73              
ATOM   1497  CG  TYR A 217       8.251  27.763   4.625  1.00 16.91              
ATOM   1498  CD1 TYR A 217       9.284  28.549   4.092  1.00 21.18              
ATOM   1499  CD2 TYR A 217       6.974  27.932   4.106  1.00 17.86              
ATOM   1500  CE1 TYR A 217       9.045  29.436   3.049  1.00 16.98              
ATOM   1501  CE2 TYR A 217       6.722  28.810   3.058  1.00 17.44              
ATOM   1502  CZ  TYR A 217       7.763  29.577   2.545  1.00 14.69              
ATOM   1503  OH  TYR A 217       7.494  30.444   1.512  1.00 20.30              
ATOM   1504  N   PRO A 218       6.588  24.186   5.410  1.00 15.05              
ATOM   1505  CA  PRO A 218       5.350  23.676   4.822  1.00 15.68              
ATOM   1506  C   PRO A 218       4.416  24.811   4.371  1.00 17.69              
ATOM   1507  O   PRO A 218       4.506  25.937   4.899  1.00 17.30              
ATOM   1508  CB  PRO A 218       4.701  22.889   5.963  1.00 12.89              
ATOM   1509  CG  PRO A 218       5.215  23.506   7.188  1.00 16.19              
ATOM   1510  CD  PRO A 218       6.615  24.043   6.870  1.00 15.75              
ATOM   1511  N   PRO A 219       3.494  24.511   3.435  1.00 18.93              
ATOM   1512  CA  PRO A 219       2.578  25.561   2.972  1.00 16.69              
ATOM   1513  C   PRO A 219       1.763  26.096   4.122  1.00 18.50              
ATOM   1514  O   PRO A 219       1.304  25.323   4.963  1.00 18.97              
ATOM   1515  CB  PRO A 219       1.700  24.862   1.936  1.00 20.02              
ATOM   1516  CG  PRO A 219       1.962  23.445   2.059  1.00 21.14              
ATOM   1517  CD  PRO A 219       3.213  23.207   2.810  1.00 15.10              
ATOM   1518  N   PHE A 220       1.655  27.423   4.198  1.00 16.90              
ATOM   1519  CA  PHE A 220       0.850  28.086   5.239  1.00 19.85              
ATOM   1520  C   PHE A 220       1.407  27.857   6.648  1.00 20.82              
ATOM   1521  O   PHE A 220       0.662  27.853   7.631  1.00 20.16              
ATOM   1522  CB  PHE A 220      -0.611  27.665   5.129  1.00 21.74              
ATOM   1523  CG  PHE A 220      -1.264  28.074   3.832  1.00 23.18              
ATOM   1524  CD1 PHE A 220      -1.343  29.418   3.472  1.00 26.01              
ATOM   1525  CD2 PHE A 220      -1.825  27.123   2.989  1.00 23.15              
ATOM   1526  CE1 PHE A 220      -1.955  29.801   2.280  1.00 27.52              
ATOM   1527  CE2 PHE A 220      -2.434  27.496   1.793  1.00 24.29              
ATOM   1528  CZ  PHE A 220      -2.497  28.846   1.443  1.00 24.15              
ATOM   1529  N   TYR A 221       2.727  27.678   6.723  1.00 21.31              
ATOM   1530  CA  TYR A 221       3.453  27.455   7.987  1.00 22.23              
ATOM   1531  C   TYR A 221       3.061  28.436   9.109  1.00 22.60              
ATOM   1532  O   TYR A 221       2.891  28.028  10.246  1.00 24.60              
ATOM   1533  CB  TYR A 221       4.963  27.510   7.720  1.00 21.57              
ATOM   1534  CG  TYR A 221       5.872  27.391   8.920  1.00 21.12              
ATOM   1535  CD1 TYR A 221       5.891  26.238   9.706  1.00 20.74              
ATOM   1536  CD2 TYR A 221       6.765  28.411   9.239  1.00 23.04              
ATOM   1537  CE1 TYR A 221       6.758  26.125  10.796  1.00 23.25              
ATOM   1538  CE2 TYR A 221       7.620  28.310  10.321  1.00 24.66              
ATOM   1539  CZ  TYR A 221       7.625  27.172  11.088  1.00 23.76              
ATOM   1540  OH  TYR A 221       8.478  27.093  12.166  1.00 26.36              
ATOM   1541  N   GLU A 222       2.902  29.716   8.771  1.00 20.22              
ATOM   1542  CA  GLU A 222       2.599  30.757   9.760  1.00 23.01              
ATOM   1543  C   GLU A 222       1.105  31.002  10.039  1.00 23.90              
ATOM   1544  O   GLU A 222       0.765  31.952  10.754  1.00 29.54              
ATOM   1545  CB  GLU A 222       3.244  32.074   9.328  1.00 25.99              
ATOM   1546  CG  GLU A 222       4.730  31.990   9.071  1.00 32.02              
ATOM   1547  CD  GLU A 222       5.383  33.360   8.896  1.00 36.79              
ATOM   1548  OE1 GLU A 222       4.664  34.385   8.827  1.00 39.26              
ATOM   1549  OE2 GLU A 222       6.624  33.404   8.832  1.00 43.22              
ATOM   1550  N   GLU A 223       0.222  30.155   9.499  1.00 24.63              
ATOM   1551  CA  GLU A 223      -1.202  30.238   9.797  1.00 26.92              
ATOM   1552  C   GLU A 223      -1.513  29.421  11.069  1.00 27.46              
ATOM   1553  O   GLU A 223      -0.829  28.442  11.396  1.00 22.90              
ATOM   1554  CB  GLU A 223      -2.065  29.742   8.619  1.00 25.55              
ATOM   1555  CG  GLU A 223      -1.856  30.448   7.263  1.00 23.44              
ATOM   1556  CD  GLU A 223      -2.217  31.925   7.252  1.00 32.49              
ATOM   1557  OE1 GLU A 223      -3.058  32.340   8.073  1.00 33.95              
ATOM   1558  OE2 GLU A 223      -1.664  32.664   6.397  1.00 37.02              
ATOM   1559  N   THR A 224      -2.532  29.856  11.798  1.00 30.20              
ATOM   1560  CA  THR A 224      -3.017  29.105  12.956  1.00 33.13              
ATOM   1561  C   THR A 224      -3.590  27.751  12.497  1.00 36.30              
ATOM   1562  O   THR A 224      -3.975  27.613  11.347  1.00 27.25              
ATOM   1563  CB  THR A 224      -4.114  29.886  13.713  1.00 40.15              
ATOM   1564  OG1 THR A 224      -4.591  29.089  14.801  1.00 55.71              
ATOM   1565  CG2 THR A 224      -5.281  30.243  12.797  1.00 20.66              
ATOM   1566  N   GLU A 225      -3.645  26.774  13.401  1.00 37.64              
ATOM   1567  CA  GLU A 225      -4.242  25.458  13.099  1.00 35.95              
ATOM   1568  C   GLU A 225      -5.630  25.597  12.461  1.00 32.78              
ATOM   1569  O   GLU A 225      -5.955  24.889  11.501  1.00 29.02              
ATOM   1570  CB  GLU A 225      -4.324  24.609  14.376  1.00 39.56              
ATOM   1571  CG  GLU A 225      -4.613  23.136  14.143  1.00 44.55              
ATOM   1572  CD  GLU A 225      -4.650  22.308  15.435  1.00 43.95              
ATOM   1573  OE1 GLU A 225      -4.728  22.905  16.543  1.00 41.66              
ATOM   1574  OE2 GLU A 225      -4.602  21.058  15.328  1.00 41.33              
ATOM   1575  N   SER A 226      -6.439  26.519  12.988  1.00 37.68              
ATOM   1576  CA  SER A 226      -7.797  26.740  12.494  0.50 37.34              
ATOM   1577  C   SER A 226      -7.831  27.330  11.081  1.00 36.80              
ATOM   1578  O   SER A 226      -8.693  26.959  10.254  1.00 31.33              
ATOM   1579  CB  SER A 226      -8.563  27.666  13.454  0.50 41.69              
ATOM   1580  OG  SER A 226      -8.526  27.175  14.783  0.50 41.69              
ATOM   1581  N   LYS A 227      -6.911  28.259  10.795  1.00 26.73              
ATOM   1582  CA  LYS A 227      -6.879  28.872   9.482  1.00 24.56              
ATOM   1583  C   LYS A 227      -6.303  27.893   8.485  1.00 22.32              
ATOM   1584  O   LYS A 227      -6.719  27.875   7.324  1.00 23.24              
ATOM   1585  CB  LYS A 227      -6.051  30.143   9.456  1.00 24.78              
ATOM   1586  CG  LYS A 227      -6.187  30.912   8.129  1.00 30.83              
ATOM   1587  CD  LYS A 227      -7.602  31.456   7.898  1.00 45.10              
ATOM   1588  N   LEU A 228      -5.327  27.105   8.933  1.00 24.12              
ATOM   1589  CA  LEU A 228      -4.719  26.084   8.059  1.00 20.25              
ATOM   1590  C   LEU A 228      -5.791  25.149   7.498  1.00 19.40              
ATOM   1591  O   LEU A 228      -5.776  24.818   6.322  1.00 20.25              
ATOM   1592  CB  LEU A 228      -3.656  25.274   8.795  1.00 20.51              
ATOM   1593  CG  LEU A 228      -2.963  24.200   7.958  1.00 19.35              
ATOM   1594  CD1 LEU A 228      -2.146  24.821   6.805  1.00 19.84              
ATOM   1595  CD2 LEU A 228      -2.095  23.346   8.870  1.00 21.34              
ATOM   1596  N   PHE A 229      -6.728  24.735   8.354  1.00 22.89              
ATOM   1597  CA  PHE A 229      -7.840  23.882   7.920  1.00 22.72              
ATOM   1598  C   PHE A 229      -8.566  24.488   6.714  1.00 20.71              
ATOM   1599  O   PHE A 229      -8.842  23.808   5.728  1.00 19.59              
ATOM   1600  CB  PHE A 229      -8.826  23.694   9.080  1.00 24.16              
ATOM   1601  CG  PHE A 229      -9.943  22.736   8.790  1.00 19.83              
ATOM   1602  CD1 PHE A 229      -9.797  21.376   9.095  1.00 20.16              
ATOM   1603  CD2 PHE A 229     -11.140  23.175   8.253  1.00 22.20              
ATOM   1604  CE1 PHE A 229     -10.820  20.486   8.830  1.00 25.64              
ATOM   1605  CE2 PHE A 229     -12.179  22.281   8.001  1.00 23.72              
ATOM   1606  CZ  PHE A 229     -12.017  20.938   8.288  1.00 22.19              
ATOM   1607  N   GLU A 230      -8.861  25.786   6.812  1.00 23.30              
ATOM   1608  CA  GLU A 230      -9.618  26.483   5.780  1.00 23.95              
ATOM   1609  C   GLU A 230      -8.786  26.619   4.511  1.00 20.97              
ATOM   1610  O   GLU A 230      -9.283  26.423   3.414  1.00 19.98              
ATOM   1611  CB  GLU A 230     -10.073  27.860   6.288  1.00 30.86              
ATOM   1612  CG  GLU A 230     -10.963  27.780   7.527  1.00 40.31              
ATOM   1613  N   LYS A 231      -7.516  26.959   4.685  1.00 24.64              
ATOM   1614  CA  LYS A 231      -6.597  27.150   3.552  1.00 22.52              
ATOM   1615  C   LYS A 231      -6.426  25.855   2.744  1.00 19.59              
ATOM   1616  O   LYS A 231      -6.404  25.868   1.518  1.00 20.03              
ATOM   1617  CB  LYS A 231      -5.241  27.644   4.049  1.00 22.24              
ATOM   1618  CG  LYS A 231      -5.277  29.015   4.713  1.00 24.30              
ATOM   1619  CD  LYS A 231      -5.557  30.131   3.748  1.00 37.66              
ATOM   1620  CE  LYS A 231      -5.480  31.477   4.481  1.00 49.46              
ATOM   1621  NZ  LYS A 231      -5.450  32.634   3.546  1.00 51.17              
ATOM   1622  N   ILE A 232      -6.316  24.732   3.445  1.00 18.44              
ATOM   1623  CA  ILE A 232      -6.149  23.441   2.802  1.00 20.44              
ATOM   1624  C   ILE A 232      -7.428  23.113   2.015  1.00 18.89              
ATOM   1625  O   ILE A 232      -7.368  22.670   0.873  1.00 22.51              
ATOM   1626  CB  ILE A 232      -5.759  22.334   3.836  1.00 18.20              
ATOM   1627  CG1 ILE A 232      -4.339  22.586   4.375  1.00 15.82              
ATOM   1628  CG2 ILE A 232      -5.873  20.946   3.228  1.00 16.08              
ATOM   1629  CD1 ILE A 232      -3.833  21.572   5.427  1.00 18.42              
ATOM   1630  N   LYS A 233      -8.585  23.369   2.636  1.00 21.71              
ATOM   1631  CA  LYS A 233      -9.883  23.201   1.985  1.00 22.78              
ATOM   1632  C   LYS A 233      -9.984  24.037   0.691  1.00 23.41              
ATOM   1633  O   LYS A 233     -10.340  23.507  -0.379  1.00 24.19              
ATOM   1634  CB  LYS A 233     -11.015  23.574   2.961  1.00 24.15              
ATOM   1635  CG  LYS A 233     -11.284  22.515   4.080  1.00 28.62              
ATOM   1636  CD  LYS A 233     -12.096  21.375   3.588  1.00 27.65              
ATOM   1637  CE  LYS A 233     -12.467  20.432   4.725  1.00 21.10              
ATOM   1638  NZ  LYS A 233     -11.314  19.622   5.136  1.00 18.42              
ATOM   1639  N   GLU A 234      -9.638  25.322   0.811  1.00 24.70              
ATOM   1640  CA  GLU A 234      -9.684  26.296  -0.298  1.00 27.32              
ATOM   1641  C   GLU A 234      -8.732  25.913  -1.453  1.00 23.58              
ATOM   1642  O   GLU A 234      -9.111  25.985  -2.637  1.00 22.42              
ATOM   1643  CB  GLU A 234      -9.363  27.694   0.254  1.00 27.90              
ATOM   1644  CG  GLU A 234      -9.363  28.819  -0.813  1.00 36.27              
ATOM   1645  CD  GLU A 234      -8.930  30.186  -0.284  1.00 42.65              
ATOM   1646  OE1 GLU A 234      -7.947  30.283   0.496  1.00 46.69              
ATOM   1647  OE2 GLU A 234      -9.570  31.179  -0.690  1.00 55.81              
ATOM   1648  N   GLY A 235      -7.518  25.480  -1.083  1.00 23.75              
ATOM   1649  CA  GLY A 235      -6.542  24.891  -2.008  1.00 23.09              
ATOM   1650  C   GLY A 235      -5.818  25.870  -2.909  1.00 21.88              
ATOM   1651  O   GLY A 235      -5.234  25.474  -3.920  1.00 30.96              
ATOM   1652  N   TYR A 236      -5.850  27.142  -2.559  1.00 24.40              
ATOM   1653  CA  TYR A 236      -5.071  28.155  -3.280  1.00 25.83              
ATOM   1654  C   TYR A 236      -3.743  28.332  -2.563  1.00 24.21              
ATOM   1655  O   TYR A 236      -3.665  29.038  -1.568  1.00 37.98              
ATOM   1656  CB  TYR A 236      -5.827  29.479  -3.309  1.00 33.70              
ATOM   1657  CG  TYR A 236      -7.185  29.426  -3.991  1.00 44.69              
ATOM   1658  CD1 TYR A 236      -7.452  28.528  -5.032  1.00 49.38              
ATOM   1659  CD2 TYR A 236      -8.200  30.302  -3.610  1.00 52.14              
ATOM   1660  CE1 TYR A 236      -8.706  28.495  -5.652  1.00 46.44              
ATOM   1661  CE2 TYR A 236      -9.452  30.274  -4.224  1.00 49.83              
ATOM   1662  CZ  TYR A 236      -9.691  29.375  -5.243  1.00 46.71              
ATOM   1663  OH  TYR A 236     -10.929  29.364  -5.842  1.00 53.64              
ATOM   1664  N   TYR A 237      -2.701  27.687  -3.066  1.00 19.33              
ATOM   1665  CA  TYR A 237      -1.385  27.736  -2.412  1.00 18.32              
ATOM   1666  C   TYR A 237      -0.554  28.950  -2.858  1.00 18.68              
ATOM   1667  O   TYR A 237      -0.735  29.496  -3.950  1.00 23.51              
ATOM   1668  CB  TYR A 237      -0.649  26.418  -2.617  1.00 21.33              
ATOM   1669  CG  TYR A 237      -1.302  25.318  -1.783  1.00 17.88              
ATOM   1670  CD1 TYR A 237      -0.949  25.143  -0.458  1.00 22.49              
ATOM   1671  CD2 TYR A 237      -2.325  24.537  -2.298  1.00 21.73              
ATOM   1672  CE1 TYR A 237      -1.553  24.175   0.331  1.00 24.49              
ATOM   1673  CE2 TYR A 237      -2.962  23.553  -1.502  1.00 18.37              
ATOM   1674  CZ  TYR A 237      -2.563  23.381  -0.195  1.00 19.35              
ATOM   1675  OH  TYR A 237      -3.153  22.423   0.610  1.00 18.97              
ATOM   1676  N   GLU A 238       0.334  29.370  -1.967  1.00 22.61              
ATOM   1677  CA  GLU A 238       1.143  30.563  -2.153  1.00 21.78              
ATOM   1678  C   GLU A 238       2.623  30.201  -2.116  1.00 24.01              
ATOM   1679  O   GLU A 238       3.038  29.246  -1.460  1.00 19.65              
ATOM   1680  CB  GLU A 238       0.790  31.608  -1.085  1.00 24.48              
ATOM   1681  CG  GLU A 238      -0.696  32.050  -1.187  1.00 27.89              
ATOM   1682  CD  GLU A 238      -1.055  33.288  -0.375  1.00 37.53              
ATOM   1683  OE1 GLU A 238      -0.231  33.780   0.421  1.00 39.35              
ATOM   1684  OE2 GLU A 238      -2.191  33.779  -0.538  1.00 55.32              
ATOM   1685  N   PHE A 239       3.407  30.991  -2.836  1.00 24.21              
ATOM   1686  CA  PHE A 239       4.816  30.725  -3.065  1.00 19.11              
ATOM   1687  C   PHE A 239       5.484  32.078  -2.817  1.00 17.40              
ATOM   1688  O   PHE A 239       5.747  32.874  -3.750  1.00 21.42              
ATOM   1689  CB  PHE A 239       5.025  30.197  -4.484  1.00 22.31              
ATOM   1690  CG  PHE A 239       4.262  28.916  -4.775  1.00 18.77              
ATOM   1691  CD1 PHE A 239       4.809  27.669  -4.461  1.00 19.29              
ATOM   1692  CD2 PHE A 239       3.000  28.959  -5.324  1.00 20.28              
ATOM   1693  CE1 PHE A 239       4.109  26.494  -4.735  1.00 17.90              
ATOM   1694  CE2 PHE A 239       2.286  27.792  -5.585  1.00 21.27              
ATOM   1695  CZ  PHE A 239       2.841  26.569  -5.289  1.00 18.36              
ATOM   1696  N   GLU A 240       5.704  32.327  -1.527  1.00 19.32              
ATOM   1697  CA  GLU A 240       6.007  33.653  -1.001  1.00 22.27              
ATOM   1698  C   GLU A 240       7.404  34.122  -1.351  1.00 21.10              
ATOM   1699  O   GLU A 240       8.319  33.315  -1.455  1.00 18.98              
ATOM   1700  CB  GLU A 240       5.876  33.673   0.534  1.00 23.42              
ATOM   1701  CG  GLU A 240       4.473  33.419   1.081  1.00 23.34              
ATOM   1702  CD  GLU A 240       4.172  31.938   1.336  1.00 24.54              
ATOM   1703  OE1 GLU A 240       4.922  31.070   0.822  1.00 20.04              
ATOM   1704  OE2 GLU A 240       3.173  31.650   2.050  1.00 22.30              
ATOM   1705  N   SER A 241       7.555  35.446  -1.494  1.00 24.66              
ATOM   1706  CA  SER A 241       8.865  36.084  -1.572  1.00 22.99              
ATOM   1707  C   SER A 241       9.453  36.348  -0.180  1.00 23.52              
ATOM   1708  O   SER A 241       8.698  36.622   0.780  1.00 26.76              
ATOM   1709  CB  SER A 241       8.769  37.408  -2.340  1.00 26.59              
ATOM   1710  OG  SER A 241       8.255  37.219  -3.644  1.00 30.35              
ATOM   1711  N   PRO A 242      10.794  36.309  -0.061  1.00 22.53              
ATOM   1712  CA  PRO A 242      11.760  36.022  -1.148  1.00 27.57              
ATOM   1713  C   PRO A 242      12.002  34.522  -1.465  1.00 26.12              
ATOM   1714  O   PRO A 242      12.660  34.209  -2.455  1.00 26.75              
ATOM   1715  CB  PRO A 242      13.048  36.636  -0.616  1.00 24.12              
ATOM   1716  CG  PRO A 242      12.944  36.436   0.881  1.00 29.18              
ATOM   1717  CD  PRO A 242      11.485  36.595   1.213  1.00 23.47              
ATOM   1718  N   PHE A 243      11.452  33.617  -0.656  1.00 24.70              
ATOM   1719  CA  PHE A 243      11.861  32.192  -0.657  1.00 19.00              
ATOM   1720  C   PHE A 243      11.673  31.498  -2.012  1.00 17.08              
ATOM   1721  O   PHE A 243      12.494  30.683  -2.430  1.00 21.76              
ATOM   1722  CB  PHE A 243      11.132  31.451   0.464  1.00 18.78              
ATOM   1723  CG  PHE A 243      11.133  32.219   1.758  1.00 16.89              
ATOM   1724  CD1 PHE A 243      12.299  32.318   2.524  1.00 21.44              
ATOM   1725  CD2 PHE A 243       9.995  32.895   2.174  1.00 21.51              
ATOM   1726  CE1 PHE A 243      12.305  33.068   3.690  1.00 28.17              
ATOM   1727  CE2 PHE A 243       9.997  33.651   3.339  1.00 22.49              
ATOM   1728  CZ  PHE A 243      11.143  33.737   4.096  1.00 21.68              
ATOM   1729  N   TRP A 244      10.608  31.862  -2.705  1.00 18.40              
ATOM   1730  CA  TRP A 244      10.250  31.221  -3.955  1.00 20.96              
ATOM   1731  C   TRP A 244      10.645  32.027  -5.180  1.00 18.53              
ATOM   1732  O   TRP A 244      10.307  31.645  -6.289  1.00 19.39              
ATOM   1733  CB  TRP A 244       8.752  30.939  -3.970  1.00 20.12              
ATOM   1734  CG  TRP A 244       8.379  29.820  -3.031  1.00 14.80              
ATOM   1735  CD1 TRP A 244       8.157  29.912  -1.684  1.00 15.79              
ATOM   1736  CD2 TRP A 244       8.238  28.426  -3.358  1.00 12.53              
ATOM   1737  NE1 TRP A 244       7.865  28.674  -1.164  1.00 17.45              
ATOM   1738  CE2 TRP A 244       7.907  27.745  -2.168  1.00 13.79              
ATOM   1739  CE3 TRP A 244       8.338  27.695  -4.539  1.00 19.75              
ATOM   1740  CZ2 TRP A 244       7.684  26.358  -2.134  1.00 13.67              
ATOM   1741  CZ3 TRP A 244       8.128  26.312  -4.504  1.00 17.15              
ATOM   1742  CH2 TRP A 244       7.790  25.663  -3.302  1.00 15.65              
ATOM   1743  N   ASP A 245      11.384  33.116  -4.980  1.00 21.42              
ATOM   1744  CA  ASP A 245      11.702  34.040  -6.095  1.00 25.53              
ATOM   1745  C   ASP A 245      12.467  33.378  -7.264  1.00 23.23              
ATOM   1746  O   ASP A 245      12.206  33.663  -8.439  1.00 25.43              
ATOM   1747  CB  ASP A 245      12.473  35.263  -5.574  1.00 26.74              
ATOM   1748  CG  ASP A 245      11.585  36.244  -4.819  1.00 27.82              
ATOM   1749  OD1 ASP A 245      10.346  36.067  -4.820  1.00 33.68              
ATOM   1750  OD2 ASP A 245      12.121  37.205  -4.223  1.00 31.59              
ATOM   1751  N   ASP A 246      13.400  32.496  -6.927  1.00 20.53              
ATOM   1752  CA  ASP A 246      14.269  31.842  -7.901  1.00 26.44              
ATOM   1753  C   ASP A 246      13.872  30.411  -8.209  1.00 22.96              
ATOM   1754  O   ASP A 246      14.665  29.669  -8.777  1.00 26.25              
ATOM   1755  CB  ASP A 246      15.718  31.887  -7.407  1.00 29.43              
ATOM   1756  CG  ASP A 246      16.248  33.303  -7.305  1.00 31.42              
ATOM   1757  OD1 ASP A 246      15.781  34.186  -8.060  1.00 37.11              
ATOM   1758  OD2 ASP A 246      17.126  33.520  -6.463  1.00 42.23              
ATOM   1759  N   ILE A 247      12.649  30.035  -7.839  1.00 22.30              
ATOM   1760  CA  ILE A 247      12.105  28.719  -8.156  1.00 19.54              
ATOM   1761  C   ILE A 247      11.302  28.791  -9.446  1.00 16.95              
ATOM   1762  O   ILE A 247      10.566  29.766  -9.694  1.00 22.48              
ATOM   1763  CB  ILE A 247      11.179  28.180  -7.027  1.00 20.30              
ATOM   1764  CG1 ILE A 247      11.932  28.128  -5.697  1.00 18.92              
ATOM   1765  CG2 ILE A 247      10.613  26.824  -7.431  1.00 18.06              
ATOM   1766  CD1 ILE A 247      13.026  27.122  -5.621  1.00 15.79              
ATOM   1767  N   SER A 248      11.462  27.749 -10.257  1.00 21.16              
ATOM   1768  CA  SER A 248      10.784  27.610 -11.540  1.00 21.27              
ATOM   1769  C   SER A 248       9.261  27.560 -11.445  1.00 22.62              
ATOM   1770  O   SER A 248       8.690  27.005 -10.486  1.00 20.30              
ATOM   1771  CB  SER A 248      11.318  26.371 -12.299  1.00 21.11              
ATOM   1772  OG  SER A 248      10.823  25.128 -11.836  1.00 23.44              
ATOM   1773  N   GLU A 249       8.612  28.118 -12.461  1.00 23.15              
ATOM   1774  CA  GLU A 249       7.169  28.015 -12.611  1.00 25.38              
ATOM   1775  C   GLU A 249       6.769  26.542 -12.759  1.00 24.58              
ATOM   1776  O   GLU A 249       5.734  26.112 -12.219  1.00 23.43              
ATOM   1777  CB  GLU A 249       6.680  28.882 -13.781  1.00 25.65              
ATOM   1778  CG  GLU A 249       5.217  28.634 -14.247  1.00 35.57              
ATOM   1779  CD  GLU A 249       4.152  28.774 -13.156  1.00 42.00              
ATOM   1780  OE1 GLU A 249       4.378  29.470 -12.141  1.00 46.11              
ATOM   1781  OE2 GLU A 249       3.069  28.177 -13.333  1.00 42.28              
ATOM   1782  N   SER A 250       7.599  25.758 -13.440  1.00 19.98              
ATOM   1783  CA  SER A 250       7.335  24.307 -13.559  1.00 20.52              
ATOM   1784  C   SER A 250       7.186  23.594 -12.188  1.00 21.26              
ATOM   1785  O   SER A 250       6.277  22.785 -12.025  1.00 18.78              
ATOM   1786  CB  SER A 250       8.423  23.646 -14.391  1.00 18.83              
ATOM   1787  OG  SER A 250       8.060  22.332 -14.836  1.00 21.06              
ATOM   1788  N   ALA A 251       8.094  23.892 -11.250  1.00 16.49              
ATOM   1789  CA  ALA A 251       8.055  23.309  -9.892  1.00 16.49              
ATOM   1790  C   ALA A 251       6.738  23.638  -9.193  1.00 14.22              
ATOM   1791  O   ALA A 251       6.130  22.771  -8.548  1.00 16.99              
ATOM   1792  CB  ALA A 251       9.243  23.798  -9.072  1.00 17.44              
ATOM   1793  N   LYS A 252       6.321  24.899  -9.302  1.00 17.63              
ATOM   1794  CA  LYS A 252       5.105  25.379  -8.667  1.00 14.94              
ATOM   1795  C   LYS A 252       3.882  24.714  -9.294  1.00 20.38              
ATOM   1796  O   LYS A 252       2.955  24.271  -8.581  1.00 20.00              
ATOM   1797  CB  LYS A 252       5.036  26.902  -8.776  1.00 18.48              
ATOM   1798  CG  LYS A 252       6.208  27.617  -8.094  1.00 16.48              
ATOM   1799  CD  LYS A 252       6.164  29.152  -8.308  1.00 27.36              
ATOM   1800  CE  LYS A 252       7.525  29.783  -8.000  1.00 32.69              
ATOM   1801  NZ  LYS A 252       7.668  31.224  -8.441  1.00 36.37              
ATOM   1802  N   ASP A 253       3.879  24.633 -10.625  1.00 18.65              
ATOM   1803  CA  ASP A 253       2.839  23.926 -11.364  1.00 17.95              
ATOM   1804  C   ASP A 253       2.708  22.462 -10.896  1.00 17.27              
ATOM   1805  O   ASP A 253       1.609  21.976 -10.617  1.00 19.01              
ATOM   1806  CB  ASP A 253       3.135  23.982 -12.869  1.00 21.18              
ATOM   1807  CG  ASP A 253       2.038  23.348 -13.701  1.00 20.64              
ATOM   1808  OD1 ASP A 253       0.995  24.011 -13.891  1.00 31.81              
ATOM   1809  OD2 ASP A 253       2.227  22.187 -14.150  1.00 24.75              
ATOM   1810  N   PHE A 254       3.835  21.775 -10.833  1.00 20.28              
ATOM   1811  CA  PHE A 254       3.899  20.375 -10.397  1.00 20.33              
ATOM   1812  C   PHE A 254       3.288  20.232  -9.006  1.00 17.05              
ATOM   1813  O   PHE A 254       2.434  19.382  -8.798  1.00 17.55              
ATOM   1814  CB  PHE A 254       5.347  19.904 -10.364  1.00 14.79              
ATOM   1815  CG  PHE A 254       5.545  18.521  -9.750  1.00 12.45              
ATOM   1816  CD1 PHE A 254       5.291  17.371 -10.505  1.00 13.02              
ATOM   1817  CD2 PHE A 254       6.036  18.383  -8.445  1.00 11.72              
ATOM   1818  CE1 PHE A 254       5.483  16.107  -9.971  1.00 15.18              
ATOM   1819  CE2 PHE A 254       6.228  17.110  -7.887  1.00 16.11              
ATOM   1820  CZ  PHE A 254       5.948  15.964  -8.647  1.00 14.31              
ATOM   1821  N   ILE A 255       3.765  21.045  -8.056  1.00 18.67              
ATOM   1822  CA  ILE A 255       3.267  21.017  -6.682  1.00 16.67              
ATOM   1823  C   ILE A 255       1.753  21.224  -6.620  1.00 19.75              
ATOM   1824  O   ILE A 255       1.064  20.476  -5.918  1.00 17.83              
ATOM   1825  CB  ILE A 255       3.950  22.080  -5.801  1.00 14.35              
ATOM   1826  CG1 ILE A 255       5.422  21.720  -5.583  1.00 15.56              
ATOM   1827  CG2 ILE A 255       3.215  22.220  -4.465  1.00 15.26              
ATOM   1828  CD1 ILE A 255       6.277  22.867  -5.018  1.00 15.28              
ATOM   1829  N   CYS A 256       1.240  22.227  -7.339  1.00 17.01              
ATOM   1830  CA  CYS A 256      -0.202  22.506  -7.341  1.00 18.69              
ATOM   1831  C   CYS A 256      -1.041  21.317  -7.839  1.00 16.52              
ATOM   1832  O   CYS A 256      -2.144  21.098  -7.361  1.00 20.27              
ATOM   1833  CB  CYS A 256      -0.515  23.795  -8.117  1.00 19.28              
ATOM   1834  SG  CYS A 256       0.079  25.298  -7.263  1.00 23.69              
ATOM   1835  N   HIS A 257      -0.522  20.544  -8.780  1.00 19.45              
ATOM   1836  CA  HIS A 257      -1.253  19.373  -9.293  1.00 18.13              
ATOM   1837  C   HIS A 257      -1.384  18.254  -8.258  1.00 19.30              
ATOM   1838  O   HIS A 257      -2.341  17.480  -8.320  1.00 19.56              
ATOM   1839  CB  HIS A 257      -0.643  18.863 -10.604  1.00 20.73              
ATOM   1840  CG  HIS A 257      -1.126  19.626 -11.804  1.00 19.11              
ATOM   1841  ND1 HIS A 257      -0.395  20.633 -12.391  1.00 33.48              
ATOM   1842  CD2 HIS A 257      -2.297  19.571 -12.483  1.00 27.52              
ATOM   1843  CE1 HIS A 257      -1.080  21.144 -13.398  1.00 26.18              
ATOM   1844  NE2 HIS A 257      -2.238  20.518 -13.476  1.00 27.26              
ATOM   1845  N   LEU A 258      -0.418  18.172  -7.330  1.00 15.99              
ATOM   1846  CA  LEU A 258      -0.486  17.216  -6.196  1.00 14.94              
ATOM   1847  C   LEU A 258      -1.253  17.734  -4.971  1.00 16.30              
ATOM   1848  O   LEU A 258      -1.892  16.942  -4.280  1.00 19.67              
ATOM   1849  CB  LEU A 258       0.897  16.751  -5.775  1.00 16.17              
ATOM   1850  CG  LEU A 258       1.653  15.838  -6.744  1.00 12.39              
ATOM   1851  CD1 LEU A 258       3.126  15.713  -6.343  1.00 19.91              
ATOM   1852  CD2 LEU A 258       1.031  14.433  -6.776  1.00 17.31              
ATOM   1853  N   LEU A 259      -1.216  19.050  -4.732  1.00 18.69              
ATOM   1854  CA  LEU A 259      -1.941  19.672  -3.635  1.00 15.99              
ATOM   1855  C   LEU A 259      -3.410  19.985  -3.973  1.00 16.79              
ATOM   1856  O   LEU A 259      -4.181  20.363  -3.091  1.00 18.70              
ATOM   1857  CB  LEU A 259      -1.214  20.944  -3.146  1.00 16.12              
ATOM   1858  CG  LEU A 259       0.175  20.758  -2.491  1.00 13.87              
ATOM   1859  CD1 LEU A 259       0.734  22.112  -2.030  1.00 15.98              
ATOM   1860  CD2 LEU A 259       0.134  19.749  -1.298  1.00 16.91              
ATOM   1861  N   GLU A 260      -3.761  19.847  -5.256  1.00 17.98              
ATOM   1862  CA  GLU A 260      -5.121  19.966  -5.764  1.00 17.65              
ATOM   1863  C   GLU A 260      -6.169  19.432  -4.759  1.00 17.93              
ATOM   1864  O   GLU A 260      -6.093  18.272  -4.318  1.00 19.64              
ATOM   1865  CB  GLU A 260      -5.208  19.224  -7.095  1.00 21.72              
ATOM   1866  CG  GLU A 260      -6.614  19.016  -7.667  1.00 20.05              
ATOM   1867  CD  GLU A 260      -7.392  20.283  -7.824  1.00 21.95              
ATOM   1868  OE1 GLU A 260      -6.872  21.207  -8.492  1.00 26.02              
ATOM   1869  OE2 GLU A 260      -8.526  20.352  -7.299  1.00 23.42              
ATOM   1870  N   LYS A 261      -7.132  20.286  -4.411  1.00 20.29              
ATOM   1871  CA  LYS A 261      -8.095  19.983  -3.342  1.00 21.69              
ATOM   1872  C   LYS A 261      -9.033  18.825  -3.695  1.00 19.40              
ATOM   1873  O   LYS A 261      -9.406  18.044  -2.814  1.00 23.05              
ATOM   1874  CB  LYS A 261      -8.915  21.228  -2.966  1.00 21.20              
ATOM   1875  CG  LYS A 261      -9.771  21.767  -4.099  1.00 30.44              
ATOM   1876  CD  LYS A 261     -10.535  23.006  -3.708  1.00 32.52              
ATOM   1877  CE  LYS A 261     -11.395  23.491  -4.862  1.00 40.69              
ATOM   1878  NZ  LYS A 261     -10.585  23.653  -6.098  1.00 43.28              
ATOM   1879  N   ASP A 262      -9.396  18.712  -4.974  1.00 19.80              
ATOM   1880  CA  ASP A 262     -10.327  17.675  -5.432  1.00 24.68              
ATOM   1881  C   ASP A 262      -9.537  16.397  -5.705  1.00 21.89              
ATOM   1882  O   ASP A 262      -8.727  16.367  -6.641  1.00 20.57              
ATOM   1883  CB  ASP A 262     -11.068  18.153  -6.698  1.00 28.48              
ATOM   1884  CG  ASP A 262     -12.084  17.134  -7.225  1.00 33.25              
ATOM   1885  OD1 ASP A 262     -12.138  15.976  -6.758  1.00 28.43              
ATOM   1886  OD2 ASP A 262     -12.843  17.506  -8.136  1.00 37.34              
ATOM   1887  N   PRO A 263      -9.747  15.336  -4.882  1.00 19.31              
ATOM   1888  CA  PRO A 263      -8.975  14.117  -5.090  1.00 26.62              
ATOM   1889  C   PRO A 263      -9.176  13.396  -6.445  1.00 25.11              
ATOM   1890  O   PRO A 263      -8.342  12.585  -6.827  1.00 24.65              
ATOM   1891  CB  PRO A 263      -9.426  13.211  -3.922  1.00 26.43              
ATOM   1892  CG  PRO A 263     -10.711  13.714  -3.527  1.00 25.31              
ATOM   1893  CD  PRO A 263     -10.668  15.187  -3.739  1.00 21.56              
ATOM   1894  N   ASN A 264     -10.277  13.663  -7.145  1.00 26.18              
ATOM   1895  CA  ASN A 264     -10.470  13.113  -8.479  1.00 26.35              
ATOM   1896  C   ASN A 264      -9.672  13.868  -9.555  1.00 27.56              
ATOM   1897  O   ASN A 264      -9.358  13.305 -10.612  1.00 27.82              
ATOM   1898  CB  ASN A 264     -11.956  13.113  -8.807  1.00 28.17              
ATOM   1899  CG  ASN A 264     -12.738  12.218  -7.885  1.00 35.66              
ATOM   1900  OD1 ASN A 264     -13.763  12.617  -7.342  1.00 45.78              
ATOM   1901  ND2 ASN A 264     -12.235  11.003  -7.674  1.00 39.28              
ATOM   1902  N   GLU A 265      -9.350  15.131  -9.276  1.00 25.09              
ATOM   1903  CA  GLU A 265      -8.556  15.971 -10.188  1.00 25.18              
ATOM   1904  C   GLU A 265      -7.053  15.920  -9.896  1.00 22.03              
ATOM   1905  O   GLU A 265      -6.232  16.271 -10.760  1.00 24.36              
ATOM   1906  CB  GLU A 265      -9.019  17.430 -10.111  1.00 29.71              
ATOM   1907  CG  GLU A 265     -10.411  17.699 -10.710  1.00 41.66              
ATOM   1908  CD  GLU A 265     -10.599  17.127 -12.121  1.00 49.28              
ATOM   1909  OE1 GLU A 265      -9.646  17.152 -12.936  1.00 46.53              
ATOM   1910  OE2 GLU A 265     -11.715  16.639 -12.405  1.00 55.48              
ATOM   1911  N   ARG A 266      -6.709  15.471  -8.690  1.00 21.15              
ATOM   1912  CA  ARG A 266      -5.330  15.424  -8.211  1.00 16.93              
ATOM   1913  C   ARG A 266      -4.518  14.457  -9.046  1.00 18.20              
ATOM   1914  O   ARG A 266      -5.021  13.426  -9.468  1.00 19.32              
ATOM   1915  CB  ARG A 266      -5.293  14.962  -6.740  1.00 17.42              
ATOM   1916  CG  ARG A 266      -3.867  14.984  -6.045  1.00 16.66              
ATOM   1917  CD  ARG A 266      -4.001  14.677  -4.549  1.00 14.66              
ATOM   1918  NE  ARG A 266      -4.982  15.580  -3.942  1.00 16.52              
ATOM   1919  CZ  ARG A 266      -5.811  15.252  -2.939  1.00 15.50              
ATOM   1920  NH1 ARG A 266      -5.719  14.068  -2.360  1.00 16.51              
ATOM   1921  NH2 ARG A 266      -6.714  16.116  -2.481  1.00 16.51              
ATOM   1922  N   TYR A 267      -3.265  14.805  -9.326  1.00 16.28              
ATOM   1923  CA  TYR A 267      -2.346  13.851  -9.931  1.00 16.47              
ATOM   1924  C   TYR A 267      -2.205  12.569  -9.099  1.00 17.13              
ATOM   1925  O   TYR A 267      -2.067  12.617  -7.873  1.00 19.55              
ATOM   1926  CB  TYR A 267      -0.965  14.470 -10.080  1.00 17.85              
ATOM   1927  CG  TYR A 267      -0.741  15.284 -11.335  1.00 19.64              
ATOM   1928  CD1 TYR A 267       0.543  15.637 -11.709  1.00 21.62              
ATOM   1929  CD2 TYR A 267      -1.795  15.695 -12.147  1.00 19.98              
ATOM   1930  CE1 TYR A 267       0.775  16.398 -12.872  1.00 25.43              
ATOM   1931  CE2 TYR A 267      -1.567  16.440 -13.301  1.00 25.56              
ATOM   1932  CZ  TYR A 267      -0.283  16.785 -13.647  1.00 24.33              
ATOM   1933  OH  TYR A 267      -0.062  17.525 -14.801  1.00 31.00              
ATOM   1934  N   THR A 268      -2.235  11.439  -9.802  1.00 18.12              
ATOM   1935  CA  THR A 268      -1.763  10.144  -9.322  1.00 18.51              
ATOM   1936  C   THR A 268      -0.237  10.139  -9.437  1.00 17.73              
ATOM   1937  O   THR A 268       0.335  11.023 -10.087  1.00 17.82              
ATOM   1938  CB  THR A 268      -2.302   8.998 -10.226  1.00 20.48              
ATOM   1939  OG1 THR A 268      -1.823   9.183 -11.572  1.00 19.95              
ATOM   1940  CG2 THR A 268      -3.855   8.976 -10.205  1.00 20.42              
ATOM   1941  N   CYS A 269       0.421   9.151  -8.832  1.00 15.99              
ATOM   1942  CA  CYS A 269       1.874   9.043  -8.927  1.00 16.51              
ATOM   1943  C   CYS A 269       2.293   8.875 -10.393  1.00 15.91              
ATOM   1944  O   CYS A 269       3.276   9.467 -10.836  1.00 19.65              
ATOM   1945  CB  CYS A 269       2.411   7.879  -8.105  1.00 19.30              
ATOM   1946  SG  CYS A 269       2.417   8.116  -6.330  1.00 18.67              
ATOM   1947  N   GLU A 270       1.546   8.050 -11.135  1.00 19.12              
ATOM   1948  CA  GLU A 270       1.781   7.853 -12.576  1.00 20.92              
ATOM   1949  C   GLU A 270       1.788   9.184 -13.344  1.00 22.80              
ATOM   1950  O   GLU A 270       2.712   9.457 -14.116  1.00 22.87              
ATOM   1951  CB  GLU A 270       0.724   6.897 -13.153  1.00 20.66              
ATOM   1952  CG  GLU A 270       0.970   6.449 -14.620  1.00 24.85              
ATOM   1953  CD  GLU A 270       0.386   7.389 -15.673  1.00 42.52              
ATOM   1954  OE1 GLU A 270       1.014   7.516 -16.754  1.00 61.32              
ATOM   1955  OE2 GLU A 270      -0.696   7.987 -15.449  1.00 38.83              
ATOM   1956  N   LYS A 271       0.775  10.009 -13.122  1.00 21.73              
ATOM   1957  CA  LYS A 271       0.656  11.286 -13.820  1.00 23.59              
ATOM   1958  C   LYS A 271       1.767  12.258 -13.383  1.00 23.08              
ATOM   1959  O   LYS A 271       2.364  12.936 -14.218  1.00 24.22              
ATOM   1960  CB  LYS A 271      -0.745  11.870 -13.651  1.00 27.44              
ATOM   1961  CG  LYS A 271      -1.002  13.184 -14.395  1.00 33.05              
ATOM   1962  CD  LYS A 271      -0.873  13.015 -15.909  1.00 34.34              
ATOM   1963  CE  LYS A 271      -1.442  14.200 -16.677  1.00 37.98              
ATOM   1964  NZ  LYS A 271      -1.420  13.891 -18.132  1.00 37.30              
ATOM   1965  N   ALA A 272       2.065  12.287 -12.088  1.00 20.09              
ATOM   1966  CA  ALA A 272       3.148  13.084 -11.562  1.00 18.42              
ATOM   1967  C   ALA A 272       4.517  12.690 -12.164  1.00 17.33              
ATOM   1968  O   ALA A 272       5.353  13.552 -12.456  1.00 17.50              
ATOM   1969  CB  ALA A 272       3.173  12.960 -10.047  1.00 18.19              
ATOM   1970  N   LEU A 273       4.755  11.395 -12.334  1.00 16.53              
ATOM   1971  CA  LEU A 273       6.022  10.921 -12.915  1.00 17.51              
ATOM   1972  C   LEU A 273       6.264  11.370 -14.366  1.00 19.15              
ATOM   1973  O   LEU A 273       7.398  11.325 -14.841  1.00 24.34              
ATOM   1974  CB  LEU A 273       6.102   9.405 -12.879  1.00 21.42              
ATOM   1975  CG  LEU A 273       6.523   8.803 -11.540  1.00 15.73              
ATOM   1976  CD1 LEU A 273       6.050   7.394 -11.475  1.00 20.98              
ATOM   1977  CD2 LEU A 273       8.043   8.927 -11.305  1.00 16.05              
ATOM   1978  N   SER A 274       5.197  11.761 -15.047  1.00 19.76              
ATOM   1979  CA  SER A 274       5.249  12.211 -16.445  1.00 23.65              
ATOM   1980  C   SER A 274       5.326  13.757 -16.584  1.00 22.94              
ATOM   1981  O   SER A 274       5.442  14.275 -17.687  1.00 24.55              
ATOM   1982  CB  SER A 274       4.025  11.651 -17.194  1.00 27.92              
ATOM   1983  OG  SER A 274       2.866  12.429 -16.924  1.00 33.86              
ATOM   1984  N   HIS A 275       5.283  14.486 -15.463  1.00 19.92              
ATOM   1985  CA  HIS A 275       5.320  15.941 -15.486  1.00 20.53              
ATOM   1986  C   HIS A 275       6.749  16.368 -15.862  1.00 20.70              
ATOM   1987  O   HIS A 275       7.718  15.716 -15.452  1.00 19.96              
ATOM   1988  CB  HIS A 275       4.888  16.525 -14.119  1.00 20.46              
ATOM   1989  CG  HIS A 275       4.792  18.023 -14.086  1.00 20.58              
ATOM   1990  ND1 HIS A 275       5.904  18.835 -13.992  1.00 18.26              
ATOM   1991  CD2 HIS A 275       3.719  18.854 -14.093  1.00 16.63              
ATOM   1992  CE1 HIS A 275       5.518  20.098 -13.947  1.00 17.16              
ATOM   1993  NE2 HIS A 275       4.197  20.140 -14.022  1.00 20.05              
ATOM   1994  N   PRO A 276       6.882  17.432 -16.687  1.00 21.30              
ATOM   1995  CA  PRO A 276       8.204  17.916 -17.111  1.00 22.27              
ATOM   1996  C   PRO A 276       9.225  18.148 -15.994  1.00 17.54              
ATOM   1997  O   PRO A 276      10.410  17.879 -16.191  1.00 20.26              
ATOM   1998  CB  PRO A 276       7.873  19.245 -17.801  1.00 24.68              
ATOM   1999  CG  PRO A 276       6.496  19.022 -18.367  1.00 29.98              
ATOM   2000  CD  PRO A 276       5.796  18.224 -17.297  1.00 24.35              
ATOM   2001  N   TRP A 277       8.772  18.605 -14.822  1.00 18.20              
ATOM   2002  CA  TRP A 277       9.684  18.843 -13.711  1.00 18.00              
ATOM   2003  C   TRP A 277      10.359  17.575 -13.197  1.00 17.78              
ATOM   2004  O   TRP A 277      11.490  17.613 -12.725  1.00 18.38              
ATOM   2005  CB  TRP A 277       8.988  19.589 -12.576  1.00 15.81              
ATOM   2006  CG  TRP A 277       9.911  20.122 -11.547  1.00 17.00              
ATOM   2007  CD1 TRP A 277      10.724  21.192 -11.668  1.00 21.31              
ATOM   2008  CD2 TRP A 277      10.092  19.636 -10.211  1.00 14.92              
ATOM   2009  NE1 TRP A 277      11.423  21.394 -10.512  1.00 17.00              
ATOM   2010  CE2 TRP A 277      11.046  20.462  -9.591  1.00 15.77              
ATOM   2011  CE3 TRP A 277       9.549  18.585  -9.482  1.00 17.94              
ATOM   2012  CZ2 TRP A 277      11.480  20.250  -8.282  1.00 14.00              
ATOM   2013  CZ3 TRP A 277       9.962  18.395  -8.192  1.00 14.92              
ATOM   2014  CH2 TRP A 277      10.904  19.204  -7.593  1.00 17.15              
ATOM   2015  N   ILE A 278       9.655  16.454 -13.291  1.00 19.38              
ATOM   2016  CA  ILE A 278      10.194  15.152 -12.941  1.00 20.85              
ATOM   2017  C   ILE A 278      10.860  14.451 -14.141  1.00 17.57              
ATOM   2018  O   ILE A 278      11.985  13.946 -14.036  1.00 18.57              
ATOM   2019  CB  ILE A 278       9.055  14.240 -12.346  1.00 13.96              
ATOM   2020  CG1 ILE A 278       8.484  14.882 -11.056  1.00 16.02              
ATOM   2021  CG2 ILE A 278       9.565  12.779 -12.089  1.00 16.01              
ATOM   2022  CD1 ILE A 278       9.475  14.851  -9.847  1.00 15.64              
ATOM   2023  N   ASP A 279      10.135  14.389 -15.252  1.00 19.46              
ATOM   2024  CA  ASP A 279      10.492  13.502 -16.357  1.00 23.77              
ATOM   2025  C   ASP A 279      11.284  14.185 -17.445  1.00 24.62              
ATOM   2026  O   ASP A 279      11.968  13.500 -18.224  1.00 27.65              
ATOM   2027  CB  ASP A 279       9.246  12.865 -16.994  1.00 24.87              
ATOM   2028  CG  ASP A 279       9.588  11.671 -17.869  1.00 28.73              
ATOM   2029  OD1 ASP A 279      10.326  10.772 -17.413  1.00 26.63              
ATOM   2030  OD2 ASP A 279       9.126  11.646 -19.021  1.00 34.87              
ATOM   2031  N   GLY A 280      11.172  15.515 -17.501  1.00 23.52              
ATOM   2032  CA  GLY A 280      11.825  16.323 -18.512  1.00 25.23              
ATOM   2033  C   GLY A 280      12.959  17.129 -17.924  1.00 24.45              
ATOM   2034  O   GLY A 280      13.682  16.649 -17.058  1.00 28.41              
ATOM   2035  N   ASN A 281      13.122  18.360 -18.403  1.00 25.52              
ATOM   2036  CA  ASN A 281      14.303  19.154 -18.056  1.00 28.29              
ATOM   2037  C   ASN A 281      13.980  20.579 -17.558  1.00 28.27              
ATOM   2038  O   ASN A 281      14.788  21.506 -17.705  1.00 24.12              
ATOM   2039  CB  ASN A 281      15.272  19.152 -19.256  1.00 31.18              
ATOM   2040  CG  ASN A 281      16.409  18.156 -19.085  1.00 46.56              
ATOM   2041  OD1 ASN A 281      17.579  18.523 -19.202  1.00 65.19              
ATOM   2042  ND2 ASN A 281      16.076  16.898 -18.784  1.00 37.87              
ATOM   2043  N   THR A 282      12.817  20.735 -16.931  1.00 21.04              
ATOM   2044  CA  THR A 282      12.383  22.016 -16.375  1.00 22.01              
ATOM   2045  C   THR A 282      12.936  22.302 -14.969  1.00 16.39              
ATOM   2046  O   THR A 282      12.894  23.460 -14.516  1.00 23.17              
ATOM   2047  CB  THR A 282      10.850  22.160 -16.340  1.00 24.35              
ATOM   2048  OG1 THR A 282      10.273  21.033 -15.665  1.00 20.42              
ATOM   2049  CG2 THR A 282      10.285  22.265 -17.758  1.00 27.35              
ATOM   2050  N   ALA A 283      13.433  21.267 -14.277  1.00 18.56              
ATOM   2051  CA  ALA A 283      14.016  21.454 -12.942  1.00 19.12              
ATOM   2052  C   ALA A 283      15.324  22.239 -13.060  1.00 18.76              
ATOM   2053  O   ALA A 283      16.210  21.885 -13.834  1.00 22.17              
ATOM   2054  CB  ALA A 283      14.254  20.105 -12.241  1.00 20.10              
ATOM   2055  N   LEU A 284      15.412  23.325 -12.314  1.00 17.85              
ATOM   2056  CA  LEU A 284      16.581  24.188 -12.339  1.00 18.89              
ATOM   2057  C   LEU A 284      17.777  23.620 -11.563  1.00 19.11              
ATOM   2058  O   LEU A 284      17.658  22.701 -10.712  1.00 17.60              
ATOM   2059  CB  LEU A 284      16.230  25.632 -11.886  1.00 18.98              
ATOM   2060  CG  LEU A 284      15.056  26.301 -12.614  1.00 23.19              
ATOM   2061  CD1 LEU A 284      14.851  27.721 -12.133  1.00 22.30              
ATOM   2062  CD2 LEU A 284      15.133  26.248 -14.157  1.00 21.40              
ATOM   2063  N   HIS A 285      18.947  24.185 -11.880  1.00 19.58              
ATOM   2064  CA  HIS A 285      20.233  23.762 -11.321  1.00 15.55              
ATOM   2065  C   HIS A 285      20.890  24.899 -10.512  1.00 14.40              
ATOM   2066  O   HIS A 285      22.069  24.812 -10.149  1.00 18.95              
ATOM   2067  CB  HIS A 285      21.176  23.255 -12.440  1.00 18.59              
ATOM   2068  CG  HIS A 285      20.701  21.997 -13.101  1.00 15.63              
ATOM   2069  ND1 HIS A 285      21.408  20.818 -13.069  1.00 27.92              
ATOM   2070  CD2 HIS A 285      19.585  21.742 -13.820  1.00 21.74              
ATOM   2071  CE1 HIS A 285      20.753  19.890 -13.747  1.00 21.04              
ATOM   2072  NE2 HIS A 285      19.634  20.418 -14.196  1.00 20.66              
ATOM   2073  N   ARG A 286      20.098  25.940 -10.227  1.00 16.81              
ATOM   2074  CA  ARG A 286      20.479  27.074  -9.371  1.00 20.17              
ATOM   2075  C   ARG A 286      20.666  26.615  -7.914  1.00 18.76              
ATOM   2076  O   ARG A 286      19.861  25.832  -7.404  1.00 19.25              
ATOM   2077  CB  ARG A 286      19.368  28.150  -9.363  1.00 20.08              
ATOM   2078  CG  ARG A 286      19.074  28.853 -10.667  1.00 36.03              
ATOM   2079  CD  ARG A 286      17.957  29.893 -10.503  1.00 35.50              
ATOM   2080  NE  ARG A 286      17.982  30.888 -11.581  1.00 49.86              
ATOM   2081  N   ASP A 287      21.696  27.117  -7.248  1.00 17.12              
ATOM   2082  CA  ASP A 287      21.938  26.795  -5.844  1.00 18.94              
ATOM   2083  C   ASP A 287      20.917  27.502  -4.959  1.00 21.17              
ATOM   2084  O   ASP A 287      20.917  28.735  -4.839  1.00 24.14              
ATOM   2085  CB  ASP A 287      23.368  27.181  -5.444  1.00 20.90              
ATOM   2086  CG  ASP A 287      23.755  26.709  -4.052  1.00 23.40              
ATOM   2087  OD1 ASP A 287      23.084  25.834  -3.482  1.00 20.85              
ATOM   2088  OD2 ASP A 287      24.749  27.222  -3.511  1.00 24.41              
ATOM   2089  N   ILE A 288      20.057  26.709  -4.325  1.00 16.86              
ATOM   2090  CA  ILE A 288      19.056  27.237  -3.401  1.00 17.03              
ATOM   2091  C   ILE A 288      19.391  26.857  -1.960  1.00 16.57              
ATOM   2092  O   ILE A 288      18.606  27.099  -1.052  1.00 15.78              
ATOM   2093  CB  ILE A 288      17.607  26.847  -3.813  1.00 16.90              
ATOM   2094  CG1 ILE A 288      17.400  25.332  -3.804  1.00 17.84              
ATOM   2095  CG2 ILE A 288      17.256  27.434  -5.153  1.00 17.43              
ATOM   2096  CD1 ILE A 288      15.934  24.899  -4.090  1.00 17.66              
ATOM   2097  N   TYR A 289      20.569  26.274  -1.746  1.00 16.41              
ATOM   2098  CA  TYR A 289      20.965  25.855  -0.403  1.00 18.83              
ATOM   2099  C   TYR A 289      20.924  26.981   0.637  1.00 17.51              
ATOM   2100  O   TYR A 289      20.417  26.776   1.739  1.00 17.92              
ATOM   2101  CB  TYR A 289      22.333  25.188  -0.404  1.00 19.95              
ATOM   2102  CG  TYR A 289      22.818  24.761   0.980  1.00 18.17              
ATOM   2103  CD1 TYR A 289      22.497  23.509   1.499  1.00 19.59              
ATOM   2104  CD2 TYR A 289      23.570  25.634   1.778  1.00 15.40              
ATOM   2105  CE1 TYR A 289      22.936  23.121   2.754  1.00 18.87              
ATOM   2106  CE2 TYR A 289      24.030  25.257   3.022  1.00 23.64              
ATOM   2107  CZ  TYR A 289      23.700  24.002   3.519  1.00 19.39              
ATOM   2108  OH  TYR A 289      24.142  23.636   4.757  1.00 25.30              
ATOM   2109  N   PRO A 290      21.453  28.171   0.303  1.00 19.82              
ATOM   2110  CA  PRO A 290      21.464  29.232   1.298  1.00 21.26              
ATOM   2111  C   PRO A 290      20.107  29.484   1.930  1.00 20.88              
ATOM   2112  O   PRO A 290      20.022  29.422   3.130  1.00 20.93              
ATOM   2113  CB  PRO A 290      21.957  30.442   0.497  1.00 22.37              
ATOM   2114  CG  PRO A 290      22.905  29.798  -0.501  1.00 22.04              
ATOM   2115  CD  PRO A 290      22.121  28.600  -0.942  1.00 23.18              
ATOM   2116  N   SER A 291      19.060  29.714   1.138  1.00 19.48              
ATOM   2117  CA  SER A 291      17.726  29.968   1.698  1.00 21.84              
ATOM   2118  C   SER A 291      17.087  28.722   2.326  1.00 17.52              
ATOM   2119  O   SER A 291      16.544  28.772   3.449  1.00 19.17              
ATOM   2120  CB  SER A 291      16.775  30.531   0.641  1.00 20.65              
ATOM   2121  OG  SER A 291      15.572  31.009   1.220  1.00 20.99              
ATOM   2122  N   VAL A 292      17.129  27.613   1.599  1.00 15.61              
ATOM   2123  CA  VAL A 292      16.482  26.393   2.089  1.00 13.44              
ATOM   2124  C   VAL A 292      17.111  25.932   3.402  1.00 17.45              
ATOM   2125  O   VAL A 292      16.376  25.565   4.329  1.00 16.75              
ATOM   2126  CB  VAL A 292      16.437  25.271   1.021  1.00 12.48              
ATOM   2127  CG1 VAL A 292      15.823  23.992   1.609  1.00 19.61              
ATOM   2128  CG2 VAL A 292      15.617  25.712  -0.192  1.00 13.05              
ATOM   2129  N   SER A 293      18.448  25.991   3.506  1.00 19.63              
ATOM   2130  CA  SER A 293      19.151  25.537   4.713  1.00 20.90              
ATOM   2131  C   SER A 293      18.836  26.420   5.921  1.00 18.79              
ATOM   2132  O   SER A 293      18.683  25.911   7.012  1.00 20.53              
ATOM   2133  CB  SER A 293      20.664  25.457   4.505  1.00 22.36              
ATOM   2134  OG  SER A 293      21.233  26.743   4.297  1.00 19.46              
ATOM   2135  N   LEU A 294      18.710  27.730   5.717  1.00 19.45              
ATOM   2136  CA  LEU A 294      18.355  28.647   6.807  1.00 20.05              
ATOM   2137  C   LEU A 294      16.958  28.303   7.319  1.00 20.17              
ATOM   2138  O   LEU A 294      16.737  28.194   8.513  1.00 19.68              
ATOM   2139  CB  LEU A 294      18.363  30.098   6.324  1.00 20.68              
ATOM   2140  CG  LEU A 294      17.973  31.198   7.314  1.00 18.61              
ATOM   2141  CD1 LEU A 294      18.843  31.099   8.587  1.00 24.66              
ATOM   2142  CD2 LEU A 294      18.058  32.591   6.661  1.00 24.33              
ATOM   2143  N   GLN A 295      16.017  28.150   6.394  1.00 18.85              
ATOM   2144  CA  GLN A 295      14.653  27.796   6.752  1.00 17.41              
ATOM   2145  C   GLN A 295      14.568  26.440   7.467  1.00 17.52              
ATOM   2146  O   GLN A 295      13.807  26.296   8.409  1.00 19.20              
ATOM   2147  CB  GLN A 295      13.747  27.847   5.526  1.00 14.76              
ATOM   2148  CG  GLN A 295      13.566  29.239   4.940  1.00 22.77              
ATOM   2149  CD  GLN A 295      13.012  30.201   5.964  1.00 27.94              
ATOM   2150  OE1 GLN A 295      11.981  29.927   6.583  1.00 25.39              
ATOM   2151  NE2 GLN A 295      13.705  31.326   6.168  1.00 21.59              
ATOM   2152  N   ILE A 296      15.343  25.448   7.045  1.00 18.96              
ATOM   2153  CA  ILE A 296      15.330  24.149   7.742  1.00 19.99              
ATOM   2154  C   ILE A 296      15.802  24.326   9.183  1.00 19.26              
ATOM   2155  O   ILE A 296      15.184  23.802  10.112  1.00 21.90              
ATOM   2156  CB  ILE A 296      16.218  23.104   7.031  1.00 22.08              
ATOM   2157  CG1 ILE A 296      15.588  22.719   5.706  1.00 16.72              
ATOM   2158  CG2 ILE A 296      16.422  21.864   7.894  1.00 20.50              
ATOM   2159  CD1 ILE A 296      16.565  21.993   4.751  1.00 24.23              
ATOM   2160  N   GLN A 297      16.878  25.092   9.351  1.00 19.65              
ATOM   2161  CA  GLN A 297      17.413  25.419  10.666  1.00 25.39              
ATOM   2162  C   GLN A 297      16.399  26.183  11.533  1.00 23.99              
ATOM   2163  O   GLN A 297      16.293  25.927  12.740  1.00 26.50              
ATOM   2164  CB  GLN A 297      18.720  26.213  10.540  1.00 27.53              
ATOM   2165  CG  GLN A 297      19.854  25.411   9.940  1.00 28.95              
ATOM   2166  CD  GLN A 297      21.187  26.119  10.017  1.00 35.28              
ATOM   2167  OE1 GLN A 297      21.828  26.141  11.074  1.00 41.93              
ATOM   2168  NE2 GLN A 297      21.625  26.687   8.889  1.00 28.77              
ATOM   2169  N   LYS A 298      15.665  27.111  10.926  1.00 19.03              
ATOM   2170  CA  LYS A 298      14.699  27.936  11.652  0.50 23.41              
ATOM   2171  C   LYS A 298      13.422  27.170  12.028  1.00 24.16              
ATOM   2172  O   LYS A 298      12.799  27.447  13.077  1.00 23.15              
ATOM   2173  CB  LYS A 298      14.329  29.149  10.799  0.50 20.66              
ATOM   2174  CG  LYS A 298      13.645  30.277  11.542  0.50 24.63              
ATOM   2175  CD  LYS A 298      13.495  31.516  10.657  0.50 30.24              
ATOM   2176  CE  LYS A 298      14.783  32.321  10.516  0.50 35.41              
ATOM   2177  NZ  LYS A 298      14.607  33.439   9.538  0.50 35.76              
ATOM   2178  N   ASN A 299      13.028  26.218  11.170  1.00 19.37              
ATOM   2179  CA  ASN A 299      11.676  25.689  11.183  1.00 20.08              
ATOM   2180  C   ASN A 299      11.523  24.250  11.623  1.00 21.01              
ATOM   2181  O   ASN A 299      10.425  23.845  12.011  1.00 27.29              
ATOM   2182  CB  ASN A 299      11.006  25.881   9.811  1.00 17.98              
ATOM   2183  CG  ASN A 299      11.041  27.319   9.329  1.00 26.80              
ATOM   2184  OD1 ASN A 299      11.012  28.254  10.130  1.00 25.65              
ATOM   2185  ND2 ASN A 299      11.110  27.505   8.010  1.00 19.33              
ATOM   2186  N   PHE A 300      12.603  23.482  11.555  1.00 23.42              
ATOM   2187  CA  PHE A 300      12.570  22.101  11.971  1.00 25.40              
ATOM   2188  C   PHE A 300      12.847  22.035  13.474  1.00 29.88              
ATOM   2189  O   PHE A 300      13.842  22.570  13.969  1.00 29.92              
ATOM   2190  CB  PHE A 300      13.515  21.226  11.134  1.00 26.11              
ATOM   2191  CG  PHE A 300      12.950  20.871   9.781  1.00 21.58              
ATOM   2192  CD1 PHE A 300      12.550  21.874   8.899  1.00 26.04              
ATOM   2193  CD2 PHE A 300      12.792  19.554   9.400  1.00 21.75              
ATOM   2194  CE1 PHE A 300      11.995  21.579   7.677  1.00 21.96              
ATOM   2195  CE2 PHE A 300      12.243  19.229   8.159  1.00 25.10              
ATOM   2196  CZ  PHE A 300      11.851  20.244   7.292  1.00 26.68              
ATOM   2197  N   ALA A 301      11.911  21.392  14.174  1.00 30.27              
ATOM   2198  CA  ALA A 301      11.866  21.308  15.639  1.00 28.44              
ATOM   2199  C   ALA A 301      13.172  20.818  16.253  1.00 29.94              
ATOM   2200  O   ALA A 301      13.572  21.287  17.325  1.00 32.92              
ATOM   2201  CB  ALA A 301      10.715  20.388  16.052  1.00 30.63              
ATOM   2202  N   LYS A 302      13.823  19.885  15.555  1.00 26.90              
ATOM   2203  CA  LYS A 302      15.018  19.195  16.034  1.00 31.43              
ATOM   2204  C   LYS A 302      16.319  19.869  15.622  1.00 32.76              
ATOM   2205  O   LYS A 302      17.396  19.337  15.900  1.00 39.36              
ATOM   2206  CB  LYS A 302      15.020  17.749  15.511  1.00 41.90              
ATOM   2207  N   SER A 303      16.232  21.025  14.967  1.00 31.05              
ATOM   2208  CA  SER A 303      17.434  21.708  14.462  1.00 35.21              
ATOM   2209  C   SER A 303      18.326  22.196  15.618  1.00 38.36              
ATOM   2210  O   SER A 303      17.830  22.576  16.690  1.00 38.77              
ATOM   2211  CB  SER A 303      17.058  22.885  13.548  1.00 36.59              
ATOM   2212  OG  SER A 303      16.701  24.039  14.292  1.00 37.05              
TER
ENDMDL
MODEL        2
ATOM      1  N1  MOL     2      15.009   5.136  11.488  1.00  0.00              
ATOM      2  C2  MOL     2      13.818   4.820  11.867  1.00  0.00              
ATOM      3  C3  MOL     2      13.172   3.682  11.331  1.00  0.00              
ATOM      4  C4  MOL     2      13.916   2.882  10.330  1.00  0.00              
ATOM      5  C5  MOL     2      15.741   4.530  10.622  1.00  0.00              
ATOM      6  C6  MOL     2      15.184   3.321   9.989  1.00  0.00              
ATOM      7  N7  MOL     2      15.724   2.471   9.049  1.00  0.00              
ATOM      8  C8  MOL     2      13.664   1.729   9.587  1.00  0.00              
ATOM      9  C9  MOL     2      14.789   1.484   8.798  1.00  0.00              
ATOM     10  C10 MOL     2      11.877   3.354  11.745  1.00  0.00              
ATOM     11  C11 MOL     2      13.126   5.586  12.816  1.00  0.00              
ATOM     12  C12 MOL     2      11.836   5.249  13.223  1.00  0.00              
ATOM     13  C13 MOL     2      11.209   4.132  12.686  1.00  0.00              
ATOM     14  C14 MOL     2      12.575   0.862   9.515  1.00  0.00              
ATOM     15  C15 MOL     2      14.861   0.395   7.932  1.00  0.00              
ATOM     16  C16 MOL     2      12.636  -0.235   8.648  1.00  0.00              
ATOM     17  C17 MOL     2      13.769  -0.471   7.860  1.00  0.00              
ATOM     18  N18 MOL     2      16.927   4.931  10.290  1.00  0.00              
ATOM     19  N19 MOL     2      17.305   5.966  10.905  1.00  0.00              
ATOM     20  C20 MOL     2      18.420   6.585  10.783  1.00  0.00              
ATOM     21  C21 MOL     2      18.592   7.778  11.655  1.00  0.00              
ATOM     22  N22 MOL     2      17.567   8.075  12.469  1.00  0.00              
ATOM     23  C23 MOL     2      17.589   9.115  13.313  1.00  0.00              
ATOM     24  C24 MOL     2      18.708   9.950  13.376  1.00  0.00              
ATOM     25  C25 MOL     2      19.792   9.677  12.537  1.00  0.00              
ATOM     26  C26 MOL     2      19.733   8.583  11.674  1.00  0.00              
ATOM     27  C27 MOL     2      18.750  11.126  14.338  1.00  0.00              
ATOM     28  N28 MOL     2      17.542  11.945  14.243  1.00  0.00              
ATOM     29  C29 MOL     2      17.424  12.856  15.381  1.00  0.00              
ATOM     30  C30 MOL     2      17.507  12.744  13.018  1.00  0.00              
ATOM     31  C31 MOL     2      16.142  13.698  15.282  1.00  0.00              
ATOM     32  O32 MOL     2      16.152  14.449  14.076  1.00  0.00              
ATOM     33  C33 MOL     2      16.223  13.586  12.948  1.00  0.00              
ATOM     34 Cu34 MOL     2      16.187   6.794  12.184  1.00  0.00              
ATOM     35  H35 MOL     2      16.699   2.567   8.604  1.00  0.00              
ATOM     36  H36 MOL     2      11.351   2.480  11.340  1.00  0.00              
ATOM     37  H37 MOL     2      13.570   6.481  13.276  1.00  0.00              
ATOM     38  H38 MOL     2      11.314   5.871  13.970  1.00  0.00              
ATOM     39  H39 MOL     2      10.187   3.866  13.006  1.00  0.00              
ATOM     40  H40 MOL     2      11.672   1.014  10.120  1.00  0.00              
ATOM     41  H41 MOL     2      15.764   0.228   7.322  1.00  0.00              
ATOM     42 Br42 MOL     2      11.160  -1.423   8.541  1.00  0.00              
ATOM     43  H43 MOL     2      13.804  -1.340   7.182  1.00  0.00              
ATOM     44  C44 MOL     2      19.447   6.065   9.793  1.00  0.00              
ATOM     45  H45 MOL     2      16.718   9.311  13.964  1.00  0.00              
ATOM     46  H46 MOL     2      20.690  10.318  12.562  1.00  0.00              
ATOM     47  H47 MOL     2      20.594   8.374  11.021  1.00  0.00              
ATOM     48  H48 MOL     2      18.841  10.714  15.369  1.00  0.00              
ATOM     49  H49 MOL     2      19.655  11.752  14.162  1.00  0.00              
ATOM     50  H50 MOL     2      17.399  12.268  16.327  1.00  0.00              
ATOM     51  H51 MOL     2      18.313  13.526  15.435  1.00  0.00              
ATOM     52  H52 MOL     2      18.399  13.410  12.963  1.00  0.00              
ATOM     53  H53 MOL     2      17.545  12.073  12.130  1.00  0.00              
ATOM     54  H54 MOL     2      16.079  14.403  16.142  1.00  0.00              
ATOM     55  H55 MOL     2      15.236  13.050  15.319  1.00  0.00              
ATOM     56  H56 MOL     2      16.220  14.206  12.023  1.00  0.00              
ATOM     57  H57 MOL     2      15.320  12.934  12.912  1.00  0.00              
ATOM     58 Cl58 MOL     2      16.265   6.100  14.216  1.00  0.00              
ATOM     59 Cl59 MOL     2      14.806   8.293  11.506  1.00  0.00              
ATOM     60  H60 MOL     2      17.521   4.417   9.560  1.00  0.00              
ATOM     61  H61 MOL     2      19.793   5.045  10.069  1.00  0.00              
ATOM     62  H62 MOL     2      20.351   6.707   9.745  1.00  0.00              
ATOM     63  H63 MOL     2      19.028   6.026   8.762  1.00  0.00              
TER
ENDMDL
