# Supplementary material for: Highly Antiproliferative Latonduine and Indolo[2,3-c]quinoline Derivatives: Complex Formation with Copper(II) Markedly Changes the Kinase Inhibitory Profile
Source: J Med Chem. 2022 Feb 1;65(3):2238–61. doi: 10.1021/acs.jmedchem.1c01740 (PMC8842277; doi:10.1021/acs.jmedchem.1c01740)
Supplement: Supplementary file 4 — jm1c01740_si_004.pdb [file jm1c01740_si_004.pdb]

REMARK   Accelrys ViewerPro PDB file
REMARK   Created:  Sun Dec 19 17:29:53 GMT Standard Time 2021
CRYST1   82.750   86.100  178.290  90.00  90.00  90.00 P212121
MODEL        1
ATOM      1  N   SER A  25      48.484  13.988  58.785  1.00 74.80              
ATOM      2  CA  SER A  25      49.751  14.618  59.150  1.00 74.25              
ATOM      3  C   SER A  25      50.278  15.601  58.094  1.00 76.63              
ATOM      4  O   SER A  25      49.893  15.550  56.911  1.00 75.60              
ATOM      5  CB  SER A  25      50.809  13.545  59.415  1.00 20.00              
ATOM      6  N   MET A  26      51.154  16.497  58.551  1.00 72.04              
ATOM      7  CA  MET A  26      51.789  17.497  57.705  1.00 71.34              
ATOM      8  C   MET A  26      53.287  17.490  57.978  1.00 76.48              
ATOM      9  O   MET A  26      53.726  17.047  59.038  1.00 77.79              
ATOM     10  CB  MET A  26      51.171  18.885  57.938  1.00 73.35              
ATOM     11  CG  MET A  26      51.883  19.775  58.943  1.00 76.19              
ATOM     12  SD  MET A  26      50.812  21.077  59.654  1.00 79.53              
ATOM     13  CE  MET A  26      49.295  20.911  58.714  1.00 75.66              
ATOM     14  N   LYS A  27      54.079  17.932  57.009  1.00 71.77              
ATOM     15  CA  LYS A  27      55.526  17.908  57.156  1.00 70.78              
ATOM     16  C   LYS A  27      56.122  19.297  56.949  1.00 76.55              
ATOM     17  O   LYS A  27      55.717  20.027  56.052  1.00 75.49              
ATOM     18  CB  LYS A  27      56.148  16.917  56.171  1.00 20.00              
ATOM     19  CG  LYS A  27      55.804  15.462  56.452  1.00 20.00              
ATOM     20  CD  LYS A  27      56.433  14.537  55.425  1.00 20.00              
ATOM     21  CE  LYS A  27      56.109  13.082  55.719  1.00 20.00              
ATOM     22  NZ  LYS A  27      56.699  12.165  54.706  1.00 20.00              
ATOM     23  N   VAL A  28      57.088  19.663  57.768  1.00 75.91              
ATOM     24  CA  VAL A  28      57.713  20.960  57.655  1.00 76.75              
ATOM     25  C   VAL A  28      59.144  20.844  57.172  1.00 82.85              
ATOM     26  O   VAL A  28      59.861  19.956  57.555  1.00 82.30              
ATOM     27  CB  VAL A  28      57.709  21.676  58.975  1.00 80.65              
ATOM     28  CG1 VAL A  28      58.517  22.925  58.877  1.00 80.70              
ATOM     29  CG2 VAL A  28      56.317  21.964  59.409  1.00 80.30              
ATOM     30  N   SER A  29      59.545  21.759  56.315  1.00 81.29              
ATOM     31  CA  SER A  29      60.845  21.722  55.707  1.00 81.99              
ATOM     32  C   SER A  29      61.346  23.130  55.844  1.00 89.74              
ATOM     33  O   SER A  29      60.793  23.892  56.616  1.00 88.84              
ATOM     34  CB  SER A  29      60.796  21.272  54.245  1.00 20.00              
ATOM     35  N   ARG A  30      62.387  23.465  55.090  1.00 89.35              
ATOM     36  CA  ARG A  30      62.959  24.800  55.047  1.00 90.27              
ATOM     37  C   ARG A  30      63.787  24.873  53.790  1.00 98.64              
ATOM     38  O   ARG A  30      64.855  24.294  53.688  1.00 98.53              
ATOM     39  CB  ARG A  30      63.804  25.094  56.288  1.00 20.00              
ATOM     40  N   ASP A  33      67.415  29.235  51.196  1.00 99.39              
ATOM     41  CA  ASP A  33      67.092  30.466  51.886  1.00 98.01              
ATOM     42  C   ASP A  33      66.536  30.469  53.312  1.00 99.01              
ATOM     43  O   ASP A  33      66.399  31.520  53.939  1.00 99.22              
ATOM     44  N   GLY A  34      66.212  29.280  53.811  1.00 92.12              
ATOM     45  CA  GLY A  34      65.691  29.143  55.164  1.00 90.35              
ATOM     46  C   GLY A  34      64.196  29.324  55.389  1.00 90.34              
ATOM     47  O   GLY A  34      63.723  29.302  56.535  1.00 89.15              
ATOM     48  N   SER A  35      63.453  29.510  54.293  1.00 83.52              
ATOM     49  CA  SER A  35      62.011  29.705  54.322  1.00 80.66              
ATOM     50  C   SER A  35      61.289  28.444  54.749  1.00 77.55              
ATOM     51  O   SER A  35      61.582  27.355  54.257  1.00 76.66              
ATOM     52  N   LYS A  36      60.364  28.594  55.693  1.00 68.69              
ATOM     53  CA  LYS A  36      59.585  27.478  56.211  1.00 65.59              
ATOM     54  C   LYS A  36      58.503  27.061  55.217  1.00 65.84              
ATOM     55  O   LYS A  36      57.729  27.888  54.723  1.00 66.93              
ATOM     56  CB  LYS A  36      58.944  27.850  57.544  1.00 66.85              
ATOM     57  CG  LYS A  36      58.127  26.734  58.152  1.00 70.01              
ATOM     58  CD  LYS A  36      57.182  27.258  59.214  1.00 68.70              
ATOM     59  CE  LYS A  36      56.232  26.164  59.676  1.00 69.31              
ATOM     60  NZ  LYS A  36      55.253  26.665  60.684  1.00 71.47              
ATOM     61  N   VAL A  37      58.467  25.766  54.932  1.00 56.03              
ATOM     62  CA  VAL A  37      57.529  25.192  53.994  1.00 52.23              
ATOM     63  C   VAL A  37      56.682  24.132  54.670  1.00 52.12              
ATOM     64  O   VAL A  37      57.196  23.289  55.408  1.00 51.02              
ATOM     65  CB  VAL A  37      58.286  24.607  52.807  1.00 54.88              
ATOM     66  CG1 VAL A  37      57.352  23.857  51.856  1.00 54.06              
ATOM     67  CG2 VAL A  37      59.066  25.695  52.114  1.00 54.47              
ATOM     68  N   THR A  38      55.372  24.187  54.438  1.00 46.87              
ATOM     69  CA  THR A  38      54.472  23.169  54.984  1.00 45.44              
ATOM     70  C   THR A  38      53.943  22.297  53.842  1.00 46.70              
ATOM     71  O   THR A  38      53.461  22.808  52.829  1.00 46.40              
ATOM     72  CB  THR A  38      53.322  23.765  55.817  1.00 44.28              
ATOM     73  OG1 THR A  38      53.855  24.457  56.949  1.00 50.22              
ATOM     74  CG2 THR A  38      52.410  22.671  56.311  1.00 35.12              
ATOM     75  N   THR A  39      54.062  20.985  53.996  1.00 40.91              
ATOM     76  CA  THR A  39      53.567  20.054  52.990  1.00 39.05              
ATOM     77  C   THR A  39      52.511  19.192  53.640  1.00 40.07              
ATOM     78  O   THR A  39      52.748  18.592  54.695  1.00 37.86              
ATOM     79  CB  THR A  39      54.701  19.182  52.365  1.00 39.86              
ATOM     80  OG1 THR A  39      55.716  20.032  51.821  1.00 40.52              
ATOM     81  CG2 THR A  39      54.139  18.341  51.228  1.00 37.74              
ATOM     82  N   VAL A  40      51.336  19.159  53.020  1.00 35.35              
ATOM     83  CA  VAL A  40      50.217  18.353  53.519  1.00 33.62              
ATOM     84  C   VAL A  40      49.706  17.516  52.335  1.00 36.17              
ATOM     85  O   VAL A  40      49.903  17.874  51.175  1.00 34.61              
ATOM     86  CB  VAL A  40      49.042  19.256  54.082  1.00 37.02              
ATOM     87  CG1 VAL A  40      49.510  20.128  55.263  1.00 36.92              
ATOM     88  CG2 VAL A  40      48.482  20.170  52.981  1.00 36.67              
ATOM     89  N   VAL A  41      48.993  16.442  52.648  1.00 32.99              
ATOM     90  CA  VAL A  41      48.307  15.663  51.643  1.00 31.46              
ATOM     91  C   VAL A  41      46.861  16.088  51.852  1.00 35.38              
ATOM     92  O   VAL A  41      46.289  15.899  52.938  1.00 33.13              
ATOM     93  CB  VAL A  41      48.502  14.126  51.848  1.00 32.73              
ATOM     94  CG1 VAL A  41      47.655  13.349  50.831  1.00 31.38              
ATOM     95  CG2 VAL A  41      49.982  13.763  51.754  1.00 31.36              
ATOM     96  N   ALA A  42      46.289  16.701  50.824  1.00 32.41              
ATOM     97  CA  ALA A  42      44.948  17.244  50.935  1.00 32.79              
ATOM     98  C   ALA A  42      43.946  16.616  49.942  1.00 36.29              
ATOM     99  O   ALA A  42      44.330  16.073  48.904  1.00 36.29              
ATOM    100  CB  ALA A  42      45.038  18.786  50.747  1.00 33.09              
ATOM    101  N   THR A  43      42.662  16.719  50.264  1.00 31.33              
ATOM    102  CA  THR A  43      41.584  16.228  49.405  1.00 31.04              
ATOM    103  C   THR A  43      41.065  17.362  48.524  1.00 38.40              
ATOM    104  O   THR A  43      40.753  18.440  49.024  1.00 38.29              
ATOM    105  CB  THR A  43      40.453  15.721  50.256  1.00 32.14              
ATOM    106  OG1 THR A  43      40.963  14.767  51.190  1.00 41.95              
ATOM    107  CG2 THR A  43      39.314  15.127  49.382  1.00 27.92              
ATOM    108  N   PRO A  44      40.941  17.127  47.207  1.00 38.13              
ATOM    109  CA  PRO A  44      40.420  18.205  46.327  1.00 37.93              
ATOM    110  C   PRO A  44      39.025  18.655  46.766  1.00 38.31              
ATOM    111  O   PRO A  44      38.180  17.827  47.097  1.00 34.91              
ATOM    112  CB  PRO A  44      40.325  17.530  44.945  1.00 39.52              
ATOM    113  CG  PRO A  44      41.364  16.386  45.000  1.00 43.72              
ATOM    114  CD  PRO A  44      41.460  15.959  46.454  1.00 39.21              
ATOM    115  N   GLY A  45      38.775  19.962  46.758  1.00 37.76              
ATOM    116  CA  GLY A  45      37.465  20.462  47.169  1.00 39.89              
ATOM    117  C   GLY A  45      36.323  19.940  46.323  1.00 49.80              
ATOM    118  O   GLY A  45      35.231  19.674  46.818  1.00 50.96              
ATOM    119  N   GLN A  46      36.585  19.774  45.035  1.00 50.25              
ATOM    120  CA  GLN A  46      35.575  19.278  44.117  1.00 53.00              
ATOM    121  C   GLN A  46      36.156  18.103  43.326  1.00 61.39              
ATOM    122  O   GLN A  46      37.367  18.027  43.109  1.00 62.11              
ATOM    123  CB  GLN A  46      35.203  20.397  43.146  1.00 54.80              
ATOM    124  CG  GLN A  46      36.433  21.146  42.641  1.00 75.31              
ATOM    125  CD  GLN A  46      36.323  22.657  42.772  1.00 88.35              
ATOM    126  OE1 GLN A  46      37.319  23.342  43.020  1.00 84.09              
ATOM    127  NE2 GLN A  46      35.092  23.177  42.663  1.00 70.51              
ATOM    128  N   GLY A  47      35.296  17.194  42.885  1.00 58.60              
ATOM    129  CA  GLY A  47      35.743  16.072  42.087  1.00 58.28              
ATOM    130  C   GLY A  47      36.059  14.836  42.891  1.00 63.07              
ATOM    131  O   GLY A  47      35.752  14.759  44.076  1.00 63.75              
ATOM    132  N   PRO A  48      36.665  13.831  42.239  1.00 59.69              
ATOM    133  CA  PRO A  48      37.024  12.546  42.855  1.00 58.84              
ATOM    134  C   PRO A  48      38.081  12.692  43.952  1.00 59.33              
ATOM    135  O   PRO A  48      38.988  13.517  43.833  1.00 57.41              
ATOM    136  CB  PRO A  48      37.570  11.733  41.671  1.00 60.80              
ATOM    137  CG  PRO A  48      37.947  12.751  40.625  1.00 64.95              
ATOM    138  CD  PRO A  48      36.988  13.880  40.797  1.00 60.63              
ATOM    139  N   ASP A  49      37.953  11.898  45.018  1.00 55.89              
ATOM    140  CA  ASP A  49      38.916  11.950  46.125  1.00 55.76              
ATOM    141  C   ASP A  49      40.271  11.416  45.692  1.00 56.91              
ATOM    142  O   ASP A  49      40.551  10.219  45.777  1.00 58.67              
ATOM    143  CB  ASP A  49      38.441  11.187  47.354  1.00 58.02              
ATOM    144  CG  ASP A  49      39.433  11.278  48.509  1.00 75.16              
ATOM    145  OD1 ASP A  49      40.469  11.968  48.372  1.00 74.22              
ATOM    146  OD2 ASP A  49      39.176  10.658  49.563  1.00 90.19              
ATOM    147  N   ARG A  50      41.120  12.307  45.233  1.00 47.14              
ATOM    148  CA  ARG A  50      42.420  11.944  44.760  1.00 44.64              
ATOM    149  C   ARG A  50      43.439  12.774  45.526  1.00 40.17              
ATOM    150  O   ARG A  50      43.692  13.889  45.201  1.00 37.23              
ATOM    151  CB  ARG A  50      42.451  12.109  43.234  1.00 47.76              
ATOM    152  CG  ARG A  50      43.682  12.687  42.602  1.00 68.01              
ATOM    153  CD  ARG A  50      43.895  12.203  41.176  1.00 84.34              
ATOM    154  NE  ARG A  50      43.255  13.022  40.162  1.00 93.43              
ATOM    155  CZ  ARG A  50      42.243  12.621  39.392  1.00  0.75              
ATOM    156  NH1 ARG A  50      41.729  13.459  38.515  1.00  0.51              
ATOM    157  NH2 ARG A  50      41.719  11.402  39.499  1.00  0.36              
ATOM    158  N   PRO A  51      43.977  12.218  46.592  1.00 35.61              
ATOM    159  CA  PRO A  51      44.884  12.995  47.438  1.00 35.23              
ATOM    160  C   PRO A  51      45.973  13.673  46.663  1.00 37.96              
ATOM    161  O   PRO A  51      46.549  13.097  45.721  1.00 37.00              
ATOM    162  CB  PRO A  51      45.489  11.950  48.376  1.00 37.64              
ATOM    163  CG  PRO A  51      44.600  10.717  48.221  1.00 42.54              
ATOM    164  CD  PRO A  51      44.158  10.773  46.802  1.00 37.93              
ATOM    165  N   GLN A  52      46.219  14.920  47.055  1.00 34.32              
ATOM    166  CA  GLN A  52      47.244  15.764  46.469  1.00 33.82              
ATOM    167  C   GLN A  52      48.166  16.247  47.546  1.00 38.41              
ATOM    168  O   GLN A  52      47.731  16.600  48.647  1.00 41.12              
ATOM    169  CB  GLN A  52      46.609  17.005  45.867  1.00 36.38              
ATOM    170  CG  GLN A  52      45.274  16.753  45.216  1.00 60.82              
ATOM    171  CD  GLN A  52      45.462  16.314  43.789  1.00 73.70              
ATOM    172  OE1 GLN A  52      46.545  16.487  43.226  1.00 70.70              
ATOM    173  NE2 GLN A  52      44.427  15.718  43.199  1.00 52.29              
ATOM    174  N   GLU A  53      49.435  16.356  47.197  1.00 33.09              
ATOM    175  CA  GLU A  53      50.414  16.874  48.107  1.00 34.22              
ATOM    176  C   GLU A  53      50.471  18.368  47.845  1.00 41.29              
ATOM    177  O   GLU A  53      50.749  18.797  46.727  1.00 42.06              
ATOM    178  CB  GLU A  53      51.759  16.265  47.799  1.00 35.88              
ATOM    179  CG  GLU A  53      52.450  15.725  48.970  1.00 44.61              
ATOM    180  CD  GLU A  53      53.766  15.143  48.584  1.00 54.76              
ATOM    181  OE1 GLU A  53      54.546  15.839  47.914  1.00 55.47              
ATOM    182  OE2 GLU A  53      54.008  13.983  48.940  1.00 52.34              
ATOM    183  N   VAL A  54      50.172  19.161  48.868  1.00 36.39              
ATOM    184  CA  VAL A  54      50.158  20.604  48.704  1.00 35.10              
ATOM    185  C   VAL A  54      51.212  21.218  49.597  1.00 38.54              
ATOM    186  O   VAL A  54      51.303  20.896  50.786  1.00 38.71              
ATOM    187  CB  VAL A  54      48.732  21.185  48.981  1.00 39.01              
ATOM    188  CG1 VAL A  54      48.718  22.683  48.767  1.00 37.84              
ATOM    189  CG2 VAL A  54      47.673  20.486  48.110  1.00 38.37              
ATOM    190  N   SER A  55      52.030  22.078  49.009  1.00 35.24              
ATOM    191  CA  SER A  55      53.121  22.741  49.724  1.00 35.45              
ATOM    192  C   SER A  55      52.939  24.241  49.687  1.00 37.72              
ATOM    193  O   SER A  55      52.805  24.836  48.618  1.00 35.81              
ATOM    194  CB  SER A  55      54.490  22.391  49.088  1.00 39.19              
ATOM    195  OG  SER A  55      54.939  21.132  49.560  1.00 54.68              
ATOM    196  N   TYR A  56      52.976  24.862  50.854  1.00 34.88              
ATOM    197  CA  TYR A  56      52.798  26.305  50.914  1.00 34.54              
ATOM    198  C   TYR A  56      53.756  26.925  51.902  1.00 41.37              
ATOM    199  O   TYR A  56      54.346  26.240  52.742  1.00 40.79              
ATOM    200  CB  TYR A  56      51.348  26.669  51.265  1.00 33.42              
ATOM    201  CG  TYR A  56      50.850  26.071  52.573  1.00 32.71              
ATOM    202  CD1 TYR A  56      51.132  26.675  53.787  1.00 32.91              
ATOM    203  CD2 TYR A  56      50.080  24.891  52.589  1.00 32.97              
ATOM    204  CE1 TYR A  56      50.650  26.126  54.995  1.00 30.26              
ATOM    205  CE2 TYR A  56      49.625  24.332  53.780  1.00 32.58              
ATOM    206  CZ  TYR A  56      49.895  24.971  54.969  1.00 38.58              
ATOM    207  OH  TYR A  56      49.391  24.435  56.127  1.00 42.43              
ATOM    208  N   THR A  57      53.919  28.232  51.783  1.00 40.66              
ATOM    209  CA  THR A  57      54.807  28.966  52.677  1.00 41.41              
ATOM    210  C   THR A  57      54.254  30.383  52.941  1.00 45.76              
ATOM    211  O   THR A  57      53.160  30.724  52.473  1.00 45.57              
ATOM    212  CB  THR A  57      56.200  29.014  52.045  1.00 46.91              
ATOM    213  OG1 THR A  57      57.144  29.525  52.990  1.00 56.80              
ATOM    214  CG2 THR A  57      56.176  29.868  50.778  1.00 39.72              
ATOM    215  N   ASP A  58      55.019  31.204  53.661  1.00 43.06              
ATOM    216  CA  ASP A  58      54.663  32.608  53.914  1.00 43.07              
ATOM    217  C   ASP A  58      53.278  32.831  54.534  1.00 44.51              
ATOM    218  O   ASP A  58      52.529  33.714  54.105  1.00 43.33              
ATOM    219  CB  ASP A  58      54.711  33.395  52.599  1.00 46.25              
ATOM    220  CG  ASP A  58      56.097  33.445  51.992  1.00 71.61              
ATOM    221  OD1 ASP A  58      57.080  33.272  52.739  1.00 75.21              
ATOM    222  OD2 ASP A  58      56.209  33.666  50.767  1.00 81.13              
ATOM    223  N   THR A  59      52.913  32.012  55.502  1.00 40.84              
ATOM    224  CA  THR A  59      51.600  32.150  56.078  1.00 41.45              
ATOM    225  C   THR A  59      51.492  33.342  57.022  1.00 49.03              
ATOM    226  O   THR A  59      52.433  33.684  57.753  1.00 49.65              
ATOM    227  CB  THR A  59      51.099  30.837  56.723  1.00 44.69              
ATOM    228  OG1 THR A  59      51.708  30.669  57.999  1.00 52.79              
ATOM    229  CG2 THR A  59      51.441  29.648  55.865  1.00 34.08              
ATOM    230  N   LYS A  60      50.320  33.966  57.013  1.00 44.67              
ATOM    231  CA  LYS A  60      50.054  35.071  57.912  1.00 42.40              
ATOM    232  C   LYS A  60      48.573  35.168  58.176  1.00 42.70              
ATOM    233  O   LYS A  60      47.760  34.830  57.321  1.00 43.39              
ATOM    234  CB  LYS A  60      50.625  36.369  57.371  1.00 43.44              
ATOM    235  CG  LYS A  60      49.799  37.039  56.325  1.00 44.65              
ATOM    236  CD  LYS A  60      50.710  37.887  55.454  1.00 56.82              
ATOM    237  CE  LYS A  60      52.030  37.150  55.177  1.00 67.82              
ATOM    238  NZ  LYS A  60      52.751  37.636  53.956  1.00 78.96              
ATOM    239  N   VAL A  61      48.225  35.580  59.385  1.00 35.62              
ATOM    240  CA  VAL A  61      46.836  35.741  59.773  1.00 34.21              
ATOM    241  C   VAL A  61      46.187  36.909  59.035  1.00 38.84              
ATOM    242  O   VAL A  61      46.753  37.997  58.952  1.00 39.24              
ATOM    243  CB  VAL A  61      46.727  35.911  61.311  1.00 36.48              
ATOM    244  CG1 VAL A  61      45.298  36.209  61.724  1.00 34.33              
ATOM    245  CG2 VAL A  61      47.253  34.622  62.000  1.00 35.99              
ATOM    246  N   ILE A  62      45.011  36.669  58.473  1.00 34.32              
ATOM    247  CA  ILE A  62      44.269  37.707  57.775  1.00 32.60              
ATOM    248  C   ILE A  62      42.891  37.886  58.406  1.00 38.10              
ATOM    249  O   ILE A  62      42.164  38.824  58.065  1.00 39.25              
ATOM    250  CB  ILE A  62      44.180  37.474  56.236  1.00 33.94              
ATOM    251  CG1 ILE A  62      43.492  36.152  55.890  1.00 32.62              
ATOM    252  CG2 ILE A  62      45.565  37.574  55.565  1.00 32.17              
ATOM    253  CD1 ILE A  62      43.271  35.969  54.369  1.00 23.33              
ATOM    254  N   GLY A  63      42.525  36.993  59.326  1.00 33.06              
ATOM    255  CA  GLY A  63      41.222  37.097  59.966  1.00 31.97              
ATOM    256  C   GLY A  63      40.982  36.057  61.033  1.00 35.63              
ATOM    257  O   GLY A  63      41.744  35.110  61.157  1.00 35.76              
ATOM    258  N   ASN A  64      39.893  36.219  61.786  1.00 31.83              
ATOM    259  CA  ASN A  64      39.548  35.334  62.913  1.00 30.51              
ATOM    260  C   ASN A  64      38.054  35.203  62.849  1.00 31.33              
ATOM    261  O   ASN A  64      37.382  35.973  62.158  1.00 32.51              
ATOM    262  CB  ASN A  64      39.857  36.004  64.282  1.00 35.54              
ATOM    263  CG  ASN A  64      41.339  36.180  64.533  1.00 84.82              
ATOM    264  OD1 ASN A  64      41.833  37.307  64.611  1.00 88.33              
ATOM    265  ND2 ASN A  64      42.059  35.072  64.671  1.00 81.93              
ATOM    266  N   GLY A  65      37.529  34.269  63.619  1.00 25.05              
ATOM    267  CA  GLY A  65      36.106  34.023  63.657  1.00 25.92              
ATOM    268  C   GLY A  65      35.880  32.976  64.718  1.00 29.91              
ATOM    269  O   GLY A  65      36.815  32.566  65.403  1.00 28.41              
ATOM    270  N   SER A  66      34.633  32.563  64.865  1.00 27.87              
ATOM    271  CA  SER A  66      34.266  31.617  65.900  1.00 28.53              
ATOM    272  C   SER A  66      34.982  30.272  65.735  1.00 36.38              
ATOM    273  O   SER A  66      34.756  29.529  64.765  1.00 36.87              
ATOM    274  CB  SER A  66      32.741  31.432  65.932  1.00 29.43              
ATOM    275  OG  SER A  66      32.129  32.596  66.463  1.00 36.64              
ATOM    276  N   PHE A  67      35.844  29.964  66.697  1.00 32.07              
ATOM    277  CA  PHE A  67      36.548  28.693  66.707  1.00 31.99              
ATOM    278  C   PHE A  67      37.611  28.551  65.637  1.00 35.64              
ATOM    279  O   PHE A  67      37.989  27.422  65.329  1.00 32.85              
ATOM    280  CB  PHE A  67      35.573  27.512  66.577  1.00 33.81              
ATOM    281  CG  PHE A  67      34.596  27.401  67.721  1.00 35.00              
ATOM    282  CD1 PHE A  67      35.047  27.354  69.038  1.00 37.09              
ATOM    283  CD2 PHE A  67      33.223  27.370  67.477  1.00 36.45              
ATOM    284  CE1 PHE A  67      34.140  27.271  70.095  1.00 37.75              
ATOM    285  CE2 PHE A  67      32.308  27.289  68.536  1.00 38.50              
ATOM    286  CZ  PHE A  67      32.771  27.209  69.837  1.00 36.21              
ATOM    287  N   GLY A  68      38.114  29.660  65.086  1.00 30.79              
ATOM    288  CA  GLY A  68      39.168  29.522  64.105  1.00 30.05              
ATOM    289  C   GLY A  68      39.911  30.771  63.672  1.00 32.76              
ATOM    290  O   GLY A  68      39.716  31.838  64.232  1.00 32.29              
ATOM    291  N   VAL A  69      40.713  30.617  62.613  1.00 27.63              
ATOM    292  CA  VAL A  69      41.552  31.678  62.063  1.00 26.49              
ATOM    293  C   VAL A  69      41.653  31.506  60.546  1.00 31.50              
ATOM    294  O   VAL A  69      41.586  30.403  60.036  1.00 31.12              
ATOM    295  CB  VAL A  69      42.982  31.632  62.694  1.00 29.96              
ATOM    296  CG1 VAL A  69      43.784  32.841  62.293  1.00 29.38              
ATOM    297  CG2 VAL A  69      42.897  31.549  64.231  1.00 29.91              
ATOM    298  N   VAL A  70      41.812  32.614  59.837  1.00 29.65              
ATOM    299  CA  VAL A  70      42.024  32.599  58.401  1.00 29.88              
ATOM    300  C   VAL A  70      43.458  33.062  58.111  1.00 33.84              
ATOM    301  O   VAL A  70      43.893  34.102  58.608  1.00 31.62              
ATOM    302  CB  VAL A  70      41.001  33.455  57.632  1.00 32.17              
ATOM    303  CG1 VAL A  70      41.058  33.095  56.144  1.00 31.05              
ATOM    304  CG2 VAL A  70      39.637  33.202  58.170  1.00 32.19              
ATOM    305  N   TYR A  71      44.192  32.269  57.331  1.00 30.60              
ATOM    306  CA  TYR A  71      45.571  32.606  56.988  1.00 29.32              
ATOM    307  C   TYR A  71      45.674  32.889  55.526  1.00 35.06              
ATOM    308  O   TYR A  71      44.912  32.367  54.710  1.00 35.20              
ATOM    309  CB  TYR A  71      46.502  31.414  57.240  1.00 29.96              
ATOM    310  CG  TYR A  71      46.530  30.953  58.675  1.00 31.82              
ATOM    311  CD1 TYR A  71      47.431  31.505  59.586  1.00 34.36              
ATOM    312  CD2 TYR A  71      45.618  30.014  59.144  1.00 31.28              
ATOM    313  CE1 TYR A  71      47.447  31.108  60.927  1.00 33.76              
ATOM    314  CE2 TYR A  71      45.611  29.637  60.488  1.00 31.95              
ATOM    315  CZ  TYR A  71      46.540  30.175  61.363  1.00 41.40              
ATOM    316  OH  TYR A  71      46.543  29.788  62.691  1.00 49.18              
ATOM    317  N   GLN A  72      46.680  33.665  55.178  1.00 32.97              
ATOM    318  CA  GLN A  72      47.022  33.803  53.794  1.00 33.44              
ATOM    319  C   GLN A  72      48.271  32.928  53.681  1.00 37.66              
ATOM    320  O   GLN A  72      49.028  32.800  54.639  1.00 35.47              
ATOM    321  CB  GLN A  72      47.397  35.216  53.435  1.00 34.18              
ATOM    322  CG  GLN A  72      47.768  35.302  51.977  1.00 33.52              
ATOM    323  CD  GLN A  72      48.405  36.615  51.625  1.00 47.73              
ATOM    324  OE1 GLN A  72      47.788  37.436  50.960  1.00 47.08              
ATOM    325  NE2 GLN A  72      49.615  36.858  52.134  1.00 34.02              
ATOM    326  N   ALA A  73      48.463  32.289  52.538  1.00 36.13              
ATOM    327  CA  ALA A  73      49.647  31.436  52.335  1.00 35.17              
ATOM    328  C   ALA A  73      49.977  31.499  50.872  1.00 37.54              
ATOM    329  O   ALA A  73      49.136  31.906  50.060  1.00 36.45              
ATOM    330  CB  ALA A  73      49.372  29.981  52.759  1.00 35.39              
ATOM    331  N   LYS A  74      51.218  31.149  50.547  1.00 33.61              
ATOM    332  CA  LYS A  74      51.664  31.146  49.157  1.00 32.77              
ATOM    333  C   LYS A  74      51.990  29.712  48.722  1.00 37.55              
ATOM    334  O   LYS A  74      52.779  29.013  49.375  1.00 37.73              
ATOM    335  CB  LYS A  74      52.879  32.061  48.954  1.00 32.58              
ATOM    336  CG  LYS A  74      53.196  32.278  47.471  1.00 49.75              
ATOM    337  CD  LYS A  74      54.639  32.732  47.199  1.00 58.94              
ATOM    338  CE  LYS A  74      54.938  34.113  47.727  1.00 83.77              
ATOM    339  NZ  LYS A  74      56.347  34.210  48.226  1.00 99.16              
ATOM    340  N   LEU A  75      51.359  29.266  47.643  1.00 35.75              
ATOM    341  CA  LEU A  75      51.627  27.932  47.111  1.00 36.17              
ATOM    342  C   LEU A  75      53.052  27.894  46.547  1.00 42.21              
ATOM    343  O   LEU A  75      53.393  28.660  45.656  1.00 42.42              
ATOM    344  CB  LEU A  75      50.624  27.566  46.023  1.00 35.30              
ATOM    345  CG  LEU A  75      49.221  27.297  46.566  1.00 39.05              
ATOM    346  CD1 LEU A  75      48.278  26.799  45.478  1.00 37.74              
ATOM    347  CD2 LEU A  75      49.242  26.393  47.794  1.00 37.15              
ATOM    348  N   CYS A  76      53.869  26.999  47.082  1.00 40.51              
ATOM    349  CA  CYS A  76      55.251  26.844  46.656  1.00 41.92              
ATOM    350  C   CYS A  76      55.519  26.852  45.167  1.00 50.08              
ATOM    351  O   CYS A  76      56.340  27.621  44.682  1.00 52.91              
ATOM    352  CB  CYS A  76      55.847  25.590  47.266  1.00 41.89              
ATOM    353  SG  CYS A  76      56.173  25.892  48.947  1.00 46.25              
ATOM    354  N   ASP A  77      54.878  25.981  44.423  1.00 46.68              
ATOM    355  CA  ASP A  77      55.214  25.960  43.022  1.00 48.14              
ATOM    356  C   ASP A  77      54.678  27.113  42.174  1.00 55.82              
ATOM    357  O   ASP A  77      55.437  27.759  41.438  1.00 55.88              
ATOM    358  CB  ASP A  77      54.968  24.577  42.434  1.00 50.43              
ATOM    359  CG  ASP A  77      55.672  23.488  43.236  1.00 67.35              
ATOM    360  OD1 ASP A  77      56.853  23.699  43.632  1.00 68.63              
ATOM    361  OD2 ASP A  77      55.009  22.480  43.564  1.00 75.36              
ATOM    362  N   SER A  78      53.387  27.410  42.304  1.00 52.70              
ATOM    363  CA  SER A  78      52.813  28.471  41.493  1.00 51.86              
ATOM    364  C   SER A  78      53.046  29.876  42.023  1.00 54.17              
ATOM    365  O   SER A  78      52.956  30.845  41.264  1.00 53.57              
ATOM    366  CB  SER A  78      51.325  28.224  41.195  1.00 55.98              
ATOM    367  OG  SER A  78      50.582  27.932  42.367  1.00 66.55              
ATOM    368  N   GLY A  79      53.335  30.003  43.316  1.00 48.94              
ATOM    369  CA  GLY A  79      53.509  31.322  43.910  1.00 48.08              
ATOM    370  C   GLY A  79      52.132  31.954  44.138  1.00 50.10              
ATOM    371  O   GLY A  79      52.007  33.100  44.578  1.00 51.50              
ATOM    372  N   GLU A  80      51.091  31.199  43.820  1.00 42.06              
ATOM    373  CA  GLU A  80      49.713  31.639  43.980  1.00 40.68              
ATOM    374  C   GLU A  80      49.318  31.765  45.459  1.00 40.08              
ATOM    375  O   GLU A  80      49.580  30.877  46.282  1.00 38.87              
ATOM    376  CB  GLU A  80      48.821  30.587  43.354  1.00 42.15              
ATOM    377  CG  GLU A  80      47.700  31.087  42.534  1.00 52.65              
ATOM    378  CD  GLU A  80      46.847  29.945  42.029  1.00 71.89              
ATOM    379  OE1 GLU A  80      47.419  28.878  41.709  1.00 63.03              
ATOM    380  OE2 GLU A  80      45.608  30.096  41.999  1.00 66.21              
ATOM    381  N   LEU A  81      48.621  32.838  45.777  1.00 34.54              
ATOM    382  CA  LEU A  81      48.152  33.065  47.137  1.00 33.20              
ATOM    383  C   LEU A  81      46.804  32.355  47.373  1.00 34.16              
ATOM    384  O   LEU A  81      45.927  32.336  46.504  1.00 34.06              
ATOM    385  CB  LEU A  81      48.023  34.573  47.388  1.00 33.24              
ATOM    386  CG  LEU A  81      49.308  35.405  47.267  1.00 38.59              
ATOM    387  CD1 LEU A  81      49.024  36.884  47.447  1.00 39.67              
ATOM    388  CD2 LEU A  81      50.318  34.969  48.301  1.00 39.82              
ATOM    389  N   VAL A  82      46.647  31.772  48.550  1.00 28.74              
ATOM    390  CA  VAL A  82      45.412  31.094  48.906  1.00 29.01              
ATOM    391  C   VAL A  82      45.102  31.530  50.311  1.00 32.96              
ATOM    392  O   VAL A  82      45.973  32.069  51.000  1.00 32.02              
ATOM    393  CB  VAL A  82      45.564  29.558  48.897  1.00 32.98              
ATOM    394  CG1 VAL A  82      45.759  29.063  47.478  1.00 33.23              
ATOM    395  CG2 VAL A  82      46.721  29.134  49.808  1.00 32.76              
ATOM    396  N   ALA A  83      43.877  31.244  50.746  1.00 29.04              
ATOM    397  CA  ALA A  83      43.468  31.519  52.117  1.00 27.88              
ATOM    398  C   ALA A  83      43.273  30.154  52.730  1.00 31.49              
ATOM    399  O   ALA A  83      42.772  29.247  52.055  1.00 32.73              
ATOM    400  CB  ALA A  83      42.147  32.299  52.145  1.00 27.46              
ATOM    401  N   ILE A  84      43.703  29.987  53.976  1.00 25.04              
ATOM    402  CA  ILE A  84      43.454  28.745  54.675  1.00 24.48              
ATOM    403  C   ILE A  84      42.596  29.049  55.891  1.00 30.02              
ATOM    404  O   ILE A  84      43.047  29.688  56.834  1.00 29.62              
ATOM    405  CB  ILE A  84      44.753  28.012  55.091  1.00 28.08              
ATOM    406  CG1 ILE A  84      45.673  27.797  53.854  1.00 30.17              
ATOM    407  CG2 ILE A  84      44.393  26.683  55.787  1.00 25.38              
ATOM    408  CD1 ILE A  84      46.964  27.002  54.153  1.00 35.08              
ATOM    409  N   LYS A  85      41.357  28.574  55.878  1.00 27.21              
ATOM    410  CA  LYS A  85      40.461  28.753  57.008  1.00 24.98              
ATOM    411  C   LYS A  85      40.556  27.514  57.881  1.00 30.48              
ATOM    412  O   LYS A  85      40.184  26.415  57.496  1.00 31.66              
ATOM    413  CB  LYS A  85      39.022  29.008  56.537  1.00 24.50              
ATOM    414  CG  LYS A  85      38.010  29.183  57.668  1.00 24.00              
ATOM    415  CD  LYS A  85      36.593  29.509  57.148  1.00 24.00              
ATOM    416  CE  LYS A  85      35.566  29.482  58.284  1.00 16.87              
ATOM    417  NZ  LYS A  85      34.314  30.262  57.924  1.00 17.44              
ATOM    418  N   LYS A  86      41.107  27.695  59.063  1.00 27.72              
ATOM    419  CA  LYS A  86      41.305  26.600  59.984  1.00 27.28              
ATOM    420  C   LYS A  86      40.364  26.763  61.171  1.00 32.12              
ATOM    421  O   LYS A  86      40.420  27.760  61.889  1.00 33.28              
ATOM    422  CB  LYS A  86      42.766  26.626  60.434  1.00 30.17              
ATOM    423  CG  LYS A  86      43.156  25.567  61.447  1.00 32.01              
ATOM    424  CD  LYS A  86      44.654  25.678  61.753  1.00 30.32              
ATOM    425  CE  LYS A  86      45.131  24.430  62.500  1.00 27.69              
ATOM    426  NZ  LYS A  86      46.589  24.486  62.707  1.00 50.34              
ATOM    427  N   VAL A  87      39.468  25.802  61.338  1.00 29.68              
ATOM    428  CA  VAL A  87      38.494  25.787  62.435  1.00 30.44              
ATOM    429  C   VAL A  87      38.575  24.473  63.241  1.00 38.08              
ATOM    430  O   VAL A  87      38.889  23.405  62.713  1.00 37.59              
ATOM    431  CB  VAL A  87      37.052  25.931  61.911  1.00 32.41              
ATOM    432  CG1 VAL A  87      36.829  27.250  61.264  1.00 31.41              
ATOM    433  CG2 VAL A  87      36.726  24.793  60.957  1.00 31.84              
ATOM    434  N   LEU A  88      38.180  24.546  64.500  1.00 36.23              
ATOM    435  CA  LEU A  88      38.120  23.377  65.340  1.00 37.30              
ATOM    436  C   LEU A  88      37.145  22.383  64.741  1.00 40.70              
ATOM    437  O   LEU A  88      36.040  22.738  64.359  1.00 40.54              
ATOM    438  CB  LEU A  88      37.634  23.783  66.737  1.00 38.25              
ATOM    439  CG  LEU A  88      37.755  22.725  67.839  1.00 42.24              
ATOM    440  CD1 LEU A  88      39.243  22.552  68.151  1.00 41.89              
ATOM    441  CD2 LEU A  88      36.994  23.234  69.056  1.00 43.43              
ATOM    442  N   GLN A  89      37.549  21.122  64.693  1.00 38.51              
ATOM    443  CA  GLN A  89      36.693  20.072  64.157  1.00 38.62              
ATOM    444  C   GLN A  89      35.940  19.333  65.256  1.00 42.79              
ATOM    445  O   GLN A  89      36.548  18.744  66.149  1.00 44.11              
ATOM    446  CB  GLN A  89      37.515  19.068  63.327  1.00 39.92              
ATOM    447  CG  GLN A  89      36.695  17.857  62.838  1.00 43.58              
ATOM    448  CD  GLN A  89      35.518  18.267  61.964  1.00 54.46              
ATOM    449  OE1 GLN A  89      35.700  18.928  60.953  1.00 54.89              
ATOM    450  NE2 GLN A  89      34.307  17.886  62.362  1.00 38.57              
ATOM    451  N   ASP A  90      34.617  19.333  65.164  1.00 39.77              
ATOM    452  CA  ASP A  90      33.783  18.587  66.102  1.00 40.93              
ATOM    453  C   ASP A  90      33.878  17.081  65.773  1.00 50.75              
ATOM    454  O   ASP A  90      33.544  16.649  64.656  1.00 50.90              
ATOM    455  CB  ASP A  90      32.327  19.040  65.997  1.00 41.93              
ATOM    456  CG  ASP A  90      31.450  18.429  67.074  1.00 52.78              
ATOM    457  OD1 ASP A  90      31.864  17.415  67.664  1.00 52.88              
ATOM    458  OD2 ASP A  90      30.350  18.960  67.336  1.00 60.93              
ATOM    459  N   LYS A  91      34.333  16.288  66.742  1.00 49.81              
ATOM    460  CA  LYS A  91      34.496  14.841  66.541  1.00 50.11              
ATOM    461  C   LYS A  91      33.213  14.020  66.388  1.00 54.02              
ATOM    462  O   LYS A  91      33.261  12.862  65.987  1.00 54.55              
ATOM    463  CB  LYS A  91      35.388  14.228  67.618  1.00 51.84              
ATOM    464  CG  LYS A  91      36.853  14.577  67.462  1.00 60.47              
ATOM    465  CD  LYS A  91      37.547  14.596  68.807  1.00 63.38              
ATOM    466  CE  LYS A  91      39.050  14.445  68.654  1.00 64.81              
ATOM    467  NZ  LYS A  91      39.749  15.074  69.796  1.00 67.52              
ATOM    468  N   ARG A  92      32.068  14.617  66.686  1.00 49.46              
ATOM    469  CA  ARG A  92      30.805  13.897  66.605  1.00 48.99              
ATOM    470  C   ARG A  92      30.175  13.898  65.218  1.00 56.44              
ATOM    471  O   ARG A  92      29.412  12.989  64.890  1.00 56.66              
ATOM    472  CB  ARG A  92      29.818  14.446  67.629  1.00 47.04              
ATOM    473  CG  ARG A  92      30.276  14.279  69.072  1.00 48.57              
ATOM    474  CD  ARG A  92      29.418  15.101  70.020  1.00 61.64              
ATOM    475  NE  ARG A  92      29.335  16.508  69.630  1.00 65.60              
ATOM    476  CZ  ARG A  92      28.338  17.317  69.975  1.00 70.68              
ATOM    477  NH1 ARG A  92      27.350  16.860  70.728  1.00 59.86              
ATOM    478  NH2 ARG A  92      28.329  18.581  69.579  1.00 49.85              
ATOM    479  N   PHE A  93      30.471  14.916  64.408  1.00 53.46              
ATOM    480  CA  PHE A  93      29.890  14.989  63.067  1.00 53.07              
ATOM    481  C   PHE A  93      30.824  15.551  62.019  1.00 54.04              
ATOM    482  O   PHE A  93      31.872  16.141  62.313  1.00 54.81              
ATOM    483  CB  PHE A  93      28.600  15.832  63.025  1.00 56.24              
ATOM    484  CG  PHE A  93      27.883  15.967  64.347  1.00 60.09              
ATOM    485  CD1 PHE A  93      26.788  15.149  64.649  1.00 65.08              
ATOM    486  CD2 PHE A  93      28.223  16.981  65.239  1.00 63.83              
ATOM    487  CE1 PHE A  93      26.093  15.290  65.854  1.00 66.87              
ATOM    488  CE2 PHE A  93      27.537  17.134  66.442  1.00 67.74              
ATOM    489  CZ  PHE A  93      26.467  16.287  66.752  1.00 66.27              
ATOM    490  N   LYS A  94      30.391  15.433  60.775  1.00 46.73              
ATOM    491  CA  LYS A  94      31.128  16.040  59.692  1.00 44.21              
ATOM    492  C   LYS A  94      30.738  17.522  59.704  1.00 39.84              
ATOM    493  O   LYS A  94      29.653  17.902  60.172  1.00 36.78              
ATOM    494  CB  LYS A  94      30.820  15.354  58.353  1.00 47.24              
ATOM    495  CG  LYS A  94      31.574  14.034  58.171  1.00 58.38              
ATOM    496  CD  LYS A  94      33.025  14.247  57.734  1.00 62.25              
ATOM    497  CE  LYS A  94      33.861  12.978  57.926  1.00 68.84              
ATOM    498  NZ  LYS A  94      34.109  12.636  59.357  1.00 76.32              
ATOM    499  N   ASN A  95      31.697  18.352  59.320  1.00 33.55              
ATOM    500  CA  ASN A  95      31.564  19.812  59.336  1.00 30.84              
ATOM    501  C   ASN A  95      30.588  20.278  58.268  1.00 31.82              
ATOM    502  O   ASN A  95      30.752  19.968  57.092  1.00 30.26              
ATOM    503  CB  ASN A  95      32.941  20.411  59.128  1.00 28.87              
ATOM    504  CG  ASN A  95      32.931  21.916  59.095  1.00 40.71              
ATOM    505  OD1 ASN A  95      32.590  22.521  58.084  1.00 37.22              
ATOM    506  ND2 ASN A  95      33.434  22.528  60.154  1.00 30.79              
ATOM    507  N   ARG A  96      29.524  20.967  58.690  1.00 27.80              
ATOM    508  CA  ARG A  96      28.508  21.441  57.748  1.00 26.27              
ATOM    509  C   ARG A  96      29.012  22.471  56.716  1.00 29.03              
ATOM    510  O   ARG A  96      28.631  22.445  55.557  1.00 28.35              
ATOM    511  CB  ARG A  96      27.318  21.977  58.501  1.00 22.66              
ATOM    512  CG  ARG A  96      26.271  22.532  57.570  1.00 38.33              
ATOM    513  CD  ARG A  96      24.911  22.539  58.236  1.00 36.54              
ATOM    514  NE  ARG A  96      24.733  23.693  59.084  1.00 55.61              
ATOM    515  CZ  ARG A  96      23.927  23.686  60.148  1.00 70.74              
ATOM    516  NH1 ARG A  96      23.287  22.557  60.520  1.00 46.88              
ATOM    517  NH2 ARG A  96      23.756  24.799  60.845  1.00 43.40              
ATOM    518  N   GLU A  97      29.902  23.357  57.145  1.00 24.64              
ATOM    519  CA  GLU A  97      30.483  24.337  56.231  1.00 24.68              
ATOM    520  C   GLU A  97      31.235  23.614  55.091  1.00 29.59              
ATOM    521  O   GLU A  97      31.146  23.995  53.913  1.00 28.47              
ATOM    522  CB  GLU A  97      31.437  25.255  57.003  1.00 25.00              
ATOM    523  CG  GLU A  97      32.065  26.334  56.156  1.00 25.97              
ATOM    524  CD  GLU A  97      32.861  27.331  56.996  1.00 38.56              
ATOM    525  OE1 GLU A  97      32.979  27.128  58.221  1.00 25.89              
ATOM    526  OE2 GLU A  97      33.396  28.296  56.426  1.00 26.87              
ATOM    527  N   LEU A  98      31.989  22.582  55.446  1.00 27.43              
ATOM    528  CA  LEU A  98      32.730  21.794  54.475  1.00 29.61              
ATOM    529  C   LEU A  98      31.786  21.073  53.494  1.00 32.10              
ATOM    530  O   LEU A  98      31.922  21.152  52.272  1.00 29.44              
ATOM    531  CB  LEU A  98      33.568  20.744  55.205  1.00 30.99              
ATOM    532  CG  LEU A  98      34.224  19.707  54.279  1.00 34.92              
ATOM    533  CD1 LEU A  98      35.235  20.398  53.332  1.00 33.37              
ATOM    534  CD2 LEU A  98      34.912  18.652  55.145  1.00 33.54              
ATOM    535  N   GLN A  99      30.789  20.400  54.031  1.00 28.48              
ATOM    536  CA  GLN A  99      29.854  19.691  53.162  1.00 27.87              
ATOM    537  C   GLN A  99      29.176  20.616  52.178  1.00 33.82              
ATOM    538  O   GLN A  99      28.957  20.256  51.037  1.00 34.64              
ATOM    539  CB  GLN A  99      28.799  18.951  53.992  1.00 30.03              
ATOM    540  CG  GLN A  99      29.344  17.981  55.049  1.00 43.25              
ATOM    541  CD  GLN A  99      28.201  17.249  55.751  1.00 70.85              
ATOM    542  OE1 GLN A  99      27.210  17.862  56.164  1.00 70.94              
ATOM    543  NE2 GLN A  99      28.275  15.928  55.765  1.00 61.15              
ATOM    544  N   ILE A 100      28.814  21.820  52.623  1.00 31.94              
ATOM    545  CA  ILE A 100      28.160  22.801  51.748  1.00 28.77              
ATOM    546  C   ILE A 100      29.122  23.291  50.690  1.00 30.93              
ATOM    547  O   ILE A 100      28.792  23.390  49.507  1.00 33.74              
ATOM    548  CB  ILE A 100      27.604  23.969  52.569  1.00 31.72              
ATOM    549  CG1 ILE A 100      26.314  23.530  53.293  1.00 30.28              
ATOM    550  CG2 ILE A 100      27.463  25.240  51.686  1.00 30.96              
ATOM    551  CD1 ILE A 100      25.829  24.534  54.309  1.00 30.48              
ATOM    552  N   MET A 101      30.342  23.566  51.103  1.00 25.87              
ATOM    553  CA  MET A 101      31.342  24.074  50.173  1.00 26.13              
ATOM    554  C   MET A 101      31.818  23.085  49.124  1.00 33.37              
ATOM    555  O   MET A 101      32.247  23.467  48.048  1.00 33.52              
ATOM    556  CB  MET A 101      32.491  24.665  50.965  1.00 28.72              
ATOM    557  CG  MET A 101      32.063  26.045  51.580  1.00 31.82              
ATOM    558  SD  MET A 101      33.433  27.055  51.714  1.00 35.84              
ATOM    559  CE  MET A 101      33.416  27.834  50.067  1.00 33.07              
ATOM    560  N   ARG A 102      31.740  21.804  49.448  1.00 32.19              
ATOM    561  CA  ARG A 102      32.129  20.762  48.527  1.00 31.48              
ATOM    562  C   ARG A 102      31.155  20.716  47.364  1.00 35.00              
ATOM    563  O   ARG A 102      31.545  20.374  46.261  1.00 35.65              
ATOM    564  CB  ARG A 102      32.169  19.418  49.248  1.00 30.37              
ATOM    565  CG  ARG A 102      33.407  19.261  50.100  1.00 32.46              
ATOM    566  CD  ARG A 102      33.592  17.820  50.458  1.00 34.99              
ATOM    567  NE  ARG A 102      34.251  17.096  49.379  1.00 55.90              
ATOM    568  CZ  ARG A 102      34.576  15.814  49.456  1.00 72.83              
ATOM    569  NH1 ARG A 102      34.287  15.137  50.559  1.00 56.35              
ATOM    570  NH2 ARG A 102      35.198  15.221  48.444  1.00 67.33              
ATOM    571  N   LYS A 103      29.903  21.106  47.598  1.00 30.79              
ATOM    572  CA  LYS A 103      28.895  21.120  46.535  1.00 30.45              
ATOM    573  C   LYS A 103      28.883  22.371  45.666  1.00 33.63              
ATOM    574  O   LYS A 103      28.162  22.409  44.691  1.00 35.32              
ATOM    575  CB  LYS A 103      27.484  20.972  47.130  1.00 33.46              
ATOM    576  CG  LYS A 103      27.374  19.872  48.154  1.00 46.89              
ATOM    577  CD  LYS A 103      25.965  19.693  48.681  1.00 54.27              
ATOM    578  CE  LYS A 103      25.877  18.391  49.486  1.00 60.68              
ATOM    579  NZ  LYS A 103      24.525  18.165  50.052  1.00 66.83              
ATOM    580  N   LEU A 104      29.552  23.439  46.087  1.00 30.72              
ATOM    581  CA  LEU A 104      29.476  24.721  45.373  1.00 29.07              
ATOM    582  C   LEU A 104      30.510  24.922  44.297  1.00 30.65              
ATOM    583  O   LEU A 104      31.686  24.661  44.493  1.00 31.74              
ATOM    584  CB  LEU A 104      29.527  25.904  46.366  1.00 28.70              
ATOM    585  CG  LEU A 104      28.565  25.833  47.574  1.00 32.51              
ATOM    586  CD1 LEU A 104      28.639  27.088  48.495  1.00 30.04              
ATOM    587  CD2 LEU A 104      27.153  25.540  47.140  1.00 31.89              
ATOM    588  N   ASP A 105      30.094  25.530  43.206  1.00 28.88              
ATOM    589  CA  ASP A 105      31.015  25.836  42.113  1.00 30.06              
ATOM    590  C   ASP A 105      30.418  27.022  41.352  1.00 33.12              
ATOM    591  O   ASP A 105      29.528  26.859  40.502  1.00 31.41              
ATOM    592  CB  ASP A 105      31.183  24.600  41.205  1.00 32.99              
ATOM    593  CG  ASP A 105      32.018  24.872  39.959  1.00 46.18              
ATOM    594  OD1 ASP A 105      32.949  25.710  39.988  1.00 49.27              
ATOM    595  OD2 ASP A 105      31.756  24.202  38.942  1.00 51.79              
ATOM    596  N   HIS A 106      30.845  28.230  41.734  1.00 28.13              
ATOM    597  CA  HIS A 106      30.279  29.439  41.133  1.00 25.25              
ATOM    598  C   HIS A 106      31.333  30.516  41.135  1.00 30.40              
ATOM    599  O   HIS A 106      32.139  30.612  42.066  1.00 32.06              
ATOM    600  CB  HIS A 106      29.026  29.897  41.908  1.00 23.73              
ATOM    601  CG  HIS A 106      28.198  30.924  41.181  1.00 25.00              
ATOM    602  ND1 HIS A 106      28.420  32.281  41.309  1.00 24.91              
ATOM    603  CD2 HIS A 106      27.124  30.796  40.356  1.00 23.65              
ATOM    604  CE1 HIS A 106      27.525  32.942  40.593  1.00 23.61              
ATOM    605  NE2 HIS A 106      26.741  32.063  39.990  1.00 23.65              
ATOM    606  N   CYS A 107      31.332  31.308  40.072  1.00 27.12              
ATOM    607  CA  CYS A 107      32.276  32.404  39.868  1.00 26.86              
ATOM    608  C   CYS A 107      32.188  33.497  40.935  1.00 29.75              
ATOM    609  O   CYS A 107      33.148  34.222  41.164  1.00 29.57              
ATOM    610  CB  CYS A 107      32.099  32.980  38.450  1.00 28.56              
ATOM    611  SG  CYS A 107      30.440  33.761  38.068  1.00 34.65              
ATOM    612  N   ASN A 108      31.037  33.603  41.594  1.00 27.75              
ATOM    613  CA  ASN A 108      30.841  34.587  42.658  1.00 26.03              
ATOM    614  C   ASN A 108      30.792  33.966  44.046  1.00 29.18              
ATOM    615  O   ASN A 108      30.252  34.559  44.985  1.00 28.85              
ATOM    616  CB  ASN A 108      29.620  35.453  42.400  1.00 22.68              
ATOM    617  CG  ASN A 108      29.718  36.201  41.111  1.00 27.85              
ATOM    618  OD1 ASN A 108      28.820  36.161  40.300  1.00 26.57              
ATOM    619  ND2 ASN A 108      30.793  36.933  40.940  1.00 28.11              
ATOM    620  N   ILE A 109      31.463  32.826  44.198  1.00 24.83              
ATOM    621  CA  ILE A 109      31.593  32.199  45.508  1.00 24.07              
ATOM    622  C   ILE A 109      33.044  31.780  45.644  1.00 30.92              
ATOM    623  O   ILE A 109      33.652  31.248  44.702  1.00 32.15              
ATOM    624  CB  ILE A 109      30.626  30.998  45.704  1.00 27.10              
ATOM    625  CG1 ILE A 109      29.170  31.467  45.542  1.00 25.45              
ATOM    626  CG2 ILE A 109      30.895  30.299  47.063  1.00 27.13              
ATOM    627  CD1 ILE A 109      28.159  30.394  45.734  1.00 29.32              
ATOM    628  N   VAL A 110      33.628  32.063  46.796  1.00 24.58              
ATOM    629  CA  VAL A 110      35.018  31.719  46.988  1.00 23.28              
ATOM    630  C   VAL A 110      35.180  30.213  46.839  1.00 29.61              
ATOM    631  O   VAL A 110      34.410  29.408  47.402  1.00 28.50              
ATOM    632  CB  VAL A 110      35.529  32.267  48.348  1.00 26.96              
ATOM    633  CG1 VAL A 110      35.038  31.393  49.550  1.00 24.53              
ATOM    634  CG2 VAL A 110      37.014  32.446  48.312  1.00 27.37              
ATOM    635  N   ARG A 111      36.178  29.818  46.057  1.00 28.17              
ATOM    636  CA  ARG A 111      36.407  28.407  45.782  1.00 26.22              
ATOM    637  C   ARG A 111      37.141  27.585  46.817  1.00 25.51              
ATOM    638  O   ARG A 111      38.231  27.944  47.246  1.00 24.97              
ATOM    639  CB  ARG A 111      37.129  28.234  44.461  1.00 29.54              
ATOM    640  CG  ARG A 111      37.306  26.740  44.086  1.00 36.12              
ATOM    641  CD  ARG A 111      37.507  26.560  42.580  1.00 44.03              
ATOM    642  NE  ARG A 111      38.862  26.895  42.140  1.00 54.15              
ATOM    643  CZ  ARG A 111      39.869  26.018  42.089  1.00 65.99              
ATOM    644  NH1 ARG A 111      39.707  24.761  42.523  1.00 46.71              
ATOM    645  NH2 ARG A 111      41.049  26.402  41.627  1.00 45.04              
ATOM    646  N   LEU A 112      36.569  26.432  47.155  1.00 23.45              
ATOM    647  CA  LEU A 112      37.254  25.440  48.019  1.00 23.85              
ATOM    648  C   LEU A 112      38.219  24.583  47.142  1.00 28.85              
ATOM    649  O   LEU A 112      37.794  23.708  46.380  1.00 27.20              
ATOM    650  CB  LEU A 112      36.245  24.508  48.689  1.00 23.40              
ATOM    651  CG  LEU A 112      36.892  23.456  49.613  1.00 28.20              
ATOM    652  CD1 LEU A 112      37.527  24.125  50.845  1.00 27.54              
ATOM    653  CD2 LEU A 112      35.919  22.353  50.015  1.00 25.44              
ATOM    654  N   ARG A 113      39.499  24.885  47.195  1.00 28.77              
ATOM    655  CA  ARG A 113      40.482  24.146  46.399  1.00 30.82              
ATOM    656  C   ARG A 113      40.765  22.756  46.987  1.00 36.24              
ATOM    657  O   ARG A 113      40.642  21.729  46.290  1.00 36.85              
ATOM    658  CB  ARG A 113      41.776  24.964  46.311  1.00 31.35              
ATOM    659  CG  ARG A 113      41.606  26.104  45.374  1.00 39.39              
ATOM    660  CD  ARG A 113      42.334  27.309  45.832  1.00 47.48              
ATOM    661  NE  ARG A 113      42.205  28.389  44.860  1.00 54.38              
ATOM    662  CZ  ARG A 113      43.194  28.809  44.072  1.00 66.19              
ATOM    663  NH1 ARG A 113      44.410  28.230  44.112  1.00 37.23              
ATOM    664  NH2 ARG A 113      42.962  29.818  43.247  1.00 46.28              
ATOM    665  N   TYR A 114      41.048  22.730  48.289  1.00 31.26              
ATOM    666  CA  TYR A 114      41.358  21.494  49.004  1.00 31.52              
ATOM    667  C   TYR A 114      40.896  21.641  50.428  1.00 33.23              
ATOM    668  O   TYR A 114      40.668  22.750  50.878  1.00 33.26              
ATOM    669  CB  TYR A 114      42.885  21.323  49.104  1.00 33.47              
ATOM    670  CG  TYR A 114      43.603  21.271  47.792  1.00 38.62              
ATOM    671  CD1 TYR A 114      43.559  20.112  47.001  1.00 42.32              
ATOM    672  CD2 TYR A 114      44.354  22.364  47.335  1.00 39.52              
ATOM    673  CE1 TYR A 114      44.251  20.034  45.790  1.00 42.99              
ATOM    674  CE2 TYR A 114      45.043  22.294  46.124  1.00 40.83              
ATOM    675  CZ  TYR A 114      44.987  21.121  45.366  1.00 53.77              
ATOM    676  OH  TYR A 114      45.662  21.020  44.168  1.00 65.40              
ATOM    677  N   PHE A 115      40.916  20.530  51.162  1.00 28.29              
ATOM    678  CA  PHE A 115      40.680  20.532  52.592  1.00 27.75              
ATOM    679  C   PHE A 115      41.521  19.424  53.210  1.00 35.41              
ATOM    680  O   PHE A 115      41.819  18.430  52.549  1.00 35.29              
ATOM    681  CB  PHE A 115      39.203  20.411  52.968  1.00 28.56              
ATOM    682  CG  PHE A 115      38.606  19.070  52.681  1.00 30.60              
ATOM    683  CD1 PHE A 115      38.530  18.098  53.676  1.00 33.29              
ATOM    684  CD2 PHE A 115      38.070  18.784  51.411  1.00 32.33              
ATOM    685  CE1 PHE A 115      37.951  16.848  53.404  1.00 33.30              
ATOM    686  CE2 PHE A 115      37.473  17.550  51.146  1.00 33.32              
ATOM    687  CZ  PHE A 115      37.417  16.583  52.142  1.00 30.63              
ATOM    688  N   PHE A 116      41.969  19.632  54.449  1.00 33.71              
ATOM    689  CA  PHE A 116      42.756  18.632  55.162  1.00 32.06              
ATOM    690  C   PHE A 116      42.575  18.850  56.650  1.00 38.12              
ATOM    691  O   PHE A 116      42.112  19.922  57.091  1.00 36.53              
ATOM    692  CB  PHE A 116      44.243  18.694  54.769  1.00 32.67              
ATOM    693  CG  PHE A 116      44.928  20.007  55.099  1.00 31.68              
ATOM    694  CD1 PHE A 116      45.625  20.154  56.303  1.00 32.95              
ATOM    695  CD2 PHE A 116      44.961  21.051  54.173  1.00 31.99              
ATOM    696  CE1 PHE A 116      46.331  21.316  56.581  1.00 32.27              
ATOM    697  CE2 PHE A 116      45.658  22.240  54.452  1.00 34.71              
ATOM    698  CZ  PHE A 116      46.326  22.380  55.661  1.00 31.66              
ATOM    699  N   TYR A 117      42.882  17.799  57.409  1.00 34.49              
ATOM    700  CA  TYR A 117      42.836  17.842  58.855  1.00 33.37              
ATOM    701  C   TYR A 117      44.218  17.977  59.440  1.00 40.27              
ATOM    702  O   TYR A 117      45.210  17.538  58.852  1.00 42.75              
ATOM    703  CB  TYR A 117      42.156  16.608  59.393  1.00 33.19              
ATOM    704  CG  TYR A 117      40.751  16.503  58.922  1.00 35.64              
ATOM    705  CD1 TYR A 117      39.737  17.214  59.554  1.00 37.41              
ATOM    706  CD2 TYR A 117      40.431  15.777  57.784  1.00 36.59              
ATOM    707  CE1 TYR A 117      38.424  17.153  59.107  1.00 37.25              
ATOM    708  CE2 TYR A 117      39.122  15.700  57.335  1.00 36.73              
ATOM    709  CZ  TYR A 117      38.119  16.391  57.998  1.00 41.11              
ATOM    710  OH  TYR A 117      36.799  16.324  57.564  1.00 38.97              
ATOM    711  N   SER A 118      44.297  18.589  60.607  1.00 35.29              
ATOM    712  CA  SER A 118      45.580  18.745  61.265  1.00 34.29              
ATOM    713  C   SER A 118      45.381  18.981  62.754  1.00 41.91              
ATOM    714  O   SER A 118      44.251  19.019  63.263  1.00 40.18              
ATOM    715  CB  SER A 118      46.337  19.916  60.645  1.00 34.05              
ATOM    716  OG  SER A 118      45.741  21.144  60.996  1.00 40.16              
ATOM    717  N   SER A 119      46.487  19.185  63.448  1.00 42.73              
ATOM    718  CA  SER A 119      46.417  19.529  64.862  1.00 44.94              
ATOM    719  C   SER A 119      46.479  21.064  64.929  1.00 51.41              
ATOM    720  O   SER A 119      46.720  21.715  63.918  1.00 49.62              
ATOM    721  CB  SER A 119      47.613  18.930  65.591  1.00 47.86              
ATOM    722  OG  SER A 119      48.794  19.493  65.054  1.00 56.42              
ATOM    723  N   GLY A 120      46.274  21.637  66.112  1.00 53.64              
ATOM    724  CA  GLY A 120      46.312  23.082  66.281  1.00 55.83              
ATOM    725  C   GLY A 120      46.668  23.545  67.685  1.00 65.43              
ATOM    726  O   GLY A 120      47.369  22.846  68.424  1.00 66.40              
ATOM    727  N   GLU A 121      46.180  24.730  68.052  1.00 64.73              
ATOM    728  CA  GLU A 121      46.444  25.309  69.367  1.00 65.30              
ATOM    729  C   GLU A 121      45.997  24.393  70.521  1.00 70.09              
ATOM    730  O   GLU A 121      46.829  23.927  71.308  1.00 70.05              
ATOM    731  CB  GLU A 121      45.752  26.668  69.490  1.00 20.00              
ATOM    732  N   LYS A 122      44.699  24.113  70.604  1.00 66.05              
ATOM    733  CA  LYS A 122      44.182  23.242  71.654  1.00 65.84              
ATOM    734  C   LYS A 122      44.661  21.791  71.477  1.00 71.74              
ATOM    735  O   LYS A 122      44.165  21.052  70.612  1.00 71.66              
ATOM    736  CB  LYS A 122      42.653  23.287  71.677  1.00 20.00              
ATOM    737  N   LYS A 123      45.633  21.402  72.307  1.00 68.71              
ATOM    738  CA  LYS A 123      46.235  20.066  72.272  1.00 67.85              
ATOM    739  C   LYS A 123      45.219  18.930  72.261  1.00 68.90              
ATOM    740  O   LYS A 123      44.233  18.946  73.015  1.00 67.85              
ATOM    741  CB  LYS A 123      47.176  19.892  73.465  1.00 20.00              
ATOM    742  N   ASP A 124      45.475  17.946  71.400  1.00 63.36              
ATOM    743  CA  ASP A 124      44.612  16.777  71.281  1.00 62.55              
ATOM    744  C   ASP A 124      43.340  17.005  70.463  1.00 62.92              
ATOM    745  O   ASP A 124      42.549  16.079  70.273  1.00 62.39              
ATOM    746  CB  ASP A 124      44.230  16.279  72.676  1.00 20.00              
ATOM    747  N   GLU A 125      43.129  18.234  69.998  1.00 56.27              
ATOM    748  CA  GLU A 125      41.943  18.543  69.200  1.00 53.32              
ATOM    749  C   GLU A 125      42.278  18.426  67.718  1.00 49.17              
ATOM    750  O   GLU A 125      43.409  18.647  67.305  1.00 46.53              
ATOM    751  CB  GLU A 125      41.442  19.960  69.490  1.00 54.49              
ATOM    752  CG  GLU A 125      41.043  20.215  70.936  1.00 62.51              
ATOM    753  CD  GLU A 125      39.787  19.458  71.353  1.00 83.02              
ATOM    754  OE1 GLU A 125      38.895  19.226  70.502  1.00 72.37              
ATOM    755  OE2 GLU A 125      39.682  19.109  72.551  1.00 81.91              
ATOM    756  N   VAL A 126      41.281  18.107  66.913  1.00 44.57              
ATOM    757  CA  VAL A 126      41.487  18.057  65.462  1.00 44.20              
ATOM    758  C   VAL A 126      40.991  19.367  64.828  1.00 46.42              
ATOM    759  O   VAL A 126      39.983  19.935  65.262  1.00 45.67              
ATOM    760  CB  VAL A 126      40.750  16.854  64.839  1.00 48.40              
ATOM    761  CG1 VAL A 126      40.924  16.848  63.335  1.00 47.73              
ATOM    762  CG2 VAL A 126      41.254  15.558  65.443  1.00 48.80              
ATOM    763  N   TYR A 127      41.680  19.817  63.783  1.00 42.03              
ATOM    764  CA  TYR A 127      41.278  21.019  63.060  1.00 41.28              
ATOM    765  C   TYR A 127      40.982  20.735  61.596  1.00 43.57              
ATOM    766  O   TYR A 127      41.670  19.950  60.956  1.00 44.34              
ATOM    767  CB  TYR A 127      42.348  22.086  63.159  1.00 43.11              
ATOM    768  CG  TYR A 127      42.467  22.666  64.553  1.00 48.79              
ATOM    769  CD1 TYR A 127      41.873  23.887  64.877  1.00 51.51              
ATOM    770  CD2 TYR A 127      43.180  22.000  65.547  1.00 51.00              
ATOM    771  CE1 TYR A 127      41.985  24.430  66.153  1.00 53.79              
ATOM    772  CE2 TYR A 127      43.303  22.529  66.829  1.00 53.04              
ATOM    773  CZ  TYR A 127      42.690  23.740  67.134  1.00 63.03              
ATOM    774  OH  TYR A 127      42.781  24.257  68.414  1.00 62.80              
ATOM    775  N   LEU A 128      39.937  21.356  61.077  1.00 36.80              
ATOM    776  CA  LEU A 128      39.622  21.272  59.664  1.00 34.78              
ATOM    777  C   LEU A 128      40.246  22.496  59.008  1.00 37.91              
ATOM    778  O   LEU A 128      40.154  23.603  59.541  1.00 36.53              
ATOM    779  CB  LEU A 128      38.119  21.273  59.436  1.00 33.98              
ATOM    780  CG  LEU A 128      37.603  21.598  58.033  1.00 36.62              
ATOM    781  CD1 LEU A 128      37.967  20.540  57.003  1.00 34.55              
ATOM    782  CD2 LEU A 128      36.101  21.763  58.145  1.00 38.42              
ATOM    783  N   ASN A 129      40.955  22.274  57.900  1.00 33.63              
ATOM    784  CA  ASN A 129      41.601  23.357  57.166  1.00 31.57              
ATOM    785  C   ASN A 129      40.979  23.438  55.789  1.00 33.05              
ATOM    786  O   ASN A 129      41.077  22.499  55.006  1.00 31.04              
ATOM    787  CB  ASN A 129      43.101  23.093  56.993  1.00 25.82              
ATOM    788  CG  ASN A 129      43.838  23.032  58.298  1.00 36.18              
ATOM    789  OD1 ASN A 129      44.609  23.927  58.603  1.00 36.36              
ATOM    790  ND2 ASN A 129      43.684  21.935  59.032  1.00 29.68              
ATOM    791  N   LEU A 130      40.373  24.576  55.475  1.00 29.34              
ATOM    792  CA  LEU A 130      39.794  24.780  54.152  1.00 26.81              
ATOM    793  C   LEU A 130      40.741  25.644  53.330  1.00 29.34              
ATOM    794  O   LEU A 130      41.030  26.769  53.704  1.00 27.66              
ATOM    795  CB  LEU A 130      38.430  25.456  54.277  1.00 25.94              
ATOM    796  CG  LEU A 130      37.402  24.749  55.157  1.00 29.81              
ATOM    797  CD1 LEU A 130      36.134  25.611  55.380  1.00 28.81              
ATOM    798  CD2 LEU A 130      37.019  23.395  54.588  1.00 31.69              
ATOM    799  N   VAL A 131      41.255  25.104  52.224  1.00 28.56              
ATOM    800  CA  VAL A 131      42.141  25.867  51.328  1.00 27.70              
ATOM    801  C   VAL A 131      41.257  26.515  50.265  1.00 29.97              
ATOM    802  O   VAL A 131      40.617  25.828  49.471  1.00 29.26              
ATOM    803  CB  VAL A 131      43.287  24.993  50.694  1.00 31.04              
ATOM    804  CG1 VAL A 131      44.230  25.872  49.858  1.00 30.54              
ATOM    805  CG2 VAL A 131      44.052  24.217  51.775  1.00 30.23              
ATOM    806  N   LEU A 132      41.135  27.837  50.347  1.00 25.07              
ATOM    807  CA  LEU A 132      40.242  28.592  49.483  1.00 23.68              
ATOM    808  C   LEU A 132      41.021  29.587  48.639  1.00 28.20              
ATOM    809  O   LEU A 132      42.199  29.854  48.877  1.00 28.32              
ATOM    810  CB  LEU A 132      39.244  29.380  50.361  1.00 22.84              
ATOM    811  CG  LEU A 132      38.472  28.586  51.430  1.00 26.05              
ATOM    812  CD1 LEU A 132      38.113  29.446  52.655  1.00 24.50              
ATOM    813  CD2 LEU A 132      37.210  28.015  50.829  1.00 26.57              
ATOM    814  N   ASP A 133      40.351  30.167  47.657  1.00 25.45              
ATOM    815  CA  ASP A 133      40.986  31.233  46.895  1.00 26.36              
ATOM    816  C   ASP A 133      41.219  32.391  47.856  1.00 31.43              
ATOM    817  O   ASP A 133      40.394  32.665  48.737  1.00 31.51              
ATOM    818  CB  ASP A 133      40.003  31.801  45.871  1.00 29.16              
ATOM    819  CG  ASP A 133      39.760  30.890  44.683  1.00 42.83              
ATOM    820  OD1 ASP A 133      40.662  30.091  44.331  1.00 37.91              
ATOM    821  OD2 ASP A 133      38.632  31.035  44.124  1.00 50.54              
ATOM    822  N   TYR A 134      42.281  33.136  47.607  1.00 28.73              
ATOM    823  CA  TYR A 134      42.573  34.344  48.336  1.00 28.96              
ATOM    824  C   TYR A 134      42.073  35.521  47.477  1.00 34.54              
ATOM    825  O   TYR A 134      42.271  35.537  46.257  1.00 35.62              
ATOM    826  CB  TYR A 134      44.070  34.484  48.556  1.00 29.99              
ATOM    827  CG  TYR A 134      44.398  35.834  49.121  1.00 31.55              
ATOM    828  CD1 TYR A 134      44.021  36.164  50.416  1.00 31.99              
ATOM    829  CD2 TYR A 134      44.941  36.841  48.307  1.00 31.93              
ATOM    830  CE1 TYR A 134      44.256  37.435  50.928  1.00 31.91              
ATOM    831  CE2 TYR A 134      45.218  38.101  48.820  1.00 32.12              
ATOM    832  CZ  TYR A 134      44.858  38.399  50.123  1.00 39.11              
ATOM    833  OH  TYR A 134      45.095  39.666  50.622  1.00 37.62              
ATOM    834  N   VAL A 135      41.358  36.463  48.091  1.00 29.09              
ATOM    835  CA  VAL A 135      40.868  37.636  47.354  1.00 27.82              
ATOM    836  C   VAL A 135      41.417  38.843  48.139  1.00 32.09              
ATOM    837  O   VAL A 135      41.507  38.802  49.357  1.00 29.69              
ATOM    838  CB  VAL A 135      39.330  37.609  47.159  1.00 29.53              
ATOM    839  CG1 VAL A 135      38.844  38.727  46.270  1.00 27.39              
ATOM    840  CG2 VAL A 135      38.902  36.277  46.576  1.00 28.94              
ATOM    841  N   PRO A 136      41.934  39.858  47.430  1.00 29.33              
ATOM    842  CA  PRO A 136      42.604  40.959  48.129  1.00 28.80              
ATOM    843  C   PRO A 136      41.801  41.923  48.993  1.00 33.61              
ATOM    844  O   PRO A 136      42.359  42.520  49.906  1.00 35.88              
ATOM    845  CB  PRO A 136      43.350  41.709  47.009  1.00 29.99              
ATOM    846  CG  PRO A 136      43.076  40.935  45.721  1.00 34.46              
ATOM    847  CD  PRO A 136      41.886  40.068  45.967  1.00 30.10              
ATOM    848  N   GLU A 137      40.530  42.144  48.681  1.00 27.05              
ATOM    849  CA  GLU A 137      39.746  43.103  49.428  1.00 24.59              
ATOM    850  C   GLU A 137      38.399  42.538  49.875  1.00 24.73              
ATOM    851  O   GLU A 137      37.995  41.452  49.469  1.00 20.18              
ATOM    852  CB  GLU A 137      39.506  44.346  48.541  1.00 26.17              
ATOM    853  CG  GLU A 137      40.648  45.362  48.537  1.00 26.69              
ATOM    854  CD  GLU A 137      40.951  45.904  49.928  1.00 41.32              
ATOM    855  OE1 GLU A 137      40.134  45.724  50.839  1.00 32.34              
ATOM    856  OE2 GLU A 137      42.027  46.492  50.132  1.00 43.31              
ATOM    857  N   THR A 138      37.692  43.326  50.686  1.00 24.78              
ATOM    858  CA  THR A 138      36.328  43.038  51.117  1.00 24.09              
ATOM    859  C   THR A 138      35.502  44.298  50.886  1.00 26.53              
ATOM    860  O   THR A 138      36.050  45.397  50.789  1.00 24.97              
ATOM    861  CB  THR A 138      36.278  42.640  52.605  1.00 27.71              
ATOM    862  OG1 THR A 138      36.589  43.784  53.413  1.00 27.44              
ATOM    863  CG2 THR A 138      37.220  41.514  52.881  1.00 19.44              
ATOM    864  N   VAL A 139      34.187  44.149  50.787  1.00 24.28              
ATOM    865  CA  VAL A 139      33.314  45.306  50.575  1.00 21.62              
ATOM    866  C   VAL A 139      33.424  46.149  51.838  1.00 26.85              
ATOM    867  O   VAL A 139      33.357  47.367  51.817  1.00 27.96              
ATOM    868  CB  VAL A 139      31.846  44.863  50.329  1.00 24.01              
ATOM    869  CG1 VAL A 139      30.893  46.052  50.461  1.00 23.21              
ATOM    870  CG2 VAL A 139      31.686  44.165  48.949  1.00 23.87              
ATOM    871  N   TYR A 140      33.605  45.487  52.961  1.00 21.93              
ATOM    872  CA  TYR A 140      33.716  46.197  54.230  1.00 20.40              
ATOM    873  C   TYR A 140      34.852  47.211  54.217  1.00 25.85              
ATOM    874  O   TYR A 140      34.653  48.348  54.611  1.00 25.59              
ATOM    875  CB  TYR A 140      33.991  45.212  55.360  1.00 18.69              
ATOM    876  CG  TYR A 140      34.136  45.885  56.704  1.00 19.94              
ATOM    877  CD1 TYR A 140      33.009  46.290  57.413  1.00 21.32              
ATOM    878  CD2 TYR A 140      35.399  46.112  57.275  1.00 20.17              
ATOM    879  CE1 TYR A 140      33.121  46.865  58.665  1.00 22.78              
ATOM    880  CE2 TYR A 140      35.522  46.703  58.529  1.00 20.66              
ATOM    881  CZ  TYR A 140      34.374  47.072  59.216  1.00 30.60              
ATOM    882  OH  TYR A 140      34.470  47.711  60.430  1.00 34.95              
ATOM    883  N   ARG A 141      36.053  46.764  53.846  1.00 24.31              
ATOM    884  CA  ARG A 141      37.232  47.642  53.829  1.00 25.44              
ATOM    885  C   ARG A 141      37.112  48.727  52.774  1.00 29.80              
ATOM    886  O   ARG A 141      37.450  49.869  53.011  1.00 29.52              
ATOM    887  CB  ARG A 141      38.516  46.835  53.588  1.00 25.26              
ATOM    888  CG  ARG A 141      38.910  45.980  54.776  1.00 29.03              
ATOM    889  CD  ARG A 141      39.721  44.813  54.309  1.00 33.69              
ATOM    890  NE  ARG A 141      40.714  45.225  53.316  1.00 39.55              
ATOM    891  CZ  ARG A 141      42.013  45.310  53.571  1.00 51.41              
ATOM    892  NH1 ARG A 141      42.458  45.023  54.779  1.00 34.90              
ATOM    893  NH2 ARG A 141      42.863  45.663  52.622  1.00 49.39              
ATOM    894  N   VAL A 142      36.617  48.359  51.608  1.00 28.38              
ATOM    895  CA  VAL A 142      36.421  49.334  50.555  1.00 28.41              
ATOM    896  C   VAL A 142      35.380  50.372  50.978  1.00 32.80              
ATOM    897  O   VAL A 142      35.639  51.566  50.920  1.00 31.17              
ATOM    898  CB  VAL A 142      36.087  48.639  49.238  1.00 31.52              
ATOM    899  CG1 VAL A 142      35.470  49.600  48.215  1.00 30.44              
ATOM    900  CG2 VAL A 142      37.349  47.980  48.707  1.00 31.09              
ATOM    901  N   ALA A 143      34.212  49.926  51.425  1.00 27.36              
ATOM    902  CA  ALA A 143      33.202  50.884  51.832  1.00 26.77              
ATOM    903  C   ALA A 143      33.745  51.827  52.904  1.00 31.70              
ATOM    904  O   ALA A 143      33.368  52.982  52.961  1.00 31.95              
ATOM    905  CB  ALA A 143      31.948  50.188  52.331  1.00 26.93              
ATOM    906  N   ARG A 144      34.610  51.314  53.758  1.00 29.27              
ATOM    907  CA  ARG A 144      35.167  52.075  54.857  1.00 31.80              
ATOM    908  C   ARG A 144      36.209  53.114  54.408  1.00 38.28              
ATOM    909  O   ARG A 144      36.291  54.186  54.987  1.00 37.60              
ATOM    910  CB  ARG A 144      35.796  51.106  55.848  1.00 33.38              
ATOM    911  CG  ARG A 144      36.047  51.652  57.203  1.00 42.97              
ATOM    912  CD  ARG A 144      36.612  50.558  58.082  1.00 62.92              
ATOM    913  NE  ARG A 144      37.366  51.121  59.198  1.00 73.94              
ATOM    914  CZ  ARG A 144      36.827  51.495  60.357  1.00 88.30              
ATOM    915  NH1 ARG A 144      35.519  51.352  60.568  1.00 59.67              
ATOM    916  NH2 ARG A 144      37.602  52.015  61.305  1.00 82.61              
ATOM    917  N   HIS A 145      37.007  52.786  53.398  1.00 36.13              
ATOM    918  CA  HIS A 145      37.990  53.710  52.864  1.00 37.27              
ATOM    919  C   HIS A 145      37.272  54.923  52.310  1.00 37.88              
ATOM    920  O   HIS A 145      37.678  56.045  52.555  1.00 39.29              
ATOM    921  CB  HIS A 145      38.826  53.052  51.761  1.00 40.03              
ATOM    922  CG  HIS A 145      39.896  52.136  52.279  1.00 46.84              
ATOM    923  ND1 HIS A 145      39.942  50.789  51.972  1.00 50.25              
ATOM    924  CD2 HIS A 145      40.956  52.371  53.098  1.00 50.88              
ATOM    925  CE1 HIS A 145      41.006  50.245  52.542  1.00 50.53              
ATOM    926  NE2 HIS A 145      41.638  51.183  53.232  1.00 51.03              
ATOM    927  N   TYR A 146      36.217  54.693  51.544  1.00 31.51              
ATOM    928  CA  TYR A 146      35.409  55.777  50.993  1.00 31.20              
ATOM    929  C   TYR A 146      34.715  56.551  52.111  1.00 35.22              
ATOM    930  O   TYR A 146      34.767  57.765  52.170  1.00 35.87              
ATOM    931  CB  TYR A 146      34.326  55.218  50.075  1.00 30.33              
ATOM    932  CG  TYR A 146      34.844  54.905  48.705  1.00 28.27              
ATOM    933  CD1 TYR A 146      34.725  55.825  47.684  1.00 27.76              
ATOM    934  CD2 TYR A 146      35.508  53.712  48.441  1.00 28.38              
ATOM    935  CE1 TYR A 146      35.259  55.585  46.444  1.00 24.62              
ATOM    936  CE2 TYR A 146      36.031  53.449  47.175  1.00 27.61              
ATOM    937  CZ  TYR A 146      35.881  54.390  46.175  1.00 30.12              
ATOM    938  OH  TYR A 146      36.361  54.175  44.892  1.00 26.66              
ATOM    939  N   SER A 147      34.061  55.828  52.990  1.00 31.36              
ATOM    940  CA  SER A 147      33.335  56.432  54.090  1.00 33.86              
ATOM    941  C   SER A 147      34.198  57.360  54.932  1.00 43.43              
ATOM    942  O   SER A 147      33.790  58.475  55.286  1.00 44.19              
ATOM    943  CB  SER A 147      32.793  55.354  55.009  1.00 38.24              
ATOM    944  OG  SER A 147      31.649  55.828  55.653  1.00 55.15              
ATOM    945  N   ARG A 148      35.365  56.868  55.317  1.00 42.58              
ATOM    946  CA  ARG A 148      36.263  57.665  56.128  1.00 43.55              
ATOM    947  C   ARG A 148      36.631  58.964  55.389  1.00 47.26              
ATOM    948  O   ARG A 148      36.797  60.017  56.021  1.00 48.14              
ATOM    949  CB  ARG A 148      37.515  56.865  56.497  1.00 43.78              
ATOM    950  CG  ARG A 148      37.362  55.950  57.736  1.00 64.41              
ATOM    951  CD  ARG A 148      38.480  54.881  57.798  1.00 80.13              
ATOM    952  NE  ARG A 148      39.496  55.087  56.758  1.00 86.84              
ATOM    953  CZ  ARG A 148      40.138  54.118  56.105  1.00 93.58              
ATOM    954  NH1 ARG A 148      39.900  52.844  56.392  1.00 69.26              
ATOM    955  NH2 ARG A 148      41.036  54.430  55.168  1.00 79.01              
ATOM    956  N   ALA A 149      36.751  58.880  54.063  1.00 41.27              
ATOM    957  CA  ALA A 149      37.113  60.048  53.239  1.00 41.01              
ATOM    958  C   ALA A 149      35.884  60.844  52.837  1.00 47.68              
ATOM    959  O   ALA A 149      35.928  61.657  51.919  1.00 46.58              
ATOM    960  CB  ALA A 149      37.909  59.626  51.985  1.00 40.62              
ATOM    961  N   LYS A 150      34.781  60.604  53.531  1.00 47.93              
ATOM    962  CA  LYS A 150      33.534  61.300  53.245  1.00 49.58              
ATOM    963  C   LYS A 150      33.092  61.188  51.785  1.00 54.07              
ATOM    964  O   LYS A 150      32.433  62.081  51.252  1.00 55.45              
ATOM    965  CB  LYS A 150      33.606  62.757  53.691  1.00 53.48              
ATOM    966  CG  LYS A 150      34.189  62.939  55.093  1.00 64.51              
ATOM    967  CD  LYS A 150      33.118  63.337  56.093  1.00 80.66              
ATOM    968  CE  LYS A 150      33.604  64.446  57.015  1.00 98.51              
ATOM    969  NZ  LYS A 150      32.687  65.621  57.028  1.00  0.74              
ATOM    970  N   GLN A 151      33.396  60.060  51.156  1.00 48.60              
ATOM    971  CA  GLN A 151      32.948  59.856  49.800  1.00 48.15              
ATOM    972  C   GLN A 151      32.148  58.588  49.613  1.00 50.89              
ATOM    973  O   GLN A 151      31.974  57.797  50.540  1.00 51.20              
ATOM    974  CB  GLN A 151      34.088  59.927  48.788  1.00 50.02              
ATOM    975  CG  GLN A 151      35.393  59.341  49.229  1.00 64.05              
ATOM    976  CD  GLN A 151      36.530  60.240  48.848  1.00 78.76              
ATOM    977  OE1 GLN A 151      36.320  61.417  48.588  1.00 75.80              
ATOM    978  NE2 GLN A 151      37.745  59.714  48.854  1.00 70.98              
ATOM    979  N   THR A 152      31.639  58.408  48.402  1.00 46.07              
ATOM    980  CA  THR A 152      30.855  57.227  48.089  1.00 44.60              
ATOM    981  C   THR A 152      31.378  56.483  46.877  1.00 43.38              
ATOM    982  O   THR A 152      31.942  57.045  45.914  1.00 41.38              
ATOM    983  CB  THR A 152      29.328  57.490  47.992  1.00 56.53              
ATOM    984  OG1 THR A 152      29.076  58.728  47.316  1.00 58.53              
ATOM    985  CG2 THR A 152      28.690  57.525  49.382  1.00 56.07              
ATOM    986  N   LEU A 153      31.195  55.183  46.953  1.00 37.64              
ATOM    987  CA  LEU A 153      31.631  54.315  45.885  1.00 35.64              
ATOM    988  C   LEU A 153      30.837  54.681  44.621  1.00 34.77              
ATOM    989  O   LEU A 153      29.619  54.836  44.665  1.00 34.57              
ATOM    990  CB  LEU A 153      31.356  52.879  46.325  1.00 34.82              
ATOM    991  CG  LEU A 153      31.789  51.724  45.448  1.00 38.87              
ATOM    992  CD1 LEU A 153      33.345  51.605  45.384  1.00 36.46              
ATOM    993  CD2 LEU A 153      31.127  50.460  46.053  1.00 41.78              
ATOM    994  N   PRO A 154      31.530  54.894  43.502  1.00 26.95              
ATOM    995  CA  PRO A 154      30.818  55.147  42.252  1.00 26.48              
ATOM    996  C   PRO A 154      29.738  54.086  42.004  1.00 30.96              
ATOM    997  O   PRO A 154      29.941  52.894  42.204  1.00 30.16              
ATOM    998  CB  PRO A 154      31.922  55.026  41.167  1.00 27.90              
ATOM    999  CG  PRO A 154      33.206  55.348  41.891  1.00 32.32              
ATOM   1000  CD  PRO A 154      32.997  54.985  43.352  1.00 28.91              
ATOM   1001  N   VAL A 155      28.588  54.548  41.557  1.00 30.26              
ATOM   1002  CA  VAL A 155      27.463  53.693  41.289  1.00 32.09              
ATOM   1003  C   VAL A 155      27.740  52.485  40.409  1.00 33.97              
ATOM   1004  O   VAL A 155      27.159  51.414  40.613  1.00 33.55              
ATOM   1005  CB  VAL A 155      26.216  54.496  40.866  1.00 36.98              
ATOM   1006  CG1 VAL A 155      25.025  53.544  40.750  1.00 37.39              
ATOM   1007  CG2 VAL A 155      25.904  55.538  41.979  1.00 36.42              
ATOM   1008  N   ILE A 156      28.655  52.645  39.470  1.00 27.24              
ATOM   1009  CA  ILE A 156      28.967  51.557  38.575  1.00 26.32              
ATOM   1010  C   ILE A 156      29.444  50.348  39.385  1.00 27.63              
ATOM   1011  O   ILE A 156      29.114  49.211  39.055  1.00 29.41              
ATOM   1012  CB  ILE A 156      29.963  51.986  37.429  1.00 29.87              
ATOM   1013  CG1 ILE A 156      30.179  50.832  36.419  1.00 30.19              
ATOM   1014  CG2 ILE A 156      31.347  52.351  37.996  1.00 28.74              
ATOM   1015  CD1 ILE A 156      28.873  50.285  35.807  1.00 29.85              
ATOM   1016  N   TYR A 157      30.239  50.597  40.421  1.00 22.54              
ATOM   1017  CA  TYR A 157      30.751  49.528  41.292  1.00 22.24              
ATOM   1018  C   TYR A 157      29.675  48.965  42.196  1.00 27.31              
ATOM   1019  O   TYR A 157      29.657  47.763  42.456  1.00 26.76              
ATOM   1020  CB  TYR A 157      31.903  50.013  42.150  1.00 23.46              
ATOM   1021  CG  TYR A 157      33.127  50.228  41.348  1.00 28.00              
ATOM   1022  CD1 TYR A 157      33.755  49.165  40.684  1.00 29.77              
ATOM   1023  CD2 TYR A 157      33.642  51.511  41.181  1.00 29.83              
ATOM   1024  CE1 TYR A 157      34.893  49.391  39.902  1.00 31.34              
ATOM   1025  CE2 TYR A 157      34.755  51.732  40.410  1.00 30.57              
ATOM   1026  CZ  TYR A 157      35.370  50.686  39.770  1.00 38.94              
ATOM   1027  OH  TYR A 157      36.483  50.946  39.034  1.00 45.19              
ATOM   1028  N   VAL A 158      28.737  49.816  42.604  1.00 23.15              
ATOM   1029  CA  VAL A 158      27.639  49.356  43.426  1.00 23.12              
ATOM   1030  C   VAL A 158      26.825  48.347  42.614  1.00 27.62              
ATOM   1031  O   VAL A 158      26.424  47.298  43.134  1.00 27.64              
ATOM   1032  CB  VAL A 158      26.768  50.557  43.931  1.00 25.65              
ATOM   1033  CG1 VAL A 158      25.521  50.047  44.718  1.00 24.01              
ATOM   1034  CG2 VAL A 158      27.620  51.486  44.785  1.00 24.74              
ATOM   1035  N   LYS A 159      26.623  48.649  41.333  1.00 23.86              
ATOM   1036  CA  LYS A 159      25.849  47.778  40.429  1.00 23.34              
ATOM   1037  C   LYS A 159      26.555  46.480  40.213  1.00 24.20              
ATOM   1038  O   LYS A 159      25.975  45.423  40.359  1.00 23.83              
ATOM   1039  CB  LYS A 159      25.656  48.431  39.066  1.00 26.02              
ATOM   1040  CG  LYS A 159      24.692  49.571  39.059  1.00 28.69              
ATOM   1041  CD  LYS A 159      24.590  50.183  37.663  1.00 26.90              
ATOM   1042  CE  LYS A 159      23.771  51.469  37.743  1.00 28.54              
ATOM   1043  NZ  LYS A 159      23.364  51.934  36.385  1.00 32.05              
ATOM   1044  N   LEU A 160      27.830  46.580  39.888  1.00 23.12              
ATOM   1045  CA  LEU A 160      28.666  45.409  39.657  1.00 23.96              
ATOM   1046  C   LEU A 160      28.724  44.528  40.867  1.00 27.09              
ATOM   1047  O   LEU A 160      28.625  43.316  40.735  1.00 29.06              
ATOM   1048  CB  LEU A 160      30.098  45.813  39.255  1.00 24.47              
ATOM   1049  CG  LEU A 160      30.410  46.043  37.763  1.00 29.56              
ATOM   1050  CD1 LEU A 160      31.772  46.761  37.555  1.00 24.36              
ATOM   1051  CD2 LEU A 160      30.349  44.701  36.926  1.00 30.39              
ATOM   1052  N   TYR A 161      28.946  45.114  42.044  1.00 22.62              
ATOM   1053  CA  TYR A 161      29.025  44.319  43.288  1.00 21.08              
ATOM   1054  C   TYR A 161      27.707  43.701  43.664  1.00 24.66              
ATOM   1055  O   TYR A 161      27.654  42.510  43.982  1.00 26.30              
ATOM   1056  CB  TYR A 161      29.588  45.132  44.472  1.00 21.61              
ATOM   1057  CG  TYR A 161      31.002  45.605  44.236  1.00 24.62              
ATOM   1058  CD1 TYR A 161      31.771  45.016  43.269  1.00 26.39              
ATOM   1059  CD2 TYR A 161      31.560  46.662  44.970  1.00 25.72              
ATOM   1060  CE1 TYR A 161      33.053  45.444  43.020  1.00 29.79              
ATOM   1061  CE2 TYR A 161      32.859  47.103  44.723  1.00 25.26              
ATOM   1062  CZ  TYR A 161      33.593  46.497  43.749  1.00 35.84              
ATOM   1063  OH  TYR A 161      34.896  46.911  43.504  1.00 40.19              
ATOM   1064  N   MET A 162      26.644  44.503  43.676  1.00 20.51              
ATOM   1065  CA  MET A 162      25.315  43.985  44.075  1.00 19.23              
ATOM   1066  C   MET A 162      24.774  42.906  43.145  1.00 25.35              
ATOM   1067  O   MET A 162      24.214  41.898  43.588  1.00 26.57              
ATOM   1068  CB  MET A 162      24.308  45.112  44.231  1.00 20.95              
ATOM   1069  CG  MET A 162      24.702  46.049  45.408  1.00 24.39              
ATOM   1070  SD  MET A 162      24.695  45.173  47.029  1.00 27.18              
ATOM   1071  CE  MET A 162      26.249  44.834  47.260  1.00 24.93              
ATOM   1072  N   TYR A 163      24.962  43.121  41.847  1.00 21.68              
ATOM   1073  CA  TYR A 163      24.553  42.152  40.840  1.00 20.05              
ATOM   1074  C   TYR A 163      25.242  40.814  41.080  1.00 24.03              
ATOM   1075  O   TYR A 163      24.602  39.763  41.046  1.00 23.87              
ATOM   1076  CB  TYR A 163      24.876  42.667  39.436  1.00 20.91              
ATOM   1077  CG  TYR A 163      24.534  41.692  38.332  1.00 22.80              
ATOM   1078  CD1 TYR A 163      23.309  41.753  37.680  1.00 24.71              
ATOM   1079  CD2 TYR A 163      25.435  40.710  37.942  1.00 21.69              
ATOM   1080  CE1 TYR A 163      22.992  40.864  36.671  1.00 24.50              
ATOM   1081  CE2 TYR A 163      25.127  39.817  36.934  1.00 21.08              
ATOM   1082  CZ  TYR A 163      23.904  39.898  36.302  1.00 24.29              
ATOM   1083  OH  TYR A 163      23.593  39.011  35.298  1.00 26.33              
ATOM   1084  N   GLN A 164      26.548  40.857  41.326  1.00 18.94              
ATOM   1085  CA  GLN A 164      27.307  39.629  41.609  1.00 19.74              
ATOM   1086  C   GLN A 164      26.871  38.943  42.925  1.00 23.75              
ATOM   1087  O   GLN A 164      26.727  37.723  42.985  1.00 24.28              
ATOM   1088  CB  GLN A 164      28.809  39.889  41.567  1.00 21.11              
ATOM   1089  CG  GLN A 164      29.370  40.052  40.129  1.00 22.31              
ATOM   1090  CD  GLN A 164      30.776  40.574  40.136  1.00 25.00              
ATOM   1091  OE1 GLN A 164      31.752  39.840  39.956  1.00 29.45              
ATOM   1092  NE2 GLN A 164      30.885  41.843  40.226  1.00 17.02              
ATOM   1093  N   LEU A 165      26.539  39.744  43.935  1.00 19.52              
ATOM   1094  CA  LEU A 165      26.009  39.216  45.210  1.00 17.85              
ATOM   1095  C   LEU A 165      24.683  38.455  44.936  1.00 20.01              
ATOM   1096  O   LEU A 165      24.514  37.309  45.325  1.00 19.44              
ATOM   1097  CB  LEU A 165      25.769  40.367  46.199  1.00 16.59              
ATOM   1098  CG  LEU A 165      24.988  40.046  47.493  1.00 21.47              
ATOM   1099  CD1 LEU A 165      25.557  38.808  48.216  1.00 18.99              
ATOM   1100  CD2 LEU A 165      24.961  41.288  48.422  1.00 25.64              
ATOM   1101  N   PHE A 166      23.769  39.083  44.219  1.00 17.30              
ATOM   1102  CA  PHE A 166      22.486  38.441  43.862  1.00 17.40              
ATOM   1103  C   PHE A 166      22.647  37.166  43.026  1.00 25.13              
ATOM   1104  O   PHE A 166      21.963  36.188  43.262  1.00 25.38              
ATOM   1105  CB  PHE A 166      21.584  39.441  43.193  1.00 17.97              
ATOM   1106  CG  PHE A 166      21.022  40.444  44.152  1.00 20.34              
ATOM   1107  CD1 PHE A 166      20.380  40.018  45.320  1.00 21.45              
ATOM   1108  CD2 PHE A 166      21.157  41.803  43.923  1.00 23.00              
ATOM   1109  CE1 PHE A 166      19.817  40.923  46.180  1.00 21.56              
ATOM   1110  CE2 PHE A 166      20.643  42.721  44.831  1.00 25.22              
ATOM   1111  CZ  PHE A 166      19.961  42.274  45.949  1.00 22.41              
ATOM   1112  N   ARG A 167      23.655  37.116  42.162  1.00 23.64              
ATOM   1113  CA  ARG A 167      23.915  35.881  41.425  1.00 23.95              
ATOM   1114  C   ARG A 167      24.351  34.771  42.369  1.00 25.96              
ATOM   1115  O   ARG A 167      23.901  33.638  42.237  1.00 27.18              
ATOM   1116  CB  ARG A 167      24.993  36.071  40.352  1.00 24.98              
ATOM   1117  CG  ARG A 167      24.492  36.378  38.980  1.00 35.66              
ATOM   1118  CD  ARG A 167      25.661  36.234  37.960  1.00 39.03              
ATOM   1119  NE  ARG A 167      25.798  34.866  37.436  1.00 25.91              
ATOM   1120  CZ  ARG A 167      26.698  34.493  36.528  1.00 36.52              
ATOM   1121  NH1 ARG A 167      27.588  35.344  36.053  1.00 25.45              
ATOM   1122  NH2 ARG A 167      26.711  33.267  36.080  1.00 26.17              
ATOM   1123  N   SER A 168      25.283  35.071  43.276  1.00 20.36              
ATOM   1124  CA  SER A 168      25.767  34.061  44.225  1.00 18.46              
ATOM   1125  C   SER A 168      24.594  33.550  45.073  1.00 24.29              
ATOM   1126  O   SER A 168      24.494  32.356  45.342  1.00 24.75              
ATOM   1127  CB  SER A 168      26.878  34.624  45.115  1.00 20.32              
ATOM   1128  OG  SER A 168      26.352  35.574  46.018  1.00 23.78              
ATOM   1129  N   LEU A 169      23.669  34.441  45.444  1.00 22.03              
ATOM   1130  CA  LEU A 169      22.486  34.053  46.225  1.00 21.72              
ATOM   1131  C   LEU A 169      21.467  33.217  45.421  1.00 26.06              
ATOM   1132  O   LEU A 169      20.889  32.259  45.947  1.00 24.44              
ATOM   1133  CB  LEU A 169      21.794  35.293  46.808  1.00 21.48              
ATOM   1134  CG  LEU A 169      22.588  36.092  47.860  1.00 24.51              
ATOM   1135  CD1 LEU A 169      21.788  37.339  48.324  1.00 21.57              
ATOM   1136  CD2 LEU A 169      22.981  35.142  49.051  1.00 24.15              
ATOM   1137  N   ALA A 170      21.221  33.591  44.162  1.00 22.21              
ATOM   1138  CA  ALA A 170      20.325  32.815  43.288  1.00 20.24              
ATOM   1139  C   ALA A 170      20.952  31.422  43.184  1.00 22.62              
ATOM   1140  O   ALA A 170      20.293  30.398  43.232  1.00 23.29              
ATOM   1141  CB  ALA A 170      20.262  33.462  41.896  1.00 20.77              
ATOM   1142  N   TYR A 171      22.252  31.379  43.020  1.00 21.29              
ATOM   1143  CA  TYR A 171      22.909  30.087  42.942  1.00 23.93              
ATOM   1144  C   TYR A 171      22.725  29.217  44.216  1.00 29.55              
ATOM   1145  O   TYR A 171      22.285  28.071  44.109  1.00 31.46              
ATOM   1146  CB  TYR A 171      24.396  30.258  42.617  1.00 24.15              
ATOM   1147  CG  TYR A 171      25.136  28.941  42.532  1.00 24.94              
ATOM   1148  CD1 TYR A 171      24.988  28.096  41.421  1.00 26.47              
ATOM   1149  CD2 TYR A 171      25.944  28.508  43.581  1.00 26.42              
ATOM   1150  CE1 TYR A 171      25.695  26.852  41.345  1.00 25.57              
ATOM   1151  CE2 TYR A 171      26.584  27.250  43.552  1.00 27.48              
ATOM   1152  CZ  TYR A 171      26.475  26.440  42.426  1.00 33.07              
ATOM   1153  OH  TYR A 171      27.195  25.268  42.367  1.00 32.86              
ATOM   1154  N   ILE A 172      23.103  29.727  45.396  1.00 23.71              
ATOM   1155  CA  ILE A 172      22.960  28.931  46.629  1.00 23.12              
ATOM   1156  C   ILE A 172      21.516  28.592  46.960  1.00 26.18              
ATOM   1157  O   ILE A 172      21.203  27.463  47.307  1.00 27.61              
ATOM   1158  CB  ILE A 172      23.772  29.475  47.865  1.00 25.04              
ATOM   1159  CG1 ILE A 172      23.255  30.839  48.341  1.00 24.56              
ATOM   1160  CG2 ILE A 172      25.268  29.423  47.603  1.00 24.89              
ATOM   1161  CD1 ILE A 172      23.859  31.310  49.655  1.00 24.36              
ATOM   1162  N   HIS A 173      20.629  29.565  46.808  1.00 22.97              
ATOM   1163  CA  HIS A 173      19.214  29.356  47.059  1.00 21.57              
ATOM   1164  C   HIS A 173      18.652  28.284  46.113  1.00 28.96              
ATOM   1165  O   HIS A 173      17.690  27.611  46.456  1.00 29.75              
ATOM   1166  CB  HIS A 173      18.441  30.660  46.877  1.00 21.77              
ATOM   1167  CG  HIS A 173      18.697  31.678  47.947  1.00 25.73              
ATOM   1168  ND1 HIS A 173      18.030  32.891  47.998  1.00 26.97              
ATOM   1169  CD2 HIS A 173      19.578  31.682  48.979  1.00 25.78              
ATOM   1170  CE1 HIS A 173      18.497  33.589  49.019  1.00 25.59              
ATOM   1171  NE2 HIS A 173      19.433  32.878  49.629  1.00 24.78              
ATOM   1172  N   SER A 174      19.232  28.120  44.922  1.00 27.80              
ATOM   1173  CA  SER A 174      18.713  27.095  43.980  1.00 26.81              
ATOM   1174  C   SER A 174      18.935  25.701  44.530  1.00 31.95              
ATOM   1175  O   SER A 174      18.256  24.758  44.099  1.00 33.91              
ATOM   1176  CB  SER A 174      19.285  27.209  42.559  1.00 24.32              
ATOM   1177  OG  SER A 174      20.591  26.687  42.548  1.00 25.01              
ATOM   1178  N   PHE A 175      19.809  25.575  45.529  1.00 26.25              
ATOM   1179  CA  PHE A 175      20.000  24.282  46.206  1.00 27.44              
ATOM   1180  C   PHE A 175      19.224  24.256  47.537  1.00 29.12              
ATOM   1181  O   PHE A 175      19.394  23.353  48.339  1.00 28.15              
ATOM   1182  CB  PHE A 175      21.466  24.058  46.535  1.00 30.09              
ATOM   1183  CG  PHE A 175      22.309  23.801  45.344  1.00 33.82              
ATOM   1184  CD1 PHE A 175      22.167  22.615  44.622  1.00 39.26              
ATOM   1185  CD2 PHE A 175      23.224  24.754  44.906  1.00 35.96              
ATOM   1186  CE1 PHE A 175      22.945  22.377  43.486  1.00 39.56              
ATOM   1187  CE2 PHE A 175      23.990  24.528  43.780  1.00 39.48              
ATOM   1188  CZ  PHE A 175      23.869  23.328  43.081  1.00 38.21              
ATOM   1189  N   GLY A 176      18.469  25.312  47.807  1.00 25.64              
ATOM   1190  CA  GLY A 176      17.779  25.485  49.076  1.00 25.42              
ATOM   1191  C   GLY A 176      18.707  25.923  50.221  1.00 29.01              
ATOM   1192  O   GLY A 176      18.310  25.891  51.393  1.00 29.30              
ATOM   1193  N   ILE A 177      19.945  26.316  49.889  1.00 21.60              
ATOM   1194  CA  ILE A 177      20.894  26.790  50.893  1.00 21.78              
ATOM   1195  C   ILE A 177      20.773  28.315  51.155  1.00 25.19              
ATOM   1196  O   ILE A 177      20.803  29.132  50.221  1.00 23.95              
ATOM   1197  CB  ILE A 177      22.310  26.399  50.533  1.00 24.28              
ATOM   1198  CG1 ILE A 177      22.426  24.871  50.442  1.00 23.76              
ATOM   1199  CG2 ILE A 177      23.314  27.002  51.540  1.00 23.98              
ATOM   1200  CD1 ILE A 177      23.667  24.406  49.697  1.00 27.31              
ATOM   1201  N   CYS A 178      20.589  28.676  52.422  1.00 20.85              
ATOM   1202  CA  CYS A 178      20.515  30.079  52.829  1.00 19.69              
ATOM   1203  C   CYS A 178      21.853  30.397  53.506  1.00 21.75              
ATOM   1204  O   CYS A 178      22.327  29.617  54.362  1.00 23.37              
ATOM   1205  CB  CYS A 178      19.332  30.273  53.787  1.00 19.49              
ATOM   1206  SG  CYS A 178      19.050  31.972  54.357  1.00 23.26              
ATOM   1207  N   HIS A 179      22.502  31.488  53.096  1.00 17.50              
ATOM   1208  CA  HIS A 179      23.808  31.872  53.706  1.00 16.67              
ATOM   1209  C   HIS A 179      23.666  32.220  55.211  1.00 21.83              
ATOM   1210  O   HIS A 179      24.502  31.804  56.052  1.00 19.75              
ATOM   1211  CB  HIS A 179      24.471  33.027  52.921  1.00 16.27              
ATOM   1212  CG  HIS A 179      25.854  33.379  53.395  1.00 18.13              
ATOM   1213  ND1 HIS A 179      26.083  34.159  54.517  1.00 19.62              
ATOM   1214  CD2 HIS A 179      27.072  33.147  52.854  1.00 18.51              
ATOM   1215  CE1 HIS A 179      27.383  34.348  54.678  1.00 17.79              
ATOM   1216  NE2 HIS A 179      28.006  33.765  53.665  1.00 18.18              
ATOM   1217  N   ARG A 180      22.652  33.034  55.515  1.00 17.81              
ATOM   1218  CA  ARG A 180      22.340  33.434  56.881  1.00 18.82              
ATOM   1219  C   ARG A 180      23.184  34.503  57.546  1.00 24.06              
ATOM   1220  O   ARG A 180      22.817  35.008  58.615  1.00 24.04              
ATOM   1221  CB  ARG A 180      22.110  32.221  57.788  1.00 17.82              
ATOM   1222  CG  ARG A 180      21.052  31.274  57.245  1.00 17.11              
ATOM   1223  CD  ARG A 180      20.455  30.438  58.382  1.00 20.60              
ATOM   1224  NE  ARG A 180      21.472  29.621  59.057  1.00 15.45              
ATOM   1225  CZ  ARG A 180      21.200  28.796  60.064  1.00 20.45              
ATOM   1226  NH1 ARG A 180      19.963  28.713  60.517  1.00 14.79              
ATOM   1227  NH2 ARG A 180      22.154  28.053  60.588  1.00 21.07              
ATOM   1228  N   ASP A 181      24.269  34.911  56.889  1.00 19.22              
ATOM   1229  CA  ASP A 181      25.128  35.943  57.461  1.00 17.66              
ATOM   1230  C   ASP A 181      25.774  36.857  56.401  1.00 20.76              
ATOM   1231  O   ASP A 181      27.005  37.037  56.371  1.00 18.48              
ATOM   1232  CB  ASP A 181      26.183  35.276  58.343  1.00 18.43              
ATOM   1233  CG  ASP A 181      26.879  36.249  59.249  1.00 19.95              
ATOM   1234  OD1 ASP A 181      26.367  37.373  59.504  1.00 20.28              
ATOM   1235  OD2 ASP A 181      27.928  35.856  59.758  1.00 23.10              
ATOM   1236  N   ILE A 182      24.936  37.378  55.499  1.00 17.00              
ATOM   1237  CA  ILE A 182      25.388  38.257  54.440  1.00 16.13              
ATOM   1238  C   ILE A 182      25.696  39.612  55.079  1.00 22.68              
ATOM   1239  O   ILE A 182      24.852  40.237  55.734  1.00 21.11              
ATOM   1240  CB  ILE A 182      24.289  38.407  53.376  1.00 20.46              
ATOM   1241  CG1 ILE A 182      23.993  37.067  52.682  1.00 20.22              
ATOM   1242  CG2 ILE A 182      24.595  39.624  52.424  1.00 19.57              
ATOM   1243  CD1 ILE A 182      25.103  36.565  51.815  1.00 15.77              
ATOM   1244  N   LYS A 183      26.923  40.067  54.900  1.00 22.78              
ATOM   1245  CA  LYS A 183      27.336  41.348  55.445  1.00 21.60              
ATOM   1246  C   LYS A 183      28.605  41.754  54.739  1.00 23.58              
ATOM   1247  O   LYS A 183      29.271  40.901  54.162  1.00 22.03              
ATOM   1248  CB  LYS A 183      27.555  41.235  56.948  1.00 22.53              
ATOM   1249  CG  LYS A 183      28.636  40.254  57.294  1.00 19.65              
ATOM   1250  CD  LYS A 183      28.893  40.275  58.784  1.00 21.78              
ATOM   1251  CE  LYS A 183      29.857  39.202  59.173  1.00 28.80              
ATOM   1252  NZ  LYS A 183      29.872  39.109  60.675  1.00 39.38              
ATOM   1253  N   PRO A 184      28.946  43.070  54.755  1.00 21.25              
ATOM   1254  CA  PRO A 184      30.142  43.506  53.997  1.00 20.66              
ATOM   1255  C   PRO A 184      31.425  42.727  54.271  1.00 21.48              
ATOM   1256  O   PRO A 184      32.231  42.521  53.390  1.00 19.30              
ATOM   1257  CB  PRO A 184      30.278  44.999  54.353  1.00 21.78              
ATOM   1258  CG  PRO A 184      28.860  45.426  54.607  1.00 25.44              
ATOM   1259  CD  PRO A 184      28.179  44.225  55.282  1.00 20.16              
ATOM   1260  N   GLN A 185      31.630  42.252  55.476  1.00 21.59              
ATOM   1261  CA  GLN A 185      32.813  41.462  55.795  1.00 22.50              
ATOM   1262  C   GLN A 185      32.871  40.095  55.162  1.00 22.14              
ATOM   1263  O   GLN A 185      33.864  39.468  55.095  1.00 19.87              
ATOM   1264  CB  GLN A 185      32.953  41.315  57.287  1.00 23.89              
ATOM   1265  CG  GLN A 185      33.248  42.564  57.964  1.00 65.59              
ATOM   1266  CD  GLN A 185      33.312  42.403  59.468  1.00 68.28              
ATOM   1267  OE1 GLN A 185      32.716  41.494  60.077  1.00 31.41              
ATOM   1268  NE2 GLN A 185      34.044  43.303  60.071  1.00 59.70              
ATOM   1269  N   ASN A 186      31.757  39.647  54.694  1.00 19.06              
ATOM   1270  CA  ASN A 186      31.722  38.336  54.110  1.00 20.32              
ATOM   1271  C   ASN A 186      31.638  38.429  52.582  1.00 21.35              
ATOM   1272  O   ASN A 186      31.300  37.472  51.918  1.00 18.76              
ATOM   1273  CB  ASN A 186      30.552  37.551  54.686  1.00 18.24              
ATOM   1274  CG  ASN A 186      30.838  37.058  56.052  1.00 29.80              
ATOM   1275  OD1 ASN A 186      31.982  37.053  56.473  1.00 23.35              
ATOM   1276  ND2 ASN A 186      29.817  36.614  56.754  1.00 17.29              
ATOM   1277  N   LEU A 187      31.933  39.601  52.053  1.00 19.11              
ATOM   1278  CA  LEU A 187      31.873  39.851  50.602  1.00 19.23              
ATOM   1279  C   LEU A 187      33.256  40.249  50.133  1.00 26.00              
ATOM   1280  O   LEU A 187      33.729  41.330  50.468  1.00 25.42              
ATOM   1281  CB  LEU A 187      30.885  40.969  50.293  1.00 18.36              
ATOM   1282  CG  LEU A 187      29.435  40.761  50.777  1.00 21.11              
ATOM   1283  CD1 LEU A 187      28.565  41.995  50.391  1.00 18.52              
ATOM   1284  CD2 LEU A 187      28.868  39.443  50.183  1.00 21.06              
ATOM   1285  N   LEU A 188      33.942  39.324  49.455  1.00 24.90              
ATOM   1286  CA  LEU A 188      35.305  39.566  48.982  1.00 24.29              
ATOM   1287  C   LEU A 188      35.302  40.233  47.610  1.00 29.14              
ATOM   1288  O   LEU A 188      34.386  40.040  46.811  1.00 28.62              
ATOM   1289  CB  LEU A 188      36.092  38.261  48.917  1.00 23.29              
ATOM   1290  CG  LEU A 188      36.076  37.412  50.176  1.00 26.17              
ATOM   1291  CD1 LEU A 188      36.779  36.090  49.920  1.00 24.41              
ATOM   1292  CD2 LEU A 188      36.656  38.180  51.410  1.00 26.24              
ATOM   1293  N   LEU A 189      36.342  41.002  47.331  1.00 26.78              
ATOM   1294  CA  LEU A 189      36.403  41.643  46.037  1.00 30.25              
ATOM   1295  C   LEU A 189      37.781  41.903  45.467  1.00 33.23              
ATOM   1296  O   LEU A 189      38.713  42.267  46.179  1.00 30.62              
ATOM   1297  CB  LEU A 189      35.484  42.876  45.956  1.00 31.92              
ATOM   1298  CG  LEU A 189      35.884  44.034  46.835  1.00 37.49              
ATOM   1299  CD1 LEU A 189      36.955  44.764  46.077  1.00 40.75              
ATOM   1300  CD2 LEU A 189      34.697  44.921  47.100  1.00 35.96              
ATOM   1301  N   ASP A 190      37.901  41.687  44.160  1.00 32.20              
ATOM   1302  CA  ASP A 190      39.145  41.917  43.440  1.00 33.91              
ATOM   1303  C   ASP A 190      39.121  43.304  42.816  1.00 40.81              
ATOM   1304  O   ASP A 190      38.430  43.543  41.825  1.00 39.60              
ATOM   1305  CB  ASP A 190      39.345  40.854  42.358  1.00 35.84              
ATOM   1306  CG  ASP A 190      40.768  40.816  41.836  1.00 45.93              
ATOM   1307  OD1 ASP A 190      41.235  41.844  41.303  1.00 48.23              
ATOM   1308  OD2 ASP A 190      41.419  39.757  41.958  1.00 51.25              
ATOM   1309  N   PRO A 191      39.876  44.218  43.412  1.00 43.26              
ATOM   1310  CA  PRO A 191      39.883  45.634  42.986  1.00 44.78              
ATOM   1311  C   PRO A 191      40.030  45.869  41.472  1.00 50.73              
ATOM   1312  O   PRO A 191      39.346  46.730  40.891  1.00 52.71              
ATOM   1313  CB  PRO A 191      41.087  46.232  43.731  1.00 46.23              
ATOM   1314  CG  PRO A 191      41.726  45.098  44.511  1.00 50.02              
ATOM   1315  CD  PRO A 191      40.747  43.975  44.579  1.00 44.80              
ATOM   1316  N   ASP A 192      40.884  45.079  40.838  1.00 45.36              
ATOM   1317  CA  ASP A 192      41.153  45.229  39.423  1.00 44.85              
ATOM   1318  C   ASP A 192      40.118  44.652  38.478  1.00 48.73              
ATOM   1319  O   ASP A 192      39.851  45.241  37.423  1.00 49.97              
ATOM   1320  CB  ASP A 192      42.534  44.658  39.085  1.00 47.03              
ATOM   1321  CG  ASP A 192      43.653  45.346  39.851  1.00 56.02              
ATOM   1322  OD1 ASP A 192      43.488  46.541  40.204  1.00 51.63              
ATOM   1323  OD2 ASP A 192      44.667  44.662  40.133  1.00 66.53              
ATOM   1324  N   THR A 193      39.578  43.481  38.813  1.00 42.11              
ATOM   1325  CA  THR A 193      38.610  42.835  37.942  1.00 38.66              
ATOM   1326  C   THR A 193      37.182  43.189  38.299  1.00 35.88              
ATOM   1327  O   THR A 193      36.271  42.919  37.528  1.00 34.97              
ATOM   1328  CB  THR A 193      38.820  41.309  37.858  1.00 37.64              
ATOM   1329  OG1 THR A 193      38.679  40.727  39.156  1.00 39.43              
ATOM   1330  CG2 THR A 193      40.204  40.994  37.309  1.00 28.76              
ATOM   1331  N   ALA A 194      36.997  43.785  39.472  1.00 29.24              
ATOM   1332  CA  ALA A 194      35.664  44.134  39.962  1.00 27.11              
ATOM   1333  C   ALA A 194      34.845  42.856  40.214  1.00 30.67              
ATOM   1334  O   ALA A 194      33.613  42.864  40.143  1.00 29.53              
ATOM   1335  CB  ALA A 194      34.930  45.095  38.971  1.00 26.44              
ATOM   1336  N   VAL A 195      35.546  41.755  40.480  1.00 26.22              
ATOM   1337  CA  VAL A 195      34.898  40.477  40.760  1.00 26.01              
ATOM   1338  C   VAL A 195      34.576  40.394  42.258  1.00 30.91              
ATOM   1339  O   VAL A 195      35.409  40.776  43.119  1.00 31.72              
ATOM   1340  CB  VAL A 195      35.759  39.270  40.323  1.00 28.77              
ATOM   1341  CG1 VAL A 195      35.240  37.961  40.997  1.00 28.39              
ATOM   1342  CG2 VAL A 195      35.779  39.138  38.794  1.00 27.74              
ATOM   1343  N   LEU A 196      33.350  39.949  42.563  1.00 23.42              
ATOM   1344  CA  LEU A 196      32.906  39.789  43.949  1.00 21.10              
ATOM   1345  C   LEU A 196      32.712  38.322  44.237  1.00 26.35              
ATOM   1346  O   LEU A 196      32.193  37.583  43.400  1.00 27.03              
ATOM   1347  CB  LEU A 196      31.607  40.566  44.276  1.00 19.75              
ATOM   1348  CG  LEU A 196      31.011  40.380  45.709  1.00 20.89              
ATOM   1349  CD1 LEU A 196      30.327  41.693  46.255  1.00 18.72              
ATOM   1350  CD2 LEU A 196      29.984  39.219  45.723  1.00 16.86              
ATOM   1351  N   LYS A 197      33.161  37.912  45.422  1.00 23.14              
ATOM   1352  CA  LYS A 197      32.982  36.555  45.906  1.00 23.33              
ATOM   1353  C   LYS A 197      32.430  36.501  47.332  1.00 27.17              
ATOM   1354  O   LYS A 197      32.955  37.131  48.264  1.00 26.15              
ATOM   1355  CB  LYS A 197      34.274  35.762  45.831  1.00 24.85              
ATOM   1356  CG  LYS A 197      34.572  35.369  44.406  1.00 29.83              
ATOM   1357  CD  LYS A 197      35.986  34.955  44.237  1.00 29.00              
ATOM   1358  CE  LYS A 197      36.273  34.714  42.753  1.00 36.13              
ATOM   1359  NZ  LYS A 197      37.148  33.540  42.643  1.00 52.84              
ATOM   1360  N   LEU A 198      31.392  35.699  47.477  1.00 21.65              
ATOM   1361  CA  LEU A 198      30.761  35.428  48.755  1.00 22.37              
ATOM   1362  C   LEU A 198      31.676  34.483  49.531  1.00 26.43              
ATOM   1363  O   LEU A 198      32.205  33.552  48.958  1.00 25.90              
ATOM   1364  CB  LEU A 198      29.423  34.715  48.473  1.00 22.20              
ATOM   1365  CG  LEU A 198      28.494  34.457  49.632  1.00 26.82              
ATOM   1366  CD1 LEU A 198      28.339  35.764  50.448  1.00 26.56              
ATOM   1367  CD2 LEU A 198      27.159  33.966  49.071  1.00 24.77              
ATOM   1368  N   CYS A 199      31.894  34.738  50.824  1.00 22.48              
ATOM   1369  CA  CYS A 199      32.690  33.815  51.647  1.00 20.94              
ATOM   1370  C   CYS A 199      31.968  33.573  52.973  1.00 25.18              
ATOM   1371  O   CYS A 199      30.851  34.071  53.181  1.00 21.66              
ATOM   1372  CB  CYS A 199      34.130  34.312  51.899  1.00 20.02              
ATOM   1373  SG  CYS A 199      34.303  35.800  52.975  1.00 22.18              
ATOM   1374  N   ASP A 200      32.623  32.806  53.850  1.00 22.24              
ATOM   1375  CA  ASP A 200      32.116  32.451  55.176  1.00 19.93              
ATOM   1376  C   ASP A 200      30.788  31.719  55.168  1.00 23.97              
ATOM   1377  O   ASP A 200      29.740  32.300  55.482  1.00 20.90              
ATOM   1378  CB  ASP A 200      32.046  33.648  56.116  1.00 22.04              
ATOM   1379  CG  ASP A 200      31.645  33.243  57.553  1.00 31.77              
ATOM   1380  OD1 ASP A 200      31.591  32.036  57.877  1.00 35.01              
ATOM   1381  OD2 ASP A 200      31.400  34.130  58.370  1.00 33.68              
ATOM   1382  N   PHE A 201      30.833  30.426  54.864  1.00 21.16              
ATOM   1383  CA  PHE A 201      29.636  29.595  54.883  1.00 18.83              
ATOM   1384  C   PHE A 201      29.450  28.882  56.225  1.00 23.66              
ATOM   1385  O   PHE A 201      28.797  27.841  56.293  1.00 24.37              
ATOM   1386  CB  PHE A 201      29.676  28.571  53.747  1.00 18.38              
ATOM   1387  CG  PHE A 201      29.411  29.160  52.391  1.00 18.70              
ATOM   1388  CD1 PHE A 201      28.163  29.044  51.802  1.00 20.09              
ATOM   1389  CD2 PHE A 201      30.410  29.831  51.705  1.00 19.76              
ATOM   1390  CE1 PHE A 201      27.916  29.585  50.554  1.00 19.65              
ATOM   1391  CE2 PHE A 201      30.169  30.374  50.457  1.00 23.24              
ATOM   1392  CZ  PHE A 201      28.921  30.251  49.881  1.00 19.55              
ATOM   1393  N   GLY A 202      30.022  29.444  57.287  1.00 20.90              
ATOM   1394  CA  GLY A 202      29.888  28.861  58.624  1.00 20.68              
ATOM   1395  C   GLY A 202      28.482  28.907  59.222  1.00 26.47              
ATOM   1396  O   GLY A 202      28.174  28.133  60.120  1.00 27.68              
ATOM   1397  N   SER A 203      27.602  29.785  58.729  1.00 22.29              
ATOM   1398  CA  SER A 203      26.205  29.806  59.246  1.00 19.30              
ATOM   1399  C   SER A 203      25.239  29.209  58.222  1.00 21.17              
ATOM   1400  O   SER A 203      24.051  29.055  58.510  1.00 20.05              
ATOM   1401  CB  SER A 203      25.743  31.250  59.531  1.00 19.28              
ATOM   1402  OG  SER A 203      26.649  31.941  60.367  1.00 23.98              
ATOM   1403  N   ALA A 204      25.725  29.007  56.991  1.00 18.80              
ATOM   1404  CA  ALA A 204      24.897  28.534  55.893  1.00 19.61              
ATOM   1405  C   ALA A 204      24.216  27.231  56.245  1.00 25.20              
ATOM   1406  O   ALA A 204      24.801  26.363  56.900  1.00 23.61              
ATOM   1407  CB  ALA A 204      25.736  28.355  54.649  1.00 20.68              
ATOM   1408  N   LYS A 205      23.012  27.064  55.726  1.00 23.22              
ATOM   1409  CA  LYS A 205      22.232  25.877  56.014  1.00 24.16              
ATOM   1410  C   LYS A 205      21.108  25.672  54.999  1.00 29.03              
ATOM   1411  O   LYS A 205      20.482  26.629  54.543  1.00 27.79              
ATOM   1412  CB  LYS A 205      21.575  26.043  57.392  1.00 26.20              
ATOM   1413  CG  LYS A 205      20.909  24.772  57.880  1.00 37.00              
ATOM   1414  CD  LYS A 205      20.707  24.748  59.368  1.00 39.10              
ATOM   1415  CE  LYS A 205      19.939  23.489  59.809  1.00 31.48              
ATOM   1416  NZ  LYS A 205      18.674  23.342  59.052  1.00 35.94              
ATOM   1417  N   GLN A 206      20.780  24.415  54.722  1.00 27.37              
ATOM   1418  CA  GLN A 206      19.627  24.165  53.883  1.00 27.23              
ATOM   1419  C   GLN A 206      18.357  24.396  54.688  1.00 31.02              
ATOM   1420  O   GLN A 206      18.187  23.868  55.778  1.00 32.00              
ATOM   1421  CB  GLN A 206      19.629  22.757  53.307  1.00 29.14              
ATOM   1422  CG  GLN A 206      18.466  22.594  52.329  1.00 43.56              
ATOM   1423  CD  GLN A 206      18.420  21.254  51.651  1.00 52.38              
ATOM   1424  OE1 GLN A 206      18.982  20.271  52.134  1.00 45.97              
ATOM   1425  NE2 GLN A 206      17.713  21.198  50.538  1.00 51.50              
ATOM   1426  N   LEU A 207      17.476  25.235  54.176  1.00 28.56              
ATOM   1427  CA  LEU A 207      16.243  25.511  54.878  1.00 29.06              
ATOM   1428  C   LEU A 207      15.139  24.685  54.261  1.00 37.77              
ATOM   1429  O   LEU A 207      14.860  24.824  53.074  1.00 38.03              
ATOM   1430  CB  LEU A 207      15.899  27.015  54.814  1.00 28.35              
ATOM   1431  CG  LEU A 207      16.919  27.992  55.427  1.00 31.94              
ATOM   1432  CD1 LEU A 207      16.395  29.403  55.313  1.00 31.22              
ATOM   1433  CD2 LEU A 207      17.317  27.644  56.862  1.00 29.10              
ATOM   1434  N   VAL A 208      14.539  23.798  55.055  1.00 38.61              
ATOM   1435  CA  VAL A 208      13.443  22.931  54.587  1.00 38.74              
ATOM   1436  C   VAL A 208      12.090  23.352  55.188  1.00 40.83              
ATOM   1437  O   VAL A 208      11.953  23.494  56.397  1.00 40.32              
ATOM   1438  CB  VAL A 208      13.764  21.455  54.879  1.00 43.21              
ATOM   1439  CG1 VAL A 208      12.594  20.523  54.431  1.00 43.29              
ATOM   1440  CG2 VAL A 208      15.076  21.074  54.241  1.00 42.20              
ATOM   1441  N   ARG A 209      11.106  23.588  54.337  1.00 39.04              
ATOM   1442  CA  ARG A 209       9.792  24.021  54.805  1.00 40.49              
ATOM   1443  C   ARG A 209       9.264  23.080  55.900  1.00 44.52              
ATOM   1444  O   ARG A 209       9.396  21.844  55.793  1.00 42.43              
ATOM   1445  CB  ARG A 209       8.810  24.162  53.634  1.00 42.77              
ATOM   1446  CG  ARG A 209       7.358  24.219  54.060  1.00 62.96              
ATOM   1447  CD  ARG A 209       6.934  25.640  54.401  1.00 81.82              
ATOM   1448  NE  ARG A 209       6.089  26.225  53.360  1.00 96.73              
ATOM   1449  CZ  ARG A 209       5.127  27.119  53.578  1.00  0.11              
ATOM   1450  NH1 ARG A 209       4.868  27.544  54.813  1.00 90.20              
ATOM   1451  NH2 ARG A 209       4.425  27.591  52.553  1.00 89.44              
ATOM   1452  N   GLY A 210       8.799  23.677  57.006  1.00 41.07              
ATOM   1453  CA  GLY A 210       8.332  22.935  58.166  1.00 39.33              
ATOM   1454  C   GLY A 210       9.422  22.595  59.170  1.00 42.02              
ATOM   1455  O   GLY A 210       9.141  22.105  60.270  1.00 43.39              
ATOM   1456  N   GLU A 211      10.679  22.821  58.819  1.00 36.07              
ATOM   1457  CA  GLU A 211      11.727  22.542  59.804  1.00 36.68              
ATOM   1458  C   GLU A 211      12.092  23.845  60.525  1.00 40.48              
ATOM   1459  O   GLU A 211      12.234  24.903  59.891  1.00 41.65              
ATOM   1460  CB  GLU A 211      12.960  21.921  59.156  1.00 37.93              
ATOM   1461  CG  GLU A 211      12.737  20.537  58.630  1.00 45.75              
ATOM   1462  CD  GLU A 211      13.997  19.923  58.070  1.00 64.20              
ATOM   1463  OE1 GLU A 211      15.079  20.550  58.192  1.00 53.57              
ATOM   1464  OE2 GLU A 211      13.902  18.797  57.534  1.00 63.60              
ATOM   1465  N   PRO A 212      12.181  23.804  61.866  1.00 34.75              
ATOM   1466  CA  PRO A 212      12.515  25.122  62.436  1.00 33.42              
ATOM   1467  C   PRO A 212      14.025  25.411  62.391  1.00 33.41              
ATOM   1468  O   PRO A 212      14.852  24.489  62.283  1.00 31.47              
ATOM   1469  CB  PRO A 212      12.016  25.010  63.884  1.00 35.16              
ATOM   1470  CG  PRO A 212      12.111  23.534  64.209  1.00 38.25              
ATOM   1471  CD  PRO A 212      11.877  22.797  62.912  1.00 34.43              
ATOM   1472  N   ASN A 213      14.392  26.690  62.408  1.00 28.34              
ATOM   1473  CA  ASN A 213      15.825  27.030  62.410  1.00 27.31              
ATOM   1474  C   ASN A 213      16.127  28.106  63.448  1.00 28.19              
ATOM   1475  O   ASN A 213      15.238  28.855  63.851  1.00 25.94              
ATOM   1476  CB  ASN A 213      16.298  27.438  60.992  1.00 27.68              
ATOM   1477  CG  ASN A 213      16.364  26.247  60.026  1.00 32.10              
ATOM   1478  OD1 ASN A 213      17.310  25.469  60.043  1.00 28.92              
ATOM   1479  ND2 ASN A 213      15.355  26.104  59.202  1.00 25.52              
ATOM   1480  N   VAL A 214      17.364  28.168  63.924  1.00 24.05              
ATOM   1481  CA  VAL A 214      17.688  29.161  64.967  1.00 21.75              
ATOM   1482  C   VAL A 214      17.538  30.607  64.497  1.00 28.15              
ATOM   1483  O   VAL A 214      17.882  30.965  63.372  1.00 28.75              
ATOM   1484  CB  VAL A 214      19.046  28.904  65.601  1.00 22.36              
ATOM   1485  CG1 VAL A 214      19.110  27.443  66.153  1.00 21.09              
ATOM   1486  CG2 VAL A 214      20.193  29.258  64.609  1.00 20.16              
ATOM   1487  N   SER A 215      16.978  31.429  65.362  1.00 25.82              
ATOM   1488  CA  SER A 215      16.774  32.839  65.044  1.00 26.20              
ATOM   1489  C   SER A 215      17.969  33.728  65.446  1.00 25.13              
ATOM   1490  O   SER A 215      17.941  34.922  65.234  1.00 26.39              
ATOM   1491  CB  SER A 215      15.502  33.347  65.737  1.00 30.55              
ATOM   1492  OG  SER A 215      15.366  32.806  67.023  1.00 44.99              
ATOM   1493  N   TYR A 216      19.002  33.152  66.036  1.00 18.66              
ATOM   1494  CA  TYR A 216      20.152  33.928  66.499  1.00 21.43              
ATOM   1495  C   TYR A 216      21.330  34.024  65.493  1.00 27.71              
ATOM   1496  O   TYR A 216      22.412  34.487  65.842  1.00 26.95              
ATOM   1497  CB  TYR A 216      20.623  33.484  67.905  1.00 22.06              
ATOM   1498  CG  TYR A 216      20.928  32.011  68.027  1.00 24.59              
ATOM   1499  CD1 TYR A 216      22.132  31.500  67.582  1.00 26.47              
ATOM   1500  CD2 TYR A 216      20.019  31.121  68.610  1.00 24.83              
ATOM   1501  CE1 TYR A 216      22.428  30.137  67.672  1.00 26.13              
ATOM   1502  CE2 TYR A 216      20.335  29.759  68.739  1.00 24.25              
ATOM   1503  CZ  TYR A 216      21.532  29.286  68.251  1.00 31.43              
ATOM   1504  OH  TYR A 216      21.860  27.955  68.340  1.00 36.51              
ATOM   1505  N   ILE A 217      21.083  33.674  64.230  1.00 23.69              
ATOM   1506  CA  ILE A 217      22.105  33.865  63.215  1.00 22.28              
ATOM   1507  C   ILE A 217      21.997  35.271  62.613  1.00 23.80              
ATOM   1508  O   ILE A 217      21.064  36.008  62.894  1.00 21.81              
ATOM   1509  CB  ILE A 217      22.045  32.741  62.105  1.00 23.40              
ATOM   1510  CG1 ILE A 217      20.597  32.411  61.765  1.00 21.60              
ATOM   1511  CG2 ILE A 217      22.814  31.502  62.584  1.00 20.97              
ATOM   1512  CD1 ILE A 217      19.853  33.480  61.024  1.00 11.74              
ATOM   1513  N   CYS A 218      22.947  35.625  61.756  1.00 22.74              
ATOM   1514  CA  CYS A 218      22.934  36.918  61.057  1.00 21.34              
ATOM   1515  C   CYS A 218      23.421  38.076  61.907  1.00 23.61              
ATOM   1516  O   CYS A 218      23.157  38.130  63.093  1.00 21.37              
ATOM   1517  CB  CYS A 218      21.599  37.193  60.376  1.00 20.58              
ATOM   1518  SG  CYS A 218      21.780  38.306  58.970  1.00 23.15              
ATOM   1519  N   SER A 219      24.228  38.942  61.315  1.00 21.59              
ATOM   1520  CA  SER A 219      24.910  39.983  62.073  1.00 21.57              
ATOM   1521  C   SER A 219      24.224  41.324  62.188  1.00 26.41              
ATOM   1522  O   SER A 219      23.499  41.733  61.295  1.00 25.41              
ATOM   1523  CB  SER A 219      26.340  40.144  61.569  1.00 22.95              
ATOM   1524  OG  SER A 219      26.986  38.889  61.663  1.00 26.88              
ATOM   1525  N   ARG A 220      24.505  42.008  63.292  1.00 25.30              
ATOM   1526  CA  ARG A 220      23.928  43.323  63.622  1.00 26.05              
ATOM   1527  C   ARG A 220      23.909  44.254  62.409  1.00 25.23              
ATOM   1528  O   ARG A 220      24.891  44.371  61.691  1.00 26.88              
ATOM   1529  CB  ARG A 220      24.768  43.971  64.750  1.00 29.95              
ATOM   1530  CG  ARG A 220      24.213  45.314  65.253  1.00 50.50              
ATOM   1531  CD  ARG A 220      25.080  45.924  66.362  1.00 56.95              
ATOM   1532  NE  ARG A 220      26.433  46.142  65.873  1.00 54.05              
ATOM   1533  CZ  ARG A 220      27.151  47.224  66.125  1.00 60.20              
ATOM   1534  NH1 ARG A 220      26.657  48.190  66.884  1.00 44.37              
ATOM   1535  NH2 ARG A 220      28.372  47.329  65.623  1.00 48.91              
ATOM   1536  N   TYR A 221      22.798  44.902  62.166  1.00 21.02              
ATOM   1537  CA  TYR A 221      22.568  45.792  61.006  1.00 21.87              
ATOM   1538  C   TYR A 221      22.150  45.161  59.709  1.00 23.73              
ATOM   1539  O   TYR A 221      21.941  45.838  58.787  1.00 22.38              
ATOM   1540  CB  TYR A 221      23.749  46.644  60.481  1.00 23.72              
ATOM   1541  CG  TYR A 221      24.503  47.483  61.445  1.00 26.25              
ATOM   1542  CD1 TYR A 221      23.922  47.973  62.552  1.00 28.67              
ATOM   1543  CD2 TYR A 221      25.826  47.727  61.249  1.00 27.56              
ATOM   1544  CE1 TYR A 221      24.613  48.680  63.411  1.00 33.17              
ATOM   1545  CE2 TYR A 221      26.523  48.456  62.093  1.00 28.35              
ATOM   1546  CZ  TYR A 221      25.915  48.941  63.182  1.00 40.87              
ATOM   1547  OH  TYR A 221      26.624  49.673  64.063  1.00 49.67              
ATOM   1548  N   TYR A 222      22.031  43.858  59.652  1.00 21.76              
ATOM   1549  CA  TYR A 222      21.866  43.145  58.403  1.00 20.76              
ATOM   1550  C   TYR A 222      20.671  42.268  58.599  1.00 23.28              
ATOM   1551  O   TYR A 222      20.066  41.865  57.693  1.00 21.06              
ATOM   1552  CB  TYR A 222      23.094  42.490  57.775  1.00 19.80              
ATOM   1553  CG  TYR A 222      24.179  43.491  57.629  1.00 19.62              
ATOM   1554  CD1 TYR A 222      24.155  44.410  56.609  1.00 19.73              
ATOM   1555  CD2 TYR A 222      25.178  43.584  58.557  1.00 19.65              
ATOM   1556  CE1 TYR A 222      25.072  45.333  56.513  1.00 17.48              
ATOM   1557  CE2 TYR A 222      26.113  44.514  58.458  1.00 20.86              
ATOM   1558  CZ  TYR A 222      26.054  45.391  57.437  1.00 28.30              
ATOM   1559  OH  TYR A 222      26.987  46.325  57.352  1.00 24.20              
ATOM   1560  N   ARG A 223      20.333  42.030  59.836  1.00 21.54              
ATOM   1561  CA  ARG A 223      19.228  41.133  60.191  1.00 20.65              
ATOM   1562  C   ARG A 223      17.806  41.467  59.788  1.00 22.43              
ATOM   1563  O   ARG A 223      17.278  42.546  60.055  1.00 20.92              
ATOM   1564  CB  ARG A 223      19.282  40.791  61.668  1.00 19.48              
ATOM   1565  CG  ARG A 223      20.658  40.687  62.263  1.00 20.89              
ATOM   1566  CD  ARG A 223      20.467  40.449  63.744  1.00 25.09              
ATOM   1567  NE  ARG A 223      20.070  39.063  63.939  1.00 31.55              
ATOM   1568  CZ  ARG A 223      19.192  38.595  64.821  1.00 43.86              
ATOM   1569  NH1 ARG A 223      18.571  39.363  65.715  1.00 30.14              
ATOM   1570  NH2 ARG A 223      18.995  37.286  64.840  1.00 25.40              
ATOM   1571  N   ALA A 224      17.185  40.514  59.124  1.00 19.80              
ATOM   1572  CA  ALA A 224      15.800  40.681  58.693  1.00 17.90              
ATOM   1573  C   ALA A 224      14.903  40.844  59.911  1.00 21.16              
ATOM   1574  O   ALA A 224      15.170  40.249  60.985  1.00 21.85              
ATOM   1575  CB  ALA A 224      15.367  39.450  57.813  1.00 17.32              
ATOM   1576  N   PRO A 225      13.832  41.658  59.783  1.00 18.58              
ATOM   1577  CA  PRO A 225      12.979  41.883  60.949  1.00 18.38              
ATOM   1578  C   PRO A 225      12.355  40.611  61.547  1.00 27.14              
ATOM   1579  O   PRO A 225      12.192  40.508  62.778  1.00 29.63              
ATOM   1580  CB  PRO A 225      11.924  42.894  60.441  1.00 19.60              
ATOM   1581  CG  PRO A 225      11.936  42.740  58.927  1.00 23.32              
ATOM   1582  CD  PRO A 225      13.338  42.389  58.586  1.00 20.34              
ATOM   1583  N   GLU A 226      12.080  39.609  60.717  1.00 23.99              
ATOM   1584  CA  GLU A 226      11.511  38.362  61.244  1.00 23.32              
ATOM   1585  C   GLU A 226      12.527  37.644  62.160  1.00 28.27              
ATOM   1586  O   GLU A 226      12.139  37.014  63.171  1.00 29.80              
ATOM   1587  CB  GLU A 226      10.955  37.451  60.120  1.00 23.58              
ATOM   1588  CG  GLU A 226      12.005  36.914  59.131  1.00 20.48              
ATOM   1589  CD  GLU A 226      12.172  37.813  57.889  1.00 23.41              
ATOM   1590  OE1 GLU A 226      11.857  39.004  57.993  1.00 22.95              
ATOM   1591  OE2 GLU A 226      12.589  37.322  56.806  1.00 22.70              
ATOM   1592  N   LEU A 227      13.825  37.800  61.870  1.00 22.39              
ATOM   1593  CA  LEU A 227      14.857  37.226  62.766  1.00 20.96              
ATOM   1594  C   LEU A 227      14.862  38.012  64.088  1.00 25.28              
ATOM   1595  O   LEU A 227      14.902  37.435  65.168  1.00 25.78              
ATOM   1596  CB  LEU A 227      16.262  37.319  62.155  1.00 20.01              
ATOM   1597  CG  LEU A 227      16.572  36.478  60.891  1.00 23.71              
ATOM   1598  CD1 LEU A 227      18.030  36.716  60.486  1.00 21.73              
ATOM   1599  CD2 LEU A 227      16.298  34.957  61.135  1.00 19.50              
ATOM   1600  N   ILE A 228      14.825  39.337  63.990  1.00 22.52              
ATOM   1601  CA  ILE A 228      14.816  40.178  65.181  1.00 22.82              
ATOM   1602  C   ILE A 228      13.601  39.778  66.025  1.00 27.86              
ATOM   1603  O   ILE A 228      13.708  39.631  67.206  1.00 26.53              
ATOM   1604  CB  ILE A 228      14.793  41.700  64.834  1.00 25.62              
ATOM   1605  CG1 ILE A 228      16.022  42.090  63.986  1.00 25.44              
ATOM   1606  CG2 ILE A 228      14.761  42.549  66.154  1.00 25.79              
ATOM   1607  CD1 ILE A 228      16.001  43.603  63.488  1.00 22.53              
ATOM   1608  N   PHE A 229      12.455  39.576  65.381  1.00 27.26              
ATOM   1609  CA  PHE A 229      11.235  39.147  66.062  1.00 26.15              
ATOM   1610  C   PHE A 229      11.243  37.723  66.607  1.00 30.01              
ATOM   1611  O   PHE A 229      10.265  37.322  67.217  1.00 29.44              
ATOM   1612  CB  PHE A 229      10.010  39.337  65.165  1.00 26.51              
ATOM   1613  CG  PHE A 229       9.496  40.757  65.134  1.00 26.47              
ATOM   1614  CD1 PHE A 229       9.056  41.387  66.310  1.00 28.55              
ATOM   1615  CD2 PHE A 229       9.422  41.454  63.955  1.00 25.00              
ATOM   1616  CE1 PHE A 229       8.521  42.652  66.267  1.00 27.53              
ATOM   1617  CE2 PHE A 229       8.928  42.750  63.925  1.00 26.77              
ATOM   1618  CZ  PHE A 229       8.490  43.345  65.081  1.00 24.38              
ATOM   1619  N   GLY A 230      12.304  36.947  66.364  1.00 25.76              
ATOM   1620  CA  GLY A 230      12.430  35.598  66.904  1.00 23.83              
ATOM   1621  C   GLY A 230      11.760  34.443  66.142  1.00 30.22              
ATOM   1622  O   GLY A 230      11.515  33.368  66.719  1.00 30.09              
ATOM   1623  N   ALA A 231      11.474  34.650  64.854  1.00 24.95              
ATOM   1624  CA  ALA A 231      10.885  33.604  64.015  1.00 24.65              
ATOM   1625  C   ALA A 231      11.883  32.484  63.798  1.00 28.89              
ATOM   1626  O   ALA A 231      13.082  32.741  63.662  1.00 28.45              
ATOM   1627  CB  ALA A 231      10.446  34.194  62.636  1.00 25.25              
ATOM   1628  N   THR A 232      11.381  31.244  63.778  1.00 27.28              
ATOM   1629  CA  THR A 232      12.180  30.035  63.492  1.00 27.23              
ATOM   1630  C   THR A 232      11.693  29.397  62.166  1.00 28.80              
ATOM   1631  O   THR A 232      12.229  28.377  61.724  1.00 28.72              
ATOM   1632  CB  THR A 232      12.089  28.997  64.626  1.00 33.19              
ATOM   1633  OG1 THR A 232      10.717  28.645  64.800  1.00 32.50              
ATOM   1634  CG2 THR A 232      12.647  29.564  65.938  1.00 26.04              
ATOM   1635  N   ASP A 233      10.672  29.986  61.557  1.00 24.27              
ATOM   1636  CA  ASP A 233      10.145  29.454  60.281  1.00 25.48              
ATOM   1637  C   ASP A 233      10.560  30.363  59.101  1.00 29.88              
ATOM   1638  O   ASP A 233       9.873  30.396  58.077  1.00 28.91              
ATOM   1639  CB  ASP A 233       8.595  29.361  60.334  1.00 25.06              
ATOM   1640  CG  ASP A 233       7.955  30.727  60.463  1.00 38.74              
ATOM   1641  OD1 ASP A 233       8.718  31.678  60.766  1.00 39.09              
ATOM   1642  OD2 ASP A 233       6.728  30.883  60.218  1.00 40.76              
ATOM   1643  N   TYR A 234      11.632  31.146  59.267  1.00 25.93              
ATOM   1644  CA  TYR A 234      12.054  32.060  58.199  1.00 24.31              
ATOM   1645  C   TYR A 234      12.567  31.264  56.975  1.00 28.82              
ATOM   1646  O   TYR A 234      12.942  30.080  57.091  1.00 24.65              
ATOM   1647  CB  TYR A 234      13.123  33.037  58.685  1.00 22.61              
ATOM   1648  CG  TYR A 234      14.359  32.344  59.223  1.00 20.70              
ATOM   1649  CD1 TYR A 234      15.370  31.883  58.364  1.00 21.08              
ATOM   1650  CD2 TYR A 234      14.485  32.076  60.601  1.00 19.44              
ATOM   1651  CE1 TYR A 234      16.517  31.272  58.877  1.00 16.57              
ATOM   1652  CE2 TYR A 234      15.594  31.410  61.114  1.00 16.73              
ATOM   1653  CZ  TYR A 234      16.612  31.056  60.284  1.00 17.71              
ATOM   1654  OH  TYR A 234      17.703  30.404  60.847  1.00 21.16              
ATOM   1655  N   THR A 235      12.606  31.954  55.828  1.00 28.08              
ATOM   1656  CA  THR A 235      13.054  31.383  54.556  1.00 29.02              
ATOM   1657  C   THR A 235      14.384  32.045  54.128  1.00 31.39              
ATOM   1658  O   THR A 235      14.957  32.857  54.867  1.00 27.91              
ATOM   1659  CB  THR A 235      12.002  31.643  53.462  1.00 32.65              
ATOM   1660  OG1 THR A 235      11.954  33.056  53.233  1.00 31.05              
ATOM   1661  CG2 THR A 235      10.562  31.168  53.907  1.00 20.86              
ATOM   1662  N   SER A 236      14.822  31.719  52.914  1.00 24.96              
ATOM   1663  CA  SER A 236      16.034  32.265  52.313  1.00 23.85              
ATOM   1664  C   SER A 236      15.901  33.747  52.029  1.00 23.19              
ATOM   1665  O   SER A 236      16.886  34.415  51.768  1.00 22.52              
ATOM   1666  CB  SER A 236      16.336  31.556  50.986  1.00 27.61              
ATOM   1667  OG  SER A 236      16.882  30.268  51.218  1.00 33.54              
ATOM   1668  N   SER A 237      14.682  34.263  52.073  1.00 18.41              
ATOM   1669  CA  SER A 237      14.493  35.679  51.825  1.00 18.65              
ATOM   1670  C   SER A 237      15.205  36.536  52.887  1.00 25.98              
ATOM   1671  O   SER A 237      15.361  37.758  52.685  1.00 25.92              
ATOM   1672  CB  SER A 237      13.018  36.062  51.673  1.00 20.06              
ATOM   1673  OG  SER A 237      12.307  35.916  52.892  1.00 25.84              
ATOM   1674  N   ILE A 238      15.660  35.915  53.989  1.00 18.66              
ATOM   1675  CA  ILE A 238      16.438  36.682  54.982  1.00 17.37              
ATOM   1676  C   ILE A 238      17.738  37.234  54.336  1.00 22.59              
ATOM   1677  O   ILE A 238      18.163  38.362  54.636  1.00 20.35              
ATOM   1678  CB  ILE A 238      16.719  35.902  56.290  1.00 18.24              
ATOM   1679  CG1 ILE A 238      17.671  34.728  56.048  1.00 18.29              
ATOM   1680  CG2 ILE A 238      15.412  35.534  57.016  1.00 15.94              
ATOM   1681  CD1 ILE A 238      18.378  34.245  57.355  1.00 18.48              
ATOM   1682  N   ASP A 239      18.306  36.464  53.401  1.00 20.03              
ATOM   1683  CA  ASP A 239      19.528  36.846  52.665  1.00 19.40              
ATOM   1684  C   ASP A 239      19.255  38.057  51.753  1.00 26.29              
ATOM   1685  O   ASP A 239      20.108  38.886  51.516  1.00 25.57              
ATOM   1686  CB  ASP A 239      19.971  35.694  51.781  1.00 19.36              
ATOM   1687  CG  ASP A 239      20.768  34.630  52.516  1.00 23.10              
ATOM   1688  OD1 ASP A 239      21.156  34.798  53.704  1.00 20.63              
ATOM   1689  OD2 ASP A 239      20.983  33.574  51.884  1.00 28.08              
ATOM   1690  N   VAL A 240      18.046  38.146  51.227  1.00 25.22              
ATOM   1691  CA  VAL A 240      17.700  39.259  50.345  1.00 23.52              
ATOM   1692  C   VAL A 240      17.590  40.536  51.140  1.00 24.13              
ATOM   1693  O   VAL A 240      18.054  41.589  50.691  1.00 23.12              
ATOM   1694  CB  VAL A 240      16.413  38.967  49.534  1.00 25.88              
ATOM   1695  CG1 VAL A 240      15.902  40.253  48.876  1.00 25.61              
ATOM   1696  CG2 VAL A 240      16.718  37.900  48.496  1.00 25.24              
ATOM   1697  N   TRP A 241      16.983  40.443  52.326  1.00 20.74              
ATOM   1698  CA  TRP A 241      16.890  41.605  53.240  1.00 19.58              
ATOM   1699  C   TRP A 241      18.333  42.077  53.553  1.00 20.45              
ATOM   1700  O   TRP A 241      18.663  43.232  53.360  1.00 21.25              
ATOM   1701  CB  TRP A 241      16.182  41.227  54.548  1.00 17.42              
ATOM   1702  CG  TRP A 241      16.204  42.342  55.560  1.00 17.74              
ATOM   1703  CD1 TRP A 241      17.257  42.705  56.366  1.00 20.20              
ATOM   1704  CD2 TRP A 241      15.187  43.351  55.751  1.00 17.78              
ATOM   1705  NE1 TRP A 241      16.937  43.862  57.079  1.00 19.08              
ATOM   1706  CE2 TRP A 241      15.690  44.288  56.700  1.00 20.63              
ATOM   1707  CE3 TRP A 241      13.895  43.542  55.228  1.00 19.08              
ATOM   1708  CZ2 TRP A 241      14.922  45.368  57.172  1.00 19.93              
ATOM   1709  CZ3 TRP A 241      13.131  44.645  55.696  1.00 20.51              
ATOM   1710  CH2 TRP A 241      13.653  45.543  56.638  1.00 20.60              
ATOM   1711  N   SER A 242      19.208  41.147  53.926  1.00 16.39              
ATOM   1712  CA  SER A 242      20.616  41.470  54.189  1.00 16.30              
ATOM   1713  C   SER A 242      21.316  42.144  53.011  1.00 22.87              
ATOM   1714  O   SER A 242      22.099  43.093  53.200  1.00 21.81              
ATOM   1715  CB  SER A 242      21.399  40.230  54.605  1.00 16.38              
ATOM   1716  OG  SER A 242      20.855  39.713  55.786  1.00 20.49              
ATOM   1717  N   ALA A 243      21.068  41.632  51.805  1.00 19.72              
ATOM   1718  CA  ALA A 243      21.665  42.193  50.602  1.00 20.07              
ATOM   1719  C   ALA A 243      21.121  43.597  50.345  1.00 22.97              
ATOM   1720  O   ALA A 243      21.879  44.502  49.987  1.00 23.67              
ATOM   1721  CB  ALA A 243      21.462  41.251  49.369  1.00 20.97              
ATOM   1722  N   GLY A 244      19.836  43.816  50.619  1.00 19.03              
ATOM   1723  CA  GLY A 244      19.282  45.163  50.523  1.00 18.84              
ATOM   1724  C   GLY A 244      19.947  46.135  51.512  1.00 22.64              
ATOM   1725  O   GLY A 244      20.129  47.326  51.222  1.00 24.64              
ATOM   1726  N   CYS A 245      20.297  45.640  52.697  1.00 17.26              
ATOM   1727  CA  CYS A 245      20.937  46.473  53.713  1.00 17.01              
ATOM   1728  C   CYS A 245      22.331  46.899  53.222  1.00 21.18              
ATOM   1729  O   CYS A 245      22.776  48.016  53.497  1.00 20.20              
ATOM   1730  CB  CYS A 245      21.067  45.717  55.048  1.00 16.28              
ATOM   1731  SG  CYS A 245      19.508  45.533  55.940  1.00 20.29              
ATOM   1732  N   VAL A 246      23.029  45.979  52.552  1.00 16.08              
ATOM   1733  CA  VAL A 246      24.366  46.246  52.029  1.00 17.21              
ATOM   1734  C   VAL A 246      24.242  47.279  50.897  1.00 23.61              
ATOM   1735  O   VAL A 246      25.026  48.226  50.849  1.00 24.11              
ATOM   1736  CB  VAL A 246      25.040  44.933  51.509  1.00 20.23              
ATOM   1737  CG1 VAL A 246      26.359  45.226  50.720  1.00 18.67              
ATOM   1738  CG2 VAL A 246      25.265  43.938  52.684  1.00 18.79              
ATOM   1739  N   LEU A 247      23.271  47.087  49.993  1.00 19.38              
ATOM   1740  CA  LEU A 247      23.053  48.029  48.894  1.00 20.72              
ATOM   1741  C   LEU A 247      22.802  49.438  49.441  1.00 24.92              
ATOM   1742  O   LEU A 247      23.447  50.379  49.045  1.00 25.72              
ATOM   1743  CB  LEU A 247      21.871  47.583  48.009  1.00 21.96              
ATOM   1744  CG  LEU A 247      21.297  48.640  47.034  1.00 26.21              
ATOM   1745  CD1 LEU A 247      22.341  49.110  45.977  1.00 24.68              
ATOM   1746  CD2 LEU A 247      20.007  48.135  46.370  1.00 27.79              
ATOM   1747  N   ALA A 248      21.843  49.564  50.348  1.00 21.82              
ATOM   1748  CA  ALA A 248      21.500  50.837  50.974  1.00 18.61              
ATOM   1749  C   ALA A 248      22.707  51.486  51.664  1.00 24.12              
ATOM   1750  O   ALA A 248      22.924  52.690  51.558  1.00 26.20              
ATOM   1751  CB  ALA A 248      20.357  50.618  51.966  1.00 17.62              
ATOM   1752  N   GLU A 249      23.511  50.679  52.346  1.00 21.52              
ATOM   1753  CA  GLU A 249      24.718  51.154  53.033  1.00 20.94              
ATOM   1754  C   GLU A 249      25.781  51.671  52.055  1.00 24.87              
ATOM   1755  O   GLU A 249      26.459  52.655  52.339  1.00 23.80              
ATOM   1756  CB  GLU A 249      25.301  50.014  53.873  1.00 22.52              
ATOM   1757  CG  GLU A 249      26.522  50.407  54.674  1.00 19.10              
ATOM   1758  CD  GLU A 249      26.917  49.357  55.679  1.00 26.83              
ATOM   1759  OE1 GLU A 249      26.092  48.504  56.069  1.00 20.31              
ATOM   1760  OE2 GLU A 249      28.057  49.419  56.129  1.00 21.14              
ATOM   1761  N   LEU A 250      25.961  50.980  50.923  1.00 22.83              
ATOM   1762  CA  LEU A 250      26.906  51.404  49.889  1.00 21.21              
ATOM   1763  C   LEU A 250      26.425  52.719  49.263  1.00 28.96              
ATOM   1764  O   LEU A 250      27.232  53.583  48.924  1.00 29.35              
ATOM   1765  CB  LEU A 250      27.045  50.331  48.797  1.00 20.55              
ATOM   1766  CG  LEU A 250      27.753  49.008  49.182  1.00 22.28              
ATOM   1767  CD1 LEU A 250      27.819  47.994  47.988  1.00 20.40              
ATOM   1768  CD2 LEU A 250      29.149  49.336  49.704  1.00 19.82              
ATOM   1769  N   LEU A 251      25.104  52.899  49.161  1.00 25.23              
ATOM   1770  CA  LEU A 251      24.537  54.145  48.649  1.00 23.55              
ATOM   1771  C   LEU A 251      24.645  55.260  49.694  1.00 30.41              
ATOM   1772  O   LEU A 251      24.962  56.392  49.371  1.00 33.29              
ATOM   1773  CB  LEU A 251      23.053  53.972  48.286  1.00 22.37              
ATOM   1774  CG  LEU A 251      22.745  53.064  47.094  1.00 26.96              
ATOM   1775  CD1 LEU A 251      21.239  52.890  46.893  1.00 25.40              
ATOM   1776  CD2 LEU A 251      23.420  53.633  45.811  1.00 31.01              
ATOM   1777  N   LEU A 252      24.348  54.954  50.947  1.00 26.78              
ATOM   1778  CA  LEU A 252      24.339  55.982  51.983  1.00 27.34              
ATOM   1779  C   LEU A 252      25.683  56.377  52.573  1.00 29.07              
ATOM   1780  O   LEU A 252      25.818  57.470  53.075  1.00 30.97              
ATOM   1781  CB  LEU A 252      23.456  55.537  53.143  1.00 28.39              
ATOM   1782  CG  LEU A 252      21.949  55.567  52.950  1.00 34.69              
ATOM   1783  CD1 LEU A 252      21.407  54.665  54.032  1.00 36.71              
ATOM   1784  CD2 LEU A 252      21.405  57.018  53.155  1.00 34.68              
ATOM   1785  N   GLY A 253      26.627  55.450  52.631  1.00 24.88              
ATOM   1786  CA  GLY A 253      27.920  55.678  53.255  1.00 23.71              
ATOM   1787  C   GLY A 253      27.887  55.234  54.712  1.00 28.00              
ATOM   1788  O   GLY A 253      28.868  55.404  55.436  1.00 26.65              
ATOM   1789  N   GLN A 254      26.757  54.667  55.152  1.00 21.76              
ATOM   1790  CA  GLN A 254      26.662  54.157  56.535  1.00 20.83              
ATOM   1791  C   GLN A 254      25.486  53.184  56.590  1.00 23.22              
ATOM   1792  O   GLN A 254      24.670  53.148  55.689  1.00 25.47              
ATOM   1793  CB  GLN A 254      26.449  55.297  57.536  1.00 20.17              
ATOM   1794  CG  GLN A 254      25.182  56.113  57.232  1.00 23.97              
ATOM   1795  CD  GLN A 254      25.073  57.344  58.121  1.00 56.04              
ATOM   1796  OE1 GLN A 254      25.886  58.269  58.032  1.00 61.22              
ATOM   1797  NE2 GLN A 254      24.081  57.353  58.992  1.00 33.20              
ATOM   1798  N   PRO A 255      25.395  52.388  57.653  1.00 18.90              
ATOM   1799  CA  PRO A 255      24.314  51.386  57.706  1.00 17.86              
ATOM   1800  C   PRO A 255      22.958  52.054  57.755  1.00 25.33              
ATOM   1801  O   PRO A 255      22.761  53.053  58.465  1.00 25.55              
ATOM   1802  CB  PRO A 255      24.572  50.622  59.024  1.00 18.29              
ATOM   1803  CG  PRO A 255      25.989  50.926  59.415  1.00 24.03              
ATOM   1804  CD  PRO A 255      26.456  52.157  58.660  1.00 20.33              
ATOM   1805  N   ILE A 256      21.998  51.487  57.033  1.00 23.72              
ATOM   1806  CA  ILE A 256      20.652  52.046  57.020  1.00 22.47              
ATOM   1807  C   ILE A 256      19.884  51.752  58.310  1.00 23.72              
ATOM   1808  O   ILE A 256      19.116  52.592  58.768  1.00 22.43              
ATOM   1809  CB  ILE A 256      19.863  51.605  55.771  1.00 25.44              
ATOM   1810  CG1 ILE A 256      18.514  52.343  55.732  1.00 26.34              
ATOM   1811  CG2 ILE A 256      19.697  50.080  55.773  1.00 24.84              
ATOM   1812  CD1 ILE A 256      17.803  52.325  54.391  1.00 27.12              
ATOM   1813  N   PHE A 257      20.074  50.566  58.898  1.00 20.45              
ATOM   1814  CA  PHE A 257      19.335  50.232  60.139  1.00 20.49              
ATOM   1815  C   PHE A 257      20.227  49.915  61.330  1.00 24.39              
ATOM   1816  O   PHE A 257      20.266  48.785  61.789  1.00 22.99              
ATOM   1817  CB  PHE A 257      18.340  49.066  59.912  1.00 21.03              
ATOM   1818  CG  PHE A 257      17.377  49.279  58.760  1.00 20.29              
ATOM   1819  CD1 PHE A 257      16.614  50.454  58.671  1.00 21.74              
ATOM   1820  CD2 PHE A 257      17.208  48.295  57.786  1.00 20.92              
ATOM   1821  CE1 PHE A 257      15.696  50.646  57.630  1.00 21.76              
ATOM   1822  CE2 PHE A 257      16.303  48.491  56.723  1.00 23.29              
ATOM   1823  CZ  PHE A 257      15.553  49.665  56.652  1.00 20.19              
ATOM   1824  N   PRO A 258      20.952  50.916  61.851  1.00 24.55              
ATOM   1825  CA  PRO A 258      21.843  50.665  63.009  1.00 24.68              
ATOM   1826  C   PRO A 258      21.042  50.513  64.305  1.00 27.43              
ATOM   1827  O   PRO A 258      19.847  50.757  64.321  1.00 24.94              
ATOM   1828  CB  PRO A 258      22.692  51.954  63.081  1.00 24.96              
ATOM   1829  CG  PRO A 258      21.772  53.016  62.565  1.00 27.49              
ATOM   1830  CD  PRO A 258      20.951  52.340  61.457  1.00 24.85              
ATOM   1831  N   GLY A 259      21.716  50.122  65.383  1.00 24.01              
ATOM   1832  CA  GLY A 259      21.137  49.927  66.701  1.00 21.14              
ATOM   1833  C   GLY A 259      21.920  48.848  67.428  1.00 26.19              
ATOM   1834  O   GLY A 259      22.313  47.856  66.837  1.00 26.40              
ATOM   1835  N   ASP A 260      22.152  49.033  68.715  1.00 22.98              
ATOM   1836  CA  ASP A 260      22.847  48.038  69.512  1.00 23.11              
ATOM   1837  C   ASP A 260      21.916  47.029  70.160  1.00 23.97              
ATOM   1838  O   ASP A 260      22.371  46.156  70.880  1.00 24.05              
ATOM   1839  CB  ASP A 260      23.684  48.717  70.587  1.00 27.09              
ATOM   1840  CG  ASP A 260      24.757  49.618  70.003  1.00 36.85              
ATOM   1841  OD1 ASP A 260      25.127  49.407  68.819  1.00 36.56              
ATOM   1842  OD2 ASP A 260      25.205  50.535  70.731  1.00 41.28              
ATOM   1843  N   SER A 261      20.611  47.168  69.943  1.00 17.21              
ATOM   1844  CA  SER A 261      19.682  46.152  70.413  1.00 16.80              
ATOM   1845  C   SER A 261      18.665  45.909  69.300  1.00 21.76              
ATOM   1846  O   SER A 261      18.484  46.756  68.416  1.00 21.68              
ATOM   1847  CB  SER A 261      18.967  46.601  71.693  1.00 19.30              
ATOM   1848  OG  SER A 261      18.175  47.724  71.419  1.00 26.61              
ATOM   1849  N   GLY A 262      17.963  44.780  69.383  1.00 20.55              
ATOM   1850  CA  GLY A 262      16.896  44.436  68.466  1.00 20.34              
ATOM   1851  C   GLY A 262      15.844  45.528  68.428  1.00 26.97              
ATOM   1852  O   GLY A 262      15.448  45.963  67.356  1.00 28.77              
ATOM   1853  N   VAL A 263      15.397  45.986  69.593  1.00 24.66              
ATOM   1854  CA  VAL A 263      14.413  47.068  69.652  1.00 25.16              
ATOM   1855  C   VAL A 263      14.861  48.318  68.909  1.00 25.85              
ATOM   1856  O   VAL A 263      14.080  48.893  68.145  1.00 26.64              
ATOM   1857  CB  VAL A 263      13.903  47.388  71.135  1.00 29.68              
ATOM   1858  CG1 VAL A 263      15.022  47.763  72.035  1.00 28.76              
ATOM   1859  CG2 VAL A 263      12.921  48.554  71.119  1.00 29.77              
ATOM   1860  N   ASP A 264      16.103  48.754  69.129  1.00 20.35              
ATOM   1861  CA  ASP A 264      16.620  49.943  68.431  1.00 19.53              
ATOM   1862  C   ASP A 264      16.685  49.721  66.928  1.00 24.75              
ATOM   1863  O   ASP A 264      16.441  50.637  66.168  1.00 25.57              
ATOM   1864  CB  ASP A 264      17.996  50.357  68.961  1.00 20.91              
ATOM   1865  CG  ASP A 264      17.911  50.966  70.367  1.00 25.13              
ATOM   1866  OD1 ASP A 264      16.787  51.315  70.768  1.00 24.90              
ATOM   1867  OD2 ASP A 264      18.951  51.148  71.031  1.00 29.36              
ATOM   1868  N   GLN A 265      17.014  48.496  66.510  1.00 20.74              
ATOM   1869  CA  GLN A 265      17.073  48.171  65.090  1.00 21.17              
ATOM   1870  C   GLN A 265      15.686  48.277  64.498  1.00 25.75              
ATOM   1871  O   GLN A 265      15.501  48.893  63.442  1.00 25.22              
ATOM   1872  CB  GLN A 265      17.670  46.774  64.865  1.00 22.17              
ATOM   1873  CG  GLN A 265      19.183  46.762  65.130  1.00 16.87              
ATOM   1874  CD  GLN A 265      19.796  45.382  65.491  1.00 34.10              
ATOM   1875  OE1 GLN A 265      19.217  44.310  65.254  1.00 23.33              
ATOM   1876  NE2 GLN A 265      20.987  45.426  66.074  1.00 22.83              
ATOM   1877  N   LEU A 266      14.701  47.696  65.176  1.00 22.03              
ATOM   1878  CA  LEU A 266      13.311  47.756  64.676  1.00 22.98              
ATOM   1879  C   LEU A 266      12.825  49.208  64.609  1.00 26.18              
ATOM   1880  O   LEU A 266      12.172  49.593  63.657  1.00 24.84              
ATOM   1881  CB  LEU A 266      12.358  46.914  65.536  1.00 23.26              
ATOM   1882  CG  LEU A 266      12.519  45.389  65.430  1.00 26.61              
ATOM   1883  CD1 LEU A 266      11.735  44.679  66.531  1.00 27.15              
ATOM   1884  CD2 LEU A 266      12.126  44.859  64.071  1.00 24.98              
ATOM   1885  N   VAL A 267      13.200  50.036  65.582  1.00 22.69              
ATOM   1886  CA  VAL A 267      12.839  51.455  65.510  1.00 22.40              
ATOM   1887  C   VAL A 267      13.434  52.131  64.251  1.00 27.00              
ATOM   1888  O   VAL A 267      12.749  52.919  63.575  1.00 28.96              
ATOM   1889  CB  VAL A 267      13.263  52.217  66.784  1.00 24.38              
ATOM   1890  CG1 VAL A 267      13.157  53.718  66.533  1.00 23.24              
ATOM   1891  CG2 VAL A 267      12.444  51.740  67.997  1.00 22.65              
ATOM   1892  N   GLU A 268      14.707  51.862  63.951  1.00 19.75              
ATOM   1893  CA  GLU A 268      15.325  52.442  62.748  1.00 19.34              
ATOM   1894  C   GLU A 268      14.573  51.917  61.518  1.00 24.88              
ATOM   1895  O   GLU A 268      14.332  52.647  60.554  1.00 27.05              
ATOM   1896  CB  GLU A 268      16.828  52.067  62.658  1.00 20.69              
ATOM   1897  CG  GLU A 268      17.723  52.776  63.696  1.00 22.07              
ATOM   1898  CD  GLU A 268      17.624  54.292  63.624  1.00 36.19              
ATOM   1899  OE1 GLU A 268      17.585  54.844  62.498  1.00 42.38              
ATOM   1900  OE2 GLU A 268      17.517  54.928  64.691  1.00 48.53              
ATOM   1901  N   ILE A 269      14.176  50.653  61.551  1.00 18.46              
ATOM   1902  CA  ILE A 269      13.455  50.095  60.417  1.00 19.59              
ATOM   1903  C   ILE A 269      12.083  50.801  60.258  1.00 30.54              
ATOM   1904  O   ILE A 269      11.677  51.187  59.151  1.00 29.65              
ATOM   1905  CB  ILE A 269      13.290  48.544  60.538  1.00 20.37              
ATOM   1906  CG1 ILE A 269      14.661  47.865  60.424  1.00 20.24              
ATOM   1907  CG2 ILE A 269      12.311  48.023  59.460  1.00 19.87              
ATOM   1908  CD1 ILE A 269      14.689  46.349  60.797  1.00 15.79              
ATOM   1909  N   ILE A 270      11.363  50.905  61.374  1.00 28.04              
ATOM   1910  CA  ILE A 270      10.050  51.524  61.431  1.00 27.62              
ATOM   1911  C   ILE A 270      10.101  52.964  60.952  1.00 31.23              
ATOM   1912  O   ILE A 270       9.184  53.426  60.304  1.00 31.45              
ATOM   1913  CB  ILE A 270       9.454  51.426  62.860  1.00 30.25              
ATOM   1914  CG1 ILE A 270       8.962  49.984  63.130  1.00 29.87              
ATOM   1915  CG2 ILE A 270       8.360  52.490  63.040  1.00 28.61              
ATOM   1916  CD1 ILE A 270       8.674  49.684  64.583  1.00 27.56              
ATOM   1917  N   LYS A 271      11.191  53.663  61.243  1.00 28.61              
ATOM   1918  CA  LYS A 271      11.343  55.058  60.796  1.00 27.94              
ATOM   1919  C   LYS A 271      11.497  55.195  59.277  1.00 33.62              
ATOM   1920  O   LYS A 271      11.387  56.296  58.733  1.00 34.74              
ATOM   1921  CB  LYS A 271      12.496  55.754  61.523  1.00 29.17              
ATOM   1922  CG  LYS A 271      12.216  55.940  63.016  1.00 37.29              
ATOM   1923  CD  LYS A 271      13.060  57.052  63.606  1.00 44.79              
ATOM   1924  CE  LYS A 271      14.450  56.628  63.933  1.00 45.35              
ATOM   1925  NZ  LYS A 271      15.312  57.849  64.121  1.00 47.26              
ATOM   1926  N   VAL A 272      11.727  54.081  58.588  1.00 28.28              
ATOM   1927  CA  VAL A 272      11.824  54.133  57.138  1.00 28.13              
ATOM   1928  C   VAL A 272      10.589  53.526  56.503  1.00 34.06              
ATOM   1929  O   VAL A 272       9.940  54.168  55.674  1.00 35.76              
ATOM   1930  CB  VAL A 272      13.136  53.484  56.592  1.00 29.90              
ATOM   1931  CG1 VAL A 272      13.105  53.401  55.042  1.00 28.30              
ATOM   1932  CG2 VAL A 272      14.365  54.303  57.054  1.00 29.16              
ATOM   1933  N   LEU A 273      10.247  52.312  56.930  1.00 28.62              
ATOM   1934  CA  LEU A 273       9.136  51.563  56.348  1.00 27.35              
ATOM   1935  C   LEU A 273       7.776  51.883  56.946  1.00 35.97              
ATOM   1936  O   LEU A 273       6.749  51.431  56.426  1.00 38.50              
ATOM   1937  CB  LEU A 273       9.378  50.059  56.542  1.00 25.66              
ATOM   1938  CG  LEU A 273      10.620  49.422  55.916  1.00 26.89              
ATOM   1939  CD1 LEU A 273      10.428  47.895  55.939  1.00 23.58              
ATOM   1940  CD2 LEU A 273      10.677  49.940  54.500  1.00 34.52              
ATOM   1941  N   GLY A 274       7.780  52.519  58.111  1.00 30.73              
ATOM   1942  CA  GLY A 274       6.565  52.783  58.840  1.00 31.34              
ATOM   1943  C   GLY A 274       6.274  51.555  59.699  1.00 37.11              
ATOM   1944  O   GLY A 274       6.884  50.483  59.538  1.00 36.12              
ATOM   1945  N   THR A 275       5.345  51.712  60.624  1.00 33.93              
ATOM   1946  CA  THR A 275       4.997  50.643  61.539  1.00 34.91              
ATOM   1947  C   THR A 275       4.457  49.440  60.771  1.00 39.54              
ATOM   1948  O   THR A 275       3.619  49.587  59.874  1.00 40.49              
ATOM   1949  CB  THR A 275       4.016  51.162  62.614  1.00 40.69              
ATOM   1950  OG1 THR A 275       4.601  52.305  63.266  1.00 37.08              
ATOM   1951  CG2 THR A 275       3.696  50.065  63.651  1.00 37.59              
ATOM   1952  N   PRO A 276       4.924  48.228  61.115  1.00 34.02              
ATOM   1953  CA  PRO A 276       4.295  47.187  60.297  1.00 34.67              
ATOM   1954  C   PRO A 276       2.832  46.998  60.682  1.00 43.13              
ATOM   1955  O   PRO A 276       2.464  47.175  61.843  1.00 44.16              
ATOM   1956  CB  PRO A 276       5.082  45.913  60.672  1.00 35.27              
ATOM   1957  CG  PRO A 276       5.624  46.184  62.029  1.00 38.01              
ATOM   1958  CD  PRO A 276       5.895  47.666  62.074  1.00 34.27              
ATOM   1959  N   THR A 277       2.034  46.549  59.714  1.00 41.29              
ATOM   1960  CA  THR A 277       0.625  46.194  59.925  1.00 40.24              
ATOM   1961  C   THR A 277       0.544  44.863  60.709  1.00 46.69              
ATOM   1962  O   THR A 277       1.541  44.122  60.827  1.00 45.78              
ATOM   1963  CB  THR A 277      -0.168  46.076  58.586  1.00 36.89              
ATOM   1964  OG1 THR A 277       0.254  44.932  57.834  1.00 42.48              
ATOM   1965  CG2 THR A 277      -0.103  47.340  57.728  1.00 23.82              
ATOM   1966  N   ARG A 278      -0.639  44.542  61.230  1.00 45.22              
ATOM   1967  CA  ARG A 278      -0.809  43.288  61.971  1.00 46.38              
ATOM   1968  C   ARG A 278      -0.662  42.085  61.038  1.00 48.26              
ATOM   1969  O   ARG A 278      -0.237  41.003  61.444  1.00 47.40              
ATOM   1970  CB  ARG A 278      -2.171  43.254  62.668  1.00 20.00              
ATOM   1971  N   GLU A 279      -0.988  42.287  59.770  1.00 44.71              
ATOM   1972  CA  GLU A 279      -0.820  41.230  58.783  1.00 44.32              
ATOM   1973  C   GLU A 279       0.691  41.010  58.533  1.00 45.29              
ATOM   1974  O   GLU A 279       1.161  39.865  58.493  1.00 44.21              
ATOM   1975  CB  GLU A 279      -1.540  41.577  57.478  1.00 20.00              
ATOM   1976  N   GLN A 280       1.441  42.111  58.408  1.00 38.83              
ATOM   1977  CA  GLN A 280       2.887  42.052  58.200  1.00 37.01              
ATOM   1978  C   GLN A 280       3.601  41.328  59.359  1.00 43.01              
ATOM   1979  O   GLN A 280       4.517  40.508  59.137  1.00 42.02              
ATOM   1980  CB  GLN A 280       3.453  43.441  57.951  1.00 36.75              
ATOM   1981  CG  GLN A 280       3.259  43.906  56.512  1.00 38.33              
ATOM   1982  CD  GLN A 280       3.447  45.397  56.356  1.00 56.59              
ATOM   1983  OE1 GLN A 280       3.328  46.153  57.325  1.00 56.80              
ATOM   1984  NE2 GLN A 280       3.766  45.830  55.141  1.00 43.05              
ATOM   1985  N   ILE A 281       3.113  41.557  60.578  1.00 40.21              
ATOM   1986  CA  ILE A 281       3.643  40.881  61.766  1.00 40.63              
ATOM   1987  C   ILE A 281       3.368  39.391  61.660  1.00 44.01              
ATOM   1988  O   ILE A 281       4.202  38.545  61.994  1.00 42.21              
ATOM   1989  CB  ILE A 281       2.968  41.408  63.046  1.00 44.61              
ATOM   1990  CG1 ILE A 281       3.446  42.832  63.351  1.00 45.57              
ATOM   1991  CG2 ILE A 281       3.301  40.503  64.217  1.00 43.29              
ATOM   1992  CD1 ILE A 281       4.918  42.871  63.668  1.00 60.38              
ATOM   1993  N   ARG A 282       2.171  39.075  61.194  1.00 42.93              
ATOM   1994  CA  ARG A 282       1.745  37.703  61.052  1.00 42.76              
ATOM   1995  C   ARG A 282       2.572  36.998  60.013  1.00 43.87              
ATOM   1996  O   ARG A 282       2.944  35.874  60.189  1.00 42.87              
ATOM   1997  CB  ARG A 282       0.253  37.629  60.735  1.00 47.31              
ATOM   1998  CG  ARG A 282      -0.320  36.241  60.503  1.00 62.46              
ATOM   1999  CD  ARG A 282      -1.835  36.263  60.112  1.00 69.55              
ATOM   2000  NE  ARG A 282      -2.121  37.248  59.079  1.00 81.29              
ATOM   2001  CZ  ARG A 282      -1.688  37.182  57.823  1.00 94.38              
ATOM   2002  NH1 ARG A 282      -0.966  36.154  57.405  1.00 72.55              
ATOM   2003  NH2 ARG A 282      -1.987  38.155  56.976  1.00 79.47              
ATOM   2004  N   GLU A 283       2.906  37.691  58.941  1.00 40.43              
ATOM   2005  CA  GLU A 283       3.777  37.108  57.905  1.00 39.91              
ATOM   2006  C   GLU A 283       5.198  36.885  58.407  1.00 41.61              
ATOM   2007  O   GLU A 283       5.808  35.860  58.109  1.00 39.90              
ATOM   2008  CB  GLU A 283       3.769  37.947  56.633  1.00 41.58              
ATOM   2009  CG  GLU A 283       2.560  37.652  55.749  1.00 56.00              
ATOM   2010  CD  GLU A 283       1.969  38.896  55.097  1.00 85.16              
ATOM   2011  OE1 GLU A 283       2.430  40.026  55.387  1.00 71.09              
ATOM   2012  OE2 GLU A 283       0.975  38.755  54.356  1.00 85.61              
ATOM   2013  N   MET A 284       5.704  37.838  59.199  1.00 36.54              
ATOM   2014  CA  MET A 284       7.032  37.737  59.797  1.00 34.57              
ATOM   2015  C   MET A 284       7.032  36.668  60.887  1.00 38.31              
ATOM   2016  O   MET A 284       8.019  35.943  61.061  1.00 36.27              
ATOM   2017  CB  MET A 284       7.468  39.099  60.336  1.00 36.02              
ATOM   2018  CG  MET A 284       7.765  40.086  59.208  1.00 38.00              
ATOM   2019  SD  MET A 284       8.461  41.636  59.775  1.00 39.19              
ATOM   2020  CE  MET A 284       6.953  42.484  60.499  1.00 35.87              
ATOM   2021  N   ASN A 285       5.901  36.546  61.585  1.00 37.92              
ATOM   2022  CA  ASN A 285       5.699  35.488  62.589  1.00 38.94              
ATOM   2023  C   ASN A 285       6.702  35.452  63.755  1.00 44.98              
ATOM   2024  O   ASN A 285       7.453  34.494  63.947  1.00 45.09              
ATOM   2025  CB  ASN A 285       5.579  34.115  61.896  1.00 37.41              
ATOM   2026  CG  ASN A 285       4.959  33.043  62.790  1.00 53.33              
ATOM   2027  OD1 ASN A 285       4.304  33.339  63.788  1.00 49.58              
ATOM   2028  ND2 ASN A 285       5.171  31.788  62.428  1.00 39.93              
ATOM   2029  N   PRO A 286       6.664  36.476  64.598  1.00 44.34              
ATOM   2030  CA  PRO A 286       7.540  36.591  65.777  1.00 45.50              
ATOM   2031  C   PRO A 286       7.327  35.464  66.780  1.00 49.51              
ATOM   2032  O   PRO A 286       6.221  34.912  66.863  1.00 49.38              
ATOM   2033  CB  PRO A 286       7.069  37.916  66.433  1.00 47.72              
ATOM   2034  CG  PRO A 286       6.308  38.671  65.330  1.00 51.94              
ATOM   2035  CD  PRO A 286       5.676  37.569  64.507  1.00 46.99              
ATOM   2036  N   ASN A 287       8.338  35.185  67.607  1.00 45.77              
ATOM   2037  CA  ASN A 287       8.141  34.227  68.708  1.00 45.70              
ATOM   2038  C   ASN A 287       7.091  34.846  69.644  1.00 48.47              
ATOM   2039  O   ASN A 287       6.157  34.172  70.081  1.00 47.55              
ATOM   2040  CB  ASN A 287       9.442  33.851  69.468  1.00 44.16              
ATOM   2041  CG  ASN A 287      10.184  35.070  70.059  1.00 50.47              
ATOM   2042  OD1 ASN A 287       9.796  36.215  69.844  1.00 55.76              
ATOM   2043  ND2 ASN A 287      11.272  34.811  70.791  1.00 28.01              
ATOM   2044  N   TYR A 288       7.174  36.167  69.795  1.00 45.92              
ATOM   2045  CA  TYR A 288       6.231  36.945  70.591  1.00 46.65              
ATOM   2046  C   TYR A 288       6.425  38.445  70.386  1.00 53.75              
ATOM   2047  O   TYR A 288       7.560  38.936  70.262  1.00 55.17              
ATOM   2048  CB  TYR A 288       6.405  36.653  72.092  1.00 48.25              
ATOM   2049  CG  TYR A 288       5.545  37.554  72.930  1.00 49.31              
ATOM   2050  CD1 TYR A 288       4.158  37.442  72.868  1.00 51.25              
ATOM   2051  CD2 TYR A 288       6.095  38.621  73.640  1.00 49.73              
ATOM   2052  CE1 TYR A 288       3.333  38.296  73.564  1.00 52.15              
ATOM   2053  CE2 TYR A 288       5.278  39.500  74.349  1.00 50.89              
ATOM   2054  CZ  TYR A 288       3.889  39.321  74.316  1.00 61.67              
ATOM   2055  OH  TYR A 288       3.043  40.167  75.013  1.00 62.57              
ATOM   2056  N   THR A 289       5.322  39.181  70.384  1.00 50.80              
ATOM   2057  CA  THR A 289       5.395  40.637  70.300  1.00 51.70              
ATOM   2058  C   THR A 289       4.187  41.303  70.960  1.00 56.98              
ATOM   2059  O   THR A 289       3.141  40.674  71.100  1.00 55.99              
ATOM   2060  CB  THR A 289       5.723  41.195  68.894  1.00 58.08              
ATOM   2061  OG1 THR A 289       6.295  42.508  69.041  1.00 46.09              
ATOM   2062  CG2 THR A 289       4.456  41.281  68.036  1.00 58.79              
ATOM   2063  N   GLU A 290       4.339  42.567  71.365  1.00 54.26              
ATOM   2064  CA  GLU A 290       3.289  43.290  72.081  1.00 54.45              
ATOM   2065  C   GLU A 290       2.495  44.301  71.249  1.00 61.62              
ATOM   2066  O   GLU A 290       1.540  44.911  71.744  1.00 62.66              
ATOM   2067  CB  GLU A 290       3.890  44.059  73.259  1.00 55.46              
ATOM   2068  CG  GLU A 290       4.398  43.244  74.428  1.00 61.89              
ATOM   2069  CD  GLU A 290       5.030  44.133  75.507  1.00 67.93              
ATOM   2070  OE1 GLU A 290       6.235  43.950  75.799  1.00 58.35              
ATOM   2071  OE2 GLU A 290       4.335  45.035  76.039  1.00 43.47              
ATOM   2072  N   PHE A 291       2.916  44.547  70.019  1.00 58.19              
ATOM   2073  CA  PHE A 291       2.253  45.568  69.204  1.00 58.40              
ATOM   2074  C   PHE A 291       2.218  46.916  69.942  1.00 60.90              
ATOM   2075  O   PHE A 291       1.235  47.665  69.873  1.00 59.22              
ATOM   2076  CB  PHE A 291       0.832  45.153  68.788  1.00 60.48              
ATOM   2077  CG  PHE A 291       0.748  43.777  68.197  1.00 61.59              
ATOM   2078  CD1 PHE A 291       0.749  43.591  66.823  1.00 63.74              
ATOM   2079  CD2 PHE A 291       0.633  42.672  69.022  1.00 63.44              
ATOM   2080  CE1 PHE A 291       0.665  42.321  66.284  1.00 64.70              
ATOM   2081  CE2 PHE A 291       0.567  41.400  68.494  1.00 66.39              
ATOM   2082  CZ  PHE A 291       0.589  41.217  67.120  1.00 64.20              
ATOM   2083  N   LYS A 292       3.309  47.232  70.632  1.00 58.44              
ATOM   2084  CA  LYS A 292       3.384  48.489  71.365  1.00 58.30              
ATOM   2085  C   LYS A 292       4.364  49.523  70.819  1.00 59.11              
ATOM   2086  O   LYS A 292       4.772  50.440  71.537  1.00 60.38              
ATOM   2087  CB  LYS A 292       3.565  48.256  72.864  1.00 61.36              
ATOM   2088  CG  LYS A 292       2.250  48.323  73.635  1.00 72.74              
ATOM   2089  CD  LYS A 292       2.106  47.161  74.595  1.00 81.71              
ATOM   2090  CE  LYS A 292       0.827  47.285  75.414  1.00 81.15              
ATOM   2091  NZ  LYS A 292       0.091  48.546  75.120  1.00 82.69              
ATOM   2092  N   PHE A 293       4.691  49.405  69.534  1.00 50.91              
ATOM   2093  CA  PHE A 293       5.555  50.390  68.877  1.00 48.29              
ATOM   2094  C   PHE A 293       4.644  51.537  68.465  1.00 50.55              
ATOM   2095  O   PHE A 293       3.484  51.329  68.119  1.00 50.80              
ATOM   2096  CB  PHE A 293       6.218  49.803  67.619  1.00 48.10              
ATOM   2097  CG  PHE A 293       7.426  48.960  67.903  1.00 47.16              
ATOM   2098  CD1 PHE A 293       8.628  49.552  68.261  1.00 48.32              
ATOM   2099  CD2 PHE A 293       7.376  47.578  67.768  1.00 46.29              
ATOM   2100  CE1 PHE A 293       9.745  48.783  68.489  1.00 47.17              
ATOM   2101  CE2 PHE A 293       8.483  46.805  68.034  1.00 47.54              
ATOM   2102  CZ  PHE A 293       9.669  47.410  68.392  1.00 45.20              
ATOM   2103  N   PRO A 294       5.163  52.760  68.481  1.00 45.06              
ATOM   2104  CA  PRO A 294       4.233  53.812  68.066  1.00 45.22              
ATOM   2105  C   PRO A 294       3.795  53.635  66.603  1.00 50.70              
ATOM   2106  O   PRO A 294       4.445  52.923  65.820  1.00 51.48              
ATOM   2107  CB  PRO A 294       5.047  55.090  68.243  1.00 46.85              
ATOM   2108  CG  PRO A 294       6.486  54.624  68.287  1.00 51.05              
ATOM   2109  CD  PRO A 294       6.454  53.287  68.917  1.00 45.92              
ATOM   2110  N   GLN A 295       2.661  54.230  66.261  1.00 46.11              
ATOM   2111  CA  GLN A 295       2.140  54.152  64.912  1.00 46.87              
ATOM   2112  C   GLN A 295       2.814  55.252  64.080  1.00 50.55              
ATOM   2113  O   GLN A 295       2.526  56.450  64.232  1.00 48.30              
ATOM   2114  CB  GLN A 295       0.612  54.297  64.924  1.00 49.23              
ATOM   2115  CG  GLN A 295      -0.009  54.369  63.527  1.00 75.23              
ATOM   2116  CD  GLN A 295       0.384  53.188  62.647  1.00 84.64              
ATOM   2117  OE1 GLN A 295       0.371  52.037  63.093  1.00 76.67              
ATOM   2118  NE2 GLN A 295       0.758  53.474  61.399  1.00 66.00              
ATOM   2119  N   ILE A 296       3.784  54.830  63.266  1.00 47.30              
ATOM   2120  CA  ILE A 296       4.589  55.733  62.461  1.00 45.92              
ATOM   2121  C   ILE A 296       4.283  55.480  60.997  1.00 50.03              
ATOM   2122  O   ILE A 296       4.151  54.344  60.571  1.00 48.69              
ATOM   2123  CB  ILE A 296       6.098  55.537  62.781  1.00 48.56              
ATOM   2124  CG1 ILE A 296       6.370  55.880  64.254  1.00 49.50              
ATOM   2125  CG2 ILE A 296       7.000  56.384  61.861  1.00 46.64              
ATOM   2126  CD1 ILE A 296       6.435  54.697  65.154  1.00 62.37              
ATOM   2127  N   LYS A 297       4.162  56.548  60.227  1.00 49.46              
ATOM   2128  CA  LYS A 297       3.886  56.414  58.812  1.00 50.79              
ATOM   2129  C   LYS A 297       5.234  56.275  58.095  1.00 55.99              
ATOM   2130  O   LYS A 297       6.243  56.820  58.556  1.00 55.47              
ATOM   2131  CB  LYS A 297       3.099  57.612  58.278  1.00 20.00              
ATOM   2132  N   ALA A 298       5.246  55.532  56.987  1.00 51.52              
ATOM   2133  CA  ALA A 298       6.466  55.319  56.214  1.00 51.17              
ATOM   2134  C   ALA A 298       7.053  56.621  55.736  1.00 55.50              
ATOM   2135  O   ALA A 298       6.327  57.552  55.402  1.00 55.37              
ATOM   2136  CB  ALA A 298       6.183  54.425  54.998  1.00 51.53              
ATOM   2137  N   HIS A 299       8.370  56.655  55.618  1.00 53.05              
ATOM   2138  CA  HIS A 299       9.042  57.811  55.048  1.00 53.40              
ATOM   2139  C   HIS A 299       9.381  57.478  53.601  1.00 56.25              
ATOM   2140  O   HIS A 299       9.801  56.360  53.287  1.00 55.98              
ATOM   2141  CB  HIS A 299      10.287  58.185  55.853  1.00 54.70              
ATOM   2142  CG  HIS A 299       9.960  58.780  57.187  1.00 59.43              
ATOM   2143  ND1 HIS A 299       9.435  58.033  58.227  1.00 61.68              
ATOM   2144  CD2 HIS A 299       9.979  60.064  57.618  1.00 61.77              
ATOM   2145  CE1 HIS A 299       9.184  58.826  59.252  1.00 61.41              
ATOM   2146  NE2 HIS A 299       9.513  60.061  58.910  1.00 62.00              
ATOM   2147  N   PRO A 300       9.140  58.427  52.693  1.00 51.71              
ATOM   2148  CA  PRO A 300       9.437  58.212  51.267  1.00 51.16              
ATOM   2149  C   PRO A 300      10.908  57.812  51.026  1.00 53.10              
ATOM   2150  O   PRO A 300      11.848  58.541  51.392  1.00 53.39              
ATOM   2151  CB  PRO A 300       9.121  59.567  50.632  1.00 52.93              
ATOM   2152  CG  PRO A 300       9.169  60.581  51.795  1.00 56.84              
ATOM   2153  CD  PRO A 300       9.233  59.842  53.095  1.00 51.94              
ATOM   2154  N   TRP A 301      11.083  56.619  50.459  1.00 45.35              
ATOM   2155  CA  TRP A 301      12.399  56.070  50.167  1.00 42.86              
ATOM   2156  C   TRP A 301      13.281  57.096  49.454  1.00 47.96              
ATOM   2157  O   TRP A 301      14.481  57.149  49.671  1.00 47.82              
ATOM   2158  CB  TRP A 301      12.237  54.834  49.276  1.00 40.28              
ATOM   2159  CG  TRP A 301      12.104  53.556  50.044  1.00 40.43              
ATOM   2160  CD1 TRP A 301      10.980  52.758  50.163  1.00 43.28              
ATOM   2161  CD2 TRP A 301      13.139  52.909  50.807  1.00 39.32              
ATOM   2162  NE1 TRP A 301      11.270  51.647  50.958  1.00 42.78              
ATOM   2163  CE2 TRP A 301      12.590  51.709  51.340  1.00 43.13              
ATOM   2164  CE3 TRP A 301      14.476  53.215  51.070  1.00 39.48              
ATOM   2165  CZ2 TRP A 301      13.331  50.842  52.127  1.00 41.39              
ATOM   2166  CZ3 TRP A 301      15.204  52.349  51.851  1.00 40.50              
ATOM   2167  CH2 TRP A 301      14.637  51.169  52.357  1.00 40.95              
ATOM   2168  N   THR A 302      12.690  57.912  48.595  1.00 47.14              
ATOM   2169  CA  THR A 302      13.479  58.892  47.844  1.00 47.85              
ATOM   2170  C   THR A 302      14.253  59.862  48.728  1.00 52.24              
ATOM   2171  O   THR A 302      15.408  60.197  48.423  1.00 54.34              
ATOM   2172  CB  THR A 302      12.690  59.634  46.742  1.00 52.18              
ATOM   2173  OG1 THR A 302      12.158  58.698  45.792  1.00 56.70              
ATOM   2174  CG2 THR A 302      13.623  60.591  46.021  1.00 46.04              
ATOM   2175  N   LYS A 303      13.650  60.254  49.846  1.00 44.49              
ATOM   2176  CA  LYS A 303      14.298  61.151  50.798  1.00 43.28              
ATOM   2177  C   LYS A 303      15.330  60.482  51.724  1.00 43.74              
ATOM   2178  O   LYS A 303      16.047  61.147  52.467  1.00 43.50              
ATOM   2179  CB  LYS A 303      13.234  61.841  51.653  1.00 20.00              
ATOM   2180  N   VAL A 304      15.414  59.159  51.674  1.00 37.48              
ATOM   2181  CA  VAL A 304      16.390  58.426  52.478  1.00 34.52              
ATOM   2182  C   VAL A 304      17.816  58.672  51.961  1.00 35.07              
ATOM   2183  O   VAL A 304      18.747  58.827  52.731  1.00 33.23              
ATOM   2184  CB  VAL A 304      16.045  56.903  52.482  1.00 35.57              
ATOM   2185  CG1 VAL A 304      17.231  56.071  52.969  1.00 34.91              
ATOM   2186  CG2 VAL A 304      14.797  56.640  53.305  1.00 33.18              
ATOM   2187  N   PHE A 305      17.963  58.733  50.641  1.00 32.02              
ATOM   2188  CA  PHE A 305      19.262  58.891  50.003  1.00 30.80              
ATOM   2189  C   PHE A 305      19.633  60.314  49.528  1.00 38.76              
ATOM   2190  O   PHE A 305      18.785  61.207  49.428  1.00 38.33              
ATOM   2191  CB  PHE A 305      19.345  57.911  48.828  1.00 31.04              
ATOM   2192  CG  PHE A 305      19.120  56.475  49.226  1.00 30.94              
ATOM   2193  CD1 PHE A 305      20.128  55.736  49.851  1.00 30.52              
ATOM   2194  CD2 PHE A 305      17.859  55.893  49.076  1.00 30.91              
ATOM   2195  CE1 PHE A 305      19.886  54.418  50.265  1.00 30.92              
ATOM   2196  CE2 PHE A 305      17.633  54.581  49.451  1.00 31.39              
ATOM   2197  CZ  PHE A 305      18.635  53.836  50.043  1.00 28.18              
ATOM   2198  N   ARG A 306      20.902  60.501  49.185  1.00 37.36              
ATOM   2199  CA  ARG A 306      21.358  61.795  48.694  1.00 38.07              
ATOM   2200  C   ARG A 306      20.667  62.133  47.364  1.00 47.58              
ATOM   2201  O   ARG A 306      20.252  61.246  46.606  1.00 46.47              
ATOM   2202  CB  ARG A 306      22.889  61.844  48.591  1.00 35.52              
ATOM   2203  CG  ARG A 306      23.453  61.016  47.452  1.00 40.16              
ATOM   2204  CD  ARG A 306      24.961  60.928  47.448  1.00 54.75              
ATOM   2205  NE  ARG A 306      25.410  59.933  46.465  1.00 76.07              
ATOM   2206  CZ  ARG A 306      25.393  60.105  45.141  1.00 93.60              
ATOM   2207  NH1 ARG A 306      24.979  61.256  44.615  1.00 76.68              
ATOM   2208  NH2 ARG A 306      25.802  59.125  44.337  1.00 84.73              
ATOM   2209  N   PRO A 307      20.480  63.431  47.098  1.00 48.21              
ATOM   2210  CA  PRO A 307      19.786  64.043  45.969  1.00 49.13              
ATOM   2211  C   PRO A 307      19.887  63.346  44.610  1.00 52.64              
ATOM   2212  O   PRO A 307      18.853  63.048  43.985  1.00 55.17              
ATOM   2213  CB  PRO A 307      20.371  65.467  45.933  1.00 51.07              
ATOM   2214  CG  PRO A 307      21.052  65.667  47.316  1.00 54.72              
ATOM   2215  CD  PRO A 307      20.791  64.428  48.128  1.00 49.95              
ATOM   2216  N   ARG A 308      21.098  63.102  44.125  1.00 43.74              
ATOM   2217  CA  ARG A 308      21.200  62.513  42.794  1.00 42.17              
ATOM   2218  C   ARG A 308      21.256  60.971  42.730  1.00 42.13              
ATOM   2219  O   ARG A 308      21.668  60.390  41.735  1.00 38.84              
ATOM   2220  CB  ARG A 308      22.327  63.180  41.986  1.00 44.86              
ATOM   2221  CG  ARG A 308      22.110  64.706  41.756  1.00 51.20              
ATOM   2222  CD  ARG A 308      23.331  65.370  41.119  1.00 55.99              
ATOM   2223  NE  ARG A 308      24.576  64.910  41.731  1.00 58.99              
ATOM   2224  CZ  ARG A 308      25.142  65.478  42.797  1.00 71.86              
ATOM   2225  NH1 ARG A 308      24.571  66.541  43.365  1.00 57.03              
ATOM   2226  NH2 ARG A 308      26.278  64.985  43.300  1.00 47.90              
ATOM   2227  N   THR A 309      20.842  60.305  43.800  1.00 37.81              
ATOM   2228  CA  THR A 309      20.826  58.858  43.790  1.00 37.16              
ATOM   2229  C   THR A 309      19.936  58.382  42.650  1.00 38.60              
ATOM   2230  O   THR A 309      18.817  58.841  42.496  1.00 38.06              
ATOM   2231  CB  THR A 309      20.331  58.304  45.120  1.00 40.63              
ATOM   2232  OG1 THR A 309      21.214  58.738  46.152  1.00 41.43              
ATOM   2233  CG2 THR A 309      20.300  56.781  45.076  1.00 36.89              
ATOM   2234  N   PRO A 310      20.437  57.461  41.825  1.00 33.38              
ATOM   2235  CA  PRO A 310      19.608  56.975  40.714  1.00 32.47              
ATOM   2236  C   PRO A 310      18.277  56.417  41.226  1.00 38.26              
ATOM   2237  O   PRO A 310      18.234  55.608  42.164  1.00 39.57              
ATOM   2238  CB  PRO A 310      20.469  55.854  40.091  1.00 32.96              
ATOM   2239  CG  PRO A 310      21.849  56.169  40.495  1.00 37.41              
ATOM   2240  CD  PRO A 310      21.762  56.819  41.860  1.00 34.04              
ATOM   2241  N   PRO A 311      17.170  56.825  40.595  1.00 33.73              
ATOM   2242  CA  PRO A 311      15.844  56.341  41.028  1.00 32.13              
ATOM   2243  C   PRO A 311      15.711  54.824  41.017  1.00 34.77              
ATOM   2244  O   PRO A 311      14.938  54.271  41.806  1.00 34.30              
ATOM   2245  CB  PRO A 311      14.870  56.970  39.995  1.00 32.95              
ATOM   2246  CG  PRO A 311      15.750  57.726  39.000  1.00 37.20              
ATOM   2247  CD  PRO A 311      17.065  57.966  39.662  1.00 33.16              
ATOM   2248  N   GLU A 312      16.399  54.158  40.082  1.00 30.07              
ATOM   2249  CA  GLU A 312      16.338  52.682  39.991  1.00 28.88              
ATOM   2250  C   GLU A 312      17.017  51.986  41.187  1.00 32.39              
ATOM   2251  O   GLU A 312      16.587  50.911  41.596  1.00 30.91              
ATOM   2252  CB  GLU A 312      16.900  52.161  38.667  1.00 30.08              
ATOM   2253  CG  GLU A 312      16.286  52.822  37.412  1.00 44.80              
ATOM   2254  CD  GLU A 312      16.917  54.194  37.075  1.00 75.90              
ATOM   2255  OE1 GLU A 312      17.929  54.590  37.715  1.00 44.30              
ATOM   2256  OE2 GLU A 312      16.387  54.880  36.165  1.00 81.11              
ATOM   2257  N   ALA A 313      18.026  52.643  41.773  1.00 27.59              
ATOM   2258  CA  ALA A 313      18.727  52.139  42.964  1.00 26.16              
ATOM   2259  C   ALA A 313      17.733  52.162  44.134  1.00 31.94              
ATOM   2260  O   ALA A 313      17.580  51.185  44.872  1.00 30.45              
ATOM   2261  CB  ALA A 313      19.953  53.055  43.271  1.00 26.06              
ATOM   2262  N   ILE A 314      16.995  53.270  44.221  1.00 30.90              
ATOM   2263  CA  ILE A 314      15.989  53.480  45.248  1.00 29.96              
ATOM   2264  C   ILE A 314      14.840  52.491  45.137  1.00 31.69              
ATOM   2265  O   ILE A 314      14.386  51.935  46.155  1.00 31.61              
ATOM   2266  CB  ILE A 314      15.487  54.934  45.263  1.00 33.38              
ATOM   2267  CG1 ILE A 314      16.653  55.894  45.516  1.00 34.47              
ATOM   2268  CG2 ILE A 314      14.403  55.123  46.339  1.00 34.49              
ATOM   2269  CD1 ILE A 314      16.318  57.310  45.156  1.00 41.66              
ATOM   2270  N   ALA A 315      14.359  52.295  43.912  1.00 26.01              
ATOM   2271  CA  ALA A 315      13.239  51.385  43.662  1.00 25.70              
ATOM   2272  C   ALA A 315      13.656  49.976  44.035  1.00 31.05              
ATOM   2273  O   ALA A 315      12.887  49.235  44.642  1.00 33.88              
ATOM   2274  CB  ALA A 315      12.790  51.446  42.171  1.00 25.23              
ATOM   2275  N   LEU A 316      14.884  49.611  43.672  1.00 25.98              
ATOM   2276  CA  LEU A 316      15.423  48.276  44.012  1.00 24.30              
ATOM   2277  C   LEU A 316      15.413  48.063  45.533  1.00 28.03              
ATOM   2278  O   LEU A 316      14.915  47.043  45.991  1.00 26.03              
ATOM   2279  CB  LEU A 316      16.852  48.056  43.432  1.00 22.41              
ATOM   2280  CG  LEU A 316      17.501  46.696  43.772  1.00 24.90              
ATOM   2281  CD1 LEU A 316      16.542  45.496  43.467  1.00 23.90              
ATOM   2282  CD2 LEU A 316      18.850  46.513  43.075  1.00 23.26              
ATOM   2283  N   CYS A 317      15.930  49.026  46.308  1.00 27.42              
ATOM   2284  CA  CYS A 317      15.939  48.888  47.770  1.00 29.16              
ATOM   2285  C   CYS A 317      14.559  48.681  48.311  1.00 30.76              
ATOM   2286  O   CYS A 317      14.363  47.933  49.268  1.00 28.97              
ATOM   2287  CB  CYS A 317      16.457  50.141  48.486  1.00 31.55              
ATOM   2288  SG  CYS A 317      18.198  50.412  48.420  1.00 36.96              
ATOM   2289  N   SER A 318      13.618  49.458  47.799  1.00 27.63              
ATOM   2290  CA  SER A 318      12.254  49.379  48.322  1.00 27.15              
ATOM   2291  C   SER A 318      11.658  47.995  48.111  1.00 29.13              
ATOM   2292  O   SER A 318      10.763  47.575  48.846  1.00 28.07              
ATOM   2293  CB  SER A 318      11.355  50.483  47.736  1.00 28.92              
ATOM   2294  OG  SER A 318      10.928  50.118  46.441  1.00 41.53              
ATOM   2295  N   ARG A 319      12.176  47.272  47.128  1.00 26.65              
ATOM   2296  CA  ARG A 319      11.681  45.928  46.818  1.00 27.54              
ATOM   2297  C   ARG A 319      12.432  44.805  47.515  1.00 31.01              
ATOM   2298  O   ARG A 319      12.020  43.627  47.450  1.00 29.96              
ATOM   2299  CB  ARG A 319      11.680  45.683  45.302  1.00 27.97              
ATOM   2300  CG  ARG A 319      10.705  46.623  44.557  1.00 35.05              
ATOM   2301  CD  ARG A 319       9.252  46.275  44.900  1.00 37.15              
ATOM   2302  NE  ARG A 319       8.818  45.089  44.172  1.00 55.92              
ATOM   2303  CZ  ARG A 319       8.747  43.882  44.719  1.00 70.55              
ATOM   2304  NH1 ARG A 319       9.074  43.731  45.999  1.00 52.67              
ATOM   2305  NH2 ARG A 319       8.377  42.833  43.998  1.00 48.99              
ATOM   2306  N   LEU A 320      13.541  45.163  48.155  1.00 24.83              
ATOM   2307  CA  LEU A 320      14.334  44.192  48.902  1.00 22.94              
ATOM   2308  C   LEU A 320      13.972  44.298  50.362  1.00 26.34              
ATOM   2309  O   LEU A 320      13.764  43.303  51.052  1.00 26.35              
ATOM   2310  CB  LEU A 320      15.828  44.511  48.741  1.00 21.86              
ATOM   2311  CG  LEU A 320      16.327  44.388  47.299  1.00 24.27              
ATOM   2312  CD1 LEU A 320      17.759  44.901  47.189  1.00 23.18              
ATOM   2313  CD2 LEU A 320      16.256  42.894  46.874  1.00 26.17              
ATOM   2314  N   LEU A 321      13.943  45.537  50.831  1.00 25.08              
ATOM   2315  CA  LEU A 321      13.686  45.879  52.227  1.00 23.93              
ATOM   2316  C   LEU A 321      12.175  46.025  52.499  1.00 26.98              
ATOM   2317  O   LEU A 321      11.692  47.124  52.726  1.00 25.05              
ATOM   2318  CB  LEU A 321      14.432  47.188  52.570  1.00 23.31              
ATOM   2319  CG  LEU A 321      15.956  47.049  52.413  1.00 25.24              
ATOM   2320  CD1 LEU A 321      16.736  48.320  52.790  1.00 22.76              
ATOM   2321  CD2 LEU A 321      16.438  45.835  53.216  1.00 21.18              
ATOM   2322  N   GLU A 322      11.456  44.901  52.473  1.00 25.13              
ATOM   2323  CA  GLU A 322       9.998  44.837  52.735  1.00 25.38              
ATOM   2324  C   GLU A 322       9.750  43.980  53.977  1.00 28.99              
ATOM   2325  O   GLU A 322      10.411  42.958  54.175  1.00 25.53              
ATOM   2326  CB  GLU A 322       9.278  44.106  51.585  1.00 26.02              
ATOM   2327  CG  GLU A 322       9.670  44.537  50.185  1.00 30.43              
ATOM   2328  CD  GLU A 322       8.518  45.171  49.417  1.00 46.83              
ATOM   2329  OE1 GLU A 322       8.397  44.899  48.213  1.00 46.34              
ATOM   2330  OE2 GLU A 322       7.740  45.952  50.009  1.00 51.78              
ATOM   2331  N   TYR A 323       8.744  44.334  54.765  1.00 27.25              
ATOM   2332  CA  TYR A 323       8.399  43.504  55.938  1.00 26.51              
ATOM   2333  C   TYR A 323       7.988  42.093  55.547  1.00 28.44              
ATOM   2334  O   TYR A 323       8.503  41.098  56.077  1.00 27.09              
ATOM   2335  CB  TYR A 323       7.242  44.124  56.720  1.00 27.38              
ATOM   2336  CG  TYR A 323       7.618  45.301  57.578  1.00 26.04              
ATOM   2337  CD1 TYR A 323       8.585  45.179  58.573  1.00 26.41              
ATOM   2338  CD2 TYR A 323       7.007  46.536  57.388  1.00 26.34              
ATOM   2339  CE1 TYR A 323       8.928  46.265  59.377  1.00 26.70              
ATOM   2340  CE2 TYR A 323       7.352  47.622  58.165  1.00 27.79              
ATOM   2341  CZ  TYR A 323       8.318  47.481  59.158  1.00 34.43              
ATOM   2342  OH  TYR A 323       8.595  48.551  59.964  1.00 34.07              
ATOM   2343  N   THR A 324       7.034  42.001  54.629  1.00 27.50              
ATOM   2344  CA  THR A 324       6.532  40.691  54.208  1.00 27.55              
ATOM   2345  C   THR A 324       7.626  39.918  53.516  1.00 28.94              
ATOM   2346  O   THR A 324       8.045  40.290  52.437  1.00 26.66              
ATOM   2347  CB  THR A 324       5.280  40.826  53.298  1.00 31.81              
ATOM   2348  OG1 THR A 324       4.290  41.573  54.001  1.00 32.98              
ATOM   2349  CG2 THR A 324       4.712  39.433  52.928  1.00 23.75              
ATOM   2350  N   PRO A 325       8.079  38.803  54.117  1.00 26.67              
ATOM   2351  CA  PRO A 325       9.181  38.099  53.457  1.00 26.78              
ATOM   2352  C   PRO A 325       8.922  37.616  52.027  1.00 32.44              
ATOM   2353  O   PRO A 325       9.830  37.604  51.187  1.00 32.41              
ATOM   2354  CB  PRO A 325       9.461  36.935  54.408  1.00 28.52              
ATOM   2355  CG  PRO A 325       8.996  37.425  55.766  1.00 30.51              
ATOM   2356  CD  PRO A 325       7.840  38.317  55.489  1.00 26.51              
ATOM   2357  N   THR A 326       7.686  37.215  51.746  1.00 30.34              
ATOM   2358  CA  THR A 326       7.314  36.692  50.425  1.00 28.39              
ATOM   2359  C   THR A 326       7.248  37.811  49.392  1.00 28.98              
ATOM   2360  O   THR A 326       7.304  37.561  48.202  1.00 28.18              
ATOM   2361  CB  THR A 326       5.955  35.934  50.476  1.00 34.47              
ATOM   2362  OG1 THR A 326       4.948  36.799  51.028  1.00 38.18              
ATOM   2363  CG2 THR A 326       6.057  34.651  51.326  1.00 26.55              
ATOM   2364  N   ALA A 327       7.102  39.045  49.848  1.00 23.76              
ATOM   2365  CA  ALA A 327       6.975  40.185  48.938  1.00 22.31              
ATOM   2366  C   ALA A 327       8.318  40.642  48.382  1.00 30.44              
ATOM   2367  O   ALA A 327       8.343  41.430  47.448  1.00 32.06              
ATOM   2368  CB  ALA A 327       6.309  41.357  49.642  1.00 21.42              
ATOM   2369  N   ARG A 328       9.420  40.234  49.009  1.00 26.14              
ATOM   2370  CA  ARG A 328      10.748  40.652  48.558  1.00 25.89              
ATOM   2371  C   ARG A 328      11.103  39.998  47.220  1.00 31.32              
ATOM   2372  O   ARG A 328      10.745  38.857  46.951  1.00 32.31              
ATOM   2373  CB  ARG A 328      11.811  40.286  49.609  1.00 21.73              
ATOM   2374  CG  ARG A 328      11.524  40.842  50.985  1.00 26.67              
ATOM   2375  CD  ARG A 328      12.555  40.392  52.073  1.00 19.02              
ATOM   2376  NE  ARG A 328      11.988  40.764  53.372  1.00 28.81              
ATOM   2377  CZ  ARG A 328      12.153  40.125  54.522  1.00 32.47              
ATOM   2378  NH1 ARG A 328      12.954  39.073  54.618  1.00 18.75              
ATOM   2379  NH2 ARG A 328      11.532  40.584  55.603  1.00 21.74              
ATOM   2380  N   LEU A 329      11.867  40.701  46.407  1.00 26.20              
ATOM   2381  CA  LEU A 329      12.340  40.122  45.160  1.00 24.81              
ATOM   2382  C   LEU A 329      13.156  38.894  45.526  1.00 28.21              
ATOM   2383  O   LEU A 329      13.751  38.850  46.606  1.00 28.53              
ATOM   2384  CB  LEU A 329      13.300  41.118  44.473  1.00 23.85              
ATOM   2385  CG  LEU A 329      12.733  42.436  43.937  1.00 26.35              
ATOM   2386  CD1 LEU A 329      13.841  43.333  43.415  1.00 24.71              
ATOM   2387  CD2 LEU A 329      11.770  42.132  42.844  1.00 23.74              
ATOM   2388  N   THR A 330      13.293  37.959  44.591  1.00 22.87              
ATOM   2389  CA  THR A 330      14.177  36.813  44.806  1.00 22.36              
ATOM   2390  C   THR A 330      15.495  37.330  44.234  1.00 25.03              
ATOM   2391  O   THR A 330      15.524  38.365  43.541  1.00 23.25              
ATOM   2392  CB  THR A 330      13.743  35.580  44.003  1.00 32.39              
ATOM   2393  OG1 THR A 330      13.859  35.889  42.617  1.00 29.91              
ATOM   2394  CG2 THR A 330      12.271  35.179  44.308  1.00 29.40              
ATOM   2395  N   PRO A 331      16.606  36.619  44.508  1.00 21.89              
ATOM   2396  CA  PRO A 331      17.877  37.099  43.949  1.00 20.70              
ATOM   2397  C   PRO A 331      17.859  37.215  42.424  1.00 25.19              
ATOM   2398  O   PRO A 331      18.365  38.178  41.867  1.00 23.12              
ATOM   2399  CB  PRO A 331      18.852  36.022  44.388  1.00 21.30              
ATOM   2400  CG  PRO A 331      18.292  35.609  45.729  1.00 24.65              
ATOM   2401  CD  PRO A 331      16.821  35.581  45.540  1.00 19.68              
ATOM   2402  N   LEU A 332      17.294  36.216  41.754  1.00 25.28              
ATOM   2403  CA  LEU A 332      17.246  36.195  40.286  1.00 24.83              
ATOM   2404  C   LEU A 332      16.402  37.325  39.779  1.00 28.48              
ATOM   2405  O   LEU A 332      16.786  38.018  38.846  1.00 29.13              
ATOM   2406  CB  LEU A 332      16.790  34.830  39.768  1.00 25.97              
ATOM   2407  CG  LEU A 332      17.221  34.387  38.359  1.00 30.69              
ATOM   2408  CD1 LEU A 332      18.735  34.230  38.248  1.00 31.81              
ATOM   2409  CD2 LEU A 332      16.499  33.113  37.945  1.00 28.44              
ATOM   2410  N   GLU A 333      15.296  37.618  40.458  1.00 25.52              
ATOM   2411  CA  GLU A 333      14.523  38.798  40.072  1.00 25.13              
ATOM   2412  C   GLU A 333      15.327  40.086  40.317  1.00 28.89              
ATOM   2413  O   GLU A 333      15.207  41.046  39.559  1.00 26.79              
ATOM   2414  CB  GLU A 333      13.188  38.870  40.816  1.00 26.16              
ATOM   2415  CG  GLU A 333      12.179  37.768  40.419  1.00 28.60              
ATOM   2416  CD  GLU A 333      11.069  37.583  41.451  1.00 42.83              
ATOM   2417  OE1 GLU A 333      11.129  38.244  42.506  1.00 26.68              
ATOM   2418  OE2 GLU A 333      10.151  36.760  41.224  1.00 40.97              
ATOM   2419  N   ALA A 334      16.123  40.118  41.397  1.00 24.51              
ATOM   2420  CA  ALA A 334      16.931  41.320  41.706  1.00 22.47              
ATOM   2421  C   ALA A 334      17.933  41.551  40.572  1.00 23.79              
ATOM   2422  O   ALA A 334      18.076  42.657  40.106  1.00 24.21              
ATOM   2423  CB  ALA A 334      17.659  41.182  43.084  1.00 21.76              
ATOM   2424  N   CYS A 335      18.579  40.482  40.109  1.00 20.75              
ATOM   2425  CA  CYS A 335      19.531  40.544  39.009  1.00 22.00              
ATOM   2426  C   CYS A 335      18.878  41.131  37.753  1.00 28.25              
ATOM   2427  O   CYS A 335      19.549  41.783  36.958  1.00 25.61              
ATOM   2428  CB  CYS A 335      20.013  39.140  38.668  1.00 23.11              
ATOM   2429  SG  CYS A 335      21.249  38.484  39.751  1.00 27.62              
ATOM   2430  N   ALA A 336      17.586  40.839  37.558  1.00 27.56              
ATOM   2431  CA  ALA A 336      16.832  41.290  36.362  1.00 25.84              
ATOM   2432  C   ALA A 336      16.296  42.715  36.520  1.00 30.18              
ATOM   2433  O   ALA A 336      15.706  43.269  35.608  1.00 28.10              
ATOM   2434  CB  ALA A 336      15.682  40.297  36.049  1.00 24.58              
ATOM   2435  N   HIS A 337      16.525  43.318  37.686  1.00 27.31              
ATOM   2436  CA  HIS A 337      16.025  44.669  37.965  1.00 24.84              
ATOM   2437  C   HIS A 337      16.658  45.694  37.047  1.00 29.36              
ATOM   2438  O   HIS A 337      17.786  45.502  36.579  1.00 29.33              
ATOM   2439  CB  HIS A 337      16.260  45.062  39.428  1.00 23.77              
ATOM   2440  CG  HIS A 337      15.426  46.234  39.879  1.00 25.15              
ATOM   2441  ND1 HIS A 337      15.823  47.549  39.710  1.00 25.40              
ATOM   2442  CD2 HIS A 337      14.245  46.286  40.542  1.00 24.50              
ATOM   2443  CE1 HIS A 337      14.932  48.357  40.262  1.00 22.74              
ATOM   2444  NE2 HIS A 337      13.945  47.619  40.739  1.00 23.37              
ATOM   2445  N   SER A 338      15.963  46.808  36.839  1.00 25.71              
ATOM   2446  CA  SER A 338      16.457  47.821  35.918  1.00 28.11              
ATOM   2447  C   SER A 338      17.683  48.614  36.412  1.00 32.57              
ATOM   2448  O   SER A 338      18.455  49.155  35.609  1.00 32.34              
ATOM   2449  CB  SER A 338      15.323  48.720  35.402  1.00 34.86              
ATOM   2450  OG  SER A 338      14.711  49.375  36.485  1.00 49.25              
ATOM   2451  N   PHE A 339      17.920  48.596  37.718  1.00 26.86              
ATOM   2452  CA  PHE A 339      19.100  49.241  38.273  1.00 25.34              
ATOM   2453  C   PHE A 339      20.326  48.605  37.618  1.00 26.71              
ATOM   2454  O   PHE A 339      21.365  49.262  37.448  1.00 25.75              
ATOM   2455  CB  PHE A 339      19.146  49.028  39.810  1.00 27.11              
ATOM   2456  CG  PHE A 339      20.401  49.535  40.471  1.00 28.53              
ATOM   2457  CD1 PHE A 339      20.761  50.888  40.413  1.00 30.68              
ATOM   2458  CD2 PHE A 339      21.242  48.661  41.145  1.00 30.37              
ATOM   2459  CE1 PHE A 339      21.929  51.349  41.060  1.00 30.45              
ATOM   2460  CE2 PHE A 339      22.423  49.122  41.791  1.00 31.35              
ATOM   2461  CZ  PHE A 339      22.750  50.445  41.765  1.00 28.29              
ATOM   2462  N   PHE A 340      20.225  47.321  37.269  1.00 23.68              
ATOM   2463  CA  PHE A 340      21.353  46.626  36.621  1.00 23.40              
ATOM   2464  C   PHE A 340      21.365  46.702  35.068  1.00 28.13              
ATOM   2465  O   PHE A 340      22.189  46.059  34.419  1.00 27.35              
ATOM   2466  CB  PHE A 340      21.399  45.162  37.080  1.00 24.67              
ATOM   2467  CG  PHE A 340      21.533  45.007  38.581  1.00 25.90              
ATOM   2468  CD1 PHE A 340      22.652  45.509  39.264  1.00 27.06              
ATOM   2469  CD2 PHE A 340      20.538  44.384  39.310  1.00 25.80              
ATOM   2470  CE1 PHE A 340      22.748  45.386  40.638  1.00 28.02              
ATOM   2471  CE2 PHE A 340      20.660  44.218  40.664  1.00 28.55              
ATOM   2472  CZ  PHE A 340      21.762  44.726  41.333  1.00 26.57              
ATOM   2473  N   ASP A 341      20.433  47.440  34.467  1.00 25.28              
ATOM   2474  CA  ASP A 341      20.372  47.516  32.982  1.00 26.92              
ATOM   2475  C   ASP A 341      21.695  47.968  32.362  1.00 31.91              
ATOM   2476  O   ASP A 341      22.111  47.442  31.331  1.00 31.51              
ATOM   2477  CB  ASP A 341      19.253  48.449  32.515  1.00 28.43              
ATOM   2478  CG  ASP A 341      17.886  47.813  32.648  1.00 33.34              
ATOM   2479  OD1 ASP A 341      17.806  46.599  32.934  1.00 36.72              
ATOM   2480  OD2 ASP A 341      16.897  48.537  32.514  1.00 34.99              
ATOM   2481  N   GLU A 342      22.376  48.907  33.018  1.00 27.98              
ATOM   2482  CA  GLU A 342      23.653  49.366  32.516  1.00 26.66              
ATOM   2483  C   GLU A 342      24.653  48.215  32.351  1.00 31.28              
ATOM   2484  O   GLU A 342      25.495  48.238  31.467  1.00 29.84              
ATOM   2485  CB  GLU A 342      24.243  50.423  33.425  1.00 27.27              
ATOM   2486  CG  GLU A 342      25.656  50.822  32.997  1.00 35.46              
ATOM   2487  CD  GLU A 342      26.188  52.007  33.785  1.00 47.75              
ATOM   2488  OE1 GLU A 342      25.596  52.339  34.835  1.00 38.33              
ATOM   2489  OE2 GLU A 342      27.196  52.602  33.361  1.00 47.11              
ATOM   2490  N   LEU A 343      24.584  47.216  33.222  1.00 27.16              
ATOM   2491  CA  LEU A 343      25.528  46.113  33.117  1.00 25.54              
ATOM   2492  C   LEU A 343      25.264  45.268  31.886  1.00 28.52              
ATOM   2493  O   LEU A 343      26.144  44.557  31.428  1.00 27.28              
ATOM   2494  CB  LEU A 343      25.478  45.233  34.397  1.00 24.82              
ATOM   2495  CG  LEU A 343      25.740  45.956  35.731  1.00 25.04              
ATOM   2496  CD1 LEU A 343      25.748  44.894  36.848  1.00 22.10              
ATOM   2497  CD2 LEU A 343      27.096  46.745  35.690  1.00 16.23              
ATOM   2498  N   ARG A 344      24.040  45.323  31.369  1.00 27.80              
ATOM   2499  CA  ARG A 344      23.673  44.538  30.194  1.00 30.44              
ATOM   2500  C   ARG A 344      23.930  45.292  28.872  1.00 37.35              
ATOM   2501  O   ARG A 344      23.656  44.790  27.790  1.00 35.28              
ATOM   2502  CB  ARG A 344      22.204  44.089  30.286  1.00 29.75              
ATOM   2503  CG  ARG A 344      21.970  42.944  31.273  1.00 27.77              
ATOM   2504  CD  ARG A 344      20.489  42.637  31.388  1.00 23.12              
ATOM   2505  NE  ARG A 344      19.776  43.600  32.214  1.00 27.45              
ATOM   2506  CZ  ARG A 344      19.607  43.479  33.528  1.00 33.01              
ATOM   2507  NH1 ARG A 344      20.106  42.447  34.171  1.00 23.23              
ATOM   2508  NH2 ARG A 344      18.919  44.379  34.197  1.00 22.36              
ATOM   2509  N   ASP A 345      24.458  46.502  28.989  1.00 35.66              
ATOM   2510  CA  ASP A 345      24.795  47.324  27.839  1.00 35.35              
ATOM   2511  C   ASP A 345      26.054  46.744  27.173  1.00 38.49              
ATOM   2512  O   ASP A 345      27.086  46.575  27.822  1.00 37.38              
ATOM   2513  CB  ASP A 345      25.053  48.750  28.327  1.00 37.64              
ATOM   2514  CG  ASP A 345      25.163  49.757  27.184  1.00 45.22              
ATOM   2515  OD1 ASP A 345      25.844  49.460  26.194  1.00 42.65              
ATOM   2516  OD2 ASP A 345      24.627  50.873  27.317  1.00 54.73              
ATOM   2517  N   PRO A 346      25.980  46.419  25.866  1.00 35.93              
ATOM   2518  CA  PRO A 346      27.152  45.810  25.214  1.00 35.87              
ATOM   2519  C   PRO A 346      28.434  46.653  25.264  1.00 40.37              
ATOM   2520  O   PRO A 346      29.530  46.104  25.159  1.00 40.32              
ATOM   2521  CB  PRO A 346      26.676  45.592  23.756  1.00 37.43              
ATOM   2522  CG  PRO A 346      25.632  46.611  23.545  1.00 40.69              
ATOM   2523  CD  PRO A 346      24.928  46.764  24.884  1.00 36.91              
ATOM   2524  N   ASN A 347      28.292  47.956  25.492  1.00 38.31              
ATOM   2525  CA  ASN A 347      29.442  48.858  25.537  1.00 40.33              
ATOM   2526  C   ASN A 347      29.966  49.215  26.937  1.00 46.85              
ATOM   2527  O   ASN A 347      30.789  50.119  27.075  1.00 47.74              
ATOM   2528  CB  ASN A 347      29.139  50.141  24.757  1.00 42.39              
ATOM   2529  CG  ASN A 347      28.846  49.877  23.293  1.00 59.80              
ATOM   2530  OD1 ASN A 347      27.845  50.349  22.753  1.00 51.42              
ATOM   2531  ND2 ASN A 347      29.720  49.118  22.642  1.00 42.11              
ATOM   2532  N   VAL A 348      29.499  48.512  27.966  1.00 41.60              
ATOM   2533  CA  VAL A 348      29.974  48.753  29.319  1.00 39.39              
ATOM   2534  C   VAL A 348      31.394  48.324  29.554  1.00 39.49              
ATOM   2535  O   VAL A 348      31.790  47.231  29.200  1.00 36.06              
ATOM   2536  CB  VAL A 348      29.032  48.206  30.439  1.00 42.84              
ATOM   2537  CG1 VAL A 348      28.001  49.204  30.755  1.00 44.42              
ATOM   2538  CG2 VAL A 348      28.444  46.840  30.088  1.00 40.77              
ATOM   2539  N   LYS A 349      32.121  49.178  30.259  1.00 38.58              
ATOM   2540  CA  LYS A 349      33.491  48.905  30.624  1.00 39.83              
ATOM   2541  C   LYS A 349      33.657  49.322  32.089  1.00 42.24              
ATOM   2542  O   LYS A 349      32.917  50.154  32.584  1.00 40.79              
ATOM   2543  CB  LYS A 349      34.440  49.777  29.757  1.00 42.92              
ATOM   2544  CG  LYS A 349      34.489  49.425  28.286  1.00 50.49              
ATOM   2545  CD  LYS A 349      35.268  48.139  28.044  1.00 64.78              
ATOM   2546  CE  LYS A 349      34.969  47.568  26.650  1.00 78.68              
ATOM   2547  NZ  LYS A 349      33.633  46.911  26.566  1.00 86.57              
ATOM   2548  N   LEU A 350      34.692  48.813  32.739  1.00 38.31              
ATOM   2549  CA  LEU A 350      35.049  49.260  34.083  1.00 38.44              
ATOM   2550  C   LEU A 350      35.612  50.689  33.883  1.00 48.23              
ATOM   2551  O   LEU A 350      36.032  51.056  32.779  1.00 45.35              
ATOM   2552  CB  LEU A 350      36.156  48.355  34.651  1.00 37.27              
ATOM   2553  CG  LEU A 350      35.776  47.160  35.548  1.00 40.38              
ATOM   2554  CD1 LEU A 350      34.306  46.801  35.490  1.00 37.66              
ATOM   2555  CD2 LEU A 350      36.662  45.962  35.292  1.00 45.15              
ATOM   2556  N   PRO A 351      35.607  51.526  34.933  1.00 50.25              
ATOM   2557  CA  PRO A 351      36.123  52.890  34.724  1.00 50.89              
ATOM   2558  C   PRO A 351      37.571  52.842  34.230  1.00 57.17              
ATOM   2559  O   PRO A 351      37.978  53.626  33.386  1.00 56.18              
ATOM   2560  CB  PRO A 351      36.052  53.513  36.123  1.00 52.42              
ATOM   2561  CG  PRO A 351      35.038  52.726  36.858  1.00 57.04              
ATOM   2562  CD  PRO A 351      34.713  51.454  36.091  1.00 52.50              
ATOM   2563  N   ASN A 352      38.314  51.858  34.723  1.00 56.71              
ATOM   2564  CA  ASN A 352      39.694  51.656  34.339  1.00 57.50              
ATOM   2565  C   ASN A 352      39.880  51.102  32.917  1.00 63.72              
ATOM   2566  O   ASN A 352      40.955  50.614  32.586  1.00 64.91              
ATOM   2567  CB  ASN A 352      40.415  50.807  35.408  1.00 59.11              
ATOM   2568  CG  ASN A 352      40.503  49.333  35.053  1.00 87.03              
ATOM   2569  OD1 ASN A 352      41.191  48.966  34.106  1.00 90.48              
ATOM   2570  ND2 ASN A 352      39.971  48.474  35.929  1.00 75.37              
ATOM   2571  N   GLY A 353      38.865  51.231  32.059  1.00 58.85              
ATOM   2572  CA  GLY A 353      38.936  50.742  30.688  1.00 56.91              
ATOM   2573  C   GLY A 353      38.797  49.230  30.483  1.00 57.10              
ATOM   2574  O   GLY A 353      38.446  48.788  29.365  1.00 55.62              
ATOM   2575  N   ARG A 354      39.068  48.432  31.533  1.00 49.57              
ATOM   2576  CA  ARG A 354      38.941  46.971  31.429  1.00 47.38              
ATOM   2577  C   ARG A 354      37.512  46.490  31.194  1.00 44.20              
ATOM   2578  O   ARG A 354      36.538  47.204  31.433  1.00 41.11              
ATOM   2579  CB  ARG A 354      39.484  46.265  32.673  1.00 49.28              
ATOM   2580  CG  ARG A 354      40.971  46.407  32.894  1.00 61.65              
ATOM   2581  CD  ARG A 354      41.336  45.977  34.313  1.00 73.15              
ATOM   2582  NE  ARG A 354      41.566  44.537  34.414  1.00 80.69              
ATOM   2583  CZ  ARG A 354      42.618  43.997  35.024  1.00 87.59              
ATOM   2584  NH1 ARG A 354      43.529  44.787  35.582  1.00 64.63              
ATOM   2585  NH2 ARG A 354      42.762  42.671  35.070  1.00 65.77              
ATOM   2586  N   ASP A 355      37.394  45.250  30.755  1.00 40.85              
ATOM   2587  CA  ASP A 355      36.088  44.632  30.545  1.00 40.79              
ATOM   2588  C   ASP A 355      35.468  44.277  31.888  1.00 41.88              
ATOM   2589  O   ASP A 355      36.189  43.971  32.851  1.00 40.17              
ATOM   2590  CB  ASP A 355      36.255  43.316  29.783  1.00 43.01              
ATOM   2591  CG  ASP A 355      36.378  43.520  28.296  1.00 59.09              
ATOM   2592  OD1 ASP A 355      36.003  44.619  27.809  1.00 58.67              
ATOM   2593  OD2 ASP A 355      36.888  42.585  27.634  1.00 70.04              
ATOM   2594  N   THR A 356      34.141  44.208  31.913  1.00 37.10              
ATOM   2595  CA  THR A 356      33.456  43.778  33.121  1.00 36.57              
ATOM   2596  C   THR A 356      33.737  42.276  33.295  1.00 37.71              
ATOM   2597  O   THR A 356      34.130  41.588  32.352  1.00 34.89              
ATOM   2598  CB  THR A 356      31.947  44.064  33.042  1.00 40.28              
ATOM   2599  OG1 THR A 356      31.486  43.706  31.753  1.00 43.50              
ATOM   2600  CG2 THR A 356      31.652  45.507  33.270  1.00 36.77              
ATOM   2601  N   PRO A 357      33.578  41.759  34.523  1.00 34.19              
ATOM   2602  CA  PRO A 357      33.789  40.308  34.664  1.00 32.66              
ATOM   2603  C   PRO A 357      32.613  39.583  33.994  1.00 37.80              
ATOM   2604  O   PRO A 357      31.702  40.234  33.477  1.00 35.31              
ATOM   2605  CB  PRO A 357      33.795  40.089  36.192  1.00 33.56              
ATOM   2606  CG  PRO A 357      33.146  41.309  36.781  1.00 37.27              
ATOM   2607  CD  PRO A 357      33.302  42.440  35.807  1.00 33.70              
ATOM   2608  N   ALA A 358      32.636  38.254  33.968  1.00 39.63              
ATOM   2609  CA  ALA A 358      31.545  37.491  33.327  1.00 41.57              
ATOM   2610  C   ALA A 358      30.237  37.662  34.100  1.00 42.67              
ATOM   2611  O   ALA A 358      30.219  37.533  35.311  1.00 45.29              
ATOM   2612  CB  ALA A 358      31.923  36.022  33.227  1.00 43.69              
ATOM   2613  N   LEU A 359      29.153  37.993  33.411  1.00 35.65              
ATOM   2614  CA  LEU A 359      27.918  38.324  34.103  1.00 33.16              
ATOM   2615  C   LEU A 359      26.670  37.584  33.655  1.00 32.70              
ATOM   2616  O   LEU A 359      25.637  37.654  34.331  1.00 27.98              
ATOM   2617  CB  LEU A 359      27.654  39.834  33.963  1.00 32.35              
ATOM   2618  CG  LEU A 359      28.621  40.849  34.580  1.00 34.66              
ATOM   2619  CD1 LEU A 359      28.148  42.286  34.325  1.00 33.32              
ATOM   2620  CD2 LEU A 359      28.823  40.599  36.070  1.00 33.49              
ATOM   2621  N   PHE A 360      26.747  36.951  32.487  1.00 28.45              
ATOM   2622  CA  PHE A 360      25.575  36.341  31.850  1.00 28.58              
ATOM   2623  C   PHE A 360      25.672  34.860  31.564  1.00 34.00              
ATOM   2624  O   PHE A 360      24.748  34.277  30.985  1.00 34.74              
ATOM   2625  CB  PHE A 360      25.285  37.046  30.514  1.00 29.51              
ATOM   2626  CG  PHE A 360      25.430  38.535  30.591  1.00 29.86              
ATOM   2627  CD1 PHE A 360      24.624  39.259  31.422  1.00 30.39              
ATOM   2628  CD2 PHE A 360      26.427  39.191  29.893  1.00 30.93              
ATOM   2629  CE1 PHE A 360      24.759  40.612  31.504  1.00 31.11              
ATOM   2630  CE2 PHE A 360      26.579  40.559  30.008  1.00 32.27              
ATOM   2631  CZ  PHE A 360      25.728  41.258  30.791  1.00 29.11              
ATOM   2632  N   ASN A 361      26.790  34.263  31.935  1.00 28.45              
ATOM   2633  CA  ASN A 361      26.976  32.851  31.721  1.00 27.44              
ATOM   2634  C   ASN A 361      26.168  32.068  32.765  1.00 31.73              
ATOM   2635  O   ASN A 361      26.723  31.253  33.525  1.00 31.53              
ATOM   2636  CB  ASN A 361      28.473  32.508  31.839  1.00 21.35              
ATOM   2637  CG  ASN A 361      29.101  33.071  33.072  1.00 46.54              
ATOM   2638  OD1 ASN A 361      28.458  33.804  33.834  1.00 44.20              
ATOM   2639  ND2 ASN A 361      30.337  32.652  33.340  1.00 44.15              
ATOM   2640  N   PHE A 362      24.859  32.312  32.783  1.00 26.58              
ATOM   2641  CA  PHE A 362      23.971  31.643  33.724  1.00 28.49              
ATOM   2642  C   PHE A 362      23.833  30.139  33.407  1.00 39.07              
ATOM   2643  O   PHE A 362      23.665  29.754  32.232  1.00 40.79              
ATOM   2644  CB  PHE A 362      22.583  32.293  33.650  1.00 29.27              
ATOM   2645  CG  PHE A 362      22.483  33.596  34.376  1.00 30.23              
ATOM   2646  CD1 PHE A 362      22.292  33.622  35.756  1.00 32.69              
ATOM   2647  CD2 PHE A 362      22.641  34.797  33.702  1.00 33.35              
ATOM   2648  CE1 PHE A 362      22.213  34.822  36.438  1.00 33.20              
ATOM   2649  CE2 PHE A 362      22.573  36.013  34.381  1.00 36.57              
ATOM   2650  CZ  PHE A 362      22.353  36.018  35.758  1.00 34.50              
ATOM   2651  N   THR A 363      23.833  29.289  34.433  1.00 35.21              
ATOM   2652  CA  THR A 363      23.553  27.876  34.187  1.00 34.96              
ATOM   2653  C   THR A 363      22.050  27.571  34.338  1.00 41.22              
ATOM   2654  O   THR A 363      21.261  28.412  34.788  1.00 44.09              
ATOM   2655  CB  THR A 363      24.339  26.935  35.079  1.00 30.02              
ATOM   2656  OG1 THR A 363      23.962  27.153  36.439  1.00 37.71              
ATOM   2657  CG2 THR A 363      25.864  27.071  34.887  1.00 19.06              
ATOM   2658  N   THR A 364      21.676  26.343  33.998  1.00 36.29              
ATOM   2659  CA  THR A 364      20.307  25.858  34.164  1.00 35.31              
ATOM   2660  C   THR A 364      19.979  25.833  35.669  1.00 36.14              
ATOM   2661  O   THR A 364      18.918  26.283  36.085  1.00 37.16              
ATOM   2662  CB  THR A 364      20.161  24.441  33.495  1.00 41.06              
ATOM   2663  OG1 THR A 364      20.439  24.555  32.093  1.00 40.20              
ATOM   2664  CG2 THR A 364      18.739  23.871  33.665  1.00 31.46              
ATOM   2665  N   GLN A 365      20.909  25.316  36.466  1.00 31.13              
ATOM   2666  CA  GLN A 365      20.788  25.274  37.925  1.00 33.09              
ATOM   2667  C   GLN A 365      20.492  26.701  38.437  1.00 41.59              
ATOM   2668  O   GLN A 365      19.505  26.945  39.142  1.00 41.92              
ATOM   2669  CB  GLN A 365      22.127  24.817  38.518  1.00 35.16              
ATOM   2670  CG  GLN A 365      22.165  24.717  40.045  1.00 45.73              
ATOM   2671  CD  GLN A 365      21.222  23.669  40.560  1.00 61.54              
ATOM   2672  OE1 GLN A 365      21.166  22.560  40.024  1.00 61.25              
ATOM   2673  NE2 GLN A 365      20.423  24.025  41.558  1.00 51.55              
ATOM   2674  N   GLU A 366      21.321  27.647  38.002  1.00 37.04              
ATOM   2675  CA  GLU A 366      21.216  29.051  38.400  1.00 35.21              
ATOM   2676  C   GLU A 366      19.884  29.686  38.050  1.00 36.95              
ATOM   2677  O   GLU A 366      19.385  30.540  38.792  1.00 34.99              
ATOM   2678  CB  GLU A 366      22.363  29.842  37.758  1.00 36.21              
ATOM   2679  CG  GLU A 366      22.909  30.937  38.615  1.00 51.77              
ATOM   2680  CD  GLU A 366      24.194  31.550  38.072  1.00 53.27              
ATOM   2681  OE1 GLU A 366      24.899  30.911  37.257  1.00 36.97              
ATOM   2682  OE2 GLU A 366      24.492  32.688  38.466  1.00 42.13              
ATOM   2683  N   LEU A 367      19.307  29.289  36.910  1.00 33.02              
ATOM   2684  CA  LEU A 367      18.053  29.890  36.443  1.00 30.31              
ATOM   2685  C   LEU A 367      16.798  29.116  36.892  1.00 31.68              
ATOM   2686  O   LEU A 367      15.663  29.560  36.703  1.00 29.70              
ATOM   2687  CB  LEU A 367      18.090  29.980  34.912  1.00 30.58              
ATOM   2688  CG  LEU A 367      19.112  30.917  34.248  1.00 34.31              
ATOM   2689  CD1 LEU A 367      19.367  30.512  32.782  1.00 33.48              
ATOM   2690  CD2 LEU A 367      18.646  32.407  34.328  1.00 28.44              
ATOM   2691  N   SER A 368      17.013  27.953  37.488  1.00 30.58              
ATOM   2692  CA  SER A 368      15.922  27.054  37.878  1.00 31.51              
ATOM   2693  C   SER A 368      14.729  27.644  38.613  1.00 36.97              
ATOM   2694  O   SER A 368      13.592  27.206  38.407  1.00 37.27              
ATOM   2695  CB  SER A 368      16.445  25.763  38.522  1.00 33.53              
ATOM   2696  OG  SER A 368      17.065  25.999  39.762  1.00 37.97              
ATOM   2697  N   SER A 369      14.949  28.697  39.395  1.00 33.30              
ATOM   2698  CA  SER A 369      13.819  29.285  40.109  1.00 32.73              
ATOM   2699  C   SER A 369      12.819  29.838  39.089  1.00 36.47              
ATOM   2700  O   SER A 369      11.615  29.708  39.265  1.00 35.41              
ATOM   2701  CB  SER A 369      14.279  30.247  41.214  1.00 32.44              
ATOM   2702  OG  SER A 369      14.549  31.554  40.696  1.00 33.04              
ATOM   2703  N   ASN A 370      13.311  30.505  38.049  1.00 34.44              
ATOM   2704  CA  ASN A 370      12.411  31.133  37.070  1.00 33.50              
ATOM   2705  C   ASN A 370      13.100  31.240  35.719  1.00 38.07              
ATOM   2706  O   ASN A 370      13.557  32.310  35.329  1.00 37.28              
ATOM   2707  CB  ASN A 370      12.138  32.518  37.655  1.00 31.58              
ATOM   2708  CG  ASN A 370      10.984  33.225  36.987  1.00 43.85              
ATOM   2709  OD1 ASN A 370      10.651  32.960  35.837  1.00 45.03              
ATOM   2710  ND2 ASN A 370      10.385  34.156  37.704  1.00 34.16              
ATOM   2711  N   PRO A 371      13.205  30.106  34.996  1.00 36.39              
ATOM   2712  CA  PRO A 371      13.863  29.991  33.686  1.00 35.67              
ATOM   2713  C   PRO A 371      13.606  31.126  32.682  1.00 38.38              
ATOM   2714  O   PRO A 371      14.519  31.594  32.012  1.00 38.67              
ATOM   2715  CB  PRO A 371      13.331  28.645  33.164  1.00 37.31              
ATOM   2716  CG  PRO A 371      13.136  27.831  34.420  1.00 40.95              
ATOM   2717  CD  PRO A 371      12.533  28.839  35.377  1.00 36.67              
ATOM   2718  N   PRO A 372      12.355  31.569  32.562  1.00 34.62              
ATOM   2719  CA  PRO A 372      11.998  32.625  31.608  1.00 35.30              
ATOM   2720  C   PRO A 372      12.716  33.958  31.855  1.00 39.10              
ATOM   2721  O   PRO A 372      12.710  34.817  30.975  1.00 37.42              
ATOM   2722  CB  PRO A 372      10.480  32.791  31.813  1.00 36.50              
ATOM   2723  CG  PRO A 372      10.019  31.465  32.290  1.00 39.53              
ATOM   2724  CD  PRO A 372      11.170  30.866  33.082  1.00 35.41              
ATOM   2725  N   LEU A 373      13.282  34.147  33.054  1.00 33.42              
ATOM   2726  CA  LEU A 373      13.985  35.401  33.363  1.00 31.62              
ATOM   2727  C   LEU A 373      15.233  35.502  32.488  1.00 31.23              
ATOM   2728  O   LEU A 373      15.784  36.585  32.299  1.00 29.48              
ATOM   2729  CB  LEU A 373      14.359  35.489  34.865  1.00 31.47              
ATOM   2730  CG  LEU A 373      13.274  35.938  35.858  1.00 35.84              
ATOM   2731  CD1 LEU A 373      13.880  36.119  37.265  1.00 35.22              
ATOM   2732  CD2 LEU A 373      12.564  37.234  35.413  1.00 35.18              
ATOM   2733  N   ALA A 374      15.695  34.356  31.988  1.00 30.01              
ATOM   2734  CA  ALA A 374      16.837  34.318  31.060  1.00 30.25              
ATOM   2735  C   ALA A 374      16.618  35.350  29.947  1.00 37.74              
ATOM   2736  O   ALA A 374      17.565  35.876  29.376  1.00 39.39              
ATOM   2737  CB  ALA A 374      16.997  32.929  30.462  1.00 30.34              
ATOM   2738  N   THR A 375      15.356  35.683  29.713  1.00 37.30              
ATOM   2739  CA  THR A 375      14.945  36.620  28.676  1.00 40.05              
ATOM   2740  C   THR A 375      15.535  38.014  28.857  1.00 45.21              
ATOM   2741  O   THR A 375      15.881  38.677  27.884  1.00 44.52              
ATOM   2742  CB  THR A 375      13.396  36.633  28.560  1.00 50.51              
ATOM   2743  OG1 THR A 375      12.981  35.550  27.712  1.00 55.17              
ATOM   2744  CG2 THR A 375      12.889  37.938  28.014  1.00 50.33              
ATOM   2745  N   ILE A 376      15.553  38.475  30.106  1.00 41.00              
ATOM   2746  CA  ILE A 376      16.142  39.758  30.456  1.00 39.36              
ATOM   2747  C   ILE A 376      17.637  39.577  30.793  1.00 37.73              
ATOM   2748  O   ILE A 376      18.465  40.381  30.384  1.00 36.26              
ATOM   2749  CB  ILE A 376      15.469  40.349  31.685  1.00 42.83              
ATOM   2750  CG1 ILE A 376      14.038  40.776  31.380  1.00 42.39              
ATOM   2751  CG2 ILE A 376      16.327  41.493  32.247  1.00 42.67              
ATOM   2752  CD1 ILE A 376      13.075  40.435  32.495  1.00 45.38              
ATOM   2753  N   LEU A 377      17.938  38.536  31.576  1.00 31.77              
ATOM   2754  CA  LEU A 377      19.265  38.280  32.116  1.00 30.62              
ATOM   2755  C   LEU A 377      20.389  38.112  31.097  1.00 36.74              
ATOM   2756  O   LEU A 377      21.552  38.453  31.364  1.00 37.21              
ATOM   2757  CB  LEU A 377      19.224  37.058  33.057  1.00 30.27              
ATOM   2758  CG  LEU A 377      18.417  37.268  34.346  1.00 34.44              
ATOM   2759  CD1 LEU A 377      18.350  35.985  35.170  1.00 33.59              
ATOM   2760  CD2 LEU A 377      19.014  38.423  35.164  1.00 34.26              
ATOM   2761  N   ILE A 378      20.076  37.422  30.005  1.00 33.34              
ATOM   2762  CA  ILE A 378      21.063  37.143  28.978  1.00 32.37              
ATOM   2763  C   ILE A 378      20.781  38.122  27.830  1.00 35.75              
ATOM   2764  O   ILE A 378      19.857  37.922  27.044  1.00 35.78              
ATOM   2765  CB  ILE A 378      21.000  35.693  28.567  1.00 34.70              
ATOM   2766  CG1 ILE A 378      21.181  34.801  29.805  1.00 35.30              
ATOM   2767  CG2 ILE A 378      22.045  35.414  27.526  1.00 33.91              
ATOM   2768  CD1 ILE A 378      21.112  33.312  29.523  1.00 39.50              
ATOM   2769  N   PRO A 379      21.481  39.272  27.828  1.00 31.34              
ATOM   2770  CA  PRO A 379      21.225  40.311  26.814  1.00 30.22              
ATOM   2771  C   PRO A 379      21.438  39.793  25.371  1.00 31.64              
ATOM   2772  O   PRO A 379      22.235  38.865  25.150  1.00 29.13              
ATOM   2773  CB  PRO A 379      22.231  41.409  27.186  1.00 30.48              
ATOM   2774  CG  PRO A 379      23.377  40.668  27.829  1.00 34.03              
ATOM   2775  CD  PRO A 379      22.717  39.543  28.602  1.00 31.26              
ATOM   2776  N   PRO A 380      20.724  40.384  24.382  1.00 30.67              
ATOM   2777  CA  PRO A 380      20.882  39.913  22.978  1.00 32.42              
ATOM   2778  C   PRO A 380      22.308  39.725  22.521  1.00 37.93              
ATOM   2779  O   PRO A 380      22.616  38.707  21.925  1.00 40.32              
ATOM   2780  CB  PRO A 380      20.175  40.988  22.135  1.00 34.00              
ATOM   2781  CG  PRO A 380      19.147  41.582  23.089  1.00 37.66              
ATOM   2782  CD  PRO A 380      19.850  41.569  24.464  1.00 31.22              
ATOM   2783  N   HIS A 381      23.201  40.648  22.870  1.00 34.83              
ATOM   2784  CA  HIS A 381      24.616  40.519  22.481  1.00 35.33              
ATOM   2785  C   HIS A 381      25.326  39.310  23.058  1.00 41.82              
ATOM   2786  O   HIS A 381      26.344  38.869  22.525  1.00 42.06              
ATOM   2787  CB  HIS A 381      25.406  41.803  22.749  1.00 36.56              
ATOM   2788  CG  HIS A 381      25.753  42.025  24.196  1.00 40.58              
ATOM   2789  ND1 HIS A 381      26.875  41.465  24.775  1.00 42.06              
ATOM   2790  CD2 HIS A 381      25.187  42.799  25.157  1.00 41.47              
ATOM   2791  CE1 HIS A 381      26.954  41.838  26.041  1.00 40.49              
ATOM   2792  NE2 HIS A 381      25.946  42.648  26.297  1.00 40.79              
ATOM   2793  N   ALA A 382      24.816  38.791  24.174  1.00 41.77              
ATOM   2794  CA  ALA A 382      25.421  37.620  24.803  1.00 41.88              
ATOM   2795  C   ALA A 382      24.874  36.306  24.195  1.00 47.24              
ATOM   2796  O   ALA A 382      25.453  35.246  24.378  1.00 44.06              
ATOM   2797  CB  ALA A 382      25.236  37.666  26.322  1.00 42.21              
ATOM   2798  N   ARG A 383      23.772  36.402  23.452  1.00 49.34              
ATOM   2799  CA  ARG A 383      23.192  35.257  22.731  1.00 50.92              
ATOM   2800  C   ARG A 383      23.727  35.173  21.280  1.00 59.42              
ATOM   2801  O   ARG A 383      23.083  34.596  20.380  1.00 59.87              
ATOM   2802  CB  ARG A 383      21.656  35.296  22.719  1.00 48.38              
ATOM   2803  CG  ARG A 383      21.007  35.613  24.050  1.00 49.78              
ATOM   2804  CD  ARG A 383      19.494  35.579  23.933  1.00 48.84              
ATOM   2805  NE  ARG A 383      18.874  36.518  24.847  1.00 47.82              
ATOM   2806  CZ  ARG A 383      17.799  37.242  24.565  1.00 73.55              
ATOM   2807  NH1 ARG A 383      17.200  37.104  23.383  1.00 63.88              
ATOM   2808  NH2 ARG A 383      17.325  38.106  25.470  1.00 53.48              
ATOM   2809  N   ILE A 384      24.822  35.875  21.001  1.00 57.65              
ATOM   2810  CA  ILE A 384      25.373  35.990  19.633  1.00 57.99              
ATOM   2811  C   ILE A 384      26.357  34.881  19.306  1.00 72.98              
ATOM   2812  O   ILE A 384      27.283  34.614  20.066  1.00 75.08              
ATOM   2813  CB  ILE A 384      26.099  37.322  19.371  1.00 57.95              
ATOM   2814  CG1 ILE A 384      25.145  38.400  18.922  1.00 55.01              
ATOM   2815  CG2 ILE A 384      27.102  37.171  18.308  1.00 57.52              
ATOM   2816  CD1 ILE A 384      25.663  39.765  19.179  1.00 45.29              
ATOM   2817  N   GLN A 385      26.142  34.266  18.148  1.00 20.00              
ATOM   2818  CA  GLN A 385      26.804  33.049  17.721  1.00 20.00              
ATOM   2819  C   GLN A 385      28.114  33.193  16.981  1.00 20.00              
ATOM   2820  O   GLN A 385      28.648  34.288  16.812  1.00 20.00              
ATOM   2821  CB  GLN A 385      25.840  32.244  16.847  1.00 20.00              
TER
ENDMDL
MODEL        2
ATOM      1  N1  MOL     2      36.115  36.548  57.777  1.00  0.00              
ATOM      2  C2  MOL     2      35.665  37.435  58.596  1.00  0.00              
ATOM      3  C3  MOL     2      34.845  37.057  59.685  1.00  0.00              
ATOM      4  C4  MOL     2      34.534  35.616  59.839  1.00  0.00              
ATOM      5  C5  MOL     2      35.901  35.280  57.801  1.00  0.00              
ATOM      6  C6  MOL     2      35.062  34.754  58.893  1.00  0.00              
ATOM      7  N7  MOL     2      34.671  33.465  59.181  1.00  0.00              
ATOM      8  C8  MOL     2      33.800  34.844  60.739  1.00  0.00              
ATOM      9  C9  MOL     2      33.892  33.515  60.322  1.00  0.00              
ATOM     10  C10 MOL     2      34.357  38.030  60.563  1.00  0.00              
ATOM     11  C11 MOL     2      35.968  38.795  58.440  1.00  0.00              
ATOM     12  C12 MOL     2      35.477  39.756  59.321  1.00  0.00              
ATOM     13  C13 MOL     2      34.669  39.374  60.384  1.00  0.00              
ATOM     14  C14 MOL     2      33.064  35.155  61.881  1.00  0.00              
ATOM     15  C15 MOL     2      33.265  32.480  61.013  1.00  0.00              
ATOM     16  C16 MOL     2      32.431  34.123  62.582  1.00  0.00              
ATOM     17  C17 MOL     2      32.527  32.794  62.156  1.00  0.00              
ATOM     18  N18 MOL     2      36.385  34.462  56.921  1.00  0.00              
ATOM     19  N19 MOL     2      37.097  35.021  56.042  1.00  0.00              
ATOM     20  C20 MOL     2      37.700  34.469  55.056  1.00  0.00              
ATOM     21  C21 MOL     2      38.483  35.387  54.186  1.00  0.00              
ATOM     22  N22 MOL     2      38.474  36.685  54.528  1.00  0.00              
ATOM     23  C23 MOL     2      39.142  37.621  53.839  1.00  0.00              
ATOM     24  C24 MOL     2      39.890  37.269  52.712  1.00  0.00              
ATOM     25  C25 MOL     2      39.917  35.927  52.322  1.00  0.00              
ATOM     26  C26 MOL     2      39.210  34.982  53.065  1.00  0.00              
ATOM     27  C27 MOL     2      40.663  38.319  51.930  1.00  0.00              
ATOM     28  N28 MOL     2      40.819  39.556  52.695  1.00  0.00              
ATOM     29  C29 MOL     2      41.894  39.444  53.679  1.00  0.00              
ATOM     30  C30 MOL     2      41.106  40.706  51.839  1.00  0.00              
ATOM     31  C31 MOL     2      42.037  40.741  54.490  1.00  0.00              
ATOM     32  O32 MOL     2      42.309  41.827  53.615  1.00  0.00              
ATOM     33  C33 MOL     2      41.257  41.988  52.673  1.00  0.00              
ATOM     34 Cu34 MOL     2      37.391  36.887  56.080  1.00  0.00              
ATOM     35  H35 MOL     2      34.934  32.589  58.616  1.00  0.00              
ATOM     36  H36 MOL     2      33.714  37.764  61.411  1.00  0.00              
ATOM     37  H37 MOL     2      36.601  39.158  57.618  1.00  0.00              
ATOM     38  H38 MOL     2      35.730  40.820  59.173  1.00  0.00              
ATOM     39  H39 MOL     2      34.278  40.135  61.082  1.00  0.00              
ATOM     40  H40 MOL     2      32.969  36.186  62.246  1.00  0.00              
ATOM     41  H41 MOL     2      33.356  31.440  60.660  1.00  0.00              
ATOM     42 Br42 MOL     2      31.425  34.534  64.139  1.00  0.00              
ATOM     43  H43 MOL     2      32.024  31.991  62.719  1.00  0.00              
ATOM     44  C44 MOL     2      37.573  32.969  54.861  1.00  0.00              
ATOM     45  H45 MOL     2      39.102  38.675  54.167  1.00  0.00              
ATOM     46  H46 MOL     2      40.497  35.618  51.436  1.00  0.00              
ATOM     47  H47 MOL     2      39.243  33.927  52.752  1.00  0.00              
ATOM     48  H48 MOL     2      41.667  37.895  51.699  1.00  0.00              
ATOM     49  H49 MOL     2      40.171  38.529  50.953  1.00  0.00              
ATOM     50  H50 MOL     2      41.675  38.603  54.376  1.00  0.00              
ATOM     51  H51 MOL     2      42.859  39.206  53.173  1.00  0.00              
ATOM     52  H52 MOL     2      42.035  40.528  51.248  1.00  0.00              
ATOM     53  H53 MOL     2      40.278  40.848  51.108  1.00  0.00              
ATOM     54  H54 MOL     2      42.875  40.649  55.217  1.00  0.00              
ATOM     55  H55 MOL     2      41.112  40.948  55.077  1.00  0.00              
ATOM     56  H56 MOL     2      41.498  42.851  52.011  1.00  0.00              
ATOM     57  H57 MOL     2      40.307  42.233  53.202  1.00  0.00              
ATOM     58 Cl58 MOL     2      39.024  37.646  57.251  1.00  0.00              
ATOM     59 Cl59 MOL     2      35.992  38.155  55.054  1.00  0.00              
ATOM     60  H60 MOL     2      36.190  33.408  56.952  1.00  0.00              
ATOM     61  H61 MOL     2      38.023  32.413  55.714  1.00  0.00              
ATOM     62  H62 MOL     2      38.088  32.617  53.943  1.00  0.00              
ATOM     63  H63 MOL     2      36.507  32.664  54.768  1.00  0.00              
TER
ENDMDL
