# Supplementary material for: Highly Antiproliferative Latonduine and Indolo[2,3-c]quinoline Derivatives: Complex Formation with Copper(II) Markedly Changes the Kinase Inhibitory Profile
Source: J Med Chem. 2022 Feb 1;65(3):2238–61. doi: 10.1021/acs.jmedchem.1c01740 (PMC8842277; doi:10.1021/acs.jmedchem.1c01740)
Supplement: Supplementary file 7 — jm1c01740_si_007.pdb [file jm1c01740_si_007.pdb]

REMARK   Accelrys ViewerPro PDB file
REMARK   Created:  Sun Dec 19 17:35:27 GMT Standard Time 2021
MODEL        1
ATOM      1  N   GLN A 171     -69.767  -3.387 -35.704  1.00  0.00              
ATOM      2  CA  GLN A 171     -69.621  -4.726 -35.048  1.00  0.00              
ATOM      3  C   GLN A 171     -69.072  -4.620 -33.619  1.00  0.00              
ATOM      4  O   GLN A 171     -68.775  -3.522 -33.142  1.00  0.00              
ATOM      5  CB  GLN A 171     -68.754  -5.678 -35.917  1.00  0.00              
ATOM      6  N   LEU A 172     -68.974  -5.759 -32.934  1.00  0.00              
ATOM      7  CA  LEU A 172     -68.379  -5.832 -31.606  1.00  0.00              
ATOM      8  C   LEU A 172     -66.953  -6.426 -31.657  1.00  0.00              
ATOM      9  O   LEU A 172     -66.287  -6.572 -30.618  1.00  0.00              
ATOM     10  CB  LEU A 172     -69.280  -6.638 -30.659  1.00  0.00              
ATOM     11  N   GLN A 173     -66.500  -6.772 -32.864  1.00  0.00              
ATOM     12  CA  GLN A 173     -65.125  -7.230 -33.089  1.00  0.00              
ATOM     13  C   GLN A 173     -64.181  -6.049 -33.367  1.00  0.00              
ATOM     14  O   GLN A 173     -63.012  -6.094 -32.985  1.00  0.00              
ATOM     15  CB  GLN A 173     -65.057  -8.266 -34.227  1.00  0.00              
ATOM     16  N   ARG A 174     -64.685  -5.007 -34.032  1.00  0.00              
ATOM     17  CA  ARG A 174     -63.903  -3.800 -34.291  1.00  0.00              
ATOM     18  C   ARG A 174     -63.537  -3.119 -32.959  1.00  0.00              
ATOM     19  O   ARG A 174     -62.420  -2.616 -32.770  1.00  0.00              
ATOM     20  CB  ARG A 174     -64.681  -2.844 -35.227  1.00  0.00              
ATOM     21  N   LEU A 175     -64.491  -3.179 -32.037  1.00  0.00              
ATOM     22  CA  LEU A 175     -64.439  -2.603 -30.702  1.00  0.00              
ATOM     23  C   LEU A 175     -63.464  -3.321 -29.792  1.00  0.00              
ATOM     24  O   LEU A 175     -62.736  -2.683 -29.021  1.00  0.00              
ATOM     25  CB  LEU A 175     -65.822  -2.774 -30.053  1.00  0.00              
ATOM     26  CG  LEU A 175     -66.624  -1.590 -29.562  1.00  0.00              
ATOM     27  CD1 LEU A 175     -66.881  -0.663 -30.744  1.00  0.00              
ATOM     28  CD2 LEU A 175     -67.930  -2.108 -28.949  1.00  0.00              
ATOM     29  N   GLU A 176     -63.516  -4.654 -29.831  1.00  0.00              
ATOM     30  CA  GLU A 176     -62.742  -5.481 -28.913  1.00  0.00              
ATOM     31  C   GLU A 176     -61.279  -5.437 -29.343  1.00  0.00              
ATOM     32  O   GLU A 176     -60.391  -5.668 -28.516  1.00  0.00              
ATOM     33  CB  GLU A 176     -63.279  -6.914 -28.872  1.00  0.00              
ATOM     34  CG  GLU A 176     -63.928  -7.305 -27.531  1.00  0.00              
ATOM     35  CD  GLU A 176     -64.848  -8.536 -27.621  1.00  0.00              
ATOM     36  OE1 GLU A 176     -65.108  -9.021 -28.752  1.00  0.00              
ATOM     37  OE2 GLU A 176     -65.313  -9.007 -26.554  1.00  0.00              
ATOM     38  N   LYS A 177     -61.086  -5.131 -30.639  1.00  0.00              
ATOM     39  CA  LYS A 177     -59.809  -4.784 -31.274  1.00  0.00              
ATOM     40  C   LYS A 177     -59.325  -3.354 -30.970  1.00  0.00              
ATOM     41  O   LYS A 177     -58.160  -3.175 -30.655  1.00  0.00              
ATOM     42  CB  LYS A 177     -59.893  -4.966 -32.780  1.00  0.00              
ATOM     43  CG  LYS A 177     -58.557  -5.055 -33.464  1.00  0.00              
ATOM     44  CD  LYS A 177     -58.681  -4.742 -34.955  1.00  0.00              
ATOM     45  CE  LYS A 177     -57.477  -5.288 -35.713  1.00  0.00              
ATOM     46  NZ  LYS A 177     -57.083  -4.332 -36.787  1.00  0.00              
ATOM     47  N   SER A 178     -60.194  -2.355 -31.098  1.00  0.00              
ATOM     48  CA  SER A 178     -59.919  -0.995 -30.611  1.00  0.00              
ATOM     49  C   SER A 178     -59.197  -1.044 -29.259  1.00  0.00              
ATOM     50  O   SER A 178     -58.138  -0.422 -29.087  1.00  0.00              
ATOM     51  CB  SER A 178     -61.237  -0.174 -30.484  1.00  0.00              
ATOM     52  OG  SER A 178     -61.081   1.085 -29.801  1.00  0.00              
ATOM     53  N   ILE A 179     -59.753  -1.852 -28.350  1.00  0.00              
ATOM     54  CA  ILE A 179     -59.421  -1.879 -26.928  1.00  0.00              
ATOM     55  C   ILE A 179     -58.137  -2.634 -26.702  1.00  0.00              
ATOM     56  O   ILE A 179     -57.296  -2.215 -25.893  1.00  0.00              
ATOM     57  CB  ILE A 179     -60.585  -2.519 -26.118  1.00  0.00              
ATOM     58  CG1 ILE A 179     -61.800  -1.562 -26.100  1.00  0.00              
ATOM     59  CG2 ILE A 179     -60.133  -2.971 -24.701  1.00  0.00              
ATOM     60  CD1 ILE A 179     -63.026  -2.105 -25.337  1.00  0.00              
ATOM     61  N   ARG A 180     -57.995  -3.733 -27.436  1.00  0.00              
ATOM     62  CA  ARG A 180     -56.867  -4.628 -27.269  1.00  0.00              
ATOM     63  C   ARG A 180     -55.567  -3.957 -27.718  1.00  0.00              
ATOM     64  O   ARG A 180     -54.510  -4.349 -27.287  1.00  0.00              
ATOM     65  CB  ARG A 180     -57.085  -5.947 -28.047  1.00  0.00              
ATOM     66  N   ASN A 181     -55.705  -2.968 -28.597  1.00  0.00              
ATOM     67  CA  ASN A 181     -54.630  -2.231 -29.189  1.00  0.00              
ATOM     68  C   ASN A 181     -54.423  -0.824 -28.641  1.00  0.00              
ATOM     69  O   ASN A 181     -53.555  -0.067 -29.128  1.00  0.00              
ATOM     70  CB  ASN A 181     -54.846  -2.113 -30.666  1.00  0.00              
ATOM     71  CG  ASN A 181     -54.453  -3.336 -31.386  1.00  0.00              
ATOM     72  OD1 ASN A 181     -53.269  -3.601 -31.586  1.00  0.00              
ATOM     73  ND2 ASN A 181     -55.439  -4.115 -31.775  1.00  0.00              
ATOM     74  N   ASN A 182     -55.156  -0.483 -27.613  1.00  0.00              
ATOM     75  CA  ASN A 182     -55.030   0.854 -27.057  1.00  0.00              
ATOM     76  C   ASN A 182     -54.447   0.710 -25.668  1.00  0.00              
ATOM     77  O   ASN A 182     -54.964  -0.050 -24.852  1.00  0.00              
ATOM     78  CB  ASN A 182     -56.385   1.572 -27.016  1.00  0.00              
ATOM     79  CG  ASN A 182     -56.257   2.995 -26.517  1.00  0.00              
ATOM     80  OD1 ASN A 182     -55.852   3.899 -27.262  1.00  0.00              
ATOM     81  ND2 ASN A 182     -56.554   3.191 -25.225  1.00  0.00              
ATOM     82  N   PHE A 183     -53.366   1.437 -25.407  1.00  0.00              
ATOM     83  CA  PHE A 183     -52.629   1.321 -24.142  1.00  0.00              
ATOM     84  C   PHE A 183     -53.537   1.656 -22.960  1.00  0.00              
ATOM     85  O   PHE A 183     -53.399   1.060 -21.922  1.00  0.00              
ATOM     86  CB  PHE A 183     -51.369   2.227 -24.140  1.00  0.00              
ATOM     87  CG  PHE A 183     -51.699   3.686 -24.021  1.00  0.00              
ATOM     88  CD1 PHE A 183     -51.709   4.295 -22.771  1.00  0.00              
ATOM     89  CD2 PHE A 183     -52.040   4.426 -25.145  1.00  0.00              
ATOM     90  CE1 PHE A 183     -52.049   5.671 -22.609  1.00  0.00              
ATOM     91  CE2 PHE A 183     -52.399   5.795 -25.033  1.00  0.00              
ATOM     92  CZ  PHE A 183     -52.403   6.429 -23.733  1.00  0.00              
ATOM     93  N   LEU A 184     -54.431   2.624 -23.128  1.00  0.00              
ATOM     94  CA  LEU A 184     -55.340   3.065 -22.054  1.00  0.00              
ATOM     95  C   LEU A 184     -56.350   1.958 -21.722  1.00  0.00              
ATOM     96  O   LEU A 184     -56.556   1.603 -20.582  1.00  0.00              
ATOM     97  CB  LEU A 184     -56.128   4.329 -22.490  1.00  0.00              
ATOM     98  CG  LEU A 184     -55.361   5.534 -23.042  1.00  0.00              
ATOM     99  CD1 LEU A 184     -56.054   6.250 -24.197  1.00  0.00              
ATOM    100  CD2 LEU A 184     -55.106   6.515 -21.936  1.00  0.00              
ATOM    101  N   PHE A 185     -56.931   1.385 -22.753  1.00  0.00              
ATOM    102  CA  PHE A 185     -57.960   0.348 -22.590  1.00  0.00              
ATOM    103  C   PHE A 185     -57.564  -1.116 -22.332  1.00  0.00              
ATOM    104  O   PHE A 185     -58.237  -1.765 -21.519  1.00  0.00              
ATOM    105  CB  PHE A 185     -58.931   0.394 -23.744  1.00  0.00              
ATOM    106  CG  PHE A 185     -59.664   1.661 -23.840  1.00  0.00              
ATOM    107  CD1 PHE A 185     -60.024   2.349 -22.690  1.00  0.00              
ATOM    108  CD2 PHE A 185     -60.016   2.168 -25.082  1.00  0.00              
ATOM    109  CE1 PHE A 185     -60.711   3.567 -22.754  1.00  0.00              
ATOM    110  CE2 PHE A 185     -60.727   3.357 -25.171  1.00  0.00              
ATOM    111  CZ  PHE A 185     -61.063   4.072 -23.998  1.00  0.00              
ATOM    112  N   ASN A 186     -56.542  -1.653 -23.023  1.00  0.00              
ATOM    113  CA  ASN A 186     -56.208  -3.065 -22.865  1.00  0.00              
ATOM    114  C   ASN A 186     -55.891  -3.325 -21.424  1.00  0.00              
ATOM    115  O   ASN A 186     -55.799  -4.457 -21.003  1.00  0.00              
ATOM    116  CB  ASN A 186     -55.048  -3.537 -23.783  1.00  0.00              
ATOM    117  CG  ASN A 186     -53.640  -3.131 -23.275  1.00  0.00              
ATOM    118  OD1 ASN A 186     -52.768  -3.979 -23.132  1.00  0.00              
ATOM    119  ND2 ASN A 186     -53.418  -1.832 -23.039  1.00  0.00              
ATOM    120  N   LYS A 187     -55.775  -2.228 -20.681  1.00  0.00              
ATOM    121  CA  LYS A 187     -55.210  -2.164 -19.322  1.00  0.00              
ATOM    122  C   LYS A 187     -56.290  -2.047 -18.196  1.00  0.00              
ATOM    123  O   LYS A 187     -56.005  -2.178 -16.999  1.00  0.00              
ATOM    124  CB  LYS A 187     -54.264  -0.954 -19.293  1.00  0.00              
ATOM    125  CG  LYS A 187     -53.437  -0.774 -18.017  1.00  0.00              
ATOM    126  CD  LYS A 187     -53.403   0.699 -17.566  1.00  0.00              
ATOM    127  CE  LYS A 187     -54.796   1.297 -17.338  1.00  0.00              
ATOM    128  NZ  LYS A 187     -55.604   0.474 -16.367  1.00  0.00              
ATOM    129  N   LEU A 188     -57.524  -1.775 -18.599  1.00  0.00              
ATOM    130  CA  LEU A 188     -58.643  -1.731 -17.672  1.00  0.00              
ATOM    131  C   LEU A 188     -59.159  -3.162 -17.345  1.00  0.00              
ATOM    132  O   LEU A 188     -59.010  -4.100 -18.163  1.00  0.00              
ATOM    133  CB  LEU A 188     -59.765  -0.836 -18.250  1.00  0.00              
ATOM    134  CG  LEU A 188     -59.429   0.598 -18.696  1.00  0.00              
ATOM    135  CD1 LEU A 188     -60.612   1.202 -19.409  1.00  0.00              
ATOM    136  CD2 LEU A 188     -59.004   1.502 -17.541  1.00  0.00              
ATOM    137  N   ASP A 189     -59.755  -3.313 -16.150  1.00  0.00              
ATOM    138  CA  ASP A 189     -60.459  -4.556 -15.746  1.00  0.00              
ATOM    139  C   ASP A 189     -61.686  -4.774 -16.628  1.00  0.00              
ATOM    140  O   ASP A 189     -62.296  -3.794 -17.072  1.00  0.00              
ATOM    141  CB  ASP A 189     -60.839  -4.551 -14.241  1.00  0.00              
ATOM    142  CG  ASP A 189     -61.660  -3.325 -13.822  1.00  0.00              
ATOM    143  OD1 ASP A 189     -62.740  -3.069 -14.395  1.00  0.00              
ATOM    144  OD2 ASP A 189     -61.231  -2.621 -12.883  1.00  0.00              
ATOM    145  N   SER A 190     -62.056  -6.031 -16.902  1.00  0.00              
ATOM    146  CA  SER A 190     -63.210  -6.257 -17.795  1.00  0.00              
ATOM    147  C   SER A 190     -64.522  -5.565 -17.313  1.00  0.00              
ATOM    148  O   SER A 190     -65.471  -5.443 -18.095  1.00  0.00              
ATOM    149  CB  SER A 190     -63.408  -7.736 -18.235  1.00  0.00              
ATOM    150  OG  SER A 190     -62.538  -8.631 -17.575  1.00  0.00              
ATOM    151  N   ASP A 191     -64.560  -5.096 -16.060  1.00  0.00              
ATOM    152  CA  ASP A 191     -65.702  -4.282 -15.598  1.00  0.00              
ATOM    153  C   ASP A 191     -65.675  -2.883 -16.189  1.00  0.00              
ATOM    154  O   ASP A 191     -66.666  -2.457 -16.787  1.00  0.00              
ATOM    155  CB  ASP A 191     -65.890  -4.283 -14.068  1.00  0.00              
ATOM    156  CG  ASP A 191     -66.931  -5.348 -13.607  1.00  0.00              
ATOM    157  OD1 ASP A 191     -67.597  -5.951 -14.498  1.00  0.00              
ATOM    158  OD2 ASP A 191     -67.080  -5.579 -12.377  1.00  0.00              
ATOM    159  N   SER A 192     -64.536  -2.193 -16.070  1.00  0.00              
ATOM    160  CA  SER A 192     -64.326  -0.938 -16.788  1.00  0.00              
ATOM    161  C   SER A 192     -64.350  -1.242 -18.285  1.00  0.00              
ATOM    162  O   SER A 192     -65.010  -0.546 -19.039  1.00  0.00              
ATOM    163  CB  SER A 192     -63.016  -0.273 -16.370  1.00  0.00              
ATOM    164  OG  SER A 192     -62.945  -0.093 -14.966  1.00  0.00              
ATOM    165  N   LYS A 193     -63.689  -2.324 -18.693  1.00  0.00              
ATOM    166  CA  LYS A 193     -63.618  -2.750 -20.103  1.00  0.00              
ATOM    167  C   LYS A 193     -64.961  -3.050 -20.784  1.00  0.00              
ATOM    168  O   LYS A 193     -65.185  -2.659 -21.955  1.00  0.00              
ATOM    169  CB  LYS A 193     -62.674  -3.934 -20.244  1.00  0.00              
ATOM    170  N   ARG A 194     -65.834  -3.772 -20.073  1.00  0.00              
ATOM    171  CA  ARG A 194     -67.237  -3.958 -20.510  1.00  0.00              
ATOM    172  C   ARG A 194     -67.923  -2.598 -20.543  1.00  0.00              
ATOM    173  O   ARG A 194     -68.472  -2.178 -21.590  1.00  0.00              
ATOM    174  CB  ARG A 194     -67.977  -4.917 -19.577  1.00  0.00              
ATOM    175  N   LEU A 195     -67.809  -1.910 -19.400  1.00  0.00              
ATOM    176  CA  LEU A 195     -68.347  -0.578 -19.148  1.00  0.00              
ATOM    177  C   LEU A 195     -67.820   0.537 -20.057  1.00  0.00              
ATOM    178  O   LEU A 195     -68.030   1.703 -19.736  1.00  0.00              
ATOM    179  CB  LEU A 195     -68.098  -0.200 -17.696  1.00  0.00              
ATOM    180  N   VAL A 196     -67.123   0.188 -21.153  1.00  0.00              
ATOM    181  CA  VAL A 196     -66.542   1.153 -22.129  1.00  0.00              
ATOM    182  C   VAL A 196     -66.835   0.809 -23.621  1.00  0.00              
ATOM    183  O   VAL A 196     -67.074   1.707 -24.451  1.00  0.00              
ATOM    184  CB  VAL A 196     -65.000   1.372 -21.881  1.00  0.00              
ATOM    185  N   ILE A 197     -66.808  -0.484 -23.957  1.00  0.00              
ATOM    186  CA  ILE A 197     -67.329  -0.974 -25.235  1.00  0.00              
ATOM    187  C   ILE A 197     -68.861  -0.703 -25.337  1.00  0.00              
ATOM    188  O   ILE A 197     -69.387  -0.373 -26.422  1.00  0.00              
ATOM    189  CB  ILE A 197     -66.993  -2.467 -25.408  1.00  0.00              
ATOM    190  N   ASN A 198     -69.562  -0.799 -24.202  1.00  0.00              
ATOM    191  CA  ASN A 198     -70.966  -0.375 -24.133  1.00  0.00              
ATOM    192  C   ASN A 198     -71.126   1.093 -24.568  1.00  0.00              
ATOM    193  O   ASN A 198     -72.022   1.414 -25.370  1.00  0.00              
ATOM    194  CB  ASN A 198     -71.541  -0.603 -22.735  1.00  0.00              
ATOM    195  N   CYS A 199     -70.226   1.965 -24.089  1.00  0.00              
ATOM    196  CA  CYS A 199     -70.341   3.426 -24.295  1.00  0.00              
ATOM    197  C   CYS A 199     -69.720   4.089 -25.556  1.00  0.00              
ATOM    198  O   CYS A 199     -70.108   5.212 -25.929  1.00  0.00              
ATOM    199  CB  CYS A 199     -69.912   4.160 -23.027  1.00  0.00              
ATOM    200  SG  CYS A 199     -70.966   3.689 -21.609  1.00  0.00              
ATOM    201  N   LEU A 200     -68.776   3.426 -26.223  1.00  0.00              
ATOM    202  CA  LEU A 200     -68.134   4.073 -27.370  1.00  0.00              
ATOM    203  C   LEU A 200     -69.120   4.306 -28.518  1.00  0.00              
ATOM    204  O   LEU A 200     -69.789   3.376 -28.983  1.00  0.00              
ATOM    205  CB  LEU A 200     -66.872   3.316 -27.822  1.00  0.00              
ATOM    206  N   GLU A 201     -69.240   5.568 -28.918  1.00  0.00              
ATOM    207  CA  GLU A 201     -70.043   5.975 -30.066  1.00  0.00              
ATOM    208  C   GLU A 201     -69.077   6.198 -31.228  1.00  0.00              
ATOM    209  O   GLU A 201     -68.020   6.822 -31.043  1.00  0.00              
ATOM    210  CB  GLU A 201     -70.816   7.275 -29.747  1.00  0.00              
ATOM    211  N   GLU A 202     -69.389   5.679 -32.415  1.00  0.00              
ATOM    212  CA  GLU A 202     -68.500   5.936 -33.543  1.00  0.00              
ATOM    213  C   GLU A 202     -68.891   7.158 -34.366  1.00  0.00              
ATOM    214  O   GLU A 202     -70.079   7.427 -34.533  1.00  0.00              
ATOM    215  CB  GLU A 202     -68.330   4.706 -34.422  1.00  0.00              
ATOM    216  CG  GLU A 202     -69.577   4.072 -34.944  1.00  0.00              
ATOM    217  CD  GLU A 202     -69.310   3.393 -36.267  1.00  0.00              
ATOM    218  OE1 GLU A 202     -69.112   2.160 -36.280  1.00  0.00              
ATOM    219  OE2 GLU A 202     -69.259   4.105 -37.293  1.00  0.00              
ATOM    220  N   LYS A 203     -67.893   7.888 -34.870  1.00  0.00              
ATOM    221  CA  LYS A 203     -68.126   9.078 -35.696  1.00  0.00              
ATOM    222  C   LYS A 203     -67.203   9.145 -36.918  1.00  0.00              
ATOM    223  O   LYS A 203     -65.984   9.230 -36.784  1.00  0.00              
ATOM    224  CB  LYS A 203     -67.997  10.343 -34.851  1.00  0.00              
ATOM    225  N   SER A 204     -67.775   9.092 -38.117  1.00  0.00              
ATOM    226  CA  SER A 204     -66.974   9.273 -39.338  1.00  0.00              
ATOM    227  C   SER A 204     -66.658  10.757 -39.557  1.00  0.00              
ATOM    228  O   SER A 204     -67.400  11.638 -39.095  1.00  0.00              
ATOM    229  CB  SER A 204     -67.674   8.667 -40.564  1.00  0.00              
ATOM    230  N   VAL A 205     -65.549  11.048 -40.232  1.00  0.00              
ATOM    231  CA  VAL A 205     -65.222  12.436 -40.533  1.00  0.00              
ATOM    232  C   VAL A 205     -64.459  12.578 -41.854  1.00  0.00              
ATOM    233  O   VAL A 205     -63.534  11.806 -42.138  1.00  0.00              
ATOM    234  CB  VAL A 205     -64.455  13.117 -39.350  1.00  0.00              
ATOM    235  N   PRO A 206     -64.885  13.539 -42.686  1.00  0.00              
ATOM    236  CA  PRO A 206     -64.239  13.772 -43.964  1.00  0.00              
ATOM    237  C   PRO A 206     -62.856  14.386 -43.805  1.00  0.00              
ATOM    238  O   PRO A 206     -62.646  15.180 -42.879  1.00  0.00              
ATOM    239  CB  PRO A 206     -65.173  14.795 -44.643  1.00  0.00              
ATOM    240  CG  PRO A 206     -65.812  15.525 -43.504  1.00  0.00              
ATOM    241  CD  PRO A 206     -66.046  14.433 -42.482  1.00  0.00              
ATOM    242  N   LYS A 207     -61.929  14.032 -44.708  1.00  0.00              
ATOM    243  CA  LYS A 207     -60.669  14.780 -44.866  1.00  0.00              
ATOM    244  C   LYS A 207     -60.970  16.293 -44.957  1.00  0.00              
ATOM    245  O   LYS A 207     -61.713  16.733 -45.828  1.00  0.00              
ATOM    246  CB  LYS A 207     -59.881  14.279 -46.092  1.00  0.00              
ATOM    247  N   GLY A 208     -60.432  17.062 -44.010  1.00  0.00              
ATOM    248  CA  GLY A 208     -60.541  18.532 -43.983  1.00  0.00              
ATOM    249  C   GLY A 208     -61.423  19.107 -42.882  1.00  0.00              
ATOM    250  O   GLY A 208     -61.425  20.329 -42.648  1.00  0.00              
ATOM    251  N   ALA A 209     -62.202  18.231 -42.236  1.00  0.00              
ATOM    252  CA  ALA A 209     -62.971  18.592 -41.051  1.00  0.00              
ATOM    253  C   ALA A 209     -62.078  18.716 -39.788  1.00  0.00              
ATOM    254  O   ALA A 209     -61.315  17.770 -39.437  1.00  0.00              
ATOM    255  CB  ALA A 209     -64.097  17.584 -40.810  1.00  0.00              
ATOM    256  N   THR A 210     -62.195  19.886 -39.135  1.00  0.00              
ATOM    257  CA  THR A 210     -61.787  20.105 -37.751  1.00  0.00              
ATOM    258  C   THR A 210     -62.579  19.249 -36.771  1.00  0.00              
ATOM    259  O   THR A 210     -63.775  19.450 -36.650  1.00  0.00              
ATOM    260  CB  THR A 210     -62.055  21.547 -37.387  1.00  0.00              
ATOM    261  OG1 THR A 210     -61.433  22.375 -38.375  1.00  0.00              
ATOM    262  CG2 THR A 210     -61.524  21.884 -35.942  1.00  0.00              
ATOM    263  N   ILE A 211     -61.908  18.328 -36.052  1.00  0.00              
ATOM    264  CA  ILE A 211     -62.553  17.477 -35.008  1.00  0.00              
ATOM    265  C   ILE A 211     -62.701  18.180 -33.651  1.00  0.00              
ATOM    266  O   ILE A 211     -63.690  17.981 -32.950  1.00  0.00              
ATOM    267  CB  ILE A 211     -61.797  16.142 -34.787  1.00  0.00              
ATOM    268  CG1 ILE A 211     -61.553  15.422 -36.123  1.00  0.00              
ATOM    269  CG2 ILE A 211     -62.577  15.237 -33.853  1.00  0.00              
ATOM    270  CD1 ILE A 211     -60.107  15.332 -36.542  1.00  0.00              
ATOM    271  N   ILE A 212     -61.677  18.957 -33.272  1.00  0.00              
ATOM    272  CA  ILE A 212     -61.683  19.751 -32.057  1.00  0.00              
ATOM    273  C   ILE A 212     -60.886  21.043 -32.306  1.00  0.00              
ATOM    274  O   ILE A 212     -59.828  21.014 -32.963  1.00  0.00              
ATOM    275  CB  ILE A 212     -61.213  18.931 -30.768  1.00  0.00              
ATOM    276  CG1 ILE A 212     -59.711  18.951 -30.544  1.00  0.00              
ATOM    277  CG2 ILE A 212     -61.677  17.474 -30.759  1.00  0.00              
ATOM    278  CD1 ILE A 212     -59.315  20.108 -29.683  1.00  0.00              
ATOM    279  N   LYS A 213     -61.419  22.162 -31.797  1.00  0.00              
ATOM    280  CA  LYS A 213     -60.864  23.509 -31.930  1.00  0.00              
ATOM    281  C   LYS A 213     -60.138  23.964 -30.665  1.00  0.00              
ATOM    282  O   LYS A 213     -60.667  23.831 -29.563  1.00  0.00              
ATOM    283  CB  LYS A 213     -62.008  24.497 -32.185  1.00  0.00              
ATOM    284  CG  LYS A 213     -61.604  25.807 -32.892  1.00  0.00              
ATOM    285  CD  LYS A 213     -62.725  26.846 -32.783  1.00  0.00              
ATOM    286  CE  LYS A 213     -62.593  27.947 -33.808  1.00  0.00              
ATOM    287  NZ  LYS A 213     -61.735  29.055 -33.331  1.00  0.00              
ATOM    288  N   GLN A 214     -58.946  24.531 -30.832  1.00  0.00              
ATOM    289  CA  GLN A 214     -58.189  25.099 -29.719  1.00  0.00              
ATOM    290  C   GLN A 214     -58.977  26.184 -28.987  1.00  0.00              
ATOM    291  O   GLN A 214     -59.407  27.147 -29.596  1.00  0.00              
ATOM    292  CB  GLN A 214     -56.838  25.667 -30.189  1.00  0.00              
ATOM    293  CG  GLN A 214     -55.923  26.211 -29.053  1.00  0.00              
ATOM    294  CD  GLN A 214     -54.441  26.361 -29.465  1.00  0.00              
ATOM    295  OE1 GLN A 214     -54.079  26.155 -30.629  1.00  0.00              
ATOM    296  NE2 GLN A 214     -53.587  26.689 -28.507  1.00  0.00              
ATOM    297  N   GLY A 215     -59.139  26.037 -27.676  1.00  0.00              
ATOM    298  CA  GLY A 215     -59.886  27.019 -26.894  1.00  0.00              
ATOM    299  C   GLY A 215     -61.253  26.512 -26.451  1.00  0.00              
ATOM    300  O   GLY A 215     -61.720  26.875 -25.373  1.00  0.00              
ATOM    301  N   ASP A 216     -61.883  25.660 -27.267  1.00  0.00              
ATOM    302  CA  ASP A 216     -63.194  25.083 -26.952  1.00  0.00              
ATOM    303  C   ASP A 216     -63.258  24.279 -25.660  1.00  0.00              
ATOM    304  O   ASP A 216     -62.246  23.752 -25.171  1.00  0.00              
ATOM    305  CB  ASP A 216     -63.659  24.185 -28.093  1.00  0.00              
ATOM    306  CG  ASP A 216     -64.107  24.963 -29.311  1.00  0.00              
ATOM    307  OD1 ASP A 216     -63.892  26.203 -29.379  1.00  0.00              
ATOM    308  OD2 ASP A 216     -64.685  24.319 -30.200  1.00  0.00              
ATOM    309  N   GLN A 217     -64.472  24.179 -25.129  1.00  0.00              
ATOM    310  CA  GLN A 217     -64.767  23.334 -23.969  1.00  0.00              
ATOM    311  C   GLN A 217     -64.674  21.868 -24.389  1.00  0.00              
ATOM    312  O   GLN A 217     -65.016  21.526 -25.524  1.00  0.00              
ATOM    313  CB  GLN A 217     -66.172  23.651 -23.420  1.00  0.00              
ATOM    314  N   GLY A 218     -64.220  21.006 -23.485  1.00  0.00              
ATOM    315  CA  GLY A 218     -63.984  19.608 -23.822  1.00  0.00              
ATOM    316  C   GLY A 218     -65.177  18.706 -23.630  1.00  0.00              
ATOM    317  O   GLY A 218     -65.628  18.485 -22.510  1.00  0.00              
ATOM    318  N   ASP A 219     -65.662  18.150 -24.732  1.00  0.00              
ATOM    319  CA  ASP A 219     -66.881  17.332 -24.716  1.00  0.00              
ATOM    320  C   ASP A 219     -66.605  15.812 -24.700  1.00  0.00              
ATOM    321  O   ASP A 219     -67.261  15.058 -23.953  1.00  0.00              
ATOM    322  CB  ASP A 219     -67.836  17.745 -25.870  1.00  0.00              
ATOM    323  CG  ASP A 219     -67.151  17.758 -27.273  1.00  0.00              
ATOM    324  OD1 ASP A 219     -66.110  18.457 -27.477  1.00  0.00              
ATOM    325  OD2 ASP A 219     -67.678  17.084 -28.197  1.00  0.00              
ATOM    326  N   TYR A 220     -65.620  15.382 -25.510  1.00  0.00              
ATOM    327  CA  TYR A 220     -65.349  13.951 -25.788  1.00  0.00              
ATOM    328  C   TYR A 220     -63.882  13.569 -25.873  1.00  0.00              
ATOM    329  O   TYR A 220     -63.020  14.406 -26.101  1.00  0.00              
ATOM    330  CB  TYR A 220     -65.991  13.541 -27.100  1.00  0.00              
ATOM    331  CG  TYR A 220     -67.495  13.345 -27.066  1.00  0.00              
ATOM    332  CD1 TYR A 220     -68.361  14.375 -27.450  1.00  0.00              
ATOM    333  CD2 TYR A 220     -68.045  12.125 -26.703  1.00  0.00              
ATOM    334  CE1 TYR A 220     -69.750  14.191 -27.469  1.00  0.00              
ATOM    335  CE2 TYR A 220     -69.426  11.916 -26.710  1.00  0.00              
ATOM    336  CZ  TYR A 220     -70.281  12.959 -27.082  1.00  0.00              
ATOM    337  OH  TYR A 220     -71.652  12.762 -27.069  1.00  0.00              
ATOM    338  N   PHE A 221     -63.639  12.275 -25.706  1.00  0.00              
ATOM    339  CA  PHE A 221     -62.349  11.653 -25.884  1.00  0.00              
ATOM    340  C   PHE A 221     -62.426  10.774 -27.145  1.00  0.00              
ATOM    341  O   PHE A 221     -63.416  10.060 -27.348  1.00  0.00              
ATOM    342  CB  PHE A 221     -62.015  10.836 -24.619  1.00  0.00              
ATOM    343  CG  PHE A 221     -60.717  10.069 -24.695  1.00  0.00              
ATOM    344  CD1 PHE A 221     -60.700   8.702 -24.486  1.00  0.00              
ATOM    345  CD2 PHE A 221     -59.505  10.716 -24.944  1.00  0.00              
ATOM    346  CE1 PHE A 221     -59.510   7.984 -24.555  1.00  0.00              
ATOM    347  CE2 PHE A 221     -58.289  10.007 -25.018  1.00  0.00              
ATOM    348  CZ  PHE A 221     -58.291   8.649 -24.833  1.00  0.00              
ATOM    349  N   TYR A 222     -61.409  10.853 -28.009  1.00  0.00              
ATOM    350  CA  TYR A 222     -61.404  10.123 -29.296  1.00  0.00              
ATOM    351  C   TYR A 222     -60.240   9.133 -29.432  1.00  0.00              
ATOM    352  O   TYR A 222     -59.100   9.434 -29.059  1.00  0.00              
ATOM    353  CB  TYR A 222     -61.336  11.076 -30.498  1.00  0.00              
ATOM    354  CG  TYR A 222     -62.342  12.205 -30.555  1.00  0.00              
ATOM    355  CD1 TYR A 222     -63.530  12.080 -31.290  1.00  0.00              
ATOM    356  CD2 TYR A 222     -62.097  13.407 -29.901  1.00  0.00              
ATOM    357  CE1 TYR A 222     -64.472  13.123 -31.337  1.00  0.00              
ATOM    358  CE2 TYR A 222     -63.019  14.466 -29.946  1.00  0.00              
ATOM    359  CZ  TYR A 222     -64.195  14.323 -30.670  1.00  0.00              
ATOM    360  OH  TYR A 222     -65.077  15.385 -30.721  1.00  0.00              
ATOM    361  N   VAL A 223     -60.553   7.985 -30.025  1.00  0.00              
ATOM    362  CA  VAL A 223     -59.609   6.925 -30.379  1.00  0.00              
ATOM    363  C   VAL A 223     -59.778   6.607 -31.861  1.00  0.00              
ATOM    364  O   VAL A 223     -60.882   6.272 -32.301  1.00  0.00              
ATOM    365  CB  VAL A 223     -59.897   5.655 -29.583  1.00  0.00              
ATOM    366  CG1 VAL A 223     -59.086   4.479 -30.093  1.00  0.00              
ATOM    367  CG2 VAL A 223     -59.670   5.893 -28.081  1.00  0.00              
ATOM    368  N   VAL A 224     -58.681   6.695 -32.627  1.00  0.00              
ATOM    369  CA  VAL A 224     -58.721   6.604 -34.093  1.00  0.00              
ATOM    370  C   VAL A 224     -58.670   5.153 -34.575  1.00  0.00              
ATOM    371  O   VAL A 224     -57.673   4.429 -34.363  1.00  0.00              
ATOM    372  CB  VAL A 224     -57.627   7.458 -34.764  1.00  0.00              
ATOM    373  CG1 VAL A 224     -57.782   7.445 -36.333  1.00  0.00              
ATOM    374  CG2 VAL A 224     -57.633   8.887 -34.190  1.00  0.00              
ATOM    375  N   GLU A 225     -59.787   4.718 -35.175  1.00  0.00              
ATOM    376  CA  GLU A 225     -59.876   3.393 -35.814  1.00  0.00              
ATOM    377  C   GLU A 225     -59.143   3.446 -37.151  1.00  0.00              
ATOM    378  O   GLU A 225     -58.173   2.711 -37.375  1.00  0.00              
ATOM    379  CB  GLU A 225     -61.330   2.967 -36.011  1.00  0.00              
ATOM    380  N   LYS A 226     -59.612   4.327 -38.027  1.00  0.00              
ATOM    381  CA  LYS A 226     -59.041   4.472 -39.341  1.00  0.00              
ATOM    382  C   LYS A 226     -58.834   5.963 -39.592  1.00  0.00              
ATOM    383  O   LYS A 226     -59.514   6.774 -38.995  1.00  0.00              
ATOM    384  CB  LYS A 226     -60.000   3.813 -40.399  1.00  0.00              
ATOM    385  N   GLY A 227     -57.886   6.316 -40.451  1.00  0.00              
ATOM    386  CA  GLY A 227     -57.631   7.715 -40.810  1.00  0.00              
ATOM    387  C   GLY A 227     -56.373   8.259 -40.129  1.00  0.00              
ATOM    388  O   GLY A 227     -55.660   7.497 -39.440  1.00  0.00              
ATOM    389  N   THR A 228     -56.129   9.566 -40.333  1.00  0.00              
ATOM    390  CA  THR A 228     -54.955  10.304 -39.822  1.00  0.00              
ATOM    391  C   THR A 228     -55.365  11.772 -39.434  1.00  0.00              
ATOM    392  O   THR A 228     -56.231  12.369 -40.121  1.00  0.00              
ATOM    393  CB  THR A 228     -53.730  10.269 -40.844  1.00  0.00              
ATOM    394  OG1 THR A 228     -54.106  10.789 -42.126  1.00  0.00              
ATOM    395  CG2 THR A 228     -53.193   8.823 -41.065  1.00  0.00              
ATOM    396  N   VAL A 229     -54.802  12.315 -38.324  1.00  0.00              
ATOM    397  CA  VAL A 229     -55.042  13.730 -37.886  1.00  0.00              
ATOM    398  C   VAL A 229     -53.754  14.617 -37.861  1.00  0.00              
ATOM    399  O   VAL A 229     -52.650  14.067 -37.803  1.00  0.00              
ATOM    400  CB  VAL A 229     -55.767  13.788 -36.538  1.00  0.00              
ATOM    401  CG1 VAL A 229     -57.223  13.355 -36.703  1.00  0.00              
ATOM    402  CG2 VAL A 229     -55.078  12.914 -35.548  1.00  0.00              
ATOM    403  N   ASP A 230     -53.895  15.954 -37.953  1.00  0.00              
ATOM    404  CA  ASP A 230     -52.780  16.900 -37.742  1.00  0.00              
ATOM    405  C   ASP A 230     -53.168  17.764 -36.566  1.00  0.00              
ATOM    406  O   ASP A 230     -54.365  18.030 -36.383  1.00  0.00              
ATOM    407  CB  ASP A 230     -52.560  17.847 -38.921  1.00  0.00              
ATOM    408  CG  ASP A 230     -51.639  17.293 -39.976  1.00  0.00              
ATOM    409  OD1 ASP A 230     -51.413  18.061 -40.952  1.00  0.00              
ATOM    410  OD2 ASP A 230     -51.139  16.125 -39.858  1.00  0.00              
ATOM    411  N   PHE A 231     -52.169  18.179 -35.771  1.00  0.00              
ATOM    412  CA  PHE A 231     -52.405  18.919 -34.542  1.00  0.00              
ATOM    413  C   PHE A 231     -51.776  20.288 -34.662  1.00  0.00              
ATOM    414  O   PHE A 231     -50.577  20.406 -34.967  1.00  0.00              
ATOM    415  CB  PHE A 231     -51.776  18.194 -33.354  1.00  0.00              
ATOM    416  CG  PHE A 231     -52.451  16.892 -32.998  1.00  0.00              
ATOM    417  CD1 PHE A 231     -53.549  16.873 -32.153  1.00  0.00              
ATOM    418  CD2 PHE A 231     -51.996  15.690 -33.531  1.00  0.00              
ATOM    419  CE1 PHE A 231     -54.141  15.678 -31.831  1.00  0.00              
ATOM    420  CE2 PHE A 231     -52.608  14.504 -33.229  1.00  0.00              
ATOM    421  CZ  PHE A 231     -53.671  14.473 -32.384  1.00  0.00              
ATOM    422  N   TYR A 232     -52.559  21.319 -34.379  1.00  0.00              
ATOM    423  CA  TYR A 232     -52.078  22.688 -34.516  1.00  0.00              
ATOM    424  C   TYR A 232     -52.200  23.372 -33.162  1.00  0.00              
ATOM    425  O   TYR A 232     -53.254  23.317 -32.510  1.00  0.00              
ATOM    426  CB  TYR A 232     -52.898  23.453 -35.562  1.00  0.00              
ATOM    427  CG  TYR A 232     -52.790  22.979 -37.034  1.00  0.00              
ATOM    428  CD1 TYR A 232     -53.590  21.919 -37.546  1.00  0.00              
ATOM    429  CD2 TYR A 232     -51.930  23.628 -37.912  1.00  0.00              
ATOM    430  CE1 TYR A 232     -53.493  21.512 -38.927  1.00  0.00              
ATOM    431  CE2 TYR A 232     -51.824  23.246 -39.266  1.00  0.00              
ATOM    432  CZ  TYR A 232     -52.581  22.197 -39.761  1.00  0.00              
ATOM    433  OH  TYR A 232     -52.392  21.877 -41.095  1.00  0.00              
ATOM    434  N   VAL A 233     -51.117  24.003 -32.731  1.00  0.00              
ATOM    435  CA  VAL A 233     -51.142  24.864 -31.560  1.00  0.00              
ATOM    436  C   VAL A 233     -50.898  26.257 -32.126  1.00  0.00              
ATOM    437  O   VAL A 233     -49.933  26.460 -32.882  1.00  0.00              
ATOM    438  CB  VAL A 233     -50.057  24.473 -30.485  1.00  0.00              
ATOM    439  CG1 VAL A 233     -50.017  25.478 -29.361  1.00  0.00              
ATOM    440  CG2 VAL A 233     -50.346  23.110 -29.931  1.00  0.00              
ATOM    441  N   ASN A 234     -51.777  27.197 -31.774  1.00  0.00              
ATOM    442  CA  ASN A 234     -51.868  28.517 -32.430  1.00  0.00              
ATOM    443  C   ASN A 234     -51.462  28.559 -33.904  1.00  0.00              
ATOM    444  O   ASN A 234     -50.629  29.395 -34.313  1.00  0.00              
ATOM    445  CB  ASN A 234     -51.216  29.659 -31.614  1.00  0.00              
ATOM    446  CG  ASN A 234     -49.969  29.236 -30.856  1.00  0.00              
ATOM    447  OD1 ASN A 234     -48.855  29.229 -31.405  1.00  0.00              
ATOM    448  ND2 ASN A 234     -50.138  28.962 -29.549  1.00  0.00              
ATOM    449  N   ASP A 235     -52.052  27.641 -34.684  1.00  0.00              
ATOM    450  CA  ASP A 235     -51.946  27.629 -36.141  1.00  0.00              
ATOM    451  C   ASP A 235     -50.519  27.404 -36.678  1.00  0.00              
ATOM    452  O   ASP A 235     -50.211  27.791 -37.821  1.00  0.00              
ATOM    453  CB  ASP A 235     -52.572  28.906 -36.711  1.00  0.00              
ATOM    454  CG  ASP A 235     -54.073  28.954 -36.495  1.00  0.00              
ATOM    455  OD1 ASP A 235     -54.724  27.880 -36.568  1.00  0.00              
ATOM    456  OD2 ASP A 235     -54.605  30.057 -36.243  1.00  0.00              
ATOM    457  N   ASN A 236     -49.671  26.775 -35.851  1.00  0.00              
ATOM    458  CA  ASN A 236     -48.363  26.279 -36.266  1.00  0.00              
ATOM    459  C   ASN A 236     -48.362  24.881 -36.896  1.00  0.00              
ATOM    460  O   ASN A 236     -47.929  24.693 -38.066  1.00  0.00              
ATOM    461  CB  ASN A 236     -47.438  26.189 -35.065  1.00  0.00              
ATOM    462  CG  ASN A 236     -46.982  27.515 -34.594  1.00  0.00              
ATOM    463  OD1 ASN A 236     -46.833  28.447 -35.390  1.00  0.00              
ATOM    464  ND2 ASN A 236     -46.735  27.621 -33.278  1.00  0.00              
ATOM    465  N   LYS A 237     -48.791  23.910 -36.099  1.00  0.00              
ATOM    466  CA  LYS A 237     -48.691  22.477 -36.418  1.00  0.00              
ATOM    467  C   LYS A 237     -47.459  21.799 -35.852  1.00  0.00              
ATOM    468  O   LYS A 237     -46.304  22.108 -36.207  1.00  0.00              
ATOM    469  CB  LYS A 237     -48.867  22.125 -37.885  1.00  0.00              
ATOM    470  CG  LYS A 237     -49.422  20.721 -38.085  1.00  0.00              
ATOM    471  CD  LYS A 237     -48.383  19.728 -38.438  1.00  0.00              
ATOM    472  CE  LYS A 237     -48.768  19.053 -39.711  1.00  0.00              
ATOM    473  NZ  LYS A 237     -49.004  19.991 -40.900  1.00  0.00              
ATOM    474  N   VAL A 238     -47.762  20.817 -35.006  1.00  0.00              
ATOM    475  CA  VAL A 238     -46.860  20.381 -33.960  1.00  0.00              
ATOM    476  C   VAL A 238     -46.792  18.840 -33.831  1.00  0.00              
ATOM    477  O   VAL A 238     -45.794  18.288 -33.343  1.00  0.00              
ATOM    478  CB  VAL A 238     -47.259  21.101 -32.629  1.00  0.00              
ATOM    479  CG1 VAL A 238     -46.971  22.645 -32.740  1.00  0.00              
ATOM    480  CG2 VAL A 238     -48.723  20.863 -32.306  1.00  0.00              
ATOM    481  N   ASN A 239     -47.800  18.173 -34.373  1.00  0.00              
ATOM    482  CA  ASN A 239     -48.030  16.755 -34.175  1.00  0.00              
ATOM    483  C   ASN A 239     -48.903  16.170 -35.294  1.00  0.00              
ATOM    484  O   ASN A 239     -49.447  16.898 -36.119  1.00  0.00              
ATOM    485  CB  ASN A 239     -48.690  16.538 -32.823  1.00  0.00              
ATOM    486  CG  ASN A 239     -48.000  15.480 -31.981  1.00  0.00              
ATOM    487  OD1 ASN A 239     -47.452  14.485 -32.486  1.00  0.00              
ATOM    488  ND2 ASN A 239     -48.015  15.696 -30.669  1.00  0.00              
ATOM    489  N   SER A 240     -49.062  14.849 -35.243  1.00  0.00              
ATOM    490  CA  SER A 240     -49.507  13.984 -36.323  1.00  0.00              
ATOM    491  C   SER A 240     -49.845  12.588 -35.719  1.00  0.00              
ATOM    492  O   SER A 240     -49.074  12.025 -34.938  1.00  0.00              
ATOM    493  CB  SER A 240     -48.290  13.795 -37.253  1.00  0.00              
ATOM    494  OG  SER A 240     -48.639  13.563 -38.586  1.00  0.00              
ATOM    495  N   SER A 241     -50.963  11.992 -36.067  1.00  0.00              
ATOM    496  CA  SER A 241     -51.139  10.611 -35.647  1.00  0.00              
ATOM    497  C   SER A 241     -51.954   9.801 -36.663  1.00  0.00              
ATOM    498  O   SER A 241     -52.468  10.375 -37.629  1.00  0.00              
ATOM    499  CB  SER A 241     -51.681  10.509 -34.216  1.00  0.00              
ATOM    500  OG  SER A 241     -52.842  11.315 -34.011  1.00  0.00              
ATOM    501  N   GLY A 242     -51.985   8.470 -36.484  1.00  0.00              
ATOM    502  CA  GLY A 242     -52.693   7.572 -37.397  1.00  0.00              
ATOM    503  C   GLY A 242     -53.631   6.716 -36.562  1.00  0.00              
ATOM    504  O   GLY A 242     -53.963   7.115 -35.435  1.00  0.00              
ATOM    505  N   PRO A 243     -54.075   5.546 -37.114  1.00  0.00              
ATOM    506  CA  PRO A 243     -54.889   4.556 -36.374  1.00  0.00              
ATOM    507  C   PRO A 243     -54.176   4.110 -35.133  1.00  0.00              
ATOM    508  O   PRO A 243     -52.936   3.987 -35.129  1.00  0.00              
ATOM    509  CB  PRO A 243     -55.020   3.374 -37.352  1.00  0.00              
ATOM    510  CG  PRO A 243     -54.834   3.992 -38.733  1.00  0.00              
ATOM    511  CD  PRO A 243     -53.865   5.142 -38.529  1.00  0.00              
ATOM    512  N   GLY A 244     -54.955   3.857 -34.091  1.00  0.00              
ATOM    513  CA  GLY A 244     -54.412   3.429 -32.817  1.00  0.00              
ATOM    514  C   GLY A 244     -54.233   4.583 -31.860  1.00  0.00              
ATOM    515  O   GLY A 244     -54.311   4.402 -30.635  1.00  0.00              
ATOM    516  N   SER A 245     -54.015   5.776 -32.412  1.00  0.00              
ATOM    517  CA  SER A 245     -53.742   6.941 -31.589  1.00  0.00              
ATOM    518  C   SER A 245     -55.024   7.539 -31.024  1.00  0.00              
ATOM    519  O   SER A 245     -56.049   7.516 -31.703  1.00  0.00              
ATOM    520  CB  SER A 245     -52.937   7.985 -32.380  1.00  0.00              
ATOM    521  OG  SER A 245     -53.735   8.702 -33.290  1.00  0.00              
ATOM    522  N   SER A 246     -54.958   8.078 -29.805  1.00  0.00              
ATOM    523  CA  SER A 246     -56.079   8.793 -29.167  1.00  0.00              
ATOM    524  C   SER A 246     -55.733  10.253 -28.841  1.00  0.00              
ATOM    525  O   SER A 246     -54.548  10.624 -28.837  1.00  0.00              
ATOM    526  CB  SER A 246     -56.528   8.092 -27.890  1.00  0.00              
ATOM    527  OG  SER A 246     -55.499   8.029 -26.927  1.00  0.00              
ATOM    528  N   PHE A 247     -56.763  11.075 -28.606  1.00  0.00              
ATOM    529  CA  PHE A 247     -56.580  12.498 -28.334  1.00  0.00              
ATOM    530  C   PHE A 247     -57.869  13.094 -27.763  1.00  0.00              
ATOM    531  O   PHE A 247     -58.867  12.392 -27.648  1.00  0.00              
ATOM    532  CB  PHE A 247     -56.082  13.226 -29.582  1.00  0.00              
ATOM    533  CG  PHE A 247     -57.046  13.173 -30.750  1.00  0.00              
ATOM    534  CD1 PHE A 247     -56.859  12.257 -31.783  1.00  0.00              
ATOM    535  CD2 PHE A 247     -58.135  14.075 -30.834  1.00  0.00              
ATOM    536  CE1 PHE A 247     -57.770  12.209 -32.868  1.00  0.00              
ATOM    537  CE2 PHE A 247     -59.023  14.036 -31.918  1.00  0.00              
ATOM    538  CZ  PHE A 247     -58.837  13.103 -32.932  1.00  0.00              
ATOM    539  N   GLY A 248     -57.835  14.353 -27.348  1.00  0.00              
ATOM    540  CA  GLY A 248     -58.921  14.951 -26.557  1.00  0.00              
ATOM    541  C   GLY A 248     -59.052  14.658 -25.053  1.00  0.00              
ATOM    542  O   GLY A 248     -60.100  14.945 -24.432  1.00  0.00              
ATOM    543  N   GLU A 249     -58.003  14.093 -24.458  1.00  0.00              
ATOM    544  CA  GLU A 249     -58.051  13.647 -23.052  1.00  0.00              
ATOM    545  C   GLU A 249     -57.709  14.726 -22.016  1.00  0.00              
ATOM    546  O   GLU A 249     -58.152  14.646 -20.881  1.00  0.00              
ATOM    547  CB  GLU A 249     -57.113  12.456 -22.845  1.00  0.00              
ATOM    548  CG  GLU A 249     -55.668  12.816 -22.490  1.00  0.00              
ATOM    549  CD  GLU A 249     -54.748  13.058 -23.686  1.00  0.00              
ATOM    550  OE1 GLU A 249     -55.236  13.358 -24.798  1.00  0.00              
ATOM    551  OE2 GLU A 249     -53.507  12.950 -23.501  1.00  0.00              
ATOM    552  N   LEU A 250     -56.905  15.715 -22.415  1.00  0.00              
ATOM    553  CA  LEU A 250     -56.461  16.824 -21.519  1.00  0.00              
ATOM    554  C   LEU A 250     -57.579  17.754 -21.055  1.00  0.00              
ATOM    555  O   LEU A 250     -57.625  18.112 -19.901  1.00  0.00              
ATOM    556  CB  LEU A 250     -55.362  17.686 -22.167  1.00  0.00              
ATOM    557  CG  LEU A 250     -54.110  17.107 -22.808  1.00  0.00              
ATOM    558  CD1 LEU A 250     -53.461  18.233 -23.605  1.00  0.00              
ATOM    559  CD2 LEU A 250     -53.191  16.520 -21.786  1.00  0.00              
ATOM    560  N   ALA A 251     -58.462  18.163 -21.960  1.00  0.00              
ATOM    561  CA  ALA A 251     -59.597  19.024 -21.608  1.00  0.00              
ATOM    562  C   ALA A 251     -60.478  18.388 -20.572  1.00  0.00              
ATOM    563  O   ALA A 251     -60.964  19.067 -19.660  1.00  0.00              
ATOM    564  CB  ALA A 251     -60.403  19.384 -22.827  1.00  0.00              
ATOM    565  N   LEU A 252     -60.690  17.084 -20.683  1.00  0.00              
ATOM    566  CA  LEU A 252     -61.630  16.395 -19.773  1.00  0.00              
ATOM    567  C   LEU A 252     -61.048  16.110 -18.396  1.00  0.00              
ATOM    568  O   LEU A 252     -61.753  16.196 -17.387  1.00  0.00              
ATOM    569  CB  LEU A 252     -62.172  15.087 -20.393  1.00  0.00              
ATOM    570  CG  LEU A 252     -62.621  15.061 -21.861  1.00  0.00              
ATOM    571  CD1 LEU A 252     -62.997  13.651 -22.219  1.00  0.00              
ATOM    572  CD2 LEU A 252     -63.780  15.999 -22.108  1.00  0.00              
ATOM    573  N   MET A 253     -59.775  15.738 -18.331  1.00  0.00              
ATOM    574  CA  MET A 253     -59.206  15.399 -17.035  1.00  0.00              
ATOM    575  C   MET A 253     -58.981  16.633 -16.164  1.00  0.00              
ATOM    576  O   MET A 253     -59.168  16.590 -14.947  1.00  0.00              
ATOM    577  CB  MET A 253     -57.941  14.563 -17.182  1.00  0.00              
ATOM    578  CG  MET A 253     -56.791  15.213 -17.911  1.00  0.00              
ATOM    579  SD  MET A 253     -55.574  13.941 -18.169  1.00  0.00              
ATOM    580  CE  MET A 253     -55.728  13.138 -16.575  1.00  0.00              
ATOM    581  N   TYR A 254     -58.648  17.742 -16.807  1.00  0.00              
ATOM    582  CA  TYR A 254     -58.265  18.980 -16.164  1.00  0.00              
ATOM    583  C   TYR A 254     -59.355  20.058 -16.085  1.00  0.00              
ATOM    584  O   TYR A 254     -59.194  21.055 -15.359  1.00  0.00              
ATOM    585  CB  TYR A 254     -57.075  19.560 -16.937  1.00  0.00              
ATOM    586  CG  TYR A 254     -55.825  18.710 -16.842  1.00  0.00              
ATOM    587  CD1 TYR A 254     -55.443  18.127 -15.626  1.00  0.00              
ATOM    588  CD2 TYR A 254     -55.008  18.506 -17.962  1.00  0.00              
ATOM    589  CE1 TYR A 254     -54.301  17.367 -15.541  1.00  0.00              
ATOM    590  CE2 TYR A 254     -53.841  17.775 -17.865  1.00  0.00              
ATOM    591  CZ  TYR A 254     -53.500  17.193 -16.677  1.00  0.00              
ATOM    592  OH  TYR A 254     -52.352  16.459 -16.599  1.00  0.00              
ATOM    593  N   ASN A 255     -60.442  19.887 -16.833  1.00  0.00              
ATOM    594  CA  ASN A 255     -61.415  20.985 -17.057  1.00  0.00              
ATOM    595  C   ASN A 255     -60.816  22.297 -17.618  1.00  0.00              
ATOM    596  O   ASN A 255     -61.164  23.398 -17.194  1.00  0.00              
ATOM    597  CB  ASN A 255     -62.259  21.276 -15.809  1.00  0.00              
ATOM    598  CG  ASN A 255     -63.524  22.064 -16.144  1.00  0.00              
ATOM    599  OD1 ASN A 255     -63.673  23.229 -15.752  1.00  0.00              
ATOM    600  ND2 ASN A 255     -64.415  21.448 -16.920  1.00  0.00              
ATOM    601  N   SER A 256     -59.927  22.177 -18.591  1.00  0.00              
ATOM    602  CA  SER A 256     -59.360  23.354 -19.186  1.00  0.00              
ATOM    603  C   SER A 256     -59.845  23.471 -20.620  1.00  0.00              
ATOM    604  O   SER A 256     -60.478  22.549 -21.133  1.00  0.00              
ATOM    605  CB  SER A 256     -57.810  23.337 -19.069  1.00  0.00              
ATOM    606  OG  SER A 256     -57.307  22.014 -19.107  1.00  0.00              
ATOM    607  N   PRO A 257     -59.565  24.618 -21.285  1.00  0.00              
ATOM    608  CA  PRO A 257     -59.873  24.636 -22.736  1.00  0.00              
ATOM    609  C   PRO A 257     -59.035  23.628 -23.567  1.00  0.00              
ATOM    610  O   PRO A 257     -58.004  23.087 -23.084  1.00  0.00              
ATOM    611  CB  PRO A 257     -59.544  26.078 -23.159  1.00  0.00              
ATOM    612  CG  PRO A 257     -59.349  26.857 -21.849  1.00  0.00              
ATOM    613  CD  PRO A 257     -58.963  25.878 -20.814  1.00  0.00              
ATOM    614  N   ARG A 258     -59.515  23.357 -24.781  1.00  0.00              
ATOM    615  CA  ARG A 258     -58.793  22.564 -25.762  1.00  0.00              
ATOM    616  C   ARG A 258     -57.395  23.157 -25.965  1.00  0.00              
ATOM    617  O   ARG A 258     -57.271  24.363 -26.169  1.00  0.00              
ATOM    618  CB  ARG A 258     -59.569  22.531 -27.084  1.00  0.00              
ATOM    619  CG  ARG A 258     -60.812  21.697 -27.043  1.00  0.00              
ATOM    620  CD  ARG A 258     -60.570  20.250 -26.498  1.00  0.00              
ATOM    621  NE  ARG A 258     -61.785  19.431 -26.607  1.00  0.00              
ATOM    622  CZ  ARG A 258     -61.891  18.136 -26.318  1.00  0.00              
ATOM    623  NH1 ARG A 258     -60.853  17.446 -25.865  1.00  0.00              
ATOM    624  NH2 ARG A 258     -63.053  17.520 -26.478  1.00  0.00              
ATOM    625  N   ALA A 259     -56.356  22.325 -25.858  1.00  0.00              
ATOM    626  CA  ALA A 259     -54.962  22.770 -26.008  1.00  0.00              
ATOM    627  C   ALA A 259     -54.430  22.785 -27.460  1.00  0.00              
ATOM    628  O   ALA A 259     -53.330  23.311 -27.738  1.00  0.00              
ATOM    629  CB  ALA A 259     -54.074  21.901 -25.166  1.00  0.00              
ATOM    630  N   ALA A 260     -55.141  22.145 -28.376  1.00  0.00              
ATOM    631  CA  ALA A 260     -54.703  22.087 -29.756  1.00  0.00              
ATOM    632  C   ALA A 260     -55.953  21.936 -30.578  1.00  0.00              
ATOM    633  O   ALA A 260     -56.954  21.424 -30.083  1.00  0.00              
ATOM    634  CB  ALA A 260     -53.762  20.915 -30.019  1.00  0.00              
ATOM    635  N   THR A 261     -55.869  22.439 -31.811  1.00  0.00              
ATOM    636  CA  THR A 261     -56.754  22.078 -32.896  1.00  0.00              
ATOM    637  C   THR A 261     -56.297  20.790 -33.652  1.00  0.00              
ATOM    638  O   THR A 261     -55.105  20.653 -34.083  1.00  0.00              
ATOM    639  CB  THR A 261     -56.877  23.236 -33.883  1.00  0.00              
ATOM    640  OG1 THR A 261     -57.191  24.444 -33.154  1.00  0.00              
ATOM    641  CG2 THR A 261     -57.987  22.938 -34.947  1.00  0.00              
ATOM    642  N   VAL A 262     -57.266  19.886 -33.799  1.00  0.00              
ATOM    643  CA  VAL A 262     -57.099  18.599 -34.459  1.00  0.00              
ATOM    644  C   VAL A 262     -57.900  18.577 -35.807  1.00  0.00              
ATOM    645  O   VAL A 262     -59.129  18.440 -35.819  1.00  0.00              
ATOM    646  CB  VAL A 262     -57.508  17.387 -33.521  1.00  0.00              
ATOM    647  CG1 VAL A 262     -56.932  16.111 -34.014  1.00  0.00              
ATOM    648  CG2 VAL A 262     -57.079  17.610 -32.081  1.00  0.00              
ATOM    649  N   VAL A 263     -57.167  18.704 -36.915  1.00  0.00              
ATOM    650  CA  VAL A 263     -57.739  18.675 -38.283  1.00  0.00              
ATOM    651  C   VAL A 263     -57.644  17.244 -38.873  1.00  0.00              
ATOM    652  O   VAL A 263     -56.636  16.555 -38.662  1.00  0.00              
ATOM    653  CB  VAL A 263     -57.041  19.754 -39.193  1.00  0.00              
ATOM    654  CG1 VAL A 263     -57.595  19.768 -40.649  1.00  0.00              
ATOM    655  CG2 VAL A 263     -57.167  21.148 -38.566  1.00  0.00              
ATOM    656  N   ALA A 264     -58.699  16.782 -39.557  1.00  0.00              
ATOM    657  CA  ALA A 264     -58.700  15.469 -40.248  1.00  0.00              
ATOM    658  C   ALA A 264     -57.841  15.536 -41.514  1.00  0.00              
ATOM    659  O   ALA A 264     -57.977  16.448 -42.331  1.00  0.00              
ATOM    660  CB  ALA A 264     -60.146  14.993 -40.576  1.00  0.00              
ATOM    661  N   THR A 265     -56.945  14.570 -41.656  1.00  0.00              
ATOM    662  CA  THR A 265     -55.905  14.591 -42.697  1.00  0.00              
ATOM    663  C   THR A 265     -56.181  13.608 -43.870  1.00  0.00              
ATOM    664  O   THR A 265     -55.591  13.668 -44.967  1.00  0.00              
ATOM    665  CB  THR A 265     -54.542  14.359 -42.034  1.00  0.00              
ATOM    666  OG1 THR A 265     -53.870  15.617 -41.954  1.00  0.00              
ATOM    667  CG2 THR A 265     -53.708  13.397 -42.789  1.00  0.00              
ATOM    668  N   SER A 266     -57.065  12.683 -43.571  1.00  0.00              
ATOM    669  CA  SER A 266     -57.648  11.779 -44.505  1.00  0.00              
ATOM    670  C   SER A 266     -58.966  11.442 -43.790  1.00  0.00              
ATOM    671  O   SER A 266     -59.119  11.702 -42.594  1.00  0.00              
ATOM    672  CB  SER A 266     -56.749  10.547 -44.737  1.00  0.00              
ATOM    673  OG  SER A 266     -56.760   9.659 -43.630  1.00  0.00              
ATOM    674  N   ASP A 267     -59.934  10.916 -44.513  1.00  0.00              
ATOM    675  CA  ASP A 267     -61.209  10.659 -43.882  1.00  0.00              
ATOM    676  C   ASP A 267     -60.970   9.594 -42.765  1.00  0.00              
ATOM    677  O   ASP A 267     -60.070   8.739 -42.920  1.00  0.00              
ATOM    678  CB  ASP A 267     -62.273  10.255 -44.947  1.00  0.00              
ATOM    679  N   CYS A 268     -61.716   9.700 -41.649  1.00  0.00              
ATOM    680  CA  CYS A 268     -61.450   8.955 -40.374  1.00  0.00              
ATOM    681  C   CYS A 268     -62.704   8.286 -39.782  1.00  0.00              
ATOM    682  O   CYS A 268     -63.807   8.783 -39.964  1.00  0.00              
ATOM    683  CB  CYS A 268     -60.836   9.874 -39.256  1.00  0.00              
ATOM    684  SG  CYS A 268     -59.343  10.963 -39.661  1.00  0.00              
ATOM    685  N   LEU A 269     -62.520   7.172 -39.065  1.00  0.00              
ATOM    686  CA  LEU A 269     -63.526   6.664 -38.137  1.00  0.00              
ATOM    687  C   LEU A 269     -62.966   6.705 -36.701  1.00  0.00              
ATOM    688  O   LEU A 269     -61.998   5.989 -36.358  1.00  0.00              
ATOM    689  CB  LEU A 269     -63.964   5.251 -38.505  1.00  0.00              
ATOM    690  N   LEU A 270     -63.605   7.533 -35.872  1.00  0.00              
ATOM    691  CA  LEU A 270     -63.241   7.742 -34.466  1.00  0.00              
ATOM    692  C   LEU A 270     -64.248   7.133 -33.479  1.00  0.00              
ATOM    693  O   LEU A 270     -65.453   7.309 -33.652  1.00  0.00              
ATOM    694  CB  LEU A 270     -63.112   9.245 -34.214  1.00  0.00              
ATOM    695  CG  LEU A 270     -62.179   9.943 -35.209  1.00  0.00              
ATOM    696  CD1 LEU A 270     -62.104  11.457 -34.997  1.00  0.00              
ATOM    697  CD2 LEU A 270     -60.802   9.312 -35.147  1.00  0.00              
ATOM    698  N   TRP A 271     -63.743   6.438 -32.457  1.00  0.00              
ATOM    699  CA  TRP A 271     -64.543   5.944 -31.337  1.00  0.00              
ATOM    700  C   TRP A 271     -64.529   6.975 -30.210  1.00  0.00              
ATOM    701  O   TRP A 271     -63.445   7.304 -29.694  1.00  0.00              
ATOM    702  CB  TRP A 271     -63.981   4.639 -30.741  1.00  0.00              
ATOM    703  CG  TRP A 271     -63.848   3.448 -31.643  1.00  0.00              
ATOM    704  CD1 TRP A 271     -62.679   2.803 -31.970  1.00  0.00              
ATOM    705  CD2 TRP A 271     -64.910   2.706 -32.287  1.00  0.00              
ATOM    706  NE1 TRP A 271     -62.942   1.728 -32.798  1.00  0.00              
ATOM    707  CE2 TRP A 271     -64.297   1.646 -33.016  1.00  0.00              
ATOM    708  CE3 TRP A 271     -66.311   2.851 -32.347  1.00  0.00              
ATOM    709  CZ2 TRP A 271     -65.038   0.724 -33.796  1.00  0.00              
ATOM    710  CZ3 TRP A 271     -67.062   1.923 -33.126  1.00  0.00              
ATOM    711  CH2 TRP A 271     -66.411   0.875 -33.839  1.00  0.00              
ATOM    712  N   ALA A 272     -65.721   7.415 -29.784  1.00  0.00              
ATOM    713  CA  ALA A 272     -65.871   8.517 -28.828  1.00  0.00              
ATOM    714  C   ALA A 272     -66.383   8.139 -27.460  1.00  0.00              
ATOM    715  O   ALA A 272     -67.452   7.528 -27.308  1.00  0.00              
ATOM    716  CB  ALA A 272     -66.739   9.612 -29.401  1.00  0.00              
ATOM    717  N   LEU A 273     -65.607   8.526 -26.458  1.00  0.00              
ATOM    718  CA  LEU A 273     -66.044   8.503 -25.072  1.00  0.00              
ATOM    719  C   LEU A 273     -66.382   9.900 -24.618  1.00  0.00              
ATOM    720  O   LEU A 273     -65.584  10.859 -24.747  1.00  0.00              
ATOM    721  CB  LEU A 273     -64.999   7.939 -24.128  1.00  0.00              
ATOM    722  CG  LEU A 273     -65.164   6.535 -23.588  1.00  0.00              
ATOM    723  CD1 LEU A 273     -64.748   6.603 -22.157  1.00  0.00              
ATOM    724  CD2 LEU A 273     -66.587   6.043 -23.653  1.00  0.00              
ATOM    725  N   ASP A 274     -67.588   9.978 -24.074  1.00  0.00              
ATOM    726  CA  ASP A 274     -68.204  11.194 -23.586  1.00  0.00              
ATOM    727  C   ASP A 274     -67.432  11.552 -22.361  1.00  0.00              
ATOM    728  O   ASP A 274     -66.824  10.672 -21.753  1.00  0.00              
ATOM    729  CB  ASP A 274     -69.671  10.881 -23.229  1.00  0.00              
ATOM    730  CG  ASP A 274     -69.839   9.462 -22.634  1.00  0.00              
ATOM    731  OD1 ASP A 274     -69.859   8.464 -23.402  1.00  0.00              
ATOM    732  OD2 ASP A 274     -69.935   9.350 -21.393  1.00  0.00              
ATOM    733  N   ARG A 275     -67.460  12.827 -21.984  1.00  0.00              
ATOM    734  CA  ARG A 275     -66.767  13.281 -20.774  1.00  0.00              
ATOM    735  C   ARG A 275     -67.083  12.463 -19.518  1.00  0.00              
ATOM    736  O   ARG A 275     -66.171  12.173 -18.727  1.00  0.00              
ATOM    737  CB  ARG A 275     -67.020  14.777 -20.516  1.00  0.00              
ATOM    738  N   LEU A 276     -68.362  12.099 -19.335  1.00  0.00              
ATOM    739  CA  LEU A 276     -68.796  11.384 -18.127  1.00  0.00              
ATOM    740  C   LEU A 276     -68.120  10.038 -17.995  1.00  0.00              
ATOM    741  O   LEU A 276     -67.537   9.765 -16.955  1.00  0.00              
ATOM    742  CB  LEU A 276     -70.332  11.236 -18.062  1.00  0.00              
ATOM    743  N   THR A 277     -68.172   9.192 -19.029  1.00  0.00              
ATOM    744  CA  THR A 277     -67.540   7.852 -18.918  1.00  0.00              
ATOM    745  C   THR A 277     -66.003   7.925 -18.796  1.00  0.00              
ATOM    746  O   THR A 277     -65.394   7.160 -18.010  1.00  0.00              
ATOM    747  CB  THR A 277     -67.855   6.895 -20.059  1.00  0.00              
ATOM    748  OG1 THR A 277     -69.198   7.077 -20.509  1.00  0.00              
ATOM    749  CG2 THR A 277     -67.646   5.435 -19.587  1.00  0.00              
ATOM    750  N   PHE A 278     -65.387   8.823 -19.573  1.00  0.00              
ATOM    751  CA  PHE A 278     -63.973   9.118 -19.404  1.00  0.00              
ATOM    752  C   PHE A 278     -63.615   9.324 -17.919  1.00  0.00              
ATOM    753  O   PHE A 278     -62.763   8.611 -17.406  1.00  0.00              
ATOM    754  CB  PHE A 278     -63.534  10.303 -20.255  1.00  0.00              
ATOM    755  CG  PHE A 278     -62.037  10.530 -20.233  1.00  0.00              
ATOM    756  CD1 PHE A 278     -61.191   9.775 -21.043  1.00  0.00              
ATOM    757  CD2 PHE A 278     -61.476  11.478 -19.392  1.00  0.00              
ATOM    758  CE1 PHE A 278     -59.808   9.972 -21.027  1.00  0.00              
ATOM    759  CE2 PHE A 278     -60.097  11.675 -19.367  1.00  0.00              
ATOM    760  CZ  PHE A 278     -59.265  10.928 -20.186  1.00  0.00              
ATOM    761  N   ARG A 279     -64.271  10.277 -17.242  1.00  0.00              
ATOM    762  CA  ARG A 279     -64.076  10.499 -15.785  1.00  0.00              
ATOM    763  C   ARG A 279     -64.396   9.256 -14.981  1.00  0.00              
ATOM    764  O   ARG A 279     -63.792   9.016 -13.949  1.00  0.00              
ATOM    765  CB  ARG A 279     -64.900  11.676 -15.280  1.00  0.00              
ATOM    766  N   LYS A 280     -65.332   8.455 -15.472  1.00  0.00              
ATOM    767  CA  LYS A 280     -65.716   7.242 -14.782  1.00  0.00              
ATOM    768  C   LYS A 280     -64.581   6.229 -14.887  1.00  0.00              
ATOM    769  O   LYS A 280     -63.891   5.993 -13.897  1.00  0.00              
ATOM    770  CB  LYS A 280     -67.080   6.680 -15.321  1.00  0.00              
ATOM    771  N   ILE A 281     -64.353   5.671 -16.081  1.00  0.00              
ATOM    772  CA  ILE A 281     -63.343   4.608 -16.252  1.00  0.00              
ATOM    773  C   ILE A 281     -61.894   5.144 -16.329  1.00  0.00              
ATOM    774  O   ILE A 281     -61.073   4.896 -15.412  1.00  0.00              
ATOM    775  CB  ILE A 281     -63.677   3.719 -17.468  1.00  0.00              
ATOM    776  N   LEU A 282     -61.611   5.920 -17.384  1.00  0.00              
ATOM    777  CA  LEU A 282     -60.227   6.173 -17.827  1.00  0.00              
ATOM    778  C   LEU A 282     -59.285   7.150 -17.006  1.00  0.00              
ATOM    779  O   LEU A 282     -58.087   6.843 -16.779  1.00  0.00              
ATOM    780  CB  LEU A 282     -60.192   6.439 -19.367  1.00  0.00              
ATOM    781  N   LEU A 283     -59.796   8.290 -16.541  1.00  0.00              
ATOM    782  CA  LEU A 283     -59.012   9.112 -15.621  1.00  0.00              
ATOM    783  C   LEU A 283     -58.786   8.318 -14.301  1.00  0.00              
ATOM    784  O   LEU A 283     -57.691   8.339 -13.698  1.00  0.00              
ATOM    785  CB  LEU A 283     -59.690  10.460 -15.368  1.00  0.00              
ATOM    786  N   GLY A 284     -59.804   7.579 -13.874  1.00  0.00              
ATOM    787  CA  GLY A 284     -59.676   6.766 -12.660  1.00  0.00              
ATOM    788  C   GLY A 284     -58.442   5.875 -12.608  1.00  0.00              
ATOM    789  O   GLY A 284     -57.995   5.514 -11.506  1.00  0.00              
ATOM    790  N   SER A 285     -57.864   5.583 -13.790  1.00  0.00              
ATOM    791  CA  SER A 285     -57.004   4.390 -14.027  1.00  0.00              
ATOM    792  C   SER A 285     -55.879   4.537 -15.050  1.00  0.00              
ATOM    793  O   SER A 285     -54.793   4.001 -14.863  1.00  0.00              
ATOM    794  CB  SER A 285     -57.880   3.218 -14.476  1.00  0.00              
ATOM    795  OG  SER A 285     -57.211   1.969 -14.392  1.00  0.00              
ATOM    796  N   SER A 286     -56.109   5.202 -16.168  1.00  0.00              
ATOM    797  CA  SER A 286     -55.014   5.236 -17.169  1.00  0.00              
ATOM    798  C   SER A 286     -54.081   6.386 -16.852  1.00  0.00              
ATOM    799  O   SER A 286     -52.873   6.239 -16.833  1.00  0.00              
ATOM    800  CB  SER A 286     -55.550   5.312 -18.644  1.00  0.00              
ATOM    801  N   PHE A 287     -54.704   7.511 -16.533  1.00  0.00              
ATOM    802  CA  PHE A 287     -54.081   8.796 -16.302  1.00  0.00              
ATOM    803  C   PHE A 287     -54.126   9.145 -14.808  1.00  0.00              
ATOM    804  O   PHE A 287     -54.291  10.319 -14.453  1.00  0.00              
ATOM    805  CB  PHE A 287     -54.896   9.821 -17.072  1.00  0.00              
ATOM    806  CG  PHE A 287     -54.862   9.641 -18.583  1.00  0.00              
ATOM    807  CD1 PHE A 287     -53.660   9.655 -19.281  1.00  0.00              
ATOM    808  CD2 PHE A 287     -56.045   9.485 -19.304  1.00  0.00              
ATOM    809  CE1 PHE A 287     -53.639   9.535 -20.656  1.00  0.00              
ATOM    810  CE2 PHE A 287     -56.020   9.374 -20.670  1.00  0.00              
ATOM    811  CZ  PHE A 287     -54.820   9.435 -21.349  1.00  0.00              
ATOM    812  N   LYS A 288     -53.972   8.122 -13.955  1.00  0.00              
ATOM    813  CA  LYS A 288     -54.040   8.283 -12.505  1.00  0.00              
ATOM    814  C   LYS A 288     -53.073   9.351 -12.070  1.00  0.00              
ATOM    815  O   LYS A 288     -53.438  10.252 -11.312  1.00  0.00              
ATOM    816  CB  LYS A 288     -53.696   6.937 -11.772  1.00  0.00              
ATOM    817  N   LYS A 289     -51.824   9.213 -12.536  1.00  0.00              
ATOM    818  CA  LYS A 289     -50.719  10.138 -12.217  1.00  0.00              
ATOM    819  C   LYS A 289     -51.044  11.584 -12.545  1.00  0.00              
ATOM    820  O   LYS A 289     -50.658  12.493 -11.797  1.00  0.00              
ATOM    821  CB  LYS A 289     -49.483   9.766 -12.994  1.00  0.00              
ATOM    822  CG  LYS A 289     -48.552   8.885 -12.228  1.00  0.00              
ATOM    823  CD  LYS A 289     -47.278   8.697 -12.939  1.00  0.00              
ATOM    824  CE  LYS A 289     -46.380   7.837 -12.099  1.00  0.00              
ATOM    825  NZ  LYS A 289     -45.033   7.755 -12.708  1.00  0.00              
ATOM    826  N   ARG A 290     -51.738  11.806 -13.662  1.00  0.00              
ATOM    827  CA  ARG A 290     -51.987  13.155 -14.102  1.00  0.00              
ATOM    828  C   ARG A 290     -52.898  13.798 -13.137  1.00  0.00              
ATOM    829  O   ARG A 290     -52.746  14.974 -12.850  1.00  0.00              
ATOM    830  CB  ARG A 290     -52.612  13.214 -15.486  1.00  0.00              
ATOM    831  CG  ARG A 290     -51.683  12.788 -16.522  1.00  0.00              
ATOM    832  CD  ARG A 290     -52.333  12.720 -17.830  1.00  0.00              
ATOM    833  NE  ARG A 290     -51.439  12.142 -18.833  1.00  0.00              
ATOM    834  CZ  ARG A 290     -51.608  12.326 -20.146  1.00  0.00              
ATOM    835  NH1 ARG A 290     -52.654  13.043 -20.594  1.00  0.00              
ATOM    836  NH2 ARG A 290     -50.727  11.807 -21.015  1.00  0.00              
ATOM    837  N   LEU A 291     -53.854  13.002 -12.648  1.00  0.00              
ATOM    838  CA  LEU A 291     -54.828  13.455 -11.667  1.00  0.00              
ATOM    839  C   LEU A 291     -54.140  13.839 -10.379  1.00  0.00              
ATOM    840  O   LEU A 291     -54.493  14.844  -9.838  1.00  0.00              
ATOM    841  CB  LEU A 291     -55.911  12.411 -11.409  1.00  0.00              
ATOM    842  N   MET A 292     -53.146  13.079  -9.927  1.00  0.00              
ATOM    843  CA  MET A 292     -52.633  13.210  -8.563  1.00  0.00              
ATOM    844  C   MET A 292     -51.722  14.428  -8.423  1.00  0.00              
ATOM    845  O   MET A 292     -51.719  15.096  -7.366  1.00  0.00              
ATOM    846  CB  MET A 292     -51.862  11.948  -8.107  1.00  0.00              
ATOM    847  CG  MET A 292     -52.716  10.695  -7.783  1.00  0.00              
ATOM    848  SD  MET A 292     -54.207  10.985  -6.712  1.00  0.00              
ATOM    849  CE  MET A 292     -53.416  11.442  -5.172  1.00  0.00              
ATOM    850  N   TYR A 293     -50.919  14.675  -9.461  1.00  0.00              
ATOM    851  CA  TYR A 293     -49.889  15.718  -9.434  1.00  0.00              
ATOM    852  C   TYR A 293     -50.406  17.015  -9.966  1.00  0.00              
ATOM    853  O   TYR A 293     -49.671  18.002 -10.006  1.00  0.00              
ATOM    854  CB  TYR A 293     -48.688  15.346 -10.264  1.00  0.00              
ATOM    855  CG  TYR A 293     -47.891  14.221  -9.677  1.00  0.00              
ATOM    856  CD1 TYR A 293     -47.786  13.038 -10.338  1.00  0.00              
ATOM    857  CD2 TYR A 293     -47.263  14.338  -8.454  1.00  0.00              
ATOM    858  CE1 TYR A 293     -47.038  12.005  -9.825  1.00  0.00              
ATOM    859  CE2 TYR A 293     -46.531  13.301  -7.921  1.00  0.00              
ATOM    860  CZ  TYR A 293     -46.431  12.132  -8.629  1.00  0.00              
ATOM    861  OH  TYR A 293     -45.727  11.037  -8.158  1.00  0.00              
ATOM    862  N   ASP A 294     -51.663  17.043 -10.347  1.00  0.00              
ATOM    863  CA  ASP A 294     -52.119  18.250 -10.992  1.00  0.00              
ATOM    864  C   ASP A 294     -52.022  19.515 -10.140  1.00  0.00              
ATOM    865  O   ASP A 294     -51.651  20.581 -10.655  1.00  0.00              
ATOM    866  CB  ASP A 294     -53.520  18.143 -11.591  1.00  0.00              
ATOM    867  CG  ASP A 294     -53.748  19.262 -12.601  1.00  0.00              
ATOM    868  OD1 ASP A 294     -52.791  19.513 -13.434  1.00  0.00              
ATOM    869  OD2 ASP A 294     -54.816  19.916 -12.506  1.00  0.00              
ATOM    870  N   ASP A 295     -52.321  19.420  -8.849  1.00  0.00              
ATOM    871  CA  ASP A 295     -52.149  20.590  -7.985  1.00  0.00              
ATOM    872  C   ASP A 295     -50.679  21.028  -7.845  1.00  0.00              
ATOM    873  O   ASP A 295     -50.385  22.198  -7.969  1.00  0.00              
ATOM    874  CB  ASP A 295     -52.764  20.409  -6.592  1.00  0.00              
ATOM    875  CG  ASP A 295     -52.710  21.753  -5.738  1.00  0.00              
ATOM    876  OD1 ASP A 295     -53.419  22.733  -6.127  1.00  0.00              
ATOM    877  OD2 ASP A 295     -51.921  21.858  -4.743  1.00  0.00              
ATOM    878  N   LEU A 296     -49.776  20.116  -7.547  1.00  0.00              
ATOM    879  CA  LEU A 296     -48.342  20.491  -7.500  1.00  0.00              
ATOM    880  C   LEU A 296     -47.914  21.307  -8.732  1.00  0.00              
ATOM    881  O   LEU A 296     -47.446  22.418  -8.604  1.00  0.00              
ATOM    882  CB  LEU A 296     -47.461  19.246  -7.399  1.00  0.00              
ATOM    883  CG  LEU A 296     -45.949  19.479  -7.316  1.00  0.00              
ATOM    884  CD1 LEU A 296     -45.660  20.377  -6.114  1.00  0.00              
ATOM    885  CD2 LEU A 296     -45.268  18.126  -7.154  1.00  0.00              
ATOM    886  N   LEU A 297     -48.121  20.732  -9.918  1.00  0.00              
ATOM    887  CA  LEU A 297     -47.647  21.215 -11.174  1.00  0.00              
ATOM    888  C   LEU A 297     -48.240  22.569 -11.638  1.00  0.00              
ATOM    889  O   LEU A 297     -47.500  23.401 -12.189  1.00  0.00              
ATOM    890  CB  LEU A 297     -47.872  20.124 -12.180  1.00  0.00              
ATOM    891  CG  LEU A 297     -47.115  18.807 -11.905  1.00  0.00              
ATOM    892  CD1 LEU A 297     -47.505  17.794 -13.031  1.00  0.00              
ATOM    893  CD2 LEU A 297     -45.550  19.022 -11.852  1.00  0.00              
ATOM    894  N   LYS A 298     -49.549  22.759 -11.399  1.00  0.00              
ATOM    895  CA  LYS A 298     -50.254  24.012 -11.586  1.00  0.00              
ATOM    896  C   LYS A 298     -49.770  25.090 -10.641  1.00  0.00              
ATOM    897  O   LYS A 298     -49.764  26.262 -11.036  1.00  0.00              
ATOM    898  CB  LYS A 298     -51.753  23.834 -11.284  1.00  0.00              
ATOM    899  CG  LYS A 298     -52.547  23.418 -12.411  1.00  0.00              
ATOM    900  CD  LYS A 298     -53.869  22.857 -11.949  1.00  0.00              
ATOM    901  CE  LYS A 298     -54.765  23.912 -11.486  1.00  0.00              
ATOM    902  NZ  LYS A 298     -56.189  23.462 -11.677  1.00  0.00              
ATOM    903  N   SER A 299     -49.442  24.718  -9.396  1.00  0.00              
ATOM    904  CA  SER A 299     -48.979  25.678  -8.354  1.00  0.00              
ATOM    905  C   SER A 299     -47.452  26.008  -8.359  1.00  0.00              
ATOM    906  O   SER A 299     -47.026  27.030  -7.829  1.00  0.00              
ATOM    907  CB  SER A 299     -49.322  25.129  -6.957  1.00  0.00              
ATOM    908  OG  SER A 299     -50.691  24.780  -6.862  1.00  0.00              
ATOM    909  N   MET A 300     -46.597  25.127  -8.856  1.00  0.00              
ATOM    910  CA  MET A 300     -45.166  25.474  -8.855  1.00  0.00              
ATOM    911  C   MET A 300     -44.815  26.644  -9.759  1.00  0.00              
ATOM    912  O   MET A 300     -45.013  26.557 -10.946  1.00  0.00              
ATOM    913  CB  MET A 300     -44.351  24.279  -9.220  1.00  0.00              
ATOM    914  CG  MET A 300     -44.730  23.095  -8.317  1.00  0.00              
ATOM    915  SD  MET A 300     -43.215  22.262  -8.359  1.00  0.00              
ATOM    916  CE  MET A 300     -42.107  23.468  -7.645  1.00  0.00              
ATOM    917  N   PRO A 301     -44.283  27.746  -9.175  1.00  0.00              
ATOM    918  CA  PRO A 301     -43.780  28.916  -9.941  1.00  0.00              
ATOM    919  C   PRO A 301     -42.952  28.661 -11.197  1.00  0.00              
ATOM    920  O   PRO A 301     -43.242  29.278 -12.212  1.00  0.00              
ATOM    921  CB  PRO A 301     -42.950  29.697  -8.883  1.00  0.00              
ATOM    922  CG  PRO A 301     -43.761  29.467  -7.589  1.00  0.00              
ATOM    923  CD  PRO A 301     -44.187  27.973  -7.710  1.00  0.00              
ATOM    924  N   VAL A 302     -41.903  27.819 -11.109  1.00  0.00              
ATOM    925  CA  VAL A 302     -40.995  27.554 -12.194  1.00  0.00              
ATOM    926  C   VAL A 302     -41.695  26.846 -13.324  1.00  0.00              
ATOM    927  O   VAL A 302     -41.162  26.787 -14.413  1.00  0.00              
ATOM    928  CB  VAL A 302     -39.809  26.701 -11.701  1.00  0.00              
ATOM    929  CG1 VAL A 302     -40.204  25.263 -11.424  1.00  0.00              
ATOM    930  CG2 VAL A 302     -38.605  26.757 -12.637  1.00  0.00              
ATOM    931  N   LEU A 303     -42.909  26.335 -13.074  1.00  0.00              
ATOM    932  CA  LEU A 303     -43.670  25.540 -14.053  1.00  0.00              
ATOM    933  C   LEU A 303     -44.812  26.341 -14.713  1.00  0.00              
ATOM    934  O   LEU A 303     -45.526  25.817 -15.576  1.00  0.00              
ATOM    935  CB  LEU A 303     -44.233  24.253 -13.413  1.00  0.00              
ATOM    936  CG  LEU A 303     -43.249  23.185 -12.926  1.00  0.00              
ATOM    937  CD1 LEU A 303     -43.928  21.843 -12.610  1.00  0.00              
ATOM    938  CD2 LEU A 303     -42.001  23.002 -13.882  1.00  0.00              
ATOM    939  N   LYS A 304     -44.959  27.620 -14.354  1.00  0.00              
ATOM    940  CA  LYS A 304     -45.994  28.474 -14.962  1.00  0.00              
ATOM    941  C   LYS A 304     -46.163  28.574 -16.491  1.00  0.00              
ATOM    942  O   LYS A 304     -47.304  28.753 -16.944  1.00  0.00              
ATOM    943  CB  LYS A 304     -45.904  29.888 -14.440  1.00  0.00              
ATOM    944  CG  LYS A 304     -46.919  30.118 -13.354  1.00  0.00              
ATOM    945  CD  LYS A 304     -46.408  29.609 -12.007  1.00  0.00              
ATOM    946  CE  LYS A 304     -47.386  30.007 -10.899  1.00  0.00              
ATOM    947  NZ  LYS A 304     -48.596  29.220 -11.191  1.00  0.00              
ATOM    948  N   SER A 305     -45.090  28.538 -17.263  1.00  0.00              
ATOM    949  CA  SER A 305     -45.218  28.572 -18.720  1.00  0.00              
ATOM    950  C   SER A 305     -45.740  27.243 -19.414  1.00  0.00              
ATOM    951  O   SER A 305     -45.864  27.178 -20.686  1.00  0.00              
ATOM    952  CB  SER A 305     -43.841  28.886 -19.277  1.00  0.00              
ATOM    953  OG  SER A 305     -43.531  30.252 -19.106  1.00  0.00              
ATOM    954  N   LEU A 306     -45.952  26.161 -18.625  1.00  0.00              
ATOM    955  CA  LEU A 306     -46.264  24.846 -19.171  1.00  0.00              
ATOM    956  C   LEU A 306     -47.754  24.794 -19.532  1.00  0.00              
ATOM    957  O   LEU A 306     -48.583  25.320 -18.838  1.00  0.00              
ATOM    958  CB  LEU A 306     -45.868  23.730 -18.197  1.00  0.00              
ATOM    959  CG  LEU A 306     -44.430  23.101 -18.278  1.00  0.00              
ATOM    960  CD1 LEU A 306     -43.339  24.023 -17.828  1.00  0.00              
ATOM    961  CD2 LEU A 306     -44.317  21.784 -17.463  1.00  0.00              
ATOM    962  N   THR A 307     -48.078  24.144 -20.646  1.00  0.00              
ATOM    963  CA  THR A 307     -49.420  24.078 -21.117  1.00  0.00              
ATOM    964  C   THR A 307     -49.880  22.802 -20.480  1.00  0.00              
ATOM    965  O   THR A 307     -49.043  22.047 -19.970  1.00  0.00              
ATOM    966  CB  THR A 307     -49.407  23.926 -22.661  1.00  0.00              
ATOM    967  OG1 THR A 307     -48.726  22.718 -23.032  1.00  0.00              
ATOM    968  CG2 THR A 307     -48.745  25.213 -23.389  1.00  0.00              
ATOM    969  N   THR A 308     -51.175  22.506 -20.597  1.00  0.00              
ATOM    970  CA  THR A 308     -51.722  21.311 -20.054  1.00  0.00              
ATOM    971  C   THR A 308     -51.120  20.078 -20.703  1.00  0.00              
ATOM    972  O   THR A 308     -51.023  19.027 -20.064  1.00  0.00              
ATOM    973  CB  THR A 308     -53.289  21.180 -20.265  1.00  0.00              
ATOM    974  OG1 THR A 308     -53.632  21.240 -21.657  1.00  0.00              
ATOM    975  CG2 THR A 308     -54.071  22.168 -19.492  1.00  0.00              
ATOM    976  N   TYR A 309     -50.821  20.148 -21.990  1.00  0.00              
ATOM    977  CA  TYR A 309     -50.194  19.002 -22.637  1.00  0.00              
ATOM    978  C   TYR A 309     -48.833  18.729 -21.994  1.00  0.00              
ATOM    979  O   TYR A 309     -48.394  17.601 -21.843  1.00  0.00              
ATOM    980  CB  TYR A 309     -50.042  19.291 -24.169  1.00  0.00              
ATOM    981  CG  TYR A 309     -49.017  18.427 -24.907  1.00  0.00              
ATOM    982  CD1 TYR A 309     -49.404  17.239 -25.540  1.00  0.00              
ATOM    983  CD2 TYR A 309     -47.686  18.816 -24.982  1.00  0.00              
ATOM    984  CE1 TYR A 309     -48.523  16.466 -26.199  1.00  0.00              
ATOM    985  CE2 TYR A 309     -46.785  18.069 -25.602  1.00  0.00              
ATOM    986  CZ  TYR A 309     -47.197  16.886 -26.216  1.00  0.00              
ATOM    987  OH  TYR A 309     -46.258  16.119 -26.825  1.00  0.00              
ATOM    988  N   ASP A 310     -48.130  19.797 -21.665  1.00  0.00              
ATOM    989  CA  ASP A 310     -46.807  19.660 -21.057  1.00  0.00              
ATOM    990  C   ASP A 310     -46.941  19.134 -19.655  1.00  0.00              
ATOM    991  O   ASP A 310     -46.165  18.301 -19.262  1.00  0.00              
ATOM    992  CB  ASP A 310     -46.112  21.012 -20.970  1.00  0.00              
ATOM    993  CG  ASP A 310     -45.784  21.576 -22.302  1.00  0.00              
ATOM    994  OD1 ASP A 310     -46.099  22.765 -22.533  1.00  0.00              
ATOM    995  OD2 ASP A 310     -45.114  20.890 -23.095  1.00  0.00              
ATOM    996  N   ARG A 311     -47.894  19.670 -18.879  1.00  0.00              
ATOM    997  CA  ARG A 311     -48.024  19.265 -17.479  1.00  0.00              
ATOM    998  C   ARG A 311     -48.364  17.761 -17.424  1.00  0.00              
ATOM    999  O   ARG A 311     -47.951  17.037 -16.514  1.00  0.00              
ATOM   1000  CB  ARG A 311     -49.095  20.087 -16.752  1.00  0.00              
ATOM   1001  CG  ARG A 311     -48.805  21.593 -16.542  1.00  0.00              
ATOM   1002  CD  ARG A 311     -49.906  22.293 -15.628  1.00  0.00              
ATOM   1003  NE  ARG A 311     -51.128  21.497 -15.481  1.00  0.00              
ATOM   1004  CZ  ARG A 311     -52.341  21.926 -15.811  1.00  0.00              
ATOM   1005  NH1 ARG A 311     -52.481  23.119 -16.293  1.00  0.00              
ATOM   1006  NH2 ARG A 311     -53.414  21.168 -15.665  1.00  0.00              
ATOM   1007  N   ALA A 312     -49.112  17.315 -18.429  1.00  0.00              
ATOM   1008  CA  ALA A 312     -49.573  15.930 -18.517  1.00  0.00              
ATOM   1009  C   ALA A 312     -48.441  15.017 -18.801  1.00  0.00              
ATOM   1010  O   ALA A 312     -48.275  14.015 -18.144  1.00  0.00              
ATOM   1011  CB  ALA A 312     -50.678  15.780 -19.587  1.00  0.00              
ATOM   1012  N   LYS A 313     -47.599  15.377 -19.745  1.00  0.00              
ATOM   1013  CA  LYS A 313     -46.457  14.501 -20.026  1.00  0.00              
ATOM   1014  C   LYS A 313     -45.544  14.477 -18.856  1.00  0.00              
ATOM   1015  O   LYS A 313     -44.915  13.461 -18.597  1.00  0.00              
ATOM   1016  CB  LYS A 313     -45.652  14.944 -21.253  1.00  0.00              
ATOM   1017  CG  LYS A 313     -46.347  15.021 -22.589  1.00  0.00              
ATOM   1018  CD  LYS A 313     -46.281  13.667 -23.244  1.00  0.00              
ATOM   1019  CE  LYS A 313     -44.853  13.334 -23.710  1.00  0.00              
ATOM   1020  NZ  LYS A 313     -44.283  14.199 -24.817  1.00  0.00              
ATOM   1021  N   LEU A 314     -45.410  15.611 -18.159  1.00  0.00              
ATOM   1022  CA  LEU A 314     -44.467  15.687 -16.997  1.00  0.00              
ATOM   1023  C   LEU A 314     -44.935  14.762 -15.800  1.00  0.00              
ATOM   1024  O   LEU A 314     -44.158  14.010 -15.213  1.00  0.00              
ATOM   1025  CB  LEU A 314     -44.273  17.172 -16.546  1.00  0.00              
ATOM   1026  CG  LEU A 314     -43.493  17.412 -15.275  1.00  0.00              
ATOM   1027  CD1 LEU A 314     -41.983  16.946 -15.400  1.00  0.00              
ATOM   1028  CD2 LEU A 314     -43.545  18.976 -14.902  1.00  0.00              
ATOM   1029  N   ALA A 315     -46.211  14.870 -15.486  1.00  0.00              
ATOM   1030  CA  ALA A 315     -46.911  14.075 -14.511  1.00  0.00              
ATOM   1031  C   ALA A 315     -46.726  12.552 -14.696  1.00  0.00              
ATOM   1032  O   ALA A 315     -46.447  11.868 -13.731  1.00  0.00              
ATOM   1033  CB  ALA A 315     -48.415  14.433 -14.595  1.00  0.00              
ATOM   1034  N   ASP A 316     -46.829  12.061 -15.933  1.00  0.00              
ATOM   1035  CA  ASP A 316     -46.686  10.649 -16.257  1.00  0.00              
ATOM   1036  C   ASP A 316     -45.306  10.173 -15.830  1.00  0.00              
ATOM   1037  O   ASP A 316     -45.118   8.980 -15.502  1.00  0.00              
ATOM   1038  CB  ASP A 316     -46.844  10.387 -17.781  1.00  0.00              
ATOM   1039  CG  ASP A 316     -48.251  10.654 -18.338  1.00  0.00              
ATOM   1040  OD1 ASP A 316     -49.257  10.907 -17.624  1.00  0.00              
ATOM   1041  OD2 ASP A 316     -48.365  10.628 -19.586  1.00  0.00              
ATOM   1042  N   ALA A 317     -44.339  11.089 -15.805  1.00  0.00              
ATOM   1043  CA  ALA A 317     -42.952  10.696 -15.561  1.00  0.00              
ATOM   1044  C   ALA A 317     -42.483  10.797 -14.105  1.00  0.00              
ATOM   1045  O   ALA A 317     -41.403  10.360 -13.775  1.00  0.00              
ATOM   1046  CB  ALA A 317     -42.060  11.452 -16.467  1.00  0.00              
ATOM   1047  N   LEU A 318     -43.331  11.308 -13.215  1.00  0.00              
ATOM   1048  CA  LEU A 318     -42.936  11.607 -11.817  1.00  0.00              
ATOM   1049  C   LEU A 318     -43.197  10.422 -10.875  1.00  0.00              
ATOM   1050  O   LEU A 318     -44.190   9.715 -11.009  1.00  0.00              
ATOM   1051  CB  LEU A 318     -43.768  12.767 -11.336  1.00  0.00              
ATOM   1052  CG  LEU A 318     -43.319  14.233 -11.323  1.00  0.00              
ATOM   1053  CD1 LEU A 318     -41.881  14.646 -11.767  1.00  0.00              
ATOM   1054  CD2 LEU A 318     -44.459  15.189 -11.723  1.00  0.00              
ATOM   1055  N   ASP A 319     -42.314  10.230  -9.913  1.00  0.00              
ATOM   1056  CA  ASP A 319     -42.568   9.312  -8.859  1.00  0.00              
ATOM   1057  C   ASP A 319     -42.687  10.169  -7.629  1.00  0.00              
ATOM   1058  O   ASP A 319     -42.354  11.362  -7.652  1.00  0.00              
ATOM   1059  CB  ASP A 319     -41.398   8.326  -8.673  1.00  0.00              
ATOM   1060  CG  ASP A 319     -41.092   7.475  -9.933  1.00  0.00              
ATOM   1061  OD1 ASP A 319     -41.940   7.242 -10.794  1.00  0.00              
ATOM   1062  OD2 ASP A 319     -39.946   7.027 -10.052  1.00  0.00              
ATOM   1063  N   THR A 320     -43.146   9.553  -6.549  1.00  0.00              
ATOM   1064  CA  THR A 320     -43.371  10.245  -5.274  1.00  0.00              
ATOM   1065  C   THR A 320     -42.515   9.547  -4.190  1.00  0.00              
ATOM   1066  O   THR A 320     -42.359   8.294  -4.159  1.00  0.00              
ATOM   1067  CB  THR A 320     -44.889  10.363  -5.009  1.00  0.00              
ATOM   1068  OG1 THR A 320     -45.141  11.001  -3.748  1.00  0.00              
ATOM   1069  CG2 THR A 320     -45.569   8.982  -5.110  1.00  0.00              
ATOM   1070  N   LYS A 321     -41.803  10.350  -3.430  1.00  0.00              
ATOM   1071  CA  LYS A 321     -41.105   9.869  -2.241  1.00  0.00              
ATOM   1072  C   LYS A 321     -41.389  10.799  -1.044  1.00  0.00              
ATOM   1073  O   LYS A 321     -41.604  12.009  -1.231  1.00  0.00              
ATOM   1074  CB  LYS A 321     -39.624   9.725  -2.538  1.00  0.00              
ATOM   1075  CG  LYS A 321     -38.764   9.651  -1.313  1.00  0.00              
ATOM   1076  CD  LYS A 321     -38.383   8.289  -0.982  1.00  0.00              
ATOM   1077  CE  LYS A 321     -37.091   8.218  -0.225  1.00  0.00              
ATOM   1078  NZ  LYS A 321     -37.397   7.164   0.798  1.00  0.00              
ATOM   1079  N   ILE A 322     -41.476  10.225   0.166  1.00  0.00              
ATOM   1080  CA  ILE A 322     -41.686  10.989   1.391  1.00  0.00              
ATOM   1081  C   ILE A 322     -40.486  10.814   2.266  1.00  0.00              
ATOM   1082  O   ILE A 322     -40.095   9.712   2.569  1.00  0.00              
ATOM   1083  CB  ILE A 322     -42.944  10.603   2.216  1.00  0.00              
ATOM   1084  CG1 ILE A 322     -44.201  11.169   1.616  1.00  0.00              
ATOM   1085  CG2 ILE A 322     -42.859  11.217   3.615  1.00  0.00              
ATOM   1086  CD1 ILE A 322     -44.617  10.515   0.294  1.00  0.00              
ATOM   1087  N   TYR A 323     -39.918  11.933   2.667  1.00  0.00              
ATOM   1088  CA  TYR A 323     -38.762  11.940   3.498  1.00  0.00              
ATOM   1089  C   TYR A 323     -39.190  12.417   4.904  1.00  0.00              
ATOM   1090  O   TYR A 323     -40.137  13.241   5.049  1.00  0.00              
ATOM   1091  CB  TYR A 323     -37.700  12.842   2.912  1.00  0.00              
ATOM   1092  CG  TYR A 323     -36.921  12.266   1.723  1.00  0.00              
ATOM   1093  CD1 TYR A 323     -37.313  12.503   0.372  1.00  0.00              
ATOM   1094  CD2 TYR A 323     -35.783  11.527   1.934  1.00  0.00              
ATOM   1095  CE1 TYR A 323     -36.544  11.981  -0.704  1.00  0.00              
ATOM   1096  CE2 TYR A 323     -35.016  11.001   0.849  1.00  0.00              
ATOM   1097  CZ  TYR A 323     -35.401  11.239  -0.445  1.00  0.00              
ATOM   1098  OH  TYR A 323     -34.601  10.701  -1.475  1.00  0.00              
ATOM   1099  N   GLN A 324     -38.519  11.902   5.934  1.00  0.00              
ATOM   1100  CA  GLN A 324     -38.849  12.269   7.276  1.00  0.00              
ATOM   1101  C   GLN A 324     -37.797  13.245   7.782  1.00  0.00              
ATOM   1102  O   GLN A 324     -36.635  13.330   7.235  1.00  0.00              
ATOM   1103  CB  GLN A 324     -38.853  11.026   8.264  1.00  0.00              
ATOM   1104  CG  GLN A 324     -39.713   9.847   7.984  1.00  0.00              
ATOM   1105  CD  GLN A 324     -41.164  10.145   8.004  1.00  0.00              
ATOM   1106  OE1 GLN A 324     -41.951   9.593   7.234  1.00  0.00              
ATOM   1107  NE2 GLN A 324     -41.545  11.040   8.848  1.00  0.00              
ATOM   1108  N   PRO A 325     -38.139  13.932   8.882  1.00  0.00              
ATOM   1109  CA  PRO A 325     -37.176  14.750   9.602  1.00  0.00              
ATOM   1110  C   PRO A 325     -35.786  14.164   9.781  1.00  0.00              
ATOM   1111  O   PRO A 325     -35.619  13.067  10.393  1.00  0.00              
ATOM   1112  CB  PRO A 325     -37.859  14.926  10.926  1.00  0.00              
ATOM   1113  CG  PRO A 325     -39.375  15.151  10.492  1.00  0.00              
ATOM   1114  CD  PRO A 325     -39.527  14.072   9.426  1.00  0.00              
ATOM   1115  N   GLY A 326     -34.771  14.913   9.350  1.00  0.00              
ATOM   1116  CA  GLY A 326     -33.327  14.519   9.515  1.00  0.00              
ATOM   1117  C   GLY A 326     -32.810  13.594   8.410  1.00  0.00              
ATOM   1118  O   GLY A 326     -31.626  13.282   8.330  1.00  0.00              
ATOM   1119  N   GLU A 327     -33.690  13.104   7.561  1.00  0.00              
ATOM   1120  CA  GLU A 327     -33.230  12.346   6.390  1.00  0.00              
ATOM   1121  C   GLU A 327     -32.551  13.192   5.286  1.00  0.00              
ATOM   1122  O   GLU A 327     -33.108  14.247   4.892  1.00  0.00              
ATOM   1123  CB  GLU A 327     -34.412  11.602   5.799  1.00  0.00              
ATOM   1124  CG  GLU A 327     -34.732  10.341   6.579  1.00  0.00              
ATOM   1125  CD  GLU A 327     -35.784   9.468   5.926  1.00  0.00              
ATOM   1126  OE1 GLU A 327     -36.358   9.790   4.857  1.00  0.00              
ATOM   1127  OE2 GLU A 327     -36.052   8.400   6.516  1.00  0.00              
ATOM   1128  N   THR A 328     -31.381  12.691   4.831  1.00  0.00              
ATOM   1129  CA  THR A 328     -30.661  13.095   3.626  1.00  0.00              
ATOM   1130  C   THR A 328     -31.333  12.750   2.356  1.00  0.00              
ATOM   1131  O   THR A 328     -31.711  11.578   2.091  1.00  0.00              
ATOM   1132  CB  THR A 328     -29.287  12.521   3.566  1.00  0.00              
ATOM   1133  OG1 THR A 328     -28.724  12.664   4.846  1.00  0.00              
ATOM   1134  CG2 THR A 328     -28.397  13.335   2.641  1.00  0.00              
ATOM   1135  N   ILE A 329     -31.515  13.773   1.524  1.00  0.00              
ATOM   1136  CA  ILE A 329     -32.197  13.526   0.255  1.00  0.00              
ATOM   1137  C   ILE A 329     -31.082  13.378  -0.762  1.00  0.00              
ATOM   1138  O   ILE A 329     -31.001  12.360  -1.426  1.00  0.00              
ATOM   1139  CB  ILE A 329     -33.198  14.632  -0.081  1.00  0.00              
ATOM   1140  CG1 ILE A 329     -34.183  14.809   1.049  1.00  0.00              
ATOM   1141  CG2 ILE A 329     -33.828  14.392  -1.377  1.00  0.00              
ATOM   1142  CD1 ILE A 329     -35.365  15.789   0.797  1.00  0.00              
ATOM   1143  N   ILE A 330     -30.188  14.364  -0.826  1.00  0.00              
ATOM   1144  CA  ILE A 330     -29.007  14.249  -1.648  1.00  0.00              
ATOM   1145  C   ILE A 330     -27.779  14.682  -0.919  1.00  0.00              
ATOM   1146  O   ILE A 330     -27.876  15.422   0.049  1.00  0.00              
ATOM   1147  CB  ILE A 330     -29.164  14.951  -3.071  1.00  0.00              
ATOM   1148  CG1 ILE A 330     -29.526  16.432  -3.029  1.00  0.00              
ATOM   1149  CG2 ILE A 330     -30.258  14.241  -3.881  1.00  0.00              
ATOM   1150  CD1 ILE A 330     -30.135  16.952  -4.382  1.00  0.00              
ATOM   1151  N   ARG A 331     -26.629  14.191  -1.386  1.00  0.00              
ATOM   1152  CA  ARG A 331     -25.359  14.419  -0.760  1.00  0.00              
ATOM   1153  C   ARG A 331     -24.440  15.116  -1.737  1.00  0.00              
ATOM   1154  O   ARG A 331     -24.295  14.688  -2.876  1.00  0.00              
ATOM   1155  CB  ARG A 331     -24.640  13.099  -0.409  1.00  0.00              
ATOM   1156  CG  ARG A 331     -25.236  12.182   0.586  1.00  0.00              
ATOM   1157  CD  ARG A 331     -24.240  12.039   1.792  1.00  0.00              
ATOM   1158  NE  ARG A 331     -24.822  11.303   2.916  1.00  0.00              
ATOM   1159  CZ  ARG A 331     -25.111  11.839   4.114  1.00  0.00              
ATOM   1160  NH1 ARG A 331     -24.826  13.128   4.410  1.00  0.00              
ATOM   1161  NH2 ARG A 331     -25.682  11.071   5.041  1.00  0.00              
ATOM   1162  N   GLU A 332     -23.777  16.143  -1.250  1.00  0.00              
ATOM   1163  CA  GLU A 332     -22.782  16.878  -1.971  1.00  0.00              
ATOM   1164  C   GLU A 332     -21.785  15.839  -2.448  1.00  0.00              
ATOM   1165  O   GLU A 332     -21.493  14.891  -1.731  1.00  0.00              
ATOM   1166  CB  GLU A 332     -22.122  17.863  -1.021  1.00  0.00              
ATOM   1167  CG  GLU A 332     -21.023  18.796  -1.586  1.00  0.00              
ATOM   1168  CD  GLU A 332     -20.560  19.813  -0.554  1.00  0.00              
ATOM   1169  OE1 GLU A 332     -19.915  20.794  -0.904  1.00  0.00              
ATOM   1170  OE2 GLU A 332     -20.833  19.653   0.635  1.00  0.00              
ATOM   1171  N   GLY A 333     -21.338  15.985  -3.691  1.00  0.00              
ATOM   1172  CA  GLY A 333     -20.305  15.165  -4.251  1.00  0.00              
ATOM   1173  C   GLY A 333     -20.786  13.959  -4.993  1.00  0.00              
ATOM   1174  O   GLY A 333     -20.020  13.382  -5.743  1.00  0.00              
ATOM   1175  N   ASP A 334     -22.055  13.582  -4.798  1.00  0.00              
ATOM   1176  CA  ASP A 334     -22.652  12.433  -5.489  1.00  0.00              
ATOM   1177  C   ASP A 334     -22.933  12.704  -6.963  1.00  0.00              
ATOM   1178  O   ASP A 334     -23.077  13.858  -7.419  1.00  0.00              
ATOM   1179  CB  ASP A 334     -23.994  12.038  -4.830  1.00  0.00              
ATOM   1180  CG  ASP A 334     -23.822  11.227  -3.532  1.00  0.00              
ATOM   1181  OD1 ASP A 334     -22.687  11.037  -3.072  1.00  0.00              
ATOM   1182  OD2 ASP A 334     -24.833  10.749  -2.959  1.00  0.00              
ATOM   1183  N   GLN A 335     -23.109  11.624  -7.700  1.00  0.00              
ATOM   1184  CA  GLN A 335     -23.639  11.688  -9.028  1.00  0.00              
ATOM   1185  C   GLN A 335     -25.095  12.073  -8.908  1.00  0.00              
ATOM   1186  O   GLN A 335     -25.780  11.572  -8.048  1.00  0.00              
ATOM   1187  CB  GLN A 335     -23.493  10.278  -9.682  1.00  0.00              
ATOM   1188  CG  GLN A 335     -22.932  10.283 -11.091  1.00  0.00              
ATOM   1189  CD  GLN A 335     -21.789  11.320 -11.322  1.00  0.00              
ATOM   1190  OE1 GLN A 335     -20.977  11.592 -10.428  1.00  0.00              
ATOM   1191  NE2 GLN A 335     -21.749  11.913 -12.534  1.00  0.00              
ATOM   1192  N   GLY A 336     -25.605  12.938  -9.776  1.00  0.00              
ATOM   1193  CA  GLY A 336     -27.050  13.211  -9.735  1.00  0.00              
ATOM   1194  C   GLY A 336     -27.857  12.460 -10.725  1.00  0.00              
ATOM   1195  O   GLY A 336     -27.455  12.340 -11.808  1.00  0.00              
ATOM   1196  N   GLU A 337     -29.073  12.068 -10.389  1.00  0.00              
ATOM   1197  CA  GLU A 337     -29.951  11.439 -11.363  1.00  0.00              
ATOM   1198  C   GLU A 337     -31.337  11.979 -11.412  1.00  0.00              
ATOM   1199  O   GLU A 337     -31.974  11.868 -12.435  1.00  0.00              
ATOM   1200  CB  GLU A 337     -30.111   9.917 -11.091  1.00  0.00              
ATOM   1201  CG  GLU A 337     -31.332   9.336 -11.804  1.00  0.00              
ATOM   1202  CD  GLU A 337     -31.159   9.212 -13.335  1.00  0.00              
ATOM   1203  OE1 GLU A 337     -32.203   9.012 -14.055  1.00  0.00              
ATOM   1204  OE2 GLU A 337     -29.972   9.286 -13.792  1.00  0.00              
ATOM   1205  N   ASN A 338     -31.819  12.490 -10.294  1.00  0.00              
ATOM   1206  CA  ASN A 338     -33.180  12.999 -10.161  1.00  0.00              
ATOM   1207  C   ASN A 338     -33.241  14.498  -9.853  1.00  0.00              
ATOM   1208  O   ASN A 338     -32.367  15.030  -9.209  1.00  0.00              
ATOM   1209  CB  ASN A 338     -33.923  12.249  -9.035  1.00  0.00              
ATOM   1210  CG  ASN A 338     -34.136  10.743  -9.363  1.00  0.00              
ATOM   1211  OD1 ASN A 338     -34.728  10.360 -10.351  1.00  0.00              
ATOM   1212  ND2 ASN A 338     -33.655   9.918  -8.494  1.00  0.00              
ATOM   1213  N   PHE A 339     -34.314  15.098 -10.299  1.00  0.00              
ATOM   1214  CA  PHE A 339     -34.652  16.449 -10.095  1.00  0.00              
ATOM   1215  C   PHE A 339     -35.929  16.370  -9.238  1.00  0.00              
ATOM   1216  O   PHE A 339     -36.770  15.478  -9.450  1.00  0.00              
ATOM   1217  CB  PHE A 339     -34.978  17.108 -11.464  1.00  0.00              
ATOM   1218  CG  PHE A 339     -35.595  18.538 -11.343  1.00  0.00              
ATOM   1219  CD1 PHE A 339     -34.837  19.620 -10.862  1.00  0.00              
ATOM   1220  CD2 PHE A 339     -36.903  18.788 -11.724  1.00  0.00              
ATOM   1221  CE1 PHE A 339     -35.402  20.890 -10.685  1.00  0.00              
ATOM   1222  CE2 PHE A 339     -37.452  20.093 -11.625  1.00  0.00              
ATOM   1223  CZ  PHE A 339     -36.710  21.136 -11.129  1.00  0.00              
ATOM   1224  N   TYR A 340     -36.089  17.334  -8.354  1.00  0.00              
ATOM   1225  CA  TYR A 340     -37.038  17.269  -7.234  1.00  0.00              
ATOM   1226  C   TYR A 340     -37.844  18.524  -7.086  1.00  0.00              
ATOM   1227  O   TYR A 340     -37.252  19.636  -7.094  1.00  0.00              
ATOM   1228  CB  TYR A 340     -36.259  17.202  -5.895  1.00  0.00              
ATOM   1229  CG  TYR A 340     -35.476  15.941  -5.693  1.00  0.00              
ATOM   1230  CD1 TYR A 340     -34.158  15.852  -6.145  1.00  0.00              
ATOM   1231  CD2 TYR A 340     -36.057  14.831  -5.098  1.00  0.00              
ATOM   1232  CE1 TYR A 340     -33.410  14.705  -6.012  1.00  0.00              
ATOM   1233  CE2 TYR A 340     -35.300  13.625  -4.929  1.00  0.00              
ATOM   1234  CZ  TYR A 340     -33.990  13.592  -5.384  1.00  0.00              
ATOM   1235  OH  TYR A 340     -33.233  12.457  -5.266  1.00  0.00              
ATOM   1236  N   LEU A 341     -39.148  18.317  -6.877  1.00  0.00              
ATOM   1237  CA  LEU A 341     -40.190  19.307  -6.775  1.00  0.00              
ATOM   1238  C   LEU A 341     -40.800  19.105  -5.406  1.00  0.00              
ATOM   1239  O   LEU A 341     -41.305  18.001  -5.109  1.00  0.00              
ATOM   1240  CB  LEU A 341     -41.281  19.078  -7.823  1.00  0.00              
ATOM   1241  CG  LEU A 341     -40.949  18.936  -9.311  1.00  0.00              
ATOM   1242  CD1 LEU A 341     -42.172  18.550 -10.131  1.00  0.00              
ATOM   1243  CD2 LEU A 341     -40.323  20.282  -9.860  1.00  0.00              
ATOM   1244  N   ILE A 342     -40.800  20.144  -4.575  1.00  0.00              
ATOM   1245  CA  ILE A 342     -41.311  19.910  -3.204  1.00  0.00              
ATOM   1246  C   ILE A 342     -42.815  20.107  -3.177  1.00  0.00              
ATOM   1247  O   ILE A 342     -43.295  21.136  -3.556  1.00  0.00              
ATOM   1248  CB  ILE A 342     -40.610  20.733  -2.128  1.00  0.00              
ATOM   1249  CG1 ILE A 342     -39.123  20.358  -2.082  1.00  0.00              
ATOM   1250  CG2 ILE A 342     -41.235  20.470  -0.716  1.00  0.00              
ATOM   1251  CD1 ILE A 342     -38.468  21.153  -1.134  1.00  0.00              
ATOM   1252  N   GLU A 343     -43.540  19.085  -2.795  1.00  0.00              
ATOM   1253  CA  GLU A 343     -45.016  19.197  -2.674  1.00  0.00              
ATOM   1254  C   GLU A 343     -45.405  19.961  -1.377  1.00  0.00              
ATOM   1255  O   GLU A 343     -46.156  20.936  -1.388  1.00  0.00              
ATOM   1256  CB  GLU A 343     -45.547  17.768  -2.694  1.00  0.00              
ATOM   1257  CG  GLU A 343     -47.051  17.655  -2.498  1.00  0.00              
ATOM   1258  CD  GLU A 343     -47.753  17.031  -3.622  1.00  0.00              
ATOM   1259  OE1 GLU A 343     -47.316  15.944  -4.114  1.00  0.00              
ATOM   1260  OE2 GLU A 343     -48.786  17.638  -3.995  1.00  0.00              
ATOM   1261  N   TYR A 344     -44.803  19.545  -0.267  1.00  0.00              
ATOM   1262  CA  TYR A 344     -44.897  20.203   1.052  1.00  0.00              
ATOM   1263  C   TYR A 344     -43.744  19.680   1.849  1.00  0.00              
ATOM   1264  O   TYR A 344     -43.215  18.658   1.515  1.00  0.00              
ATOM   1265  CB  TYR A 344     -46.254  19.872   1.738  1.00  0.00              
ATOM   1266  CG  TYR A 344     -46.524  18.403   1.950  1.00  0.00              
ATOM   1267  CD1 TYR A 344     -45.850  17.698   2.911  1.00  0.00              
ATOM   1268  CD2 TYR A 344     -47.458  17.743   1.212  1.00  0.00              
ATOM   1269  CE1 TYR A 344     -46.056  16.393   3.123  1.00  0.00              
ATOM   1270  CE2 TYR A 344     -47.687  16.421   1.425  1.00  0.00              
ATOM   1271  CZ  TYR A 344     -46.977  15.758   2.428  1.00  0.00              
ATOM   1272  OH  TYR A 344     -47.174  14.428   2.713  1.00  0.00              
ATOM   1273  N   GLY A 345     -43.304  20.407   2.852  1.00  0.00              
ATOM   1274  CA  GLY A 345     -42.194  19.954   3.684  1.00  0.00              
ATOM   1275  C   GLY A 345     -41.255  21.134   3.822  1.00  0.00              
ATOM   1276  O   GLY A 345     -41.694  22.241   3.609  1.00  0.00              
ATOM   1277  N   ALA A 346     -39.991  20.889   4.150  1.00  0.00              
ATOM   1278  CA  ALA A 346     -39.071  21.866   4.428  1.00  0.00              
ATOM   1279  C   ALA A 346     -37.739  21.168   4.336  1.00  0.00              
ATOM   1280  O   ALA A 346     -37.610  20.081   4.853  1.00  0.00              
ATOM   1281  CB  ALA A 346     -39.247  22.404   5.937  1.00  0.00              
ATOM   1282  N   VAL A 347     -36.715  21.794   3.765  1.00  0.00              
ATOM   1283  CA  VAL A 347     -35.421  21.145   3.592  1.00  0.00              
ATOM   1284  C   VAL A 347     -34.357  22.182   3.776  1.00  0.00              
ATOM   1285  O   VAL A 347     -34.622  23.316   3.467  1.00  0.00              
ATOM   1286  CB  VAL A 347     -35.245  20.438   2.180  1.00  0.00              
ATOM   1287  CG1 VAL A 347     -36.262  19.266   1.989  1.00  0.00              
ATOM   1288  CG2 VAL A 347     -35.229  21.471   0.930  1.00  0.00              
ATOM   1289  N   ASP A 348     -33.171  21.794   4.269  1.00  0.00              
ATOM   1290  CA  ASP A 348     -31.982  22.608   4.359  1.00  0.00              
ATOM   1291  C   ASP A 348     -30.953  22.201   3.285  1.00  0.00              
ATOM   1292  O   ASP A 348     -30.735  21.012   3.085  1.00  0.00              
ATOM   1293  CB  ASP A 348     -31.245  22.317   5.727  1.00  0.00              
ATOM   1294  CG  ASP A 348     -31.840  23.108   6.952  1.00  0.00              
ATOM   1295  OD1 ASP A 348     -31.408  22.825   8.094  1.00  0.00              
ATOM   1296  OD2 ASP A 348     -32.726  23.980   6.800  1.00  0.00              
ATOM   1297  N   VAL A 349     -30.293  23.201   2.670  1.00  0.00              
ATOM   1298  CA  VAL A 349     -29.209  23.015   1.713  1.00  0.00              
ATOM   1299  C   VAL A 349     -27.884  23.319   2.413  1.00  0.00              
ATOM   1300  O   VAL A 349     -27.751  24.355   3.013  1.00  0.00              
ATOM   1301  CB  VAL A 349     -29.419  23.938   0.484  1.00  0.00              
ATOM   1302  CG1 VAL A 349     -28.321  23.779  -0.509  1.00  0.00              
ATOM   1303  CG2 VAL A 349     -30.841  23.733  -0.146  1.00  0.00              
ATOM   1304  N   SER A 350     -26.873  22.447   2.328  1.00  0.00              
ATOM   1305  CA  SER A 350     -25.672  22.698   3.105  1.00  0.00              
ATOM   1306  C   SER A 350     -24.462  22.352   2.308  1.00  0.00              
ATOM   1307  O   SER A 350     -24.547  21.618   1.293  1.00  0.00              
ATOM   1308  CB  SER A 350     -25.745  21.945   4.488  1.00  0.00              
ATOM   1309  OG  SER A 350     -25.862  20.506   4.362  1.00  0.00              
ATOM   1310  N   LYS A 351     -23.304  22.819   2.769  1.00  0.00              
ATOM   1311  CA  LYS A 351     -22.072  22.660   2.005  1.00  0.00              
ATOM   1312  C   LYS A 351     -20.928  22.497   2.959  1.00  0.00              
ATOM   1313  O   LYS A 351     -20.696  23.352   3.795  1.00  0.00              
ATOM   1314  CB  LYS A 351     -21.825  23.878   1.114  1.00  0.00              
ATOM   1315  CG  LYS A 351     -22.022  23.589  -0.371  1.00  0.00              
ATOM   1316  CD  LYS A 351     -21.881  24.859  -1.218  1.00  0.00              
ATOM   1317  CE  LYS A 351     -20.656  24.828  -2.119  1.00  0.00              
ATOM   1318  NZ  LYS A 351     -20.468  23.569  -2.920  1.00  0.00              
ATOM   1319  N   LYS A 352     -20.175  21.413   2.851  1.00  0.00              
ATOM   1320  CA  LYS A 352     -19.172  21.166   3.850  1.00  0.00              
ATOM   1321  C   LYS A 352     -18.214  22.336   3.916  1.00  0.00              
ATOM   1322  O   LYS A 352     -17.800  22.880   2.905  1.00  0.00              
ATOM   1323  CB  LYS A 352     -18.502  19.778   3.718  1.00  0.00              
ATOM   1324  CG  LYS A 352     -17.648  19.524   2.468  1.00  0.00              
ATOM   1325  CD  LYS A 352     -17.475  17.988   2.142  1.00  0.00              
ATOM   1326  CE  LYS A 352     -17.512  17.755   0.596  1.00  0.00              
ATOM   1327  NZ  LYS A 352     -17.992  16.372   0.259  1.00  0.00              
ATOM   1328  N   GLY A 353     -17.927  22.758   5.139  1.00  0.00              
ATOM   1329  CA  GLY A 353     -17.174  23.971   5.374  1.00  0.00              
ATOM   1330  C   GLY A 353     -18.019  25.211   5.611  1.00  0.00              
ATOM   1331  O   GLY A 353     -17.468  26.231   6.051  1.00  0.00              
ATOM   1332  N   GLN A 354     -19.328  25.127   5.337  1.00  0.00              
ATOM   1333  CA  GLN A 354     -20.171  26.314   5.216  1.00  0.00              
ATOM   1334  C   GLN A 354     -21.483  26.224   5.961  1.00  0.00              
ATOM   1335  O   GLN A 354     -22.124  27.257   6.134  1.00  0.00              
ATOM   1336  CB  GLN A 354     -20.584  26.595   3.767  1.00  0.00              
ATOM   1337  CG  GLN A 354     -19.564  26.911   2.690  1.00  0.00              
ATOM   1338  CD  GLN A 354     -20.266  27.629   1.484  1.00  0.00              
ATOM   1339  OE1 GLN A 354     -20.257  27.127   0.365  1.00  0.00              
ATOM   1340  NE2 GLN A 354     -20.878  28.810   1.732  1.00  0.00              
ATOM   1341  N   GLY A 355     -21.901  25.010   6.348  1.00  0.00              
ATOM   1342  CA  GLY A 355     -23.178  24.750   7.005  1.00  0.00              
ATOM   1343  C   GLY A 355     -24.356  25.048   6.090  1.00  0.00              
ATOM   1344  O   GLY A 355     -24.219  25.082   4.862  1.00  0.00              
ATOM   1345  N   VAL A 356     -25.522  25.267   6.665  1.00  0.00              
ATOM   1346  CA  VAL A 356     -26.737  25.646   5.939  1.00  0.00              
ATOM   1347  C   VAL A 356     -26.658  26.995   5.225  1.00  0.00              
ATOM   1348  O   VAL A 356     -26.603  28.090   5.876  1.00  0.00              
ATOM   1349  CB  VAL A 356     -27.884  25.678   6.895  1.00  0.00              
ATOM   1350  CG1 VAL A 356     -29.189  26.086   6.206  1.00  0.00              
ATOM   1351  CG2 VAL A 356     -27.964  24.290   7.667  1.00  0.00              
ATOM   1352  N   ILE A 357     -26.701  26.923   3.878  1.00  0.00              
ATOM   1353  CA  ILE A 357     -26.587  28.096   2.982  1.00  0.00              
ATOM   1354  C   ILE A 357     -27.904  28.478   2.267  1.00  0.00              
ATOM   1355  O   ILE A 357     -27.919  29.477   1.518  1.00  0.00              
ATOM   1356  CB  ILE A 357     -25.531  27.865   1.912  1.00  0.00              
ATOM   1357  CG1 ILE A 357     -25.897  26.621   1.070  1.00  0.00              
ATOM   1358  CG2 ILE A 357     -24.204  27.732   2.606  1.00  0.00              
ATOM   1359  CD1 ILE A 357     -25.246  26.529  -0.284  1.00  0.00              
ATOM   1360  N   ASN A 358     -28.982  27.708   2.491  1.00  0.00              
ATOM   1361  CA  ASN A 358     -30.268  27.986   1.894  1.00  0.00              
ATOM   1362  C   ASN A 358     -31.323  27.062   2.441  1.00  0.00              
ATOM   1363  O   ASN A 358     -30.985  26.047   3.039  1.00  0.00              
ATOM   1364  CB  ASN A 358     -30.178  27.766   0.362  1.00  0.00              
ATOM   1365  CG  ASN A 358     -31.267  28.509  -0.386  1.00  0.00              
ATOM   1366  OD1 ASN A 358     -31.948  29.323   0.192  1.00  0.00              
ATOM   1367  ND2 ASN A 358     -31.417  28.239  -1.674  1.00  0.00              
ATOM   1368  N   LYS A 359     -32.602  27.346   2.213  1.00  0.00              
ATOM   1369  CA  LYS A 359     -33.641  26.467   2.736  1.00  0.00              
ATOM   1370  C   LYS A 359     -34.832  26.547   1.856  1.00  0.00              
ATOM   1371  O   LYS A 359     -35.247  27.632   1.482  1.00  0.00              
ATOM   1372  CB  LYS A 359     -34.102  26.926   4.144  1.00  0.00              
ATOM   1373  CG  LYS A 359     -33.060  27.052   5.149  1.00  0.00              
ATOM   1374  CD  LYS A 359     -33.520  28.029   6.256  1.00  0.00              
ATOM   1375  CE  LYS A 359     -33.712  27.262   7.583  1.00  0.00              
ATOM   1376  NZ  LYS A 359     -32.435  26.621   8.128  1.00  0.00              
ATOM   1377  N   LEU A 360     -35.493  25.443   1.599  1.00  0.00              
ATOM   1378  CA  LEU A 360     -36.571  25.385   0.588  1.00  0.00              
ATOM   1379  C   LEU A 360     -37.819  24.862   1.206  1.00  0.00              
ATOM   1380  O   LEU A 360     -37.741  24.282   2.210  1.00  0.00              
ATOM   1381  CB  LEU A 360     -36.119  24.476  -0.593  1.00  0.00              
ATOM   1382  CG  LEU A 360     -34.713  24.767  -1.197  1.00  0.00              
ATOM   1383  CD1 LEU A 360     -34.393  23.657  -2.208  1.00  0.00              
ATOM   1384  CD2 LEU A 360     -34.573  26.140  -1.911  1.00  0.00              
ATOM   1385  N   LYS A 361     -38.947  24.936   0.548  1.00  0.00              
ATOM   1386  CA  LYS A 361     -40.156  24.489   1.158  1.00  0.00              
ATOM   1387  C   LYS A 361     -41.158  24.232   0.049  1.00  0.00              
ATOM   1388  O   LYS A 361     -40.819  23.875  -1.097  1.00  0.00              
ATOM   1389  CB  LYS A 361     -40.635  25.545   2.246  1.00  0.00              
ATOM   1390  CG  LYS A 361     -40.760  27.014   1.687  1.00  0.00              
ATOM   1391  CD  LYS A 361     -41.819  27.843   2.462  1.00  0.00              
ATOM   1392  CE  LYS A 361     -42.035  29.230   1.841  1.00  0.00              
ATOM   1393  NZ  LYS A 361     -43.221  29.046   0.909  1.00  0.00              
ATOM   1394  N   ASP A 362     -42.420  24.355   0.369  1.00  0.00              
ATOM   1395  CA  ASP A 362     -43.420  23.977  -0.580  1.00  0.00              
ATOM   1396  C   ASP A 362     -43.164  24.765  -1.876  1.00  0.00              
ATOM   1397  O   ASP A 362     -42.884  25.963  -1.861  1.00  0.00              
ATOM   1398  CB  ASP A 362     -44.758  24.328   0.051  1.00  0.00              
ATOM   1399  CG  ASP A 362     -44.704  24.206   1.581  1.00  0.00              
ATOM   1400  OD1 ASP A 362     -44.432  23.061   2.170  1.00  0.00              
ATOM   1401  OD2 ASP A 362     -44.863  25.291   2.195  1.00  0.00              
ATOM   1402  N   HIS A 363     -43.264  24.066  -2.994  1.00  0.00              
ATOM   1403  CA  HIS A 363     -43.097  24.647  -4.322  1.00  0.00              
ATOM   1404  C   HIS A 363     -41.721  25.099  -4.724  1.00  0.00              
ATOM   1405  O   HIS A 363     -41.599  25.841  -5.687  1.00  0.00              
ATOM   1406  CB  HIS A 363     -44.082  25.784  -4.600  1.00  0.00              
ATOM   1407  CG  HIS A 363     -45.532  25.431  -4.380  1.00  0.00              
ATOM   1408  ND1 HIS A 363     -45.982  24.125  -4.228  1.00  0.00              
ATOM   1409  CD2 HIS A 363     -46.627  26.230  -4.258  1.00  0.00              
ATOM   1410  CE1 HIS A 363     -47.289  24.140  -3.999  1.00  0.00              
ATOM   1411  NE2 HIS A 363     -47.704  25.403  -4.023  1.00  0.00              
ATOM   1412  N   ASP A 364     -40.687  24.728  -4.006  1.00  0.00              
ATOM   1413  CA  ASP A 364     -39.334  24.958  -4.447  1.00  0.00              
ATOM   1414  C   ASP A 364     -38.979  23.657  -5.200  1.00  0.00              
ATOM   1415  O   ASP A 364     -39.786  22.750  -5.253  1.00  0.00              
ATOM   1416  CB  ASP A 364     -38.425  25.169  -3.252  1.00  0.00              
ATOM   1417  CG  ASP A 364     -38.429  26.664  -2.690  1.00  0.00              
ATOM   1418  OD1 ASP A 364     -38.303  27.639  -3.437  1.00  0.00              
ATOM   1419  OD2 ASP A 364     -38.517  26.876  -1.464  1.00  0.00              
ATOM   1420  N   TYR A 365     -37.760  23.558  -5.717  1.00  0.00              
ATOM   1421  CA  TYR A 365     -37.386  22.459  -6.561  1.00  0.00              
ATOM   1422  C   TYR A 365     -35.943  22.497  -6.155  1.00  0.00              
ATOM   1423  O   TYR A 365     -35.443  23.551  -5.592  1.00  0.00              
ATOM   1424  CB  TYR A 365     -37.563  22.837  -8.055  1.00  0.00              
ATOM   1425  CG  TYR A 365     -36.775  24.137  -8.550  1.00  0.00              
ATOM   1426  CD1 TYR A 365     -35.406  24.083  -8.759  1.00  0.00              
ATOM   1427  CD2 TYR A 365     -37.446  25.306  -8.923  1.00  0.00              
ATOM   1428  CE1 TYR A 365     -34.704  25.171  -9.243  1.00  0.00              
ATOM   1429  CE2 TYR A 365     -36.715  26.499  -9.441  1.00  0.00              
ATOM   1430  CZ  TYR A 365     -35.353  26.377  -9.554  1.00  0.00              
ATOM   1431  OH  TYR A 365     -34.582  27.368 -10.078  1.00  0.00              
ATOM   1432  N   PHE A 366     -35.256  21.366  -6.327  1.00  0.00              
ATOM   1433  CA  PHE A 366     -33.794  21.380  -6.184  1.00  0.00              
ATOM   1434  C   PHE A 366     -33.331  20.235  -7.071  1.00  0.00              
ATOM   1435  O   PHE A 366     -34.136  19.476  -7.568  1.00  0.00              
ATOM   1436  CB  PHE A 366     -33.309  21.270  -4.709  1.00  0.00              
ATOM   1437  CG  PHE A 366     -33.934  20.089  -3.954  1.00  0.00              
ATOM   1438  CD1 PHE A 366     -33.309  18.876  -3.937  1.00  0.00              
ATOM   1439  CD2 PHE A 366     -35.120  20.233  -3.270  1.00  0.00              
ATOM   1440  CE1 PHE A 366     -33.872  17.743  -3.245  1.00  0.00              
ATOM   1441  CE2 PHE A 366     -35.714  19.106  -2.642  1.00  0.00              
ATOM   1442  CZ  PHE A 366     -35.060  17.861  -2.649  1.00  0.00              
ATOM   1443  N   GLY A 367     -32.023  20.172  -7.251  1.00  0.00              
ATOM   1444  CA  GLY A 367     -31.357  19.092  -7.890  1.00  0.00              
ATOM   1445  C   GLY A 367     -31.122  19.237  -9.353  1.00  0.00              
ATOM   1446  O   GLY A 367     -30.711  18.268  -9.966  1.00  0.00              
ATOM   1447  N   GLU A 368     -31.301  20.476  -9.903  1.00  0.00              
ATOM   1448  CA  GLU A 368     -31.106  20.750 -11.318  1.00  0.00              
ATOM   1449  C   GLU A 368     -29.663  21.009 -11.620  1.00  0.00              
ATOM   1450  O   GLU A 368     -29.295  20.894 -12.747  1.00  0.00              
ATOM   1451  CB  GLU A 368     -31.909  21.930 -11.825  1.00  0.00              
ATOM   1452  CG  GLU A 368     -31.291  23.308 -11.420  1.00  0.00              
ATOM   1453  CD  GLU A 368     -31.265  23.662  -9.865  1.00  0.00              
ATOM   1454  OE1 GLU A 368     -31.711  22.837  -8.973  1.00  0.00              
ATOM   1455  OE2 GLU A 368     -30.837  24.822  -9.534  1.00  0.00              
ATOM   1456  N   VAL A 369     -28.843  21.421 -10.689  1.00  0.00              
ATOM   1457  CA  VAL A 369     -27.473  21.846 -11.087  1.00  0.00              
ATOM   1458  C   VAL A 369     -26.647  20.685 -11.660  1.00  0.00              
ATOM   1459  O   VAL A 369     -25.939  20.842 -12.697  1.00  0.00              
ATOM   1460  CB  VAL A 369     -26.665  22.477  -9.933  1.00  0.00              
ATOM   1461  CG1 VAL A 369     -25.179  22.701 -10.425  1.00  0.00              
ATOM   1462  CG2 VAL A 369     -27.302  23.881  -9.413  1.00  0.00              
ATOM   1463  N   ALA A 370     -26.737  19.511 -10.999  1.00  0.00              
ATOM   1464  CA  ALA A 370     -26.020  18.319 -11.471  1.00  0.00              
ATOM   1465  C   ALA A 370     -26.394  17.901 -12.886  1.00  0.00              
ATOM   1466  O   ALA A 370     -25.540  17.650 -13.685  1.00  0.00              
ATOM   1467  CB  ALA A 370     -26.136  17.118 -10.476  1.00  0.00              
ATOM   1468  N   LEU A 371     -27.692  17.800 -13.134  1.00  0.00              
ATOM   1469  CA  LEU A 371     -28.326  17.485 -14.366  1.00  0.00              
ATOM   1470  C   LEU A 371     -28.140  18.502 -15.539  1.00  0.00              
ATOM   1471  O   LEU A 371     -27.991  18.071 -16.699  1.00  0.00              
ATOM   1472  CB  LEU A 371     -29.850  17.355 -14.053  1.00  0.00              
ATOM   1473  CG  LEU A 371     -30.392  15.956 -13.561  1.00  0.00              
ATOM   1474  CD1 LEU A 371     -29.604  15.331 -12.584  1.00  0.00              
ATOM   1475  CD2 LEU A 371     -31.852  15.945 -13.091  1.00  0.00              
ATOM   1476  N   LEU A 372     -28.244  19.810 -15.271  1.00  0.00              
ATOM   1477  CA  LEU A 372     -28.001  20.858 -16.277  1.00  0.00              
ATOM   1478  C   LEU A 372     -26.528  20.927 -16.694  1.00  0.00              
ATOM   1479  O   LEU A 372     -26.210  21.279 -17.841  1.00  0.00              
ATOM   1480  CB  LEU A 372     -28.377  22.275 -15.770  1.00  0.00              
ATOM   1481  CG  LEU A 372     -29.898  22.474 -15.685  1.00  0.00              
ATOM   1482  CD1 LEU A 372     -30.182  23.799 -15.034  1.00  0.00              
ATOM   1483  CD2 LEU A 372     -30.536  22.363 -17.107  1.00  0.00              
ATOM   1484  N   ASN A 373     -25.633  20.686 -15.766  1.00  0.00              
ATOM   1485  CA  ASN A 373     -24.210  20.903 -16.062  1.00  0.00              
ATOM   1486  C   ASN A 373     -23.326  19.676 -16.167  1.00  0.00              
ATOM   1487  O   ASN A 373     -22.076  19.819 -16.335  1.00  0.00              
ATOM   1488  CB  ASN A 373     -23.660  21.776 -14.983  1.00  0.00              
ATOM   1489  CG  ASN A 373     -24.412  23.108 -14.840  1.00  0.00              
ATOM   1490  OD1 ASN A 373     -24.216  24.006 -15.627  1.00  0.00              
ATOM   1491  ND2 ASN A 373     -25.234  23.246 -13.781  1.00  0.00              
ATOM   1492  N   ASP A 374     -23.921  18.483 -16.009  1.00  0.00              
ATOM   1493  CA  ASP A 374     -23.184  17.220 -15.729  1.00  0.00              
ATOM   1494  C   ASP A 374     -22.124  17.278 -14.619  1.00  0.00              
ATOM   1495  O   ASP A 374     -20.893  16.973 -14.801  1.00  0.00              
ATOM   1496  CB  ASP A 374     -22.646  16.542 -17.019  1.00  0.00              
ATOM   1497  CG  ASP A 374     -23.779  16.213 -18.003  1.00  0.00              
ATOM   1498  OD1 ASP A 374     -24.829  15.638 -17.569  1.00  0.00              
ATOM   1499  OD2 ASP A 374     -23.664  16.617 -19.186  1.00  0.00              
ATOM   1500  N   LEU A 375     -22.576  17.667 -13.442  1.00  0.00              
ATOM   1501  CA  LEU A 375     -21.617  17.849 -12.398  1.00  0.00              
ATOM   1502  C   LEU A 375     -22.035  16.889 -11.301  1.00  0.00              
ATOM   1503  O   LEU A 375     -23.156  16.414 -11.269  1.00  0.00              
ATOM   1504  CB  LEU A 375     -21.663  19.300 -11.879  1.00  0.00              
ATOM   1505  CG  LEU A 375     -21.105  20.398 -12.716  1.00  0.00              
ATOM   1506  CD1 LEU A 375     -21.469  21.796 -12.098  1.00  0.00              
ATOM   1507  CD2 LEU A 375     -19.552  20.198 -12.775  1.00  0.00              
ATOM   1508  N   PRO A 376     -21.142  16.646 -10.358  1.00  0.00              
ATOM   1509  CA  PRO A 376     -21.703  16.052  -9.096  1.00  0.00              
ATOM   1510  C   PRO A 376     -22.654  17.008  -8.325  1.00  0.00              
ATOM   1511  O   PRO A 376     -22.627  18.219  -8.511  1.00  0.00              
ATOM   1512  CB  PRO A 376     -20.473  15.853  -8.235  1.00  0.00              
ATOM   1513  CG  PRO A 376     -19.211  15.949  -9.191  1.00  0.00              
ATOM   1514  CD  PRO A 376     -19.688  16.865 -10.331  1.00  0.00              
ATOM   1515  N   ARG A 377     -23.391  16.504  -7.378  1.00  0.00              
ATOM   1516  CA  ARG A 377     -24.219  17.351  -6.584  1.00  0.00              
ATOM   1517  C   ARG A 377     -23.338  18.391  -5.896  1.00  0.00              
ATOM   1518  O   ARG A 377     -22.307  18.064  -5.362  1.00  0.00              
ATOM   1519  CB  ARG A 377     -24.989  16.485  -5.571  1.00  0.00              
ATOM   1520  CG  ARG A 377     -25.919  15.483  -6.208  1.00  0.00              
ATOM   1521  CD  ARG A 377     -27.197  16.088  -6.719  1.00  0.00              
ATOM   1522  NE  ARG A 377     -28.262  15.099  -6.975  1.00  0.00              
ATOM   1523  CZ  ARG A 377     -29.242  15.302  -7.841  1.00  0.00              
ATOM   1524  NH1 ARG A 377     -29.309  16.434  -8.529  1.00  0.00              
ATOM   1525  NH2 ARG A 377     -30.163  14.387  -8.026  1.00  0.00              
ATOM   1526  N   GLN A 378     -23.745  19.646  -5.955  1.00  0.00              
ATOM   1527  CA  GLN A 378     -23.006  20.762  -5.354  1.00  0.00              
ATOM   1528  C   GLN A 378     -23.380  21.060  -3.909  1.00  0.00              
ATOM   1529  O   GLN A 378     -22.857  21.988  -3.344  1.00  0.00              
ATOM   1530  CB  GLN A 378     -23.185  22.058  -6.183  1.00  0.00              
ATOM   1531  CG  GLN A 378     -22.630  21.964  -7.657  1.00  0.00              
ATOM   1532  CD  GLN A 378     -21.160  21.581  -7.699  1.00  0.00              
ATOM   1533  OE1 GLN A 378     -20.295  22.352  -7.254  1.00  0.00              
ATOM   1534  NE2 GLN A 378     -20.860  20.369  -8.180  1.00  0.00              
ATOM   1535  N   ALA A 379     -24.334  20.380  -3.343  1.00  0.00              
ATOM   1536  CA  ALA A 379     -24.625  20.625  -1.949  1.00  0.00              
ATOM   1537  C   ALA A 379     -25.390  19.416  -1.380  1.00  0.00              
ATOM   1538  O   ALA A 379     -25.787  18.541  -2.174  1.00  0.00              
ATOM   1539  CB  ALA A 379     -25.423  21.951  -1.784  1.00  0.00              
ATOM   1540  N   THR A 380     -25.509  19.327  -0.033  1.00  0.00              
ATOM   1541  CA  THR A 380     -26.346  18.252   0.647  1.00  0.00              
ATOM   1542  C   THR A 380     -27.731  18.856   0.901  1.00  0.00              
ATOM   1543  O   THR A 380     -27.772  19.991   1.126  1.00  0.00              
ATOM   1544  CB  THR A 380     -25.756  17.787   2.001  1.00  0.00              
ATOM   1545  OG1 THR A 380     -24.575  17.041   1.755  1.00  0.00              
ATOM   1546  CG2 THR A 380     -26.732  16.837   2.725  1.00  0.00              
ATOM   1547  N   VAL A 381     -28.819  18.104   0.799  1.00  0.00              
ATOM   1548  CA  VAL A 381     -30.187  18.574   0.995  1.00  0.00              
ATOM   1549  C   VAL A 381     -30.793  17.547   1.983  1.00  0.00              
ATOM   1550  O   VAL A 381     -30.775  16.348   1.668  1.00  0.00              
ATOM   1551  CB  VAL A 381     -31.060  18.575  -0.321  1.00  0.00              
ATOM   1552  CG1 VAL A 381     -32.473  19.058  -0.064  1.00  0.00              
ATOM   1553  CG2 VAL A 381     -30.473  19.474  -1.468  1.00  0.00              
ATOM   1554  N   THR A 382     -31.388  18.028   3.110  1.00  0.00              
ATOM   1555  CA  THR A 382     -31.775  17.232   4.279  1.00  0.00              
ATOM   1556  C   THR A 382     -33.149  17.738   4.681  1.00  0.00              
ATOM   1557  O   THR A 382     -33.339  18.941   4.903  1.00  0.00              
ATOM   1558  CB  THR A 382     -30.703  17.447   5.425  1.00  0.00              
ATOM   1559  OG1 THR A 382     -29.354  17.272   4.940  1.00  0.00              
ATOM   1560  CG2 THR A 382     -30.910  16.567   6.685  1.00  0.00              
ATOM   1561  N   ALA A 383     -34.139  16.852   4.735  1.00  0.00              
ATOM   1562  CA  ALA A 383     -35.464  17.177   5.238  1.00  0.00              
ATOM   1563  C   ALA A 383     -35.403  17.675   6.717  1.00  0.00              
ATOM   1564  O   ALA A 383     -34.629  17.148   7.523  1.00  0.00              
ATOM   1565  CB  ALA A 383     -36.397  15.899   5.183  1.00  0.00              
ATOM   1566  N   THR A 384     -36.205  18.679   7.081  1.00  0.00              
ATOM   1567  CA  THR A 384     -36.188  19.164   8.456  1.00  0.00              
ATOM   1568  C   THR A 384     -37.649  19.087   8.907  1.00  0.00              
ATOM   1569  O   THR A 384     -37.985  19.329  10.057  1.00  0.00              
ATOM   1570  CB  THR A 384     -35.492  20.567   8.612  1.00  0.00              
ATOM   1571  OG1 THR A 384     -36.230  21.547   7.948  1.00  0.00              
ATOM   1572  CG2 THR A 384     -34.063  20.573   8.023  1.00  0.00              
ATOM   1573  N   LYS A 385     -38.510  18.658   7.993  1.00  0.00              
ATOM   1574  CA  LYS A 385     -39.864  18.297   8.359  1.00  0.00              
ATOM   1575  C   LYS A 385     -40.236  17.170   7.445  1.00  0.00              
ATOM   1576  O   LYS A 385     -39.450  16.802   6.535  1.00  0.00              
ATOM   1577  CB  LYS A 385     -40.882  19.384   8.139  1.00  0.00              
ATOM   1578  CG  LYS A 385     -40.692  20.642   8.964  1.00  0.00              
ATOM   1579  CD  LYS A 385     -41.767  21.662   8.554  1.00  0.00              
ATOM   1580  CE  LYS A 385     -41.609  23.031   9.237  1.00  0.00              
ATOM   1581  NZ  LYS A 385     -41.045  22.983  10.665  1.00  0.00              
ATOM   1582  N   ARG A 386     -41.414  16.608   7.686  1.00  0.00              
ATOM   1583  CA  ARG A 386     -41.893  15.529   6.822  1.00  0.00              
ATOM   1584  C   ARG A 386     -42.002  16.233   5.445  1.00  0.00              
ATOM   1585  O   ARG A 386     -42.594  17.318   5.329  1.00  0.00              
ATOM   1586  CB  ARG A 386     -43.243  14.932   7.318  1.00  0.00              
ATOM   1587  CG  ARG A 386     -43.691  13.573   6.592  1.00  0.00              
ATOM   1588  CD  ARG A 386     -45.175  13.093   6.880  1.00  0.00              
ATOM   1589  NE  ARG A 386     -45.159  12.016   7.882  1.00  0.00              
ATOM   1590  CZ  ARG A 386     -46.151  11.124   8.099  1.00  0.00              
ATOM   1591  NH1 ARG A 386     -47.282  11.163   7.366  1.00  0.00              
ATOM   1592  NH2 ARG A 386     -46.028  10.193   9.060  1.00  0.00              
ATOM   1593  N   THR A 387     -41.419  15.631   4.415  1.00  0.00              
ATOM   1594  CA  THR A 387     -41.358  16.284   3.093  1.00  0.00              
ATOM   1595  C   THR A 387     -41.709  15.305   1.990  1.00  0.00              
ATOM   1596  O   THR A 387     -40.996  14.341   1.767  1.00  0.00              
ATOM   1597  CB  THR A 387     -39.927  16.907   2.827  1.00  0.00              
ATOM   1598  OG1 THR A 387     -39.615  17.879   3.835  1.00  0.00              
ATOM   1599  CG2 THR A 387     -39.852  17.563   1.443  1.00  0.00              
ATOM   1600  N   LYS A 388     -42.778  15.597   1.277  1.00  0.00              
ATOM   1601  CA  LYS A 388     -43.163  14.893   0.065  1.00  0.00              
ATOM   1602  C   LYS A 388     -42.594  15.616  -1.196  1.00  0.00              
ATOM   1603  O   LYS A 388     -42.728  16.829  -1.384  1.00  0.00              
ATOM   1604  CB  LYS A 388     -44.689  14.846   0.017  1.00  0.00              
ATOM   1605  CG  LYS A 388     -45.328  13.851  -0.991  1.00  0.00              
ATOM   1606  CD  LYS A 388     -46.861  14.103  -0.872  1.00  0.00              
ATOM   1607  CE  LYS A 388     -47.742  13.007  -1.497  1.00  0.00              
ATOM   1608  NZ  LYS A 388     -47.167  12.691  -2.799  1.00  0.00              
ATOM   1609  N   VAL A 389     -41.889  14.869  -2.016  1.00  0.00              
ATOM   1610  CA  VAL A 389     -41.387  15.402  -3.252  1.00  0.00              
ATOM   1611  C   VAL A 389     -41.986  14.597  -4.356  1.00  0.00              
ATOM   1612  O   VAL A 389     -42.205  13.362  -4.183  1.00  0.00              
ATOM   1613  CB  VAL A 389     -39.802  15.224  -3.395  1.00  0.00              
ATOM   1614  CG1 VAL A 389     -38.953  16.129  -2.377  1.00  0.00              
ATOM   1615  CG2 VAL A 389     -39.394  13.792  -3.350  1.00  0.00              
ATOM   1616  N   ALA A 390     -42.186  15.243  -5.521  1.00  0.00              
ATOM   1617  CA  ALA A 390     -42.131  14.507  -6.800  1.00  0.00              
ATOM   1618  C   ALA A 390     -40.711  14.561  -7.436  1.00  0.00              
ATOM   1619  O   ALA A 390     -40.024  15.614  -7.402  1.00  0.00              
ATOM   1620  CB  ALA A 390     -43.105  14.991  -7.697  1.00  0.00              
ATOM   1621  N   THR A 391     -40.303  13.443  -8.069  1.00  0.00              
ATOM   1622  CA  THR A 391     -38.922  13.232  -8.580  1.00  0.00              
ATOM   1623  C   THR A 391     -39.021  12.844 -10.069  1.00  0.00              
ATOM   1624  O   THR A 391     -39.998  12.179 -10.503  1.00  0.00              
ATOM   1625  CB  THR A 391     -38.234  12.059  -7.865  1.00  0.00              
ATOM   1626  OG1 THR A 391     -38.811  10.849  -8.375  1.00  0.00              
ATOM   1627  CG2 THR A 391     -38.598  12.033  -6.412  1.00  0.00              
ATOM   1628  N   LEU A 392     -38.052  13.316 -10.868  1.00  0.00              
ATOM   1629  CA  LEU A 392     -38.123  13.251 -12.295  1.00  0.00              
ATOM   1630  C   LEU A 392     -36.738  12.824 -12.649  1.00  0.00              
ATOM   1631  O   LEU A 392     -35.806  13.509 -12.251  1.00  0.00              
ATOM   1632  CB  LEU A 392     -38.266  14.648 -12.907  1.00  0.00              
ATOM   1633  CG  LEU A 392     -38.987  15.049 -14.213  1.00  0.00              
ATOM   1634  CD1 LEU A 392     -38.380  16.282 -14.957  1.00  0.00              
ATOM   1635  CD2 LEU A 392     -39.320  13.948 -15.144  1.00  0.00              
ATOM   1636  N   GLY A 393     -36.563  11.729 -13.421  1.00  0.00              
ATOM   1637  CA  GLY A 393     -35.161  11.283 -13.832  1.00  0.00              
ATOM   1638  C   GLY A 393     -34.528  12.186 -14.906  1.00  0.00              
ATOM   1639  O   GLY A 393     -35.224  12.999 -15.527  1.00  0.00              
ATOM   1640  N   LYS A 394     -33.230  12.050 -15.139  1.00  0.00              
ATOM   1641  CA  LYS A 394     -32.462  12.896 -16.044  1.00  0.00              
ATOM   1642  C   LYS A 394     -33.026  12.882 -17.440  1.00  0.00              
ATOM   1643  O   LYS A 394     -33.188  13.907 -18.032  1.00  0.00              
ATOM   1644  CB  LYS A 394     -30.971  12.391 -16.054  1.00  0.00              
ATOM   1645  CG  LYS A 394     -29.858  13.393 -16.525  1.00  0.00              
ATOM   1646  CD  LYS A 394     -28.494  12.609 -16.441  1.00  0.00              
ATOM   1647  CE  LYS A 394     -27.161  13.384 -16.234  1.00  0.00              
ATOM   1648  NZ  LYS A 394     -26.996  14.573 -17.184  1.00  0.00              
ATOM   1649  N   SER A 395     -33.340  11.731 -18.012  1.00  0.00              
ATOM   1650  CA  SER A 395     -33.884  11.757 -19.341  1.00  0.00              
ATOM   1651  C   SER A 395     -35.165  12.501 -19.336  1.00  0.00              
ATOM   1652  O   SER A 395     -35.474  13.124 -20.284  1.00  0.00              
ATOM   1653  CB  SER A 395     -34.140  10.321 -19.914  1.00  0.00              
ATOM   1654  OG  SER A 395     -32.996   9.554 -19.642  1.00  0.00              
ATOM   1655  N   GLY A 396     -35.977  12.367 -18.312  1.00  0.00              
ATOM   1656  CA  GLY A 396     -37.254  13.146 -18.317  1.00  0.00              
ATOM   1657  C   GLY A 396     -36.963  14.663 -18.110  1.00  0.00              
ATOM   1658  O   GLY A 396     -37.693  15.519 -18.597  1.00  0.00              
ATOM   1659  N   PHE A 397     -35.896  14.991 -17.409  1.00  0.00              
ATOM   1660  CA  PHE A 397     -35.580  16.396 -17.050  1.00  0.00              
ATOM   1661  C   PHE A 397     -35.156  17.138 -18.341  1.00  0.00              
ATOM   1662  O   PHE A 397     -35.520  18.284 -18.651  1.00  0.00              
ATOM   1663  CB  PHE A 397     -34.408  16.358 -16.026  1.00  0.00              
ATOM   1664  CG  PHE A 397     -33.818  17.728 -15.742  1.00  0.00              
ATOM   1665  CD1 PHE A 397     -34.394  18.554 -14.765  1.00  0.00              
ATOM   1666  CD2 PHE A 397     -32.709  18.200 -16.473  1.00  0.00              
ATOM   1667  CE1 PHE A 397     -33.898  19.856 -14.538  1.00  0.00              
ATOM   1668  CE2 PHE A 397     -32.191  19.438 -16.242  1.00  0.00              
ATOM   1669  CZ  PHE A 397     -32.806  20.276 -15.256  1.00  0.00              
ATOM   1670  N   GLN A 398     -34.399  16.393 -19.121  1.00  0.00              
ATOM   1671  CA  GLN A 398     -34.031  16.765 -20.472  1.00  0.00              
ATOM   1672  C   GLN A 398     -35.178  16.904 -21.460  1.00  0.00              
ATOM   1673  O   GLN A 398     -34.965  17.459 -22.500  1.00  0.00              
ATOM   1674  CB  GLN A 398     -33.038  15.746 -21.052  1.00  0.00              
ATOM   1675  CG  GLN A 398     -31.679  15.749 -20.316  1.00  0.00              
ATOM   1676  CD  GLN A 398     -30.764  14.653 -20.773  1.00  0.00              
ATOM   1677  OE1 GLN A 398     -29.600  14.644 -20.447  1.00  0.00              
ATOM   1678  NE2 GLN A 398     -31.293  13.703 -21.518  1.00  0.00              
ATOM   1679  N   ARG A 399     -36.382  16.411 -21.203  1.00  0.00              
ATOM   1680  CA  ARG A 399     -37.377  16.543 -22.293  1.00  0.00              
ATOM   1681  C   ARG A 399     -38.706  17.020 -21.890  1.00  0.00              
ATOM   1682  O   ARG A 399     -39.460  17.509 -22.735  1.00  0.00              
ATOM   1683  CB  ARG A 399     -37.543  15.198 -23.065  1.00  0.00              
ATOM   1684  CG  ARG A 399     -36.397  15.067 -23.952  1.00  0.00              
ATOM   1685  CD  ARG A 399     -36.125  13.668 -24.310  1.00  0.00              
ATOM   1686  NE  ARG A 399     -37.240  13.188 -25.092  1.00  0.00              
ATOM   1687  CZ  ARG A 399     -37.112  12.187 -25.918  1.00  0.00              
ATOM   1688  NH1 ARG A 399     -35.895  11.589 -26.116  1.00  0.00              
ATOM   1689  NH2 ARG A 399     -38.187  11.843 -26.541  1.00  0.00              
ATOM   1690  N   LEU A 400     -39.031  16.832 -20.642  1.00  0.00              
ATOM   1691  CA  LEU A 400     -40.387  17.188 -20.185  1.00  0.00              
ATOM   1692  C   LEU A 400     -40.549  18.614 -19.568  1.00  0.00              
ATOM   1693  O   LEU A 400     -41.684  18.989 -19.199  1.00  0.00              
ATOM   1694  CB  LEU A 400     -40.930  16.121 -19.247  1.00  0.00              
ATOM   1695  CG  LEU A 400     -40.864  14.710 -19.860  1.00  0.00              
ATOM   1696  CD1 LEU A 400     -41.385  13.690 -18.876  1.00  0.00              
ATOM   1697  CD2 LEU A 400     -41.588  14.705 -21.142  1.00  0.00              
ATOM   1698  N   LEU A 401     -39.470  19.395 -19.519  1.00  0.00              
ATOM   1699  CA  LEU A 401     -39.483  20.724 -18.799  1.00  0.00              
ATOM   1700  C   LEU A 401     -39.199  21.887 -19.704  1.00  0.00              
ATOM   1701  O   LEU A 401     -38.672  22.904 -19.227  1.00  0.00              
ATOM   1702  CB  LEU A 401     -38.436  20.773 -17.641  1.00  0.00              
ATOM   1703  CG  LEU A 401     -38.533  19.780 -16.438  1.00  0.00              
ATOM   1704  CD1 LEU A 401     -37.388  19.882 -15.509  1.00  0.00              
ATOM   1705  CD2 LEU A 401     -39.801  20.003 -15.689  1.00  0.00              
ATOM   1706  N   GLY A 402     -39.496  21.746 -21.003  1.00  0.00              
ATOM   1707  CA  GLY A 402     -39.003  22.631 -22.065  1.00  0.00              
ATOM   1708  C   GLY A 402     -39.142  24.128 -21.803  1.00  0.00              
ATOM   1709  O   GLY A 402     -38.177  24.849 -21.772  1.00  0.00              
ATOM   1710  N   PRO A 403     -40.340  24.589 -21.581  1.00  0.00              
ATOM   1711  CA  PRO A 403     -40.591  25.974 -21.077  1.00  0.00              
ATOM   1712  C   PRO A 403     -39.695  26.414 -19.808  1.00  0.00              
ATOM   1713  O   PRO A 403     -38.748  27.340 -19.886  1.00  0.00              
ATOM   1714  CB  PRO A 403     -42.115  25.943 -20.750  1.00  0.00              
ATOM   1715  CG  PRO A 403     -42.659  24.822 -21.637  1.00  0.00              
ATOM   1716  CD  PRO A 403     -41.563  23.784 -21.782  1.00  0.00              
ATOM   1717  N   ALA A 404     -39.865  25.651 -18.726  1.00  0.00              
ATOM   1718  CA  ALA A 404     -39.246  25.860 -17.440  1.00  0.00              
ATOM   1719  C   ALA A 404     -37.740  25.788 -17.508  1.00  0.00              
ATOM   1720  O   ALA A 404     -37.076  26.306 -16.640  1.00  0.00              
ATOM   1721  CB  ALA A 404     -39.772  24.848 -16.508  1.00  0.00              
ATOM   1722  N   VAL A 405     -37.160  25.155 -18.512  1.00  0.00              
ATOM   1723  CA  VAL A 405     -35.695  24.952 -18.480  1.00  0.00              
ATOM   1724  C   VAL A 405     -34.800  26.174 -18.500  1.00  0.00              
ATOM   1725  O   VAL A 405     -33.704  26.134 -17.940  1.00  0.00              
ATOM   1726  CB  VAL A 405     -35.172  23.907 -19.531  1.00  0.00              
ATOM   1727  CG1 VAL A 405     -33.642  23.711 -19.427  1.00  0.00              
ATOM   1728  CG2 VAL A 405     -35.848  22.511 -19.324  1.00  0.00              
ATOM   1729  N   ASP A 406     -35.186  27.201 -19.243  1.00  0.00              
ATOM   1730  CA  ASP A 406     -34.506  28.499 -19.272  1.00  0.00              
ATOM   1731  C   ASP A 406     -34.492  29.203 -17.914  1.00  0.00              
ATOM   1732  O   ASP A 406     -33.496  29.777 -17.574  1.00  0.00              
ATOM   1733  CB  ASP A 406     -35.221  29.421 -20.237  1.00  0.00              
ATOM   1734  CG  ASP A 406     -35.039  29.013 -21.668  1.00  0.00              
ATOM   1735  OD1 ASP A 406     -35.687  29.701 -22.457  1.00  0.00              
ATOM   1736  OD2 ASP A 406     -34.264  28.041 -22.010  1.00  0.00              
ATOM   1737  N   VAL A 407     -35.574  29.113 -17.163  1.00  0.00              
ATOM   1738  CA  VAL A 407     -35.569  29.604 -15.760  1.00  0.00              
ATOM   1739  C   VAL A 407     -34.724  28.876 -14.760  1.00  0.00              
ATOM   1740  O   VAL A 407     -34.101  29.504 -13.899  1.00  0.00              
ATOM   1741  CB  VAL A 407     -36.963  30.038 -15.224  1.00  0.00              
ATOM   1742  CG1 VAL A 407     -37.978  29.206 -15.753  1.00  0.00              
ATOM   1743  CG2 VAL A 407     -36.966  30.125 -13.654  1.00  0.00              
ATOM   1744  N   LEU A 408     -34.618  27.539 -14.908  1.00  0.00              
ATOM   1745  CA  LEU A 408     -33.698  26.800 -14.239  1.00  0.00              
ATOM   1746  C   LEU A 408     -32.228  27.139 -14.553  1.00  0.00              
ATOM   1747  O   LEU A 408     -31.425  27.080 -13.682  1.00  0.00              
ATOM   1748  CB  LEU A 408     -33.894  25.329 -14.615  1.00  0.00              
ATOM   1749  CG  LEU A 408     -35.177  24.630 -14.195  1.00  0.00              
ATOM   1750  CD1 LEU A 408     -35.282  23.238 -14.881  1.00  0.00              
ATOM   1751  CD2 LEU A 408     -34.964  24.559 -12.750  1.00  0.00              
ATOM   1752  N   LYS A 409     -31.855  27.408 -15.791  1.00  0.00              
ATOM   1753  CA  LYS A 409     -30.466  27.850 -16.132  1.00  0.00              
ATOM   1754  C   LYS A 409     -30.250  29.266 -15.620  1.00  0.00              
ATOM   1755  O   LYS A 409     -29.153  29.593 -15.179  1.00  0.00              
ATOM   1756  CB  LYS A 409     -30.354  27.943 -17.635  1.00  0.00              
ATOM   1757  CG  LYS A 409     -30.489  26.552 -18.255  1.00  0.00              
ATOM   1758  CD  LYS A 409     -30.418  26.627 -19.768  1.00  0.00              
ATOM   1759  CE  LYS A 409     -30.338  25.196 -20.379  1.00  0.00              
ATOM   1760  NZ  LYS A 409     -29.716  25.134 -21.781  1.00  0.00              
ATOM   1761  N   LEU A 410     -31.306  30.085 -15.633  1.00  0.00              
ATOM   1762  CA  LEU A 410     -31.134  31.460 -15.228  1.00  0.00              
ATOM   1763  C   LEU A 410     -30.975  31.505 -13.697  1.00  0.00              
ATOM   1764  O   LEU A 410     -30.295  32.411 -13.263  1.00  0.00              
ATOM   1765  CB  LEU A 410     -32.370  32.292 -15.610  1.00  0.00              
ATOM   1766  CG  LEU A 410     -32.610  32.717 -17.067  1.00  0.00              
ATOM   1767  CD1 LEU A 410     -34.057  33.164 -17.174  1.00  0.00              
ATOM   1768  CD2 LEU A 410     -31.714  33.939 -17.508  1.00  0.00              
ATOM   1769  N   ASN A 411     -31.674  30.610 -12.941  1.00  0.00              
ATOM   1770  CA  ASN A 411     -31.574  30.546 -11.489  1.00  0.00              
ATOM   1771  C   ASN A 411     -30.366  29.743 -11.011  1.00  0.00              
ATOM   1772  O   ASN A 411     -30.180  29.614  -9.831  1.00  0.00              
ATOM   1773  CB  ASN A 411     -32.857  30.030 -10.798  1.00  0.00              
ATOM   1774  CG  ASN A 411     -34.043  30.953 -10.973  1.00  0.00              
ATOM   1775  OD1 ASN A 411     -33.898  32.130 -11.435  1.00  0.00              
ATOM   1776  ND2 ASN A 411     -35.228  30.418 -10.724  1.00  0.00              
ATOM   1777  N   ASP A 412     -29.491  29.279 -11.909  1.00  0.00              
ATOM   1778  CA  ASP A 412     -28.583  28.172 -11.564  1.00  0.00              
ATOM   1779  C   ASP A 412     -27.512  28.758 -10.688  1.00  0.00              
ATOM   1780  O   ASP A 412     -26.822  29.690 -11.111  1.00  0.00              
ATOM   1781  CB  ASP A 412     -28.101  27.439 -12.814  1.00  0.00              
ATOM   1782  CG  ASP A 412     -26.835  26.521 -12.607  1.00  0.00              
ATOM   1783  OD1 ASP A 412     -26.495  25.786 -13.592  1.00  0.00              
ATOM   1784  OD2 ASP A 412     -26.186  26.492 -11.524  1.00  0.00              
ATOM   1785  N   PRO A 413     -27.400  28.243  -9.422  1.00  0.00              
ATOM   1786  CA  PRO A 413     -26.441  28.823  -8.483  1.00  0.00              
ATOM   1787  C   PRO A 413     -24.995  28.555  -8.900  1.00  0.00              
ATOM   1788  O   PRO A 413     -24.132  29.234  -8.434  1.00  0.00              
ATOM   1789  CB  PRO A 413     -26.813  28.215  -7.129  1.00  0.00              
ATOM   1790  CG  PRO A 413     -27.818  27.053  -7.424  1.00  0.00              
ATOM   1791  CD  PRO A 413     -28.133  27.070  -8.882  1.00  0.00              
ATOM   1792  N   THR A 414     -24.704  27.653  -9.843  1.00  0.00              
ATOM   1793  CA  THR A 414     -23.316  27.670 -10.403  1.00  0.00              
ATOM   1794  C   THR A 414     -22.947  29.010 -11.157  1.00  0.00              
ATOM   1795  O   THR A 414     -21.782  29.223 -11.564  1.00  0.00              
ATOM   1796  CB  THR A 414     -22.900  26.431 -11.234  1.00  0.00              
ATOM   1797  OG1 THR A 414     -23.672  26.346 -12.443  1.00  0.00              
ATOM   1798  CG2 THR A 414     -23.024  25.164 -10.394  1.00  0.00              
ATOM   1799  N   ARG A 415     -23.908  29.939 -11.263  1.00  0.00              
ATOM   1800  CA  ARG A 415     -23.532  31.299 -11.674  1.00  0.00              
ATOM   1801  C   ARG A 415     -23.749  32.503 -10.682  1.00  0.00              
ATOM   1802  O   ARG A 415     -24.520  32.430  -9.688  1.00  0.00              
ATOM   1803  CB  ARG A 415     -24.104  31.572 -13.063  1.00  0.00              
ATOM   1804  CG  ARG A 415     -23.260  30.986 -14.213  1.00  0.00              
ATOM   1805  CD  ARG A 415     -23.470  29.495 -14.414  1.00  0.00              
ATOM   1806  NE  ARG A 415     -23.351  29.108 -15.811  1.00  0.00              
ATOM   1807  CZ  ARG A 415     -23.449  27.852 -16.266  1.00  0.00              
ATOM   1808  NH1 ARG A 415     -23.647  26.832 -15.406  1.00  0.00              
ATOM   1809  NH2 ARG A 415     -23.352  27.599 -17.590  1.00  0.00              
ATOM   1810  N   HIS A 416     -23.044  33.597 -10.979  1.00  0.00              
ATOM   1811  CA  HIS A 416     -23.321  34.918 -10.399  1.00  0.00              
ATOM   1812  C   HIS A 416     -24.420  35.593 -11.219  1.00  0.00              
ATOM   1813  O   HIS A 416     -24.646  35.219 -12.393  1.00  0.00              
ATOM   1814  CB  HIS A 416     -22.090  35.854 -10.438  1.00  0.00              
ATOM   1815  CG  HIS A 416     -20.869  35.286  -9.808  1.00  0.00              
ATOM   1816  ND1 HIS A 416     -20.898  34.634  -8.597  1.00  0.00              
ATOM   1817  CD2 HIS A 416     -19.580  35.267 -10.221  1.00  0.00              
ATOM   1818  CE1 HIS A 416     -19.683  34.209  -8.298  1.00  0.00              
ATOM   1819  NE2 HIS A 416     -18.863  34.588  -9.265  1.00  0.00              
ATOM   1820  OXT HIS A 416     -25.070  36.536 -10.742  1.00  0.00              
TER
ENDMDL
MODEL        2
ATOM      1  N1  MOL     2     -47.575  20.172 -27.959  1.00  0.00              
ATOM      2  C2  MOL     2     -48.355  21.094 -27.512  1.00  0.00              
ATOM      3  C3  MOL     2     -49.734  20.843 -27.327  1.00  0.00              
ATOM      4  C4  MOL     2     -50.233  19.488 -27.664  1.00  0.00              
ATOM      5  C5  MOL     2     -47.895  18.973 -28.298  1.00  0.00              
ATOM      6  C6  MOL     2     -49.307  18.579 -28.148  1.00  0.00              
ATOM      7  N7  MOL     2     -49.938  17.384 -28.415  1.00  0.00              
ATOM      8  C8  MOL     2     -51.468  18.841 -27.626  1.00  0.00              
ATOM      9  C9  MOL     2     -51.273  17.540 -28.093  1.00  0.00              
ATOM     10  C10 MOL     2     -50.572  21.855 -26.847  1.00  0.00              
ATOM     11  C11 MOL     2     -47.870  22.371 -27.195  1.00  0.00              
ATOM     12  C12 MOL     2     -48.713  23.372 -26.716  1.00  0.00              
ATOM     13  C13 MOL     2     -50.066  23.115 -26.543  1.00  0.00              
ATOM     14  C14 MOL     2     -52.742  19.244 -27.231  1.00  0.00              
ATOM     15  C15 MOL     2     -52.319  16.623 -28.181  1.00  0.00              
ATOM     16  C16 MOL     2     -53.799  18.332 -27.315  1.00  0.00              
ATOM     17  C17 MOL     2     -53.595  17.030 -27.786  1.00  0.00              
ATOM     18  N18 MOL     2     -47.041  18.112 -28.756  1.00  0.00              
ATOM     19  N19 MOL     2     -45.861  18.555 -28.827  1.00  0.00              
ATOM     20  C20 MOL     2     -44.818  17.936 -29.238  1.00  0.00              
ATOM     21  C21 MOL     2     -43.551  18.715 -29.197  1.00  0.00              
ATOM     22  N22 MOL     2     -43.638  19.972 -28.736  1.00  0.00              
ATOM     23  C23 MOL     2     -42.576  20.783 -28.635  1.00  0.00              
ATOM     24  C24 MOL     2     -41.308  20.337 -29.019  1.00  0.00              
ATOM     25  C25 MOL     2     -41.180  19.035 -29.512  1.00  0.00              
ATOM     26  C26 MOL     2     -42.308  18.220 -29.599  1.00  0.00              
ATOM     27  C27 MOL     2     -40.093  21.242 -28.898  1.00  0.00              
ATOM     28  N28 MOL     2     -40.016  21.869 -27.578  1.00  0.00              
ATOM     29  C29 MOL     2     -39.877  20.870 -26.520  1.00  0.00              
ATOM     30  C30 MOL     2     -38.894  22.801 -27.470  1.00  0.00              
ATOM     31  C31 MOL     2     -39.817  21.537 -25.136  1.00  0.00              
ATOM     32  O32 MOL     2     -38.716  22.435 -25.084  1.00  0.00              
ATOM     33  C33 MOL     2     -38.846  23.445 -26.076  1.00  0.00              
ATOM     34 Cu34 MOL     2     -45.456  20.320 -28.290  1.00  0.00              
ATOM     35  H35 MOL     2     -49.465  16.498 -28.800  1.00  0.00              
ATOM     36  H36 MOL     2     -51.646  21.687 -26.701  1.00  0.00              
ATOM     37  H37 MOL     2     -46.808  22.635 -27.311  1.00  0.00              
ATOM     38  H38 MOL     2     -48.304  24.369 -26.477  1.00  0.00              
ATOM     39  H39 MOL     2     -50.735  23.908 -26.167  1.00  0.00              
ATOM     40  H40 MOL     2     -52.939  20.256 -26.854  1.00  0.00              
ATOM     41  H41 MOL     2     -52.135  15.602 -28.553  1.00  0.00              
ATOM     42 Br42 MOL     2     -55.540  18.868 -26.780  1.00  0.00              
ATOM     43  H43 MOL     2     -54.437  16.321 -27.845  1.00  0.00              
ATOM     44  C44 MOL     2     -44.952  16.502 -29.718  1.00  0.00              
ATOM     45  H45 MOL     2     -42.705  21.809 -28.245  1.00  0.00              
ATOM     46  H46 MOL     2     -40.192  18.654 -29.824  1.00  0.00              
ATOM     47  H47 MOL     2     -42.195  17.195 -29.983  1.00  0.00              
ATOM     48  H48 MOL     2     -39.188  20.616 -29.066  1.00  0.00              
ATOM     49  H49 MOL     2     -40.097  22.021 -29.694  1.00  0.00              
ATOM     50  H50 MOL     2     -40.747  20.174 -26.549  1.00  0.00              
ATOM     51  H51 MOL     2     -38.961  20.255 -26.685  1.00  0.00              
ATOM     52  H52 MOL     2     -37.932  22.277 -27.677  1.00  0.00              
ATOM     53  H53 MOL     2     -38.997  23.605 -28.234  1.00  0.00              
ATOM     54  H54 MOL     2     -39.686  20.765 -24.344  1.00  0.00              
ATOM     55  H55 MOL     2     -40.763  22.082 -24.915  1.00  0.00              
ATOM     56  H56 MOL     2     -37.975  24.135 -26.000  1.00  0.00              
ATOM     57  H57 MOL     2     -39.763  24.050 -25.884  1.00  0.00              
ATOM     58 Cl58 MOL     2     -44.991  20.683 -26.224  1.00  0.00              
ATOM     59 Cl59 MOL     2     -45.612  21.887 -29.752  1.00  0.00              
ATOM     60  H60 MOL     2     -47.327  17.119 -29.039  1.00  0.00              
ATOM     61  H61 MOL     2     -45.396  15.854 -28.929  1.00  0.00              
ATOM     62  H62 MOL     2     -43.974  16.053 -29.988  1.00  0.00              
ATOM     63  H63 MOL     2     -45.595  16.439 -30.625  1.00  0.00              
TER
ENDMDL
