# Supplementary material for: Highly Antiproliferative Latonduine and Indolo[2,3-c]quinoline Derivatives: Complex Formation with Copper(II) Markedly Changes the Kinase Inhibitory Profile
Source: J Med Chem. 2022 Feb 1;65(3):2238–61. doi: 10.1021/acs.jmedchem.1c01740 (PMC8842277; doi:10.1021/acs.jmedchem.1c01740)
Supplement: Supplementary file 8 — jm1c01740_si_008.pdb [file jm1c01740_si_008.pdb]

REMARK   Accelrys ViewerPro PDB file
REMARK   Created:  Sun Dec 19 17:38:25 GMT Standard Time 2021
MODEL        1
ATOM      1  N   GLN A  81      30.310  61.442  70.332  1.00  0.00              
ATOM      2  CA  GLN A  81      29.917  60.189  69.623  1.00  0.00              
ATOM      3  C   GLN A  81      30.518  58.929  70.269  1.00  0.00              
ATOM      4  O   GLN A  81      30.233  57.803  69.841  1.00  0.00              
ATOM      5  CB  GLN A  81      30.300  60.279  68.144  1.00  0.00              
ATOM      6  N   GLN A  82      31.336  59.128  71.304  1.00  0.00              
ATOM      7  CA  GLN A  82      32.027  58.036  71.988  1.00  0.00              
ATOM      8  C   GLN A  82      31.073  57.200  72.836  1.00  0.00              
ATOM      9  O   GLN A  82      30.484  57.697  73.799  1.00  0.00              
ATOM     10  CB  GLN A  82      33.175  58.574  72.840  1.00  0.00              
ATOM     11  N   ILE A  83      30.927  55.931  72.459  1.00  0.00              
ATOM     12  CA  ILE A  83      30.087  54.973  73.181  1.00  0.00              
ATOM     13  C   ILE A  83      30.738  54.573  74.505  1.00  0.00              
ATOM     14  O   ILE A  83      31.950  54.353  74.572  1.00  0.00              
ATOM     15  CB  ILE A  83      29.797  53.700  72.311  1.00  0.00              
ATOM     16  CG1 ILE A  83      28.986  54.057  71.048  1.00  0.00              
ATOM     17  CG2 ILE A  83      29.115  52.588  73.129  1.00  0.00              
ATOM     18  CD1 ILE A  83      27.626  54.734  71.295  1.00  0.00              
ATOM     19  N   ASN A  84      29.927  54.497  75.556  1.00  0.00              
ATOM     20  CA  ASN A  84      30.387  53.982  76.840  1.00  0.00              
ATOM     21  C   ASN A  84      30.587  52.463  76.770  1.00  0.00              
ATOM     22  O   ASN A  84      29.635  51.713  76.507  1.00  0.00              
ATOM     23  CB  ASN A  84      29.404  54.346  77.956  1.00  0.00              
ATOM     24  CG  ASN A  84      30.078  54.471  79.311  1.00  0.00              
ATOM     25  OD1 ASN A  84      30.542  55.547  79.685  1.00  0.00              
ATOM     26  ND2 ASN A  84      30.125  53.372  80.056  1.00  0.00              
ATOM     27  N   LEU A  85      31.827  52.023  76.990  1.00  0.00              
ATOM     28  CA  LEU A  85      32.180  50.596  76.911  1.00  0.00              
ATOM     29  C   LEU A  85      32.305  49.908  78.276  1.00  0.00              
ATOM     30  O   LEU A  85      32.275  48.680  78.362  1.00  0.00              
ATOM     31  CB  LEU A  85      33.465  50.398  76.098  1.00  0.00              
ATOM     32  CG  LEU A  85      33.450  50.715  74.597  1.00  0.00              
ATOM     33  CD1 LEU A  85      34.856  50.615  74.045  1.00  0.00              
ATOM     34  CD2 LEU A  85      32.517  49.793  73.819  1.00  0.00              
ATOM     35  N   GLY A  86      32.448  50.703  79.334  1.00  0.00              
ATOM     36  CA  GLY A  86      32.539  50.179  80.698  1.00  0.00              
ATOM     37  C   GLY A  86      33.952  50.207  81.256  1.00  0.00              
ATOM     38  O   GLY A  86      34.797  50.966  80.765  1.00  0.00              
ATOM     39  N   PRO A  87      34.226  49.363  82.272  1.00  0.00              
ATOM     40  CA  PRO A  87      35.517  49.356  82.976  1.00  0.00              
ATOM     41  C   PRO A  87      36.666  48.802  82.128  1.00  0.00              
ATOM     42  O   PRO A  87      37.819  49.175  82.335  1.00  0.00              
ATOM     43  CB  PRO A  87      35.266  48.439  84.183  1.00  0.00              
ATOM     44  CG  PRO A  87      33.796  48.138  84.186  1.00  0.00              
ATOM     45  CD  PRO A  87      33.312  48.333  82.796  1.00  0.00              
ATOM     46  N   SER A  88      36.342  47.922  81.183  1.00  0.00              
ATOM     47  CA  SER A  88      37.334  47.336  80.274  1.00  0.00              
ATOM     48  C   SER A  88      37.981  48.349  79.317  1.00  0.00              
ATOM     49  O   SER A  88      39.085  48.110  78.816  1.00  0.00              
ATOM     50  CB  SER A  88      36.698  46.204  79.473  1.00  0.00              
ATOM     51  OG  SER A  88      35.454  46.613  78.938  1.00  0.00              
ATOM     52  N   SER A  89      37.299  49.474  79.084  1.00  0.00              
ATOM     53  CA  SER A  89      37.712  50.481  78.093  1.00  0.00              
ATOM     54  C   SER A  89      39.180  50.897  78.184  1.00  0.00              
ATOM     55  O   SER A  89      39.742  51.010  79.275  1.00  0.00              
ATOM     56  CB  SER A  89      36.813  51.718  78.173  1.00  0.00              
ATOM     57  OG  SER A  89      37.120  52.630  77.129  1.00  0.00              
ATOM     58  N   ASN A  90      39.786  51.131  77.023  1.00  0.00              
ATOM     59  CA  ASN A  90      41.190  51.510  76.942  1.00  0.00              
ATOM     60  C   ASN A  90      41.382  52.771  76.096  1.00  0.00              
ATOM     61  O   ASN A  90      41.344  52.705  74.862  1.00  0.00              
ATOM     62  CB  ASN A  90      42.025  50.350  76.392  1.00  0.00              
ATOM     63  CG  ASN A  90      43.499  50.483  76.717  1.00  0.00              
ATOM     64  OD1 ASN A  90      44.139  51.476  76.374  1.00  0.00              
ATOM     65  ND2 ASN A  90      44.050  49.473  77.373  1.00  0.00              
ATOM     66  N   PRO A  91      41.579  53.933  76.757  1.00  0.00              
ATOM     67  CA  PRO A  91      41.794  55.183  76.021  1.00  0.00              
ATOM     68  C   PRO A  91      43.119  55.219  75.245  1.00  0.00              
ATOM     69  O   PRO A  91      43.291  56.068  74.367  1.00  0.00              
ATOM     70  CB  PRO A  91      41.781  56.248  77.124  1.00  0.00              
ATOM     71  CG  PRO A  91      42.143  55.518  78.374  1.00  0.00              
ATOM     72  CD  PRO A  91      41.592  54.138  78.219  1.00  0.00              
ATOM     73  N   HIS A  92      44.028  54.295  75.556  1.00  0.00              
ATOM     74  CA  HIS A  92      45.369  54.285  74.963  1.00  0.00              
ATOM     75  C   HIS A  92      45.516  53.396  73.727  1.00  0.00              
ATOM     76  O   HIS A  92      46.457  53.571  72.949  1.00  0.00              
ATOM     77  CB  HIS A  92      46.417  53.890  76.010  1.00  0.00              
ATOM     78  CG  HIS A  92      46.533  54.860  77.145  1.00  0.00              
ATOM     79  ND1 HIS A  92      46.843  56.191  76.959  1.00  0.00              
ATOM     80  CD2 HIS A  92      46.391  54.689  78.481  1.00  0.00              
ATOM     81  CE1 HIS A  92      46.881  56.800  78.130  1.00  0.00              
ATOM     82  NE2 HIS A  92      46.612  55.911  79.070  1.00  0.00              
ATOM     83  N   ALA A  93      44.589  52.455  73.548  1.00  0.00              
ATOM     84  CA  ALA A  93      44.695  51.439  72.495  1.00  0.00              
ATOM     85  C   ALA A  93      44.128  51.879  71.142  1.00  0.00              
ATOM     86  O   ALA A  93      43.047  52.465  71.065  1.00  0.00              
ATOM     87  CB  ALA A  93      44.045  50.129  72.950  1.00  0.00              
ATOM     88  N   LYS A  94      44.875  51.578  70.083  1.00  0.00              
ATOM     89  CA  LYS A  94      44.471  51.861  68.704  1.00  0.00              
ATOM     90  C   LYS A  94      44.644  50.598  67.847  1.00  0.00              
ATOM     91  O   LYS A  94      45.440  49.727  68.203  1.00  0.00              
ATOM     92  CB  LYS A  94      45.300  53.018  68.136  1.00  0.00              
ATOM     93  N   PRO A  95      43.890  50.479  66.732  1.00  0.00              
ATOM     94  CA  PRO A  95      44.076  49.349  65.809  1.00  0.00              
ATOM     95  C   PRO A  95      45.521  49.145  65.339  1.00  0.00              
ATOM     96  O   PRO A  95      45.916  48.015  65.049  1.00  0.00              
ATOM     97  CB  PRO A  95      43.188  49.718  64.619  1.00  0.00              
ATOM     98  CG  PRO A  95      42.130  50.563  65.201  1.00  0.00              
ATOM     99  CD  PRO A  95      42.795  51.362  66.287  1.00  0.00              
ATOM    100  N   SER A  96      46.297  50.227  65.278  1.00  0.00              
ATOM    101  CA  SER A  96      47.694  50.161  64.833  1.00  0.00              
ATOM    102  C   SER A  96      48.610  49.446  65.838  1.00  0.00              
ATOM    103  O   SER A  96      49.813  49.304  65.599  1.00  0.00              
ATOM    104  CB  SER A  96      48.232  51.558  64.496  1.00  0.00              
ATOM    105  OG  SER A  96      48.234  52.400  65.633  1.00  0.00              
ATOM    106  N   ASP A  97      48.032  49.004  66.953  1.00  0.00              
ATOM    107  CA  ASP A  97      48.740  48.173  67.920  1.00  0.00              
ATOM    108  C   ASP A  97      48.725  46.715  67.475  1.00  0.00              
ATOM    109  O   ASP A  97      49.451  45.890  68.031  1.00  0.00              
ATOM    110  CB  ASP A  97      48.097  48.273  69.311  1.00  0.00              
ATOM    111  CG  ASP A  97      48.175  49.668  69.907  1.00  0.00              
ATOM    112  OD1 ASP A  97      47.187  50.091  70.541  1.00  0.00              
ATOM    113  OD2 ASP A  97      49.217  50.339  69.758  1.00  0.00              
ATOM    114  N   PHE A  98      47.901  46.405  66.473  1.00  0.00              
ATOM    115  CA  PHE A  98      47.621  45.015  66.092  1.00  0.00              
ATOM    116  C   PHE A  98      48.019  44.609  64.672  1.00  0.00              
ATOM    117  O   PHE A  98      47.779  45.338  63.706  1.00  0.00              
ATOM    118  CB  PHE A  98      46.138  44.687  66.305  1.00  0.00              
ATOM    119  CG  PHE A  98      45.700  44.742  67.743  1.00  0.00              
ATOM    120  CD1 PHE A  98      45.008  45.850  68.231  1.00  0.00              
ATOM    121  CD2 PHE A  98      45.975  43.687  68.612  1.00  0.00              
ATOM    122  CE1 PHE A  98      44.599  45.909  69.561  1.00  0.00              
ATOM    123  CE2 PHE A  98      45.571  43.736  69.945  1.00  0.00              
ATOM    124  CZ  PHE A  98      44.880  44.851  70.420  1.00  0.00              
ATOM    125  N   HIS A  99      48.637  43.433  64.579  1.00  0.00              
ATOM    126  CA  HIS A  99      48.805  42.705  63.328  1.00  0.00              
ATOM    127  C   HIS A  99      47.561  41.841  63.137  1.00  0.00              
ATOM    128  O   HIS A  99      47.311  40.932  63.930  1.00  0.00              
ATOM    129  CB  HIS A  99      50.027  41.785  63.413  1.00  0.00              
ATOM    130  CG  HIS A  99      51.222  42.273  62.659  1.00  0.00              
ATOM    131  ND1 HIS A  99      51.629  41.707  61.470  1.00  0.00              
ATOM    132  CD2 HIS A  99      52.110  43.258  62.930  1.00  0.00              
ATOM    133  CE1 HIS A  99      52.712  42.329  61.036  1.00  0.00              
ATOM    134  NE2 HIS A  99      53.024  43.275  61.904  1.00  0.00              
ATOM    135  N   PHE A 100      46.774  42.134  62.104  1.00  0.00              
ATOM    136  CA  PHE A 100      45.576  41.346  61.807  1.00  0.00              
ATOM    137  C   PHE A 100      45.894  40.260  60.785  1.00  0.00              
ATOM    138  O   PHE A 100      46.300  40.555  59.658  1.00  0.00              
ATOM    139  CB  PHE A 100      44.431  42.240  61.321  1.00  0.00              
ATOM    140  CG  PHE A 100      43.961  43.237  62.346  1.00  0.00              
ATOM    141  CD1 PHE A 100      44.413  44.554  62.313  1.00  0.00              
ATOM    142  CD2 PHE A 100      43.065  42.863  63.341  1.00  0.00              
ATOM    143  CE1 PHE A 100      43.982  45.484  63.255  1.00  0.00              
ATOM    144  CE2 PHE A 100      42.627  43.784  64.290  1.00  0.00              
ATOM    145  CZ  PHE A 100      43.087  45.100  64.245  1.00  0.00              
ATOM    146  N   LEU A 101      45.707  39.006  61.190  1.00  0.00              
ATOM    147  CA  LEU A 101      46.115  37.855  60.383  1.00  0.00              
ATOM    148  C   LEU A 101      45.012  37.334  59.452  1.00  0.00              
ATOM    149  O   LEU A 101      45.167  37.368  58.229  1.00  0.00              
ATOM    150  CB  LEU A 101      46.663  36.730  61.276  1.00  0.00              
ATOM    151  CG  LEU A 101      48.068  36.895  61.875  1.00  0.00              
ATOM    152  CD1 LEU A 101      48.043  37.660  63.192  1.00  0.00              
ATOM    153  CD2 LEU A 101      48.721  35.532  62.073  1.00  0.00              
ATOM    154  N   LYS A 102      43.910  36.853  60.030  1.00  0.00              
ATOM    155  CA  LYS A 102      42.796  36.300  59.251  1.00  0.00              
ATOM    156  C   LYS A 102      41.446  36.480  59.951  1.00  0.00              
ATOM    157  O   LYS A 102      41.390  36.904  61.109  1.00  0.00              
ATOM    158  CB  LYS A 102      43.041  34.816  58.926  1.00  0.00              
ATOM    159  CG  LYS A 102      42.963  33.867  60.118  1.00  0.00              
ATOM    160  CD  LYS A 102      43.052  32.413  59.669  1.00  0.00              
ATOM    161  CE  LYS A 102      42.745  31.453  60.815  1.00  0.00              
ATOM    162  NZ  LYS A 102      42.840  30.023  60.398  1.00  0.00              
ATOM    163  N   VAL A 103      40.363  36.160  59.244  1.00  0.00              
ATOM    164  CA  VAL A 103      39.019  36.206  59.822  1.00  0.00              
ATOM    165  C   VAL A 103      38.723  34.894  60.550  1.00  0.00              
ATOM    166  O   VAL A 103      38.718  33.825  59.941  1.00  0.00              
ATOM    167  CB  VAL A 103      37.927  36.490  58.754  1.00  0.00              
ATOM    168  CG1 VAL A 103      36.557  36.663  59.409  1.00  0.00              
ATOM    169  CG2 VAL A 103      38.279  37.727  57.932  1.00  0.00              
ATOM    170  N   ILE A 104      38.487  34.990  61.855  1.00  0.00              
ATOM    171  CA  ILE A 104      38.208  33.825  62.695  1.00  0.00              
ATOM    172  C   ILE A 104      36.774  33.319  62.520  1.00  0.00              
ATOM    173  O   ILE A 104      36.559  32.127  62.299  1.00  0.00              
ATOM    174  CB  ILE A 104      38.490  34.127  64.194  1.00  0.00              
ATOM    175  CG1 ILE A 104      39.953  33.842  64.535  1.00  0.00              
ATOM    176  CG2 ILE A 104      37.582  33.307  65.103  1.00  0.00              
ATOM    177  CD1 ILE A 104      40.310  34.136  65.986  1.00  0.00              
ATOM    178  N   GLY A 105      35.803  34.225  62.625  1.00  0.00              
ATOM    179  CA  GLY A 105      34.393  33.850  62.553  1.00  0.00              
ATOM    180  C   GLY A 105      33.420  35.007  62.681  1.00  0.00              
ATOM    181  O   GLY A 105      33.824  36.163  62.847  1.00  0.00              
ATOM    182  N   LYS A 106      32.133  34.682  62.588  1.00  0.00              
ATOM    183  CA  LYS A 106      31.054  35.666  62.687  1.00  0.00              
ATOM    184  C   LYS A 106      29.899  35.090  63.506  1.00  0.00              
ATOM    185  O   LYS A 106      29.443  33.974  63.249  1.00  0.00              
ATOM    186  CB  LYS A 106      30.564  36.087  61.292  1.00  0.00              
ATOM    187  CG  LYS A 106      31.647  36.682  60.380  1.00  0.00              
ATOM    188  CD  LYS A 106      31.082  37.236  59.079  1.00  0.00              
ATOM    189  CE  LYS A 106      30.641  38.687  59.232  1.00  0.00              
ATOM    190  NZ  LYS A 106      30.192  39.273  57.939  1.00  0.00              
ATOM    191  N   GLY A 107      29.444  35.849  64.502  1.00  0.00              
ATOM    192  CA  GLY A 107      28.302  35.444  65.327  1.00  0.00              
ATOM    193  C   GLY A 107      27.003  35.822  64.646  1.00  0.00              
ATOM    194  O   GLY A 107      26.785  35.475  63.484  1.00  0.00              
ATOM    195  N   SER A 108      26.139  36.532  65.367  1.00  0.00              
ATOM    196  CA  SER A 108      24.924  37.093  64.773  1.00  0.00              
ATOM    197  C   SER A 108      25.135  38.543  64.316  1.00  0.00              
ATOM    198  O   SER A 108      24.348  39.078  63.531  1.00  0.00              
ATOM    199  CB  SER A 108      23.747  36.992  65.745  1.00  0.00              
ATOM    200  OG  SER A 108      23.220  35.676  65.762  1.00  0.00              
ATOM    201  N   PHE A 109      26.206  39.160  64.811  1.00  0.00              
ATOM    202  CA  PHE A 109      26.576  40.532  64.456  1.00  0.00              
ATOM    203  C   PHE A 109      28.095  40.719  64.489  1.00  0.00              
ATOM    204  O   PHE A 109      28.785  40.105  65.309  1.00  0.00              
ATOM    205  CB  PHE A 109      25.882  41.548  65.379  1.00  0.00              
ATOM    206  CG  PHE A 109      25.751  41.093  66.814  1.00  0.00              
ATOM    207  CD1 PHE A 109      26.835  41.160  67.690  1.00  0.00              
ATOM    208  CD2 PHE A 109      24.535  40.609  67.293  1.00  0.00              
ATOM    209  CE1 PHE A 109      26.715  40.736  69.019  1.00  0.00              
ATOM    210  CE2 PHE A 109      24.402  40.184  68.621  1.00  0.00              
ATOM    211  CZ  PHE A 109      25.494  40.248  69.484  1.00  0.00              
ATOM    212  N   GLY A 110      28.607  41.555  63.587  1.00  0.00              
ATOM    213  CA  GLY A 110      30.039  41.867  63.524  1.00  0.00              
ATOM    214  C   GLY A 110      30.934  40.714  63.101  1.00  0.00              
ATOM    215  O   GLY A 110      30.452  39.669  62.652  1.00  0.00              
ATOM    216  N   LYS A 111      32.243  40.909  63.249  1.00  0.00              
ATOM    217  CA  LYS A 111      33.236  39.914  62.840  1.00  0.00              
ATOM    218  C   LYS A 111      34.336  39.735  63.882  1.00  0.00              
ATOM    219  O   LYS A 111      34.645  40.659  64.631  1.00  0.00              
ATOM    220  CB  LYS A 111      33.843  40.273  61.473  1.00  0.00              
ATOM    221  CG  LYS A 111      34.579  41.610  61.412  1.00  0.00              
ATOM    222  N   VAL A 112      34.916  38.537  63.924  1.00  0.00              
ATOM    223  CA  VAL A 112      36.020  38.227  64.833  1.00  0.00              
ATOM    224  C   VAL A 112      37.283  37.934  64.030  1.00  0.00              
ATOM    225  O   VAL A 112      37.249  37.182  63.052  1.00  0.00              
ATOM    226  CB  VAL A 112      35.682  37.041  65.772  1.00  0.00              
ATOM    227  CG1 VAL A 112      36.868  36.691  66.668  1.00  0.00              
ATOM    228  CG2 VAL A 112      34.462  37.368  66.616  1.00  0.00              
ATOM    229  N   LEU A 113      38.393  38.538  64.447  1.00  0.00              
ATOM    230  CA  LEU A 113      39.657  38.411  63.732  1.00  0.00              
ATOM    231  C   LEU A 113      40.764  37.895  64.639  1.00  0.00              
ATOM    232  O   LEU A 113      40.831  38.267  65.812  1.00  0.00              
ATOM    233  CB  LEU A 113      40.070  39.767  63.145  1.00  0.00              
ATOM    234  CG  LEU A 113      39.035  40.556  62.337  1.00  0.00              
ATOM    235  CD1 LEU A 113      39.479  41.995  62.160  1.00  0.00              
ATOM    236  CD2 LEU A 113      38.769  39.904  60.988  1.00  0.00              
ATOM    237  N   LEU A 114      41.625  37.036  64.091  1.00  0.00              
ATOM    238  CA  LEU A 114      42.855  36.641  64.774  1.00  0.00              
ATOM    239  C   LEU A 114      43.862  37.776  64.668  1.00  0.00              
ATOM    240  O   LEU A 114      44.174  38.242  63.566  1.00  0.00              
ATOM    241  CB  LEU A 114      43.441  35.352  64.185  1.00  0.00              
ATOM    242  CG  LEU A 114      44.852  34.913  64.618  1.00  0.00              
ATOM    243  CD1 LEU A 114      44.933  34.566  66.104  1.00  0.00              
ATOM    244  CD2 LEU A 114      45.335  33.743  63.773  1.00  0.00              
ATOM    245  N   ALA A 115      44.365  38.222  65.815  1.00  0.00              
ATOM    246  CA  ALA A 115      45.311  39.329  65.845  1.00  0.00              
ATOM    247  C   ALA A 115      46.493  39.070  66.767  1.00  0.00              
ATOM    248  O   ALA A 115      46.341  38.514  67.856  1.00  0.00              
ATOM    249  CB  ALA A 115      44.608  40.625  66.226  1.00  0.00              
ATOM    250  N   ARG A 116      47.674  39.465  66.304  1.00  0.00              
ATOM    251  CA  ARG A 116      48.874  39.459  67.123  1.00  0.00              
ATOM    252  C   ARG A 116      49.180  40.899  67.511  1.00  0.00              
ATOM    253  O   ARG A 116      49.320  41.765  66.644  1.00  0.00              
ATOM    254  CB  ARG A 116      50.045  38.834  66.360  1.00  0.00              
ATOM    255  CG  ARG A 116      51.372  38.809  67.109  1.00  0.00              
ATOM    256  CD  ARG A 116      52.423  38.072  66.293  1.00  0.00              
ATOM    257  NE  ARG A 116      53.771  38.610  66.488  1.00  0.00              
ATOM    258  CZ  ARG A 116      54.712  38.050  67.245  1.00  0.00              
ATOM    259  NH1 ARG A 116      54.468  36.917  67.898  1.00  0.00              
ATOM    260  NH2 ARG A 116      55.907  38.625  67.348  1.00  0.00              
ATOM    261  N   HIS A 117      49.253  41.151  68.817  1.00  0.00              
ATOM    262  CA  HIS A 117      49.602  42.469  69.332  1.00  0.00              
ATOM    263  C   HIS A 117      51.045  42.785  68.939  1.00  0.00              
ATOM    264  O   HIS A 117      51.965  42.046  69.304  1.00  0.00              
ATOM    265  CB  HIS A 117      49.421  42.517  70.853  1.00  0.00              
ATOM    266  CG  HIS A 117      49.459  43.901  71.425  1.00  0.00              
ATOM    267  ND1 HIS A 117      50.636  44.548  71.733  1.00  0.00              
ATOM    268  CD2 HIS A 117      48.463  44.760  71.746  1.00  0.00              
ATOM    269  CE1 HIS A 117      50.364  45.746  72.219  1.00  0.00              
ATOM    270  NE2 HIS A 117      49.053  45.900  72.237  1.00  0.00              
ATOM    271  N   LYS A 118      51.225  43.867  68.179  1.00  0.00              
ATOM    272  CA  LYS A 118      52.535  44.257  67.644  1.00  0.00              
ATOM    273  C   LYS A 118      53.632  44.274  68.712  1.00  0.00              
ATOM    274  O   LYS A 118      54.660  43.612  68.560  1.00  0.00              
ATOM    275  CB  LYS A 118      52.463  45.623  66.947  1.00  0.00              
ATOM    276  CG  LYS A 118      51.833  45.615  65.559  1.00  0.00              
ATOM    277  CD  LYS A 118      52.106  46.937  64.843  1.00  0.00              
ATOM    278  CE  LYS A 118      51.789  46.872  63.351  1.00  0.00              
ATOM    279  NZ  LYS A 118      50.341  47.050  63.053  1.00  0.00              
ATOM    280  N   ALA A 119      53.396  45.020  69.790  1.00  0.00              
ATOM    281  CA  ALA A 119      54.382  45.184  70.859  1.00  0.00              
ATOM    282  C   ALA A 119      54.489  43.949  71.757  1.00  0.00              
ATOM    283  O   ALA A 119      55.577  43.392  71.927  1.00  0.00              
ATOM    284  CB  ALA A 119      54.073  46.433  71.686  1.00  0.00              
ATOM    285  N   GLU A 120      53.355  43.520  72.309  1.00  0.00              
ATOM    286  CA  GLU A 120      53.301  42.419  73.274  1.00  0.00              
ATOM    287  C   GLU A 120      53.716  41.062  72.692  1.00  0.00              
ATOM    288  O   GLU A 120      54.223  40.204  73.418  1.00  0.00              
ATOM    289  CB  GLU A 120      51.904  42.324  73.884  1.00  0.00              
ATOM    290  CG  GLU A 120      51.878  41.741  75.286  1.00  0.00              
ATOM    291  CD  GLU A 120      50.481  41.698  75.879  1.00  0.00              
ATOM    292  OE1 GLU A 120      49.701  42.654  75.663  1.00  0.00              
ATOM    293  OE2 GLU A 120      50.168  40.704  76.570  1.00  0.00              
ATOM    294  N   GLU A 121      53.491  40.884  71.388  1.00  0.00              
ATOM    295  CA  GLU A 121      53.883  39.677  70.644  1.00  0.00              
ATOM    296  C   GLU A 121      53.049  38.431  70.974  1.00  0.00              
ATOM    297  O   GLU A 121      53.516  37.301  70.815  1.00  0.00              
ATOM    298  CB  GLU A 121      55.397  39.399  70.791  1.00  0.00              
ATOM    299  N   VAL A 122      51.812  38.641  71.419  1.00  0.00              
ATOM    300  CA  VAL A 122      50.894  37.528  71.702  1.00  0.00              
ATOM    301  C   VAL A 122      49.646  37.553  70.816  1.00  0.00              
ATOM    302  O   VAL A 122      49.308  38.583  70.224  1.00  0.00              
ATOM    303  CB  VAL A 122      50.480  37.440  73.206  1.00  0.00              
ATOM    304  CG1 VAL A 122      51.590  36.807  74.042  1.00  0.00              
ATOM    305  CG2 VAL A 122      50.088  38.801  73.752  1.00  0.00              
ATOM    306  N   PHE A 123      48.970  36.408  70.740  1.00  0.00              
ATOM    307  CA  PHE A 123      47.811  36.240  69.871  1.00  0.00              
ATOM    308  C   PHE A 123      46.511  36.462  70.637  1.00  0.00              
ATOM    309  O   PHE A 123      46.356  35.987  71.763  1.00  0.00              
ATOM    310  CB  PHE A 123      47.830  34.850  69.225  1.00  0.00              
ATOM    311  CG  PHE A 123      49.130  34.516  68.543  1.00  0.00              
ATOM    312  CD1 PHE A 123      49.387  34.959  67.246  1.00  0.00              
ATOM    313  CD2 PHE A 123      50.101  33.760  69.201  1.00  0.00              
ATOM    314  CE1 PHE A 123      50.595  34.654  66.609  1.00  0.00              
ATOM    315  CE2 PHE A 123      51.312  33.450  68.575  1.00  0.00              
ATOM    316  CZ  PHE A 123      51.558  33.898  67.275  1.00  0.00              
ATOM    317  N   TYR A 124      45.591  37.197  70.022  1.00  0.00              
ATOM    318  CA  TYR A 124      44.273  37.452  70.599  1.00  0.00              
ATOM    319  C   TYR A 124      43.182  37.227  69.561  1.00  0.00              
ATOM    320  O   TYR A 124      43.461  37.118  68.362  1.00  0.00              
ATOM    321  CB  TYR A 124      44.164  38.892  71.121  1.00  0.00              
ATOM    322  CG  TYR A 124      45.076  39.254  72.280  1.00  0.00              
ATOM    323  CD1 TYR A 124      46.114  40.171  72.108  1.00  0.00              
ATOM    324  CD2 TYR A 124      44.883  38.707  73.553  1.00  0.00              
ATOM    325  CE1 TYR A 124      46.949  40.523  73.166  1.00  0.00              
ATOM    326  CE2 TYR A 124      45.715  39.051  74.620  1.00  0.00              
ATOM    327  CZ  TYR A 124      46.746  39.960  74.416  1.00  0.00              
ATOM    328  OH  TYR A 124      47.578  40.309  75.456  1.00  0.00              
ATOM    329  N   ALA A 125      41.941  37.156  70.031  1.00  0.00              
ATOM    330  CA  ALA A 125      40.781  37.227  69.156  1.00  0.00              
ATOM    331  C   ALA A 125      40.132  38.594  69.338  1.00  0.00              
ATOM    332  O   ALA A 125      39.684  38.941  70.436  1.00  0.00              
ATOM    333  CB  ALA A 125      39.800  36.117  69.474  1.00  0.00              
ATOM    334  N   VAL A 126      40.103  39.383  68.269  1.00  0.00              
ATOM    335  CA  VAL A 126      39.532  40.724  68.344  1.00  0.00              
ATOM    336  C   VAL A 126      38.199  40.793  67.609  1.00  0.00              
ATOM    337  O   VAL A 126      38.149  40.707  66.381  1.00  0.00              
ATOM    338  CB  VAL A 126      40.499  41.814  67.811  1.00  0.00              
ATOM    339  CG1 VAL A 126      39.922  43.200  68.066  1.00  0.00              
ATOM    340  CG2 VAL A 126      41.865  41.693  68.468  1.00  0.00              
ATOM    341  N   LYS A 127      37.122  40.933  68.376  1.00  0.00              
ATOM    342  CA  LYS A 127      35.812  41.184  67.799  1.00  0.00              
ATOM    343  C   LYS A 127      35.737  42.650  67.395  1.00  0.00              
ATOM    344  O   LYS A 127      36.096  43.547  68.168  1.00  0.00              
ATOM    345  CB  LYS A 127      34.687  40.829  68.775  1.00  0.00              
ATOM    346  CG  LYS A 127      33.289  40.973  68.176  1.00  0.00              
ATOM    347  CD  LYS A 127      32.257  40.162  68.944  1.00  0.00              
ATOM    348  CE  LYS A 127      30.859  40.332  68.367  1.00  0.00              
ATOM    349  NZ  LYS A 127      30.747  39.836  66.966  1.00  0.00              
ATOM    350  N   VAL A 128      35.290  42.876  66.164  1.00  0.00              
ATOM    351  CA  VAL A 128      35.157  44.213  65.613  1.00  0.00              
ATOM    352  C   VAL A 128      33.710  44.420  65.187  1.00  0.00              
ATOM    353  O   VAL A 128      33.207  43.722  64.304  1.00  0.00              
ATOM    354  CB  VAL A 128      36.090  44.420  64.408  1.00  0.00              
ATOM    355  CG1 VAL A 128      36.104  45.882  63.996  1.00  0.00              
ATOM    356  CG2 VAL A 128      37.501  43.937  64.730  1.00  0.00              
ATOM    357  N   LEU A 129      33.044  45.370  65.834  1.00  0.00              
ATOM    358  CA  LEU A 129      31.662  45.698  65.509  1.00  0.00              
ATOM    359  C   LEU A 129      31.570  47.126  64.976  1.00  0.00              
ATOM    360  O   LEU A 129      32.225  48.030  65.497  1.00  0.00              
ATOM    361  CB  LEU A 129      30.766  45.520  66.740  1.00  0.00              
ATOM    362  CG  LEU A 129      29.245  45.613  66.562  1.00  0.00              
ATOM    363  CD1 LEU A 129      28.673  44.362  65.899  1.00  0.00              
ATOM    364  CD2 LEU A 129      28.575  45.858  67.903  1.00  0.00              
ATOM    365  N   GLN A 130      30.762  47.320  63.936  1.00  0.00              
ATOM    366  CA  GLN A 130      30.547  48.650  63.363  1.00  0.00              
ATOM    367  C   GLN A 130      29.506  49.437  64.157  1.00  0.00              
ATOM    368  O   GLN A 130      28.499  48.882  64.603  1.00  0.00              
ATOM    369  CB  GLN A 130      30.155  48.557  61.884  1.00  0.00              
ATOM    370  CG  GLN A 130      31.285  48.067  60.983  1.00  0.00              
ATOM    371  CD  GLN A 130      30.859  47.879  59.542  1.00  0.00              
ATOM    372  OE1 GLN A 130      30.441  46.792  59.146  1.00  0.00              
ATOM    373  NE2 GLN A 130      30.963  48.940  58.748  1.00  0.00              
ATOM    374  N   LYS A 131      29.762  50.733  64.324  1.00  0.00              
ATOM    375  CA  LYS A 131      28.916  51.615  65.128  1.00  0.00              
ATOM    376  C   LYS A 131      27.508  51.767  64.543  1.00  0.00              
ATOM    377  O   LYS A 131      26.541  51.962  65.286  1.00  0.00              
ATOM    378  CB  LYS A 131      29.581  52.983  65.279  1.00  0.00              
ATOM    379  CG  LYS A 131      29.799  53.415  66.717  1.00  0.00              
ATOM    380  CD  LYS A 131      30.889  54.472  66.803  1.00  0.00              
ATOM    381  CE  LYS A 131      31.448  54.581  68.215  1.00  0.00              
ATOM    382  NZ  LYS A 131      32.648  55.461  68.273  1.00  0.00              
ATOM    383  N   LYS A 132      27.400  51.665  63.217  1.00  0.00              
ATOM    384  CA  LYS A 132      26.108  51.683  62.526  1.00  0.00              
ATOM    385  C   LYS A 132      25.333  50.359  62.681  1.00  0.00              
ATOM    386  O   LYS A 132      24.645  49.918  61.757  1.00  0.00              
ATOM    387  CB  LYS A 132      26.301  52.039  61.050  1.00  0.00              
ATOM    388  N   ALA A 133      25.453  49.737  63.855  1.00  0.00              
ATOM    389  CA  ALA A 133      24.722  48.514  64.197  1.00  0.00              
ATOM    390  C   ALA A 133      24.000  48.655  65.540  1.00  0.00              
ATOM    391  O   ALA A 133      23.087  47.885  65.847  1.00  0.00              
ATOM    392  CB  ALA A 133      25.658  47.311  64.217  1.00  0.00              
ATOM    393  N   ILE A 134      24.427  49.636  66.334  1.00  0.00              
ATOM    394  CA  ILE A 134      23.746  49.996  67.574  1.00  0.00              
ATOM    395  C   ILE A 134      22.481  50.775  67.225  1.00  0.00              
ATOM    396  O   ILE A 134      22.550  51.815  66.562  1.00  0.00              
ATOM    397  CB  ILE A 134      24.656  50.846  68.508  1.00  0.00              
ATOM    398  CG1 ILE A 134      25.843  50.023  69.028  1.00  0.00              
ATOM    399  CG2 ILE A 134      23.862  51.409  69.686  1.00  0.00              
ATOM    400  CD1 ILE A 134      27.110  50.137  68.194  1.00  0.00              
ATOM    401  N   LEU A 135      21.330  50.267  67.659  1.00  0.00              
ATOM    402  CA  LEU A 135      20.051  50.906  67.341  1.00  0.00              
ATOM    403  C   LEU A 135      19.423  51.607  68.546  1.00  0.00              
ATOM    404  O   LEU A 135      18.988  52.755  68.448  1.00  0.00              
ATOM    405  CB  LEU A 135      19.063  49.911  66.707  1.00  0.00              
ATOM    406  CG  LEU A 135      18.543  48.686  67.472  1.00  0.00              
ATOM    407  CD1 LEU A 135      17.116  48.364  67.048  1.00  0.00              
ATOM    408  CD2 LEU A 135      19.441  47.477  67.273  1.00  0.00              
ATOM    409  N   VAL A 149      24.224  51.315  78.275  1.00  0.00              
ATOM    410  CA  VAL A 149      25.218  50.300  78.599  1.00  0.00              
ATOM    411  C   VAL A 149      25.229  49.179  77.555  1.00  0.00              
ATOM    412  O   VAL A 149      24.376  48.281  77.573  1.00  0.00              
ATOM    413  CB  VAL A 149      24.977  49.741  80.004  1.00  0.00              
ATOM    414  N   LEU A 150      26.203  49.246  76.648  1.00  0.00              
ATOM    415  CA  LEU A 150      26.340  48.269  75.567  1.00  0.00              
ATOM    416  C   LEU A 150      27.096  47.001  75.981  1.00  0.00              
ATOM    417  O   LEU A 150      26.735  45.898  75.565  1.00  0.00              
ATOM    418  CB  LEU A 150      27.017  48.909  74.351  1.00  0.00              
ATOM    419  CG  LEU A 150      27.201  48.026  73.113  1.00  0.00              
ATOM    420  CD1 LEU A 150      25.857  47.661  72.476  1.00  0.00              
ATOM    421  CD2 LEU A 150      28.113  48.702  72.108  1.00  0.00              
ATOM    422  N   LEU A 151      28.148  47.166  76.780  1.00  0.00              
ATOM    423  CA  LEU A 151      28.968  46.044  77.234  1.00  0.00              
ATOM    424  C   LEU A 151      28.908  45.868  78.750  1.00  0.00              
ATOM    425  O   LEU A 151      29.158  46.814  79.499  1.00  0.00              
ATOM    426  CB  LEU A 151      30.424  46.213  76.780  1.00  0.00              
ATOM    427  CG  LEU A 151      31.460  45.181  77.244  1.00  0.00              
ATOM    428  CD1 LEU A 151      31.186  43.799  76.655  1.00  0.00              
ATOM    429  CD2 LEU A 151      32.853  45.637  76.874  1.00  0.00              
ATOM    430  N   LYS A 152      28.571  44.652  79.184  1.00  0.00              
ATOM    431  CA  LYS A 152      28.584  44.289  80.598  1.00  0.00              
ATOM    432  C   LYS A 152      29.317  42.958  80.784  1.00  0.00              
ATOM    433  O   LYS A 152      28.689  41.897  80.920  1.00  0.00              
ATOM    434  CB  LYS A 152      27.160  44.238  81.165  1.00  0.00              
ATOM    435  CG  LYS A 152      27.086  44.046  82.690  1.00  0.00              
ATOM    436  CD  LYS A 152      25.665  44.192  83.244  1.00  0.00              
ATOM    437  CE  LYS A 152      24.793  43.000  82.899  1.00  0.00              
ATOM    438  NZ  LYS A 152      23.414  43.146  83.433  1.00  0.00              
ATOM    439  N   ASN A 153      30.648  43.028  80.779  1.00  0.00              
ATOM    440  CA  ASN A 153      31.503  41.845  80.887  1.00  0.00              
ATOM    441  C   ASN A 153      31.328  41.084  82.195  1.00  0.00              
ATOM    442  O   ASN A 153      31.213  41.690  83.263  1.00  0.00              
ATOM    443  CB  ASN A 153      32.974  42.229  80.715  1.00  0.00              
ATOM    444  CG  ASN A 153      33.911  41.025  80.774  1.00  0.00              
ATOM    445  OD1 ASN A 153      34.732  40.910  81.686  1.00  0.00              
ATOM    446  ND2 ASN A 153      33.793  40.128  79.797  1.00  0.00              
ATOM    447  N   VAL A 154      31.310  39.757  82.098  1.00  0.00              
ATOM    448  CA  VAL A 154      31.205  38.890  83.263  1.00  0.00              
ATOM    449  C   VAL A 154      32.358  37.895  83.264  1.00  0.00              
ATOM    450  O   VAL A 154      32.531  37.132  82.314  1.00  0.00              
ATOM    451  CB  VAL A 154      29.862  38.123  83.297  1.00  0.00              
ATOM    452  CG1 VAL A 154      29.820  37.163  84.477  1.00  0.00              
ATOM    453  CG2 VAL A 154      28.694  39.084  83.356  1.00  0.00              
ATOM    454  N   LYS A 155      33.147  37.922  84.333  1.00  0.00              
ATOM    455  CA  LYS A 155      34.242  36.980  84.528  1.00  0.00              
ATOM    456  C   LYS A 155      33.708  35.696  85.143  1.00  0.00              
ATOM    457  O   LYS A 155      32.892  35.737  86.067  1.00  0.00              
ATOM    458  CB  LYS A 155      35.313  37.587  85.439  1.00  0.00              
ATOM    459  CG  LYS A 155      36.118  38.699  84.798  1.00  0.00              
ATOM    460  CD  LYS A 155      37.251  39.140  85.708  1.00  0.00              
ATOM    461  CE  LYS A 155      38.264  39.977  84.946  1.00  0.00              
ATOM    462  NZ  LYS A 155      37.684  41.280  84.504  1.00  0.00              
ATOM    463  N   HIS A 156      34.168  34.565  84.616  1.00  0.00              
ATOM    464  CA  HIS A 156      33.774  33.233  85.070  1.00  0.00              
ATOM    465  C   HIS A 156      34.703  32.245  84.380  1.00  0.00              
ATOM    466  O   HIS A 156      35.038  32.449  83.216  1.00  0.00              
ATOM    467  CB  HIS A 156      32.320  32.938  84.691  1.00  0.00              
ATOM    468  CG  HIS A 156      31.820  31.615  85.187  1.00  0.00              
ATOM    469  ND1 HIS A 156      31.103  31.480  86.357  1.00  0.00              
ATOM    470  CD2 HIS A 156      31.932  30.368  84.673  1.00  0.00              
ATOM    471  CE1 HIS A 156      30.799  30.209  86.544  1.00  0.00              
ATOM    472  NE2 HIS A 156      31.292  29.513  85.537  1.00  0.00              
ATOM    473  N   PRO A 157      35.126  31.169  85.083  1.00  0.00              
ATOM    474  CA  PRO A 157      36.062  30.182  84.512  1.00  0.00              
ATOM    475  C   PRO A 157      35.678  29.583  83.145  1.00  0.00              
ATOM    476  O   PRO A 157      36.539  29.053  82.439  1.00  0.00              
ATOM    477  CB  PRO A 157      36.088  29.080  85.576  1.00  0.00              
ATOM    478  CG  PRO A 157      35.780  29.781  86.839  1.00  0.00              
ATOM    479  CD  PRO A 157      34.778  30.835  86.478  1.00  0.00              
ATOM    480  N   PHE A 158      34.408  29.650  82.773  1.00  0.00              
ATOM    481  CA  PHE A 158      33.979  29.044  81.519  1.00  0.00              
ATOM    482  C   PHE A 158      33.464  30.071  80.509  1.00  0.00              
ATOM    483  O   PHE A 158      32.908  29.705  79.472  1.00  0.00              
ATOM    484  CB  PHE A 158      32.962  27.935  81.785  1.00  0.00              
ATOM    485  CG  PHE A 158      33.444  26.895  82.768  1.00  0.00              
ATOM    486  CD1 PHE A 158      34.674  26.261  82.588  1.00  0.00              
ATOM    487  CD2 PHE A 158      32.666  26.545  83.871  1.00  0.00              
ATOM    488  CE1 PHE A 158      35.127  25.296  83.492  1.00  0.00              
ATOM    489  CE2 PHE A 158      33.108  25.576  84.784  1.00  0.00              
ATOM    490  CZ  PHE A 158      34.342  24.949  84.592  1.00  0.00              
ATOM    491  N   LEU A 159      33.672  31.352  80.820  1.00  0.00              
ATOM    492  CA  LEU A 159      33.362  32.441  79.898  1.00  0.00              
ATOM    493  C   LEU A 159      34.660  33.051  79.381  1.00  0.00              
ATOM    494  O   LEU A 159      35.560  33.347  80.167  1.00  0.00              
ATOM    495  CB  LEU A 159      32.500  33.517  80.576  1.00  0.00              
ATOM    496  CG  LEU A 159      31.055  33.206  81.012  1.00  0.00              
ATOM    497  CD1 LEU A 159      30.422  34.440  81.662  1.00  0.00              
ATOM    498  CD2 LEU A 159      30.186  32.697  79.867  1.00  0.00              
ATOM    499  N   VAL A 160      34.758  33.231  78.063  1.00  0.00              
ATOM    500  CA  VAL A 160      35.974  33.791  77.452  1.00  0.00              
ATOM    501  C   VAL A 160      36.356  35.133  78.077  1.00  0.00              
ATOM    502  O   VAL A 160      35.511  36.008  78.246  1.00  0.00              
ATOM    503  CB  VAL A 160      35.880  33.877  75.895  1.00  0.00              
ATOM    504  CG1 VAL A 160      35.014  35.054  75.436  1.00  0.00              
ATOM    505  CG2 VAL A 160      37.269  33.932  75.284  1.00  0.00              
ATOM    506  N   GLY A 161      37.626  35.266  78.444  1.00  0.00              
ATOM    507  CA  GLY A 161      38.124  36.468  79.109  1.00  0.00              
ATOM    508  C   GLY A 161      38.278  37.666  78.193  1.00  0.00              
ATOM    509  O   GLY A 161      38.746  37.541  77.058  1.00  0.00              
ATOM    510  N   LEU A 162      37.867  38.827  78.693  1.00  0.00              
ATOM    511  CA  LEU A 162      38.016  40.091  77.990  1.00  0.00              
ATOM    512  C   LEU A 162      39.227  40.794  78.572  1.00  0.00              
ATOM    513  O   LEU A 162      39.350  40.928  79.789  1.00  0.00              
ATOM    514  CB  LEU A 162      36.754  40.946  78.168  1.00  0.00              
ATOM    515  CG  LEU A 162      36.651  42.360  77.580  1.00  0.00              
ATOM    516  CD1 LEU A 162      36.608  42.365  76.055  1.00  0.00              
ATOM    517  CD2 LEU A 162      35.421  43.052  78.127  1.00  0.00              
ATOM    518  N   HIS A 163      40.139  41.224  77.710  1.00  0.00              
ATOM    519  CA  HIS A 163      41.352  41.892  78.182  1.00  0.00              
ATOM    520  C   HIS A 163      41.125  43.391  78.284  1.00  0.00              
ATOM    521  O   HIS A 163      41.246  43.970  79.362  1.00  0.00              
ATOM    522  CB  HIS A 163      42.552  41.542  77.304  1.00  0.00              
ATOM    523  CG  HIS A 163      42.984  40.116  77.437  1.00  0.00              
ATOM    524  ND1 HIS A 163      43.808  39.680  78.453  1.00  0.00              
ATOM    525  CD2 HIS A 163      42.681  39.019  76.702  1.00  0.00              
ATOM    526  CE1 HIS A 163      44.004  38.379  78.331  1.00  0.00              
ATOM    527  NE2 HIS A 163      43.333  37.955  77.276  1.00  0.00              
ATOM    528  N   PHE A 164      40.788  44.007  77.157  1.00  0.00              
ATOM    529  CA  PHE A 164      40.337  45.393  77.125  1.00  0.00              
ATOM    530  C   PHE A 164      39.520  45.653  75.869  1.00  0.00              
ATOM    531  O   PHE A 164      39.431  44.800  74.979  1.00  0.00              
ATOM    532  CB  PHE A 164      41.509  46.381  77.232  1.00  0.00              
ATOM    533  CG  PHE A 164      42.620  46.146  76.241  1.00  0.00              
ATOM    534  CD1 PHE A 164      42.603  46.766  74.992  1.00  0.00              
ATOM    535  CD2 PHE A 164      43.710  45.345  76.576  1.00  0.00              
ATOM    536  CE1 PHE A 164      43.642  46.571  74.083  1.00  0.00              
ATOM    537  CE2 PHE A 164      44.755  45.143  75.671  1.00  0.00              
ATOM    538  CZ  PHE A 164      44.719  45.758  74.422  1.00  0.00              
ATOM    539  N   SER A 165      38.915  46.832  75.810  1.00  0.00              
ATOM    540  CA  SER A 165      38.166  47.242  74.639  1.00  0.00              
ATOM    541  C   SER A 165      38.490  48.691  74.301  1.00  0.00              
ATOM    542  O   SER A 165      38.949  49.446  75.162  1.00  0.00              
ATOM    543  CB  SER A 165      36.666  47.048  74.870  1.00  0.00              
ATOM    544  OG  SER A 165      36.183  47.906  75.885  1.00  0.00              
ATOM    545  N   PHE A 166      38.270  49.060  73.040  1.00  0.00              
ATOM    546  CA  PHE A 166      38.509  50.419  72.556  1.00  0.00              
ATOM    547  C   PHE A 166      37.687  50.714  71.294  1.00  0.00              
ATOM    548  O   PHE A 166      37.014  49.824  70.763  1.00  0.00              
ATOM    549  CB  PHE A 166      40.010  50.663  72.324  1.00  0.00              
ATOM    550  CG  PHE A 166      40.640  49.739  71.317  1.00  0.00              
ATOM    551  CD1 PHE A 166      41.063  48.467  71.684  1.00  0.00              
ATOM    552  CD2 PHE A 166      40.832  50.154  70.002  1.00  0.00              
ATOM    553  CE1 PHE A 166      41.653  47.618  70.756  1.00  0.00              
ATOM    554  CE2 PHE A 166      41.422  49.309  69.066  1.00  0.00              
ATOM    555  CZ  PHE A 166      41.834  48.040  69.445  1.00  0.00              
ATOM    556  N   GLN A 167      37.746  51.960  70.820  1.00  0.00              
ATOM    557  CA  GLN A 167      36.947  52.389  69.668  1.00  0.00              
ATOM    558  C   GLN A 167      37.656  53.387  68.763  1.00  0.00              
ATOM    559  O   GLN A 167      38.577  54.085  69.188  1.00  0.00              
ATOM    560  CB  GLN A 167      35.601  52.967  70.127  1.00  0.00              
ATOM    561  CG  GLN A 167      35.702  54.146  71.086  1.00  0.00              
ATOM    562  CD  GLN A 167      34.395  54.415  71.802  1.00  0.00              
ATOM    563  OE1 GLN A 167      33.431  54.892  71.203  1.00  0.00              
ATOM    564  NE2 GLN A 167      34.357  54.107  73.095  1.00  0.00              
ATOM    565  N   THR A 168      37.216  53.433  67.506  1.00  0.00              
ATOM    566  CA  THR A 168      37.606  54.475  66.560  1.00  0.00              
ATOM    567  C   THR A 168      36.356  55.289  66.217  1.00  0.00              
ATOM    568  O   THR A 168      35.366  55.248  66.958  1.00  0.00              
ATOM    569  CB  THR A 168      38.240  53.890  65.272  1.00  0.00              
ATOM    570  OG1 THR A 168      37.335  52.962  64.662  1.00  0.00              
ATOM    571  CG2 THR A 168      39.550  53.190  65.583  1.00  0.00              
ATOM    572  N   ALA A 169      36.405  56.023  65.105  1.00  0.00              
ATOM    573  CA  ALA A 169      35.264  56.813  64.637  1.00  0.00              
ATOM    574  C   ALA A 169      34.093  55.940  64.167  1.00  0.00              
ATOM    575  O   ALA A 169      32.928  56.301  64.358  1.00  0.00              
ATOM    576  CB  ALA A 169      35.697  57.773  63.532  1.00  0.00              
ATOM    577  N   ASP A 170      34.407  54.790  63.570  1.00  0.00              
ATOM    578  CA  ASP A 170      33.386  53.906  62.999  1.00  0.00              
ATOM    579  C   ASP A 170      33.233  52.561  63.717  1.00  0.00              
ATOM    580  O   ASP A 170      32.136  52.001  63.755  1.00  0.00              
ATOM    581  CB  ASP A 170      33.660  53.670  61.510  1.00  0.00              
ATOM    582  N   LYS A 171      34.322  52.047  64.285  1.00  0.00              
ATOM    583  CA  LYS A 171      34.335  50.667  64.788  1.00  0.00              
ATOM    584  C   LYS A 171      34.650  50.516  66.284  1.00  0.00              
ATOM    585  O   LYS A 171      35.396  51.307  66.859  1.00  0.00              
ATOM    586  CB  LYS A 171      35.303  49.810  63.957  1.00  0.00              
ATOM    587  CG  LYS A 171      34.911  49.644  62.491  1.00  0.00              
ATOM    588  CD  LYS A 171      35.934  48.812  61.727  1.00  0.00              
ATOM    589  CE  LYS A 171      35.589  48.735  60.249  1.00  0.00              
ATOM    590  NZ  LYS A 171      36.424  47.727  59.540  1.00  0.00              
ATOM    591  N   LEU A 172      34.066  49.488  66.897  1.00  0.00              
ATOM    592  CA  LEU A 172      34.373  49.109  68.275  1.00  0.00              
ATOM    593  C   LEU A 172      35.180  47.812  68.276  1.00  0.00              
ATOM    594  O   LEU A 172      34.858  46.871  67.542  1.00  0.00              
ATOM    595  CB  LEU A 172      33.091  48.918  69.093  1.00  0.00              
ATOM    596  CG  LEU A 172      31.971  49.959  68.996  1.00  0.00              
ATOM    597  CD1 LEU A 172      30.663  49.362  69.478  1.00  0.00              
ATOM    598  CD2 LEU A 172      32.299  51.233  69.764  1.00  0.00              
ATOM    599  N   TYR A 173      36.222  47.771  69.103  1.00  0.00              
ATOM    600  CA  TYR A 173      37.128  46.624  69.162  1.00  0.00              
ATOM    601  C   TYR A 173      37.162  46.009  70.565  1.00  0.00              
ATOM    602  O   TYR A 173      37.225  46.734  71.559  1.00  0.00              
ATOM    603  CB  TYR A 173      38.537  47.038  68.731  1.00  0.00              
ATOM    604  CG  TYR A 173      38.640  47.544  67.303  1.00  0.00              
ATOM    605  CD1 TYR A 173      39.141  46.729  66.291  1.00  0.00              
ATOM    606  CD2 TYR A 173      38.252  48.846  66.966  1.00  0.00              
ATOM    607  CE1 TYR A 173      39.246  47.193  64.974  1.00  0.00              
ATOM    608  CE2 TYR A 173      38.351  49.319  65.655  1.00  0.00              
ATOM    609  CZ  TYR A 173      38.846  48.488  64.664  1.00  0.00              
ATOM    610  OH  TYR A 173      38.945  48.946  63.366  1.00  0.00              
ATOM    611  N   PHE A 174      37.119  44.677  70.633  1.00  0.00              
ATOM    612  CA  PHE A 174      37.143  43.950  71.908  1.00  0.00              
ATOM    613  C   PHE A 174      38.199  42.842  71.901  1.00  0.00              
ATOM    614  O   PHE A 174      38.109  41.894  71.118  1.00  0.00              
ATOM    615  CB  PHE A 174      35.767  43.351  72.219  1.00  0.00              
ATOM    616  CG  PHE A 174      34.623  44.308  72.029  1.00  0.00              
ATOM    617  CD1 PHE A 174      33.894  44.317  70.839  1.00  0.00              
ATOM    618  CD2 PHE A 174      34.261  45.191  73.041  1.00  0.00              
ATOM    619  CE1 PHE A 174      32.826  45.195  70.658  1.00  0.00              
ATOM    620  CE2 PHE A 174      33.193  46.077  72.867  1.00  0.00              
ATOM    621  CZ  PHE A 174      32.475  46.078  71.672  1.00  0.00              
ATOM    622  N   VAL A 175      39.191  42.964  72.780  1.00  0.00              
ATOM    623  CA  VAL A 175      40.313  42.022  72.833  1.00  0.00              
ATOM    624  C   VAL A 175      40.022  40.879  73.805  1.00  0.00              
ATOM    625  O   VAL A 175      39.858  41.099  75.010  1.00  0.00              
ATOM    626  CB  VAL A 175      41.636  42.722  73.219  1.00  0.00              
ATOM    627  CG1 VAL A 175      42.797  41.754  73.129  1.00  0.00              
ATOM    628  CG2 VAL A 175      41.890  43.919  72.317  1.00  0.00              
ATOM    629  N   LEU A 176      39.965  39.663  73.261  1.00  0.00              
ATOM    630  CA  LEU A 176      39.608  38.459  74.010  1.00  0.00              
ATOM    631  C   LEU A 176      40.761  37.453  74.009  1.00  0.00              
ATOM    632  O   LEU A 176      41.713  37.605  73.242  1.00  0.00              
ATOM    633  CB  LEU A 176      38.359  37.822  73.391  1.00  0.00              
ATOM    634  CG  LEU A 176      37.182  38.743  73.029  1.00  0.00              
ATOM    635  CD1 LEU A 176      36.242  38.075  72.051  1.00  0.00              
ATOM    636  CD2 LEU A 176      36.422  39.215  74.259  1.00  0.00              
ATOM    637  N   ASP A 177      40.685  36.440  74.874  1.00  0.00              
ATOM    638  CA  ASP A 177      41.622  35.309  74.830  1.00  0.00              
ATOM    639  C   ASP A 177      41.454  34.577  73.506  1.00  0.00              
ATOM    640  O   ASP A 177      40.327  34.383  73.043  1.00  0.00              
ATOM    641  CB  ASP A 177      41.338  34.288  75.943  1.00  0.00              
ATOM    642  CG  ASP A 177      41.519  34.846  77.338  1.00  0.00              
ATOM    643  OD1 ASP A 177      42.469  35.621  77.580  1.00  0.00              
ATOM    644  OD2 ASP A 177      40.707  34.474  78.210  1.00  0.00              
ATOM    645  N   TYR A 178      42.563  34.163  72.902  1.00  0.00              
ATOM    646  CA  TYR A 178      42.484  33.281  71.751  1.00  0.00              
ATOM    647  C   TYR A 178      42.385  31.849  72.242  1.00  0.00              
ATOM    648  O   TYR A 178      43.303  31.351  72.887  1.00  0.00              
ATOM    649  CB  TYR A 178      43.689  33.441  70.822  1.00  0.00              
ATOM    650  CG  TYR A 178      43.635  32.481  69.656  1.00  0.00              
ATOM    651  CD1 TYR A 178      42.793  32.724  68.572  1.00  0.00              
ATOM    652  CD2 TYR A 178      44.399  31.313  69.653  1.00  0.00              
ATOM    653  CE1 TYR A 178      42.723  31.837  67.504  1.00  0.00              
ATOM    654  CE2 TYR A 178      44.336  30.418  68.591  1.00  0.00              
ATOM    655  CZ  TYR A 178      43.497  30.687  67.519  1.00  0.00              
ATOM    656  OH  TYR A 178      43.428  29.808  66.462  1.00  0.00              
ATOM    657  N   ILE A 179      41.270  31.193  71.930  1.00  0.00              
ATOM    658  CA  ILE A 179      41.003  29.839  72.428  1.00  0.00              
ATOM    659  C   ILE A 179      41.331  28.796  71.359  1.00  0.00              
ATOM    660  O   ILE A 179      40.654  28.711  70.331  1.00  0.00              
ATOM    661  CB  ILE A 179      39.539  29.686  72.925  1.00  0.00              
ATOM    662  CG1 ILE A 179      39.161  30.816  73.894  1.00  0.00              
ATOM    663  CG2 ILE A 179      39.324  28.324  73.567  1.00  0.00              
ATOM    664  CD1 ILE A 179      40.024  30.894  75.155  1.00  0.00              
ATOM    665  N   ASN A 180      42.366  28.000  71.618  1.00  0.00              
ATOM    666  CA  ASN A 180      42.956  27.142  70.590  1.00  0.00              
ATOM    667  C   ASN A 180      42.686  25.643  70.726  1.00  0.00              
ATOM    668  O   ASN A 180      43.258  24.846  69.987  1.00  0.00              
ATOM    669  CB  ASN A 180      44.468  27.403  70.484  1.00  0.00              
ATOM    670  CG  ASN A 180      45.248  26.874  71.682  1.00  0.00              
ATOM    671  OD1 ASN A 180      44.686  26.260  72.599  1.00  0.00              
ATOM    672  ND2 ASN A 180      46.557  27.108  71.675  1.00  0.00              
ATOM    673  N   GLY A 181      41.820  25.262  71.661  1.00  0.00              
ATOM    674  CA  GLY A 181      41.495  23.852  71.874  1.00  0.00              
ATOM    675  C   GLY A 181      40.479  23.296  70.894  1.00  0.00              
ATOM    676  O   GLY A 181      40.109  22.124  70.976  1.00  0.00              
ATOM    677  N   GLY A 182      40.028  24.138  69.968  1.00  0.00              
ATOM    678  CA  GLY A 182      39.065  23.742  68.947  1.00  0.00              
ATOM    679  C   GLY A 182      37.631  23.900  69.410  1.00  0.00              
ATOM    680  O   GLY A 182      37.355  23.902  70.613  1.00  0.00              
ATOM    681  N   GLU A 183      36.714  24.030  68.457  1.00  0.00              
ATOM    682  CA  GLU A 183      35.291  24.071  68.770  1.00  0.00              
ATOM    683  C   GLU A 183      34.871  22.722  69.338  1.00  0.00              
ATOM    684  O   GLU A 183      35.359  21.675  68.894  1.00  0.00              
ATOM    685  CB  GLU A 183      34.479  24.403  67.522  1.00  0.00              
ATOM    686  CG  GLU A 183      34.872  25.723  66.894  1.00  0.00              
ATOM    687  CD  GLU A 183      34.543  25.808  65.421  1.00  0.00              
ATOM    688  OE1 GLU A 183      33.340  25.809  65.067  1.00  0.00              
ATOM    689  OE2 GLU A 183      35.497  25.888  64.615  1.00  0.00              
ATOM    690  N   LEU A 184      33.983  22.743  70.330  1.00  0.00              
ATOM    691  CA  LEU A 184      33.518  21.504  70.942  1.00  0.00              
ATOM    692  C   LEU A 184      32.978  20.552  69.883  1.00  0.00              
ATOM    693  O   LEU A 184      33.321  19.367  69.873  1.00  0.00              
ATOM    694  CB  LEU A 184      32.447  21.766  72.008  1.00  0.00              
ATOM    695  CG  LEU A 184      31.914  20.516  72.720  1.00  0.00              
ATOM    696  CD1 LEU A 184      33.041  19.768  73.415  1.00  0.00              
ATOM    697  CD2 LEU A 184      30.794  20.836  73.699  1.00  0.00              
ATOM    698  N   PHE A 185      32.155  21.086  68.987  1.00  0.00              
ATOM    699  CA  PHE A 185      31.471  20.273  67.989  1.00  0.00              
ATOM    700  C   PHE A 185      32.359  19.772  66.837  1.00  0.00              
ATOM    701  O   PHE A 185      31.972  18.869  66.094  1.00  0.00              
ATOM    702  CB  PHE A 185      30.212  20.985  67.496  1.00  0.00              
ATOM    703  CG  PHE A 185      29.055  20.874  68.448  1.00  0.00              
ATOM    704  CD1 PHE A 185      29.187  21.260  69.779  1.00  0.00              
ATOM    705  CD2 PHE A 185      27.834  20.381  68.019  1.00  0.00              
ATOM    706  CE1 PHE A 185      28.117  21.153  70.673  1.00  0.00              
ATOM    707  CE2 PHE A 185      26.762  20.273  68.900  1.00  0.00              
ATOM    708  CZ  PHE A 185      26.908  20.658  70.234  1.00  0.00              
ATOM    709  N   TYR A 186      33.547  20.350  66.701  1.00  0.00              
ATOM    710  CA  TYR A 186      34.557  19.787  65.817  1.00  0.00              
ATOM    711  C   TYR A 186      35.033  18.433  66.362  1.00  0.00              
ATOM    712  O   TYR A 186      35.254  17.489  65.599  1.00  0.00              
ATOM    713  CB  TYR A 186      35.740  20.748  65.648  1.00  0.00              
ATOM    714  CG  TYR A 186      36.999  20.088  65.114  1.00  0.00              
ATOM    715  CD1 TYR A 186      37.121  19.768  63.762  1.00  0.00              
ATOM    716  CD2 TYR A 186      38.066  19.773  65.965  1.00  0.00              
ATOM    717  CE1 TYR A 186      38.270  19.162  63.265  1.00  0.00              
ATOM    718  CE2 TYR A 186      39.218  19.161  65.476  1.00  0.00              
ATOM    719  CZ  TYR A 186      39.313  18.863  64.124  1.00  0.00              
ATOM    720  OH  TYR A 186      40.441  18.257  63.624  1.00  0.00              
ATOM    721  N   HIS A 187      35.200  18.355  67.680  1.00  0.00              
ATOM    722  CA  HIS A 187      35.593  17.116  68.338  1.00  0.00              
ATOM    723  C   HIS A 187      34.450  16.096  68.323  1.00  0.00              
ATOM    724  O   HIS A 187      34.692  14.896  68.213  1.00  0.00              
ATOM    725  CB  HIS A 187      36.077  17.400  69.760  1.00  0.00              
ATOM    726  CG  HIS A 187      37.286  18.278  69.814  1.00  0.00              
ATOM    727  ND1 HIS A 187      38.518  17.881  69.335  1.00  0.00              
ATOM    728  CD2 HIS A 187      37.452  19.540  70.279  1.00  0.00              
ATOM    729  CE1 HIS A 187      39.389  18.860  69.501  1.00  0.00              
ATOM    730  NE2 HIS A 187      38.770  19.877  70.073  1.00  0.00              
ATOM    731  N   LEU A 188      33.212  16.590  68.403  1.00  0.00              
ATOM    732  CA  LEU A 188      32.013  15.755  68.299  1.00  0.00              
ATOM    733  C   LEU A 188      31.861  15.166  66.894  1.00  0.00              
ATOM    734  O   LEU A 188      31.555  13.976  66.741  1.00  0.00              
ATOM    735  CB  LEU A 188      30.760  16.549  68.686  1.00  0.00              
ATOM    736  CG  LEU A 188      29.408  15.829  68.731  1.00  0.00              
ATOM    737  CD1 LEU A 188      29.372  14.807  69.858  1.00  0.00              
ATOM    738  CD2 LEU A 188      28.266  16.829  68.888  1.00  0.00              
ATOM    739  N   GLN A 189      32.074  16.008  65.882  1.00  0.00              
ATOM    740  CA  GLN A 189      32.111  15.587  64.482  1.00  0.00              
ATOM    741  C   GLN A 189      33.066  14.407  64.267  1.00  0.00              
ATOM    742  O   GLN A 189      32.689  13.397  63.673  1.00  0.00              
ATOM    743  CB  GLN A 189      32.497  16.778  63.590  1.00  0.00              
ATOM    744  CG  GLN A 189      32.874  16.441  62.141  1.00  0.00              
ATOM    745  CD  GLN A 189      34.389  16.348  61.906  1.00  0.00              
ATOM    746  OE1 GLN A 189      35.179  17.075  62.514  1.00  0.00              
ATOM    747  NE2 GLN A 189      34.791  15.453  61.006  1.00  0.00              
ATOM    748  N   ARG A 190      34.294  14.539  64.769  1.00  0.00              
ATOM    749  CA  ARG A 190      35.341  13.544  64.560  1.00  0.00              
ATOM    750  C   ARG A 190      35.050  12.216  65.259  1.00  0.00              
ATOM    751  O   ARG A 190      35.738  11.221  65.028  1.00  0.00              
ATOM    752  CB  ARG A 190      36.700  14.092  65.017  1.00  0.00              
ATOM    753  CG  ARG A 190      37.399  14.975  63.987  1.00  0.00              
ATOM    754  CD  ARG A 190      38.800  15.413  64.444  1.00  0.00              
ATOM    755  NE  ARG A 190      39.714  14.289  64.667  1.00  0.00              
ATOM    756  CZ  ARG A 190      40.384  13.646  63.710  1.00  0.00              
ATOM    757  NH1 ARG A 190      41.184  12.638  64.030  1.00  0.00              
ATOM    758  NH2 ARG A 190      40.262  13.999  62.433  1.00  0.00              
ATOM    759  N   GLU A 191      34.022  12.205  66.104  1.00  0.00              
ATOM    760  CA  GLU A 191      33.744  11.057  66.964  1.00  0.00              
ATOM    761  C   GLU A 191      32.304  10.546  66.857  1.00  0.00              
ATOM    762  O   GLU A 191      31.951   9.556  67.500  1.00  0.00              
ATOM    763  CB  GLU A 191      34.084  11.417  68.415  1.00  0.00              
ATOM    764  CG  GLU A 191      35.582  11.702  68.653  1.00  0.00              
ATOM    765  CD  GLU A 191      35.860  12.357  70.003  1.00  0.00              
ATOM    766  OE1 GLU A 191      35.237  11.935  71.005  1.00  0.00              
ATOM    767  OE2 GLU A 191      36.701  13.290  70.065  1.00  0.00              
ATOM    768  N   ARG A 192      31.494  11.223  66.035  1.00  0.00              
ATOM    769  CA  ARG A 192      30.044  10.962  65.868  1.00  0.00              
ATOM    770  C   ARG A 192      29.211  11.336  67.103  1.00  0.00              
ATOM    771  O   ARG A 192      28.233  12.088  66.996  1.00  0.00              
ATOM    772  CB  ARG A 192      29.777   9.514  65.429  1.00  0.00              
ATOM    773  N   CYS A 193      29.609  10.821  68.267  1.00  0.00              
ATOM    774  CA  CYS A 193      28.974  11.166  69.543  1.00  0.00              
ATOM    775  C   CYS A 193      29.945  10.984  70.706  1.00  0.00              
ATOM    776  O   CYS A 193      31.000  10.373  70.549  1.00  0.00              
ATOM    777  CB  CYS A 193      27.703  10.332  69.767  1.00  0.00              
ATOM    778  SG  CYS A 193      27.898   8.559  69.433  1.00  0.00              
ATOM    779  N   PHE A 194      29.581  11.529  71.863  1.00  0.00              
ATOM    780  CA  PHE A 194      30.370  11.372  73.079  1.00  0.00              
ATOM    781  C   PHE A 194      29.762  10.310  73.986  1.00  0.00              
ATOM    782  O   PHE A 194      28.551  10.135  74.011  1.00  0.00              
ATOM    783  CB  PHE A 194      30.436  12.692  73.861  1.00  0.00              
ATOM    784  CG  PHE A 194      31.195  13.790  73.165  1.00  0.00              
ATOM    785  CD1 PHE A 194      32.307  13.510  72.377  1.00  0.00              
ATOM    786  CD2 PHE A 194      30.819  15.115  73.335  1.00  0.00              
ATOM    787  CE1 PHE A 194      33.011  14.534  71.746  1.00  0.00              
ATOM    788  CE2 PHE A 194      31.522  16.138  72.715  1.00  0.00              
ATOM    789  CZ  PHE A 194      32.621  15.843  71.920  1.00  0.00              
ATOM    790  N   LEU A 195      30.604   9.618  74.744  1.00  0.00              
ATOM    791  CA  LEU A 195      30.123   8.772  75.830  1.00  0.00              
ATOM    792  C   LEU A 195      29.556   9.713  76.885  1.00  0.00              
ATOM    793  O   LEU A 195      29.903  10.894  76.902  1.00  0.00              
ATOM    794  CB  LEU A 195      31.250   7.901  76.405  1.00  0.00              
ATOM    795  CG  LEU A 195      32.093   7.036  75.448  1.00  0.00              
ATOM    796  CD1 LEU A 195      33.138   6.210  76.208  1.00  0.00              
ATOM    797  CD2 LEU A 195      31.242   6.130  74.567  1.00  0.00              
ATOM    798  N   GLU A 196      28.681   9.195  77.746  1.00  0.00              
ATOM    799  CA  GLU A 196      27.995  10.020  78.745  1.00  0.00              
ATOM    800  C   GLU A 196      28.904  10.727  79.760  1.00  0.00              
ATOM    801  O   GLU A 196      28.688  11.911  80.022  1.00  0.00              
ATOM    802  CB  GLU A 196      26.889   9.239  79.456  1.00  0.00              
ATOM    803  CG  GLU A 196      25.616   9.142  78.643  1.00  0.00              
ATOM    804  CD  GLU A 196      24.595   8.216  79.260  1.00  0.00              
ATOM    805  OE1 GLU A 196      24.084   8.550  80.352  1.00  0.00              
ATOM    806  OE2 GLU A 196      24.307   7.159  78.650  1.00  0.00              
ATOM    807  N   PRO A 197      29.908  10.018  80.335  1.00  0.00              
ATOM    808  CA  PRO A 197      30.803  10.690  81.284  1.00  0.00              
ATOM    809  C   PRO A 197      31.420  11.972  80.715  1.00  0.00              
ATOM    810  O   PRO A 197      31.488  12.985  81.415  1.00  0.00              
ATOM    811  CB  PRO A 197      31.898   9.648  81.536  1.00  0.00              
ATOM    812  CG  PRO A 197      31.239   8.356  81.291  1.00  0.00              
ATOM    813  CD  PRO A 197      30.266   8.597  80.174  1.00  0.00              
ATOM    814  N   ARG A 198      31.848  11.924  79.455  1.00  0.00              
ATOM    815  CA  ARG A 198      32.443  13.077  78.788  1.00  0.00              
ATOM    816  C   ARG A 198      31.390  14.148  78.488  1.00  0.00              
ATOM    817  O   ARG A 198      31.595  15.327  78.791  1.00  0.00              
ATOM    818  CB  ARG A 198      33.145  12.632  77.510  1.00  0.00              
ATOM    819  CG  ARG A 198      33.755  13.759  76.721  1.00  0.00              
ATOM    820  CD  ARG A 198      34.584  13.211  75.597  1.00  0.00              
ATOM    821  NE  ARG A 198      35.176  14.274  74.794  1.00  0.00              
ATOM    822  CZ  ARG A 198      35.828  14.066  73.658  1.00  0.00              
ATOM    823  NH1 ARG A 198      35.965  12.834  73.199  1.00  0.00              
ATOM    824  NH2 ARG A 198      36.335  15.086  72.978  1.00  0.00              
ATOM    825  N   ALA A 199      30.267  13.727  77.902  1.00  0.00              
ATOM    826  CA  ALA A 199      29.120  14.606  77.679  1.00  0.00              
ATOM    827  C   ALA A 199      28.674  15.288  78.970  1.00  0.00              
ATOM    828  O   ALA A 199      28.352  16.475  78.970  1.00  0.00              
ATOM    829  CB  ALA A 199      27.970  13.831  77.064  1.00  0.00              
ATOM    830  N   ARG A 200      28.673  14.528  80.065  1.00  0.00              
ATOM    831  CA  ARG A 200      28.285  15.028  81.384  1.00  0.00              
ATOM    832  C   ARG A 200      29.200  16.163  81.829  1.00  0.00              
ATOM    833  O   ARG A 200      28.726  17.201  82.298  1.00  0.00              
ATOM    834  CB  ARG A 200      28.299  13.892  82.411  1.00  0.00              
ATOM    835  CG  ARG A 200      27.822  14.287  83.794  1.00  0.00              
ATOM    836  CD  ARG A 200      27.670  13.087  84.708  1.00  0.00              
ATOM    837  NE  ARG A 200      28.904  12.323  84.821  1.00  0.00              
ATOM    838  CZ  ARG A 200      29.006  11.013  84.602  1.00  0.00              
ATOM    839  NH1 ARG A 200      27.936  10.296  84.276  1.00  0.00              
ATOM    840  NH2 ARG A 200      30.187  10.414  84.728  1.00  0.00              
ATOM    841  N   PHE A 201      30.508  15.959  81.661  1.00  0.00              
ATOM    842  CA  PHE A 201      31.525  16.950  82.025  1.00  0.00              
ATOM    843  C   PHE A 201      31.308  18.291  81.299  1.00  0.00              
ATOM    844  O   PHE A 201      31.321  19.351  81.931  1.00  0.00              
ATOM    845  CB  PHE A 201      32.924  16.378  81.754  1.00  0.00              
ATOM    846  CG  PHE A 201      34.053  17.335  82.055  1.00  0.00              
ATOM    847  CD1 PHE A 201      34.644  17.361  83.317  1.00  0.00              
ATOM    848  CD2 PHE A 201      34.522  18.212  81.075  1.00  0.00              
ATOM    849  CE1 PHE A 201      35.674  18.243  83.598  1.00  0.00              
ATOM    850  CE2 PHE A 201      35.550  19.094  81.350  1.00  0.00              
ATOM    851  CZ  PHE A 201      36.130  19.110  82.617  1.00  0.00              
ATOM    852  N   TYR A 202      31.088  18.245  79.985  1.00  0.00              
ATOM    853  CA  TYR A 202      30.857  19.469  79.214  1.00  0.00              
ATOM    854  C   TYR A 202      29.540  20.135  79.564  1.00  0.00              
ATOM    855  O   TYR A 202      29.476  21.365  79.678  1.00  0.00              
ATOM    856  CB  TYR A 202      30.901  19.212  77.712  1.00  0.00              
ATOM    857  CG  TYR A 202      32.213  18.687  77.210  1.00  0.00              
ATOM    858  CD1 TYR A 202      33.420  19.223  77.649  1.00  0.00              
ATOM    859  CD2 TYR A 202      32.247  17.665  76.271  1.00  0.00              
ATOM    860  CE1 TYR A 202      34.627  18.733  77.176  1.00  0.00              
ATOM    861  CE2 TYR A 202      33.449  17.171  75.787  1.00  0.00              
ATOM    862  CZ  TYR A 202      34.632  17.705  76.241  1.00  0.00              
ATOM    863  OH  TYR A 202      35.815  17.200  75.756  1.00  0.00              
ATOM    864  N   ALA A 203      28.493  19.328  79.722  1.00  0.00              
ATOM    865  CA  ALA A 203      27.178  19.840  80.107  1.00  0.00              
ATOM    866  C   ALA A 203      27.240  20.523  81.473  1.00  0.00              
ATOM    867  O   ALA A 203      26.610  21.564  81.675  1.00  0.00              
ATOM    868  CB  ALA A 203      26.131  18.722  80.104  1.00  0.00              
ATOM    869  N   ALA A 204      28.010  19.946  82.396  1.00  0.00              
ATOM    870  CA  ALA A 204      28.148  20.496  83.745  1.00  0.00              
ATOM    871  C   ALA A 204      28.841  21.863  83.750  1.00  0.00              
ATOM    872  O   ALA A 204      28.388  22.785  84.434  1.00  0.00              
ATOM    873  CB  ALA A 204      28.874  19.511  84.659  1.00  0.00              
ATOM    874  N   GLU A 205      29.920  21.999  82.978  1.00  0.00              
ATOM    875  CA  GLU A 205      30.612  23.288  82.846  1.00  0.00              
ATOM    876  C   GLU A 205      29.717  24.364  82.227  1.00  0.00              
ATOM    877  O   GLU A 205      29.677  25.496  82.712  1.00  0.00              
ATOM    878  CB  GLU A 205      31.934  23.146  82.074  1.00  0.00              
ATOM    879  CG  GLU A 205      32.934  22.222  82.768  1.00  0.00              
ATOM    880  CD  GLU A 205      34.336  22.247  82.164  1.00  0.00              
ATOM    881  OE1 GLU A 205      34.467  22.344  80.923  1.00  0.00              
ATOM    882  OE2 GLU A 205      35.315  22.147  82.944  1.00  0.00              
ATOM    883  N   ILE A 206      28.986  24.009  81.173  1.00  0.00              
ATOM    884  CA  ILE A 206      28.056  24.954  80.554  1.00  0.00              
ATOM    885  C   ILE A 206      26.961  25.340  81.555  1.00  0.00              
ATOM    886  O   ILE A 206      26.641  26.527  81.707  1.00  0.00              
ATOM    887  CB  ILE A 206      27.439  24.404  79.238  1.00  0.00              
ATOM    888  CG1 ILE A 206      28.519  24.223  78.169  1.00  0.00              
ATOM    889  CG2 ILE A 206      26.356  25.337  78.724  1.00  0.00              
ATOM    890  CD1 ILE A 206      28.140  23.248  77.075  1.00  0.00              
ATOM    891  N   ALA A 207      26.411  24.342  82.243  1.00  0.00              
ATOM    892  CA  ALA A 207      25.381  24.570  83.258  1.00  0.00              
ATOM    893  C   ALA A 207      25.825  25.532  84.364  1.00  0.00              
ATOM    894  O   ALA A 207      25.027  26.357  84.828  1.00  0.00              
ATOM    895  CB  ALA A 207      24.910  23.244  83.861  1.00  0.00              
ATOM    896  N   SER A 208      27.083  25.435  84.787  1.00  0.00              
ATOM    897  CA  SER A 208      27.546  26.263  85.888  1.00  0.00              
ATOM    898  C   SER A 208      27.666  27.727  85.461  1.00  0.00              
ATOM    899  O   SER A 208      27.320  28.641  86.227  1.00  0.00              
ATOM    900  CB  SER A 208      28.857  25.733  86.468  1.00  0.00              
ATOM    901  OG  SER A 208      29.954  26.108  85.666  1.00  0.00              
ATOM    902  N   ALA A 209      28.129  27.940  84.230  1.00  0.00              
ATOM    903  CA  ALA A 209      28.246  29.281  83.678  1.00  0.00              
ATOM    904  C   ALA A 209      26.871  29.912  83.507  1.00  0.00              
ATOM    905  O   ALA A 209      26.686  31.097  83.800  1.00  0.00              
ATOM    906  CB  ALA A 209      28.987  29.253  82.351  1.00  0.00              
ATOM    907  N   LEU A 210      25.910  29.123  83.030  1.00  0.00              
ATOM    908  CA  LEU A 210      24.551  29.621  82.823  1.00  0.00              
ATOM    909  C   LEU A 210      23.910  29.962  84.157  1.00  0.00              
ATOM    910  O   LEU A 210      23.237  30.989  84.285  1.00  0.00              
ATOM    911  CB  LEU A 210      23.686  28.588  82.099  1.00  0.00              
ATOM    912  CG  LEU A 210      23.974  28.252  80.642  1.00  0.00              
ATOM    913  CD1 LEU A 210      22.971  27.212  80.162  1.00  0.00              
ATOM    914  CD2 LEU A 210      23.922  29.504  79.776  1.00  0.00              
ATOM    915  N   GLY A 211      24.128  29.089  85.142  1.00  0.00              
ATOM    916  CA  GLY A 211      23.572  29.263  86.474  1.00  0.00              
ATOM    917  C   GLY A 211      24.167  30.470  87.158  1.00  0.00              
ATOM    918  O   GLY A 211      23.461  31.220  87.831  1.00  0.00              
ATOM    919  N   TYR A 212      25.474  30.657  86.983  1.00  0.00              
ATOM    920  CA  TYR A 212      26.143  31.854  87.480  1.00  0.00              
ATOM    921  C   TYR A 212      25.573  33.118  86.849  1.00  0.00              
ATOM    922  O   TYR A 212      25.285  34.087  87.559  1.00  0.00              
ATOM    923  CB  TYR A 212      27.656  31.794  87.256  1.00  0.00              
ATOM    924  CG  TYR A 212      28.358  32.990  87.846  1.00  0.00              
ATOM    925  CD1 TYR A 212      28.358  33.205  89.227  1.00  0.00              
ATOM    926  CD2 TYR A 212      28.997  33.926  87.026  1.00  0.00              
ATOM    927  CE1 TYR A 212      28.992  34.312  89.780  1.00  0.00              
ATOM    928  CE2 TYR A 212      29.637  35.035  87.568  1.00  0.00              
ATOM    929  CZ  TYR A 212      29.628  35.224  88.947  1.00  0.00              
ATOM    930  OH  TYR A 212      30.258  36.316  89.501  1.00  0.00              
ATOM    931  N   LEU A 213      25.408  33.103  85.524  1.00  0.00              
ATOM    932  CA  LEU A 213      24.860  34.251  84.797  1.00  0.00              
ATOM    933  C   LEU A 213      23.457  34.615  85.281  1.00  0.00              
ATOM    934  O   LEU A 213      23.163  35.797  85.502  1.00  0.00              
ATOM    935  CB  LEU A 213      24.864  34.004  83.283  1.00  0.00              
ATOM    936  CG  LEU A 213      26.186  34.136  82.512  1.00  0.00              
ATOM    937  CD1 LEU A 213      26.013  33.636  81.089  1.00  0.00              
ATOM    938  CD2 LEU A 213      26.711  35.575  82.507  1.00  0.00              
ATOM    939  N   HIS A 214      22.607  33.602  85.466  1.00  0.00              
ATOM    940  CA  HIS A 214      21.243  33.821  85.962  1.00  0.00              
ATOM    941  C   HIS A 214      21.210  34.480  87.350  1.00  0.00              
ATOM    942  O   HIS A 214      20.348  35.324  87.614  1.00  0.00              
ATOM    943  CB  HIS A 214      20.427  32.523  85.960  1.00  0.00              
ATOM    944  CG  HIS A 214      20.182  31.953  84.594  1.00  0.00              
ATOM    945  ND1 HIS A 214      19.693  30.676  84.401  1.00  0.00              
ATOM    946  CD2 HIS A 214      20.376  32.468  83.357  1.00  0.00              
ATOM    947  CE1 HIS A 214      19.587  30.435  83.106  1.00  0.00              
ATOM    948  NE2 HIS A 214      19.998  31.506  82.450  1.00  0.00              
ATOM    949  N   SER A 215      22.155  34.114  88.221  1.00  0.00              
ATOM    950  CA  SER A 215      22.251  34.714  89.561  1.00  0.00              
ATOM    951  C   SER A 215      22.543  36.218  89.523  1.00  0.00              
ATOM    952  O   SER A 215      22.177  36.953  90.447  1.00  0.00              
ATOM    953  CB  SER A 215      23.286  33.987  90.428  1.00  0.00              
ATOM    954  OG  SER A 215      24.609  34.400  90.140  1.00  0.00              
ATOM    955  N   LEU A 216      23.200  36.661  88.451  1.00  0.00              
ATOM    956  CA  LEU A 216      23.475  38.084  88.227  1.00  0.00              
ATOM    957  C   LEU A 216      22.430  38.712  87.298  1.00  0.00              
ATOM    958  O   LEU A 216      22.611  39.829  86.799  1.00  0.00              
ATOM    959  CB  LEU A 216      24.886  38.281  87.660  1.00  0.00              
ATOM    960  CG  LEU A 216      26.081  37.795  88.487  1.00  0.00              
ATOM    961  CD1 LEU A 216      27.292  37.653  87.588  1.00  0.00              
ATOM    962  CD2 LEU A 216      26.386  38.727  89.647  1.00  0.00              
ATOM    963  N   ASN A 217      21.339  37.978  87.077  1.00  0.00              
ATOM    964  CA  ASN A 217      20.199  38.444  86.283  1.00  0.00              
ATOM    965  C   ASN A 217      20.524  38.624  84.788  1.00  0.00              
ATOM    966  O   ASN A 217      19.957  39.485  84.117  1.00  0.00              
ATOM    967  CB  ASN A 217      19.594  39.717  86.902  1.00  0.00              
ATOM    968  CG  ASN A 217      18.087  39.811  86.710  1.00  0.00              
ATOM    969  OD1 ASN A 217      17.393  38.801  86.572  1.00  0.00              
ATOM    970  ND2 ASN A 217      17.573  41.035  86.711  1.00  0.00              
ATOM    971  N   ILE A 218      21.435  37.791  84.283  1.00  0.00              
ATOM    972  CA  ILE A 218      21.819  37.781  82.870  1.00  0.00              
ATOM    973  C   ILE A 218      21.384  36.462  82.223  1.00  0.00              
ATOM    974  O   ILE A 218      21.566  35.383  82.797  1.00  0.00              
ATOM    975  CB  ILE A 218      23.350  37.967  82.694  1.00  0.00              
ATOM    976  CG1 ILE A 218      23.781  39.355  83.176  1.00  0.00              
ATOM    977  CG2 ILE A 218      23.773  37.746  81.233  1.00  0.00              
ATOM    978  CD1 ILE A 218      25.215  39.425  83.652  1.00  0.00              
ATOM    979  N   VAL A 219      20.815  36.572  81.025  1.00  0.00              
ATOM    980  CA  VAL A 219      20.342  35.429  80.257  1.00  0.00              
ATOM    981  C   VAL A 219      21.153  35.304  78.966  1.00  0.00              
ATOM    982  O   VAL A 219      21.372  36.303  78.274  1.00  0.00              
ATOM    983  CB  VAL A 219      18.834  35.578  79.942  1.00  0.00              
ATOM    984  CG1 VAL A 219      18.368  34.511  78.956  1.00  0.00              
ATOM    985  CG2 VAL A 219      18.022  35.508  81.227  1.00  0.00              
ATOM    986  N   TYR A 220      21.584  34.081  78.648  1.00  0.00              
ATOM    987  CA  TYR A 220      22.421  33.818  77.465  1.00  0.00              
ATOM    988  C   TYR A 220      21.675  34.008  76.138  1.00  0.00              
ATOM    989  O   TYR A 220      22.251  34.499  75.165  1.00  0.00              
ATOM    990  CB  TYR A 220      23.040  32.425  77.526  1.00  0.00              
ATOM    991  CG  TYR A 220      24.399  32.339  76.869  1.00  0.00              
ATOM    992  CD1 TYR A 220      25.563  32.273  77.638  1.00  0.00              
ATOM    993  CD2 TYR A 220      24.528  32.328  75.477  1.00  0.00              
ATOM    994  CE1 TYR A 220      26.821  32.197  77.035  1.00  0.00              
ATOM    995  CE2 TYR A 220      25.777  32.254  74.869  1.00  0.00              
ATOM    996  CZ  TYR A 220      26.915  32.185  75.653  1.00  0.00              
ATOM    997  OH  TYR A 220      28.145  32.120  75.046  1.00  0.00              
ATOM    998  N   ARG A 221      20.403  33.606  76.107  1.00  0.00              
ATOM    999  CA  ARG A 221      19.478  33.895  74.996  1.00  0.00              
ATOM   1000  C   ARG A 221      19.564  32.911  73.837  1.00  0.00              
ATOM   1001  O   ARG A 221      18.542  32.352  73.418  1.00  0.00              
ATOM   1002  CB  ARG A 221      19.654  35.325  74.455  1.00  0.00              
ATOM   1003  CG  ARG A 221      19.373  36.434  75.448  1.00  0.00              
ATOM   1004  CD  ARG A 221      19.829  37.776  74.894  1.00  0.00              
ATOM   1005  NE  ARG A 221      19.032  38.197  73.744  1.00  0.00              
ATOM   1006  CZ  ARG A 221      18.149  39.191  73.766  1.00  0.00              
ATOM   1007  NH1 ARG A 221      17.950  39.885  74.880  1.00  0.00              
ATOM   1008  NH2 ARG A 221      17.469  39.498  72.671  1.00  0.00              
ATOM   1009  N   ASP A 222      20.776  32.715  73.315  1.00  0.00              
ATOM   1010  CA  ASP A 222      20.960  31.982  72.067  1.00  0.00              
ATOM   1011  C   ASP A 222      22.234  31.135  72.018  1.00  0.00              
ATOM   1012  O   ASP A 222      22.954  31.150  71.021  1.00  0.00              
ATOM   1013  CB  ASP A 222      20.894  32.949  70.864  1.00  0.00              
ATOM   1014  CG  ASP A 222      21.829  34.151  71.010  1.00  0.00              
ATOM   1015  OD1 ASP A 222      22.976  33.995  71.484  1.00  0.00              
ATOM   1016  OD2 ASP A 222      21.417  35.263  70.637  1.00  0.00              
ATOM   1017  N   LEU A 223      22.502  30.389  73.086  1.00  0.00              
ATOM   1018  CA  LEU A 223      23.631  29.461  73.112  1.00  0.00              
ATOM   1019  C   LEU A 223      23.584  28.505  71.912  1.00  0.00              
ATOM   1020  O   LEU A 223      22.578  27.831  71.687  1.00  0.00              
ATOM   1021  CB  LEU A 223      23.651  28.692  74.436  1.00  0.00              
ATOM   1022  CG  LEU A 223      24.625  27.527  74.643  1.00  0.00              
ATOM   1023  CD1 LEU A 223      26.067  27.996  74.655  1.00  0.00              
ATOM   1024  CD2 LEU A 223      24.288  26.787  75.937  1.00  0.00              
ATOM   1025  N   LYS A 224      24.679  28.477  71.151  1.00  0.00              
ATOM   1026  CA  LYS A 224      24.801  27.706  69.906  1.00  0.00              
ATOM   1027  C   LYS A 224      26.114  26.947  69.916  1.00  0.00              
ATOM   1028  O   LYS A 224      27.050  27.370  70.583  1.00  0.00              
ATOM   1029  CB  LYS A 224      24.860  28.649  68.698  1.00  0.00              
ATOM   1030  CG  LYS A 224      23.628  29.424  68.382  1.00  0.00              
ATOM   1031  CD  LYS A 224      23.848  30.205  67.097  1.00  0.00              
ATOM   1032  CE  LYS A 224      22.916  31.385  67.006  1.00  0.00              
ATOM   1033  NZ  LYS A 224      23.197  32.346  68.115  1.00  0.00              
ATOM   1034  N   PRO A 225      26.212  25.852  69.138  1.00  0.00              
ATOM   1035  CA  PRO A 225      27.465  25.102  69.038  1.00  0.00              
ATOM   1036  C   PRO A 225      28.669  25.957  68.633  1.00  0.00              
ATOM   1037  O   PRO A 225      29.785  25.696  69.087  1.00  0.00              
ATOM   1038  CB  PRO A 225      27.158  24.056  67.959  1.00  0.00              
ATOM   1039  CG  PRO A 225      25.695  23.857  68.044  1.00  0.00              
ATOM   1040  CD  PRO A 225      25.150  25.227  68.325  1.00  0.00              
ATOM   1041  N   GLU A 226      28.446  26.970  67.800  1.00  0.00              
ATOM   1042  CA  GLU A 226      29.525  27.869  67.376  1.00  0.00              
ATOM   1043  C   GLU A 226      30.060  28.722  68.534  1.00  0.00              
ATOM   1044  O   GLU A 226      31.137  29.311  68.430  1.00  0.00              
ATOM   1045  CB  GLU A 226      29.064  28.765  66.223  1.00  0.00              
ATOM   1046  CG  GLU A 226      28.038  29.809  66.625  1.00  0.00              
ATOM   1047  CD  GLU A 226      27.653  30.730  65.490  1.00  0.00              
ATOM   1048  OE1 GLU A 226      27.593  31.959  65.725  1.00  0.00              
ATOM   1049  OE2 GLU A 226      27.406  30.233  64.367  1.00  0.00              
ATOM   1050  N   ASN A 227      29.290  28.782  69.621  1.00  0.00              
ATOM   1051  CA  ASN A 227      29.658  29.530  70.824  1.00  0.00              
ATOM   1052  C   ASN A 227      30.442  28.684  71.818  1.00  0.00              
ATOM   1053  O   ASN A 227      30.924  29.202  72.824  1.00  0.00              
ATOM   1054  CB  ASN A 227      28.406  30.080  71.527  1.00  0.00              
ATOM   1055  CG  ASN A 227      27.616  31.066  70.665  1.00  0.00              
ATOM   1056  OD1 ASN A 227      26.387  31.098  70.725  1.00  0.00              
ATOM   1057  ND2 ASN A 227      28.320  31.878  69.871  1.00  0.00              
ATOM   1058  N   ILE A 228      30.561  27.387  71.546  1.00  0.00              
ATOM   1059  CA  ILE A 228      31.127  26.457  72.524  1.00  0.00              
ATOM   1060  C   ILE A 228      32.495  25.924  72.105  1.00  0.00              
ATOM   1061  O   ILE A 228      32.602  25.072  71.224  1.00  0.00              
ATOM   1062  CB  ILE A 228      30.160  25.296  72.837  1.00  0.00              
ATOM   1063  CG1 ILE A 228      28.746  25.837  73.098  1.00  0.00              
ATOM   1064  CG2 ILE A 228      30.653  24.523  74.033  1.00  0.00              
ATOM   1065  CD1 ILE A 228      27.658  24.780  73.135  1.00  0.00              
ATOM   1066  N   LEU A 229      33.536  26.435  72.757  1.00  0.00              
ATOM   1067  CA  LEU A 229      34.912  26.061  72.449  1.00  0.00              
ATOM   1068  C   LEU A 229      35.543  25.305  73.614  1.00  0.00              
ATOM   1069  O   LEU A 229      35.006  25.306  74.721  1.00  0.00              
ATOM   1070  CB  LEU A 229      35.750  27.309  72.127  1.00  0.00              
ATOM   1071  CG  LEU A 229      35.282  28.377  71.125  1.00  0.00              
ATOM   1072  CD1 LEU A 229      36.277  29.518  71.091  1.00  0.00              
ATOM   1073  CD2 LEU A 229      35.095  27.830  69.722  1.00  0.00              
ATOM   1074  N   LEU A 230      36.675  24.658  73.347  1.00  0.00              
ATOM   1075  CA  LEU A 230      37.521  24.068  74.382  1.00  0.00              
ATOM   1076  C   LEU A 230      38.833  24.829  74.438  1.00  0.00              
ATOM   1077  O   LEU A 230      39.363  25.211  73.397  1.00  0.00              
ATOM   1078  CB  LEU A 230      37.834  22.596  74.077  1.00  0.00              
ATOM   1079  CG  LEU A 230      36.756  21.511  74.024  1.00  0.00              
ATOM   1080  CD1 LEU A 230      37.425  20.145  73.969  1.00  0.00              
ATOM   1081  CD2 LEU A 230      35.814  21.598  75.214  1.00  0.00              
ATOM   1082  N   ASP A 231      39.374  25.035  75.638  1.00  0.00              
ATOM   1083  CA  ASP A 231      40.700  25.649  75.756  1.00  0.00              
ATOM   1084  C   ASP A 231      41.804  24.595  75.635  1.00  0.00              
ATOM   1085  O   ASP A 231      41.514  23.405  75.497  1.00  0.00              
ATOM   1086  CB  ASP A 231      40.836  26.507  77.029  1.00  0.00              
ATOM   1087  CG  ASP A 231      40.638  25.716  78.311  1.00  0.00              
ATOM   1088  OD1 ASP A 231      41.177  24.593  78.426  1.00  0.00              
ATOM   1089  OD2 ASP A 231      39.955  26.239  79.220  1.00  0.00              
ATOM   1090  N   SER A 232      43.060  25.036  75.683  1.00  0.00              
ATOM   1091  CA  SER A 232      44.218  24.153  75.496  1.00  0.00              
ATOM   1092  C   SER A 232      44.200  22.939  76.425  1.00  0.00              
ATOM   1093  O   SER A 232      44.711  21.875  76.078  1.00  0.00              
ATOM   1094  CB  SER A 232      45.514  24.934  75.700  1.00  0.00              
ATOM   1095  OG  SER A 232      45.679  25.284  77.064  1.00  0.00              
ATOM   1096  N   GLN A 233      43.597  23.114  77.597  1.00  0.00              
ATOM   1097  CA  GLN A 233      43.541  22.077  78.621  1.00  0.00              
ATOM   1098  C   GLN A 233      42.313  21.184  78.469  1.00  0.00              
ATOM   1099  O   GLN A 233      42.231  20.122  79.087  1.00  0.00              
ATOM   1100  CB  GLN A 233      43.553  22.712  80.012  1.00  0.00              
ATOM   1101  CG  GLN A 233      44.862  23.403  80.370  1.00  0.00              
ATOM   1102  CD  GLN A 233      44.702  24.441  81.469  1.00  0.00              
ATOM   1103  OE1 GLN A 233      43.582  24.814  81.837  1.00  0.00              
ATOM   1104  NE2 GLN A 233      45.825  24.920  81.995  1.00  0.00              
ATOM   1105  N   GLY A 234      41.364  21.618  77.650  1.00  0.00              
ATOM   1106  CA  GLY A 234      40.163  20.834  77.398  1.00  0.00              
ATOM   1107  C   GLY A 234      38.969  21.217  78.244  1.00  0.00              
ATOM   1108  O   GLY A 234      38.019  20.445  78.350  1.00  0.00              
ATOM   1109  N   HIS A 235      39.021  22.404  78.851  1.00  0.00              
ATOM   1110  CA  HIS A 235      37.881  22.970  79.575  1.00  0.00              
ATOM   1111  C   HIS A 235      37.008  23.818  78.646  1.00  0.00              
ATOM   1112  O   HIS A 235      37.509  24.457  77.719  1.00  0.00              
ATOM   1113  CB  HIS A 235      38.353  23.818  80.762  1.00  0.00              
ATOM   1114  CG  HIS A 235      38.877  23.017  81.912  1.00  0.00              
ATOM   1115  ND1 HIS A 235      38.073  22.200  82.679  1.00  0.00              
ATOM   1116  CD2 HIS A 235      40.122  22.916  82.434  1.00  0.00              
ATOM   1117  CE1 HIS A 235      38.801  21.626  83.620  1.00  0.00              
ATOM   1118  NE2 HIS A 235      40.049  22.040  83.490  1.00  0.00              
ATOM   1119  N   ILE A 236      35.707  23.829  78.912  1.00  0.00              
ATOM   1120  CA  ILE A 236      34.751  24.595  78.119  1.00  0.00              
ATOM   1121  C   ILE A 236      34.990  26.103  78.229  1.00  0.00              
ATOM   1122  O   ILE A 236      35.213  26.632  79.324  1.00  0.00              
ATOM   1123  CB  ILE A 236      33.294  24.263  78.534  1.00  0.00              
ATOM   1124  CG1 ILE A 236      32.901  22.850  78.073  1.00  0.00              
ATOM   1125  CG2 ILE A 236      32.305  25.334  78.041  1.00  0.00              
ATOM   1126  CD1 ILE A 236      32.575  22.701  76.583  1.00  0.00              
ATOM   1127  N   VAL A 237      34.953  26.782  77.083  1.00  0.00              
ATOM   1128  CA  VAL A 237      34.979  28.239  77.033  1.00  0.00              
ATOM   1129  C   VAL A 237      33.854  28.726  76.110  1.00  0.00              
ATOM   1130  O   VAL A 237      33.835  28.404  74.920  1.00  0.00              
ATOM   1131  CB  VAL A 237      36.356  28.771  76.554  1.00  0.00              
ATOM   1132  CG1 VAL A 237      36.290  30.260  76.243  1.00  0.00              
ATOM   1133  CG2 VAL A 237      37.439  28.499  77.596  1.00  0.00              
ATOM   1134  N   LEU A 238      32.911  29.479  76.677  1.00  0.00              
ATOM   1135  CA  LEU A 238      31.807  30.072  75.924  1.00  0.00              
ATOM   1136  C   LEU A 238      32.185  31.480  75.448  1.00  0.00              
ATOM   1137  O   LEU A 238      32.822  32.230  76.193  1.00  0.00              
ATOM   1138  CB  LEU A 238      30.533  30.099  76.779  1.00  0.00              
ATOM   1139  CG  LEU A 238      30.042  28.780  77.410  1.00  0.00              
ATOM   1140  CD1 LEU A 238      28.801  29.024  78.260  1.00  0.00              
ATOM   1141  CD2 LEU A 238      29.776  27.673  76.376  1.00  0.00              
ATOM   1142  N   THR A 239      31.792  31.834  74.220  1.00  0.00              
ATOM   1143  CA  THR A 239      32.311  33.047  73.545  1.00  0.00              
ATOM   1144  C   THR A 239      31.625  34.379  73.885  1.00  0.00              
ATOM   1145  O   THR A 239      32.093  35.434  73.459  1.00  0.00              
ATOM   1146  CB  THR A 239      32.351  32.906  71.995  1.00  0.00              
ATOM   1147  OG1 THR A 239      31.037  32.632  71.497  1.00  0.00              
ATOM   1148  CG2 THR A 239      33.307  31.805  71.565  1.00  0.00              
ATOM   1149  N   ASP A 240      30.525  34.331  74.632  1.00  0.00              
ATOM   1150  CA  ASP A 240      29.837  35.547  75.088  1.00  0.00              
ATOM   1151  C   ASP A 240      30.693  36.266  76.132  1.00  0.00              
ATOM   1152  O   ASP A 240      31.142  35.654  77.111  1.00  0.00              
ATOM   1153  CB  ASP A 240      28.455  35.203  75.662  1.00  0.00              
ATOM   1154  CG  ASP A 240      27.782  36.383  76.348  1.00  0.00              
ATOM   1155  OD1 ASP A 240      27.826  36.453  77.600  1.00  0.00              
ATOM   1156  OD2 ASP A 240      27.207  37.239  75.645  1.00  0.00              
ATOM   1157  N   PHE A 241      30.920  37.557  75.912  1.00  0.00              
ATOM   1158  CA  PHE A 241      31.750  38.352  76.813  1.00  0.00              
ATOM   1159  C   PHE A 241      31.027  39.564  77.406  1.00  0.00              
ATOM   1160  O   PHE A 241      31.645  40.388  78.074  1.00  0.00              
ATOM   1161  CB  PHE A 241      33.070  38.759  76.136  1.00  0.00              
ATOM   1162  CG  PHE A 241      32.897  39.581  74.889  1.00  0.00              
ATOM   1163  CD1 PHE A 241      32.936  40.971  74.944  1.00  0.00              
ATOM   1164  CD2 PHE A 241      32.718  38.967  73.654  1.00  0.00              
ATOM   1165  CE1 PHE A 241      32.786  41.736  73.790  1.00  0.00              
ATOM   1166  CE2 PHE A 241      32.568  39.722  72.497  1.00  0.00              
ATOM   1167  CZ  PHE A 241      32.605  41.109  72.564  1.00  0.00              
ATOM   1168  N   GLY A 242      29.723  39.662  77.158  1.00  0.00              
ATOM   1169  CA  GLY A 242      28.889  40.671  77.806  1.00  0.00              
ATOM   1170  C   GLY A 242      28.193  41.690  76.918  1.00  0.00              
ATOM   1171  O   GLY A 242      27.485  42.565  77.426  1.00  0.00              
ATOM   1172  N   LEU A 243      28.397  41.595  75.604  1.00  0.00              
ATOM   1173  CA  LEU A 243      27.724  42.489  74.656  1.00  0.00              
ATOM   1174  C   LEU A 243      26.209  42.381  74.772  1.00  0.00              
ATOM   1175  O   LEU A 243      25.668  41.283  74.933  1.00  0.00              
ATOM   1176  CB  LEU A 243      28.151  42.202  73.214  1.00  0.00              
ATOM   1177  CG  LEU A 243      29.384  42.906  72.645  1.00  0.00              
ATOM   1178  CD1 LEU A 243      29.574  42.511  71.194  1.00  0.00              
ATOM   1179  CD2 LEU A 243      29.278  44.421  72.765  1.00  0.00              
ATOM   1180  N   CYS A 244      25.531  43.523  74.702  1.00  0.00              
ATOM   1181  CA  CYS A 244      24.078  43.546  74.779  1.00  0.00              
ATOM   1182  C   CYS A 244      23.481  43.242  73.409  1.00  0.00              
ATOM   1183  O   CYS A 244      23.421  44.111  72.538  1.00  0.00              
ATOM   1184  CB  CYS A 244      23.577  44.886  75.313  1.00  0.00              
ATOM   1185  SG  CYS A 244      21.827  44.888  75.744  1.00  0.00              
ATOM   1186  N   LYS A 245      23.053  41.991  73.239  1.00  0.00              
ATOM   1187  CA  LYS A 245      22.480  41.480  71.990  1.00  0.00              
ATOM   1188  C   LYS A 245      21.202  42.222  71.586  1.00  0.00              
ATOM   1189  O   LYS A 245      20.933  42.432  70.399  1.00  0.00              
ATOM   1190  CB  LYS A 245      22.192  39.982  72.139  1.00  0.00              
ATOM   1191  CG  LYS A 245      23.440  39.131  72.361  1.00  0.00              
ATOM   1192  CD  LYS A 245      23.168  37.949  73.270  1.00  0.00              
ATOM   1193  CE  LYS A 245      24.458  37.211  73.590  1.00  0.00              
ATOM   1194  NZ  LYS A 245      24.288  36.118  74.596  1.00  0.00              
ATOM   1195  N   GLU A 246      20.437  42.625  72.596  1.00  0.00              
ATOM   1196  CA  GLU A 246      19.165  43.320  72.438  1.00  0.00              
ATOM   1197  C   GLU A 246      19.308  44.708  71.787  1.00  0.00              
ATOM   1198  O   GLU A 246      18.384  45.182  71.118  1.00  0.00              
ATOM   1199  CB  GLU A 246      18.517  43.428  73.818  1.00  0.00              
ATOM   1200  CG  GLU A 246      17.084  43.918  73.861  1.00  0.00              
ATOM   1201  CD  GLU A 246      16.546  43.940  75.281  1.00  0.00              
ATOM   1202  OE1 GLU A 246      16.363  42.845  75.860  1.00  0.00              
ATOM   1203  OE2 GLU A 246      16.312  45.046  75.817  1.00  0.00              
ATOM   1204  N   ASN A 247      20.465  45.344  71.983  1.00  0.00              
ATOM   1205  CA  ASN A 247      20.743  46.687  71.449  1.00  0.00              
ATOM   1206  C   ASN A 247      21.540  46.687  70.141  1.00  0.00              
ATOM   1207  O   ASN A 247      21.814  47.748  69.573  1.00  0.00              
ATOM   1208  CB  ASN A 247      21.477  47.539  72.493  1.00  0.00              
ATOM   1209  CG  ASN A 247      20.706  47.675  73.793  1.00  0.00              
ATOM   1210  OD1 ASN A 247      19.480  47.544  73.825  1.00  0.00              
ATOM   1211  ND2 ASN A 247      21.424  47.943  74.877  1.00  0.00              
ATOM   1212  N   ILE A 248      21.917  45.496  69.680  1.00  0.00              
ATOM   1213  CA  ILE A 248      22.684  45.340  68.444  1.00  0.00              
ATOM   1214  C   ILE A 248      21.841  44.613  67.393  1.00  0.00              
ATOM   1215  O   ILE A 248      21.273  43.552  67.667  1.00  0.00              
ATOM   1216  CB  ILE A 248      24.029  44.588  68.677  1.00  0.00              
ATOM   1217  CG1 ILE A 248      24.832  45.242  69.811  1.00  0.00              
ATOM   1218  CG2 ILE A 248      24.857  44.552  67.391  1.00  0.00              
ATOM   1219  CD1 ILE A 248      25.975  44.392  70.359  1.00  0.00              
ATOM   1220  N   GLU A 249      21.764  45.200  66.198  1.00  0.00              
ATOM   1221  CA  GLU A 249      20.979  44.648  65.095  1.00  0.00              
ATOM   1222  C   GLU A 249      21.619  43.381  64.539  1.00  0.00              
ATOM   1223  O   GLU A 249      22.701  43.424  63.946  1.00  0.00              
ATOM   1224  CB  GLU A 249      20.796  45.683  63.980  1.00  0.00              
ATOM   1225  CG  GLU A 249      19.887  45.219  62.845  1.00  0.00              
ATOM   1226  CD  GLU A 249      20.113  45.989  61.557  1.00  0.00              
ATOM   1227  OE1 GLU A 249      20.026  47.235  61.572  1.00  0.00              
ATOM   1228  OE2 GLU A 249      20.372  45.342  60.522  1.00  0.00              
ATOM   1229  N   HIS A 250      20.929  42.261  64.741  1.00  0.00              
ATOM   1230  CA  HIS A 250      21.374  40.952  64.270  1.00  0.00              
ATOM   1231  C   HIS A 250      21.278  40.836  62.746  1.00  0.00              
ATOM   1232  O   HIS A 250      20.406  41.448  62.116  1.00  0.00              
ATOM   1233  CB  HIS A 250      20.536  39.844  64.924  1.00  0.00              
ATOM   1234  CG  HIS A 250      20.698  39.748  66.412  1.00  0.00              
ATOM   1235  ND1 HIS A 250      21.098  38.590  67.043  1.00  0.00              
ATOM   1236  CD2 HIS A 250      20.508  40.664  67.393  1.00  0.00              
ATOM   1237  CE1 HIS A 250      21.150  38.796  68.347  1.00  0.00              
ATOM   1238  NE2 HIS A 250      20.798  40.047  68.585  1.00  0.00              
ATOM   1239  N   ASN A 251      22.195  40.069  62.160  1.00  0.00              
ATOM   1240  CA  ASN A 251      22.070  39.649  60.769  1.00  0.00              
ATOM   1241  C   ASN A 251      21.561  38.209  60.746  1.00  0.00              
ATOM   1242  O   ASN A 251      22.338  37.249  60.885  1.00  0.00              
ATOM   1243  CB  ASN A 251      23.397  39.790  60.017  1.00  0.00              
ATOM   1244  CG  ASN A 251      23.215  39.788  58.504  1.00  0.00              
ATOM   1245  OD1 ASN A 251      22.763  38.801  57.919  1.00  0.00              
ATOM   1246  ND2 ASN A 251      23.572  40.898  57.864  1.00  0.00              
ATOM   1247  N   SER A 252      20.243  38.072  60.598  1.00  0.00              
ATOM   1248  CA  SER A 252      19.580  36.773  60.722  1.00  0.00              
ATOM   1249  C   SER A 252      18.416  36.583  59.747  1.00  0.00              
ATOM   1250  O   SER A 252      17.245  36.754  60.104  1.00  0.00              
ATOM   1251  CB  SER A 252      19.117  36.532  62.167  1.00  0.00              
ATOM   1252  OG  SER A 252      18.121  37.468  62.551  1.00  0.00              
ATOM   1253  N   THR A 253      18.758  36.258  58.506  1.00  0.00              
ATOM   1254  CA  THR A 253      17.835  35.572  57.619  1.00  0.00              
ATOM   1255  C   THR A 253      18.136  34.087  57.805  1.00  0.00              
ATOM   1256  O   THR A 253      19.172  33.725  58.379  1.00  0.00              
ATOM   1257  CB  THR A 253      18.034  35.967  56.145  1.00  0.00              
ATOM   1258  OG1 THR A 253      19.425  35.882  55.813  1.00  0.00              
ATOM   1259  CG2 THR A 253      17.529  37.388  55.887  1.00  0.00              
ATOM   1260  N   THR A 254      17.230  33.230  57.349  1.00  0.00              
ATOM   1261  CA  THR A 254      17.461  31.784  57.412  1.00  0.00              
ATOM   1262  C   THR A 254      17.114  31.096  56.090  1.00  0.00              
ATOM   1263  O   THR A 254      16.197  31.515  55.374  1.00  0.00              
ATOM   1264  CB  THR A 254      16.724  31.105  58.607  1.00  0.00              
ATOM   1265  OG1 THR A 254      15.411  31.663  58.754  1.00  0.00              
ATOM   1266  CG2 THR A 254      17.502  31.298  59.913  1.00  0.00              
ATOM   1267  N   SER A 255      17.876  30.053  55.774  1.00  0.00              
ATOM   1268  CA  SER A 255      17.676  29.260  54.563  1.00  0.00              
ATOM   1269  C   SER A 255      16.644  28.158  54.804  1.00  0.00              
ATOM   1270  O   SER A 255      16.494  27.689  55.938  1.00  0.00              
ATOM   1271  CB  SER A 255      19.009  28.660  54.102  1.00  0.00              
ATOM   1272  OG  SER A 255      19.804  28.268  55.211  1.00  0.00              
ATOM   1273  N   THR A 256      15.940  27.756  53.744  1.00  0.00              
ATOM   1274  CA  THR A 256      14.904  26.719  53.835  1.00  0.00              
ATOM   1275  C   THR A 256      15.492  25.334  54.113  1.00  0.00              
ATOM   1276  O   THR A 256      14.898  24.540  54.840  1.00  0.00              
ATOM   1277  CB  THR A 256      14.029  26.646  52.564  1.00  0.00              
ATOM   1278  OG1 THR A 256      13.946  27.936  51.949  1.00  0.00              
ATOM   1279  CG2 THR A 256      12.628  26.159  52.915  1.00  0.00              
ATOM   1280  N   PHE A 257      16.646  25.046  53.515  1.00  0.00              
ATOM   1281  CA  PHE A 257      17.410  23.838  53.828  1.00  0.00              
ATOM   1282  C   PHE A 257      18.747  24.208  54.447  1.00  0.00              
ATOM   1283  O   PHE A 257      19.360  25.204  54.061  1.00  0.00              
ATOM   1284  CB  PHE A 257      17.671  23.002  52.571  1.00  0.00              
ATOM   1285  CG  PHE A 257      16.464  22.281  52.037  1.00  0.00              
ATOM   1286  CD1 PHE A 257      15.996  22.546  50.760  1.00  0.00              
ATOM   1287  CD2 PHE A 257      15.815  21.316  52.794  1.00  0.00              
ATOM   1288  CE1 PHE A 257      14.890  21.874  50.247  1.00  0.00              
ATOM   1289  CE2 PHE A 257      14.706  20.643  52.290  1.00  0.00              
ATOM   1290  CZ  PHE A 257      14.243  20.924  51.014  1.00  0.00              
ATOM   1291  N   CYS A 258      19.189  23.399  55.409  1.00  0.00              
ATOM   1292  CA  CYS A 258      20.550  23.459  55.962  1.00  0.00              
ATOM   1293  C   CYS A 258      20.931  24.822  56.522  1.00  0.00              
ATOM   1294  O   CYS A 258      21.841  25.479  56.012  1.00  0.00              
ATOM   1295  CB  CYS A 258      21.584  23.045  54.907  1.00  0.00              
ATOM   1296  SG  CYS A 258      21.227  21.525  54.014  1.00  0.00              
ATOM   1297  N   GLY A 259      20.247  25.242  57.578  1.00  0.00              
ATOM   1298  CA  GLY A 259      20.532  26.534  58.189  1.00  0.00              
ATOM   1299  C   GLY A 259      21.769  26.575  59.075  1.00  0.00              
ATOM   1300  O   GLY A 259      22.584  25.642  59.098  1.00  0.00              
ATOM   1301  N   THR A 260      21.906  27.693  59.786  1.00  0.00              
ATOM   1302  CA  THR A 260      22.904  27.860  60.831  1.00  0.00              
ATOM   1303  C   THR A 260      22.480  26.956  61.978  1.00  0.00              
ATOM   1304  O   THR A 260      21.297  26.919  62.329  1.00  0.00              
ATOM   1305  CB  THR A 260      22.963  29.335  61.328  1.00  0.00              
ATOM   1306  OG1 THR A 260      23.050  30.222  60.204  1.00  0.00              
ATOM   1307  CG2 THR A 260      24.162  29.572  62.259  1.00  0.00              
ATOM   1308  N   PRO A 261      23.434  26.206  62.553  1.00  0.00              
ATOM   1309  CA  PRO A 261      23.101  25.390  63.721  1.00  0.00              
ATOM   1310  C   PRO A 261      22.722  26.252  64.936  1.00  0.00              
ATOM   1311  O   PRO A 261      23.583  26.901  65.534  1.00  0.00              
ATOM   1312  CB  PRO A 261      24.396  24.599  63.990  1.00  0.00              
ATOM   1313  CG  PRO A 261      25.216  24.739  62.752  1.00  0.00              
ATOM   1314  CD  PRO A 261      24.844  26.058  62.158  1.00  0.00              
ATOM   1315  N   GLU A 262      21.433  26.271  65.267  1.00  0.00              
ATOM   1316  CA  GLU A 262      20.956  26.913  66.490  1.00  0.00              
ATOM   1317  C   GLU A 262      19.846  26.105  67.159  1.00  0.00              
ATOM   1318  O   GLU A 262      19.183  25.284  66.521  1.00  0.00              
ATOM   1319  CB  GLU A 262      20.517  28.359  66.235  1.00  0.00              
ATOM   1320  CG  GLU A 262      19.390  28.529  65.227  1.00  0.00              
ATOM   1321  CD  GLU A 262      19.211  29.976  64.793  1.00  0.00              
ATOM   1322  OE1 GLU A 262      18.470  30.229  63.817  1.00  0.00              
ATOM   1323  OE2 GLU A 262      19.819  30.866  65.425  1.00  0.00              
ATOM   1324  N   TYR A 263      19.663  26.330  68.454  1.00  0.00              
ATOM   1325  CA  TYR A 263      18.674  25.593  69.215  1.00  0.00              
ATOM   1326  C   TYR A 263      17.547  26.538  69.620  1.00  0.00              
ATOM   1327  O   TYR A 263      17.556  27.090  70.723  1.00  0.00              
ATOM   1328  CB  TYR A 263      19.317  24.974  70.457  1.00  0.00              
ATOM   1329  CG  TYR A 263      20.519  24.075  70.201  1.00  0.00              
ATOM   1330  CD1 TYR A 263      21.738  24.324  70.824  1.00  0.00              
ATOM   1331  CD2 TYR A 263      20.427  22.965  69.356  1.00  0.00              
ATOM   1332  CE1 TYR A 263      22.836  23.495  70.609  1.00  0.00              
ATOM   1333  CE2 TYR A 263      21.521  22.134  69.129  1.00  0.00              
ATOM   1334  CZ  TYR A 263      22.719  22.404  69.763  1.00  0.00              
ATOM   1335  OH  TYR A 263      23.801  21.591  69.552  1.00  0.00              
ATOM   1336  N   LEU A 264      16.593  26.739  68.715  1.00  0.00              
ATOM   1337  CA  LEU A 264      15.472  27.640  68.969  1.00  0.00              
ATOM   1338  C   LEU A 264      14.415  26.958  69.826  1.00  0.00              
ATOM   1339  O   LEU A 264      13.823  25.953  69.418  1.00  0.00              
ATOM   1340  CB  LEU A 264      14.856  28.141  67.655  1.00  0.00              
ATOM   1341  CG  LEU A 264      15.735  28.980  66.718  1.00  0.00              
ATOM   1342  CD1 LEU A 264      14.951  29.412  65.500  1.00  0.00              
ATOM   1343  CD2 LEU A 264      16.336  30.196  67.426  1.00  0.00              
ATOM   1344  N   ALA A 265      14.192  27.500  71.018  1.00  0.00              
ATOM   1345  CA  ALA A 265      13.169  26.985  71.918  1.00  0.00              
ATOM   1346  C   ALA A 265      11.765  27.321  71.389  1.00  0.00              
ATOM   1347  O   ALA A 265      11.603  28.290  70.638  1.00  0.00              
ATOM   1348  CB  ALA A 265      13.371  27.554  73.306  1.00  0.00              
ATOM   1349  N   PRO A 266      10.746  26.520  71.767  1.00  0.00              
ATOM   1350  CA  PRO A 266       9.378  26.826  71.348  1.00  0.00              
ATOM   1351  C   PRO A 266       8.989  28.291  71.586  1.00  0.00              
ATOM   1352  O   PRO A 266       8.399  28.918  70.696  1.00  0.00              
ATOM   1353  CB  PRO A 266       8.532  25.900  72.221  1.00  0.00              
ATOM   1354  CG  PRO A 266       9.406  24.741  72.472  1.00  0.00              
ATOM   1355  CD  PRO A 266      10.799  25.294  72.587  1.00  0.00              
ATOM   1356  N   GLU A 267       9.330  28.830  72.758  1.00  0.00              
ATOM   1357  CA  GLU A 267       8.966  30.207  73.104  1.00  0.00              
ATOM   1358  C   GLU A 267       9.717  31.265  72.283  1.00  0.00              
ATOM   1359  O   GLU A 267       9.208  32.373  72.084  1.00  0.00              
ATOM   1360  CB  GLU A 267       9.092  30.469  74.616  1.00  0.00              
ATOM   1361  CG  GLU A 267      10.491  30.333  75.208  1.00  0.00              
ATOM   1362  CD  GLU A 267      10.843  28.906  75.643  1.00  0.00              
ATOM   1363  OE1 GLU A 267      10.001  27.984  75.510  1.00  0.00              
ATOM   1364  OE2 GLU A 267      11.976  28.713  76.125  1.00  0.00              
ATOM   1365  N   VAL A 268      10.911  30.918  71.800  1.00  0.00              
ATOM   1366  CA  VAL A 268      11.698  31.817  70.950  1.00  0.00              
ATOM   1367  C   VAL A 268      11.054  31.938  69.573  1.00  0.00              
ATOM   1368  O   VAL A 268      11.015  33.025  68.986  1.00  0.00              
ATOM   1369  CB  VAL A 268      13.176  31.361  70.820  1.00  0.00              
ATOM   1370  CG1 VAL A 268      13.900  32.154  69.728  1.00  0.00              
ATOM   1371  CG2 VAL A 268      13.908  31.502  72.161  1.00  0.00              
ATOM   1372  N   LEU A 269      10.535  30.821  69.069  1.00  0.00              
ATOM   1373  CA  LEU A 269       9.816  30.816  67.802  1.00  0.00              
ATOM   1374  C   LEU A 269       8.544  31.663  67.899  1.00  0.00              
ATOM   1375  O   LEU A 269       8.190  32.371  66.953  1.00  0.00              
ATOM   1376  CB  LEU A 269       9.494  29.381  67.375  1.00  0.00              
ATOM   1377  CG  LEU A 269      10.642  28.479  66.905  1.00  0.00              
ATOM   1378  CD1 LEU A 269      10.237  27.024  66.993  1.00  0.00              
ATOM   1379  CD2 LEU A 269      11.091  28.825  65.491  1.00  0.00              
ATOM   1380  N   HIS A 270       7.879  31.596  69.054  1.00  0.00              
ATOM   1381  CA  HIS A 270       6.697  32.416  69.350  1.00  0.00              
ATOM   1382  C   HIS A 270       7.057  33.874  69.669  1.00  0.00              
ATOM   1383  O   HIS A 270       6.183  34.672  70.016  1.00  0.00              
ATOM   1384  CB  HIS A 270       5.911  31.820  70.521  1.00  0.00              
ATOM   1385  CG  HIS A 270       5.186  30.552  70.188  1.00  0.00              
ATOM   1386  ND1 HIS A 270       3.961  30.540  69.561  1.00  0.00              
ATOM   1387  CD2 HIS A 270       5.504  29.256  70.416  1.00  0.00              
ATOM   1388  CE1 HIS A 270       3.559  29.292  69.406  1.00  0.00              
ATOM   1389  NE2 HIS A 270       4.476  28.493  69.916  1.00  0.00              
ATOM   1390  N   LYS A 271       8.349  34.194  69.572  1.00  0.00              
ATOM   1391  CA  LYS A 271       8.876  35.554  69.776  1.00  0.00              
ATOM   1392  C   LYS A 271       8.480  36.169  71.126  1.00  0.00              
ATOM   1393  O   LYS A 271       8.195  37.365  71.226  1.00  0.00              
ATOM   1394  CB  LYS A 271       8.507  36.465  68.597  1.00  0.00              
ATOM   1395  CG  LYS A 271       9.348  36.203  67.360  1.00  0.00              
ATOM   1396  CD  LYS A 271       8.643  36.648  66.102  1.00  0.00              
ATOM   1397  CE  LYS A 271       9.452  36.288  64.865  1.00  0.00              
ATOM   1398  NZ  LYS A 271       8.867  36.892  63.633  1.00  0.00              
ATOM   1399  N   GLN A 272       8.478  35.325  72.154  1.00  0.00              
ATOM   1400  CA  GLN A 272       8.197  35.740  73.519  1.00  0.00              
ATOM   1401  C   GLN A 272       9.498  36.156  74.209  1.00  0.00              
ATOM   1402  O   GLN A 272      10.576  35.725  73.792  1.00  0.00              
ATOM   1403  CB  GLN A 272       7.498  34.609  74.272  1.00  0.00              
ATOM   1404  CG  GLN A 272       6.008  34.531  73.969  1.00  0.00              
ATOM   1405  CD  GLN A 272       5.478  33.109  73.934  1.00  0.00              
ATOM   1406  OE1 GLN A 272       6.142  32.169  74.372  1.00  0.00              
ATOM   1407  NE2 GLN A 272       4.271  32.947  73.404  1.00  0.00              
ATOM   1408  N   PRO A 273       9.408  37.016  75.246  1.00  0.00              
ATOM   1409  CA  PRO A 273      10.598  37.511  75.946  1.00  0.00              
ATOM   1410  C   PRO A 273      11.609  36.428  76.296  1.00  0.00              
ATOM   1411  O   PRO A 273      11.226  35.315  76.685  1.00  0.00              
ATOM   1412  CB  PRO A 273      10.015  38.120  77.219  1.00  0.00              
ATOM   1413  CG  PRO A 273       8.688  38.633  76.785  1.00  0.00              
ATOM   1414  CD  PRO A 273       8.172  37.608  75.802  1.00  0.00              
ATOM   1415  N   TYR A 274      12.891  36.745  76.127  1.00  0.00              
ATOM   1416  CA  TYR A 274      13.956  35.842  76.554  1.00  0.00              
ATOM   1417  C   TYR A 274      14.001  35.834  78.073  1.00  0.00              
ATOM   1418  O   TYR A 274      14.078  36.898  78.708  1.00  0.00              
ATOM   1419  CB  TYR A 274      15.316  36.282  76.007  1.00  0.00              
ATOM   1420  CG  TYR A 274      15.499  36.081  74.520  1.00  0.00              
ATOM   1421  CD1 TYR A 274      15.250  37.124  73.620  1.00  0.00              
ATOM   1422  CD2 TYR A 274      15.929  34.852  74.012  1.00  0.00              
ATOM   1423  CE1 TYR A 274      15.420  36.950  72.252  1.00  0.00              
ATOM   1424  CE2 TYR A 274      16.101  34.663  72.644  1.00  0.00              
ATOM   1425  CZ  TYR A 274      15.846  35.719  71.771  1.00  0.00              
ATOM   1426  OH  TYR A 274      16.017  35.542  70.419  1.00  0.00              
ATOM   1427  N   ASP A 275      13.913  34.641  78.652  1.00  0.00              
ATOM   1428  CA  ASP A 275      14.121  34.477  80.080  1.00  0.00              
ATOM   1429  C   ASP A 275      15.115  33.359  80.336  1.00  0.00              
ATOM   1430  O   ASP A 275      15.651  32.778  79.394  1.00  0.00              
ATOM   1431  CB  ASP A 275      12.795  34.272  80.828  1.00  0.00              
ATOM   1432  CG  ASP A 275      12.120  32.953  80.506  1.00  0.00              
ATOM   1433  OD1 ASP A 275      10.967  32.778  80.953  1.00  0.00              
ATOM   1434  OD2 ASP A 275      12.722  32.096  79.822  1.00  0.00              
ATOM   1435  N   ARG A 276      15.353  33.059  81.607  1.00  0.00              
ATOM   1436  CA  ARG A 276      16.378  32.097  81.996  1.00  0.00              
ATOM   1437  C   ARG A 276      16.082  30.655  81.572  1.00  0.00              
ATOM   1438  O   ARG A 276      16.998  29.843  81.471  1.00  0.00              
ATOM   1439  CB  ARG A 276      16.656  32.188  83.501  1.00  0.00              
ATOM   1440  CG  ARG A 276      15.419  32.260  84.378  1.00  0.00              
ATOM   1441  CD  ARG A 276      15.793  32.292  85.861  1.00  0.00              
ATOM   1442  NE  ARG A 276      14.614  32.221  86.730  1.00  0.00              
ATOM   1443  CZ  ARG A 276      13.880  31.125  86.939  1.00  0.00              
ATOM   1444  NH1 ARG A 276      14.174  29.977  86.343  1.00  0.00              
ATOM   1445  NH2 ARG A 276      12.834  31.185  87.749  1.00  0.00              
ATOM   1446  N   THR A 277      14.815  30.343  81.307  1.00  0.00              
ATOM   1447  CA  THR A 277      14.435  28.981  80.911  1.00  0.00              
ATOM   1448  C   THR A 277      14.786  28.616  79.470  1.00  0.00              
ATOM   1449  O   THR A 277      14.826  27.432  79.144  1.00  0.00              
ATOM   1450  CB  THR A 277      12.948  28.661  81.178  1.00  0.00              
ATOM   1451  OG1 THR A 277      12.116  29.693  80.631  1.00  0.00              
ATOM   1452  CG2 THR A 277      12.695  28.529  82.675  1.00  0.00              
ATOM   1453  N   VAL A 278      15.046  29.609  78.613  1.00  0.00              
ATOM   1454  CA  VAL A 278      15.512  29.310  77.247  1.00  0.00              
ATOM   1455  C   VAL A 278      16.929  28.723  77.286  1.00  0.00              
ATOM   1456  O   VAL A 278      17.261  27.836  76.502  1.00  0.00              
ATOM   1457  CB  VAL A 278      15.413  30.517  76.245  1.00  0.00              
ATOM   1458  CG1 VAL A 278      14.086  31.281  76.413  1.00  0.00              
ATOM   1459  CG2 VAL A 278      16.590  31.466  76.383  1.00  0.00              
ATOM   1460  N   ASP A 279      17.743  29.210  78.222  1.00  0.00              
ATOM   1461  CA  ASP A 279      19.103  28.718  78.406  1.00  0.00              
ATOM   1462  C   ASP A 279      19.108  27.230  78.755  1.00  0.00              
ATOM   1463  O   ASP A 279      19.983  26.484  78.308  1.00  0.00              
ATOM   1464  CB  ASP A 279      19.819  29.523  79.490  1.00  0.00              
ATOM   1465  CG  ASP A 279      20.139  30.951  79.061  1.00  0.00              
ATOM   1466  OD1 ASP A 279      19.908  31.317  77.880  1.00  0.00              
ATOM   1467  OD2 ASP A 279      20.635  31.718  79.920  1.00  0.00              
ATOM   1468  N   TRP A 280      18.122  26.799  79.537  1.00  0.00              
ATOM   1469  CA  TRP A 280      18.000  25.385  79.908  1.00  0.00              
ATOM   1470  C   TRP A 280      17.540  24.501  78.752  1.00  0.00              
ATOM   1471  O   TRP A 280      17.985  23.359  78.639  1.00  0.00              
ATOM   1472  CB  TRP A 280      17.094  25.201  81.127  1.00  0.00              
ATOM   1473  CG  TRP A 280      17.550  25.977  82.313  1.00  0.00              
ATOM   1474  CD1 TRP A 280      16.800  26.831  83.065  1.00  0.00              
ATOM   1475  CD2 TRP A 280      18.873  25.996  82.878  1.00  0.00              
ATOM   1476  NE1 TRP A 280      17.566  27.374  84.071  1.00  0.00              
ATOM   1477  CE2 TRP A 280      18.841  26.876  83.980  1.00  0.00              
ATOM   1478  CE3 TRP A 280      20.076  25.345  82.567  1.00  0.00              
ATOM   1479  CZ2 TRP A 280      19.965  27.126  84.771  1.00  0.00              
ATOM   1480  CZ3 TRP A 280      21.192  25.595  83.354  1.00  0.00              
ATOM   1481  CH2 TRP A 280      21.128  26.478  84.443  1.00  0.00              
ATOM   1482  N   TRP A 281      16.656  25.016  77.898  1.00  0.00              
ATOM   1483  CA  TRP A 281      16.324  24.330  76.648  1.00  0.00              
ATOM   1484  C   TRP A 281      17.581  24.121  75.805  1.00  0.00              
ATOM   1485  O   TRP A 281      17.810  23.021  75.299  1.00  0.00              
ATOM   1486  CB  TRP A 281      15.280  25.105  75.835  1.00  0.00              
ATOM   1487  CG  TRP A 281      15.095  24.576  74.427  1.00  0.00              
ATOM   1488  CD1 TRP A 281      15.861  24.870  73.327  1.00  0.00              
ATOM   1489  CD2 TRP A 281      14.086  23.667  73.979  1.00  0.00              
ATOM   1490  NE1 TRP A 281      15.389  24.202  72.230  1.00  0.00              
ATOM   1491  CE2 TRP A 281      14.299  23.456  72.597  1.00  0.00              
ATOM   1492  CE3 TRP A 281      13.015  23.014  74.609  1.00  0.00              
ATOM   1493  CZ2 TRP A 281      13.479  22.617  71.830  1.00  0.00              
ATOM   1494  CZ3 TRP A 281      12.200  22.173  73.847  1.00  0.00              
ATOM   1495  CH2 TRP A 281      12.438  21.986  72.471  1.00  0.00              
ATOM   1496  N   CYS A 282      18.387  25.172  75.660  1.00  0.00              
ATOM   1497  CA  CYS A 282      19.610  25.104  74.864  1.00  0.00              
ATOM   1498  C   CYS A 282      20.634  24.123  75.448  1.00  0.00              
ATOM   1499  O   CYS A 282      21.322  23.419  74.708  1.00  0.00              
ATOM   1500  CB  CYS A 282      20.221  26.491  74.691  1.00  0.00              
ATOM   1501  SG  CYS A 282      19.216  27.599  73.673  1.00  0.00              
ATOM   1502  N   LEU A 283      20.724  24.074  76.773  1.00  0.00              
ATOM   1503  CA  LEU A 283      21.593  23.117  77.438  1.00  0.00              
ATOM   1504  C   LEU A 283      21.188  21.684  77.085  1.00  0.00              
ATOM   1505  O   LEU A 283      22.037  20.858  76.753  1.00  0.00              
ATOM   1506  CB  LEU A 283      21.552  23.323  78.954  1.00  0.00              
ATOM   1507  CG  LEU A 283      22.377  22.355  79.799  1.00  0.00              
ATOM   1508  CD1 LEU A 283      23.864  22.533  79.503  1.00  0.00              
ATOM   1509  CD2 LEU A 283      22.077  22.540  81.289  1.00  0.00              
ATOM   1510  N   GLY A 284      19.886  21.408  77.152  1.00  0.00              
ATOM   1511  CA  GLY A 284      19.344  20.090  76.844  1.00  0.00              
ATOM   1512  C   GLY A 284      19.571  19.696  75.399  1.00  0.00              
ATOM   1513  O   GLY A 284      19.784  18.524  75.101  1.00  0.00              
ATOM   1514  N   ALA A 285      19.531  20.678  74.503  1.00  0.00              
ATOM   1515  CA  ALA A 285      19.757  20.436  73.083  1.00  0.00              
ATOM   1516  C   ALA A 285      21.223  20.125  72.806  1.00  0.00              
ATOM   1517  O   ALA A 285      21.531  19.236  71.994  1.00  0.00              
ATOM   1518  CB  ALA A 285      19.301  21.629  72.270  1.00  0.00              
ATOM   1519  N   VAL A 286      22.124  20.855  73.472  1.00  0.00              
ATOM   1520  CA  VAL A 286      23.562  20.588  73.375  1.00  0.00              
ATOM   1521  C   VAL A 286      23.849  19.169  73.865  1.00  0.00              
ATOM   1522  O   VAL A 286      24.536  18.399  73.184  1.00  0.00              
ATOM   1523  CB  VAL A 286      24.424  21.618  74.165  1.00  0.00              
ATOM   1524  CG1 VAL A 286      25.890  21.194  74.203  1.00  0.00              
ATOM   1525  CG2 VAL A 286      24.327  22.990  73.541  1.00  0.00              
ATOM   1526  N   LEU A 287      23.309  18.828  75.036  1.00  0.00              
ATOM   1527  CA  LEU A 287      23.495  17.502  75.618  1.00  0.00              
ATOM   1528  C   LEU A 287      22.933  16.419  74.690  1.00  0.00              
ATOM   1529  O   LEU A 287      23.607  15.409  74.450  1.00  0.00              
ATOM   1530  CB  LEU A 287      22.902  17.418  77.034  1.00  0.00              
ATOM   1531  CG  LEU A 287      22.907  16.050  77.736  1.00  0.00              
ATOM   1532  CD1 LEU A 287      24.307  15.618  78.144  1.00  0.00              
ATOM   1533  CD2 LEU A 287      21.992  16.066  78.944  1.00  0.00              
ATOM   1534  N   TYR A 288      21.729  16.649  74.154  1.00  0.00              
ATOM   1535  CA  TYR A 288      21.112  15.751  73.166  1.00  0.00              
ATOM   1536  C   TYR A 288      22.037  15.505  71.984  1.00  0.00              
ATOM   1537  O   TYR A 288      22.258  14.356  71.586  1.00  0.00              
ATOM   1538  CB  TYR A 288      19.794  16.330  72.650  1.00  0.00              
ATOM   1539  CG  TYR A 288      19.011  15.425  71.710  1.00  0.00              
ATOM   1540  CD1 TYR A 288      19.416  15.225  70.386  1.00  0.00              
ATOM   1541  CD2 TYR A 288      17.845  14.787  72.142  1.00  0.00              
ATOM   1542  CE1 TYR A 288      18.692  14.396  69.531  1.00  0.00              
ATOM   1543  CE2 TYR A 288      17.111  13.975  71.295  1.00  0.00              
ATOM   1544  CZ  TYR A 288      17.535  13.779  69.991  1.00  0.00              
ATOM   1545  OH  TYR A 288      16.795  12.960  69.156  1.00  0.00              
ATOM   1546  N   GLU A 289      22.562  16.586  71.414  1.00  0.00              
ATOM   1547  CA  GLU A 289      23.446  16.460  70.265  1.00  0.00              
ATOM   1548  C   GLU A 289      24.773  15.772  70.620  1.00  0.00              
ATOM   1549  O   GLU A 289      25.301  14.992  69.816  1.00  0.00              
ATOM   1550  CB  GLU A 289      23.672  17.801  69.570  1.00  0.00              
ATOM   1551  CG  GLU A 289      24.426  17.648  68.269  1.00  0.00              
ATOM   1552  CD  GLU A 289      24.239  18.797  67.305  1.00  0.00              
ATOM   1553  OE1 GLU A 289      23.536  19.780  67.637  1.00  0.00              
ATOM   1554  OE2 GLU A 289      24.802  18.708  66.192  1.00  0.00              
ATOM   1555  N   MET A 290      25.300  16.048  71.817  1.00  0.00              
ATOM   1556  CA  MET A 290      26.526  15.377  72.288  1.00  0.00              
ATOM   1557  C   MET A 290      26.350  13.858  72.376  1.00  0.00              
ATOM   1558  O   MET A 290      27.312  13.104  72.181  1.00  0.00              
ATOM   1559  CB  MET A 290      26.994  15.931  73.640  1.00  0.00              
ATOM   1560  CG  MET A 290      27.674  17.288  73.567  1.00  0.00              
ATOM   1561  SD  MET A 290      28.468  17.822  75.103  1.00  0.00              
ATOM   1562  CE  MET A 290      27.077  18.177  76.168  1.00  0.00              
ATOM   1563  N   LEU A 291      25.127  13.415  72.667  1.00  0.00              
ATOM   1564  CA  LEU A 291      24.835  11.981  72.806  1.00  0.00              
ATOM   1565  C   LEU A 291      24.411  11.292  71.504  1.00  0.00              
ATOM   1566  O   LEU A 291      24.805  10.154  71.247  1.00  0.00              
ATOM   1567  CB  LEU A 291      23.797  11.735  73.902  1.00  0.00              
ATOM   1568  CG  LEU A 291      24.151  12.245  75.300  1.00  0.00              
ATOM   1569  CD1 LEU A 291      22.950  12.147  76.208  1.00  0.00              
ATOM   1570  CD2 LEU A 291      25.334  11.482  75.883  1.00  0.00              
ATOM   1571  N   TYR A 292      23.629  11.987  70.683  1.00  0.00              
ATOM   1572  CA  TYR A 292      23.053  11.399  69.475  1.00  0.00              
ATOM   1573  C   TYR A 292      23.676  11.871  68.157  1.00  0.00              
ATOM   1574  O   TYR A 292      23.406  11.292  67.099  1.00  0.00              
ATOM   1575  CB  TYR A 292      21.543  11.621  69.453  1.00  0.00              
ATOM   1576  CG  TYR A 292      20.793  10.894  70.548  1.00  0.00              
ATOM   1577  CD1 TYR A 292      20.181  11.597  71.586  1.00  0.00              
ATOM   1578  CD2 TYR A 292      20.689   9.503  70.543  1.00  0.00              
ATOM   1579  CE1 TYR A 292      19.486  10.935  72.590  1.00  0.00              
ATOM   1580  CE2 TYR A 292      19.997   8.834  71.544  1.00  0.00              
ATOM   1581  CZ  TYR A 292      19.399   9.555  72.564  1.00  0.00              
ATOM   1582  OH  TYR A 292      18.707   8.892  73.551  1.00  0.00              
ATOM   1583  N   GLY A 293      24.498  12.917  68.216  1.00  0.00              
ATOM   1584  CA  GLY A 293      25.233  13.384  67.037  1.00  0.00              
ATOM   1585  C   GLY A 293      24.432  14.264  66.102  1.00  0.00              
ATOM   1586  O   GLY A 293      24.921  14.644  65.037  1.00  0.00              
ATOM   1587  N   LEU A 294      23.201  14.579  66.502  1.00  0.00              
ATOM   1588  CA  LEU A 294      22.321  15.490  65.772  1.00  0.00              
ATOM   1589  C   LEU A 294      21.496  16.311  66.759  1.00  0.00              
ATOM   1590  O   LEU A 294      21.172  15.809  67.844  1.00  0.00              
ATOM   1591  CB  LEU A 294      21.362  14.709  64.873  1.00  0.00              
ATOM   1592  CG  LEU A 294      21.632  14.504  63.377  1.00  0.00              
ATOM   1593  CD1 LEU A 294      20.380  13.901  62.730  1.00  0.00              
ATOM   1594  CD2 LEU A 294      22.056  15.793  62.645  1.00  0.00              
ATOM   1595  N   PRO A 295      21.140  17.568  66.390  1.00  0.00              
ATOM   1596  CA  PRO A 295      20.274  18.357  67.264  1.00  0.00              
ATOM   1597  C   PRO A 295      18.919  17.680  67.389  1.00  0.00              
ATOM   1598  O   PRO A 295      18.533  16.919  66.500  1.00  0.00              
ATOM   1599  CB  PRO A 295      20.122  19.697  66.522  1.00  0.00              
ATOM   1600  CG  PRO A 295      20.508  19.439  65.130  1.00  0.00              
ATOM   1601  CD  PRO A 295      21.507  18.312  65.168  1.00  0.00              
ATOM   1602  N   PRO A 296      18.196  17.945  68.487  1.00  0.00              
ATOM   1603  CA  PRO A 296      16.874  17.347  68.620  1.00  0.00              
ATOM   1604  C   PRO A 296      15.913  17.930  67.575  1.00  0.00              
ATOM   1605  O   PRO A 296      16.127  19.047  67.087  1.00  0.00              
ATOM   1606  CB  PRO A 296      16.454  17.748  70.038  1.00  0.00              
ATOM   1607  CG  PRO A 296      17.189  19.032  70.294  1.00  0.00              
ATOM   1608  CD  PRO A 296      18.530  18.817  69.630  1.00  0.00              
ATOM   1609  N   PHE A 297      14.882  17.160  67.225  1.00  0.00              
ATOM   1610  CA  PHE A 297      13.841  17.590  66.283  1.00  0.00              
ATOM   1611  C   PHE A 297      14.387  17.924  64.891  1.00  0.00              
ATOM   1612  O   PHE A 297      13.734  18.626  64.101  1.00  0.00              
ATOM   1613  CB  PHE A 297      13.059  18.773  66.856  1.00  0.00              
ATOM   1614  CG  PHE A 297      12.629  18.582  68.281  1.00  0.00              
ATOM   1615  CD1 PHE A 297      13.306  19.229  69.319  1.00  0.00              
ATOM   1616  CD2 PHE A 297      11.547  17.761  68.594  1.00  0.00              
ATOM   1617  CE1 PHE A 297      12.914  19.063  70.645  1.00  0.00              
ATOM   1618  CE2 PHE A 297      11.142  17.591  69.923  1.00  0.00              
ATOM   1619  CZ  PHE A 297      11.829  18.245  70.953  1.00  0.00              
ATOM   1620  N   TYR A 298      15.570  17.398  64.589  1.00  0.00              
ATOM   1621  CA  TYR A 298      16.285  17.748  63.369  1.00  0.00              
ATOM   1622  C   TYR A 298      15.527  17.473  62.067  1.00  0.00              
ATOM   1623  O   TYR A 298      14.809  16.475  61.934  1.00  0.00              
ATOM   1624  CB  TYR A 298      17.635  17.036  63.316  1.00  0.00              
ATOM   1625  CG  TYR A 298      18.442  17.383  62.085  1.00  0.00              
ATOM   1626  CD1 TYR A 298      19.061  18.638  61.960  1.00  0.00              
ATOM   1627  CD2 TYR A 298      18.570  16.470  61.032  1.00  0.00              
ATOM   1628  CE1 TYR A 298      19.798  18.969  60.825  1.00  0.00              
ATOM   1629  CE2 TYR A 298      19.311  16.787  59.891  1.00  0.00              
ATOM   1630  CZ  TYR A 298      19.919  18.040  59.798  1.00  0.00              
ATOM   1631  OH  TYR A 298      20.653  18.355  58.678  1.00  0.00              
ATOM   1632  N   SER A 299      15.708  18.373  61.109  1.00  0.00              
ATOM   1633  CA  SER A 299      15.356  18.100  59.729  1.00  0.00              
ATOM   1634  C   SER A 299      16.253  18.885  58.798  1.00  0.00              
ATOM   1635  O   SER A 299      16.687  19.983  59.114  1.00  0.00              
ATOM   1636  CB  SER A 299      13.897  18.440  59.433  1.00  0.00              
ATOM   1637  OG  SER A 299      13.592  18.076  58.099  1.00  0.00              
ATOM   1638  N   ARG A 300      16.525  18.300  57.645  1.00  0.00              
ATOM   1639  CA  ARG A 300      17.217  18.982  56.575  1.00  0.00              
ATOM   1640  C   ARG A 300      16.450  20.268  56.235  1.00  0.00              
ATOM   1641  O   ARG A 300      17.048  21.345  56.143  1.00  0.00              
ATOM   1642  CB  ARG A 300      17.311  18.036  55.382  1.00  0.00              
ATOM   1643  CG  ARG A 300      18.084  18.559  54.222  1.00  0.00              
ATOM   1644  CD  ARG A 300      18.344  17.458  53.230  1.00  0.00              
ATOM   1645  NE  ARG A 300      18.692  18.011  51.929  1.00  0.00              
ATOM   1646  CZ  ARG A 300      19.870  18.549  51.644  1.00  0.00              
ATOM   1647  NH1 ARG A 300      20.812  18.601  52.573  1.00  0.00              
ATOM   1648  NH2 ARG A 300      20.104  19.030  50.433  1.00  0.00              
ATOM   1649  N   ASN A 301      15.128  20.143  56.077  1.00  0.00              
ATOM   1650  CA  ASN A 301      14.219  21.278  55.912  1.00  0.00              
ATOM   1651  C   ASN A 301      14.038  22.082  57.197  1.00  0.00              
ATOM   1652  O   ASN A 301      13.666  21.536  58.242  1.00  0.00              
ATOM   1653  CB  ASN A 301      12.858  20.790  55.422  1.00  0.00              
ATOM   1654  CG  ASN A 301      12.022  21.903  54.820  1.00  0.00              
ATOM   1655  OD1 ASN A 301      11.478  22.749  55.534  1.00  0.00              
ATOM   1656  ND2 ASN A 301      11.918  21.907  53.498  1.00  0.00              
ATOM   1657  N   THR A 302      14.290  23.383  57.112  1.00  0.00              
ATOM   1658  CA  THR A 302      14.245  24.268  58.280  1.00  0.00              
ATOM   1659  C   THR A 302      12.823  24.404  58.842  1.00  0.00              
ATOM   1660  O   THR A 302      12.609  24.276  60.057  1.00  0.00              
ATOM   1661  CB  THR A 302      14.844  25.662  57.950  1.00  0.00              
ATOM   1662  OG1 THR A 302      16.181  25.501  57.462  1.00  0.00              
ATOM   1663  CG2 THR A 302      14.865  26.570  59.183  1.00  0.00              
ATOM   1664  N   ALA A 303      11.861  24.656  57.954  1.00  0.00              
ATOM   1665  CA  ALA A 303      10.450  24.726  58.337  1.00  0.00              
ATOM   1666  C   ALA A 303       9.993  23.440  59.039  1.00  0.00              
ATOM   1667  O   ALA A 303       9.319  23.502  60.073  1.00  0.00              
ATOM   1668  CB  ALA A 303       9.581  25.031  57.132  1.00  0.00              
ATOM   1669  N   GLU A 304      10.384  22.286  58.489  1.00  0.00              
ATOM   1670  CA  GLU A 304      10.094  20.990  59.105  1.00  0.00              
ATOM   1671  C   GLU A 304      10.651  20.910  60.520  1.00  0.00              
ATOM   1672  O   GLU A 304       9.985  20.413  61.429  1.00  0.00              
ATOM   1673  CB  GLU A 304      10.669  19.847  58.273  1.00  0.00              
ATOM   1674  CG  GLU A 304       9.751  19.300  57.207  1.00  0.00              
ATOM   1675  CD  GLU A 304      10.326  18.064  56.517  1.00  0.00              
ATOM   1676  OE1 GLU A 304      10.988  17.241  57.192  1.00  0.00              
ATOM   1677  OE2 GLU A 304      10.102  17.909  55.294  1.00  0.00              
ATOM   1678  N   MET A 305      11.880  21.394  60.693  1.00  0.00              
ATOM   1679  CA  MET A 305      12.517  21.444  62.000  1.00  0.00              
ATOM   1680  C   MET A 305      11.734  22.349  62.961  1.00  0.00              
ATOM   1681  O   MET A 305      11.429  21.939  64.081  1.00  0.00              
ATOM   1682  CB  MET A 305      13.977  21.889  61.863  1.00  0.00              
ATOM   1683  CG  MET A 305      14.867  21.569  63.053  1.00  0.00              
ATOM   1684  SD  MET A 305      16.615  21.881  62.698  1.00  0.00              
ATOM   1685  CE  MET A 305      16.601  23.686  62.538  1.00  0.00              
ATOM   1686  N   TYR A 306      11.388  23.562  62.528  1.00  0.00              
ATOM   1687  CA  TYR A 306      10.540  24.433  63.352  1.00  0.00              
ATOM   1688  C   TYR A 306       9.243  23.732  63.742  1.00  0.00              
ATOM   1689  O   TYR A 306       8.840  23.758  64.904  1.00  0.00              
ATOM   1690  CB  TYR A 306      10.237  25.768  62.661  1.00  0.00              
ATOM   1691  CG  TYR A 306      11.450  26.649  62.443  1.00  0.00              
ATOM   1692  CD1 TYR A 306      11.398  27.724  61.558  1.00  0.00              
ATOM   1693  CD2 TYR A 306      12.659  26.401  63.112  1.00  0.00              
ATOM   1694  CE1 TYR A 306      12.508  28.534  61.352  1.00  0.00              
ATOM   1695  CE2 TYR A 306      13.769  27.198  62.908  1.00  0.00              
ATOM   1696  CZ  TYR A 306      13.690  28.261  62.029  1.00  0.00              
ATOM   1697  OH  TYR A 306      14.796  29.054  61.821  1.00  0.00              
ATOM   1698  N   ASP A 307       8.617  23.091  62.759  1.00  0.00              
ATOM   1699  CA  ASP A 307       7.418  22.282  62.962  1.00  0.00              
ATOM   1700  C   ASP A 307       7.623  21.189  64.016  1.00  0.00              
ATOM   1701  O   ASP A 307       6.756  20.977  64.864  1.00  0.00              
ATOM   1702  CB  ASP A 307       6.999  21.649  61.637  1.00  0.00              
ATOM   1703  CG  ASP A 307       5.511  21.612  61.458  1.00  0.00              
ATOM   1704  OD1 ASP A 307       5.020  20.688  60.780  1.00  0.00              
ATOM   1705  OD2 ASP A 307       4.824  22.518  61.975  1.00  0.00              
ATOM   1706  N   ASN A 308       8.765  20.505  63.949  1.00  0.00              
ATOM   1707  CA  ASN A 308       9.099  19.424  64.882  1.00  0.00              
ATOM   1708  C   ASN A 308       9.320  19.934  66.302  1.00  0.00              
ATOM   1709  O   ASN A 308       8.926  19.279  67.263  1.00  0.00              
ATOM   1710  CB  ASN A 308      10.352  18.660  64.428  1.00  0.00              
ATOM   1711  CG  ASN A 308      10.161  17.917  63.118  1.00  0.00              
ATOM   1712  OD1 ASN A 308       9.041  17.609  62.716  1.00  0.00              
ATOM   1713  ND2 ASN A 308      11.267  17.626  62.445  1.00  0.00              
ATOM   1714  N   ILE A 309       9.961  21.096  66.427  1.00  0.00              
ATOM   1715  CA  ILE A 309      10.226  21.713  67.732  1.00  0.00              
ATOM   1716  C   ILE A 309       8.919  22.018  68.477  1.00  0.00              
ATOM   1717  O   ILE A 309       8.796  21.746  69.679  1.00  0.00              
ATOM   1718  CB  ILE A 309      11.119  22.993  67.592  1.00  0.00              
ATOM   1719  CG1 ILE A 309      12.551  22.600  67.189  1.00  0.00              
ATOM   1720  CG2 ILE A 309      11.133  23.809  68.886  1.00  0.00              
ATOM   1721  CD1 ILE A 309      13.396  23.733  66.591  1.00  0.00              
ATOM   1722  N   LEU A 310       7.944  22.548  67.740  1.00  0.00              
ATOM   1723  CA  LEU A 310       6.670  23.002  68.311  1.00  0.00              
ATOM   1724  C   LEU A 310       5.643  21.895  68.528  1.00  0.00              
ATOM   1725  O   LEU A 310       4.877  21.946  69.484  1.00  0.00              
ATOM   1726  CB  LEU A 310       6.055  24.082  67.419  1.00  0.00              
ATOM   1727  CG  LEU A 310       6.773  25.424  67.293  1.00  0.00              
ATOM   1728  CD1 LEU A 310       6.304  26.150  66.049  1.00  0.00              
ATOM   1729  CD2 LEU A 310       6.545  26.279  68.526  1.00  0.00              
ATOM   1730  N   ASN A 311       5.632  20.894  67.648  1.00  0.00              
ATOM   1731  CA  ASN A 311       4.517  19.943  67.592  1.00  0.00              
ATOM   1732  C   ASN A 311       4.854  18.464  67.790  1.00  0.00              
ATOM   1733  O   ASN A 311       3.990  17.683  68.182  1.00  0.00              
ATOM   1734  CB  ASN A 311       3.741  20.127  66.284  1.00  0.00              
ATOM   1735  CG  ASN A 311       3.184  21.527  66.132  1.00  0.00              
ATOM   1736  OD1 ASN A 311       2.399  21.994  66.960  1.00  0.00              
ATOM   1737  ND2 ASN A 311       3.594  22.210  65.072  1.00  0.00              
ATOM   1738  N   LYS A 312       6.092  18.076  67.509  1.00  0.00              
ATOM   1739  CA  LYS A 312       6.487  16.668  67.596  1.00  0.00              
ATOM   1740  C   LYS A 312       7.037  16.311  68.984  1.00  0.00              
ATOM   1741  O   LYS A 312       7.952  16.975  69.474  1.00  0.00              
ATOM   1742  CB  LYS A 312       7.513  16.334  66.508  1.00  0.00              
ATOM   1743  CG  LYS A 312       7.744  14.846  66.277  1.00  0.00              
ATOM   1744  CD  LYS A 312       8.934  14.627  65.353  1.00  0.00              
ATOM   1745  CE  LYS A 312       9.464  13.210  65.463  1.00  0.00              
ATOM   1746  NZ  LYS A 312      10.639  12.985  64.569  1.00  0.00              
ATOM   1747  N   PRO A 313       6.471  15.263  69.624  1.00  0.00              
ATOM   1748  CA  PRO A 313       6.955  14.795  70.928  1.00  0.00              
ATOM   1749  C   PRO A 313       8.427  14.410  70.893  1.00  0.00              
ATOM   1750  O   PRO A 313       8.922  13.956  69.853  1.00  0.00              
ATOM   1751  CB  PRO A 313       6.096  13.552  71.205  1.00  0.00              
ATOM   1752  CG  PRO A 313       5.511  13.166  69.879  1.00  0.00              
ATOM   1753  CD  PRO A 313       5.324  14.463  69.156  1.00  0.00              
ATOM   1754  N   LEU A 314       9.110  14.598  72.023  1.00  0.00              
ATOM   1755  CA  LEU A 314      10.526  14.261  72.157  1.00  0.00              
ATOM   1756  C   LEU A 314      10.829  12.781  71.873  1.00  0.00              
ATOM   1757  O   LEU A 314      10.165  11.882  72.396  1.00  0.00              
ATOM   1758  CB  LEU A 314      11.058  14.665  73.538  1.00  0.00              
ATOM   1759  CG  LEU A 314      12.563  14.459  73.773  1.00  0.00              
ATOM   1760  CD1 LEU A 314      13.417  15.263  72.789  1.00  0.00              
ATOM   1761  CD2 LEU A 314      12.936  14.790  75.203  1.00  0.00              
ATOM   1762  N   GLN A 315      11.849  12.565  71.047  1.00  0.00              
ATOM   1763  CA  GLN A 315      12.261  11.246  70.567  1.00  0.00              
ATOM   1764  C   GLN A 315      13.609  10.843  71.181  1.00  0.00              
ATOM   1765  O   GLN A 315      14.674  11.341  70.780  1.00  0.00              
ATOM   1766  CB  GLN A 315      12.344  11.253  69.028  1.00  0.00              
ATOM   1767  CG  GLN A 315      13.443  12.183  68.403  1.00  0.00              
ATOM   1768  CD  GLN A 315      13.284  13.684  68.737  1.00  0.00              
ATOM   1769  OE1 GLN A 315      12.180  14.166  69.004  1.00  0.00              
ATOM   1770  NE2 GLN A 315      14.390  14.417  68.703  1.00  0.00              
ATOM   1771  N   LEU A 316      13.563   9.957  72.167  1.00  0.00              
ATOM   1772  CA  LEU A 316      14.783   9.529  72.833  1.00  0.00              
ATOM   1773  C   LEU A 316      15.030   8.055  72.581  1.00  0.00              
ATOM   1774  O   LEU A 316      14.439   7.196  73.238  1.00  0.00              
ATOM   1775  CB  LEU A 316      14.731   9.829  74.334  1.00  0.00              
ATOM   1776  CG  LEU A 316      14.558  11.283  74.782  1.00  0.00              
ATOM   1777  CD1 LEU A 316      14.213  11.325  76.256  1.00  0.00              
ATOM   1778  CD2 LEU A 316      15.790  12.143  74.490  1.00  0.00              
ATOM   1779  N   LYS A 317      15.898   7.776  71.611  1.00  0.00              
ATOM   1780  CA  LYS A 317      16.297   6.409  71.269  1.00  0.00              
ATOM   1781  C   LYS A 317      16.987   5.716  72.456  1.00  0.00              
ATOM   1782  O   LYS A 317      17.646   6.377  73.256  1.00  0.00              
ATOM   1783  CB  LYS A 317      17.203   6.428  70.036  1.00  0.00              
ATOM   1784  CG  LYS A 317      16.488   6.807  68.742  1.00  0.00              
ATOM   1785  CD  LYS A 317      17.479   6.927  67.581  1.00  0.00              
ATOM   1786  CE  LYS A 317      16.820   6.633  66.230  1.00  0.00              
ATOM   1787  NZ  LYS A 317      15.774   7.637  65.865  1.00  0.00              
ATOM   1788  N   PRO A 318      16.842   4.383  72.573  1.00  0.00              
ATOM   1789  CA  PRO A 318      17.218   3.723  73.826  1.00  0.00              
ATOM   1790  C   PRO A 318      18.703   3.367  73.927  1.00  0.00              
ATOM   1791  O   PRO A 318      19.042   2.188  74.090  1.00  0.00              
ATOM   1792  CB  PRO A 318      16.368   2.446  73.802  1.00  0.00              
ATOM   1793  CG  PRO A 318      16.256   2.112  72.346  1.00  0.00              
ATOM   1794  CD  PRO A 318      16.347   3.414  71.573  1.00  0.00              
ATOM   1795  N   ASN A 319      19.572   4.374  73.849  1.00  0.00              
ATOM   1796  CA  ASN A 319      21.020   4.153  73.881  1.00  0.00              
ATOM   1797  C   ASN A 319      21.714   4.919  74.998  1.00  0.00              
ATOM   1798  O   ASN A 319      22.942   4.914  75.095  1.00  0.00              
ATOM   1799  CB  ASN A 319      21.646   4.560  72.549  1.00  0.00              
ATOM   1800  CG  ASN A 319      20.787   4.187  71.357  1.00  0.00              
ATOM   1801  OD1 ASN A 319      20.051   5.030  70.825  1.00  0.00              
ATOM   1802  ND2 ASN A 319      20.874   2.918  70.929  1.00  0.00              
ATOM   1803  N   ILE A 320      20.919   5.596  75.823  1.00  0.00              
ATOM   1804  CA  ILE A 320      21.435   6.379  76.936  1.00  0.00              
ATOM   1805  C   ILE A 320      20.831   5.897  78.249  1.00  0.00              
ATOM   1806  O   ILE A 320      19.759   5.296  78.254  1.00  0.00              
ATOM   1807  CB  ILE A 320      21.155   7.893  76.745  1.00  0.00              
ATOM   1808  CG1 ILE A 320      19.656   8.156  76.542  1.00  0.00              
ATOM   1809  CG2 ILE A 320      21.980   8.448  75.576  1.00  0.00              
ATOM   1810  CD1 ILE A 320      19.247   9.621  76.704  1.00  0.00              
ATOM   1811  N   THR A 321      21.520   6.165  79.356  1.00  0.00              
ATOM   1812  CA  THR A 321      21.020   5.824  80.687  1.00  0.00              
ATOM   1813  C   THR A 321      19.689   6.514  80.987  1.00  0.00              
ATOM   1814  O   THR A 321      19.338   7.528  80.360  1.00  0.00              
ATOM   1815  CB  THR A 321      22.022   6.202  81.801  1.00  0.00              
ATOM   1816  OG1 THR A 321      22.144   7.627  81.887  1.00  0.00              
ATOM   1817  CG2 THR A 321      23.380   5.586  81.542  1.00  0.00              
ATOM   1818  N   ASN A 322      18.955   5.968  81.954  1.00  0.00              
ATOM   1819  CA  ASN A 322      17.684   6.554  82.366  1.00  0.00              
ATOM   1820  C   ASN A 322      17.808   7.973  82.944  1.00  0.00              
ATOM   1821  O   ASN A 322      16.915   8.796  82.762  1.00  0.00              
ATOM   1822  CB  ASN A 322      16.948   5.613  83.318  1.00  0.00              
ATOM   1823  CG  ASN A 322      16.488   4.342  82.626  1.00  0.00              
ATOM   1824  OD1 ASN A 322      15.945   4.386  81.518  1.00  0.00              
ATOM   1825  ND2 ASN A 322      16.711   3.198  83.271  1.00  0.00              
ATOM   1826  N   SER A 323      18.920   8.256  83.617  1.00  0.00              
ATOM   1827  CA  SER A 323      19.178   9.587  84.158  1.00  0.00              
ATOM   1828  C   SER A 323      19.368  10.593  83.035  1.00  0.00              
ATOM   1829  O   SER A 323      18.890  11.724  83.131  1.00  0.00              
ATOM   1830  CB  SER A 323      20.396   9.577  85.082  1.00  0.00              
ATOM   1831  OG  SER A 323      20.166   8.756  86.218  1.00  0.00              
ATOM   1832  N   ALA A 324      20.053  10.178  81.969  1.00  0.00              
ATOM   1833  CA  ALA A 324      20.208  11.024  80.783  1.00  0.00              
ATOM   1834  C   ALA A 324      18.853  11.307  80.139  1.00  0.00              
ATOM   1835  O   ALA A 324      18.554  12.459  79.821  1.00  0.00              
ATOM   1836  CB  ALA A 324      21.156  10.395  79.791  1.00  0.00              
ATOM   1837  N   ARG A 325      18.040  10.257  79.976  1.00  0.00              
ATOM   1838  CA  ARG A 325      16.663  10.367  79.482  1.00  0.00              
ATOM   1839  C   ARG A 325      15.861  11.327  80.340  1.00  0.00              
ATOM   1840  O   ARG A 325      15.207  12.231  79.815  1.00  0.00              
ATOM   1841  CB  ARG A 325      15.936   9.018  79.502  1.00  0.00              
ATOM   1842  CG  ARG A 325      16.596   7.877  78.754  1.00  0.00              
ATOM   1843  CD  ARG A 325      15.658   6.662  78.696  1.00  0.00              
ATOM   1844  NE  ARG A 325      14.512   6.959  77.843  1.00  0.00              
ATOM   1845  CZ  ARG A 325      14.475   6.733  76.533  1.00  0.00              
ATOM   1846  NH1 ARG A 325      15.517   6.177  75.918  1.00  0.00              
ATOM   1847  NH2 ARG A 325      13.390   7.057  75.839  1.00  0.00              
ATOM   1848  N   HIS A 326      15.907  11.120  81.658  1.00  0.00              
ATOM   1849  CA  HIS A 326      15.153  11.951  82.587  1.00  0.00              
ATOM   1850  C   HIS A 326      15.540  13.427  82.484  1.00  0.00              
ATOM   1851  O   HIS A 326      14.657  14.290  82.463  1.00  0.00              
ATOM   1852  CB  HIS A 326      15.284  11.461  84.028  1.00  0.00              
ATOM   1853  CG  HIS A 326      14.242  12.026  84.942  1.00  0.00              
ATOM   1854  ND1 HIS A 326      14.330  13.295  85.476  1.00  0.00              
ATOM   1855  CD2 HIS A 326      13.073  11.510  85.390  1.00  0.00              
ATOM   1856  CE1 HIS A 326      13.267  13.530  86.225  1.00  0.00              
ATOM   1857  NE2 HIS A 326      12.488  12.463  86.190  1.00  0.00              
ATOM   1858  N   LEU A 327      16.846  13.706  82.405  1.00  0.00              
ATOM   1859  CA  LEU A 327      17.344  15.079  82.271  1.00  0.00              
ATOM   1860  C   LEU A 327      16.888  15.723  80.967  1.00  0.00              
ATOM   1861  O   LEU A 327      16.471  16.879  80.970  1.00  0.00              
ATOM   1862  CB  LEU A 327      18.875  15.154  82.391  1.00  0.00              
ATOM   1863  CG  LEU A 327      19.531  16.553  82.399  1.00  0.00              
ATOM   1864  CD1 LEU A 327      19.100  17.401  83.596  1.00  0.00              
ATOM   1865  CD2 LEU A 327      21.043  16.485  82.364  1.00  0.00              
ATOM   1866  N   LEU A 328      16.968  14.974  79.867  1.00  0.00              
ATOM   1867  CA  LEU A 328      16.583  15.493  78.559  1.00  0.00              
ATOM   1868  C   LEU A 328      15.072  15.733  78.478  1.00  0.00              
ATOM   1869  O   LEU A 328      14.640  16.755  77.943  1.00  0.00              
ATOM   1870  CB  LEU A 328      17.079  14.585  77.426  1.00  0.00              
ATOM   1871  CG  LEU A 328      18.585  14.554  77.126  1.00  0.00              
ATOM   1872  CD1 LEU A 328      18.920  13.458  76.155  1.00  0.00              
ATOM   1873  CD2 LEU A 328      19.099  15.886  76.590  1.00  0.00              
ATOM   1874  N   GLU A 329      14.279  14.815  79.033  1.00  0.00              
ATOM   1875  CA  GLU A 329      12.827  15.008  79.167  1.00  0.00              
ATOM   1876  C   GLU A 329      12.493  16.261  79.968  1.00  0.00              
ATOM   1877  O   GLU A 329      11.513  16.950  79.667  1.00  0.00              
ATOM   1878  CB  GLU A 329      12.171  13.809  79.842  1.00  0.00              
ATOM   1879  CG  GLU A 329      12.062  12.587  78.960  1.00  0.00              
ATOM   1880  CD  GLU A 329      11.567  11.369  79.709  1.00  0.00              
ATOM   1881  OE1 GLU A 329      11.545  11.404  80.958  1.00  0.00              
ATOM   1882  OE2 GLU A 329      11.197  10.375  79.046  1.00  0.00              
ATOM   1883  N   GLY A 330      13.302  16.539  80.992  1.00  0.00              
ATOM   1884  CA  GLY A 330      13.131  17.717  81.833  1.00  0.00              
ATOM   1885  C   GLY A 330      13.540  19.000  81.134  1.00  0.00              
ATOM   1886  O   GLY A 330      12.781  19.974  81.127  1.00  0.00              
ATOM   1887  N   LEU A 331      14.738  19.002  80.545  1.00  0.00              
ATOM   1888  CA  LEU A 331      15.286  20.197  79.893  1.00  0.00              
ATOM   1889  C   LEU A 331      14.589  20.557  78.574  1.00  0.00              
ATOM   1890  O   LEU A 331      14.489  21.731  78.226  1.00  0.00              
ATOM   1891  CB  LEU A 331      16.802  20.073  79.668  1.00  0.00              
ATOM   1892  CG  LEU A 331      17.751  20.021  80.876  1.00  0.00              
ATOM   1893  CD1 LEU A 331      19.156  19.645  80.429  1.00  0.00              
ATOM   1894  CD2 LEU A 331      17.776  21.322  81.677  1.00  0.00              
ATOM   1895  N   LEU A 332      14.117  19.549  77.846  1.00  0.00              
ATOM   1896  CA  LEU A 332      13.508  19.778  76.541  1.00  0.00              
ATOM   1897  C   LEU A 332      11.979  19.741  76.552  1.00  0.00              
ATOM   1898  O   LEU A 332      11.355  19.396  75.548  1.00  0.00              
ATOM   1899  CB  LEU A 332      14.087  18.823  75.489  1.00  0.00              
ATOM   1900  CG  LEU A 332      15.522  19.132  75.046  1.00  0.00              
ATOM   1901  CD1 LEU A 332      16.131  17.957  74.273  1.00  0.00              
ATOM   1902  CD2 LEU A 332      15.592  20.428  74.233  1.00  0.00              
ATOM   1903  N   GLN A 333      11.386  20.096  77.690  1.00  0.00              
ATOM   1904  CA  GLN A 333       9.953  20.365  77.771  1.00  0.00              
ATOM   1905  C   GLN A 333       9.627  21.565  76.888  1.00  0.00              
ATOM   1906  O   GLN A 333      10.365  22.554  76.890  1.00  0.00              
ATOM   1907  CB  GLN A 333       9.550  20.687  79.211  1.00  0.00              
ATOM   1908  CG  GLN A 333       9.555  19.503  80.157  1.00  0.00              
ATOM   1909  CD  GLN A 333       8.303  18.646  80.046  1.00  0.00              
ATOM   1910  OE1 GLN A 333       7.192  19.152  79.839  1.00  0.00              
ATOM   1911  NE2 GLN A 333       8.479  17.336  80.191  1.00  0.00              
ATOM   1912  N   LYS A 334       8.529  21.480  76.141  1.00  0.00              
ATOM   1913  CA  LYS A 334       8.090  22.591  75.282  1.00  0.00              
ATOM   1914  C   LYS A 334       7.479  23.742  76.081  1.00  0.00              
ATOM   1915  O   LYS A 334       7.723  24.908  75.780  1.00  0.00              
ATOM   1916  CB  LYS A 334       7.124  22.104  74.200  1.00  0.00              
ATOM   1917  CG  LYS A 334       7.703  20.996  73.334  1.00  0.00              
ATOM   1918  CD  LYS A 334       6.718  20.531  72.278  1.00  0.00              
ATOM   1919  CE  LYS A 334       7.144  19.201  71.677  1.00  0.00              
ATOM   1920  NZ  LYS A 334       8.442  19.276  70.938  1.00  0.00              
ATOM   1921  N   ASP A 335       6.698  23.403  77.102  1.00  0.00              
ATOM   1922  CA  ASP A 335       6.129  24.388  78.020  1.00  0.00              
ATOM   1923  C   ASP A 335       7.186  24.809  79.047  1.00  0.00              
ATOM   1924  O   ASP A 335       7.549  24.029  79.935  1.00  0.00              
ATOM   1925  CB  ASP A 335       4.900  23.794  78.719  1.00  0.00              
ATOM   1926  CG  ASP A 335       4.164  24.797  79.597  1.00  0.00              
ATOM   1927  OD1 ASP A 335       4.668  25.920  79.821  1.00  0.00              
ATOM   1928  OD2 ASP A 335       3.060  24.455  80.072  1.00  0.00              
ATOM   1929  N   ARG A 336       7.661  26.049  78.926  1.00  0.00              
ATOM   1930  CA  ARG A 336       8.742  26.571  79.768  1.00  0.00              
ATOM   1931  C   ARG A 336       8.393  26.702  81.255  1.00  0.00              
ATOM   1932  O   ARG A 336       9.281  26.885  82.091  1.00  0.00              
ATOM   1933  CB  ARG A 336       9.265  27.910  79.223  1.00  0.00              
ATOM   1934  CG  ARG A 336       8.259  29.065  79.235  1.00  0.00              
ATOM   1935  CD  ARG A 336       8.971  30.413  79.107  1.00  0.00              
ATOM   1936  NE  ARG A 336       8.083  31.480  78.632  1.00  0.00              
ATOM   1937  CZ  ARG A 336       8.497  32.644  78.125  1.00  0.00              
ATOM   1938  NH1 ARG A 336       9.797  32.916  78.019  1.00  0.00              
ATOM   1939  NH2 ARG A 336       7.607  33.541  77.716  1.00  0.00              
ATOM   1940  N   THR A 337       7.105  26.616  81.576  1.00  0.00              
ATOM   1941  CA  THR A 337       6.643  26.646  82.966  1.00  0.00              
ATOM   1942  C   THR A 337       6.769  25.258  83.608  1.00  0.00              
ATOM   1943  O   THR A 337       6.741  25.127  84.836  1.00  0.00              
ATOM   1944  CB  THR A 337       5.177  27.137  83.071  1.00  0.00              
ATOM   1945  OG1 THR A 337       4.306  26.204  82.422  1.00  0.00              
ATOM   1946  CG2 THR A 337       5.012  28.514  82.428  1.00  0.00              
ATOM   1947  N   LYS A 338       6.907  24.236  82.759  1.00  0.00              
ATOM   1948  CA  LYS A 338       7.064  22.847  83.183  1.00  0.00              
ATOM   1949  C   LYS A 338       8.507  22.388  83.038  1.00  0.00              
ATOM   1950  O   LYS A 338       8.853  21.283  83.452  1.00  0.00              
ATOM   1951  CB  LYS A 338       6.195  21.922  82.328  1.00  0.00              
ATOM   1952  CG  LYS A 338       4.690  22.110  82.434  1.00  0.00              
ATOM   1953  CD  LYS A 338       3.990  20.958  81.711  1.00  0.00              
ATOM   1954  CE  LYS A 338       2.633  21.356  81.139  1.00  0.00              
ATOM   1955  NZ  LYS A 338       1.643  21.676  82.199  1.00  0.00              
ATOM   1956  N   ARG A 339       9.339  23.228  82.429  1.00  0.00              
ATOM   1957  CA  ARG A 339      10.712  22.860  82.089  1.00  0.00              
ATOM   1958  C   ARG A 339      11.600  22.789  83.326  1.00  0.00              
ATOM   1959  O   ARG A 339      11.406  23.540  84.286  1.00  0.00              
ATOM   1960  CB  ARG A 339      11.280  23.861  81.085  1.00  0.00              
ATOM   1961  CG  ARG A 339      12.608  23.454  80.449  1.00  0.00              
ATOM   1962  CD  ARG A 339      12.968  24.369  79.294  1.00  0.00              
ATOM   1963  NE  ARG A 339      11.876  24.461  78.324  1.00  0.00              
ATOM   1964  CZ  ARG A 339      11.683  25.488  77.501  1.00  0.00              
ATOM   1965  NH1 ARG A 339      12.511  26.522  77.517  1.00  0.00              
ATOM   1966  NH2 ARG A 339      10.654  25.483  76.661  1.00  0.00              
ATOM   1967  N   LEU A 340      12.572  21.881  83.299  1.00  0.00              
ATOM   1968  CA  LEU A 340      13.538  21.763  84.384  1.00  0.00              
ATOM   1969  C   LEU A 340      14.306  23.080  84.533  1.00  0.00              
ATOM   1970  O   LEU A 340      15.003  23.509  83.611  1.00  0.00              
ATOM   1971  CB  LEU A 340      14.492  20.590  84.137  1.00  0.00              
ATOM   1972  CG  LEU A 340      15.377  20.153  85.311  1.00  0.00              
ATOM   1973  CD1 LEU A 340      14.562  19.474  86.421  1.00  0.00              
ATOM   1974  CD2 LEU A 340      16.484  19.238  84.838  1.00  0.00              
ATOM   1975  N   GLY A 341      14.148  23.719  85.691  1.00  0.00              
ATOM   1976  CA  GLY A 341      14.776  25.008  85.972  1.00  0.00              
ATOM   1977  C   GLY A 341      13.782  26.150  86.103  1.00  0.00              
ATOM   1978  O   GLY A 341      14.169  27.286  86.368  1.00  0.00              
ATOM   1979  N   ALA A 342      12.498  25.857  85.925  1.00  0.00              
ATOM   1980  CA  ALA A 342      11.466  26.895  85.950  1.00  0.00              
ATOM   1981  C   ALA A 342      11.236  27.486  87.338  1.00  0.00              
ATOM   1982  O   ALA A 342      10.889  28.660  87.461  1.00  0.00              
ATOM   1983  CB  ALA A 342      10.160  26.363  85.384  1.00  0.00              
ATOM   1984  N   LYS A 343      11.438  26.672  88.373  1.00  0.00              
ATOM   1985  CA  LYS A 343      11.082  27.048  89.743  1.00  0.00              
ATOM   1986  C   LYS A 343      12.281  27.343  90.649  1.00  0.00              
ATOM   1987  O   LYS A 343      12.146  28.056  91.643  1.00  0.00              
ATOM   1988  CB  LYS A 343      10.196  25.973  90.367  1.00  0.00              
ATOM   1989  N   ASP A 344      13.446  26.790  90.317  1.00  0.00              
ATOM   1990  CA  ASP A 344      14.637  26.965  91.149  1.00  0.00              
ATOM   1991  C   ASP A 344      15.920  27.086  90.336  1.00  0.00              
ATOM   1992  O   ASP A 344      17.025  27.019  90.882  1.00  0.00              
ATOM   1993  CB  ASP A 344      14.744  25.838  92.176  1.00  0.00              
ATOM   1994  CG  ASP A 344      14.053  26.181  93.485  1.00  0.00              
ATOM   1995  OD1 ASP A 344      14.559  27.075  94.203  1.00  0.00              
ATOM   1996  OD2 ASP A 344      13.011  25.555  93.800  1.00  0.00              
ATOM   1997  N   ASP A 345      15.749  27.269  89.028  1.00  0.00              
ATOM   1998  CA  ASP A 345      16.841  27.526  88.097  1.00  0.00              
ATOM   1999  C   ASP A 345      17.948  26.465  88.142  1.00  0.00              
ATOM   2000  O   ASP A 345      17.677  25.276  87.987  1.00  0.00              
ATOM   2001  CB  ASP A 345      17.396  28.944  88.296  1.00  0.00              
ATOM   2002  CG  ASP A 345      18.135  29.458  87.071  1.00  0.00              
ATOM   2003  OD1 ASP A 345      17.541  29.483  85.966  1.00  0.00              
ATOM   2004  OD2 ASP A 345      19.313  29.840  87.220  1.00  0.00              
ATOM   2005  N   PHE A 346      19.184  26.907  88.364  1.00  0.00              
ATOM   2006  CA  PHE A 346      20.357  26.038  88.323  1.00  0.00              
ATOM   2007  C   PHE A 346      20.343  24.939  89.388  1.00  0.00              
ATOM   2008  O   PHE A 346      20.935  23.883  89.189  1.00  0.00              
ATOM   2009  CB  PHE A 346      21.639  26.876  88.424  1.00  0.00              
ATOM   2010  CG  PHE A 346      22.899  26.062  88.447  1.00  0.00              
ATOM   2011  CD1 PHE A 346      23.245  25.249  87.365  1.00  0.00              
ATOM   2012  CD2 PHE A 346      23.745  26.105  89.549  1.00  0.00              
ATOM   2013  CE1 PHE A 346      24.411  24.487  87.386  1.00  0.00              
ATOM   2014  CE2 PHE A 346      24.921  25.343  89.582  1.00  0.00              
ATOM   2015  CZ  PHE A 346      25.253  24.536  88.495  1.00  0.00              
ATOM   2016  N   MET A 347      19.668  25.184  90.507  1.00  0.00              
ATOM   2017  CA  MET A 347      19.587  24.203  91.586  1.00  0.00              
ATOM   2018  C   MET A 347      18.915  22.911  91.144  1.00  0.00              
ATOM   2019  O   MET A 347      19.241  21.838  91.655  1.00  0.00              
ATOM   2020  CB  MET A 347      18.866  24.780  92.811  1.00  0.00              
ATOM   2021  CG  MET A 347      19.740  25.655  93.700  1.00  0.00              
ATOM   2022  SD  MET A 347      21.388  24.965  94.032  1.00  0.00              
ATOM   2023  CE  MET A 347      20.983  23.521  95.027  1.00  0.00              
ATOM   2024  N   GLU A 348      17.983  23.025  90.198  1.00  0.00              
ATOM   2025  CA  GLU A 348      17.293  21.872  89.625  1.00  0.00              
ATOM   2026  C   GLU A 348      18.226  21.038  88.742  1.00  0.00              
ATOM   2027  O   GLU A 348      18.185  19.809  88.772  1.00  0.00              
ATOM   2028  CB  GLU A 348      16.052  22.321  88.838  1.00  0.00              
ATOM   2029  CG  GLU A 348      14.939  22.894  89.718  1.00  0.00              
ATOM   2030  CD  GLU A 348      13.674  23.278  88.953  1.00  0.00              
ATOM   2031  OE1 GLU A 348      13.244  22.530  88.046  1.00  0.00              
ATOM   2032  OE2 GLU A 348      13.090  24.330  89.278  1.00  0.00              
ATOM   2033  N   ILE A 349      19.064  21.708  87.957  1.00  0.00              
ATOM   2034  CA  ILE A 349      20.053  21.023  87.123  1.00  0.00              
ATOM   2035  C   ILE A 349      21.187  20.482  88.007  1.00  0.00              
ATOM   2036  O   ILE A 349      21.574  19.313  87.906  1.00  0.00              
ATOM   2037  CB  ILE A 349      20.615  21.958  86.003  1.00  0.00              
ATOM   2038  CG1 ILE A 349      19.546  22.266  84.945  1.00  0.00              
ATOM   2039  CG2 ILE A 349      21.794  21.313  85.304  1.00  0.00              
ATOM   2040  CD1 ILE A 349      18.520  23.341  85.333  1.00  0.00              
ATOM   2041  N   LYS A 350      21.701  21.345  88.882  1.00  0.00              
ATOM   2042  CA  LYS A 350      22.756  20.986  89.829  1.00  0.00              
ATOM   2043  C   LYS A 350      22.430  19.704  90.603  1.00  0.00              
ATOM   2044  O   LYS A 350      23.283  18.829  90.749  1.00  0.00              
ATOM   2045  CB  LYS A 350      23.000  22.146  90.798  1.00  0.00              
ATOM   2046  CG  LYS A 350      24.203  21.975  91.684  1.00  0.00              
ATOM   2047  CD  LYS A 350      24.335  23.134  92.648  1.00  0.00              
ATOM   2048  CE  LYS A 350      25.665  23.081  93.373  1.00  0.00              
ATOM   2049  NZ  LYS A 350      25.959  24.386  94.000  1.00  0.00              
ATOM   2050  N   SER A 351      21.192  19.600  91.082  1.00  0.00              
ATOM   2051  CA  SER A 351      20.765  18.477  91.920  1.00  0.00              
ATOM   2052  C   SER A 351      20.163  17.307  91.139  1.00  0.00              
ATOM   2053  O   SER A 351      19.727  16.321  91.745  1.00  0.00              
ATOM   2054  CB  SER A 351      19.779  18.956  92.988  1.00  0.00              
ATOM   2055  OG  SER A 351      20.385  19.918  93.836  1.00  0.00              
ATOM   2056  N   HIS A 352      20.146  17.400  89.808  1.00  0.00              
ATOM   2057  CA  HIS A 352      19.629  16.309  88.980  1.00  0.00              
ATOM   2058  C   HIS A 352      20.519  15.072  89.064  1.00  0.00              
ATOM   2059  O   HIS A 352      21.735  15.188  89.210  1.00  0.00              
ATOM   2060  CB  HIS A 352      19.455  16.733  87.525  1.00  0.00              
ATOM   2061  CG  HIS A 352      18.615  15.786  86.731  1.00  0.00              
ATOM   2062  ND1 HIS A 352      19.136  14.668  86.114  1.00  0.00              
ATOM   2063  CD2 HIS A 352      17.283  15.765  86.487  1.00  0.00              
ATOM   2064  CE1 HIS A 352      18.163  14.005  85.515  1.00  0.00              
ATOM   2065  NE2 HIS A 352      17.029  14.652  85.723  1.00  0.00              
ATOM   2066  N   VAL A 353      19.904  13.895  88.969  1.00  0.00              
ATOM   2067  CA  VAL A 353      20.612  12.624  89.163  1.00  0.00              
ATOM   2068  C   VAL A 353      21.713  12.373  88.124  1.00  0.00              
ATOM   2069  O   VAL A 353      22.724  11.732  88.433  1.00  0.00              
ATOM   2070  CB  VAL A 353      19.642  11.392  89.310  1.00  0.00              
ATOM   2071  CG1 VAL A 353      18.856  11.476  90.616  1.00  0.00              
ATOM   2072  CG2 VAL A 353      18.692  11.268  88.121  1.00  0.00              
ATOM   2073  N   PHE A 354      21.527  12.908  86.914  1.00  0.00              
ATOM   2074  CA  PHE A 354      22.535  12.824  85.849  1.00  0.00              
ATOM   2075  C   PHE A 354      23.884  13.430  86.274  1.00  0.00              
ATOM   2076  O   PHE A 354      24.935  12.933  85.879  1.00  0.00              
ATOM   2077  CB  PHE A 354      22.024  13.477  84.549  1.00  0.00              
ATOM   2078  CG  PHE A 354      22.982  13.351  83.382  1.00  0.00              
ATOM   2079  CD1 PHE A 354      23.185  12.118  82.753  1.00  0.00              
ATOM   2080  CD2 PHE A 354      23.698  14.457  82.927  1.00  0.00              
ATOM   2081  CE1 PHE A 354      24.069  11.999  81.684  1.00  0.00              
ATOM   2082  CE2 PHE A 354      24.584  14.347  81.861  1.00  0.00              
ATOM   2083  CZ  PHE A 354      24.769  13.120  81.239  1.00  0.00              
ATOM   2084  N   PHE A 355      23.842  14.492  87.080  1.00  0.00              
ATOM   2085  CA  PHE A 355      25.046  15.136  87.607  1.00  0.00              
ATOM   2086  C   PHE A 355      25.357  14.770  89.064  1.00  0.00              
ATOM   2087  O   PHE A 355      26.021  15.538  89.771  1.00  0.00              
ATOM   2088  CB  PHE A 355      24.933  16.656  87.508  1.00  0.00              
ATOM   2089  CG  PHE A 355      24.745  17.171  86.111  1.00  0.00              
ATOM   2090  CD1 PHE A 355      23.566  17.814  85.755  1.00  0.00              
ATOM   2091  CD2 PHE A 355      25.749  17.027  85.157  1.00  0.00              
ATOM   2092  CE1 PHE A 355      23.389  18.305  84.469  1.00  0.00              
ATOM   2093  CE2 PHE A 355      25.579  17.509  83.869  1.00  0.00              
ATOM   2094  CZ  PHE A 355      24.398  18.153  83.523  1.00  0.00              
ATOM   2095  N   SER A 356      24.896  13.609  89.522  1.00  0.00              
ATOM   2096  CA  SER A 356      25.222  13.177  90.887  1.00  0.00              
ATOM   2097  C   SER A 356      26.734  13.036  91.101  1.00  0.00              
ATOM   2098  O   SER A 356      27.256  13.461  92.132  1.00  0.00              
ATOM   2099  CB  SER A 356      24.489  11.881  91.267  1.00  0.00              
ATOM   2100  OG  SER A 356      23.181  12.160  91.737  1.00  0.00              
ATOM   2101  N   LEU A 357      27.424  12.471  90.110  1.00  0.00              
ATOM   2102  CA  LEU A 357      28.877  12.244  90.179  1.00  0.00              
ATOM   2103  C   LEU A 357      29.738  13.500  90.023  1.00  0.00              
ATOM   2104  O   LEU A 357      30.962  13.401  90.010  1.00  0.00              
ATOM   2105  CB  LEU A 357      29.311  11.194  89.144  1.00  0.00              
ATOM   2106  CG  LEU A 357      28.817   9.751  89.319  1.00  0.00              
ATOM   2107  CD1 LEU A 357      29.407   8.831  88.251  1.00  0.00              
ATOM   2108  CD2 LEU A 357      29.140   9.228  90.705  1.00  0.00              
ATOM   2109  N   ILE A 358      29.108  14.669  89.900  1.00  0.00              
ATOM   2110  CA  ILE A 358      29.835  15.935  89.773  1.00  0.00              
ATOM   2111  C   ILE A 358      29.961  16.667  91.112  1.00  0.00              
ATOM   2112  O   ILE A 358      28.957  16.969  91.762  1.00  0.00              
ATOM   2113  CB  ILE A 358      29.173  16.895  88.724  1.00  0.00              
ATOM   2114  CG1 ILE A 358      28.960  16.202  87.363  1.00  0.00              
ATOM   2115  CG2 ILE A 358      29.984  18.193  88.567  1.00  0.00              
ATOM   2116  CD1 ILE A 358      30.231  15.895  86.558  1.00  0.00              
ATOM   2117  N   ASN A 359      31.199  16.945  91.518  1.00  0.00              
ATOM   2118  CA  ASN A 359      31.468  17.887  92.604  1.00  0.00              
ATOM   2119  C   ASN A 359      31.570  19.304  92.031  1.00  0.00              
ATOM   2120  O   ASN A 359      32.591  19.681  91.453  1.00  0.00              
ATOM   2121  CB  ASN A 359      32.747  17.496  93.353  1.00  0.00              
ATOM   2122  CG  ASN A 359      33.127  18.487  94.453  1.00  0.00              
ATOM   2123  OD1 ASN A 359      32.627  19.617  94.507  1.00  0.00              
ATOM   2124  ND2 ASN A 359      34.032  18.064  95.330  1.00  0.00              
ATOM   2125  N   TRP A 360      30.505  20.080  92.203  1.00  0.00              
ATOM   2126  CA  TRP A 360      30.367  21.386  91.546  1.00  0.00              
ATOM   2127  C   TRP A 360      31.403  22.425  91.949  1.00  0.00              
ATOM   2128  O   TRP A 360      31.724  23.312  91.161  1.00  0.00              
ATOM   2129  CB  TRP A 360      28.957  21.932  91.735  1.00  0.00              
ATOM   2130  CG  TRP A 360      27.957  21.149  90.961  1.00  0.00              
ATOM   2131  CD1 TRP A 360      27.201  20.114  91.416  1.00  0.00              
ATOM   2132  CD2 TRP A 360      27.624  21.317  89.579  1.00  0.00              
ATOM   2133  NE1 TRP A 360      26.403  19.630  90.406  1.00  0.00              
ATOM   2134  CE2 TRP A 360      26.643  20.351  89.266  1.00  0.00              
ATOM   2135  CE3 TRP A 360      28.053  22.196  88.573  1.00  0.00              
ATOM   2136  CZ2 TRP A 360      26.077  20.239  87.987  1.00  0.00              
ATOM   2137  CZ3 TRP A 360      27.493  22.081  87.301  1.00  0.00              
ATOM   2138  CH2 TRP A 360      26.516  21.109  87.023  1.00  0.00              
ATOM   2139  N   ASP A 361      31.921  22.319  93.172  1.00  0.00              
ATOM   2140  CA  ASP A 361      33.004  23.192  93.621  1.00  0.00              
ATOM   2141  C   ASP A 361      34.310  22.839  92.911  1.00  0.00              
ATOM   2142  O   ASP A 361      35.044  23.730  92.484  1.00  0.00              
ATOM   2143  CB  ASP A 361      33.186  23.115  95.140  1.00  0.00              
ATOM   2144  CG  ASP A 361      34.240  24.087  95.650  1.00  0.00              
ATOM   2145  OD1 ASP A 361      34.061  25.306  95.468  1.00  0.00              
ATOM   2146  OD2 ASP A 361      35.252  23.636  96.228  1.00  0.00              
ATOM   2147  N   ASP A 362      34.591  21.542  92.795  1.00  0.00              
ATOM   2148  CA  ASP A 362      35.778  21.060  92.087  1.00  0.00              
ATOM   2149  C   ASP A 362      35.760  21.455  90.612  1.00  0.00              
ATOM   2150  O   ASP A 362      36.770  21.918  90.071  1.00  0.00              
ATOM   2151  CB  ASP A 362      35.889  19.539  92.202  1.00  0.00              
ATOM   2152  CG  ASP A 362      36.617  19.091  93.457  1.00  0.00              
ATOM   2153  OD1 ASP A 362      37.243  19.932  94.148  1.00  0.00              
ATOM   2154  OD2 ASP A 362      36.569  17.875  93.743  1.00  0.00              
ATOM   2155  N   LEU A 363      34.601  21.268  89.981  1.00  0.00              
ATOM   2156  CA  LEU A 363      34.414  21.534  88.561  1.00  0.00              
ATOM   2157  C   LEU A 363      34.657  23.001  88.237  1.00  0.00              
ATOM   2158  O   LEU A 363      35.465  23.318  87.367  1.00  0.00              
ATOM   2159  CB  LEU A 363      33.004  21.127  88.132  1.00  0.00              
ATOM   2160  CG  LEU A 363      32.668  21.171  86.643  1.00  0.00              
ATOM   2161  CD1 LEU A 363      32.911  19.823  85.986  1.00  0.00              
ATOM   2162  CD2 LEU A 363      31.228  21.595  86.472  1.00  0.00              
ATOM   2163  N   ILE A 364      33.957  23.882  88.951  1.00  0.00              
ATOM   2164  CA  ILE A 364      34.037  25.328  88.736  1.00  0.00              
ATOM   2165  C   ILE A 364      35.455  25.860  88.969  1.00  0.00              
ATOM   2166  O   ILE A 364      35.898  26.772  88.275  1.00  0.00              
ATOM   2167  CB  ILE A 364      32.963  26.098  89.558  1.00  0.00              
ATOM   2168  CG1 ILE A 364      31.558  25.655  89.112  1.00  0.00              
ATOM   2169  CG2 ILE A 364      33.098  27.598  89.356  1.00  0.00              
ATOM   2170  CD1 ILE A 364      30.398  26.007  90.069  1.00  0.00              
ATOM   2171  N   ASN A 365      36.170  25.254  89.911  1.00  0.00              
ATOM   2172  CA  ASN A 365      37.567  25.601  90.173  1.00  0.00              
ATOM   2173  C   ASN A 365      38.579  24.762  89.394  1.00  0.00              
ATOM   2174  O   ASN A 365      39.763  24.740  89.735  1.00  0.00              
ATOM   2175  CB  ASN A 365      37.863  25.521  91.670  1.00  0.00              
ATOM   2176  CG  ASN A 365      37.189  26.620  92.447  1.00  0.00              
ATOM   2177  OD1 ASN A 365      37.348  27.801  92.136  1.00  0.00              
ATOM   2178  ND2 ASN A 365      36.425  26.239  93.468  1.00  0.00              
ATOM   2179  N   LYS A 366      38.103  24.069  88.362  1.00  0.00              
ATOM   2180  CA  LYS A 366      38.960  23.339  87.415  1.00  0.00              
ATOM   2181  C   LYS A 366      39.912  22.323  88.051  1.00  0.00              
ATOM   2182  O   LYS A 366      41.019  22.104  87.552  1.00  0.00              
ATOM   2183  CB  LYS A 366      39.722  24.318  86.510  1.00  0.00              
ATOM   2184  CG  LYS A 366      38.819  25.031  85.512  1.00  0.00              
ATOM   2185  CD  LYS A 366      39.547  26.109  84.737  1.00  0.00              
ATOM   2186  CE  LYS A 366      38.599  26.804  83.777  1.00  0.00              
ATOM   2187  NZ  LYS A 366      39.306  27.835  82.984  1.00  0.00              
ATOM   2188  N   LYS A 367      39.465  21.699  89.139  1.00  0.00              
ATOM   2189  CA  LYS A 367      40.255  20.688  89.846  1.00  0.00              
ATOM   2190  C   LYS A 367      40.022  19.280  89.287  1.00  0.00              
ATOM   2191  O   LYS A 367      40.720  18.339  89.658  1.00  0.00              
ATOM   2192  CB  LYS A 367      39.953  20.724  91.346  1.00  0.00              
ATOM   2193  N   ILE A 368      39.033  19.146  88.400  1.00  0.00              
ATOM   2194  CA  ILE A 368      38.745  17.883  87.716  1.00  0.00              
ATOM   2195  C   ILE A 368      39.470  17.872  86.372  1.00  0.00              
ATOM   2196  O   ILE A 368      39.172  18.701  85.498  1.00  0.00              
ATOM   2197  CB  ILE A 368      37.212  17.687  87.463  1.00  0.00              
ATOM   2198  CG1 ILE A 368      36.432  17.635  88.785  1.00  0.00              
ATOM   2199  CG2 ILE A 368      36.946  16.429  86.610  1.00  0.00              
ATOM   2200  CD1 ILE A 368      34.915  17.775  88.624  1.00  0.00              
ATOM   2201  N   THR A 369      40.411  16.938  86.217  1.00  0.00              
ATOM   2202  CA  THR A 369      41.098  16.722  84.943  1.00  0.00              
ATOM   2203  C   THR A 369      40.074  16.406  83.853  1.00  0.00              
ATOM   2204  O   THR A 369      39.300  15.458  83.993  1.00  0.00              
ATOM   2205  CB  THR A 369      42.142  15.576  85.030  1.00  0.00              
ATOM   2206  OG1 THR A 369      43.171  15.925  85.967  1.00  0.00              
ATOM   2207  CG2 THR A 369      42.782  15.315  83.668  1.00  0.00              
ATOM   2208  N   PRO A 370      40.049  17.223  82.779  1.00  0.00              
ATOM   2209  CA  PRO A 370      39.145  17.042  81.643  1.00  0.00              
ATOM   2210  C   PRO A 370      39.264  15.656  81.008  1.00  0.00              
ATOM   2211  O   PRO A 370      40.338  15.051  81.064  1.00  0.00              
ATOM   2212  CB  PRO A 370      39.612  18.119  80.658  1.00  0.00              
ATOM   2213  CG  PRO A 370      40.200  19.167  81.516  1.00  0.00              
ATOM   2214  CD  PRO A 370      40.900  18.414  82.601  1.00  0.00              
ATOM   2215  N   PRO A 371      38.170  15.160  80.393  1.00  0.00              
ATOM   2216  CA  PRO A 371      38.141  13.807  79.834  1.00  0.00              
ATOM   2217  C   PRO A 371      38.858  13.701  78.492  1.00  0.00              
ATOM   2218  O   PRO A 371      38.971  12.605  77.943  1.00  0.00              
ATOM   2219  CB  PRO A 371      36.642  13.527  79.641  1.00  0.00              
ATOM   2220  CG  PRO A 371      35.914  14.754  80.116  1.00  0.00              
ATOM   2221  CD  PRO A 371      36.895  15.862  80.174  1.00  0.00              
ATOM   2222  N   PHE A 372      39.331  14.832  77.974  1.00  0.00              
ATOM   2223  CA  PHE A 372      39.973  14.879  76.668  1.00  0.00              
ATOM   2224  C   PHE A 372      40.935  16.058  76.590  1.00  0.00              
ATOM   2225  O   PHE A 372      40.591  17.178  76.967  1.00  0.00              
ATOM   2226  CB  PHE A 372      38.913  14.950  75.554  1.00  0.00              
ATOM   2227  CG  PHE A 372      39.457  15.353  74.206  1.00  0.00              
ATOM   2228  CD1 PHE A 372      40.241  14.472  73.461  1.00  0.00              
ATOM   2229  CD2 PHE A 372      39.174  16.613  73.679  1.00  0.00              
ATOM   2230  CE1 PHE A 372      40.744  14.845  72.215  1.00  0.00              
ATOM   2231  CE2 PHE A 372      39.670  16.996  72.438  1.00  0.00              
ATOM   2232  CZ  PHE A 372      40.458  16.110  71.703  1.00  0.00              
ATOM   2233  N   ASN A 373      42.142  15.788  76.104  1.00  0.00              
ATOM   2234  CA  ASN A 373      43.157  16.816  75.932  1.00  0.00              
ATOM   2235  C   ASN A 373      43.337  17.165  74.453  1.00  0.00              
ATOM   2236  O   ASN A 373      43.793  16.323  73.670  1.00  0.00              
ATOM   2237  CB  ASN A 373      44.487  16.357  76.542  1.00  0.00              
ATOM   2238  CG  ASN A 373      45.583  17.405  76.418  1.00  0.00              
ATOM   2239  OD1 ASN A 373      46.432  17.335  75.525  1.00  0.00              
ATOM   2240  ND2 ASN A 373      45.565  18.389  77.311  1.00  0.00              
ATOM   2241  N   PRO A 374      42.965  18.401  74.060  1.00  0.00              
ATOM   2242  CA  PRO A 374      43.211  18.872  72.696  1.00  0.00              
ATOM   2243  C   PRO A 374      44.704  18.811  72.372  1.00  0.00              
ATOM   2244  O   PRO A 374      45.538  19.159  73.216  1.00  0.00              
ATOM   2245  CB  PRO A 374      42.719  20.321  72.730  1.00  0.00              
ATOM   2246  CG  PRO A 374      41.737  20.357  73.844  1.00  0.00              
ATOM   2247  CD  PRO A 374      42.280  19.422  74.872  1.00  0.00              
ATOM   2248  N   ASN A 375      45.032  18.365  71.161  1.00  0.00              
ATOM   2249  CA  ASN A 375      46.415  18.033  70.800  1.00  0.00              
ATOM   2250  C   ASN A 375      47.336  19.251  70.583  1.00  0.00              
ATOM   2251  O   ASN A 375      48.265  19.208  69.763  1.00  0.00              
ATOM   2252  CB  ASN A 375      46.428  17.099  69.579  1.00  0.00              
ATOM   2253  CG  ASN A 375      47.457  15.985  69.701  1.00  0.00              
ATOM   2254  OD1 ASN A 375      48.638  16.232  69.950  1.00  0.00              
ATOM   2255  ND2 ASN A 375      47.007  14.747  69.519  1.00  0.00              
ATOM   2256  N   VAL A 376      47.081  20.321  71.337  1.00  0.00              
ATOM   2257  CA  VAL A 376      47.848  21.570  71.245  1.00  0.00              
ATOM   2258  C   VAL A 376      48.134  22.168  72.625  1.00  0.00              
ATOM   2259  O   VAL A 376      47.649  21.666  73.642  1.00  0.00              
ATOM   2260  CB  VAL A 376      47.126  22.635  70.363  1.00  0.00              
ATOM   2261  CG1 VAL A 376      47.461  22.440  68.885  1.00  0.00              
ATOM   2262  CG2 VAL A 376      45.610  22.623  70.603  1.00  0.00              
ATOM   2263  N   SER A 377      48.932  23.235  72.644  1.00  0.00              
ATOM   2264  CA  SER A 377      49.208  24.007  73.858  1.00  0.00              
ATOM   2265  C   SER A 377      49.556  25.460  73.510  1.00  0.00              
ATOM   2266  O   SER A 377      50.493  25.719  72.743  1.00  0.00              
ATOM   2267  CB  SER A 377      50.334  23.360  74.672  1.00  0.00              
ATOM   2268  N   GLY A 378      48.791  26.397  74.069  1.00  0.00              
ATOM   2269  CA  GLY A 378      49.032  27.829  73.862  1.00  0.00              
ATOM   2270  C   GLY A 378      47.940  28.709  74.445  1.00  0.00              
ATOM   2271  O   GLY A 378      46.755  28.377  74.375  1.00  0.00              
TER
ENDMDL
MODEL        2
ATOM      1  N1  MOL     2      34.003  32.810  67.212  1.00  0.00              
ATOM      2  C2  MOL     2      33.977  32.013  66.200  1.00  0.00              
ATOM      3  C3  MOL     2      35.078  31.172  65.918  1.00  0.00              
ATOM      4  C4  MOL     2      36.246  31.247  66.827  1.00  0.00              
ATOM      5  C5  MOL     2      34.960  32.971  68.055  1.00  0.00              
ATOM      6  C6  MOL     2      36.170  32.148  67.877  1.00  0.00              
ATOM      7  N7  MOL     2      37.334  32.093  68.611  1.00  0.00              
ATOM      8  C8  MOL     2      37.486  30.615  66.915  1.00  0.00              
ATOM      9  C9  MOL     2      38.150  31.146  68.021  1.00  0.00              
ATOM     10  C10 MOL     2      35.040  30.317  64.812  1.00  0.00              
ATOM     11  C11 MOL     2      32.865  31.950  65.348  1.00  0.00              
ATOM     12  C12 MOL     2      32.836  31.093  64.249  1.00  0.00              
ATOM     13  C13 MOL     2      33.926  30.276  63.979  1.00  0.00              
ATOM     14  C14 MOL     2      38.107  29.629  66.150  1.00  0.00              
ATOM     15  C15 MOL     2      39.425  30.722  68.390  1.00  0.00              
ATOM     16  C16 MOL     2      39.388  29.197  66.511  1.00  0.00              
ATOM     17  C17 MOL     2      40.047  29.736  67.622  1.00  0.00              
ATOM     18  N18 MOL     2      34.905  33.813  69.040  1.00  0.00              
ATOM     19  N19 MOL     2      33.819  34.451  69.103  1.00  0.00              
ATOM     20  C20 MOL     2      33.483  35.341  69.961  1.00  0.00              
ATOM     21  C21 MOL     2      32.123  35.918  69.791  1.00  0.00              
ATOM     22  N22 MOL     2      31.399  35.446  68.764  1.00  0.00              
ATOM     23  C23 MOL     2      30.155  35.869  68.498  1.00  0.00              
ATOM     24  C24 MOL     2      29.554  36.842  69.301  1.00  0.00              
ATOM     25  C25 MOL     2      30.281  37.363  70.376  1.00  0.00              
ATOM     26  C26 MOL     2      31.571  36.896  70.622  1.00  0.00              
ATOM     27  C27 MOL     2      28.139  37.321  69.018  1.00  0.00              
ATOM     28  N28 MOL     2      27.145  36.307  69.369  1.00  0.00              
ATOM     29  C29 MOL     2      27.362  35.792  70.720  1.00  0.00              
ATOM     30  C30 MOL     2      25.777  36.820  69.295  1.00  0.00              
ATOM     31  C31 MOL     2      26.325  34.713  71.072  1.00  0.00              
ATOM     32  O32 MOL     2      25.016  35.258  70.979  1.00  0.00              
ATOM     33  C33 MOL     2      24.760  35.728  69.663  1.00  0.00              
ATOM     34 Cu34 MOL     2      32.443  34.147  67.843  1.00  0.00              
ATOM     35  H35 MOL     2      37.552  32.682  69.484  1.00  0.00              
ATOM     36  H36 MOL     2      35.884  29.659  64.568  1.00  0.00              
ATOM     37  H37 MOL     2      31.973  32.573  65.510  1.00  0.00              
ATOM     38  H38 MOL     2      31.949  31.067  63.594  1.00  0.00              
ATOM     39  H39 MOL     2      33.905  29.598  63.109  1.00  0.00              
ATOM     40  H40 MOL     2      37.620  29.181  65.274  1.00  0.00              
ATOM     41  H41 MOL     2      39.925  31.160  69.270  1.00  0.00              
ATOM     42 Br42 MOL     2      40.245  27.854  65.478  1.00  0.00              
ATOM     43  H43 MOL     2      41.055  29.385  67.896  1.00  0.00              
ATOM     44  C44 MOL     2      34.469  35.722  71.050  1.00  0.00              
ATOM     45  H45 MOL     2      29.603  35.443  67.641  1.00  0.00              
ATOM     46  H46 MOL     2      29.834  38.133  71.027  1.00  0.00              
ATOM     47  H47 MOL     2      32.133  37.309  71.474  1.00  0.00              
ATOM     48  H48 MOL     2      27.966  38.238  69.626  1.00  0.00              
ATOM     49  H49 MOL     2      28.026  37.618  67.951  1.00  0.00              
ATOM     50  H50 MOL     2      28.382  35.350  70.791  1.00  0.00              
ATOM     51  H51 MOL     2      27.313  36.621  71.464  1.00  0.00              
ATOM     52  H52 MOL     2      25.653  37.696  69.973  1.00  0.00              
ATOM     53  H53 MOL     2      25.564  37.176  68.261  1.00  0.00              
ATOM     54  H54 MOL     2      26.488  34.349  72.112  1.00  0.00              
ATOM     55  H55 MOL     2      26.420  33.833  70.395  1.00  0.00              
ATOM     56  H56 MOL     2      23.725  36.139  69.624  1.00  0.00              
ATOM     57  H57 MOL     2      24.806  34.881  68.940  1.00  0.00              
ATOM     58 Cl58 MOL     2      31.027  32.579  68.230  1.00  0.00              
ATOM     59 Cl59 MOL     2      32.453  35.302  66.032  1.00  0.00              
ATOM     60  H60 MOL     2      35.716  33.939  69.730  1.00  0.00              
ATOM     61  H61 MOL     2      34.691  34.857  71.714  1.00  0.00              
ATOM     62  H62 MOL     2      34.086  36.535  71.702  1.00  0.00              
ATOM     63  H63 MOL     2      35.428  36.085  70.617  1.00  0.00              
TER
ENDMDL
