# Supplementary material for: Highly Antiproliferative Latonduine and Indolo[2,3-c]quinoline Derivatives: Complex Formation with Copper(II) Markedly Changes the Kinase Inhibitory Profile
Source: J Med Chem. 2022 Feb 1;65(3):2238–61. doi: 10.1021/acs.jmedchem.1c01740 (PMC8842277; doi:10.1021/acs.jmedchem.1c01740)
Supplement: Supplementary file 9 — jm1c01740_si_010.cif [file jm1c01740_si_010.cif]

 
data_chwi055
 
_audit_creation_method            SHELXL-2014
_chemical_name_systematic
;
 ?
;
_chemical_name_common             ?
_chemical_melting_point           ?
_chemical_formula_moiety          'C33 H39 Cl Cu N8 O3'
_chemical_formula_sum
 'C33 H39 Cl Cu N8 O3' 
_chemical_formula_weight          694.71

loop_
 _atom_type_symbol
 _atom_type_description
 _atom_type_scat_dispersion_real
 _atom_type_scat_dispersion_imag
 _atom_type_scat_source
 'C'  'C'   0.0033   0.0016
 'International Tables Vol C Tables 4.2.6.8 and 6.1.1.4'
 'H'  'H'   0.0000   0.0000
 'International Tables Vol C Tables 4.2.6.8 and 6.1.1.4'
 'Cl'  'Cl'   0.1484   0.1585
 'International Tables Vol C Tables 4.2.6.8 and 6.1.1.4'
 'N'  'N'   0.0061   0.0033
 'International Tables Vol C Tables 4.2.6.8 and 6.1.1.4'
 'Cu'  'Cu'   0.3201   1.2651
 'International Tables Vol C Tables 4.2.6.8 and 6.1.1.4'
 'O'  'O'   0.0106   0.0060
 'International Tables Vol C Tables 4.2.6.8 and 6.1.1.4'
 
_space_group_crystal_system       monoclinic
_space_group_IT_number            15
_space_group_name_H-M_alt         'C 2/c'
_space_group_name_Hall            '-C 2yc'
 
_shelx_space_group_comment
;
The symmetry employed for this shelxl refinement is uniquely defined
by the following loop, which should always be used as a source of
symmetry information in preference to the above space-group names.
They are only intended as comments.
;
 
loop_
 _space_group_symop_operation_xyz
 'x, y, z'
 '-x, y, -z+1/2'
 'x+1/2, y+1/2, z'
 '-x+1/2, y+1/2, -z+1/2'
 '-x, -y, -z'
 'x, -y, z-1/2'
 '-x+1/2, -y+1/2, -z'
 'x+1/2, -y+1/2, z-1/2'
 
_cell_length_a                    37.667(6)
_cell_length_b                    10.5159(16)
_cell_length_c                    19.220(3)
_cell_angle_alpha                 90
_cell_angle_beta                  118.948(4)
_cell_angle_gamma                 90
_cell_volume                      6662.0(18)
_cell_formula_units_Z             8
_cell_measurement_temperature     200(2)
_cell_measurement_reflns_used     3456 
_cell_measurement_theta_min       3.034 
_cell_measurement_theta_max       24.564 
 
_exptl_crystal_description        block 
_exptl_crystal_colour             ? 
_exptl_crystal_density_meas       ? 
_exptl_crystal_density_method     ?              
_exptl_crystal_density_diffrn     1.385          
_exptl_crystal_F_000              2904
_exptl_transmission_factor_min    ?                                             
_exptl_transmission_factor_max    ?                                             
_exptl_crystal_size_max           0.150
_exptl_crystal_size_mid           0.150
_exptl_crystal_size_min           0.075
_exptl_absorpt_coefficient_mu     0.782
_shelx_estimated_absorpt_T_min    0.892
_shelx_estimated_absorpt_T_max    0.944
_exptl_absorpt_correction_type    'multi-scan' 
_exptl_absorpt_correction_T_min   0.8917 
_exptl_absorpt_correction_T_max   0.9436 
_exptl_absorpt_process_details    SADABS 
 
_exptl_special_details
;
 ?
;
 
_diffrn_ambient_temperature       200(2)
_diffrn_radiation_wavelength      0.71073
_diffrn_radiation_type            MoK\a
_diffrn_source                    ?                       
_diffrn_measurement_device_type   'Bruker X8 APEXII CCD' 
_diffrn_measurement_method        '\f and \w scans' 
_diffrn_detector_area_resol_mean  ? 
_diffrn_reflns_number             58820
_diffrn_reflns_av_unetI/netI      0.0567
_diffrn_reflns_av_R_equivalents   0.0661
_diffrn_reflns_limit_h_min        -44
_diffrn_reflns_limit_h_max        46
_diffrn_reflns_limit_k_min        -13
_diffrn_reflns_limit_k_max        12
_diffrn_reflns_limit_l_min        -23
_diffrn_reflns_limit_l_max        22
_diffrn_reflns_theta_min          2.033
_diffrn_reflns_theta_max          26.390
_diffrn_reflns_theta_full         25.242
_diffrn_measured_fraction_theta_max   0.955
_diffrn_measured_fraction_theta_full  0.994
_diffrn_reflns_Laue_measured_fraction_max    0.955
_diffrn_reflns_Laue_measured_fraction_full   0.994
_diffrn_reflns_point_group_measured_fraction_max   0.955
_diffrn_reflns_point_group_measured_fraction_full  0.994
_reflns_number_total              6523
_reflns_number_gt                 4437
_reflns_threshold_expression      'I > 2\s(I)'
_reflns_Friedel_coverage          0.000
_reflns_Friedel_fraction_max      .
_reflns_Friedel_fraction_full     .
 
_reflns_special_details
;
 Reflections were merged by SHELXL according to the crystal
 class for the calculation of statistics and refinement.
 
 _reflns_Friedel_fraction is defined as the number of unique
 Friedel pairs measured divided by the number that would be
 possible theoretically, ignoring centric projections and
 systematic absences.
;
 
_computing_data_collection        'Bruker APEX2'
_computing_cell_refinement        'Bruker SAINT'
_computing_data_reduction         'Bruker SAINT'
_computing_structure_solution     'SHELXS-2014 (Sheldrick, 2014)'
_computing_structure_refinement   'SHELXL-2014 (Sheldrick, 2014)'
_computing_molecular_graphics     'Bruker SHELXTL'
_computing_publication_material   'Bruker SHELXTL'
 
_refine_special_details
;
 ?
;
_refine_ls_structure_factor_coef  Fsqd
_refine_ls_matrix_type            full
_refine_ls_weighting_scheme       calc
_refine_ls_weighting_details
'w=1/[\s^2^(Fo^2^)+(0.0431P)^2^+14.3083P] where P=(Fo^2^+2Fc^2^)/3'
_atom_sites_solution_primary      ?
_atom_sites_solution_secondary    ?
_atom_sites_solution_hydrogens    geom
_refine_ls_hydrogen_treatment     constr
_refine_ls_extinction_method      none
_refine_ls_extinction_coef        .
_refine_ls_number_reflns          6523
_refine_ls_number_parameters      416
_refine_ls_number_restraints      9
_refine_ls_R_factor_all           0.0884
_refine_ls_R_factor_gt            0.0457
_refine_ls_wR_factor_ref          0.1086
_refine_ls_wR_factor_gt           0.0931
_refine_ls_goodness_of_fit_ref    1.011
_refine_ls_restrained_S_all       1.015
_refine_ls_shift/su_max           0.001
_refine_ls_shift/su_mean          0.000
 
loop_
 _atom_site_label
 _atom_site_type_symbol
 _atom_site_fract_x
 _atom_site_fract_y
 _atom_site_fract_z
 _atom_site_U_iso_or_equiv
 _atom_site_adp_type
 _atom_site_occupancy
 _atom_site_site_symmetry_order  
 _atom_site_calc_flag
 _atom_site_refinement_flags_posn
 _atom_site_refinement_flags_adp
 _atom_site_refinement_flags_occupancy
 _atom_site_disorder_assembly
 _atom_site_disorder_group
Cu Cu 0.27602(2) 0.40646(3) 0.43243(2) 0.02412(12) Uani 1 1 d . . . . .
Cl Cl 0.30140(2) 0.58015(7) 0.50753(5) 0.0365(2) Uani 1 1 d . . . . .
C1 C 0.44916(9) 0.2228(3) 0.55604(19) 0.0357(8) Uani 1 1 d . . . . .
H1 H 0.4608 0.1453 0.5513 0.043 Uiso 1 1 calc R U . . .
C2 C 0.46861(10) 0.2924(4) 0.6259(2) 0.0485(10) Uani 1 1 d . . . . .
H2 H 0.4934 0.2624 0.6686 0.058 Uiso 1 1 calc R U . . .
C3 C 0.45198(11) 0.4051(4) 0.6336(2) 0.0523(10) Uani 1 1 d . . . . .
H3 H 0.4652 0.4526 0.6816 0.063 Uiso 1 1 calc R U . . .
C4 C 0.41604(10) 0.4484(3) 0.5713(2) 0.0386(8) Uani 1 1 d . . . . .
H4 H 0.4046 0.5258 0.5768 0.046 Uiso 1 1 calc R U . . .
C4A C 0.39626(9) 0.3805(3) 0.50049(19) 0.0279(7) Uani 1 1 d . . . . .
C5 C 0.35743(8) 0.4277(3) 0.43184(19) 0.0290(7) Uani 1 1 d . . . . .
H5A H 0.3532 0.5175 0.4414 0.035 Uiso 1 1 calc R U . . .
H5B H 0.3598 0.4245 0.3827 0.035 Uiso 1 1 calc R U . . .
N6 N 0.32219(7) 0.3522(2) 0.42021(14) 0.0242(5) Uani 1 1 d . . . . .
C7 C 0.31758(8) 0.2354(3) 0.39169(16) 0.0229(6) Uani 1 1 d . . . . .
C7A C 0.34863(8) 0.1735(3) 0.37820(17) 0.0250(7) Uani 1 1 d . . . . .
N8 N 0.33838(7) 0.0796(2) 0.32252(14) 0.0274(6) Uani 1 1 d . . . . .
H8 H 0.3135 0.0544 0.2895 0.033 Uiso 1 1 calc R U . . .
C8A C 0.37289(9) 0.0309(3) 0.32623(17) 0.0271(7) Uani 1 1 d . . . . .
C9 C 0.37715(10) -0.0648(3) 0.28047(19) 0.0344(8) Uani 1 1 d . . . . .
H9 H 0.3541 -0.1074 0.2402 0.041 Uiso 1 1 calc R U . . .
C10 C 0.41555(10) -0.0950(3) 0.2956(2) 0.0409(8) Uani 1 1 d . . . . .
H10 H 0.4194 -0.1606 0.2658 0.049 Uiso 1 1 calc R U . . .
C11 C 0.44947(10) -0.0304(3) 0.3546(2) 0.0416(9) Uani 1 1 d . . . . .
H11 H 0.4758 -0.0517 0.3630 0.050 Uiso 1 1 calc R U . . .
C12 C 0.44555(9) 0.0625(3) 0.4005(2) 0.0346(8) Uani 1 1 d . . . . .
H12 H 0.4688 0.1044 0.4405 0.042 Uiso 1 1 calc R U . . .
C12A C 0.40652(9) 0.0949(3) 0.38734(17) 0.0267(7) Uani 1 1 d . . . . .
C12B C 0.39059(8) 0.1866(3) 0.42105(17) 0.0256(7) Uani 1 1 d . . . . .
C12C C 0.41278(8) 0.2650(3) 0.49261(17) 0.0264(7) Uani 1 1 d . . . . .
N13 N 0.28450(7) 0.1630(2) 0.37380(14) 0.0237(5) Uani 1 1 d . . . . .
N14 N 0.25932(7) 0.2335(2) 0.39097(13) 0.0222(5) Uani 1 1 d . . . . .
C15 C 0.22524(9) 0.1932(3) 0.38308(16) 0.0247(7) Uani 1 1 d . . . . .
H15 H 0.2153 0.1101 0.3647 0.030 Uiso 1 1 calc R U . . .
C16 C 0.20320(8) 0.2844(3) 0.40443(16) 0.0220(6) Uani 1 1 d . . . . .
N17 N 0.22186(7) 0.3988(2) 0.42969(14) 0.0237(5) Uani 1 1 d . . . . .
C18 C 0.20423(9) 0.4886(3) 0.45178(17) 0.0269(7) Uani 1 1 d . . . . .
H18 H 0.2175 0.5684 0.4689 0.032 Uiso 1 1 calc R U . . .
C19 C 0.16746(9) 0.4711(3) 0.45100(17) 0.0260(7) Uani 1 1 d . . . . .
C20 C 0.14813(9) 0.3546(3) 0.42386(17) 0.0268(7) Uani 1 1 d . . . . .
H20 H 0.1226 0.3395 0.4212 0.032 Uiso 1 1 calc R U . . .
C21 C 0.16599(8) 0.2608(3) 0.40077(16) 0.0244(7) Uani 1 1 d . . . . .
H21 H 0.1530 0.1809 0.3826 0.029 Uiso 1 1 calc R U . . .
C22 C 0.15184(9) 0.5730(3) 0.48461(18) 0.0283(7) Uani 1 1 d . . . . .
H22A H 0.1595 0.5509 0.5402 0.034 Uiso 1 1 calc R U . . .
H22B H 0.1651 0.6547 0.4854 0.034 Uiso 1 1 calc R U . . .
N23 N 0.10809(7) 0.5894(2) 0.43969(15) 0.0298(6) Uani 1 1 d . . . . .
C24 C 0.09435(10) 0.6720(3) 0.4834(2) 0.0384(8) Uani 1 1 d . . . . .
H24A H 0.1078 0.7560 0.4924 0.046 Uiso 1 1 calc R U . . .
H24B H 0.1019 0.6339 0.5358 0.046 Uiso 1 1 calc R U . . .
C25 C 0.04903(11) 0.6884(4) 0.4366(3) 0.0577(11) Uani 1 1 d . . . . .
H25A H 0.0358 0.6050 0.4317 0.069 Uiso 1 1 calc R U . . .
H25B H 0.0402 0.7463 0.4658 0.069 Uiso 1 1 calc R U . . .
O26 O 0.03621(7) 0.7382(3) 0.35952(18) 0.0635(8) Uani 1 1 d . . . . .
C27 C 0.04998(11) 0.6578(4) 0.3177(2) 0.0591(11) Uani 1 1 d . . . . .
H27A H 0.0414 0.6938 0.2643 0.071 Uiso 1 1 calc R U . . .
H27B H 0.0374 0.5728 0.3106 0.071 Uiso 1 1 calc R U . . .
C28 C 0.09556(10) 0.6443(4) 0.36189(19) 0.0418(9) Uani 1 1 d . . . . .
H28A H 0.1044 0.5889 0.3315 0.050 Uiso 1 1 calc R U . . .
H28B H 0.1084 0.7287 0.3679 0.050 Uiso 1 1 calc R U . . .
N1 N 0.24640(8) 0.3362(3) 0.19893(15) 0.0348(6) Uani 1 1 d . . . . .
O1 O 0.23795(6) 0.4682(2) 0.28385(12) 0.0343(5) Uani 1 1 d . . . . .
C29 C 0.25670(10) 0.4330(3) 0.24882(19) 0.0336(8) Uani 1 1 d . . . . .
H29 H 0.2803 0.4796 0.2587 0.040 Uiso 1 1 calc R U . . .
C30 C 0.27018(12) 0.3028(4) 0.1602(2) 0.0499(10) Uani 1 1 d . . . . .
H30A H 0.2940 0.3583 0.1799 0.075 Uiso 1 1 calc R U . . .
H30B H 0.2535 0.3137 0.1026 0.075 Uiso 1 1 calc R U . . .
H30C H 0.2790 0.2141 0.1720 0.075 Uiso 1 1 calc R U . . .
C31 C 0.21090(10) 0.2589(3) 0.1808(2) 0.0428(9) Uani 1 1 d . . . . .
H31A H 0.1986 0.2881 0.2127 0.064 Uiso 1 1 calc R U . . .
H31B H 0.2190 0.1697 0.1933 0.064 Uiso 1 1 calc R U . . .
H31C H 0.1912 0.2669 0.1242 0.064 Uiso 1 1 calc R U . . .
N2 N 0.41842(12) 0.4961(4) 0.3273(2) 0.0727(11) Uani 1 1 d D . . . .
C32 C 0.3917(3) 0.5893(10) 0.3211(7) 0.1000(15) Uani 0.5 1 d D . P A 2
H32 H 0.4013 0.6510 0.3623 0.120 Uiso 0.5 1 calc R U P A 2
C33 C 0.3817(3) 0.4777(11) 0.2624(7) 0.1000(15) Uani 0.5 1 d D . P A 1
H33 H 0.3786 0.4117 0.2261 0.120 Uiso 0.5 1 calc R U P A 1
O2 O 0.3566(2) 0.6013(7) 0.2677(4) 0.0788(14) Uiso 0.5 1 d D . P A 2
C34 C 0.4310(4) 0.5891(10) 0.3889(6) 0.1000(15) Uani 0.5 1 d D . P A 1
H34A H 0.4076 0.6397 0.3812 0.150 Uiso 0.5 1 calc R U P A 1
H34B H 0.4514 0.6449 0.3872 0.150 Uiso 0.5 1 calc R U P A 1
H34C H 0.4428 0.5463 0.4407 0.150 Uiso 0.5 1 calc R U P A 1
C36 C 0.4498(3) 0.4041(10) 0.3396(8) 0.1000(15) Uani 0.5 1 d D . P A 1
H36A H 0.4418 0.3574 0.2901 0.150 Uiso 0.5 1 calc R U P A 1
H36B H 0.4532 0.3444 0.3815 0.150 Uiso 0.5 1 calc R U P A 1
H36C H 0.4754 0.4486 0.3555 0.150 Uiso 0.5 1 calc R U P A 1
C37 C 0.4043(4) 0.4032(10) 0.2656(6) 0.1000(15) Uani 0.5 1 d D . P A 2
H37A H 0.4130 0.4263 0.2269 0.150 Uiso 0.5 1 calc R U P A 2
H37B H 0.3746 0.3996 0.2391 0.150 Uiso 0.5 1 calc R U P A 2
H37C H 0.4154 0.3198 0.2885 0.150 Uiso 0.5 1 calc R U P A 2
C35 C 0.4570(3) 0.4869(12) 0.3977(6) 0.1000(15) Uani 0.5 1 d D . P A 2
H35A H 0.4785 0.5108 0.3854 0.150 Uiso 0.5 1 calc R U P A 2
H35B H 0.4613 0.3992 0.4175 0.150 Uiso 0.5 1 calc R U P A 2
H35C H 0.4576 0.5442 0.4384 0.150 Uiso 0.5 1 calc R U P A 2
O3 O 0.3531(2) 0.5427(7) 0.2496(4) 0.0788(14) Uiso 0.5 1 d D . P A 1
 
loop_
 _atom_site_aniso_label
 _atom_site_aniso_U_11
 _atom_site_aniso_U_22
 _atom_site_aniso_U_33
 _atom_site_aniso_U_23
 _atom_site_aniso_U_13
 _atom_site_aniso_U_12
Cu 0.0208(2) 0.0236(2) 0.0281(2) 0.00016(16) 0.01198(16) -0.00034(16)
Cl 0.0357(4) 0.0304(4) 0.0455(5) -0.0104(4) 0.0213(4) -0.0082(4)
C1 0.0259(18) 0.0342(19) 0.039(2) -0.0035(15) 0.0090(16) 0.0043(15)
C2 0.0297(19) 0.054(2) 0.040(2) -0.0107(18) -0.0011(17) 0.0071(17)
C3 0.040(2) 0.054(2) 0.045(2) -0.020(2) 0.0060(18) -0.0012(19)
C4 0.0285(18) 0.0311(18) 0.049(2) -0.0133(16) 0.0125(17) -0.0025(14)
C4A 0.0202(16) 0.0257(17) 0.0389(18) -0.0007(14) 0.0153(14) -0.0053(13)
C5 0.0242(16) 0.0247(17) 0.0391(18) 0.0039(14) 0.0161(15) 0.0007(13)
N6 0.0190(13) 0.0243(14) 0.0269(14) 0.0032(11) 0.0093(11) 0.0008(11)
C7 0.0193(15) 0.0297(17) 0.0169(15) 0.0060(13) 0.0064(13) 0.0046(13)
C7A 0.0211(16) 0.0288(17) 0.0230(16) 0.0020(13) 0.0091(13) 0.0023(13)
N8 0.0193(13) 0.0364(15) 0.0246(13) -0.0047(12) 0.0092(11) -0.0020(12)
C8A 0.0232(16) 0.0321(17) 0.0234(16) 0.0029(13) 0.0094(14) 0.0022(14)
C9 0.0313(18) 0.043(2) 0.0271(17) -0.0061(15) 0.0122(15) -0.0011(15)
C10 0.040(2) 0.043(2) 0.041(2) -0.0070(17) 0.0201(17) 0.0076(17)
C11 0.0273(19) 0.048(2) 0.050(2) -0.0020(18) 0.0188(18) 0.0118(16)
C12 0.0231(17) 0.0376(19) 0.0393(19) -0.0011(15) 0.0122(15) 0.0023(14)
C12A 0.0221(15) 0.0296(17) 0.0292(16) 0.0019(14) 0.0129(13) 0.0023(14)
C12B 0.0203(16) 0.0286(17) 0.0262(16) 0.0009(13) 0.0098(14) 0.0009(13)
C12C 0.0197(15) 0.0284(17) 0.0297(17) 0.0000(13) 0.0108(14) -0.0029(13)
N13 0.0194(13) 0.0279(14) 0.0243(13) 0.0001(11) 0.0111(11) 0.0022(11)
N14 0.0191(13) 0.0264(13) 0.0190(13) 0.0023(10) 0.0075(11) 0.0003(11)
C15 0.0244(17) 0.0257(16) 0.0208(16) 0.0003(13) 0.0085(13) -0.0015(13)
C16 0.0195(15) 0.0275(16) 0.0165(14) 0.0038(12) 0.0067(12) 0.0010(13)
N17 0.0218(13) 0.0231(13) 0.0261(13) 0.0017(11) 0.0115(11) 0.0014(11)
C18 0.0267(17) 0.0245(16) 0.0262(16) 0.0017(13) 0.0102(14) -0.0001(13)
C19 0.0256(16) 0.0279(17) 0.0244(16) 0.0032(13) 0.0121(14) 0.0038(13)
C20 0.0212(16) 0.0337(17) 0.0269(17) 0.0046(14) 0.0128(14) 0.0005(14)
C21 0.0244(16) 0.0260(16) 0.0223(16) 0.0018(13) 0.0109(13) -0.0010(13)
C22 0.0259(16) 0.0310(18) 0.0277(16) -0.0006(14) 0.0128(14) 0.0008(14)
N23 0.0240(13) 0.0285(14) 0.0369(15) -0.0021(12) 0.0149(12) 0.0030(12)
C24 0.037(2) 0.0333(19) 0.049(2) -0.0057(16) 0.0237(18) 0.0024(15)
C25 0.036(2) 0.055(3) 0.083(3) -0.019(2) 0.030(2) 0.0061(19)
O26 0.0344(15) 0.0590(18) 0.074(2) -0.0129(16) 0.0075(14) 0.0180(13)
C27 0.041(2) 0.062(3) 0.051(2) -0.009(2) 0.004(2) 0.014(2)
C28 0.034(2) 0.048(2) 0.035(2) 0.0006(16) 0.0101(16) 0.0066(17)
N1 0.0416(17) 0.0321(15) 0.0318(15) 0.0058(13) 0.0185(14) 0.0044(13)
O1 0.0335(13) 0.0378(13) 0.0304(12) 0.0078(10) 0.0145(11) 0.0083(10)
C29 0.0331(19) 0.0318(19) 0.0271(17) 0.0107(14) 0.0076(15) 0.0060(15)
C30 0.061(3) 0.051(2) 0.045(2) 0.0047(18) 0.032(2) 0.010(2)
C31 0.047(2) 0.037(2) 0.0346(19) 0.0035(16) 0.0120(17) -0.0033(17)
N2 0.069(3) 0.070(3) 0.091(3) 0.011(2) 0.049(2) 0.011(2)
C32 0.101(4) 0.093(4) 0.123(4) 0.014(3) 0.067(3) 0.005(3)
C33 0.101(4) 0.093(4) 0.123(4) 0.014(3) 0.067(3) 0.005(3)
C34 0.101(4) 0.093(4) 0.123(4) 0.014(3) 0.067(3) 0.005(3)
C36 0.101(4) 0.093(4) 0.123(4) 0.014(3) 0.067(3) 0.005(3)
C37 0.101(4) 0.093(4) 0.123(4) 0.014(3) 0.067(3) 0.005(3)
C35 0.101(4) 0.093(4) 0.123(4) 0.014(3) 0.067(3) 0.005(3)
 
_geom_special_details
;
 All esds (except the esd in the dihedral angle between two l.s. planes)
 are estimated using the full covariance matrix.  The cell esds are taken
 into account individually in the estimation of esds in distances, angles
 and torsion angles; correlations between esds in cell parameters are only
 used when they are defined by crystal symmetry.  An approximate (isotropic)
 treatment of cell esds is used for estimating esds involving l.s. planes.
;
 
loop_
 _geom_bond_atom_site_label_1
 _geom_bond_atom_site_label_2
 _geom_bond_distance
 _geom_bond_site_symmetry_2
 _geom_bond_publ_flag
Cu N6 1.949(2) . ?
Cu N14 1.963(2) . ?
Cu N17 2.017(2) . ?
Cu Cl 2.2355(9) . ?
C1 C2 1.387(5) . ?
C1 C12C 1.394(4) . ?
C1 H1 0.9500 . ?
C2 C3 1.382(5) . ?
C2 H2 0.9500 . ?
C3 C4 1.381(5) . ?
C3 H3 0.9500 . ?
C4 C4A 1.391(4) . ?
C4 H4 0.9500 . ?
C4A C12C 1.406(4) . ?
C4A C5 1.503(4) . ?
C5 N6 1.468(4) . ?
C5 H5A 0.9900 . ?
C5 H5B 0.9900 . ?
N6 C7 1.321(4) . ?
C7 N13 1.355(4) . ?
C7 C7A 1.467(4) . ?
C7A N8 1.368(4) . ?
C7A C12B 1.391(4) . ?
N8 C8A 1.366(4) . ?
N8 H8 0.8800 . ?
C8A C9 1.396(4) . ?
C8A C12A 1.413(4) . ?
C9 C10 1.368(4) . ?
C9 H9 0.9500 . ?
C10 C11 1.407(5) . ?
C10 H10 0.9500 . ?
C11 C12 1.370(4) . ?
C11 H11 0.9500 . ?
C12 C12A 1.408(4) . ?
C12 H12 0.9500 . ?
C12A C12B 1.444(4) . ?
C12B C12C 1.468(4) . ?
N13 N14 1.364(3) . ?
N14 C15 1.289(3) . ?
C15 C16 1.452(4) . ?
C15 H15 0.9500 . ?
C16 N17 1.359(4) . ?
C16 C21 1.391(4) . ?
N17 C18 1.336(4) . ?
C18 C19 1.390(4) . ?
C18 H18 0.9500 . ?
C19 C20 1.391(4) . ?
C19 C22 1.510(4) . ?
C20 C21 1.383(4) . ?
C20 H20 0.9500 . ?
C21 H21 0.9500 . ?
C22 N23 1.454(4) . ?
C22 H22A 0.9900 . ?
C22 H22B 0.9900 . ?
N23 C28 1.452(4) . ?
N23 C24 1.466(4) . ?
C24 C25 1.505(5) . ?
C24 H24A 0.9900 . ?
C24 H24B 0.9900 . ?
C25 O26 1.417(5) . ?
C25 H25A 0.9900 . ?
C25 H25B 0.9900 . ?
O26 C27 1.427(4) . ?
C27 C28 1.509(5) . ?
C27 H27A 0.9900 . ?
C27 H27B 0.9900 . ?
C28 H28A 0.9900 . ?
C28 H28B 0.9900 . ?
N1 C29 1.322(4) . ?
N1 C31 1.455(4) . ?
N1 C30 1.458(4) . ?
O1 C29 1.245(4) . ?
C29 H29 0.9500 . ?
C30 H30A 0.9800 . ?
C30 H30B 0.9800 . ?
C30 H30C 0.9800 . ?
C31 H31A 0.9800 . ?
C31 H31B 0.9800 . ?
C31 H31C 0.9800 . ?
N2 C33 1.355(9) . ?
N2 C32 1.367(9) . ?
N2 C37 1.425(8) . ?
N2 C34 1.428(8) . ?
N2 C35 1.431(8) . ?
N2 C36 1.454(7) . ?
C32 O2 1.227(8) . ?
C32 H32 0.9500 . ?
C33 O3 1.198(8) . ?
C33 H33 0.9500 . ?
C34 H34A 0.9800 . ?
C34 H34B 0.9800 . ?
C34 H34C 0.9800 . ?
C36 H36A 0.9800 . ?
C36 H36B 0.9800 . ?
C36 H36C 0.9800 . ?
C37 H37A 0.9800 . ?
C37 H37B 0.9800 . ?
C37 H37C 0.9800 . ?
C35 H35A 0.9800 . ?
C35 H35B 0.9800 . ?
C35 H35C 0.9800 . ?
 
loop_
 _geom_angle_atom_site_label_1
 _geom_angle_atom_site_label_2
 _geom_angle_atom_site_label_3
 _geom_angle
 _geom_angle_site_symmetry_1
 _geom_angle_site_symmetry_3
 _geom_angle_publ_flag
N6 Cu N14 78.99(10) . . ?
N6 Cu N17 159.27(10) . . ?
N14 Cu N17 80.28(9) . . ?
N6 Cu Cl 100.92(7) . . ?
N14 Cu Cl 166.40(7) . . ?
N17 Cu Cl 99.23(7) . . ?
C2 C1 C12C 120.9(3) . . ?
C2 C1 H1 119.5 . . ?
C12C C1 H1 119.5 . . ?
C3 C2 C1 120.1(3) . . ?
C3 C2 H2 119.9 . . ?
C1 C2 H2 119.9 . . ?
C4 C3 C2 119.7(3) . . ?
C4 C3 H3 120.2 . . ?
C2 C3 H3 120.2 . . ?
C3 C4 C4A 121.0(3) . . ?
C3 C4 H4 119.5 . . ?
C4A C4 H4 119.5 . . ?
C4 C4A C12C 119.6(3) . . ?
C4 C4A C5 121.5(3) . . ?
C12C C4A C5 118.9(3) . . ?
N6 C5 C4A 112.3(2) . . ?
N6 C5 H5A 109.1 . . ?
C4A C5 H5A 109.1 . . ?
N6 C5 H5B 109.1 . . ?
C4A C5 H5B 109.1 . . ?
H5A C5 H5B 107.9 . . ?
C7 N6 C5 119.5(2) . . ?
C7 N6 Cu 112.11(18) . . ?
C5 N6 Cu 128.10(19) . . ?
N6 C7 N13 123.2(2) . . ?
N6 C7 C7A 122.0(3) . . ?
N13 C7 C7A 114.8(3) . . ?
N8 C7A C12B 110.1(2) . . ?
N8 C7A C7 120.8(3) . . ?
C12B C7A C7 128.8(3) . . ?
C8A N8 C7A 109.2(2) . . ?
C8A N8 H8 125.4 . . ?
C7A N8 H8 125.4 . . ?
N8 C8A C9 129.3(3) . . ?
N8 C8A C12A 108.2(3) . . ?
C9 C8A C12A 122.5(3) . . ?
C10 C9 C8A 117.8(3) . . ?
C10 C9 H9 121.1 . . ?
C8A C9 H9 121.1 . . ?
C9 C10 C11 120.9(3) . . ?
C9 C10 H10 119.6 . . ?
C11 C10 H10 119.6 . . ?
C12 C11 C10 121.7(3) . . ?
C12 C11 H11 119.2 . . ?
C10 C11 H11 119.2 . . ?
C11 C12 C12A 119.1(3) . . ?
C11 C12 H12 120.5 . . ?
C12A C12 H12 120.5 . . ?
C12 C12A C8A 118.1(3) . . ?
C12 C12A C12B 134.9(3) . . ?
C8A C12A C12B 106.9(2) . . ?
C7A C12B C12A 105.5(3) . . ?
C7A C12B C12C 125.4(3) . . ?
C12A C12B C12C 128.5(3) . . ?
C1 C12C C4A 118.6(3) . . ?
C1 C12C C12B 120.9(3) . . ?
C4A C12C C12B 120.3(3) . . ?
C7 N13 N14 107.1(2) . . ?
C15 N14 N13 124.2(2) . . ?
C15 N14 Cu 117.2(2) . . ?
N13 N14 Cu 118.56(17) . . ?
N14 C15 C16 115.0(3) . . ?
N14 C15 H15 122.5 . . ?
C16 C15 H15 122.5 . . ?
N17 C16 C21 120.7(3) . . ?
N17 C16 C15 114.7(2) . . ?
C21 C16 C15 124.6(3) . . ?
C18 N17 C16 119.2(2) . . ?
C18 N17 Cu 128.0(2) . . ?
C16 N17 Cu 112.73(18) . . ?
N17 C18 C19 123.3(3) . . ?
N17 C18 H18 118.4 . . ?
C19 C18 H18 118.4 . . ?
C18 C19 C20 117.3(3) . . ?
C18 C19 C22 119.6(3) . . ?
C20 C19 C22 122.9(3) . . ?
C21 C20 C19 120.0(3) . . ?
C21 C20 H20 120.0 . . ?
C19 C20 H20 120.0 . . ?
C20 C21 C16 119.4(3) . . ?
C20 C21 H21 120.3 . . ?
C16 C21 H21 120.3 . . ?
N23 C22 C19 113.2(2) . . ?
N23 C22 H22A 108.9 . . ?
C19 C22 H22A 108.9 . . ?
N23 C22 H22B 108.9 . . ?
C19 C22 H22B 108.9 . . ?
H22A C22 H22B 107.7 . . ?
C28 N23 C22 111.6(2) . . ?
C28 N23 C24 109.0(3) . . ?
C22 N23 C24 110.1(2) . . ?
N23 C24 C25 109.8(3) . . ?
N23 C24 H24A 109.7 . . ?
C25 C24 H24A 109.7 . . ?
N23 C24 H24B 109.7 . . ?
C25 C24 H24B 109.7 . . ?
H24A C24 H24B 108.2 . . ?
O26 C25 C24 112.4(3) . . ?
O26 C25 H25A 109.1 . . ?
C24 C25 H25A 109.1 . . ?
O26 C25 H25B 109.1 . . ?
C24 C25 H25B 109.1 . . ?
H25A C25 H25B 107.9 . . ?
C25 O26 C27 109.7(3) . . ?
O26 C27 C28 111.3(3) . . ?
O26 C27 H27A 109.4 . . ?
C28 C27 H27A 109.4 . . ?
O26 C27 H27B 109.4 . . ?
C28 C27 H27B 109.4 . . ?
H27A C27 H27B 108.0 . . ?
N23 C28 C27 109.3(3) . . ?
N23 C28 H28A 109.8 . . ?
C27 C28 H28A 109.8 . . ?
N23 C28 H28B 109.8 . . ?
C27 C28 H28B 109.8 . . ?
H28A C28 H28B 108.3 . . ?
C29 N1 C31 121.1(3) . . ?
C29 N1 C30 121.3(3) . . ?
C31 N1 C30 117.6(3) . . ?
O1 C29 N1 125.3(3) . . ?
O1 C29 H29 117.4 . . ?
N1 C29 H29 117.4 . . ?
N1 C30 H30A 109.5 . . ?
N1 C30 H30B 109.5 . . ?
H30A C30 H30B 109.5 . . ?
N1 C30 H30C 109.5 . . ?
H30A C30 H30C 109.5 . . ?
H30B C30 H30C 109.5 . . ?
N1 C31 H31A 109.5 . . ?
N1 C31 H31B 109.5 . . ?
H31A C31 H31B 109.5 . . ?
N1 C31 H31C 109.5 . . ?
H31A C31 H31C 109.5 . . ?
H31B C31 H31C 109.5 . . ?
C32 N2 C37 117.1(8) . . ?
C33 N2 C34 130.0(7) . . ?
C32 N2 C35 119.9(8) . . ?
C37 N2 C35 122.7(7) . . ?
C33 N2 C36 116.2(8) . . ?
C34 N2 C36 113.7(8) . . ?
O2 C32 N2 126.7(10) . . ?
O2 C32 H32 116.7 . . ?
N2 C32 H32 116.7 . . ?
O3 C33 N2 121.5(10) . . ?
O3 C33 H33 119.2 . . ?
N2 C33 H33 119.2 . . ?
N2 C34 H34A 109.5 . . ?
N2 C34 H34B 109.5 . . ?
H34A C34 H34B 109.5 . . ?
N2 C34 H34C 109.5 . . ?
H34A C34 H34C 109.5 . . ?
H34B C34 H34C 109.5 . . ?
N2 C36 H36A 109.5 . . ?
N2 C36 H36B 109.5 . . ?
H36A C36 H36B 109.5 . . ?
N2 C36 H36C 109.5 . . ?
H36A C36 H36C 109.5 . . ?
H36B C36 H36C 109.5 . . ?
N2 C37 H37A 109.5 . . ?
N2 C37 H37B 109.5 . . ?
H37A C37 H37B 109.5 . . ?
N2 C37 H37C 109.5 . . ?
H37A C37 H37C 109.5 . . ?
H37B C37 H37C 109.5 . . ?
N2 C35 H35A 109.5 . . ?
N2 C35 H35B 109.5 . . ?
H35A C35 H35B 109.5 . . ?
N2 C35 H35C 109.5 . . ?
H35A C35 H35C 109.5 . . ?
H35B C35 H35C 109.5 . . ?
 
loop_
 _geom_torsion_atom_site_label_1
 _geom_torsion_atom_site_label_2
 _geom_torsion_atom_site_label_3
 _geom_torsion_atom_site_label_4
 _geom_torsion
 _geom_torsion_site_symmetry_1
 _geom_torsion_site_symmetry_2
 _geom_torsion_site_symmetry_3
 _geom_torsion_site_symmetry_4
 _geom_torsion_publ_flag
C12C C1 C2 C3 0.1(6) . . . . ?
C1 C2 C3 C4 -0.3(6) . . . . ?
C2 C3 C4 C4A -0.2(6) . . . . ?
C3 C4 C4A C12C 0.9(5) . . . . ?
C3 C4 C4A C5 -179.1(3) . . . . ?
C4 C4A C5 N6 -108.1(3) . . . . ?
C12C C4A C5 N6 71.8(3) . . . . ?
C4A C5 N6 C7 -71.7(3) . . . . ?
C4A C5 N6 Cu 114.6(2) . . . . ?
C5 N6 C7 N13 -175.1(2) . . . . ?
Cu N6 C7 N13 -0.4(3) . . . . ?
C5 N6 C7 C7A 6.0(4) . . . . ?
Cu N6 C7 C7A -179.3(2) . . . . ?
N6 C7 C7A N8 -154.1(3) . . . . ?
N13 C7 C7A N8 26.9(4) . . . . ?
N6 C7 C7A C12B 33.3(5) . . . . ?
N13 C7 C7A C12B -145.7(3) . . . . ?
C12B C7A N8 C8A -1.2(3) . . . . ?
C7 C7A N8 C8A -175.1(3) . . . . ?
C7A N8 C8A C9 -179.2(3) . . . . ?
C7A N8 C8A C12A 0.9(3) . . . . ?
N8 C8A C9 C10 179.1(3) . . . . ?
C12A C8A C9 C10 -0.9(5) . . . . ?
C8A C9 C10 C11 -0.8(5) . . . . ?
C9 C10 C11 C12 1.7(5) . . . . ?
C10 C11 C12 C12A -0.7(5) . . . . ?
C11 C12 C12A C8A -0.9(5) . . . . ?
C11 C12 C12A C12B -178.3(3) . . . . ?
N8 C8A C12A C12 -178.2(3) . . . . ?
C9 C8A C12A C12 1.8(5) . . . . ?
N8 C8A C12A C12B -0.2(3) . . . . ?
C9 C8A C12A C12B 179.9(3) . . . . ?
N8 C7A C12B C12A 1.1(3) . . . . ?
C7 C7A C12B C12A 174.3(3) . . . . ?
N8 C7A C12B C12C -170.9(3) . . . . ?
C7 C7A C12B C12C 2.3(5) . . . . ?
C12 C12A C12B C7A 177.1(3) . . . . ?
C8A C12A C12B C7A -0.5(3) . . . . ?
C12 C12A C12B C12C -11.3(6) . . . . ?
C8A C12A C12B C12C 171.1(3) . . . . ?
C2 C1 C12C C4A 0.6(5) . . . . ?
C2 C1 C12C C12B -175.2(3) . . . . ?
C4 C4A C12C C1 -1.1(4) . . . . ?
C5 C4A C12C C1 178.9(3) . . . . ?
C4 C4A C12C C12B 174.8(3) . . . . ?
C5 C4A C12C C12B -5.2(4) . . . . ?
C7A C12B C12C C1 140.9(3) . . . . ?
C12A C12B C12C C1 -29.2(5) . . . . ?
C7A C12B C12C C4A -34.9(4) . . . . ?
C12A C12B C12C C4A 155.1(3) . . . . ?
N6 C7 N13 N14 -0.1(4) . . . . ?
C7A C7 N13 N14 179.0(2) . . . . ?
C7 N13 N14 C15 -178.2(2) . . . . ?
C7 N13 N14 Cu 0.5(3) . . . . ?
N13 N14 C15 C16 -179.7(2) . . . . ?
Cu N14 C15 C16 1.6(3) . . . . ?
N14 C15 C16 N17 -0.1(4) . . . . ?
N14 C15 C16 C21 -179.7(3) . . . . ?
C21 C16 N17 C18 0.6(4) . . . . ?
C15 C16 N17 C18 -179.1(2) . . . . ?
C21 C16 N17 Cu 178.3(2) . . . . ?
C15 C16 N17 Cu -1.4(3) . . . . ?
C16 N17 C18 C19 0.5(4) . . . . ?
Cu N17 C18 C19 -176.8(2) . . . . ?
N17 C18 C19 C20 -1.6(4) . . . . ?
N17 C18 C19 C22 174.0(3) . . . . ?
C18 C19 C20 C21 1.5(4) . . . . ?
C22 C19 C20 C21 -173.9(3) . . . . ?
C19 C20 C21 C16 -0.5(4) . . . . ?
N17 C16 C21 C20 -0.6(4) . . . . ?
C15 C16 C21 C20 179.0(3) . . . . ?
C18 C19 C22 N23 142.4(3) . . . . ?
C20 C19 C22 N23 -42.4(4) . . . . ?
C19 C22 N23 C28 -69.1(3) . . . . ?
C19 C22 N23 C24 169.7(2) . . . . ?
C28 N23 C24 C25 57.3(4) . . . . ?
C22 N23 C24 C25 -179.9(3) . . . . ?
N23 C24 C25 O26 -57.2(4) . . . . ?
C24 C25 O26 C27 56.9(4) . . . . ?
C25 O26 C27 C28 -58.0(4) . . . . ?
C22 N23 C28 C27 179.4(3) . . . . ?
C24 N23 C28 C27 -58.8(4) . . . . ?
O26 C27 C28 N23 60.0(4) . . . . ?
C31 N1 C29 O1 -0.5(5) . . . . ?
C30 N1 C29 O1 179.5(3) . . . . ?
C33 N2 C32 O2 -2.3(11) . . . . ?
C37 N2 C32 O2 0.1(15) . . . . ?
C34 N2 C32 O2 -178.2(15) . . . . ?
C35 N2 C32 O2 -173.1(10) . . . . ?
C32 N2 C33 O3 -6.2(10) . . . . ?
C37 N2 C33 O3 176.7(17) . . . . ?
C34 N2 C33 O3 -1.5(16) . . . . ?
C35 N2 C33 O3 133(3) . . . . ?
C36 N2 C33 O3 174.8(10) . . . . ?
 
loop_
 _geom_hbond_atom_site_label_D 
 _geom_hbond_atom_site_label_H 
 _geom_hbond_atom_site_label_A 
 _geom_hbond_distance_DH 
 _geom_hbond_distance_HA 
 _geom_hbond_distance_DA 
 _geom_hbond_angle_DHA 
 _geom_hbond_site_symmetry_A 
C5 H5A Cl  0.99 2.87 3.481(3) 120.5 .
N8 H8 O1  0.88 1.98 2.851(3) 169.8 4_545
C15 H15 O3  0.95 2.55 3.230(8) 129.0 4_545
C18 H18 Cl  0.95 2.88 3.417(3) 117.1 .
C31 H31B O1  0.98 2.57 3.500(4) 157.9 4_545
 
_refine_diff_density_max    0.522
_refine_diff_density_min   -0.495
_refine_diff_density_rms    0.068

_shelxl_version_number 2014-3

_shelx_res_file
;
TITL chwi055_0m_a.res in C2/c
CELL 0.71073 37.6669 10.5159 19.2202 90 118.948 90
ZERR 8 0.0058 0.0016 0.003 0 0.004 0
LATT 7
SYMM -X,+Y,0.5-Z
SFAC C H Cl N Cu O
UNIT 264 312 8 64 8 24
DFIX 1.25 0.01 O3 C33 O2 C32
SADI 0.01 N2 C32 N2 C33
SADI 0.01 N2 C34 N2 C35 N2 C36 N2 C37
EADP C32 C33 C37 C36 C35 C34
EADP O2 O3

L.S. 20
ACTA
MERG 2
PLAN  20
TEMP -73
SIZE 0.15 0.15 0.075
BOND $H
HTAB
CONF
RTAB X1 Cu O1
fmap 2
HTAB C5 Cl
EQIV $2 -x+1/2, y-1/2, -z+1/2
HTAB N8 O1_$2
HTAB C15 O3_$2
HTAB C18 Cl
HTAB C31 O1_$2
OMIT 2 0 0
WGHT    0.043100   14.308304
FVAR       0.21084
CU    5    0.276016    0.406459    0.432428    11.00000    0.02080    0.02361 =
         0.02812    0.00016    0.01198   -0.00034
CL    3    0.301395    0.580148    0.507527    11.00000    0.03575    0.03044 =
         0.04548   -0.01037    0.02130   -0.00816
C1    1    0.449159    0.222789    0.556043    11.00000    0.02592    0.03418 =
         0.03877   -0.00353    0.00903    0.00425
AFIX  43
H1    2    0.460795    0.145312    0.551332    11.00000   -1.20000
AFIX   0
C2    1    0.468605    0.292370    0.625939    11.00000    0.02969    0.05367 =
         0.03968   -0.01070   -0.00105    0.00707
AFIX  43
H2    2    0.493401    0.262442    0.668609    11.00000   -1.20000
AFIX   0
C3    1    0.451983    0.405125    0.633628    11.00000    0.03980    0.05391 =
         0.04488   -0.01996    0.00598   -0.00122
AFIX  43
H3    2    0.465217    0.452604    0.681581    11.00000   -1.20000
AFIX   0
C4    1    0.416041    0.448425    0.571255    11.00000    0.02849    0.03110 =
         0.04851   -0.01332    0.01251   -0.00246
AFIX  43
H4    2    0.404640    0.525849    0.576761    11.00000   -1.20000
AFIX   0
C4A   1    0.396262    0.380492    0.500493    11.00000    0.02022    0.02567 =
         0.03894   -0.00068    0.01533   -0.00531
C5    1    0.357434    0.427674    0.431840    11.00000    0.02417    0.02468 =
         0.03909    0.00393    0.01610    0.00074
AFIX  23
H5A   2    0.353175    0.517473    0.441432    11.00000   -1.20000
H5B   2    0.359778    0.424510    0.382741    11.00000   -1.20000
AFIX   0
N6    4    0.322185    0.352178    0.420210    11.00000    0.01896    0.02432 =
         0.02693    0.00318    0.00929    0.00075
C7    1    0.317579    0.235439    0.391685    11.00000    0.01931    0.02968 =
         0.01686    0.00597    0.00643    0.00457
C7A   1    0.348630    0.173530    0.378201    11.00000    0.02114    0.02876 =
         0.02300    0.00202    0.00909    0.00226
N8    4    0.338384    0.079556    0.322519    11.00000    0.01930    0.03636 =
         0.02462   -0.00473    0.00915   -0.00202
AFIX  43
H8    2    0.313514    0.054418    0.289543    11.00000   -1.20000
AFIX   0
C8A   1    0.372885    0.030931    0.326230    11.00000    0.02325    0.03212 =
         0.02338    0.00291    0.00937    0.00218
C9    1    0.377151   -0.064764    0.280468    11.00000    0.03129    0.04253 =
         0.02712   -0.00609    0.01223   -0.00114
AFIX  43
H9    2    0.354147   -0.107444    0.240169    11.00000   -1.20000
AFIX   0
C10   1    0.415548   -0.095041    0.295572    11.00000    0.03990    0.04277 =
         0.04087   -0.00702    0.02014    0.00755
AFIX  43
H10   2    0.419358   -0.160553    0.265785    11.00000   -1.20000
AFIX   0
C11   1    0.449468   -0.030431    0.354640    11.00000    0.02734    0.04774 =
         0.04980   -0.00202    0.01878    0.01183
AFIX  43
H11   2    0.475752   -0.051743    0.362975    11.00000   -1.20000
AFIX   0
C12   1    0.445549    0.062482    0.400461    11.00000    0.02311    0.03763 =
         0.03934   -0.00112    0.01220    0.00226
AFIX  43
H12   2    0.468834    0.104405    0.440505    11.00000   -1.20000
AFIX   0
C12A  1    0.406521    0.094924    0.387344    11.00000    0.02205    0.02961 =
         0.02915    0.00194    0.01288    0.00232
C12B  1    0.390590    0.186634    0.421048    11.00000    0.02034    0.02861 =
         0.02616    0.00086    0.00981    0.00086
C12C  1    0.412778    0.264963    0.492606    11.00000    0.01967    0.02841 =
         0.02972   -0.00003    0.01083   -0.00293
N13   4    0.284503    0.162965    0.373805    11.00000    0.01942    0.02788 =
         0.02431    0.00011    0.01107    0.00224
N14   4    0.259317    0.233485    0.390965    11.00000    0.01908    0.02644 =
         0.01900    0.00232    0.00747    0.00035
C15   1    0.225239    0.193238    0.383083    11.00000    0.02438    0.02571 =
         0.02084    0.00033    0.00852   -0.00147
AFIX  43
H15   2    0.215287    0.110058    0.364664    11.00000   -1.20000
AFIX   0
C16   1    0.203195    0.284423    0.404434    11.00000    0.01953    0.02749 =
         0.01651    0.00378    0.00669    0.00102
N17   4    0.221856    0.398829    0.429686    11.00000    0.02183    0.02310 =
         0.02614    0.00169    0.01151    0.00141
C18   1    0.204227    0.488578    0.451781    11.00000    0.02670    0.02453 =
         0.02621    0.00171    0.01021   -0.00011
AFIX  43
H18   2    0.217487    0.568362    0.468886    11.00000   -1.20000
AFIX   0
C19   1    0.167465    0.471072    0.450995    11.00000    0.02561    0.02795 =
         0.02441    0.00323    0.01211    0.00382
C20   1    0.148127    0.354592    0.423857    11.00000    0.02123    0.03371 =
         0.02690    0.00463    0.01277    0.00051
AFIX  43
H20   2    0.122629    0.339484    0.421182    11.00000   -1.20000
AFIX   0
C21   1    0.165994    0.260798    0.400775    11.00000    0.02440    0.02597 =
         0.02234    0.00175    0.01092   -0.00104
AFIX  43
H21   2    0.152976    0.180911    0.382574    11.00000   -1.20000
AFIX   0
C22   1    0.151837    0.572993    0.484614    11.00000    0.02588    0.03097 =
         0.02773   -0.00056    0.01284    0.00078
AFIX  23
H22A  2    0.159532    0.550924    0.540216    11.00000   -1.20000
H22B  2    0.165090    0.654688    0.485409    11.00000   -1.20000
AFIX   0
N23   4    0.108090    0.589390    0.439691    11.00000    0.02404    0.02852 =
         0.03690   -0.00209    0.01487    0.00300
C24   1    0.094345    0.671998    0.483362    11.00000    0.03657    0.03326 =
         0.04901   -0.00570    0.02366    0.00245
AFIX  23
H24A  2    0.107754    0.755968    0.492381    11.00000   -1.20000
H24B  2    0.101855    0.633928    0.535800    11.00000   -1.20000
AFIX   0
C25   1    0.049033    0.688393    0.436565    11.00000    0.03582    0.05531 =
         0.08346   -0.01932    0.03015    0.00611
AFIX  23
H25A  2    0.035828    0.605006    0.431706    11.00000   -1.20000
H25B  2    0.040174    0.746327    0.465812    11.00000   -1.20000
AFIX   0
O26   6    0.036210    0.738250    0.359524    11.00000    0.03439    0.05902 =
         0.07356   -0.01290    0.00750    0.01804
C27   1    0.049977    0.657774    0.317687    11.00000    0.04106    0.06212 =
         0.05107   -0.00892    0.00417    0.01384
AFIX  23
H27A  2    0.041377    0.693790    0.264282    11.00000   -1.20000
H27B  2    0.037379    0.572784    0.310643    11.00000   -1.20000
AFIX   0
C28   1    0.095564    0.644305    0.361888    11.00000    0.03425    0.04824 =
         0.03452    0.00061    0.01011    0.00656
AFIX  23
H28A  2    0.104400    0.588862    0.331496    11.00000   -1.20000
H28B  2    0.108372    0.728722    0.367920    11.00000   -1.20000
AFIX   0
N1    4    0.246405    0.336169    0.198926    11.00000    0.04161    0.03208 =
         0.03178    0.00582    0.01850    0.00437
O1    6    0.237949    0.468201    0.283847    11.00000    0.03351    0.03782 =
         0.03037    0.00778    0.01450    0.00831
C29   1    0.256697    0.433049    0.248817    11.00000    0.03308    0.03184 =
         0.02715    0.01073    0.00759    0.00598
AFIX  43
H29   2    0.280305    0.479581    0.258725    11.00000   -1.20000
AFIX   0
C30   1    0.270181    0.302835    0.160173    11.00000    0.06127    0.05074 =
         0.04506    0.00469    0.03155    0.01028
AFIX 137
H30A  2    0.294012    0.358312    0.179900    11.00000   -1.50000
H30B  2    0.253518    0.313727    0.102561    11.00000   -1.50000
H30C  2    0.278994    0.214058    0.172007    11.00000   -1.50000
AFIX   0
C31   1    0.210902    0.258915    0.180775    11.00000    0.04688    0.03726 =
         0.03459    0.00351    0.01197   -0.00332
AFIX 137
H31A  2    0.198590    0.288103    0.212674    11.00000   -1.50000
H31B  2    0.219042    0.169708    0.193259    11.00000   -1.50000
H31C  2    0.191168    0.266920    0.124170    11.00000   -1.50000
AFIX   0
N2    4    0.418424    0.496119    0.327301    11.00000    0.06876    0.07026 =
         0.09139    0.01134    0.04858    0.01138
PART   2
C32   1    0.391720    0.589263    0.321078    10.50000    0.10057    0.09323 =
         0.12286    0.01365    0.06720    0.00477
AFIX  43
H32   2    0.401347    0.650988    0.362303    10.50000   -1.20000
AFIX   0
PART   1
C33   1    0.381727    0.477731    0.262383    10.50000    0.10057    0.09323 =
         0.12286    0.01365    0.06720    0.00477
AFIX  43
H33   2    0.378632    0.411746    0.226109    10.50000   -1.20000
AFIX   0
PART   2
O2    6    0.356575    0.601292    0.267668    10.50000    0.07878
PART   1
C34   1    0.431028    0.589058    0.388936    10.50000    0.10057    0.09323 =
         0.12286    0.01365    0.06720    0.00477
AFIX 137
H34A  2    0.407561    0.639724    0.381232    10.50000   -1.50000
H34B  2    0.451415    0.644906    0.387208    10.50000   -1.50000
H34C  2    0.442756    0.546323    0.440663    10.50000   -1.50000
AFIX   0
C36   1    0.449761    0.404133    0.339635    10.50000    0.10057    0.09323 =
         0.12286    0.01365    0.06720    0.00477
AFIX 137
H36A  2    0.441833    0.357411    0.290145    10.50000   -1.50000
H36B  2    0.453152    0.344358    0.381535    10.50000   -1.50000
H36C  2    0.475417    0.448632    0.355539    10.50000   -1.50000
AFIX   0
PART   2
C37   1    0.404264    0.403230    0.265645    10.50000    0.10057    0.09323 =
         0.12286    0.01365    0.06720    0.00477
AFIX 137
H37A  2    0.413045    0.426345    0.226931    10.50000   -1.50000
H37B  2    0.374569    0.399622    0.239067    10.50000   -1.50000
H37C  2    0.415442    0.319848    0.288541    10.50000   -1.50000
AFIX   0
C35   1    0.456987    0.486850    0.397685    10.50000    0.10057    0.09323 =
         0.12286    0.01365    0.06720    0.00477
AFIX 137
H35A  2    0.478478    0.510826    0.385369    10.50000   -1.50000
H35B  2    0.461331    0.399215    0.417467    10.50000   -1.50000
H35C  2    0.457564    0.544161    0.438427    10.50000   -1.50000
AFIX   0
PART   1
O3    6    0.353091    0.542719    0.249648    10.50000    0.07878
PART   0

HKLF 4

REM  chwi055_0m_a.res in C2/c
REM R1 =  0.0457 for    4437 Fo > 4sig(Fo)  and  0.0884 for all    6523 data
REM    416 parameters refined using      9 restraints

END

WGHT      0.0384     15.8028

REM Instructions for potential hydrogen bonds
HTAB C5 Cl
HTAB N8 O1_$2
HTAB C15 O3_$2
HTAB C18 Cl
HTAB C31 O1_$2

REM Highest difference peak  0.522,  deepest hole -0.495,  1-sigma level  0.068
Q1    1   0.4577  0.4059  0.3804  11.00000  0.05    0.49
Q2    1   0.3459  0.4755  0.2377  11.00000  0.05    0.40
Q3    1   0.4493  0.4168  0.3002  11.00000  0.05    0.40
Q4    1   0.2416  0.4015  0.4302  11.00000  0.05    0.31
Q5    1   0.2104  0.4571  0.4266  11.00000  0.05    0.29
Q6    1   0.1737  0.3219  0.1504  11.00000  0.05    0.29
Q7    1   0.2889  0.4938  0.4900  11.00000  0.05    0.29
Q8    1   0.3324  0.1807  0.3910  11.00000  0.05    0.28
Q9    1   0.2134  0.3471  0.4230  11.00000  0.05    0.27
Q10   1   0.3066  0.4178  0.4198  11.00000  0.05    0.26
Q11   1   0.2696  0.3182  0.3730  11.00000  0.05    0.26
Q12   1   0.3328  0.3960  0.4124  11.00000  0.05    0.26
Q13   1   0.3252  0.6878  0.5007  11.00000  0.05    0.25
Q14   1   0.4038  0.3144  0.4875  11.00000  0.05    0.24
Q15   1   0.1275  0.5801  0.4607  11.00000  0.05    0.24
Q16   1   0.2089  0.2473  0.3760  11.00000  0.05    0.24
Q17   1   0.2891  0.6811  0.4660  11.00000  0.05    0.24
Q18   1   0.1837  0.2864  0.3996  11.00000  0.05    0.23
Q19   1   0.4497  0.1622  0.5678  11.00000  0.05    0.23
Q20   1   0.1544  0.4377  0.4198  11.00000  0.05    0.23
;
_shelx_res_checksum   40051

_shelx_hkl_file
;
   2   0   0   -1.40    1.40
   2   0   0    0.00    2.00
   4   0   0   66.79    5.00
   4   0   0   74.09    6.60
  -4   0   0   78.79    5.60
   4   0   0   66.09    5.90
   4   0   0   81.69    6.40
  -4   0   0   73.79    5.90
  -4   0   0   66.29    5.40
  -4   0   0   82.99    6.20
   4   0   0   62.19    4.70
   6   0   0 8879.31  198.48
  -6   0   0 8817.42  198.58
  -6   0   0 8740.73  198.78
   6   0   0 8601.64  198.68
   6   0   0 8913.51  198.48
  -6   0   0 8628.34  198.08
  -6   0   0 8775.32  198.78
   6   0   0 8660.43  199.08
  -8   0   0  302.27   15.20
   8   0   0  317.47   20.90
  -8   0   0  365.46   21.80
   8   0   0  297.87   17.30
  -8   0   0  310.97   16.50
   8   0   0  332.17   22.50
  -8   0   0  347.57   20.00
   8   0   0  287.47   17.10
  10   0   0  523.95   20.40
 -10   0   0  472.75   21.90
  10   0   0  500.65   26.40
 -10   0   0  483.25   25.10
  10   0   0  539.25   25.00
  10   0   0  501.75   20.40
 -10   0   0  486.25   19.40
  12   0   0 1462.35   43.80
 -12   0   0 1469.15   46.00
  12   0   0 1385.76   44.10
 -12   0   0 1394.26   43.50
  12   0   0 1372.66   43.10
  12   0   0 1480.95   47.50
 -12   0   0 1425.76   42.80
 -12   0   0 1452.65   45.50
 -14   0   0   13.80    7.70
 -14   0   0   10.60   12.60
  14   0   0   10.80   14.80
  14   0   0    4.30    9.60
 -14   0   0    6.80    9.10
 -14   0   0    7.00   12.40
  14   0   0   16.40   10.70
  14   0   0    8.80   12.90
 -16   0   0 5495.65  134.09
  16   0   0 5400.56  133.49
 -16   0   0 5503.55  134.99
 -16   0   0 5179.88  131.79
  16   0   0 5179.88  135.29
  16   0   0 5523.95  136.39
 -16   0   0 5331.37  134.69
  16   0   0 5081.69  132.29
  18   0   0  934.81   38.00
  18   0   0 1013.40   44.50
 -18   0   0  975.80   37.80
 -18   0   0 1008.40   40.20
 -18   0   0 1017.60   42.80
 -18   0   0  995.80   42.20
  18   0   0  938.31   41.80
  18   0   0 1039.90   40.60
 -20   0   0  202.18   19.50
  20   0   0  237.48   22.00
 -20   0   0  284.27   25.70
  20   0   0  245.98   21.70
 -20   0   0  289.57   21.70
 -20   0   0  237.18   20.60
  20   0   0  292.37   24.20
  20   0   0  227.18   23.90
  22   0   0  972.60   50.19
  22   0   0  993.80   42.40
  22   0   0 1024.90   42.20
 -22   0   0  972.80   46.00
 -22   0   0 1123.79   45.20
 -22   0   0  997.00   44.10
  24   0   0   34.20   18.00
 -24   0   0   17.90   15.70
  24   0   0    8.90    9.90
 -24   0   0   -5.50   17.50
  24   0   0  -42.40   21.10
 -24   0   0   48.40   20.10
  26   0   0  150.58   24.60
 -26   0   0  118.69   25.20
 -26   0   0  163.38   23.50
 -26   0   0  135.79   24.30
  26   0   0  111.09   20.10
  28   0   0  184.18   23.30
 -28   0   0  148.59   24.00
 -28   0   0  155.18   25.90
  28   0   0  161.88   22.90
 -28   0   0  149.09   21.80
  30   0   0  178.88   28.30
 -30   0   0   94.09   23.80
 -30   0   0  136.79   28.50
 -32   0   0  -31.10   22.20
  32   0   0    9.90   20.90
 -32   0   0    6.60   20.10
 -34   0   0   57.19   22.20
  34   0   0   59.89   25.30
 -34   0   0   19.00   20.00
  36   0   0  215.28   29.20
 -36   0   0  257.17   38.40
 -36   0   0  211.18   27.50
 -36   0   0  279.57   40.10
 -38   0   0  119.39   33.30
  -1  -1   0  234.88    9.70
   1  -1   0  224.88    7.50
  -1  -1   0  228.08    8.20
  -1  -1   0  235.58    7.70
   1  -1   0  222.18    7.40
  -1  -1   0  228.18    9.30
   1  -1   0  230.58    9.70
   1  -1   0  227.68    7.10
   1  -1   0  242.98    9.90
  -1   1   0  233.58    9.70
  -1   1   0  225.98    6.90
  -1   1   0  220.78    9.80
   1   1   0  228.58    9.70
   1   1   0  234.18    8.20
   1   1   0  244.98    9.60
  -1   1   0  218.28    7.30
   3  -1   0   10.50    3.70
  -3  -1   0   13.20    3.60
   3  -1   0    8.40    3.60
  -3  -1   0    5.50    3.90
   3  -1   0   10.80    4.40
   3  -1   0    8.30    2.80
  -3  -1   0   10.30    3.20
  -3  -1   0    7.90    4.00
  -3  -1   0    2.10    6.00
   3  -1   0    7.20    2.90
   3  -1   0    3.20    2.10
   3   1   0    9.10    4.20
  -3   1   0   10.40    2.90
  -3   1   0    4.80    2.50
   3   1   0    2.90    3.80
  -3   1   0    5.30    4.80
  -3   1   0   12.20    4.60
   3   1   0    5.30    6.00
   3   1   0   15.10    4.90
  -3   1   0    9.50    3.80
   3   1   0   -0.30    4.10
  -5  -1   0 1088.89   30.00
   5  -1   0 1138.09   28.40
  -5  -1   0 1155.08   31.30
  -5  -1   0 1111.29   32.10
   5  -1   0 1132.79   29.90
  -5  -1   0 1118.19   31.30
   5  -1   0 1155.88   32.50
   5  -1   0 1114.79   31.60
  -5  -1   0 1158.78   35.20
   5  -1   0 1145.69   29.70
  -5   1   0 1145.19   28.60
   5   1   0 1181.38   31.70
  -5   1   0 1160.88   32.80
   5   1   0 1091.19   32.30
   5   1   0 1168.18   31.80
  -5   1   0 1141.39   29.80
  -5   1   0 1110.99   29.10
  -5   1   0 1143.39   30.50
  -5   1   0 1141.89   32.80
   7  -1   0 2024.20   50.79
   7  -1   0 1978.70   49.80
  -7  -1   0 1964.30   49.70
   7  -1   0 2006.40   50.49
   7  -1   0 2039.60   53.69
  -7  -1   0 1978.10   51.79
  -7  -1   0 2044.80   57.69
  -7  -1   0 1990.30   52.69
  -7  -1   0 1990.40   52.29
   7   1   0 2046.80   57.59
  -7   1   0 1986.30   49.40
  -7   1   0 2039.30   54.29
   7   1   0 1925.71   52.49
  -7   1   0 2048.10   51.09
   7   1   0 1958.40   53.69
  -7   1   0 1989.20   52.89
  -7   1   0 2004.10   50.39
   7   1   0 1999.90   52.69
   9  -1   0  924.31   28.80
   9  -1   0  913.71   30.20
   9  -1   0  913.71   29.20
  -9  -1   0  926.61   30.50
   9  -1   0  899.51   32.00
  -9  -1   0  898.41   30.60
  -9  -1   0  926.41   29.90
  -9  -1   0  960.20   34.30
  -9   1   0  913.01   32.90
   9   1   0  892.31   31.80
  -9   1   0  927.51   30.80
   9   1   0  919.21   37.30
   9   1   0  879.81   29.50
  -9   1   0  865.11   27.30
  -9   1   0  922.01   29.00
   9   1   0  944.01   31.10
  -9   1   0  913.11   27.90
 -11  -1   0  104.49   14.30
 -11  -1   0   86.79   17.70
 -11  -1   0   97.59   12.50
 -11  -1   0  119.99   12.60
  11  -1   0   98.39   11.10
  11  -1   0   84.89    9.40
  11  -1   0  123.39   12.70
  11  -1   0  103.49   14.70
  11   1   0   83.79   10.50
 -11   1   0   77.19   10.00
 -11   1   0   97.39   14.00
  11   1   0   85.09   17.80
  11   1   0   95.69   14.40
 -11   1   0  114.89   11.10
  11   1   0  101.49   12.70
 -11   1   0  104.49   10.20
 -13  -1   0  244.08   16.80
  13  -1   0  214.68   16.70
 -13  -1   0  197.18   16.30
  13  -1   0  223.08   18.90
 -13  -1   0  204.18   18.20
  13  -1   0  208.38   16.10
  13  -1   0  225.28   16.70
 -13  -1   0  245.98   18.50
 -13   1   0  220.08   16.00
  13   1   0  238.08   17.70
 -13   1   0  232.58   17.30
  13   1   0  213.58   17.50
 -13   1   0  233.58   17.90
  13   1   0  240.58   19.40
  13   1   0  233.98   22.90
 -13   1   0  227.88   16.80
 -15  -1   0  155.88   17.50
 -15  -1   0  158.48   15.60
  15  -1   0  168.28   16.30
  15  -1   0  151.78   17.40
  15  -1   0  173.18   16.90
  15  -1   0  154.68   15.50
 -15  -1   0  172.58   16.60
 -15  -1   0  168.88   18.00
  15   1   0  158.78   17.70
  15   1   0  131.19   15.90
  15   1   0  166.18   16.50
 -15   1   0  143.39   19.40
 -15   1   0  130.99   14.50
 -15   1   0  144.59   14.10
  15   1   0  153.88   22.40
 -15   1   0  172.28   16.30
 -17  -1   0   77.09   11.80
  17  -1   0   97.19   17.40
 -17  -1   0  100.49   16.30
 -17  -1   0   94.49   17.20
 -17  -1   0   97.29   20.00
  17  -1   0   74.99   12.40
  17  -1   0   85.59   16.70
  17  -1   0   65.39   10.80
 -17   1   0   67.89   12.20
 -17   1   0  108.09   14.90
  17   1   0   61.39   15.10
 -17   1   0  106.19   18.60
  17   1   0   86.59   21.80
 -17   1   0   88.89   12.10
  17   1   0   89.89   14.80
  17   1   0   96.09   14.70
 -19  -1   0  624.64   34.70
 -19  -1   0  631.74   30.70
  19  -1   0  633.34   31.80
  19  -1   0  532.85   28.80
 -19  -1   0  555.34   32.20
  19  -1   0  570.54   34.00
 -19  -1   0  547.25   37.80
  19  -1   0  552.34   35.10
  19  -1   0  649.14   34.60
 -19   1   0  570.34   30.50
  19   1   0  589.34   28.80
 -19   1   0  624.24   31.40
  19   1   0  530.05   31.80
  19   1   0  624.14   42.00
  19   1   0  551.64   30.60
 -19   1   0  563.74   28.00
 -19   1   0  643.84   36.00
  21  -1   0   16.10   17.10
  21  -1   0    5.80   17.70
 -21  -1   0    9.50   11.90
 -21  -1   0   -1.00   16.20
 -21  -1   0   -5.60   18.60
  21  -1   0   -9.60   13.70
 -21  -1   0   13.00   14.10
  21  -1   0   23.60   12.80
 -21   1   0   10.40   10.90
  21   1   0    3.40   10.70
  21   1   0  -11.60   11.10
  21   1   0   -7.40   15.80
 -21   1   0    9.40   12.80
  21   1   0   18.60   13.50
 -21   1   0    3.70   12.40
 -21   1   0   11.30   13.70
 -23  -1   0   32.40    8.80
  23  -1   0   34.90   13.60
  23  -1   0   53.39   20.80
 -23  -1   0   76.99   18.20
 -23  -1   0   14.40   18.90
  23  -1   0   30.30   16.10
 -23  -1   0   37.30   21.70
  23   1   0   30.50   25.80
  23   1   0   21.90   11.10
  23   1   0   64.59   14.70
 -23   1   0   16.40   20.20
 -23   1   0   42.90   15.60
 -23   1   0   58.39   16.30
  25  -1   0  221.08   21.40
 -25  -1   0  280.37   27.90
 -25  -1   0  268.27   30.10
  25  -1   0  272.07   27.00
 -25  -1   0  207.58   29.00
 -25  -1   0  188.98   14.40
  25  -1   0  233.48   27.80
 -25   1   0  193.58   21.10
 -25   1   0  236.88   23.90
 -25   1   0  275.07   30.80
  25   1   0  248.98   25.50
  25   1   0  229.18   24.50
  27  -1   0  729.53   43.40
  27  -1   0  774.12   47.80
 -27  -1   0  657.73   45.70
  27  -1   0  737.43   36.90
 -27  -1   0  704.63   39.50
 -27  -1   0  667.33   25.80
 -27   1   0  698.03   29.40
 -27   1   0  808.02   43.00
  27   1   0  793.62   45.40
 -27   1   0  660.63   40.10
 -27   1   0  764.32   49.30
 -27   1   0  706.33   42.60
  27   1   0  818.92   46.30
  29  -1   0   79.69   23.20
 -29  -1   0   81.49   12.50
 -29  -1   0   57.99   17.20
  29  -1   0   88.19   20.00
 -29  -1   0   94.89   25.90
 -29   1   0   74.19   27.60
 -29   1   0   81.39   20.40
 -29   1   0  114.09   22.40
 -29   1   0   79.69   13.00
 -29   1   0   45.50   19.80
  29   1   0   75.89   23.60
  31  -1   0  137.59   26.30
 -31  -1   0  142.89   30.10
  31  -1   0   94.79   20.90
 -31  -1   0  137.59   26.20
  31   1   0  175.88   29.60
 -31   1   0  166.28   31.70
 -31   1   0  121.89   24.10
 -31   1   0  124.59   26.00
 -31   1   0   84.59   23.70
 -33  -1   0  328.17   35.30
  33  -1   0  391.86   34.20
 -33  -1   0  394.26   36.60
 -33   1   0  335.17   40.30
 -33   1   0  355.16   40.70
 -33   1   0  377.56   35.70
  33   1   0  367.66   33.90
 -35  -1   0  224.78   30.80
  35  -1   0  289.17   35.10
 -35  -1   0  245.28   34.10
 -35   1   0  188.58   35.20
 -35   1   0  214.08   26.60
  35   1   0  181.18   27.20
 -35   1   0  219.98   31.70
 -37  -1   0   61.99   24.90
 -37  -1   0   55.49   30.00
 -37   1   0   53.09   30.70
 -37   1   0  -15.40   28.40
 -39   1   0    6.50   23.90
   0  -2   0  889.01   29.30
   0  -2   0  884.31   28.60
   0  -2   0  903.81   24.70
   0  -2   0  888.31   28.30
   0  -2   0  913.11   25.20
   0   2   0  904.61   28.50
   0   2   0  898.21   24.80
   0   2   0  894.51   24.50
   0   2   0  892.31   28.40
   0   2   0  911.21   25.20
   2  -2   0   94.19   11.70
  -2  -2   0  106.29   12.20
   2  -2   0   98.49    7.10
   2  -2   0  116.59   12.60
  -2  -2   0   88.19   10.70
  -2  -2   0   97.29    8.00
   2  -2   0  110.99    7.50
   2  -2   0   99.09    6.90
  -2  -2   0  106.19    9.00
  -2   2   0   98.29   12.30
  -2   2   0  100.09    6.80
  -2   2   0  104.19    7.50
   2   2   0  103.59    8.10
  -2   2   0  110.19   12.80
   2   2   0   87.19   12.10
   2   2   0   77.39   10.30
   2   2   0   86.99    8.20
  -2   2   0   95.99    6.80
  -4  -2   0 1373.26   43.90
   4  -2   0 1318.57   40.30
   4  -2   0 1379.56   35.10
  -4  -2   0 1351.66   38.90
  -4  -2   0 1321.77   37.30
   4  -2   0 1366.36   41.00
  -4  -2   0 1389.56   40.50
   4  -2   0 1367.36   39.40
   4  -2   0 1384.06   35.50
  -4  -2   0 1369.06   37.90
  -4   2   0 1331.97   34.80
   4   2   0 1308.77   37.80
   4   2   0 1372.46   37.60
  -4   2   0 1353.96   39.50
  -4   2   0 1365.46   40.50
  -4   2   0 1398.76   35.10
   4   2   0 1364.76   40.30
   4   2   0 1382.16   39.90
   6  -2   0   80.59    7.70
  -6  -2   0  105.99   13.40
   6  -2   0   80.29    6.50
  -6  -2   0   79.29   10.20
   6  -2   0   95.19   10.80
   6  -2   0   93.99   12.90
  -6  -2   0   95.79   10.70
  -6  -2   0   74.79   11.30
   6  -2   0   87.79    8.20
  -6  -2   0   65.89   12.80
   6  -2   0   74.19   12.90
  -6   2   0   93.79   12.60
   6   2   0   89.29    9.20
  -6   2   0   88.89    7.80
  -6   2   0  100.09   11.80
   6   2   0   94.99    9.30
   6   2   0   92.19   11.70
   6   2   0   77.29   10.20
  -6   2   0   93.89   11.20
  -6   2   0   83.09    7.50
  -8  -2   0  149.29   13.10
   8  -2   0  144.89   10.20
   8  -2   0  131.69   13.00
   8  -2   0  129.49    9.90
  -8  -2   0  156.48   15.30
   8  -2   0  137.19   15.70
  -8  -2   0  138.69   12.90
  -8  -2   0  165.58   20.80
   8  -2   0  151.08   10.40
  -8  -2   0  115.39   10.70
  -8   2   0  137.59    9.70
   8   2   0  133.69   12.80
  -8   2   0  164.48   16.20
  -8   2   0  122.99   13.30
  -8   2   0  150.78   11.30
   8   2   0  141.99   13.50
  -8   2   0  142.99   13.40
  -8   2   0  121.09    8.90
   8   2   0  147.29   14.80
 -10  -2   0   -4.00   16.30
  10  -2   0   -0.70    5.30
  10  -2   0    7.50    7.10
 -10  -2   0    5.80    8.00
  10  -2   0   20.80   12.50
 -10  -2   0    9.00   11.20
  10  -2   0    0.40    7.90
  10  -2   0    1.40    6.60
 -10  -2   0    6.60    6.50
 -10  -2   0    8.40    6.90
  10   2   0    4.10    9.10
 -10   2   0   -4.20   12.10
 -10   2   0   11.90   12.00
  10   2   0  -12.40    7.20
 -10   2   0   -0.50    9.20
 -10   2   0   -0.80    5.40
  10   2   0   10.90   17.10
 -10   2   0    0.20    6.60
 -10   2   0   -8.40    5.60
  10   2   0   -6.10    6.60
 -12  -2   0   20.70    9.50
  12  -2   0   12.90   12.00
 -12  -2   0   20.40   18.00
  12  -2   0    5.80    8.80
 -12  -2   0    1.10    9.50
  12  -2   0    8.00    8.40
 -12  -2   0   -1.60   10.10
  12  -2   0    3.70    7.30
 -12  -2   0   -5.10    7.20
 -12   2   0    1.80    8.00
  12   2   0    2.00   10.70
  12   2   0   15.50   12.70
 -12   2   0   -3.70    6.40
 -12   2   0   -6.30   12.70
 -12   2   0    4.30    9.30
  12   2   0    0.00   12.90
  12   2   0    6.70    9.70
 -12   2   0    3.70    6.80
 -12   2   0    1.70    9.10
 -14  -2   0  976.60   38.20
  14  -2   0 1022.80   35.50
 -14  -2   0  981.60   32.20
  14  -2   0 1011.00   34.10
  14  -2   0  951.50   36.60
 -14  -2   0  917.91   36.10
 -14  -2   0  940.91   39.60
 -14  -2   0  887.31   40.60
  14  -2   0  976.70   32.60
  14   2   0  978.80   42.90
  14   2   0  931.31   35.60
  14   2   0  976.40   37.90
  14   2   0  908.91   36.80
 -14   2   0  946.11   32.60
 -14   2   0  941.11   40.60
 -14   2   0  961.20   40.70
 -14   2   0 1014.40   33.60
 -14   2   0  984.10   31.40
 -14   2   0  990.60   34.50
  16  -2   0   31.50   10.90
 -16  -2   0   34.00   10.70
  16  -2   0   31.40   13.80
 -16  -2   0   53.39   20.60
 -16  -2   0   18.90   15.10
 -16  -2   0   45.10   11.20
  16  -2   0   21.40   11.30
 -16  -2   0   -0.10   11.00
  16  -2   0   36.20   10.90
  16   2   0   36.00   16.00
  16   2   0   11.60   13.10
 -16   2   0   43.40   11.20
 -16   2   0   39.60   12.50
 -16   2   0   29.30    8.70
 -16   2   0   24.90   16.00
  16   2   0   23.00    9.60
 -16   2   0   27.70    9.60
 -16   2   0   39.00   11.20
  16   2   0   46.20   21.70
 -18  -2   0   20.50   20.50
 -18  -2   0   -3.20   11.60
  18  -2   0   16.90   15.50
 -18  -2   0    2.40    9.70
  18  -2   0   -0.50   14.70
  18  -2   0  -24.00   10.90
  18  -2   0    3.10    9.60
 -18  -2   0   -9.70   11.10
 -18  -2   0   11.20    9.60
 -18   2   0   -6.90   10.00
 -18   2   0   -6.10   16.30
 -18   2   0    2.90   16.30
  18   2   0    2.50   13.80
 -18   2   0   10.90    9.30
  18   2   0   11.30    9.00
 -18   2   0    3.60    8.40
  18   2   0    5.60   14.90
 -18   2   0   21.10   12.70
  20  -2   0   45.50   15.70
 -20  -2   0   15.40   13.30
 -20  -2   0   43.00   15.80
 -20  -2   0   10.60   21.70
 -20  -2   0   14.60   17.70
 -20  -2   0   41.60    9.80
  20  -2   0   40.60   13.10
  20  -2   0   42.90   14.50
  20  -2   0   51.89   10.90
 -20   2   0   48.80   11.90
 -20   2   0   28.90   13.20
 -20   2   0   16.10   12.90
 -20   2   0   29.40   19.20
  20   2   0   47.10   11.90
 -20   2   0   14.10   13.50
 -20   2   0   57.99   13.60
  20   2   0   31.00   17.80
  20   2   0   65.89   17.20
 -22  -2   0   14.90   16.10
 -22  -2   0   20.20   17.90
  22  -2   0   14.70   14.70
  22  -2   0   25.90   16.50
 -22  -2   0   23.80   23.20
  22  -2   0   -8.90   10.40
 -22  -2   0    9.50    9.50
 -22   2   0   11.20   12.40
 -22   2   0   13.00   13.40
 -22   2   0    9.50   13.40
 -22   2   0   20.10   14.80
  22   2   0   -2.10    9.30
 -22   2   0   15.50   13.50
  22   2   0  -33.20   14.40
  24  -2   0    7.90   12.80
 -24  -2   0  -10.90   16.40
 -24  -2   0   10.20   10.20
  24  -2   0   27.70   16.40
 -24  -2   0  -18.10   18.70
  24  -2   0   54.89   18.70
 -24   2   0    6.70   14.60
 -24   2   0    5.20   15.40
  24   2   0   15.20   18.00
 -24   2   0    4.50   13.80
 -24   2   0   37.30   13.60
  24   2   0   -4.80   14.10
 -24   2   0   36.40   13.20
  26  -2   0   42.70   15.60
 -26  -2   0   58.29   20.80
  26  -2   0   40.50   18.80
 -26  -2   0   40.10   11.70
  26  -2   0   69.89   20.50
 -26  -2   0   75.79   23.50
 -26   2   0   59.19   16.00
 -26   2   0   26.40   23.90
 -26   2   0   57.19   13.80
 -26   2   0   52.99   18.00
  26   2   0   42.40   21.20
 -26   2   0   49.50   19.30
  28  -2   0  267.97   28.70
 -28  -2   0  209.58   26.10
 -28  -2   0  242.58   18.00
  28  -2   0  262.87   25.90
 -28  -2   0  251.27   29.40
 -28   2   0  188.58   22.00
 -28   2   0  212.28   26.10
 -28   2   0  281.57   35.30
 -28   2   0  242.98   33.20
  28   2   0  236.48   31.00
 -28   2   0  223.08   19.50
  30  -2   0    0.20   17.70
  30  -2   0   23.30   20.00
 -30  -2   0  -10.80   19.00
 -30  -2   0   -1.50   15.80
 -30   2   0   -1.30   11.60
 -30   2   0    0.50   13.70
 -30   2   0    0.80   24.20
 -30   2   0  -13.30   24.60
  30   2   0  -41.50   19.70
 -30   2   0   -5.30   16.40
  32  -2   0   -6.70   14.60
 -32  -2   0   40.00   22.60
 -32  -2   0  -14.20   15.90
  32   2   0  -13.50   21.00
 -32   2   0  -18.70   11.10
 -32   2   0    8.60   18.60
 -32   2   0   13.70   19.50
 -34  -2   0   34.10   23.70
  34  -2   0   -6.40   21.60
 -34  -2   0   59.99   21.60
 -34   2   0   88.89   30.20
  34   2   0   46.10   19.90
 -34   2   0   43.00   28.30
 -36  -2   0   78.39   21.50
 -36  -2   0   54.09   23.00
  36  -2   0   46.40   24.90
 -36   2   0   63.69   30.90
  36   2   0   76.69   22.60
 -36   2   0   33.10   30.40
 -38  -2   0   50.99   20.60
 -38   2   0   33.60   30.40
 -40  -2   0   86.39   28.30
  -1  -3   0 1106.59   31.90
  -1  -3   0 1144.59   26.70
   1  -3   0 1132.19   37.20
   1  -3   0 1095.89   37.70
   1  -3   0 1124.29   31.40
  -1  -3   0 1064.89   36.70
  -1  -3   0 1117.29   32.50
   1  -3   0 1135.99   31.80
   1  -3   0 1084.89   37.40
   1   3   0 1074.89   31.40
  -1   3   0 1104.79   30.60
  -1   3   0 1129.29   30.80
   1   3   0 1072.49   31.40
  -1   3   0 1098.79   39.10
   1   3   0 1059.99   36.70
   1   3   0 1063.49   31.70
  -1   3   0 1043.50   31.30
   1   3   0 1149.39   37.10
  -3  -3   0    8.50   10.60
  -3  -3   0   10.00    5.70
  -3  -3   0   -0.30    6.70
  -3  -3   0    6.50    8.80
   3  -3   0    9.30    5.90
   3  -3   0    2.30    5.30
  -3  -3   0   16.50   11.20
   3  -3   0    6.70   12.40
   3  -3   0    8.00    6.10
   3  -3   0    0.10    7.90
   3   3   0    5.70   12.00
  -3   3   0    3.40    6.50
   3   3   0   10.80   10.40
   3   3   0   11.90    7.50
  -3   3   0    8.20    5.30
   3   3   0    5.10    5.10
  -3   3   0    9.60   13.10
  -3   3   0   21.70   11.70
  -3   3   0    0.90    4.90
   5  -3   0 1260.27   43.10
   5  -3   0 1267.27   34.50
   5  -3   0 1253.07   42.80
   5  -3   0 1337.27   35.60
   5  -3   0 1354.96   36.40
  -5  -3   0 1327.97   41.50
   5  -3   0 1310.07   43.50
  -5  -3   0 1309.67   39.10
  -5  -3   0 1305.87   41.00
  -5  -3   0 1252.47   37.50
  -5  -3   0 1285.97   43.80
  -5   3   0 1343.27   35.40
   5   3   0 1300.67   42.20
  -5   3   0 1292.97   41.80
  -5   3   0 1289.17   41.40
   5   3   0 1299.67   42.30
  -5   3   0 1286.57   35.40
   5   3   0 1314.97   38.50
   5   3   0 1249.68   38.90
  -7  -3   0   14.60    9.00
   7  -3   0   46.90   13.90
   7  -3   0   16.50   11.80
   7  -3   0    6.60    5.80
  -7  -3   0    2.20    8.20
   7  -3   0    3.30    8.70
   7  -3   0   -1.70    6.20
  -7  -3   0   15.50   11.80
  -7  -3   0    4.80   16.60
  -7  -3   0   18.90   11.60
  -7   3   0    1.50    5.30
   7   3   0    5.40    8.40
   7   3   0   11.20    8.20
  -7   3   0   -1.50    5.40
  -7   3   0   28.20   12.70
   7   3   0    5.50    6.50
   7   3   0   21.00   11.70
  -7   3   0   16.30   12.40
   9  -3   0   46.40   13.70
  -9  -3   0   38.60    8.50
  -9  -3   0   32.30   13.90
   9  -3   0   33.20    5.40
   9  -3   0   26.70    8.10
   9  -3   0   44.80    7.90
   9  -3   0   26.20    9.90
  -9  -3   0   41.60   12.00
  -9  -3   0   26.80   13.10
  -9  -3   0   39.30    9.00
   9   3   0   29.30   10.40
   9   3   0   27.30    8.60
   9   3   0   30.80   12.90
  -9   3   0   26.90    6.90
  -9   3   0   13.20   14.20
  -9   3   0   50.49   13.30
  -9   3   0   45.00   14.10
  -9   3   0   39.00    7.40
   9   3   0   16.80    9.70
  11  -3   0  123.79   12.10
 -11  -3   0  120.89   12.80
  11  -3   0  122.29   14.50
  11  -3   0  114.29   17.30
 -11  -3   0  126.69   15.00
  11  -3   0  131.29   11.60
 -11  -3   0  120.59   14.90
  11  -3   0  138.99    9.70
 -11  -3   0  115.39   22.30
 -11  -3   0  118.59   14.10
 -11   3   0  153.48   20.30
 -11   3   0  133.39   12.00
 -11   3   0  143.19   18.30
 -11   3   0  130.69   11.10
 -11   3   0  129.19   16.20
  11   3   0  115.49   12.90
  11   3   0  131.99   13.50
  11   3   0  126.39   14.70
 -13  -3   0  -13.60   13.60
  13  -3   0    1.80    6.10
 -13  -3   0  -19.30   12.50
  13  -3   0   -3.90    8.70
  13  -3   0    3.40   10.40
 -13  -3   0   -0.70    8.20
  13  -3   0   -9.80   13.70
 -13  -3   0    8.70   14.60
 -13  -3   0   14.90   11.40
  13  -3   0    2.30    7.80
 -13   3   0   -7.10    6.60
  13   3   0    3.20    7.70
  13   3   0   -1.60   13.40
  13   3   0   17.10   12.40
 -13   3   0    1.10    7.80
 -13   3   0    5.00   12.50
 -13   3   0  -11.10   14.80
 -13   3   0   10.40   14.70
  15  -3   0   21.20   10.50
  15  -3   0   29.60    9.70
 -15  -3   0   29.70   13.40
 -15  -3   0   22.80    9.20
 -15  -3   0   27.50   15.40
  15  -3   0   24.20    7.40
  15  -3   0   19.30   10.80
 -15  -3   0   36.20   15.50
 -15  -3   0   41.50   11.50
 -15   3   0   30.30    9.90
  15   3   0   31.60   12.50
 -15   3   0   20.80    8.50
  15   3   0   29.10   12.00
 -15   3   0    1.50   16.30
 -15   3   0   35.80   13.10
 -15   3   0   23.30    7.40
 -15   3   0   21.90   16.90
  15   3   0   10.60    9.80
  17  -3   0  816.02   31.10
  17  -3   0  787.62   35.90
 -17  -3   0  709.73   31.30
 -17  -3   0  801.02   33.90
  17  -3   0  761.12   31.30
 -17  -3   0  769.92   40.30
 -17  -3   0  873.51   48.80
 -17  -3   0  809.52   38.30
  17  -3   0  773.82   33.60
 -17   3   0  759.42   40.80
 -17   3   0  813.02   27.80
 -17   3   0  796.62   32.60
 -17   3   0  788.52   30.40
  17   3   0  829.52   38.10
  17   3   0  774.42   34.60
 -17   3   0  807.02   42.00
 -17   3   0  761.42   33.30
  17   3   0  747.53   40.10
 -19  -3   0  192.98   22.60
  19  -3   0  227.98   19.30
  19  -3   0  185.98   18.10
 -19  -3   0  187.08   30.00
 -19  -3   0  223.38   26.00
 -19  -3   0  247.48   19.10
 -19  -3   0  218.48   21.80
  19  -3   0  174.78   22.70
  19  -3   0  205.18   18.10
 -19   3   0  201.38   17.10
 -19   3   0  244.18   18.90
  19   3   0  204.98   22.00
  19   3   0  205.98   21.70
  19   3   0  196.78   23.00
 -19   3   0  197.78   19.30
 -19   3   0  188.28   15.50
 -19   3   0  160.48   25.40
 -19   3   0  227.98   27.20
 -21  -3   0  172.98   20.10
  21  -3   0  171.28   18.00
  21  -3   0  163.18   19.40
 -21  -3   0  154.18   20.60
 -21  -3   0  172.38   35.80
 -21  -3   0  143.99   17.70
  21  -3   0  173.98   21.00
 -21   3   0  135.79   21.00
 -21   3   0  146.79   17.90
 -21   3   0  154.48   15.60
  21   3   0  138.59   20.90
  21   3   0  172.98   23.20
 -21   3   0  171.88   18.30
 -21   3   0  172.58   22.50
 -21   3   0  153.58   18.50
  23  -3   0   33.60   13.80
 -23  -3   0   29.50   14.10
  23  -3   0   18.90   17.60
  23  -3   0   20.20   15.90
 -23  -3   0   17.50   11.60
 -23  -3   0   25.70   20.70
 -23   3   0   35.40   17.20
 -23   3   0   31.70   22.10
  23   3   0    5.40   17.80
 -23   3   0   27.80   13.50
 -23   3   0   12.30    9.80
 -23   3   0   20.40   10.40
  25  -3   0    8.90   10.20
 -25  -3   0   44.40   15.70
  25  -3   0   16.30   17.00
  25  -3   0   24.30   19.20
 -25  -3   0    8.60   11.50
 -25  -3   0   -2.50   21.10
 -25   3   0   33.50   23.90
 -25   3   0    8.10   23.80
 -25   3   0   34.60   16.10
 -25   3   0   -5.60   12.50
 -25   3   0   28.20   15.40
  25   3   0   -5.00   19.10
  27  -3   0   26.00   14.40
 -27  -3   0   33.30   22.50
  27  -3   0    8.70   15.80
  27  -3   0    3.30   17.90
 -27  -3   0   13.30   13.20
 -27  -3   0   28.10   20.10
 -27   3   0   39.40   16.70
  27   3   0   -8.20   19.30
 -27   3   0   45.60   24.70
 -27   3   0   33.60   15.20
 -27   3   0   20.70   24.90
 -27   3   0    3.70   13.20
 -29  -3   0  -13.30   18.60
 -29  -3   0  -13.50   15.00
  29  -3   0    1.00   19.00
  29   3   0    4.80   21.40
 -29   3   0   -1.20   15.70
 -29   3   0   13.40   25.60
 -29   3   0   -3.70   24.40
 -29   3   0    7.60   13.30
 -31  -3   0   92.49   25.40
 -31  -3   0   83.19   22.10
  31  -3   0  144.19   27.40
 -31   3   0   99.29   31.10
 -31   3   0  106.99   21.20
  31   3   0   90.49   28.20
 -31   3   0  135.09   31.80
 -33  -3   0   23.80   18.70
 -33  -3   0   44.00   22.40
  33  -3   0   44.60   18.00
 -33   3   0   32.60   21.00
  33   3   0   70.79   26.70
 -33   3   0   64.29   24.20
 -35  -3   0   13.50   24.00
 -35  -3   0   -4.50   26.10
  35  -3   0    1.10   22.60
  35   3   0   37.60   25.50
 -35   3   0   55.69   30.60
 -35   3   0   54.59   24.50
 -37  -3   0   29.70   18.80
 -37   3   0  -16.60   28.60
 -39  -3   0   49.20   21.60
   0  -4   0  690.73   32.60
   0  -4   0  735.73   20.70
   0  -4   0  706.63   25.70
   0  -4   0  724.73   31.80
   0  -4   0  699.13   25.40
   0  -4   0  724.83   32.40
   0   4   0  742.33   25.20
   0   4   0  730.83   29.30
   0   4   0  722.03   25.80
   0   4   0  702.83   34.30
   0   4   0  736.33   24.60
  -2  -4   0  543.35   22.00
   2  -4   0  530.55   25.60
  -2  -4   0  528.15   30.40
   2  -4   0  518.65   20.70
  -2  -4   0  542.75   22.60
   2  -4   0  533.05   29.30
  -2  -4   0  561.54   31.30
  -2  -4   0  442.96   27.50
   2  -4   0  513.45   30.40
   2  -4   0  570.24   21.60
   2   4   0  499.45   22.30
   2   4   0  565.84   20.60
  -2   4   0  535.35   30.70
  -2   4   0  531.45   19.80
  -2   4   0  557.84   20.80
   2   4   0  495.05   26.90
   2   4   0  515.35   29.80
  -2   4   0  560.24   21.10
   2   4   0  571.54   22.40
   4  -4   0  107.79   13.40
   4  -4   0   95.99    9.60
   4  -4   0  122.69   11.80
  -4  -4   0  120.79   11.00
  -4  -4   0   95.79   12.60
   4  -4   0  101.89    9.30
   4  -4   0  110.19   18.00
   4  -4   0  105.89   14.20
  -4  -4   0  110.89   15.30
  -4  -4   0  137.79   16.50
  -4  -4   0  101.09   16.10
   4   4   0  119.79   11.30
  -4   4   0  124.29   17.40
  -4   4   0  113.49    8.90
   4   4   0  100.69   11.50
  -4   4   0  113.49   18.40
   4   4   0  107.39   16.90
  -4   4   0  109.99   10.80
   4   4   0  122.89   15.60
   6  -4   0  368.76   23.50
  -6  -4   0  368.56   28.10
   6  -4   0  364.86   26.50
   6  -4   0  397.06   23.70
   6  -4   0  387.86   17.90
   6  -4   0  379.16   15.80
  -6  -4   0  404.76   21.50
   6  -4   0  368.16   16.80
  -6  -4   0  369.56   26.40
  -6  -4   0  348.37   26.20
  -6  -4   0  364.46   18.40
   6   4   0  371.86   18.70
   6   4   0  367.26   22.10
  -6   4   0  357.96   16.00
   6   4   0  348.87   25.50
   6   4   0  386.06   21.20
  -6   4   0  358.96   27.30
  -6   4   0  383.76   23.70
  -6   4   0  358.66   17.20
   8  -4   0  232.58   19.50
   8  -4   0  217.48   14.00
   8  -4   0  220.58   14.90
  -8  -4   0  226.38   16.00
   8  -4   0  238.18   15.50
  -8  -4   0  201.18   20.80
  -8  -4   0  217.38   21.40
   8  -4   0  197.78   20.80
  -8  -4   0  205.18   21.20
  -8  -4   0  214.48   18.40
   8  -4   0  267.27   23.20
  -8   4   0  242.28   23.20
   8   4   0  209.38   15.80
   8   4   0  240.68   16.60
  -8   4   0  209.68   14.40
   8   4   0  228.68   21.00
  -8   4   0  223.18   20.00
   8   4   0  239.48   19.10
  -8   4   0  211.38   13.20
 -10  -4   0  237.48   20.70
  10  -4   0  272.97   14.10
 -10  -4   0  311.87   22.20
  10  -4   0  275.97   17.20
  10  -4   0  304.97   24.60
 -10  -4   0  261.97   22.80
  10  -4   0  230.18   20.30
 -10  -4   0  293.37   28.90
 -10  -4   0  256.07   20.00
  10  -4   0  254.57   15.50
  10   4   0  243.68   18.00
 -10   4   0  260.77   24.80
 -10   4   0  260.07   16.60
 -10   4   0  281.87   23.90
 -10   4   0  263.27   14.80
  10   4   0  237.18   21.60
  10   4   0  254.07   18.20
  10   4   0  284.47   21.40
 -12  -4   0   46.20   13.80
 -12  -4   0   39.20   14.50
 -12  -4   0   28.50   11.90
  12  -4   0   40.00   17.20
  12  -4   0   49.90   10.80
 -12  -4   0   32.50   12.30
  12  -4   0   39.50    7.30
 -12  -4   0   47.70   22.20
  12  -4   0   31.30    8.60
  12  -4   0   62.49   13.50
  12   4   0   32.20   11.70
 -12   4   0   47.70   16.30
  12   4   0   32.90   12.00
 -12   4   0    0.80   16.20
 -12   4   0   45.50   13.70
 -12   4   0   39.80   10.10
  12   4   0   31.80   13.20
 -12   4   0   20.10    8.70
  14  -4   0  403.56   22.90
  14  -4   0  368.36   28.40
 -14  -4   0  399.36   23.20
 -14  -4   0  297.77   31.80
  14  -4   0  361.16   17.90
 -14  -4   0  382.86   29.20
 -14  -4   0  368.26   27.00
 -14  -4   0  345.17   25.60
  14  -4   0  376.26   20.10
  14  -4   0  378.76   28.50
 -14   4   0  377.86   27.50
 -14   4   0  345.57   18.50
  14   4   0  362.36   26.00
 -14   4   0  383.46   30.60
  14   4   0  369.16   23.50
  14   4   0  376.06   26.10
 -14   4   0  382.06   29.60
 -14   4   0  406.46   20.60
  16  -4   0  806.52   26.70
 -16  -4   0  749.42   35.10
 -16  -4   0  788.62   44.50
 -16  -4   0  727.93   34.80
 -16  -4   0  780.82   36.70
  16  -4   0  796.42   33.30
 -16  -4   0  757.32   36.50
  16  -4   0  820.22   40.80
  16  -4   0  801.12   30.60
  16  -4   0  689.33   36.00
 -16   4   0  849.72   40.60
  16   4   0  814.92   41.80
 -16   4   0  767.32   30.80
 -16   4   0  709.73   36.20
 -16   4   0  799.32   38.60
  16   4   0  738.93   37.10
  16   4   0  807.12   35.50
 -16   4   0  737.13   28.70
  18  -4   0  578.04   26.00
 -18  -4   0  517.85   30.70
 -18  -4   0  587.84   40.90
  18  -4   0  608.44   28.10
 -18  -4   0  561.84   30.50
  18  -4   0  605.14   31.00
 -18  -4   0  617.84   36.10
 -18  -4   0  593.24   34.20
  18   4   0  606.74   34.70
 -18   4   0  578.14   26.00
 -18   4   0  607.44   33.60
  18   4   0  662.93   36.40
 -18   4   0  596.54   28.20
 -18   4   0  562.34   35.40
 -18   4   0  623.04   37.10
  20  -4   0   15.60   11.10
 -20  -4   0   18.40   14.70
 -20  -4   0   20.10   13.90
 -20  -4   0    3.00   10.00
  20  -4   0   21.00   12.00
 -20  -4   0   -0.10   16.70
  20  -4   0   16.40   13.70
 -20   4   0   16.30   15.30
 -20   4   0   16.30    9.50
 -20   4   0    9.10   11.00
 -20   4   0   15.70   21.00
  20   4   0   17.10   12.50
 -20   4   0   12.80   14.80
 -22  -4   0  289.67   27.10
 -22  -4   0  265.27   30.70
  22  -4   0  214.48   23.30
  22  -4   0  225.78   20.60
  22  -4   0  220.08   18.90
 -22  -4   0  257.47   24.90
  22   4   0  237.48   24.40
 -22   4   0  265.67   33.50
 -22   4   0  242.08   31.20
 -22   4   0  253.07   17.50
 -22   4   0  209.48   25.30
 -22   4   0  266.87   22.70
  24  -4   0  708.93   33.80
  24  -4   0  745.63   40.70
 -24  -4   0  756.22   36.00
 -24  -4   0  755.82   41.50
 -24  -4   0  759.82   49.80
  24  -4   0  753.92   36.60
  24   4   0  753.92   40.90
 -24   4   0  833.52   51.59
 -24   4   0  741.63   37.20
 -24   4   0  772.32   46.60
 -26  -4   0   11.80   16.90
 -26  -4   0   14.20   20.10
 -26  -4   0    2.70   12.80
  26  -4   0    3.30   14.60
  26  -4   0   19.00   13.60
  26  -4   0    2.00    9.20
 -26   4   0    8.10   17.60
 -26   4   0    5.70   18.00
 -26   4   0   18.40    9.80
 -26   4   0    8.90   17.30
 -26   4   0    7.90   13.50
  26   4   0  -12.80   13.40
 -28  -4   0   55.99   23.20
 -28  -4   0   38.60   25.70
  28  -4   0   23.00   19.30
 -28   4   0   12.60   26.00
 -28   4   0   21.90   17.50
  28   4   0    4.10   16.30
 -28   4   0   60.69   17.00
 -28   4   0   12.20   26.40
 -30  -4   0   39.90   18.90
 -30  -4   0   98.09   26.20
  30  -4   0   78.69   23.30
 -30   4   0   72.59   20.50
 -30   4   0   42.30   28.60
 -30   4   0   48.50   29.80
  30   4   0   59.49   19.80
 -32  -4   0  111.29   28.30
  32  -4   0   56.89   18.00
 -32  -4   0   71.89   28.60
 -32   4   0   35.90   29.30
 -32   4   0   90.49   31.60
  32   4   0  134.59   25.30
 -34  -4   0  152.38   33.30
  34  -4   0  164.28   30.10
 -34  -4   0  186.48   32.40
 -34   4   0  157.68   37.40
  34   4   0  201.48   28.40
 -34   4   0  178.98   35.80
 -36  -4   0   65.59   28.30
 -36   4   0   75.69   24.90
 -38  -4   0  220.58   36.10
   1  -5   0  393.86   29.50
  -1  -5   0  344.27   12.00
  -1  -5   0  340.37   20.10
   1  -5   0  323.97   18.90
   1  -5   0  333.37   26.50
   1  -5   0  359.86   26.00
  -1  -5   0  329.17   25.80
  -1  -5   0  404.16   30.40
  -1  -5   0  337.97   26.80
  -1  -5   0  320.77   23.40
   1  -5   0  340.77   15.10
   1  -5   0  344.17   18.90
  -1   5   0  358.26   19.00
   1   5   0  332.77   19.50
   1   5   0  382.16   30.40
   1   5   0  365.86   26.10
   1   5   0  394.06   20.60
   1   5   0  356.46   18.90
  -1   5   0  344.47   17.60
  -1   5   0  330.37   25.70
  -1   5   0  343.77   18.20
   3  -5   0 1020.20   42.40
   3  -5   0  946.41   32.20
   3  -5   0  943.11   42.10
  -3  -5   0 1037.90   39.90
  -3  -5   0 1015.10   41.00
   3  -5   0  989.60   33.10
  -3  -5   0  990.30   34.30
   3  -5   0  901.21   43.90
  -3  -5   0  979.50   40.90
  -3  -5   0 1032.10   35.40
   3   5   0  947.71   38.30
   3   5   0  950.10   40.40
  -3   5   0  945.41   30.70
   3   5   0  989.20   35.30
   3   5   0  995.10   33.80
  -3   5   0  949.31   40.50
  -3   5   0  939.81   31.90
  -3   5   0  957.60   30.60
   3   5   0 1042.30   35.00
   5  -5   0 2107.19   57.19
   5  -5   0 2165.98   57.89
   5  -5   0 2077.39   54.19
   5  -5   0 2048.20   65.29
  -5  -5   0 2041.20   70.29
  -5  -5   0 2077.79   66.59
  -5  -5   0 2140.89   67.19
  -5  -5   0 2250.97   61.89
  -5  -5   0 2060.49   60.29
   5  -5   0 2138.39   69.09
   5  -5   0 2202.78   66.49
   5   5   0 2086.39   59.49
   5   5   0 2120.89   61.39
   5   5   0 2067.99   66.19
  -5   5   0 2084.69   56.79
  -5   5   0 2076.39   68.69
  -5   5   0 2104.29   55.79
  -5   5   0 2095.09   69.19
   5   5   0 2107.59   68.19
   7  -5   0 1302.87   49.40
   7  -5   0 1455.15   42.90
   7  -5   0 1317.27   52.59
  -7  -5   0 1344.27   50.79
   7  -5   0 1421.56   53.39
  -7  -5   0 1452.25   45.40
   7  -5   0 1466.55   40.10
   7  -5   0 1375.46   41.50
  -7  -5   0 1404.46   49.90
  -7  -5   0 1434.56   57.49
  -7  -5   0 1503.35   46.10
  -7   5   0 1474.55   51.69
  -7   5   0 1303.27   40.20
   7   5   0 1361.56   52.09
  -7   5   0 1440.86   53.69
  -7   5   0 1351.26   40.10
   7   5   0 1389.26   45.60
   7   5   0 1400.26   46.70
   7   5   0 1424.36   51.99
   9  -5   0  367.66   18.70
  -9  -5   0  326.77   31.40
   9  -5   0  348.07   25.60
  -9  -5   0  347.87   20.90
  -9  -5   0  332.37   24.60
   9  -5   0  388.16   29.30
   9  -5   0  376.36   20.30
   9  -5   0  355.56   29.50
   9  -5   0  375.26   18.60
  -9  -5   0  347.37   28.50
  -9  -5   0  409.76   30.80
   9   5   0  340.77   24.40
  -9   5   0  347.77   17.40
  -9   5   0  424.66   30.60
  -9   5   0  336.17   17.20
  -9   5   0  384.46   29.90
   9   5   0  331.57   27.40
   9   5   0  371.36   24.10
   9   5   0  379.56   24.30
  11  -5   0 1273.77   40.80
 -11  -5   0 1250.57   45.30
  11  -5   0 1274.87   50.79
 -11  -5   0 1319.67   51.49
 -11  -5   0 1321.47   46.80
 -11  -5   0 1250.17   58.09
 -11  -5   0 1215.08   49.20
  11  -5   0 1190.38   38.60
  11  -5   0 1198.28   39.50
  11  -5   0 1131.99   49.90
  11  -5   0 1263.07   36.90
 -11   5   0 1219.28   50.49
  11   5   0 1291.87   46.40
 -11   5   0 1233.78   52.29
 -11   5   0 1230.58   37.90
 -11   5   0 1187.48   37.80
  11   5   0 1190.48   49.60
  11   5   0 1252.77   48.60
  11   5   0 1278.37   45.50
  13  -5   0   39.40   11.30
 -13  -5   0   45.00   19.00
  13  -5   0   86.79   15.40
  13  -5   0   52.99   10.50
  13  -5   0   55.19   19.10
  13  -5   0   48.20   10.30
 -13  -5   0   55.09   15.00
  13  -5   0   49.99    8.20
 -13  -5   0   65.99   16.10
 -13  -5   0   51.39   14.60
 -13  -5   0   62.79   18.20
 -13   5   0   40.10   19.30
  13   5   0   40.60   15.80
 -13   5   0   48.30    8.80
  13   5   0   67.99   16.10
 -13   5   0   10.20   18.60
  13   5   0   39.80   13.80
  13   5   0   72.89   18.90
 -13   5   0   48.50    9.40
 -15  -5   0   22.80   16.50
  15  -5   0   28.70   11.40
 -15  -5   0   24.20   11.30
  15  -5   0   33.60   10.00
 -15  -5   0   41.20   11.80
 -15  -5   0   27.70   22.20
  15  -5   0   28.60   19.60
  15  -5   0   19.20   19.80
 -15  -5   0   11.60   19.00
  15  -5   0   33.80    8.60
 -15   5   0   35.80    9.40
  15   5   0   33.70   11.40
  15   5   0   24.60   19.30
 -15   5   0   18.00   19.20
 -15   5   0   40.80   19.20
  15   5   0   20.40   11.20
 -15   5   0   53.79    9.40
 -17  -5   0  113.49   19.00
  17  -5   0  132.19   15.00
  17  -5   0  103.59   10.90
 -17  -5   0   70.49   21.10
 -17  -5   0  117.59   20.30
  17  -5   0  124.49   16.80
 -17  -5   0  110.09   17.40
 -17   5   0  118.69   12.80
  17   5   0  135.19   21.20
 -17   5   0  108.69   14.80
 -17   5   0  108.19   20.70
 -17   5   0  141.99   23.40
 -17   5   0   97.59   19.70
 -19  -5   0  106.49   16.80
 -19  -5   0  100.49   23.30
  19  -5   0  101.99   14.20
  19  -5   0  131.89   17.70
  19  -5   0  103.29   12.00
 -19  -5   0  152.38   19.70
 -19  -5   0   90.19   19.80
 -19   5   0  120.99   14.80
 -19   5   0  132.09   16.50
 -19   5   0  115.09   22.50
 -19   5   0  112.19   21.90
 -19   5   0  127.59   21.70
  19   5   0  108.49   21.90
 -21  -5   0   53.09   15.90
  21  -5   0   62.29   13.50
 -21  -5   0   43.00   22.70
  21  -5   0   62.49   17.10
  21  -5   0   51.09   11.70
 -21  -5   0   59.79   18.70
  21   5   0   69.79   21.60
 -21   5   0   49.70   13.60
 -21   5   0   77.79   27.30
 -21   5   0   54.19   24.00
 -21   5   0   37.90   24.70
  23  -5   0    1.60   15.20
 -23  -5   0    0.60   23.50
  23  -5   0   -3.90   11.30
  23  -5   0    9.30   11.90
 -23  -5   0  -22.20   18.20
 -23  -5   0   20.90   17.00
  23   5   0   23.00   20.90
 -23   5   0   11.50   11.70
 -23   5   0    4.30   24.60
 -23   5   0  -30.40   15.90
 -23   5   0  -47.40   21.30
  25  -5   0   10.50   12.10
 -25  -5   0    6.30   18.70
 -25  -5   0   36.70   19.00
  25  -5   0   17.40   16.70
 -25  -5   0   15.00   19.90
 -25   5   0   36.70   21.30
 -25   5   0    4.00   18.50
  25   5   0   28.10   16.10
 -25   5   0    9.90   12.70
 -25   5   0   15.70   25.10
 -27  -5   0   41.30   25.40
  27  -5   0   14.10   17.90
 -27  -5   0  -21.40   18.40
  27   5   0    8.00   15.40
 -27   5   0   31.40   27.80
 -27   5   0  -22.70   22.90
 -27   5   0   20.70   16.30
 -29  -5   0   26.00   18.60
 -29  -5   0   -5.70   21.90
  29  -5   0   12.60   18.70
 -29   5   0  -10.20   25.40
  29   5   0   27.10   17.90
 -29   5   0   52.59   29.30
 -29   5   0    4.00   15.50
  31  -5   0   -9.10   18.90
 -31  -5   0  -28.20   24.80
 -31  -5   0   10.50   16.20
 -31   5   0   20.20   29.30
  31   5   0    9.30   23.40
 -31   5   0   26.60   28.90
 -33  -5   0  223.18   30.30
 -33  -5   0  215.48   29.80
  33  -5   0  238.58   31.20
 -33   5   0  220.28   39.30
 -33   5   0  183.88   38.80
  33   5   0  199.58   34.30
 -35  -5   0   32.60   19.50
  35   5   0   -7.50   29.40
   0  -6   0 3828.92  106.49
   0  -6   0 3821.32   90.29
   0  -6   0 3853.31  108.59
   0  -6   0 3844.22   98.99
   0  -6   0 3847.01   98.89
   0  -6   0 3998.20  109.49
   0  -6   0 3648.73  107.89
   0   6   0 3756.52  110.29
   0   6   0 3891.81   96.89
   0   6   0 3887.11   97.59
   0   6   0 3768.52   98.69
  -2  -6   0  680.23   41.40
   2  -6   0  743.93   25.40
   2  -6   0  775.42   30.10
  -2  -6   0  761.42   31.40
   2  -6   0  737.93   39.80
  -2  -6   0  757.92   39.70
   2  -6   0  700.53   37.60
  -2  -6   0  670.93   35.10
  -2  -6   0  654.03   37.20
   2  -6   0  707.53   28.90
   2  -6   0  766.02   40.20
  -2   6   0  694.43   28.50
   2   6   0  738.43   30.80
   2   6   0  773.42   35.60
   2   6   0  702.13   28.90
   2   6   0  760.12   38.40
  -2   6   0  694.63   41.90
  -2   6   0  752.02   28.70
  -2   6   0  742.63   27.40
   2   6   0  726.43   30.60
  -4  -6   0  262.67   25.80
   4  -6   0  240.78   23.70
   4  -6   0  237.88   17.60
   4  -6   0  265.67   26.00
  -4  -6   0  264.57   25.70
  -4  -6   0  263.97   17.50
   4  -6   0  248.38   18.20
   4  -6   0  264.97   29.30
  -4  -6   0  305.17   29.90
  -4  -6   0  281.27   21.10
   4   6   0  274.07   29.20
   4   6   0  292.57   17.90
  -4   6   0  255.67   16.90
   4   6   0  260.37   20.20
  -4   6   0  230.78   17.20
  -4   6   0  262.77   29.20
   4   6   0  220.78   23.70
  -4   6   0  275.57   17.40
   4   6   0  250.57   19.90
   6  -6   0  101.69   12.80
   6  -6   0   81.39   18.30
   6  -6   0   96.19   10.10
   6  -6   0  102.19   12.00
  -6  -6   0  108.39   19.10
  -6  -6   0  114.49   25.40
   6  -6   0   79.09   15.90
   6  -6   0   86.09   16.60
  -6  -6   0   73.79   14.10
  -6  -6   0  101.59   21.30
  -6  -6   0   89.89   14.60
   6   6   0  114.89   19.60
   6   6   0   96.49   12.50
   6   6   0  105.79   15.00
  -6   6   0   98.99   18.70
  -6   6   0   98.29   10.60
   6   6   0   89.79   22.00
  -6   6   0   73.89   20.80
  -6   6   0  100.89   12.40
   8  -6   0   49.60   18.60
   8  -6   0   29.00   10.20
  -8  -6   0   25.90   18.10
   8  -6   0   27.40    9.10
   8  -6   0   23.90   20.90
  -8  -6   0   33.70   12.50
   8  -6   0   26.00    8.70
  -8  -6   0   21.00   24.20
  -8  -6   0   39.00   20.60
   8  -6   0    6.70   12.10
  -8  -6   0   31.40   10.00
   8  -6   0   32.20   16.50
  -8   6   0   22.90   21.10
   8   6   0   14.40   15.60
  -8   6   0   20.90   19.00
   8   6   0   11.00   18.70
   8   6   0   15.40   11.60
  -8   6   0   24.00    7.90
   8   6   0   32.90   12.50
  10  -6   0   84.49   17.20
  10  -6   0   62.69   12.00
 -10  -6   0   32.80   20.20
 -10  -6   0   82.79   28.00
  10  -6   0   75.99   10.80
  10  -6   0   71.29   20.00
  10  -6   0   82.99   19.40
 -10  -6   0   51.39   11.60
 -10  -6   0   85.59   13.40
 -10  -6   0   71.19   21.50
  10  -6   0   79.39   11.40
  10   6   0   93.89   17.90
 -10   6   0   72.89   23.00
 -10   6   0   71.39   21.60
 -10   6   0   72.99   11.30
  10   6   0   82.99   15.90
  10   6   0   69.59   14.90
  10   6   0   63.99   15.40
 -10   6   0   60.79    9.50
 -12  -6   0  281.17   24.00
 -12  -6   0  318.87   26.50
  12  -6   0  265.77   20.50
  12  -6   0  257.97   18.50
 -12  -6   0  263.47   23.80
  12  -6   0  294.37   18.80
 -12  -6   0  282.87   30.50
  12  -6   0  261.27   17.20
  12   6   0  284.47   23.90
 -12   6   0  291.57   29.80
 -12   6   0  286.87   19.00
  12   6   0  272.67   12.70
 -12   6   0  275.07   31.00
 -12   6   0  266.17   17.80
  12   6   0  207.38   26.00
 -14  -6   0  185.38   22.20
  14  -6   0  182.28   17.20
 -14  -6   0  163.68   20.80
  14  -6   0  183.28   14.70
  14  -6   0  175.18   15.20
 -14  -6   0  169.88   25.70
 -14  -6   0  163.38   25.80
  14  -6   0  135.89   14.60
  14   6   0  187.08   20.00
 -14   6   0  184.68   23.20
 -14   6   0  155.28   22.80
 -14   6   0  148.89   13.60
 -14   6   0  160.48   14.60
  16  -6   0  349.17   23.80
  16  -6   0  354.16   18.10
 -16  -6   0  336.57   34.00
 -16  -6   0  328.47   29.20
 -16  -6   0  363.86   28.90
  16  -6   0  335.87   21.50
 -16  -6   0  345.27   27.20
  16  -6   0  338.77   25.20
 -16   6   0  334.37   19.10
 -16   6   0  348.37   20.70
 -16   6   0  379.66   33.70
 -16   6   0  363.76   35.40
  16   6   0  398.66   30.70
 -18  -6   0  114.79   25.70
 -18  -6   0  135.99   21.30
  18  -6   0  127.49   11.50
 -18  -6   0  117.29   23.70
 -18  -6   0  131.29   22.20
  18  -6   0  134.59   15.60
  18  -6   0  120.39   16.80
  18  -6   0  112.59   17.00
  18   6   0  100.39   21.50
 -18   6   0  137.49   28.00
 -18   6   0   91.39   13.80
 -18   6   0  103.19   13.80
 -18   6   0  130.09   25.50
 -20  -6   0   70.99   22.30
 -20  -6   0   67.09   24.30
  20  -6   0   87.39   10.60
  20  -6   0   85.19   14.70
 -20  -6   0  126.29   24.70
  20  -6   0   63.39   16.10
 -20   6   0   92.19   14.10
 -20   6   0   88.79   27.40
 -20   6   0   82.19   24.00
  20   6   0  100.29   22.70
  22  -6   0  107.49   10.40
 -22  -6   0  124.89   24.00
 -22  -6   0  129.29   21.60
  22  -6   0  126.09   20.20
 -22  -6   0  114.19   27.20
 -22   6   0  104.09   15.20
  22   6   0  139.19   25.60
 -22   6   0  161.18   26.10
 -22   6   0  101.19   22.50
 -24  -6   0   49.10   25.70
 -24  -6   0   71.09   18.60
  24  -6   0   84.79   19.10
 -24  -6   0   87.29   22.30
 -24   6   0   60.79   21.80
 -24   6   0   54.19   27.50
 -24   6   0   56.99   27.90
  24   6   0   74.49   19.70
 -26  -6   0  204.68   28.50
 -26  -6   0  198.38   29.90
  26  -6   0  227.18   26.10
 -26   6   0  176.88   29.40
  26   6   0  233.88   28.30
 -26   6   0  157.88   35.40
 -26   6   0  234.78   30.70
 -28  -6   0   83.99   25.80
 -28  -6   0   57.09   28.20
  28  -6   0  112.99   22.50
 -28   6   0   99.69   30.90
  28   6   0   90.99   21.60
 -28   6   0   54.09   32.50
 -28   6   0   85.49   22.30
 -30  -6   0   -5.80   18.20
 -30  -6   0   35.50   25.40
  30  -6   0    8.70   19.60
 -30   6   0   17.60   30.00
  30   6   0   17.90   17.30
 -30   6   0   34.50   24.30
 -32  -6   0   40.10   25.50
  32  -6   0    2.20   20.00
  32   6   0   -2.90   23.80
 -32   6   0   54.29   24.20
  34   6   0   53.59   29.60
  -1  -7   0    0.70   19.20
   1  -7   0   -5.30   18.90
   1  -7   0    2.40    9.70
   1  -7   0  -20.90   17.40
  -1  -7   0   -8.20    9.60
  -1  -7   0  -20.00   11.60
   1  -7   0   18.80   10.20
  -1  -7   0    4.70   10.30
   1  -7   0   -2.70    6.30
  -1  -7   0  -15.00   14.30
  -1   7   0   -0.10    8.00
   1   7   0    3.10    9.40
  -1   7   0   15.50    9.50
  -1   7   0  -18.00   20.40
   1   7   0   -2.10   10.70
   1   7   0   23.20    9.80
  -1   7   0   -6.20    9.60
   1   7   0  -34.20   19.10
   3  -7   0   83.19   13.20
  -3  -7   0   75.99   25.00
  -3  -7   0   67.59   14.00
  -3  -7   0   96.59   21.70
  -3  -7   0   75.79   14.30
   3  -7   0   92.89   21.00
   3  -7   0   68.89   12.40
   3  -7   0   67.99   10.50
   3  -7   0   78.09   22.60
   3   7   0   83.09   14.10
   3   7   0   45.70   22.60
  -3   7   0   97.49   25.20
   3   7   0   67.69   15.10
   3   7   0   61.89   12.60
  -3   7   0   64.49   10.50
  -3   7   0   78.79   13.70
  -3   7   0   81.49   12.70
  -5  -7   0  347.47   22.80
  -5  -7   0  393.16   33.20
   5  -7   0  367.26   22.60
  -5  -7   0  353.56   24.90
   5  -7   0  388.06   22.00
  -5  -7   0  282.67   33.80
   5  -7   0  378.76   32.60
  -5   7   0  388.76   20.40
   5   7   0  387.26   35.10
   5   7   0  381.86   25.90
  -5   7   0  330.47   19.10
   5   7   0  386.16   27.80
  -5   7   0  307.97   21.60
   5   7   0  411.86   25.20
  -5   7   0  392.66   36.30
   7  -7   0  380.36   22.30
  -7  -7   0  397.66   38.50
   7  -7   0  435.66   33.60
  -7  -7   0  381.26   33.80
  -7  -7   0  410.36   24.90
   7  -7   0  457.25   24.30
  -7  -7   0  379.66   26.50
  -7   7   0  425.76   36.30
   7   7   0  459.25   30.20
  -7   7   0  417.26   34.20
   7   7   0  403.36   36.80
  -7   7   0  430.66   21.90
   7   7   0  393.86   26.40
   9  -7   0  514.45   21.80
  -9  -7   0  511.75   28.70
   9  -7   0  499.65   26.90
  -9  -7   0  607.04   43.50
   9  -7   0  484.95   34.50
  -9  -7   0  504.85   28.30
   9  -7   0  538.65   26.40
   9   7   0  608.34   32.50
   9   7   0  494.45   38.80
  -9   7   0  533.15   23.80
  -9   7   0  513.25   39.30
  -9   7   0  548.45   43.60
  -9   7   0  517.75   22.50
  11  -7   0  333.97   18.70
 -11  -7   0  364.96   28.00
 -11  -7   0  358.56   27.50
 -11  -7   0  251.17   32.20
  11  -7   0  316.27   22.70
  11  -7   0  339.97   21.20
  11   7   0  342.37   33.50
 -11   7   0  340.57   31.90
  11   7   0  357.06   27.00
 -11   7   0  315.97   20.20
 -11   7   0  325.47   31.20
 -13  -7   0  164.58   21.10
  13  -7   0  157.68   14.40
  13  -7   0  151.68   17.10
  13  -7   0  155.48   17.30
 -13  -7   0  144.39   23.00
  13  -7   0  141.59   14.00
 -13  -7   0  175.68   22.30
 -13   7   0  167.28   15.20
 -13   7   0  124.39   28.50
  13   7   0  168.68   27.50
 -13   7   0  194.38   29.10
 -13   7   0  150.58   13.60
  13   7   0  183.38   23.70
 -15  -7   0   -7.40   21.30
 -15  -7   0  -20.60   14.90
  15  -7   0   27.30   10.90
 -15  -7   0    5.60   14.90
  15  -7   0    9.60    8.40
  15  -7   0    2.40   11.20
  15  -7   0   27.20   11.00
 -15   7   0    1.90    7.80
  15   7   0    2.60    6.30
  15   7   0    9.90   17.60
 -15   7   0    1.60   23.60
 -15   7   0   15.70   16.70
 -15   7   0    8.70    8.10
 -17  -7   0  128.79   19.10
  17  -7   0  138.99   15.90
  17  -7   0  168.58   12.40
 -17  -7   0  135.19   23.60
 -17  -7   0  165.38   29.50
  17  -7   0  133.59   16.20
  17  -7   0  136.19   17.90
 -17   7   0  146.09   14.40
  17   7   0  161.18   13.20
 -17   7   0  155.78   26.50
 -17   7   0  161.78   30.20
  17   7   0  135.89   20.00
  19  -7   0   48.60   17.70
  19  -7   0   33.40    8.30
 -19  -7   0   23.70   19.00
  19  -7   0   14.30   13.00
 -19  -7   0   11.30   24.20
  19   7   0   39.90   15.50
 -19   7   0   25.70   19.10
 -19   7   0   17.30   23.70
 -19   7   0   32.60    9.80
  19   7   0   13.50   11.00
 -21  -7   0   38.40   25.00
 -21  -7   0   30.80   21.70
  21  -7   0   58.49   17.00
 -21   7   0   27.60   24.20
 -21   7   0   44.20   20.30
  21   7   0   61.79   17.20
  23  -7   0   -9.80   14.10
 -23  -7   0  -13.70   16.60
 -23  -7   0   -1.90   14.00
 -23   7   0   12.90   23.00
  23   7   0   27.90   15.90
 -23   7   0  -14.10   25.10
 -25  -7   0  -23.80   24.40
  25  -7   0   -2.00   15.30
 -25  -7   0   12.70   21.80
 -25   7   0   -3.00   26.00
 -25   7   0    1.50   20.90
  25   7   0   -8.20   15.50
  27  -7   0   42.20   18.70
 -27  -7   0   44.20   24.20
 -27  -7   0   24.20   26.20
  27   7   0   33.60   18.50
 -27   7   0   44.70   30.10
 -27   7   0   60.59   23.40
 -29  -7   0   16.60   24.10
 -29  -7   0   46.80   29.20
  29  -7   0   53.79   20.10
  29   7   0   22.60   19.10
 -29   7   0   33.20   22.20
  31  -7   0   80.19   22.40
  31   7   0  101.09   24.50
  33   7   0   65.89   22.80
   0  -8   0  174.48   19.00
   0  -8   0  135.79   27.70
   0  -8   0  185.38   19.20
   0  -8   0  172.48   28.50
   0  -8   0  162.78    9.50
   0   8   0  208.38   17.80
   0   8   0  191.58   30.50
   0   8   0  157.58   18.90
  -2  -8   0   49.60   18.30
  -2  -8   0   73.09   15.10
  -2  -8   0   20.90   26.00
   2  -8   0    5.50   21.50
  -2  -8   0   25.40   13.30
   2  -8   0   23.10   11.30
   2  -8   0   48.00   13.40
   2  -8   0   24.80    8.70
   2  -8   0   27.50   22.30
   2   8   0   28.50   11.90
  -2   8   0   71.89   20.30
   2   8   0   40.70   25.60
   2   8   0   66.09   14.70
  -2   8   0   45.20   13.10
  -2   8   0   28.50   10.30
   4  -8   0   11.30   21.30
  -4  -8   0   -4.70   12.60
   4  -8   0   -6.50    9.90
   4  -8   0    3.60   20.20
   4  -8   0    0.40    9.30
  -4  -8   0  -28.00   28.10
   4  -8   0   -0.60   10.30
  -4  -8   0   10.80   20.40
  -4  -8   0  -11.00   12.40
   4   8   0   -2.90   17.00
  -4   8   0  -13.10    8.30
   4   8   0  -17.50   10.20
   4   8   0   24.60   24.40
  -4   8   0   35.90   25.50
  -4   8   0   -3.00    7.90
  -4   8   0    3.90    9.80
  -6  -8   0   -1.90   12.90
  -6  -8   0   -2.20   22.30
   6  -8   0    1.10   10.30
   6  -8   0   -5.80   18.70
   6  -8   0   -5.80   14.50
   6  -8   0  -18.80   11.90
   6  -8   0    7.20    9.60
   6   8   0  -13.00   11.40
   6   8   0   -1.90   15.20
  -6   8   0   -4.60    7.20
   6   8   0   -7.90   23.20
  -6   8   0   27.30   10.00
  -6   8   0  -21.50   22.30
   8  -8   0   21.30   17.80
   8  -8   0    9.80   22.40
   8  -8   0   50.99   12.40
  -8  -8   0   36.00   15.90
  -8  -8   0   27.90   11.10
  -8  -8   0   13.10   22.60
   8  -8   0   27.50   11.50
   8   8   0   -6.50   17.80
   8   8   0   45.90   14.80
  -8   8   0   17.10   18.70
  -8   8   0   24.20   10.00
  -8   8   0   31.90    9.50
   8   8   0   18.30   17.10
  10  -8   0   17.60   16.20
 -10  -8   0   42.40   18.30
  10  -8   0   62.59   13.40
  10  -8   0   37.50   23.30
 -10  -8   0   60.49   17.40
  10  -8   0   31.10   11.20
 -10  -8   0   45.40   13.40
  10   8   0   56.59   16.00
 -10   8   0   39.10    9.30
 -10   8   0   27.10   11.10
 -10   8   0   42.50   19.10
 -10   8   0   46.40   28.10
  10   8   0   35.90   12.60
  10   8   0   85.89   26.70
  12  -8   0   26.20   13.90
  12  -8   0  107.19   28.10
  12  -8   0   21.00   10.00
 -12  -8   0   26.20   17.80
 -12  -8   0   43.30   16.80
  12  -8   0   31.00   14.70
 -12  -8   0    9.70   25.20
  12  -8   0   29.00   11.20
 -12   8   0   42.30   26.10
 -12   8   0   40.10   27.10
  12   8   0   34.20   17.20
  12   8   0    1.10   23.30
 -12   8   0   33.30   10.20
 -14  -8   0   20.20   13.30
  14  -8   0   31.90   15.40
 -14  -8   0   20.30   16.70
  14  -8   0   42.60   11.50
 -14  -8   0   25.90   25.20
  14  -8   0    3.10   14.00
 -14   8   0   46.40   19.80
  14   8   0   58.29   19.60
  14   8   0   34.20   18.00
 -14   8   0   19.70   25.70
  16  -8   0   33.60   13.40
 -16  -8   0   20.10   19.10
 -16  -8   0   -1.40   16.30
  16  -8   0    3.10   10.20
 -16  -8   0   17.30   24.60
  16   8   0   29.60   18.90
 -16   8   0   -2.60   17.60
 -16   8   0   41.10   20.10
  18  -8   0   16.30   13.20
 -18  -8   0   -2.10   17.40
 -18  -8   0    1.40   23.80
  18   8   0  -48.90   16.30
 -18   8   0    6.80   17.80
 -18   8   0   -3.80   17.40
 -20  -8   0   34.20   16.50
  20  -8   0   37.00   14.30
 -20  -8   0   50.79   20.00
 -20   8   0  -15.70   24.60
 -20   8   0   29.00   20.80
  20   8   0   27.30   20.90
  22  -8   0   10.10   14.40
 -22  -8   0   30.00   16.00
 -22  -8   0   21.90   19.70
 -22   8   0  -14.10   25.20
 -22   8   0   41.40   26.10
  22   8   0   33.10   22.20
 -24  -8   0   40.80   23.30
  24  -8   0   42.20   19.30
 -24  -8   0   88.49   29.70
  24   8   0   48.10   24.10
 -24   8   0   39.10   29.80
 -24   8   0   47.20   25.00
 -26  -8   0   29.30   28.80
  26  -8   0   29.70   17.20
 -26  -8   0   13.50   23.50
  26   8   0   39.20   24.40
 -26   8   0   35.20   22.80
 -26   8   0    6.70   22.60
  28  -8   0   26.80   18.50
 -28   8   0   68.89   25.80
  28   8   0   82.49   28.30
  30  -8   0   15.40   17.80
  30   8   0  -15.80   23.70
  32   8   0  -12.60   24.00
  -1  -9   0   59.79   16.00
  -1  -9   0   42.80   14.70
   1  -9   0   37.80   25.10
   1  -9   0   46.10   14.50
   1  -9   0   16.40   18.90
   1  -9   0   49.70    6.70
  -1  -9   0   17.70   24.50
   1  -9   0   58.29   15.20
   1   9   0   47.20   17.10
   1   9   0   42.20   12.90
  -1   9   0   63.39   12.50
   1   9   0   69.29   29.60
  -1   9   0   45.10   27.90
  -1   9   0   66.69   13.40
  -3  -9   0   -6.40   22.80
  -3  -9   0   16.20   14.40
   3  -9   0    2.40   23.40
  -3  -9   0    7.70   13.10
   3  -9   0    7.50    8.80
   3  -9   0    2.20   11.60
   3  -9   0    9.20   12.40
   3  -9   0  -42.60   22.60
   3   9   0   20.80   14.50
  -3   9   0    7.80   11.70
  -3   9   0    4.90    9.20
   3   9   0   -1.80   11.30
  -3   9   0   31.10   26.90
   3   9   0   -5.60   17.10
   5  -9   0   37.80   25.00
  -5  -9   0   34.40   25.40
   5  -9   0   41.60   13.10
  -5  -9   0   18.20   11.60
  -5  -9   0   48.80   16.10
   5  -9   0  -11.50   21.60
   5  -9   0   24.30   11.30
   5   9   0   48.40   15.00
  -5   9   0   46.30   22.20
   5   9   0   28.60   16.50
  -5   9   0   25.20   11.30
   5   9   0   40.20   20.30
   7  -9   0   24.60   18.40
   7  -9   0  -17.90   23.70
   7  -9   0    9.70   11.20
   7  -9   0    4.20   12.70
  -7  -9   0   15.60   15.90
  -7  -9   0   24.40   24.20
   7   9   0  -14.80   16.50
  -7   9   0   -7.80   25.90
  -7   9   0    2.30    7.70
   7   9   0   25.90   18.10
   7   9   0   24.10   14.00
  -9  -9   0  116.59   23.90
  -9  -9   0   68.89   19.70
   9  -9   0   32.10   23.10
   9  -9   0   44.30   14.00
   9  -9   0   59.49   13.70
   9  -9   0   88.49   29.20
  -9  -9   0   71.59   18.10
   9   9   0   61.79   22.30
  -9   9   0   61.29   28.10
   9   9   0  105.19   24.00
   9   9   0  101.19   16.10
  11  -9   0  195.68   22.00
  11  -9   0  230.58   20.70
 -11  -9   0  156.18   26.90
 -11  -9   0  164.88   20.60
 -11  -9   0  201.78   24.80
  11  -9   0  178.98   31.80
  11   9   0  246.18   35.30
 -11   9   0  143.89   28.00
  11   9   0  159.28   26.90
  11   9   0  212.18   24.20
 -13  -9   0   91.89   21.90
 -13  -9   0  125.39   36.40
 -13  -9   0   77.29   22.20
  13  -9   0  106.69   29.40
  13  -9   0   77.49   16.50
  13  -9   0   86.59   15.60
 -13   9   0  107.79   29.60
 -13   9   0   85.59   23.90
  13   9   0   97.09   25.80
  13   9   0  145.89   30.90
  13   9   0   93.59   22.00
 -15  -9   0   92.49   18.80
  15  -9   0   61.39   20.70
 -15  -9   0   13.30   28.40
  15  -9   0   78.29   15.40
  15   9   0   66.49   22.00
 -15   9   0   56.79   29.40
 -15   9   0  111.19   32.00
 -17  -9   0    9.90   19.80
  17  -9   0   -5.70   25.30
  17  -9   0    3.90   15.00
 -17  -9   0    7.10   26.20
 -17   9   0   -8.30   27.70
 -17   9   0   14.40   26.10
  17   9   0   32.20   19.20
 -19  -9   0   78.09   23.80
  19  -9   0   66.19   18.20
 -19  -9   0   55.19   29.00
 -19   9   0   42.20   28.50
 -19   9   0   43.60   28.90
  19   9   0   81.69   23.30
 -21  -9   0   62.19   24.10
  21  -9   0   -2.10   13.20
 -21  -9   0   -5.80   26.30
 -21   9   0   19.90   25.90
  21   9   0    3.70   20.40
 -21   9   0  -15.40   19.30
  23  -9   0  -22.00   13.10
 -23  -9   0   62.09   24.30
 -23  -9   0   28.90   21.80
 -23   9   0   32.70   27.20
 -23   9   0   33.80   28.50
  23   9   0   50.79   23.10
  25  -9   0   50.99   20.40
  25   9   0   24.20   24.70
 -25   9   0   69.39   28.80
  27  -9   0   58.79   18.40
  27   9   0   24.50   19.30
 -27   9   0   97.69   29.00
  29  -9   0   71.69   20.40
  29   9   0   71.09   24.20
   0 -10   0  179.38   33.40
   0 -10   0  220.78   23.10
   0  10   0  194.18   36.60
   0  10   0  168.48   18.40
   2 -10   0  149.09   19.90
   2 -10   0  135.89   32.30
  -2 -10   0  162.38   34.40
  -2 -10   0  165.88   22.50
   2  10   0  246.98   39.10
  -2  10   0  175.58   18.30
   2  10   0  178.98   20.30
  -2  10   0  171.38   34.50
   4 -10   0  215.98   31.40
   4 -10   0  180.68   20.90
  -4 -10   0  212.18   35.30
  -4 -10   0  196.38   23.80
  -4  10   0  188.98   36.50
   4  10   0  232.38   37.80
   6 -10   0  177.58   34.00
  -6 -10   0  140.09   32.30
   6 -10   0  170.28   21.80
  -6 -10   0  170.38   24.50
   6  10   0  199.88   24.00
  -6  10   0  171.18   29.70
   6  10   0  244.38   38.10
   8 -10   0   15.80   14.60
  -8 -10   0    8.10   20.00
   8 -10   0  -31.70   24.50
  -8 -10   0   -4.30   16.40
  -8  10   0   -4.10   26.40
   8  10   0   42.00   27.40
   8  10   0  -13.20   21.50
  10 -10   0  124.19   18.10
  10 -10   0  154.68   33.30
 -10 -10   0  138.19   23.50
 -10 -10   0   91.69   25.60
  10  10   0   98.79   31.70
  10  10   0  116.19   25.80
 -10  10   0  133.49   33.40
 -12 -10   0  223.58   36.30
  12 -10   0  172.78   19.60
  12 -10   0  170.18   30.20
 -12 -10   0  180.18   26.60
  12  10   0  138.29   28.30
 -12  10   0  233.38   34.00
  12  10   0  202.48   36.00
  14 -10   0  116.59   17.90
 -14 -10   0   96.59   24.40
  14 -10   0  143.79   33.40
 -14 -10   0  163.78   34.90
  14  10   0  117.79   29.80
  14  10   0  203.58   35.90
 -14  10   0  111.59   27.10
  16 -10   0  219.38   22.00
  16 -10   0  223.08   37.80
 -16 -10   0  282.87   32.80
 -16 -10   0  240.58   38.30
 -16  10   0  230.58   39.20
 -16  10   0  284.67   40.30
  16  10   0  209.78   29.30
 -18 -10   0  229.28   28.20
 -18 -10   0  191.08   31.60
  18 -10   0  245.08   40.00
  18 -10   0  228.58   22.70
 -18  10   0  244.58   39.00
  18  10   0  199.28   36.00
 -18  10   0  150.58   38.30
  20 -10   0   85.99   16.60
 -20  10   0   91.79   25.90
  22 -10   0   55.79   19.20
 -22  10   0   46.60   30.10
  24 -10   0  109.89   19.50
 -24  10   0  175.58   35.10
  26 -10   0   57.59   20.60
 -26  10   0  106.19   28.30
  -1 -11   0   -8.60   14.00
   1 -11   0  -11.20   26.40
  -1 -11   0   -9.70   27.90
   1 -11   0   13.80   14.30
  -1  11   0    1.30   29.90
   1  11   0  -11.50   28.60
  -3 -11   0   77.29   18.90
  -3 -11   0   74.29   32.90
   3 -11   0  116.39   32.90
   3 -11   0   70.79   17.10
   3  11   0   75.89   34.00
  -3  11   0   62.49   24.70
  -5 -11   0  470.85   43.30
  -5 -11   0  446.06   34.70
   5 -11   0  495.25   32.10
   5 -11   0  402.06   46.00
  -5  11   0  504.25   52.59
   5  11   0  424.66   48.80
  -7 -11   0  174.78   37.00
   7 -11   0  246.98   23.50
   7 -11   0  232.88   39.50
  -7 -11   0  230.78   25.20
   7  11   0  287.57   42.90
   7  11   0  213.58   26.90
  -7  11   0  197.38   33.70
   9 -11   0   83.69   32.70
  -9 -11   0   60.69   32.10
  -9 -11   0   56.99   20.90
   9 -11   0   77.99   16.30
  -9  11   0   88.89   32.10
   9  11   0   87.99   23.30
   9  11   0   78.49   34.50
 -11 -11   0  394.56   36.30
 -11 -11   0  345.37   40.10
  11 -11   0  348.37   44.50
  11 -11   0  393.56   29.70
  11  11   0  383.36   47.50
  11  11   0  398.66   36.90
 -11  11   0  429.86   48.90
 -13 -11   0   60.19   23.30
  13 -11   0   39.30   14.40
 -13 -11   0  130.19   39.10
 -13  11   0   53.59   31.40
  13  11   0   -1.80   23.90
  13  11   0   81.09   31.80
  15 -11   0   -0.30   11.80
 -15  11   0   33.50   29.60
  15  11   0   15.70   27.60
  17 -11   0   35.20   14.30
 -17  11   0   61.79   32.10
  17  11   0    4.30   28.70
  19 -11   0   10.70   15.30
 -19  11   0   33.70   28.00
  19  11   0   -0.80   20.80
  21 -11   0   -5.20   12.50
  21  11   0  -62.19   27.30
   0 -12   0  584.54   37.60
  -2 -12   0  239.68   27.20
   2 -12   0  238.58   25.50
  -4 -12   0   30.70   18.10
   4 -12   0   38.70   15.40
  -6 -12   0  -11.30   16.50
   6 -12   0    9.30   14.00
   8 -12   0   -9.90   12.60
  10 -12   0    2.10   15.50
  12 -12   0   38.00   14.30
  14 -12   0   36.30   16.30
  16 -12   0   61.59   25.20
 -40   0   1    3.20   20.70
 -38   0   1   45.50   34.30
 -38   0   1  -39.80   25.80
 -36   0   1    5.80   19.60
  36   0  -1  -21.70   22.40
 -36   0   1   21.40   21.10
 -36   0   1   -8.20   25.40
  34   0  -1  -13.50   20.60
 -34   0   1  -31.50   15.80
 -34   0   1   40.60   26.50
  32   0  -1   21.40   15.00
 -32   0   1    3.40   12.50
 -32   0   1  -65.79   20.60
 -30   0   1   -2.40    4.40
  30   0  -1  -47.70   25.60
 -30   0   1   10.90   11.80
  30   0  -1  -14.30   14.90
  30   0  -1   -4.00   13.00
 -30   0   1  -15.40   14.50
  28   0  -1    1.10   15.60
 -28   0   1   -5.00   13.90
 -28   0   1   21.30   22.20
 -28   0   1  -32.30   14.20
  28   0  -1   -7.50   26.30
  28   0  -1   10.80   18.50
  26   0  -1    5.10   15.80
 -26   0   1    1.30   15.60
  26   0  -1   -4.40    9.10
 -26   0   1    4.20   18.50
 -26   0   1   -3.90   20.70
  26   0  -1   19.50   24.70
  24   0  -1   -2.50   14.40
  24   0  -1   -1.40   12.20
 -24   0   1  -33.80   16.10
  24   0  -1   18.20   23.30
 -24   0   1   -8.00   12.70
 -24   0   1  -13.20   13.30
  22   0  -1  -20.20   10.00
 -22   0   1  -20.10   11.20
 -22   0   1    3.00    7.90
  22   0  -1    0.70   13.10
 -22   0   1   -8.80   12.20
  22   0  -1   -4.90    7.80
  22   0  -1   16.60   21.80
 -22   0   1   -7.00   11.00
  20   0  -1  -12.60   11.40
  20   0  -1   -6.50   11.00
 -20   0   1    5.60   10.50
  20   0  -1  -25.00   18.30
 -20   0   1   11.10   12.00
  20   0  -1   11.80   15.10
 -20   0   1  -27.50   13.30
 -20   0   1    5.50   14.60
 -18   0   1   14.50   11.50
  18   0  -1   10.10   13.90
 -18   0   1    2.70   14.00
 -18   0   1  -13.60   14.50
 -18   0   1    6.00    9.60
  18   0  -1  -18.10   10.70
  18   0  -1   -4.20   12.50
  18   0  -1    1.10    7.70
 -16   0   1   -7.00    6.00
 -16   0   1   15.30   10.90
  16   0  -1    6.50   16.70
  16   0  -1   -4.10    9.40
  16   0  -1   -5.10   10.90
  16   0  -1   12.20   10.20
 -16   0   1  -15.40   13.10
 -16   0   1  -13.70    8.60
 -14   0   1   -2.70    8.40
 -14   0   1  -10.60    7.50
 -14   0   1  -23.40   10.90
 -14   0   1    8.40    9.20
  14   0  -1   10.40   11.90
  14   0  -1  -20.90   13.90
  14   0  -1   -0.80    8.80
  14   0  -1   -8.60    8.80
  12   0  -1    1.20    7.80
  12   0  -1    3.80    9.70
 -12   0   1   -2.10    7.60
 -12   0   1    4.60    8.00
 -12   0   1   -6.10   11.00
  12   0  -1    6.30    8.10
  12   0  -1   12.10   11.00
 -12   0   1    1.20    7.90
 -10   0   1   10.60    7.90
  10   0  -1   14.60    7.70
  10   0  -1   -5.10   10.00
  10   0  -1    3.80    9.00
 -10   0   1   -7.20    7.10
  10   0  -1    5.30    7.80
 -10   0   1   -8.00    4.60
 -10   0   1   -2.70    5.30
  -8   0   1    0.90    7.00
  -8   0   1   -3.10    6.40
  -8   0   1    0.30    4.50
   8   0  -1   12.10    7.10
   8   0  -1   -5.10   10.00
   8   0  -1    5.00    7.10
   8   0  -1    2.90    8.70
  -8   0   1   13.90    9.80
   6   0  -1   -4.10    2.90
   6   0  -1    0.30    3.90
   6   0  -1    3.20    4.50
  -6   0   1    2.90    5.70
  -6   0   1   -7.50    2.60
  -6   0   1    0.00    4.10
   6   0  -1    1.30    6.20
  -6   0   1   -3.30    3.90
  -4   0   1   -0.50    3.50
   4   0  -1    0.90    2.40
   4   0  -1    0.00    2.50
   4   0  -1    0.20    3.10
  -4   0   1   -2.40    2.20
  -4   0   1   -0.90    2.30
   4   0  -1   -1.20    2.30
  -2   0   1    0.00    1.30
   2   0  -1    0.70    1.30
   2   0  -1    0.30    1.20
   0   0   1    0.30    1.80
   2   0   1   -3.00    3.00
   2   0   1    8.50    3.30
  -2   0  -1    4.10    3.10
  -2   0  -1   -3.60    2.40
   2   0   1    0.50    2.30
  -2   0  -1    1.50    3.00
   4   0   1   -0.40    3.50
  -4   0  -1    7.40    5.50
   4   0   1    1.90    4.80
  -4   0  -1    4.80    5.00
   4   0   1  -10.10    4.80
  -4   0  -1    6.50    5.00
  -4   0  -1    2.20    3.40
   4   0   1    0.40    4.30
   6   0   1    1.20    9.10
  -6   0  -1   -2.10    5.90
  -6   0  -1   -4.20    7.30
   6   0   1   -3.60    7.30
   6   0   1    9.60    5.70
  -6   0  -1    1.50    5.50
   6   0   1    0.90    5.50
  -6   0  -1   11.40    9.10
   8   0   1   -8.10    8.50
  -8   0  -1   11.80    9.30
  -8   0  -1  -19.70    7.60
   8   0   1   14.10    8.70
  -8   0  -1    2.90   11.00
  -8   0  -1    7.30    7.40
   8   0   1   -7.70    7.90
  10   0   1   14.00    6.80
 -10   0  -1   -0.80   11.50
 -10   0  -1   12.50   10.60
  10   0   1   -3.20    8.30
 -10   0  -1    0.30    9.40
 -10   0  -1   -8.70    5.40
  10   0   1    1.90   11.80
  10   0   1   -4.60   11.00
  12   0   1   -0.90   11.70
 -12   0  -1   17.80   12.10
  12   0   1   -3.10   10.10
 -12   0  -1   -6.50   10.10
 -12   0  -1   -9.10    8.20
  12   0   1    7.10    6.90
  12   0   1    7.30   13.10
 -12   0  -1   17.70    8.60
 -14   0  -1    3.00    9.70
 -14   0  -1    5.70    8.10
 -14   0  -1    6.60   13.00
  14   0   1   -8.30    6.80
  14   0   1  -22.80   14.20
  14   0   1    7.00   11.00
  14   0   1    9.20    9.80
 -14   0  -1    2.10    9.60
 -16   0  -1   -5.30   11.30
  16   0   1    3.30    8.00
 -16   0  -1    3.00   10.20
 -16   0  -1   10.60   14.20
  16   0   1    3.20   14.30
 -16   0  -1    7.20   10.50
  16   0   1   30.10   13.10
 -18   0  -1    0.20   14.80
 -18   0  -1    6.20   10.80
  18   0   1  -11.10    9.70
 -18   0  -1    3.30   12.50
  18   0   1    8.00    8.60
  18   0   1  -22.10   12.80
 -18   0  -1    1.30   15.50
 -20   0  -1   18.80   17.00
  20   0   1    3.50   12.50
  20   0   1   13.80   16.40
  20   0   1    4.20   14.50
 -20   0  -1  -13.50   13.00
 -20   0  -1  -10.00   10.40
 -20   0  -1   17.10   16.40
 -22   0  -1  -13.50   14.30
 -22   0  -1   19.80   13.40
  22   0   1   -8.40   12.30
 -22   0  -1   -2.40   12.10
  22   0   1   -2.80   14.90
  24   0   1  -10.00   16.70
  24   0   1   12.50   14.40
 -24   0  -1  -21.60   19.40
 -24   0  -1  -21.70   17.30
 -24   0  -1   10.10   16.00
  26   0   1   14.80   19.20
 -26   0  -1   -5.90   11.70
  26   0   1   29.60   16.10
 -26   0  -1    8.10   19.70
 -26   0  -1   14.00   20.90
 -28   0  -1   -2.50   17.80
 -28   0  -1  -18.80   18.80
  28   0   1  -19.70   13.30
 -28   0  -1   35.90   16.70
 -30   0  -1  -12.90   22.20
 -30   0  -1  -31.60   17.60
  30   0   1    5.20   21.40
 -32   0  -1  -23.90   15.90
 -32   0  -1    2.40   15.10
  32   0   1   25.20   17.80
  34   0   1   11.10   24.20
 -34   0  -1  -20.40   19.40
 -34   0  -1   -0.40   17.60
 -36   0  -1  -37.40   19.80
 -36   0  -1    8.90   28.40
 -39   1   1   59.29   30.20
 -37  -1   1   40.40   18.00
  37  -1  -1   61.89   26.70
 -37  -1   1    5.10   19.00
 -37   1   1   70.69   23.70
 -37   1   1   16.90   27.20
  37   1  -1   48.00   25.40
 -35  -1   1  -18.10   12.80
  35  -1  -1  -26.20   20.30
 -35  -1   1   25.00   18.30
 -35   1   1   10.30   27.20
 -35   1   1   33.70   19.80
  35   1  -1   28.20   23.70
 -35   1   1   -2.50   17.70
 -33  -1   1    6.90   23.60
 -33  -1   1    4.30   13.80
  33  -1  -1   -3.60   19.90
 -33   1   1  -11.20   12.10
 -33   1   1  -12.00   24.70
  33   1  -1  -19.20   19.10
 -33   1   1  -13.00   23.30
  31  -1  -1  154.78   29.10
  31  -1  -1  145.79   19.80
 -31  -1   1  204.48   31.70
  31  -1  -1  214.78   28.00
 -31  -1   1  172.08   27.10
 -31   1   1  206.68   33.00
 -31   1   1  212.38   29.90
  31   1  -1  117.99   25.20
 -31   1   1  194.58   27.10
 -31   1   1  206.18   26.70
  29  -1  -1  117.39   19.30
  29  -1  -1   98.39   20.00
 -29  -1   1  142.79   24.70
 -29  -1   1  108.69    9.60
  29  -1  -1  107.09   27.80
 -29  -1   1  110.59   26.10
 -29   1   1  102.99    9.70
  29   1  -1  202.38   28.00
 -29   1   1  129.29   22.00
 -29   1   1  145.09   28.10
 -29   1   1  117.99   27.00
  29   1  -1  145.79   33.80
 -29   1   1  123.49   22.60
  27  -1  -1  114.19   21.40
 -27  -1   1   74.29   23.30
  27  -1  -1   69.29   17.00
 -27  -1   1   64.89    8.80
  27  -1  -1   58.39   18.80
 -27  -1   1   61.89   19.60
 -27   1   1  108.69   17.00
  27   1  -1   67.29   18.60
 -27   1   1   60.49   18.90
 -27   1   1   59.69   19.00
  27   1  -1  104.79   30.80
  27   1  -1   76.99   21.10
 -27   1   1   39.70   23.00
 -27   1   1   64.39    9.10
  25  -1  -1   26.10   22.60
 -25  -1   1   10.70   18.80
 -25  -1   1    3.00    6.60
  25  -1  -1   23.30   16.50
 -25  -1   1    7.60   14.70
  25  -1  -1    0.40   13.20
 -25  -1   1   31.40   16.50
  25   1  -1    3.70   10.10
 -25   1   1    5.60   19.30
 -25   1   1   15.80   14.70
 -25   1   1   -5.60    7.50
  25   1  -1  -27.40   14.60
 -25   1   1   18.40   16.20
  25   1  -1    4.60   26.00
 -25   1   1    4.40   13.10
  23  -1  -1  177.18   24.80
 -23  -1   1  140.49   20.40
  23  -1  -1  203.28   19.00
 -23  -1   1  188.78   12.60
 -23  -1   1  180.78   24.00
 -23  -1   1  169.38   19.00
  23  -1  -1  195.08   19.60
 -23   1   1  192.38   21.90
 -23   1   1  229.88   26.10
  23   1  -1  206.98   22.90
 -23   1   1  197.48   14.60
 -23   1   1  213.28   26.50
  23   1  -1  220.88   30.80
 -23   1   1  217.58   21.70
  23   1  -1  235.28   23.10
 -21  -1   1  984.70   38.60
 -21  -1   1  965.20   47.80
  21  -1  -1  995.40   45.10
  21  -1  -1  995.40   40.80
 -21  -1   1 1028.50   44.90
  21  -1  -1  953.70   37.20
 -21  -1   1 1099.39   41.60
  21  -1  -1 1017.40   45.10
 -21  -1   1  967.20   29.10
  21   1  -1  981.70   41.40
  21   1  -1 1020.20   45.00
 -21   1   1  985.10   30.50
 -21   1   1  985.50   41.30
  21   1  -1 1006.90   51.99
 -21   1   1  997.20   46.20
 -21   1   1  980.30   36.60
  21   1  -1 1014.60   42.90
 -21   1   1 1004.50   40.10
  19  -1  -1  721.93   35.90
 -19  -1   1  769.32   37.10
  19  -1  -1  773.82   33.10
 -19  -1   1  674.43   39.80
 -19  -1   1  730.23   32.30
  19  -1  -1  732.53   37.30
 -19  -1   1  707.83   23.10
 -19  -1   1  697.43   32.20
  19  -1  -1  714.93   30.90
 -19   1   1  668.83   29.60
 -19   1   1  686.33   33.00
  19   1  -1  724.93   38.50
 -19   1   1  731.13   34.40
 -19   1   1  692.93   23.40
  19   1  -1  680.23   32.90
 -19   1   1  722.83   32.10
  19   1  -1  728.63   33.60
  19   1  -1  720.33   34.40
 -17  -1   1 1469.55   54.39
 -17  -1   1 1455.45   47.70
 -17  -1   1 1486.25   48.80
  17  -1  -1 1507.45   50.29
 -17  -1   1 1429.76   38.50
  17  -1  -1 1420.06   50.09
 -17  -1   1 1453.25   49.10
  17  -1  -1 1393.86   45.70
  17  -1  -1 1488.85   47.10
  17   1  -1 1380.36   48.20
 -17   1   1 1427.66   47.50
 -17   1   1 1453.85   45.30
  17   1  -1 1383.46   48.00
 -17   1   1 1396.06   49.10
 -17   1   1 1483.35   47.10
  17   1  -1 1518.45   49.30
  17   1  -1 1589.94   54.49
 -17   1   1 1454.55   39.00
 -15  -1   1 2441.96   69.09
 -15  -1   1 2288.37   66.89
 -15  -1   1 2446.26   67.69
  15  -1  -1 2452.15   68.09
 -15  -1   1 2420.86   59.39
  15  -1  -1 2528.15   66.59
  15  -1  -1 2309.77   65.29
  15  -1  -1 2447.16   68.59
 -15  -1   1 2420.66   71.29
 -15   1   1 2548.84   66.69
  15   1  -1 2418.86   68.29
 -15   1   1 2337.17   66.69
 -15   1   1 2403.56   64.99
 -15   1   1 2503.55   69.79
 -15   1   1 2383.06   69.09
 -15   1   1 2401.66   59.59
  15   1  -1 2478.35   68.39
  15   1  -1 2444.76   74.29
  15   1  -1 2383.66   69.49
  13  -1  -1   -8.70    7.10
 -13  -1   1   -4.10   11.10
  13  -1  -1   -0.70   11.60
  13  -1  -1   10.90   11.20
 -13  -1   1   -8.60    5.70
  13  -1  -1   -1.90    5.90
 -13  -1   1    4.30   14.60
 -13  -1   1    0.90    5.10
 -13  -1   1    1.50    9.20
 -13   1   1   -3.50    7.60
  13   1  -1   13.60   11.50
 -13   1   1   14.00    8.60
 -13   1   1    4.30    8.50
 -13   1   1    7.10    7.10
  13   1  -1   -0.10    9.20
  13   1  -1    4.50    7.30
  13   1  -1  -20.20   15.70
 -13   1   1   -4.60    6.00
 -13   1   1   -5.70    8.50
 -11  -1   1   62.19    7.00
  11  -1  -1   71.09    9.70
 -11  -1   1   66.29   10.40
  11  -1  -1   38.70    9.00
  11  -1  -1   56.29   11.30
 -11  -1   1   71.39   13.30
 -11  -1   1   29.20   14.90
  11  -1  -1   65.19    9.00
 -11  -1   1   65.69   10.20
 -11   1   1   61.99    8.20
  11   1  -1   44.60   10.10
 -11   1   1   48.30    9.40
 -11   1   1   57.29   13.00
  11   1  -1   50.39   10.90
 -11   1   1   66.69    9.90
 -11   1   1   66.59    9.00
 -11   1   1   52.09    7.30
  11   1  -1   35.80   11.50
  11   1  -1   56.09   16.60
   9  -1  -1   51.19    7.60
  -9  -1   1   49.20   11.40
  -9  -1   1   57.59    7.10
  -9  -1   1   47.40   11.20
   9  -1  -1   36.70   11.70
  -9  -1   1   52.09    9.50
   9  -1  -1   40.80    7.20
   9  -1  -1   49.30    9.60
  -9  -1   1   36.70    9.90
  -9   1   1   63.69    7.30
  -9   1   1   54.59    7.60
  -9   1   1   52.59    7.70
  -9   1   1   45.60   12.20
   9   1  -1   59.49    8.60
  -9   1   1   45.40    8.60
   9   1  -1   55.19   12.30
   9   1  -1   55.79    8.20
  -9   1   1   44.50    8.60
   9   1  -1   50.69    8.70
   7  -1  -1  135.49   10.00
  -7  -1   1  128.69    9.50
  -7  -1   1  134.59   10.20
   7  -1  -1  131.39    8.90
  -7  -1   1  134.09   10.50
  -7  -1   1  102.39   14.60
  -7  -1   1  123.69    8.70
   7  -1  -1  142.59    9.10
   7  -1  -1  139.49   12.10
   7  -1  -1  145.29    9.30
   7  -1  -1  122.69    9.60
   7   1  -1  126.39   10.70
  -7   1   1  140.49   12.50
  -7   1   1  143.19   11.70
  -7   1   1  114.19    8.50
   7   1  -1  116.99   11.20
   7   1  -1  126.89   13.40
  -7   1   1  139.19    8.50
  -7   1   1  115.09    8.90
  -7   1   1  145.19   10.20
   7   1  -1  127.89    8.50
   7   1  -1  134.19   11.00
  -5  -1   1    8.60    4.10
   5  -1  -1    9.30    4.50
  -5  -1   1   13.80    6.20
   5  -1  -1    7.30    2.70
  -5  -1   1   10.60    4.60
  -5  -1   1    7.80    5.10
   5  -1  -1    2.70    2.90
  -5  -1   1   12.50    4.50
   5  -1  -1    0.70    4.10
   5  -1  -1    6.20    4.40
   5  -1  -1    3.70    4.10
  -5   1   1   12.60    2.50
  -5   1   1    4.40    4.30
  -5   1   1   11.30    4.30
  -5   1   1    6.60    4.20
   5   1  -1    4.10    5.30
   5   1  -1   -3.50    5.10
  -5   1   1    1.70    2.30
   5   1  -1    9.50    8.20
  -5   1   1   -2.20    6.10
   5   1  -1   12.20    4.50
   5   1  -1    7.30    5.90
  -3  -1   1  421.26   14.20
   3  -1  -1  459.45   14.50
  -3  -1   1  449.95   15.40
   3  -1  -1  459.65   14.30
  -3  -1   1  434.16   14.00
  -3  -1   1  429.66   14.60
   3  -1  -1  444.16   14.80
  -3  -1   1  449.56   12.50
  -3  -1   1  461.75   14.70
   3  -1  -1  451.55   14.50
   3   1  -1  429.06   15.30
   3   1  -1  445.56   13.90
  -3   1   1  425.36   14.30
   3   1  -1  463.35   14.80
  -3   1   1  458.75   14.50
   3   1  -1  440.86   12.60
   3   1  -1  458.65   14.60
   3   1  -1  436.86   14.40
  -3   1   1  441.06   14.90
  -1  -1   1 2360.86   56.59
   1  -1  -1 2291.67   56.19
   1  -1  -1 2369.06   55.69
  -1  -1   1 2404.16   56.39
   1  -1  -1 2425.46   53.89
  -1  -1   1 2389.36   56.39
  -1  -1   1 2358.76   56.19
   1  -1  -1 2417.36   57.09
  -1  -1   1 2371.26   55.99
   1  -1  -1 2402.96   53.99
   1  -1  -1 2389.86   56.29
  -1   1   1 2424.56   56.49
  -1   1   1 2415.16   57.19
   1   1  -1 2400.36   56.49
  -1   1   1 2425.66   53.99
   1   1  -1 2359.76   56.29
   1   1  -1 2396.76   57.29
  -1   1   1 2417.66   56.69
  -1   1   1 2409.16   55.59
   1   1  -1 2361.46   56.09
   1   1  -1 2330.57   56.39
   1  -1   1 7448.95  167.08
  -1  -1  -1 7488.45  166.58
   1  -1   1 7436.26  167.38
  -1  -1  -1 7171.68  171.18
   1  -1   1 7309.87  167.68
  -1  -1  -1 7411.66  167.38
   1  -1   1 7588.54  169.78
  -1   1  -1 7326.87  169.78
  -1   1  -1 7439.36  167.18
   1   1   1 7331.87  166.38
   1   1   1 7325.77  167.38
  -1   1  -1 7475.25  167.78
   1   1   1 7559.64  166.48
  -1   1  -1 7492.25  167.08
   3  -1   1  744.23   22.70
  -3  -1  -1  712.13   22.00
   3  -1   1  689.93   21.30
  -3  -1  -1  690.73   20.70
   3  -1   1  699.53   21.20
   3  -1   1  689.03   20.80
  -3  -1  -1  715.93   20.70
  -3   1  -1  686.13   20.90
   3   1   1  701.83   21.30
  -3   1  -1  727.63   22.50
   3   1   1  705.63   21.40
  -3   1  -1  663.43   21.60
  -3   1  -1  717.33   21.00
   3   1   1  690.93   22.10
  -5  -1  -1   -6.00    7.60
  -5  -1  -1   -2.20    8.40
   5  -1   1  -14.50    8.30
   5  -1   1    1.90    4.60
   5  -1   1    6.30    6.80
   5  -1   1   12.00    4.30
  -5  -1  -1   17.50   11.30
  -5  -1  -1    3.80    7.30
  -5   1  -1   17.40   10.20
  -5   1  -1    1.30    4.90
  -5   1  -1    6.30    6.70
   5   1   1   13.90    5.70
  -5   1  -1    0.60    6.50
   5   1   1    3.00    6.10
  -5   1  -1   10.60    4.00
   5   1   1    7.90    5.50
  -7  -1  -1  126.29   12.30
   7  -1   1  114.89   11.20
  -7  -1  -1  124.89   11.80
   7  -1   1  140.69   12.20
  -7  -1  -1  104.59   16.20
  -7  -1  -1  137.69   12.10
   7  -1   1  109.59    8.80
   7  -1   1  112.19   12.90
  -7   1  -1  135.69   11.70
  -7   1  -1  117.79   11.30
   7   1   1  134.19   13.40
  -7   1  -1  102.79    8.00
  -7   1  -1  138.69   11.20
   7   1   1  122.69   12.10
  -7   1  -1  135.79   15.20
   7   1   1  126.19   12.20
   9  -1   1  108.49   12.50
   9  -1   1  110.09   10.50
  -9  -1  -1  124.49   14.30
  -9  -1  -1  133.69   12.80
   9  -1   1  111.79   11.70
  -9  -1  -1  102.99   13.70
  -9  -1  -1   94.49   12.30
   9  -1   1   96.49   13.30
   9   1   1  117.99   13.30
  -9   1  -1  117.09    9.90
   9   1   1  121.39   11.50
  -9   1  -1  149.49   13.00
   9   1   1  103.29   11.80
  -9   1  -1  107.49   13.80
  -9   1  -1  132.19   11.60
  11  -1   1  381.46   21.50
  11  -1   1  378.16   20.10
 -11  -1  -1  374.86   24.10
  11  -1   1  381.86   20.10
 -11  -1  -1  367.06   21.00
 -11  -1  -1  375.16   22.80
  11  -1   1  374.46   20.00
 -11  -1  -1  364.76   24.30
  11   1   1  382.66   20.10
 -11   1  -1  396.36   19.10
  11   1   1  391.86   24.00
 -11   1  -1  343.27   19.10
  11   1   1  392.96   21.70
 -11   1  -1  387.56   24.10
 -11   1  -1  385.86   21.20
 -13  -1  -1   44.30   12.70
  13  -1   1   56.99   14.10
 -13  -1  -1   62.29   12.50
  13  -1   1   53.49   12.00
  13  -1   1   40.80   10.90
 -13  -1  -1   42.20   10.50
  13  -1   1   56.99   12.80
 -13  -1  -1   58.49   17.10
 -13  -1  -1   42.60   11.30
  13   1   1   53.79   11.60
 -13   1  -1   52.19    9.90
  13   1   1   62.49   12.50
 -13   1  -1   28.30    9.80
 -13   1  -1   44.20   10.50
 -13   1  -1   59.39   11.70
  13   1   1   42.30   12.40
  15  -1   1  -13.00   11.50
 -15  -1  -1   10.10   12.30
  15  -1   1   27.30   11.10
 -15  -1  -1    6.80    7.70
 -15  -1  -1  -15.70   16.10
 -15  -1  -1    4.60   12.90
  15  -1   1   14.50   12.70
  15  -1   1   -2.30    8.70
 -15   1  -1    0.60   10.00
  15   1   1    5.50    7.60
 -15   1  -1   -2.90    6.60
  15   1   1   16.40   14.40
  15   1   1   -1.20   12.40
 -15   1  -1    4.90   14.00
 -15   1  -1   12.10   11.60
  17  -1   1  141.99   16.70
  17  -1   1  134.59   17.70
 -17  -1  -1  134.09   16.60
 -17  -1  -1  133.59   15.80
 -17  -1  -1  166.78   22.20
  17  -1   1  114.29   17.20
 -17  -1  -1  150.68   20.10
  17  -1   1   82.19   17.20
  17   1   1  138.09   17.40
 -17   1  -1   92.19   18.60
 -17   1  -1  144.49   17.60
 -17   1  -1  103.49   15.00
 -17   1  -1  114.19   14.80
  17   1   1  139.59   19.60
  17   1   1  136.49   15.90
  19  -1   1  682.43   36.50
  19  -1   1  739.93   36.80
  19  -1   1  713.03   35.60
 -19  -1  -1  681.33   41.30
 -19  -1  -1  679.63   36.30
  19  -1   1  705.83   35.10
 -19  -1  -1  683.43   36.50
 -19  -1  -1  682.83   33.70
  19  -1   1  663.73   33.10
  19   1   1  692.73   34.50
 -19   1  -1  639.74   31.40
 -19   1  -1  704.43   33.20
  19   1   1  757.52   37.50
 -19   1  -1  732.03   38.60
  19   1   1  630.94   33.60
 -19   1  -1  675.03   34.40
 -21  -1  -1  164.38   21.60
  21  -1   1  132.49   21.20
  21  -1   1  149.59   19.10
 -21  -1  -1  156.78   25.20
 -21  -1  -1  159.18   22.70
  21   1   1  137.49   19.70
 -21   1  -1  145.09   18.50
 -21   1  -1  175.68   18.80
 -21   1  -1  124.89   22.90
  21   1   1  180.18   22.50
  23  -1   1  244.98   24.20
 -23  -1  -1  317.07   29.10
 -23  -1  -1  327.17   32.60
  23  -1   1  328.47   26.60
 -23  -1  -1  322.77   29.70
  23   1   1  341.07   28.20
  23   1   1  303.47   29.50
 -23   1  -1  290.67   25.50
 -23   1  -1  332.17   28.30
 -23   1  -1  328.27   28.10
 -25  -1  -1  130.49   26.00
  25  -1   1  142.59   21.10
  25  -1   1   74.49   21.60
 -25  -1  -1  156.18   22.70
 -25  -1  -1  153.58   21.20
  25   1   1  128.59   20.20
  25   1   1  120.49   18.30
 -25   1  -1  124.39   20.90
 -25   1  -1  137.79   27.70
 -25   1  -1  173.68   24.20
 -27  -1  -1   79.19   21.60
  27  -1   1   20.20   14.70
 -27  -1  -1   66.49   23.80
  27  -1   1   12.00   15.80
 -27   1  -1    7.90   17.40
 -27   1  -1   28.70   23.90
  27   1   1   20.50   20.90
 -27   1  -1   -0.60   12.00
 -29  -1  -1    7.80   19.70
  29  -1   1    2.30   20.40
  29  -1   1   37.90   17.50
 -29  -1  -1  -11.20   23.10
  29   1   1   -7.30   20.90
 -29   1  -1    4.40   17.60
 -29   1  -1    4.40   16.30
 -29   1  -1   32.80   18.30
 -29   1  -1    9.90   23.00
  31  -1   1   28.00   17.20
 -31  -1  -1   45.70   18.70
 -31  -1  -1   26.60   21.50
 -31   1  -1   28.90   15.80
  31   1   1   29.90   17.20
 -31   1  -1   46.00   27.30
 -31   1  -1   57.99   26.50
 -33  -1  -1  -34.40   15.70
 -33  -1  -1  -24.60   13.00
  33  -1   1  -14.40   23.00
 -33   1  -1  -11.30   18.60
  33   1   1  -46.70   22.50
 -33   1  -1  -39.10   19.60
 -33   1  -1    1.70   19.30
 -35  -1  -1   83.29   30.30
  35  -1   1  126.59   24.50
 -35  -1  -1   87.59   26.90
 -35   1  -1   63.79   30.80
 -35   1  -1  128.79   34.00
  35   1   1  105.69   30.00
 -37  -1  -1   52.69   24.70
 -37   1  -1   44.90   31.00
 -40  -2   1    3.60   22.80
 -38  -2   1   59.49   26.00
 -38   2   1   66.79   31.40
 -36  -2   1   43.80   24.10
 -36  -2   1   32.80   27.80
  36  -2  -1    2.20   23.10
 -36   2   1   19.20   21.70
 -36   2   1   29.90   20.40
  36   2  -1   37.10   25.50
 -34  -2   1   16.30   25.90
 -34  -2   1   38.00   22.70
  34  -2  -1   37.60   22.90
 -34   2   1   25.30   27.90
 -34   2   1   80.09   29.30
  34   2  -1   39.30   24.20
  32  -2  -1   82.99   24.10
 -32  -2   1   67.59   20.60
 -32  -2   1   75.39   24.00
  32  -2  -1   81.59   23.00
  32   2  -1  128.59   27.60
 -32   2   1  147.49   29.80
 -32   2   1   39.20   17.80
 -32   2   1   59.79   28.30
 -30  -2   1   35.40   20.50
 -30  -2   1   22.80   17.20
  30  -2  -1   25.40   11.80
  30  -2  -1   66.89   22.90
  30  -2  -1   16.50   14.50
 -30   2   1   29.40   18.60
 -30   2   1   68.59   18.80
 -30   2   1   44.20   16.70
 -30   2   1   50.29   10.60
 -30   2   1   38.10   19.80
  30   2  -1   30.20   22.30
 -28  -2   1  358.36   19.50
  28  -2  -1  352.06   25.60
  28  -2  -1  358.36   31.70
 -28  -2   1  353.26   31.00
  28  -2  -1  373.06   31.80
 -28  -2   1  394.76   34.20
 -28   2   1  417.76   30.80
 -28   2   1  362.76   34.50
  28   2  -1  458.15   37.20
 -28   2   1  330.27   27.30
 -28   2   1  347.37   19.30
 -28   2   1  339.17   31.50
 -26  -2   1  889.81   46.00
  26  -2  -1  763.72   35.80
 -26  -2   1  821.12   43.00
 -26  -2   1  818.92   30.00
  26  -2  -1  844.42   45.60
  26  -2  -1  834.12   42.50
 -26   2   1  729.33   38.40
  26   2  -1  829.72   50.09
  26   2  -1  807.12   60.09
 -26   2   1  797.12   30.30
 -26   2   1  876.41   40.60
 -26   2   1  899.41   50.39
 -26   2   1  875.21   51.49
  26   2  -1  888.91   46.20
  24  -2  -1  931.61   42.20
 -24  -2   1  912.91   32.20
  24  -2  -1  900.91   37.40
 -24  -2   1  924.01   46.90
 -24  -2   1 1010.50   46.90
  24  -2  -1  919.71   44.40
 -24  -2   1  952.30   53.49
  24   2  -1  959.30   59.89
 -24   2   1  888.31   40.10
 -24   2   1  841.42   49.10
  24   2  -1  916.41   41.70
 -24   2   1  926.51   32.30
 -24   2   1  902.91   41.60
  24   2  -1 1010.60   46.30
 -24   2   1  948.01   48.80
 -22  -2   1  339.67   25.50
  22  -2  -1  382.86   27.10
  22  -2  -1  378.96   30.60
 -22  -2   1  323.57   33.20
  22  -2  -1  295.17   20.40
 -22  -2   1  347.87   19.00
 -22  -2   1  328.57   27.40
 -22  -2   1  349.57   30.60
 -22   2   1  344.37   22.20
  22   2  -1  305.37   29.70
 -22   2   1  370.56   31.00
  22   2  -1  297.37   31.50
 -22   2   1  307.27   19.80
  22   2  -1  320.77   24.20
 -22   2   1  363.26   23.00
 -22   2   1  363.36   31.10
 -22   2   1  346.37   24.40
  22   2  -1  305.17   26.50
  20  -2  -1  101.39   15.80
 -20  -2   1  115.39   15.80
  20  -2  -1  110.29   18.00
 -20  -2   1  112.49   16.70
 -20  -2   1  111.39   12.40
  20  -2  -1  104.89   16.20
 -20  -2   1  112.19   17.00
 -20  -2   1  131.89   25.10
  20  -2  -1  105.39   14.40
 -20   2   1  106.69   13.80
 -20   2   1  111.49   14.70
 -20   2   1  117.19   13.50
 -20   2   1  104.29   21.90
  20   2  -1  117.59   16.60
 -20   2   1  130.79   15.90
  20   2  -1  176.68   28.50
  20   2  -1  109.89   16.30
 -20   2   1   82.59   16.20
  20   2  -1   98.09   14.80
 -18  -2   1  110.79   17.20
 -18  -2   1  141.19   19.50
  18  -2  -1  109.59   12.90
  18  -2  -1   99.19   13.30
  18  -2  -1   76.89   17.20
 -18  -2   1   94.99   11.70
  18  -2  -1   89.79   15.50
 -18  -2   1   99.09   13.00
 -18  -2   1  106.59   22.60
  18   2  -1   80.19   24.40
 -18   2   1  101.09   13.20
 -18   2   1   92.09   12.30
 -18   2   1   96.99   18.90
  18   2  -1  101.39   14.50
 -18   2   1   92.89   12.40
 -18   2   1  107.99   16.20
  18   2  -1  105.69   18.70
  18   2  -1  107.29   16.50
 -18   2   1  102.19   12.20
  16  -2  -1 2474.65   73.19
  16  -2  -1 2624.54   69.99
 -16  -2   1 2621.14   72.49
 -16  -2   1 2651.23   74.69
 -16  -2   1 2494.75   80.39
 -16  -2   1 2571.54   66.79
  16  -2  -1 2570.34   69.99
 -16  -2   1 2515.85   74.89
  16  -2  -1 2548.74   69.09
  16   2  -1 2630.14   74.39
 -16   2   1 2610.94   76.99
 -16   2   1 2601.64   67.19
 -16   2   1 2557.14   75.59
  16   2  -1 2455.45   73.59
  16   2  -1 2567.64   73.69
 -16   2   1 2605.94   69.59
 -16   2   1 2544.85   69.09
 -16   2   1 2517.55   67.99
  16   2  -1 2628.24   82.19
 -14  -2   1  949.71   38.40
 -14  -2   1  929.81   35.20
  14  -2  -1  981.40   34.20
  14  -2  -1  910.41   31.40
 -14  -2   1  986.90   34.90
  14  -2  -1  913.81   35.50
 -14  -2   1  939.61   30.50
 -14  -2   1  944.21   44.70
  14  -2  -1  996.00   32.70
 -14   2   1  921.31   30.70
  14   2  -1  986.50   45.80
 -14   2   1  907.31   30.30
 -14   2   1  933.41   31.50
 -14   2   1  896.01   37.90
 -14   2   1  967.30   39.50
  14   2  -1  932.11   35.80
 -14   2   1  977.60   32.00
  14   2  -1  949.40   36.50
  14   2  -1  929.41   34.40
  12  -2  -1  621.74   23.30
 -12  -2   1  649.74   27.20
 -12  -2   1  622.14   23.20
 -12  -2   1  607.24   28.90
 -12  -2   1  617.94   25.90
  12  -2  -1  638.64   23.90
  12  -2  -1  637.24   29.30
  12  -2  -1  616.94   22.60
 -12  -2   1  576.34   35.80
  12   2  -1  565.14   25.10
  12   2  -1  583.44   26.80
  12   2  -1  617.34   37.50
  12   2  -1  621.54   29.40
 -12   2   1  654.63   23.30
 -12   2   1  653.13   27.40
 -12   2   1  652.33   30.80
 -12   2   1  630.44   23.60
 -12   2   1  620.94   23.00
 -12   2   1  635.24   22.00
 -10  -2   1  703.33   28.80
 -10  -2   1  682.63   26.80
  10  -2  -1  678.43   23.50
  10  -2  -1  682.23   29.20
 -10  -2   1  722.83   28.10
  10  -2  -1  696.13   29.20
  10  -2  -1  701.13   22.90
 -10  -2   1  697.23   36.90
 -10  -2   1  703.53   26.10
  10  -2  -1  666.33   22.20
 -10   2   1  736.63   29.80
  10   2  -1  663.23   27.10
  10   2  -1  756.12   37.70
 -10   2   1  711.33   23.40
 -10   2   1  706.63   21.80
 -10   2   1  680.33   28.10
 -10   2   1  656.63   24.90
  10   2  -1  642.44   27.00
 -10   2   1  677.33   22.90
  10   2  -1  703.63   29.50
  10   2  -1  663.43   23.80
   8  -2  -1 1596.74   40.70
   8  -2  -1 1552.44   46.10
  -8  -2   1 1560.14   45.40
   8  -2  -1 1664.83   42.90
  -8  -2   1 1629.54   44.80
   8  -2  -1 1543.05   45.60
  -8  -2   1 1645.94   47.40
   8  -2  -1 1639.54   41.20
  -8  -2   1 1612.44   52.59
   8  -2  -1 1606.24   45.00
  -8  -2   1 1607.44   46.30
   8   2  -1 1529.95   52.79
   8   2  -1 1668.23   46.50
  -8   2   1 1585.24   44.90
  -8   2   1 1676.63   47.80
   8   2  -1 1613.74   44.40
  -8   2   1 1647.14   41.10
   8   2  -1 1649.33   45.90
  -8   2   1 1592.84   40.40
   8   2  -1 1599.64   47.40
   6  -2  -1  544.05   23.70
  -6  -2   1  561.54   21.70
   6  -2  -1  564.14   16.50
   6  -2  -1  582.94   16.90
   6  -2  -1  551.64   25.50
  -6  -2   1  546.65   20.60
   6  -2  -1  554.94   19.90
  -6  -2   1  522.45   20.60
   6  -2  -1  566.94   25.30
  -6  -2   1  583.64   25.40
  -6  -2   1  665.43   32.90
   6   2  -1  552.84   21.00
   6   2  -1  560.44   32.40
   6   2  -1  578.74   23.30
   6   2  -1  596.54   22.90
  -6   2   1  544.55   23.30
   6   2  -1  566.44   20.90
  -6   2   1  565.64   16.20
  -6   2   1  570.24   26.10
  -6   2   1  553.84   22.50
  -4  -2   1   18.70   10.60
  -4  -2   1   16.70    8.00
   4  -2  -1   29.50   10.60
  -4  -2   1   19.30    9.60
   4  -2  -1   18.90   10.60
   4  -2  -1   17.80   10.40
   4  -2  -1   26.50    7.40
   4  -2  -1   16.40    3.20
  -4  -2   1   19.70   12.90
  -4  -2   1   19.10    7.40
   4  -2  -1   21.60    4.20
   4   2  -1   28.30    6.30
   4   2  -1   20.10    3.90
  -4   2   1   27.10    7.20
  -4   2   1   21.80   10.30
  -4   2   1   16.50    7.80
   4   2  -1   10.90    9.90
   4   2  -1    9.00   12.60
   4   2  -1   18.10    9.20
   4   2  -1    5.50    7.50
  -4   2   1   25.50    3.80
   2  -2  -1 5391.66  122.69
  -2  -2   1 5285.77  124.69
   2  -2  -1 5261.57  124.49
   2  -2  -1 5250.27  124.99
   2  -2  -1 5265.77  121.59
   2  -2  -1 5343.37  119.89
  -2  -2   1 5283.17  125.59
  -2  -2   1 5315.37  124.89
   2  -2  -1 5264.67  119.59
  -2  -2   1 5295.97  124.39
   2  -2  -1 5321.07  125.59
  -2  -2   1 5252.47  123.39
   2   2  -1 5297.47  125.69
  -2   2   1 5316.47  122.79
   2   2  -1 5299.27  124.69
   2   2  -1 5353.06  123.69
   2   2  -1 5239.68  122.89
  -2   2   1 5321.77  119.89
   2   2  -1 5362.76  124.29
  -2   2   1 5431.56  125.89
   0  -2   1   25.30    7.30
   0  -2  -1   16.10    4.60
   0  -2   1   -1.00   10.10
   0  -2   1    8.00    8.60
   0  -2   1   15.80    6.70
   0  -2  -1   19.30    4.60
   0  -2   1   14.80    6.00
   0  -2  -1   18.10    4.70
   0  -2   1   16.50    6.80
   0  -2  -1   10.40    6.20
   0  -2  -1   24.20   10.10
   0   2   1   13.30    5.50
   0   2  -1   14.80    6.80
   0   2  -1   16.20    6.30
   0   2   1    3.80    8.00
   0   2   1   15.10    9.60
   0   2   1   19.90    4.70
   0   2  -1   14.20   10.90
   0   2  -1   20.90    6.50
   0   2   1   23.10    4.60
   0   2   1   11.80    7.70
  -2  -2  -1  814.62   24.60
   2  -2   1  801.12   28.70
   2  -2   1  842.62   25.30
  -2  -2  -1  781.72   24.00
  -2  -2  -1  788.82   28.50
   2  -2   1  811.82   22.10
   2  -2   1  809.52   19.40
   2  -2   1  795.02   24.50
  -2  -2  -1  802.42   28.00
  -2   2  -1  830.82   24.70
  -2   2  -1  832.42   24.80
  -2   2  -1  828.62   30.00
   2   2   1  833.42   28.50
   2   2   1  781.92   23.30
  -2   2  -1  816.82   27.30
   2   2   1  767.62   26.50
   2   2   1  788.72   23.80
   4  -2   1 4580.34  109.59
  -4  -2  -1 4542.35  109.09
  -4  -2  -1 4499.35  107.29
  -4  -2  -1 4514.35  109.69
   4  -2   1 4562.64  106.79
  -4  -2  -1 4583.24  107.79
   4  -2   1 4519.85  110.29
   4  -2   1 4577.94  107.39
  -4   2  -1 4412.16  109.49
  -4   2  -1 4461.45  109.89
  -4   2  -1 4465.75  106.49
  -4   2  -1 4573.44  106.79
   4   2   1 4536.75  107.69
   4   2   1 4640.74  107.69
   4   2   1 4437.36  109.59
   6  -2   1  403.06   10.90
  -6  -2  -1  354.26   19.00
  -6  -2  -1  360.56   19.00
  -6  -2  -1  401.86   24.00
   6  -2   1  383.46   18.40
   6  -2   1  381.56   19.50
  -6  -2  -1  401.86   18.70
   6  -2   1  388.76   17.30
  -6  -2  -1  354.56   19.60
   6  -2   1  391.16   23.00
  -6   2  -1  413.96   17.20
   6   2   1  374.86   19.10
   6   2   1  398.06   17.60
   6   2   1  355.86   19.00
  -6   2  -1  401.36   17.50
  -6   2  -1  398.16   20.30
  -6   2  -1  414.76   23.50
  -6   2  -1  368.56   22.00
  -8  -2  -1   -7.80   10.70
   8  -2   1  -11.30    7.50
  -8  -2  -1   -3.80    8.60
   8  -2   1   11.90    8.10
  -8  -2  -1    3.80    7.50
   8  -2   1    3.10    7.90
  -8  -2  -1   -2.80    8.50
  -8  -2  -1   -4.40    8.50
   8  -2   1    7.80    5.00
   8  -2   1   -3.60    7.10
  -8   2  -1    5.00    8.10
  -8   2  -1    2.40    7.60
   8   2   1    1.30    8.40
   8   2   1   -4.90    9.20
  -8   2  -1    8.30    6.80
   8   2   1    0.60    8.10
  -8   2  -1    9.30    8.60
  -8   2  -1   -1.30    3.00
 -10  -2  -1  453.55   21.50
 -10  -2  -1  499.15   32.90
  10  -2   1  458.15   22.40
 -10  -2  -1  486.85   23.40
 -10  -2  -1  438.96   22.90
  10  -2   1  467.95   25.60
  10  -2   1  464.05   21.20
  10  -2   1  478.75   17.60
 -10  -2  -1  460.95   22.10
  10   2   1  478.25   21.90
 -10   2  -1  496.65   22.00
  10   2   1  456.25   23.40
  10   2   1  446.16   24.20
 -10   2  -1  450.65   24.40
 -10   2  -1  441.56   18.90
 -10   2  -1  507.45   24.30
 -10   2  -1  459.95   16.10
 -12  -2  -1   40.40   11.50
  12  -2   1   28.80    9.90
  12  -2   1   30.40    9.30
  12  -2   1   21.90    9.40
 -12  -2  -1   21.40    9.30
 -12  -2  -1   41.20   14.10
 -12  -2  -1   23.10   12.10
  12  -2   1   29.50   10.70
 -12  -2  -1   22.30   13.20
 -12   2  -1   35.50    9.50
 -12   2  -1   21.20    7.00
 -12   2  -1   32.40   14.40
 -12   2  -1   31.70   10.50
  12   2   1   33.70   12.50
  12   2   1   11.40   10.60
 -12   2  -1   22.00   10.80
  12   2   1   26.60   13.70
  14  -2   1 1706.53   52.49
 -14  -2  -1 1759.82   55.59
 -14  -2  -1 1711.83   61.09
  14  -2   1 1618.84   49.60
  14  -2   1 1665.13   53.29
 -14  -2  -1 1657.43   48.90
  14  -2   1 1660.73   46.70
 -14  -2  -1 1589.04   52.49
 -14  -2  -1 1663.93   55.59
 -14   2  -1 1683.03   56.49
 -14   2  -1 1732.43   46.70
  14   2   1 1664.43   54.49
 -14   2  -1 1727.73   52.09
  14   2   1 1543.35   52.99
 -14   2  -1 1663.13   49.70
  14   2   1 1618.74   55.59
 -14   2  -1 1603.14   54.29
  16  -2   1  473.45   26.20
 -16  -2  -1  521.05   26.00
  16  -2   1  466.35   26.90
 -16  -2  -1  524.25   23.40
  16  -2   1  500.75   24.20
  16  -2   1  514.35   28.40
 -16  -2  -1  503.05   30.80
 -16  -2  -1  482.05   32.40
 -16  -2  -1  448.06   32.30
  16   2   1  456.15   28.00
 -16   2  -1  498.25   27.20
 -16   2  -1  530.85   33.90
 -16   2  -1  528.45   22.60
  16   2   1  532.65   30.60
  16   2   1  440.66   27.40
 -16   2  -1  499.45   33.10
 -16   2  -1  469.85   24.60
 -18  -2  -1   -6.80   13.40
  18  -2   1   12.30   14.40
 -18  -2  -1   -4.80   11.80
  18  -2   1  -10.00   10.50
 -18  -2  -1   -7.20   20.60
  18  -2   1   33.70   16.00
  18  -2   1    7.10   12.90
 -18  -2  -1   -0.90   10.30
 -18  -2  -1   11.10   12.10
  18   2   1   33.70   15.20
 -18   2  -1   12.20   17.30
 -18   2  -1    7.70   10.30
  18   2   1   -6.10   14.60
 -18   2  -1   -4.20   12.20
  18   2   1    0.70    8.70
 -18   2  -1    3.50    8.70
 -18   2  -1    4.40   11.60
 -20  -2  -1  579.44   26.30
  20  -2   1  624.74   32.20
 -20  -2  -1  581.04   36.20
 -20  -2  -1  653.13   40.80
  20  -2   1  643.14   34.90
  20  -2   1  573.74   36.10
 -20  -2  -1  621.14   33.30
 -20  -2  -1  572.64   44.50
 -20  -2  -1  629.24   33.00
  20  -2   1  639.34   35.10
 -20   2  -1  575.74   34.90
  20   2   1  629.44   33.00
  20   2   1  609.44   34.10
 -20   2  -1  588.64   40.00
 -20   2  -1  559.14   29.70
 -20   2  -1  557.34   28.00
 -20   2  -1  646.24   31.10
 -22  -2  -1   -4.60   16.10
 -22  -2  -1   32.70   12.00
  22  -2   1   32.20   13.90
  22  -2   1   22.10   16.80
 -22  -2  -1   33.90   19.40
 -22  -2  -1   14.30   16.70
 -22   2  -1    8.50   21.10
  22   2   1   34.40   16.20
 -22   2  -1   18.80   11.90
 -22   2  -1    4.70   20.00
 -22   2  -1    6.30   10.60
  22   2   1   17.90   12.90
  24  -2   1  574.14   38.60
 -24  -2  -1  602.04   28.50
  24  -2   1  513.05   33.50
 -24  -2  -1  664.53   40.80
 -24  -2  -1  596.04   41.20
 -24   2  -1  658.13   33.60
 -24   2  -1  629.94   34.40
 -24   2  -1  558.74   31.10
 -24   2  -1  627.64   39.60
  24   2   1  679.63   42.50
 -24   2  -1  519.15   41.30
 -26  -2  -1  453.75   36.80
  26  -2   1  387.56   30.60
 -26  -2  -1  420.06   23.10
  26  -2   1  452.55   35.60
 -26  -2  -1  434.16   36.50
 -26   2  -1  457.45   34.20
 -26   2  -1  434.96   40.20
 -26   2  -1  458.85   37.00
 -26   2  -1  415.76   29.00
  26   2   1  394.76   35.80
 -26   2  -1  386.96   28.70
 -28  -2  -1  287.77   26.80
 -28  -2  -1  370.16   32.40
 -28  -2  -1  325.77   33.40
  28  -2   1  312.97   29.30
  28  -2   1  326.77   32.40
 -28   2  -1  347.57   31.50
 -28   2  -1  297.37   23.50
 -28   2  -1  333.37   32.50
 -28   2  -1  297.17   32.20
 -28   2  -1  290.37   25.00
  28   2   1  286.67   33.70
  30  -2   1   92.99   20.10
 -30  -2  -1  133.69   23.80
 -30  -2  -1  132.49   23.70
 -30   2  -1  126.79   23.50
 -30   2  -1   99.69   29.10
 -30   2  -1  101.39   29.40
  30   2   1   90.29   22.00
 -32  -2  -1   59.59   19.60
  32  -2   1   54.89   23.60
 -32  -2  -1   53.99   20.80
 -32   2  -1   38.90   28.50
  32   2   1   62.09   21.00
 -32   2  -1  104.09   29.90
 -32   2  -1   46.00   16.60
 -34  -2  -1   45.10   21.10
 -34  -2  -1   64.29   25.10
  34  -2   1   21.50   17.30
 -34   2  -1    3.80   20.90
 -34   2  -1   11.90   20.60
  34   2   1   16.40   26.00
 -36  -2  -1    9.50   24.10
 -36  -2  -1   44.90   22.20
 -36   2  -1   -0.70   29.70
 -38  -2  -1   66.29   28.50
 -41  -3   1  -19.50   24.60
 -39  -3   1  100.29   29.80
 -37  -3   1  123.49   36.00
  37  -3  -1  137.49   33.60
 -37  -3   1   98.59   28.10
 -37   3   1   65.99   24.50
 -35  -3   1  196.78   32.00
 -35  -3   1  130.59   31.30
  35  -3  -1  149.99   28.40
  35   3  -1  151.28   30.50
 -35   3   1  136.99   34.70
 -35   3   1  160.68   33.80
 -33  -3   1  425.56   40.80
 -33  -3   1  438.86   39.40
  33  -3  -1  397.16   36.80
 -33   3   1  445.96   43.90
  33   3  -1  393.36   38.70
 -33   3   1  482.55   46.20
  31  -3  -1  517.35   37.80
 -31  -3   1  540.95   40.00
  31  -3  -1  509.65   37.70
 -31  -3   1  469.05   40.30
 -31   3   1  569.54   46.00
 -31   3   1  495.25   45.80
  31   3  -1  523.45   41.90
 -31   3   1  536.75   36.10
  29  -3  -1  128.09   22.30
  29  -3  -1  148.59   20.30
 -29  -3   1  151.28   26.60
 -29  -3   1  161.08   24.60
 -29   3   1  118.29   23.80
 -29   3   1  152.18   17.40
 -29   3   1  150.88   20.10
  29   3  -1  186.08   28.70
 -29   3   1  131.99   20.50
 -29   3   1  197.68   32.00
  27  -3  -1    5.60   13.20
  27  -3  -1   23.00   17.50
 -27  -3   1   32.20   24.10
 -27  -3   1   -9.20   11.10
 -27  -3   1   12.90   18.80
  27  -3  -1   -4.40   21.40
 -27  -3   1   35.50   22.10
 -27   3   1   -3.70   23.50
 -27   3   1  -13.50   11.80
 -27   3   1   19.20   11.90
  27   3  -1   18.60   20.40
 -27   3   1   -0.40   14.10
 -27   3   1    5.20   16.50
  25  -3  -1   12.60   16.30
 -25  -3   1   34.60   11.40
  25  -3  -1   49.20   14.80
 -25  -3   1   42.00   22.90
  25  -3  -1   58.09   21.60
 -25  -3   1   26.20   14.30
 -25   3   1   16.30   22.30
 -25   3   1   25.00   11.60
 -25   3   1   13.70   13.50
 -25   3   1   92.19   20.40
  25   3  -1   20.40   19.00
 -25   3   1   33.80   14.50
  23  -3  -1  577.84   32.40
  23  -3  -1  512.85   31.60
  23  -3  -1  417.16   27.00
 -23  -3   1  487.15   31.80
 -23  -3   1  562.24   40.90
 -23  -3   1  490.65   26.60
 -23   3   1  507.75   29.10
 -23   3   1  483.75   28.40
 -23   3   1  546.75   40.40
  23   3  -1  540.05   34.70
 -23   3   1  495.95   26.10
  23   3  -1  590.84   37.40
 -23   3   1  587.64   41.70
 -21  -3   1  858.51   40.90
 -21  -3   1  848.32   53.39
  21  -3  -1  937.11   37.30
 -21  -3   1  920.91   34.90
  21  -3  -1  947.51   38.10
 -21  -3   1  962.00   43.00
  21  -3  -1  951.40   39.40
 -21  -3   1  988.20   44.30
  21   3  -1  945.61   43.20
  21   3  -1 1022.30   60.39
 -21   3   1  967.40   47.50
 -21   3   1 1040.70   38.30
 -21   3   1  953.30   49.40
  21   3  -1  998.30   44.30
 -21   3   1  944.81   37.00
 -21   3   1  947.21   36.70
 -21   3   1  866.81   34.40
  19  -3  -1  404.86   23.80
  19  -3  -1  366.36   23.70
 -19  -3   1  300.67   23.10
  19  -3  -1  311.47   27.60
 -19  -3   1  365.86   25.10
 -19  -3   1  406.46   30.30
  19  -3  -1  329.37   21.70
 -19  -3   1  324.17   23.00
 -19  -3   1  329.17   33.60
 -19   3   1  369.26   22.50
 -19   3   1  339.47   26.30
 -19   3   1  380.46   18.90
 -19   3   1  356.46   24.70
  19   3  -1  340.87   31.50
 -19   3   1  416.66   32.80
 -19   3   1  326.17   19.90
  19   3  -1  332.77   26.40
  19   3  -1  298.77   27.40
  19   3  -1  334.97   24.60
 -17  -3   1 1663.33   65.99
 -17  -3   1 1643.94   55.99
  17  -3  -1 1690.83   51.09
  17  -3  -1 1677.33   58.29
  17  -3  -1 1775.32   52.49
 -17  -3   1 1775.32   58.09
  17  -3  -1 1770.72   50.99
 -17  -3   1 1700.83   52.79
 -17  -3   1 1703.23   58.79
 -17   3   1 1796.32   60.59
 -17   3   1 1704.13   49.70
 -17   3   1 1710.93   58.89
  17   3  -1 1741.93   69.39
  17   3  -1 1738.53   57.59
 -17   3   1 1730.03   53.19
 -17   3   1 1672.93   49.10
 -17   3   1 1734.93   50.89
  17   3  -1 1796.52   60.59
  17   3  -1 1615.84   55.69
  15  -3  -1 1338.97   41.10
 -15  -3   1 1371.96   44.40
 -15  -3   1 1463.95   48.50
  15  -3  -1 1376.46   41.30
  15  -3  -1 1331.67   49.40
 -15  -3   1 1437.06   49.20
  15  -3  -1 1402.06   42.90
 -15  -3   1 1403.66   47.50
  15  -3  -1 1370.46   49.60
 -15  -3   1 1356.16   57.39
 -15   3   1 1319.97   40.10
  15   3  -1 1369.26   50.29
  15   3  -1 1365.46   46.80
 -15   3   1 1404.46   41.90
 -15   3   1 1405.76   49.99
 -15   3   1 1398.16   44.90
  15   3  -1 1377.46   46.60
 -15   3   1 1478.25   49.50
  15   3  -1 1317.07   58.49
 -15   3   1 1364.46   41.40
  13  -3  -1  841.62   29.50
 -13  -3   1  886.01   35.90
  13  -3  -1  825.52   29.40
  13  -3  -1  879.91   37.50
  13  -3  -1  785.52   34.40
 -13  -3   1  859.71   34.40
 -13  -3   1  930.31   38.00
 -13  -3   1  905.81   45.50
  13  -3  -1  882.01   29.40
 -13  -3   1  844.12   32.70
  13   3  -1  841.72   31.70
 -13   3   1  882.71   28.70
  13   3  -1  819.92   37.40
 -13   3   1  927.51   38.90
 -13   3   1  824.02   39.00
  13   3  -1  847.92   33.00
 -13   3   1  864.51   27.50
 -13   3   1  828.72   33.00
  13   3  -1  972.60   47.70
  13   3  -1  902.61   34.20
 -11  -3   1   39.00   14.40
  11  -3  -1   46.80    8.00
 -11  -3   1   41.40   11.20
  11  -3  -1   27.30   13.70
 -11  -3   1   52.09   18.80
  11  -3  -1   46.00   12.90
  11  -3  -1   25.10    8.40
 -11  -3   1   46.40   11.90
  11  -3  -1   57.49   14.10
 -11  -3   1   36.20   11.00
  11  -3  -1   43.70    7.80
 -11   3   1   48.70   14.90
 -11   3   1   44.70   12.60
  11   3  -1   43.40   11.70
  11   3  -1   45.50    9.30
 -11   3   1   45.10    7.90
 -11   3   1   33.20   13.90
  11   3  -1   35.70   11.40
  11   3  -1   43.70   13.90
  11   3  -1   21.90   18.60
 -11   3   1   41.80    6.50
  -9  -3   1  247.28   18.90
   9  -3  -1  207.18   12.20
  -9  -3   1  214.78   16.50
   9  -3  -1  246.58   19.70
  -9  -3   1  232.58   18.90
  -9  -3   1  199.78   22.50
  -9  -3   1  205.28   16.20
   9  -3  -1  214.28   14.80
   9  -3  -1  254.97   19.30
   9  -3  -1  215.38   11.50
   9  -3  -1  224.08   17.30
   9   3  -1  192.28   24.20
   9   3  -1  262.17   18.80
   9   3  -1  235.38   17.00
  -9   3   1  218.28   11.90
  -9   3   1  223.78   19.40
  -9   3   1  234.78   18.00
  -9   3   1  207.18   10.40
  -9   3   1  255.17   19.20
   9   3  -1  255.37   19.50
   9   3  -1  239.28   18.10
   7  -3  -1   34.00    5.80
  -7  -3   1   35.50   13.60
  -7  -3   1   45.40   10.80
   7  -3  -1   34.50   12.90
   7  -3  -1   42.70   10.40
  -7  -3   1   29.00   12.80
   7  -3  -1   28.30   12.60
  -7  -3   1   63.59   10.60
  -7  -3   1   37.60   13.20
   7  -3  -1   53.89    8.90
   7  -3  -1   39.20    5.40
   7   3  -1   40.60    7.70
  -7   3   1   43.60   10.40
   7   3  -1   39.90    5.70
   7   3  -1   40.80    9.40
  -7   3   1   39.90    5.60
   7   3  -1   47.90   13.70
  -7   3   1   31.20    9.70
   7   3  -1   32.40    7.70
   7   3  -1   42.00   12.80
   5  -3  -1  166.58   11.90
   5  -3  -1  179.38    9.90
   5  -3  -1  177.58    9.50
   5  -3  -1  172.58   17.80
  -5  -3   1  178.78   13.90
   5  -3  -1  150.78   16.10
  -5  -3   1  160.28   14.00
   5  -3  -1  183.58   17.10
  -5  -3   1  157.78   16.20
  -5  -3   1  179.48   17.90
  -5  -3   1  162.48   15.60
  -5   3   1  121.29   17.20
   5   3  -1  167.98   15.40
  -5   3   1  168.48   14.60
  -5   3   1  188.18    9.50
   5   3  -1  164.08   13.90
   5   3  -1  198.28   13.90
   5   3  -1  161.58   17.00
  -3  -3   1   -4.70   13.70
   3  -3  -1    0.90    4.30
   3  -3  -1    5.70   10.20
   3  -3  -1   -2.30    5.90
  -3  -3   1   -4.10    7.10
  -3  -3   1  -11.10   10.90
   3  -3  -1    5.20   12.40
  -3  -3   1   -3.90    7.10
   3  -3  -1    2.00    5.10
  -3  -3   1   -8.10   12.60
   3  -3  -1    0.00   10.90
   3  -3  -1    8.50    7.10
  -3   3   1    5.60   12.30
  -3   3   1    6.50    4.30
   3   3  -1    2.60   12.80
  -3   3   1    5.80    6.90
  -3   3   1    1.30    4.10
   3   3  -1  -12.30    9.70
   3   3  -1    3.20    5.80
   3   3  -1    5.80    5.50
  -1  -3   1  239.88   16.70
  -1  -3   1  265.47   20.90
   1  -3  -1  244.58   11.90
  -1  -3   1  252.27   15.10
   1  -3  -1  254.37   12.20
  -1  -3   1  244.28   15.30
  -1  -3   1  208.48   16.70
   1  -3  -1  245.08   16.40
   1  -3  -1  229.98   11.40
  -1  -3   1  234.18   19.70
   1  -3  -1  247.78   19.00
   1  -3  -1  226.88   14.30
   1  -3  -1  268.67   20.00
  -1   3   1  246.68   19.30
  -1   3   1  254.37   12.10
  -1   3   1  243.28   11.20
  -1   3   1  244.18   15.60
   1   3  -1  248.18   18.40
  -1   3   1  254.27   15.70
   1   3  -1  229.88   14.30
   1   3  -1  251.47   18.40
   1   3  -1  232.68   15.10
   1  -3   1  271.37   18.80
  -1  -3  -1  226.98   13.10
   1  -3   1  252.67   17.90
   1  -3   1  225.58   14.20
  -1  -3  -1  274.07   20.40
  -1  -3  -1  247.88   12.90
   1  -3   1  248.38   17.30
   1  -3   1  248.38   13.40
  -1  -3  -1  265.37   16.90
   1  -3   1  300.47   21.20
  -1   3  -1  241.18   17.10
  -1   3  -1  241.88   18.60
   1   3   1  224.58   12.70
   1   3   1  241.48    9.80
   1   3   1  241.98   16.00
   1   3   1  241.48   17.00
  -1   3  -1  233.38   10.30
   1   3   1  213.58   16.90
  -1   3  -1  226.08   14.30
   1   3   1  236.08   13.10
  -1   3  -1  237.28   13.80
  -3  -3  -1 1349.96   38.60
  -3  -3  -1 1370.16   44.20
   3  -3   1 1395.56   38.30
   3  -3   1 1316.47   44.90
  -3  -3  -1 1318.37   42.70
   3  -3   1 1345.07   32.70
   3  -3   1 1322.67   43.60
  -3  -3  -1 1408.46   38.40
   3  -3   1 1338.77   38.80
   3   3   1 1370.16   38.80
  -3   3  -1 1353.56   44.60
   3   3   1 1356.16   37.60
   3   3   1 1306.07   42.60
  -3   3  -1 1338.37   42.40
   3   3   1 1347.47   33.70
   3   3   1 1294.07   43.30
  -3   3  -1 1304.97   37.50
  -3   3  -1 1323.97   38.00
  -5  -3  -1 2735.53   74.69
   5  -3   1 2773.52   75.19
   5  -3   1 2705.63   74.39
  -5  -3  -1 2811.02   71.09
   5  -3   1 2779.32   70.59
  -5  -3  -1 2722.33   70.79
   5  -3   1 2749.23   65.29
   5  -3   1 2736.03   69.49
  -5  -3  -1 2761.32   74.19
   5   3   1 2742.93   74.59
  -5   3  -1 2815.12   69.59
  -5   3  -1 2831.32   75.89
  -5   3  -1 2783.62   69.59
   5   3   1 2828.72   71.09
   5   3   1 2719.43   71.29
   5   3   1 2700.83   74.59
   7  -3   1  926.91   29.60
  -7  -3  -1  882.61   32.00
   7  -3   1  889.01   35.60
  -7  -3  -1  885.11   40.70
   7  -3   1  882.51   22.80
   7  -3   1  871.61   35.60
  -7  -3  -1  848.12   30.80
   7  -3   1  878.01   30.30
  -7  -3  -1  848.92   33.50
  -7  -3  -1  905.21   33.20
  -7   3  -1  851.51   29.00
  -7   3  -1  884.01   35.40
   7   3   1  891.31   35.30
  -7   3  -1  883.71   28.80
   7   3   1  884.81   30.40
   7   3   1  841.02   30.30
  -7   3  -1  875.71   36.40
   9  -3   1 1611.04   38.50
  -9  -3  -1 1617.24   57.39
   9  -3   1 1519.65   49.80
  -9  -3  -1 1587.14   48.70
  -9  -3  -1 1658.53   49.70
   9  -3   1 1633.24   47.40
  -9  -3  -1 1573.64   49.70
   9  -3   1 1608.34   52.29
  -9  -3  -1 1641.34   52.09
   9  -3   1 1570.74   46.10
  -9   3  -1 1611.24   53.79
  -9   3  -1 1507.05   50.69
   9   3   1 1583.24   50.39
  -9   3  -1 1590.94   45.40
  -9   3  -1 1626.04   51.39
   9   3   1 1667.63   49.60
   9   3   1 1627.54   49.50
  -9   3  -1 1631.84   46.60
 -11  -3  -1   44.60   12.50
  11  -3   1   36.70    6.40
 -11  -3  -1   30.20   10.00
  11  -3   1    5.60   14.50
 -11  -3  -1   44.50   16.10
  11  -3   1   24.70   10.50
 -11  -3  -1   31.40    9.20
 -11  -3  -1   42.00   15.20
  11  -3   1   34.00    9.50
  11  -3   1   32.70   11.30
 -11   3  -1  -12.10   14.10
  11   3   1   39.50   10.00
  11   3   1   17.40    8.60
  11   3   1   36.70   11.10
 -11   3  -1   29.00    7.70
 -11   3  -1   35.00   10.90
 -11   3  -1   24.40    8.40
 -11   3  -1   51.79   13.60
  13  -3   1  196.48   13.50
 -13  -3  -1  188.18   18.10
  13  -3   1  173.98   15.40
  13  -3   1  212.08   17.60
 -13  -3  -1  173.78   25.20
 -13  -3  -1  191.98   17.90
 -13  -3  -1  246.48   21.00
 -13  -3  -1  178.88   18.00
  13  -3   1  160.58   17.30
  13   3   1  183.68   18.80
  13   3   1  213.38   18.50
 -13   3  -1  184.68   13.60
 -13   3  -1  201.68   20.20
 -13   3  -1  202.28   11.10
 -13   3  -1  223.38   21.00
 -13   3  -1  243.48   25.00
 -13   3  -1  179.38   16.30
  13   3   1  165.38   20.60
  15  -3   1  474.55   27.50
 -15  -3  -1  457.05   27.80
  15  -3   1  485.25   24.80
 -15  -3  -1  445.56   31.70
 -15  -3  -1  490.05   30.60
 -15  -3  -1  509.15   26.20
  15  -3   1  476.85   20.50
 -15  -3  -1  466.75   33.80
  15  -3   1  519.85   27.90
 -15   3  -1  503.65   24.00
  15   3   1  498.85   33.10
  15   3   1  431.46   25.40
 -15   3  -1  501.85   18.60
 -15   3  -1  461.85   23.20
 -15   3  -1  478.45   28.30
  15   3   1  511.75   27.70
 -15   3  -1  546.95   34.70
 -15   3  -1  475.65   34.60
  17  -3   1 1623.54   51.59
 -17  -3  -1 1540.15   55.59
  17  -3   1 1702.33   55.89
 -17  -3  -1 1646.14   52.49
 -17  -3  -1 1635.04   67.29
  17  -3   1 1665.73   58.89
  17  -3   1 1645.54   47.00
 -17  -3  -1 1718.33   57.29
 -17  -3  -1 1642.74   60.39
 -17   3  -1 1655.73   46.00
 -17   3  -1 1754.12   59.59
 -17   3  -1 1687.13   54.19
 -17   3  -1 1784.82   62.79
  17   3   1 1738.73   56.99
  17   3   1 1566.14   59.39
  17   3   1 1618.54   55.69
 -17   3  -1 1530.45   50.49
 -17   3  -1 1620.44   53.99
  19  -3   1 2348.76   63.49
 -19  -3  -1 2300.77   71.89
 -19  -3  -1 2296.57   68.79
  19  -3   1 2483.35   73.19
 -19  -3  -1 2262.07   79.19
 -19  -3  -1 2329.97   74.19
 -19  -3  -1 2305.47   74.39
  19  -3   1 2227.78   67.99
  19  -3   1 2317.47   80.29
  19   3   1 2163.08   71.89
  19   3   1 2335.77   73.39
 -19   3  -1 2316.97   62.69
 -19   3  -1 2234.28   75.79
 -19   3  -1 2381.26   69.49
 -19   3  -1 2397.66   78.89
 -19   3  -1 2299.17   67.69
 -19   3  -1 2273.47   69.19
 -21  -3  -1 2122.19   71.89
  21  -3   1 2167.98   68.79
  21  -3   1 2082.29   67.09
 -21  -3  -1 2135.89   64.49
 -21  -3  -1 2179.68   76.39
 -21   3  -1 2129.69   68.59
 -21   3  -1 2254.17   78.49
  21   3   1 2149.98   71.59
 -21   3  -1 2041.40   60.49
 -21   3  -1 2139.69   66.29
 -21   3  -1 2343.17   79.69
 -23  -3  -1  912.41   38.10
 -23  -3  -1  900.21   43.70
  23  -3   1  868.01   44.70
 -23  -3  -1  904.21   50.59
  23  -3   1  846.12   40.10
 -23   3  -1  930.91   53.49
 -23   3  -1  892.21   42.10
 -23   3  -1  817.62   45.50
 -23   3  -1  871.61   39.10
 -23   3  -1  828.12   34.50
  23   3   1  926.51   44.30
 -25  -3  -1  216.28   28.90
 -25  -3  -1  210.98   21.10
  25  -3   1  187.88   23.10
  25  -3   1  232.98   27.40
 -25  -3  -1  218.68   32.00
 -25  -3  -1  235.18   26.40
 -25   3  -1  146.49   30.30
 -25   3  -1  207.78   17.70
 -25   3  -1  181.68   23.20
 -25   3  -1  233.88   28.20
  25   3   1  214.58   28.90
 -25   3  -1  242.28   25.20
 -27  -3  -1  -18.80   21.50
  27  -3   1  -23.40   19.00
 -27  -3  -1   12.30   15.00
 -27  -3  -1   44.80   14.70
  27  -3   1    6.90   14.70
 -27   3  -1   18.20   18.50
  27   3   1    0.80   21.80
 -27   3  -1   19.30   10.70
 -27   3  -1   26.10   17.10
 -27   3  -1   -5.00   17.20
 -27   3  -1   30.50   17.20
 -29  -3  -1   19.50   15.00
 -29  -3  -1   44.90   24.00
  29  -3   1  -25.10   19.40
  29   3   1   17.60   23.10
 -29   3  -1  -11.00   16.20
 -29   3  -1    9.20   15.50
 -29   3  -1   19.20   27.10
 -29   3  -1   38.80   19.60
 -31  -3  -1   14.70   17.30
  31  -3   1   -9.20   15.00
 -31  -3  -1   36.30   17.10
 -31   3  -1    5.40   27.40
 -31   3  -1   -2.20   25.10
  31   3   1   -0.70   23.90
  33  -3   1   84.69   26.50
 -33  -3  -1   52.29   20.50
 -33  -3  -1   35.20   25.90
  33   3   1   39.40   19.80
 -33   3  -1   12.50   28.90
 -33   3  -1   34.70   30.60
 -35  -3  -1   54.29   28.90
 -35  -3  -1   48.60   25.00
 -35   3  -1   44.90   29.40
  35   3   1   65.59   22.70
 -35   3  -1   52.59   32.60
 -37  -3  -1   93.09   30.20
 -39  -3  -1   48.30   26.50
 -40  -4   1  -25.30   16.60
 -38  -4   1   12.10   17.70
  36  -4  -1    6.00   22.10
 -36  -4   1   38.20   18.90
 -36  -4   1   56.89   23.10
  36   4  -1   37.30   26.60
 -36   4   1   71.49   31.20
  34  -4  -1  -36.20   18.80
 -34  -4   1   20.40   27.10
 -34  -4   1    6.80   16.50
  34   4  -1    5.20   22.70
 -34   4   1    5.90   27.30
 -34   4   1   32.30   22.00
  32  -4  -1   87.69   23.60
 -32  -4   1    7.90   24.40
 -32  -4   1   59.89   24.00
 -32   4   1   67.39   23.90
 -32   4   1   66.79   27.90
  32   4  -1   41.80   24.60
  30  -4  -1   30.00   18.50
 -30  -4   1   25.90   21.40
  30  -4  -1   26.80   19.30
 -30  -4   1   36.40   20.10
 -30   4   1   15.70   14.00
  30   4  -1   45.40   23.60
 -30   4   1   46.90   21.80
 -30   4   1   98.49   28.80
  28  -4  -1  444.86   31.60
 -28  -4   1  427.56   27.30
 -28  -4   1  423.76   40.20
 -28  -4   1  439.06   38.20
  28  -4  -1  494.55   35.20
 -28   4   1  486.35   31.50
 -28   4   1  405.46   42.10
  28   4  -1  459.85   38.60
 -28   4   1  507.65   43.10
  26  -4  -1  758.22   36.70
 -26  -4   1  761.52   34.80
 -26  -4   1  806.52   47.50
 -26  -4   1  792.32   51.49
  26  -4  -1  830.72   41.90
  26  -4  -1  780.32   40.20
 -26   4   1  745.13   35.40
  26   4  -1  752.72   42.30
 -26   4   1  730.23   53.39
 -26   4   1  764.02   50.69
 -26   4   1  689.53   36.40
 -26   4   1  767.12   33.50
 -24  -4   1  240.38   30.20
  24  -4  -1  198.68   22.60
  24  -4  -1  183.88   19.30
 -24  -4   1  207.88   23.80
 -24  -4   1  229.68   23.30
  24  -4  -1  183.48   19.30
 -24   4   1  201.38   23.60
 -24   4   1  224.28   31.30
 -24   4   1  216.08   18.00
 -24   4   1  236.88   21.00
  24   4  -1  216.38   24.20
 -24   4   1  182.38   30.70
  22  -4  -1  182.88   17.70
  22  -4  -1  238.68   22.10
 -22  -4   1  180.68   24.80
  22  -4  -1  186.88   18.30
 -22  -4   1  203.78   24.50
 -22  -4   1  228.18   21.40
 -22   4   1  194.48   30.10
 -22   4   1  208.48   18.80
  22   4  -1  195.18   24.90
 -22   4   1  209.88   29.20
 -22   4   1  207.48   21.00
 -20  -4   1  396.36   32.80
 -20  -4   1  348.07   28.80
  20  -4  -1  394.26   23.00
  20  -4  -1  385.26   26.00
 -20  -4   1  393.06   26.10
  20  -4  -1  351.86   24.90
 -20  -4   1  356.86   25.40
 -20   4   1  325.97   23.50
 -20   4   1  412.46   32.20
 -20   4   1  355.06   32.70
  20   4  -1  438.16   34.90
  20   4  -1  457.25   32.20
 -20   4   1  340.87   19.90
 -20   4   1  368.56   29.40
 -18  -4   1   58.39   15.10
  18  -4  -1   26.30   17.70
 -18  -4   1   60.09   15.60
  18  -4  -1   48.20   10.40
 -18  -4   1   89.79   27.30
  18  -4  -1   50.89   12.30
 -18  -4   1   57.19   14.80
 -18  -4   1   42.20   16.20
  18  -4  -1   58.99   12.60
 -18   4   1   50.59   19.80
 -18   4   1   50.19    9.40
  18   4  -1   49.50   15.10
 -18   4   1   51.39   18.10
  18   4  -1   38.00   12.40
 -18   4   1   45.80   20.20
  18   4  -1   37.70   18.00
 -18   4   1   76.59   11.40
 -16  -4   1    2.20   12.00
  16  -4  -1    6.50   16.00
  16  -4  -1   -1.90    8.80
 -16  -4   1   20.70   13.30
  16  -4  -1    3.20    7.40
 -16  -4   1   -1.50    9.40
  16  -4  -1    6.20    7.80
  16  -4  -1    4.60   15.70
 -16  -4   1   16.50   22.90
 -16  -4   1  -16.60   15.00
 -16   4   1    1.90    7.30
  16   4  -1   -8.10   11.70
 -16   4   1    6.30    8.00
 -16   4   1   22.40   13.20
 -16   4   1  -12.20   12.50
 -16   4   1    7.10   16.70
  16   4  -1    7.40   13.80
  16   4  -1   -9.00   15.00
 -14  -4   1  365.46   25.90
 -14  -4   1  237.08   29.30
  14  -4  -1  332.17   18.30
 -14  -4   1  336.87   24.00
  14  -4  -1  289.07   25.60
 -14  -4   1  339.77   25.30
 -14  -4   1  315.87   25.60
  14  -4  -1  325.57   17.40
  14  -4  -1  318.67   24.40
  14  -4  -1  308.27   18.90
  14   4  -1  372.46   22.50
 -14   4   1  313.17   24.60
 -14   4   1  301.87   17.60
 -14   4   1  314.97   24.20
  14   4  -1  312.77   23.10
 -14   4   1  300.27   15.50
  14   4  -1  294.47   25.80
 -14   4   1  317.67   28.70
  14   4  -1  352.76   25.10
  12  -4  -1  502.25   28.00
  12  -4  -1  538.85   20.20
 -12  -4   1  556.64   30.30
  12  -4  -1  514.25   21.80
  12  -4  -1  519.45   31.50
 -12  -4   1  522.45   26.10
 -12  -4   1  465.15   26.60
  12  -4  -1  525.25   21.30
 -12  -4   1  470.65   31.00
  12  -4  -1  512.15   30.10
 -12  -4   1  537.05   41.00
 -12   4   1  503.85   19.50
  12   4  -1  530.25   28.30
 -12   4   1  505.05   18.80
 -12   4   1  499.65   30.00
  12   4  -1  529.05   31.40
  12   4  -1  487.95   27.80
  12   4  -1  543.05   28.70
 -12   4   1  516.95   26.90
 -12   4   1  470.15   28.20
 -10  -4   1 1151.68   50.89
  10  -4  -1 1094.79   35.90
 -10  -4   1 1118.79   44.00
  10  -4  -1 1107.29   34.60
  10  -4  -1 1149.19   43.30
  10  -4  -1 1160.98   34.00
  10  -4  -1 1082.99   43.70
  10  -4  -1 1084.39   43.60
  10  -4  -1 1110.79   32.90
 -10  -4   1 1095.09   40.50
 -10  -4   1 1107.99   38.50
 -10  -4   1 1117.49   40.90
 -10   4   1 1117.99   45.00
 -10   4   1 1110.09   34.10
 -10   4   1 1158.88   43.70
  10   4  -1 1141.89   40.90
  10   4  -1 1130.99   43.70
  10   4  -1 1030.70   37.60
 -10   4   1 1135.69   31.40
  10   4  -1 1086.99   39.80
  -8  -4   1  511.55   23.50
   8  -4  -1  573.74   28.10
   8  -4  -1  558.54   31.20
   8  -4  -1  553.14   22.50
  -8  -4   1  555.54   30.60
  -8  -4   1  524.35   36.50
   8  -4  -1  582.54   21.50
  -8  -4   1  504.55   24.30
   8  -4  -1  539.35   19.40
   8  -4  -1  590.54   31.00
  -8  -4   1  597.14   31.00
  -8   4   1  573.84   28.50
  -8   4   1  574.34   31.10
   8   4  -1  540.15   23.70
   8   4  -1  526.05   26.20
   8   4  -1  543.55   16.40
   8   4  -1  617.44   30.10
  -8   4   1  521.45   18.70
   8   4  -1  545.35   29.70
  -6  -4   1   40.90   17.80
   6  -4  -1   26.00   14.50
   6  -4  -1   32.80    6.50
  -6  -4   1   30.40   11.60
  -6  -4   1   30.10   13.60
   6  -4  -1   25.30   14.00
   6  -4  -1   39.30    6.20
   6  -4  -1   42.10    8.30
  -6  -4   1   40.00   10.20
  -6  -4   1   33.10    8.30
   6  -4  -1   42.40   15.40
   6   4  -1   41.90   10.40
  -6   4   1   25.60   15.10
  -6   4   1   35.80    5.70
  -6   4   1   47.60   12.10
   6   4  -1   40.20    8.20
   6   4  -1   41.10   14.60
   6   4  -1   44.70   10.80
   4  -4  -1  879.91   36.70
   4  -4  -1  851.91   26.80
  -4  -4   1  901.41   36.10
  -4  -4   1  886.41   38.50
  -4  -4   1  936.81   31.30
  -4  -4   1  880.01   39.90
   4  -4  -1  894.71   37.70
   4  -4  -1  871.21   36.10
   4  -4  -1  847.92   26.50
  -4  -4   1  905.61   31.30
   4  -4  -1  890.41   28.90
  -4   4   1  902.81   29.30
   4   4  -1  914.11   35.30
   4   4  -1  877.81   33.50
   4   4  -1  860.51   32.00
  -4   4   1  895.31   25.80
  -4   4   1  914.91   27.00
  -4   4   1  889.41   35.30
   4   4  -1  906.41   29.80
   2  -4  -1  399.16   16.80
  -2  -4   1  415.16   20.60
  -2  -4   1  379.36   26.80
   2  -4  -1  382.76   16.50
   2  -4  -1  397.56   18.10
   2  -4  -1  391.76   16.70
   2  -4  -1  362.46   24.90
  -2  -4   1  424.26   25.80
  -2  -4   1  409.96   20.30
   2  -4  -1  385.56   25.70
   2  -4  -1  388.46   27.80
  -2  -4   1  389.16   28.00
  -2  -4   1  366.36   25.40
   2   4  -1  359.96   19.60
  -2   4   1  339.87   26.70
   2   4  -1  352.86   23.20
   2   4  -1  406.76   23.90
  -2   4   1  376.56   19.10
  -2   4   1  398.26   16.60
  -2   4   1  410.06   15.70
   2   4  -1  403.36   19.40
   0  -4   1  715.33   30.00
   0  -4   1  753.62   26.90
   0  -4   1  722.93   27.20
   0  -4   1  765.42   35.60
   0  -4  -1  774.92   24.90
   0  -4   1  721.53   31.00
   0  -4   1  675.83   32.50
   0  -4  -1  750.72   34.40
   0  -4  -1  748.63   25.20
   0  -4  -1  734.13   33.10
   0  -4  -1  747.33   21.70
   0   4   1  693.23   24.80
   0   4   1  725.03   27.60
   0   4   1  661.03   30.80
   0   4  -1  681.43   34.50
   0   4   1  709.73   33.80
   0   4   1  724.73   24.00
   0   4  -1  738.23   26.00
   0   4  -1  707.93   23.00
   0   4  -1  713.43   26.80
   2  -4   1   -1.70   13.10
  -2  -4  -1    5.60   12.50
  -2  -4  -1    8.20    5.20
   2  -4   1   15.40   10.20
  -2  -4  -1   12.90    7.60
   2  -4   1    7.20    7.90
  -2  -4  -1   26.10   10.90
   2  -4   1    7.00    7.40
   2  -4   1   16.80   12.00
   2  -4   1   18.30   15.10
   2   4   1   -2.80    9.50
   2   4   1   26.50   12.00
   2   4   1    6.80    9.90
  -2   4  -1   14.50   13.20
  -2   4  -1   12.40   11.10
  -2   4  -1    9.40    4.80
   2   4   1    0.50    7.00
  -2   4  -1    7.30    5.40
   2   4   1    5.60    6.90
  -4  -4  -1  246.28   14.50
  -4  -4  -1  259.17   19.60
  -4  -4  -1  275.97   22.80
   4  -4   1  277.17   17.10
   4  -4   1  249.68   15.70
   4  -4   1  259.37   23.60
   4  -4   1  284.97   22.50
   4  -4   1  256.37   10.80
  -4  -4  -1  259.27   17.40
  -4   4  -1  244.28   15.40
   4   4   1  243.18   17.00
   4   4   1  235.38   19.70
  -4   4  -1  278.27   15.60
  -4   4  -1  232.18   21.20
   4   4   1  250.77   10.40
  -4   4  -1  298.17   24.90
   4   4   1  257.27   16.80
   4   4   1  259.27   19.60
   6  -4   1  976.60   27.20
   6  -4   1  947.11   37.80
  -6  -4  -1  970.00   33.30
  -6  -4  -1  945.31   40.80
  -6  -4  -1  966.40   39.70
   6  -4   1  989.40   33.40
   6  -4   1  949.51   32.00
  -6  -4  -1  919.91   32.30
   6  -4   1  931.11   39.50
  -6  -4  -1  945.11   36.70
  -6   4  -1  957.50   31.50
  -6   4  -1  970.90   31.70
   6   4   1  966.50   33.90
  -6   4  -1 1011.00   38.70
  -6   4  -1  940.61   40.80
   6   4   1 1001.70   35.00
   6   4   1  904.01   36.00
   6   4   1  986.00   37.20
   8  -4   1   15.10    9.50
   8  -4   1    8.10    8.00
   8  -4   1   -3.60   10.60
  -8  -4  -1   12.50    9.80
  -8  -4  -1   28.30   19.30
  -8  -4  -1   15.40   10.60
   8  -4   1   -0.90    4.30
   8  -4   1    7.40    6.50
  -8  -4  -1   -9.50   13.50
   8  -4   1   -4.00   13.90
  -8  -4  -1   -6.10   13.70
  -8   4  -1   31.10   16.60
  -8   4  -1   -2.60   14.20
   8   4   1   -9.90    8.80
  -8   4  -1   -4.00    7.30
   8   4   1   11.60   10.90
   8   4   1   -2.40   13.40
  -8   4  -1   -3.30    7.30
   8   4   1   -6.70    9.10
  10  -4   1  956.70   41.60
  10  -4   1  889.31   38.40
  10  -4   1  953.10   33.20
 -10  -4  -1  945.21   43.20
  10  -4   1 1011.90   35.30
 -10  -4  -1  948.21   39.70
 -10  -4  -1  949.31   41.40
  10  -4   1  963.40   25.50
 -10  -4  -1  959.40   36.00
 -10  -4  -1  947.61   36.70
  10   4   1  968.90   41.40
 -10   4  -1  963.50   32.30
 -10   4  -1  988.80   38.50
 -10   4  -1  907.31   32.70
 -10   4  -1  969.00   43.40
  10   4   1  924.21   35.40
  10   4   1  972.70   37.50
 -12  -4  -1 2192.78   67.99
 -12  -4  -1 2013.00   62.19
 -12  -4  -1 2138.29   64.99
  12  -4   1 2084.39   67.39
  12  -4   1 2099.19   67.79
 -12  -4  -1 2091.49   64.99
  12  -4   1 2099.39   49.80
  12  -4   1 2210.18   61.99
 -12  -4  -1 2130.99   74.89
  12  -4   1 2057.69   59.39
 -12   4  -1 2088.69   67.89
  12   4   1 2001.50   62.99
  12   4   1 2012.60   67.39
  12   4   1 2112.19   63.19
 -12   4  -1 2039.30   66.89
 -12   4  -1 2040.20   65.69
 -12   4  -1 2075.49   59.39
 -12   4  -1 2034.80   57.99
 -14  -4  -1  502.15   29.70
 -14  -4  -1  465.15   29.50
 -14  -4  -1  516.25   31.40
  14  -4   1  502.25   34.90
  14  -4   1  535.55   24.00
 -14  -4  -1  569.04   30.20
  14  -4   1  536.45   17.50
  14  -4   1  570.74   30.70
  14  -4   1  516.55   28.00
 -14  -4  -1  426.66   34.50
 -14   4  -1  492.35   23.80
  14   4   1  527.65   30.60
 -14   4  -1  498.25   32.30
 -14   4  -1  557.64   36.40
 -14   4  -1  547.95   26.50
  14   4   1  515.65   34.80
  14   4   1  603.94   32.30
 -14   4  -1  588.34   38.20
 -16  -4  -1  374.26   36.70
 -16  -4  -1  349.67   29.40
 -16  -4  -1  409.86   29.90
  16  -4   1  393.96   26.80
 -16  -4  -1  364.46   26.90
  16  -4   1  391.36   17.20
  16  -4   1  381.46   23.40
  16  -4   1  409.06   28.00
 -16  -4  -1  374.16   27.60
 -16   4  -1  373.16   28.80
  16   4   1  425.36   30.60
 -16   4  -1  360.06   21.50
  16   4   1  433.86   29.60
 -16   4  -1  389.86   33.60
 -16   4  -1  372.46   23.60
 -16   4  -1  475.05   34.90
  16   4   1  361.36   24.80
  18  -4   1   55.79   15.80
 -18  -4  -1   20.60   14.80
  18  -4   1   65.29   13.90
  18  -4   1   82.39   10.90
 -18  -4  -1   62.49   20.70
 -18  -4  -1   38.90   12.40
 -18  -4  -1  114.49   20.30
 -18   4  -1   31.70   21.30
 -18   4  -1   50.99   18.00
 -18   4  -1   49.80   13.80
  18   4   1   59.29   19.00
 -18   4  -1  107.49   24.70
 -18   4  -1   65.39   12.40
  20  -4   1   17.10   14.80
 -20  -4  -1    8.60   14.00
  20  -4   1   16.80   12.10
 -20  -4  -1    2.20   11.80
 -20  -4  -1    8.50   14.40
 -20   4  -1   36.70   12.90
 -20   4  -1   12.70   16.70
 -20   4  -1   -0.80   14.80
 -20   4  -1   56.79   23.40
  20   4   1   21.70   18.00
 -22  -4  -1   26.50   21.60
  22  -4   1   35.70   17.80
 -22  -4  -1   42.30   16.00
  22  -4   1   11.70   12.50
 -22  -4  -1   49.30   16.00
 -22   4  -1   23.10   20.70
 -22   4  -1   49.90   25.30
  22   4   1   -0.70   19.00
 -22   4  -1   29.20   14.20
 -22   4  -1   -9.50   15.50
 -22   4  -1   37.60    8.60
  24  -4   1   12.80   17.80
 -24  -4  -1   11.70   13.90
 -24  -4  -1   -3.00   14.00
  24  -4   1    5.50   13.60
 -24  -4  -1    0.40   22.60
 -24   4  -1    8.40   14.80
  24   4   1    8.30   20.20
 -24   4  -1   -5.60   23.60
 -24   4  -1    8.40   24.30
 -24   4  -1   11.20    7.60
 -24   4  -1    0.40   16.10
  26  -4   1  244.58   28.90
 -26  -4  -1  201.68   33.00
 -26  -4  -1  199.98   26.00
 -26  -4  -1  225.48   22.40
 -26   4  -1  238.88   24.90
 -26   4  -1  215.38   24.70
  26   4   1  259.67   28.20
 -26   4  -1  275.37   36.60
 -26   4  -1  238.38   35.10
 -28  -4  -1  514.75   38.40
  28  -4   1  476.85   34.90
 -28  -4  -1  469.25   40.20
 -28  -4  -1  476.35   40.50
 -28   4  -1  459.95   40.80
 -28   4  -1  511.05   41.30
  28   4   1  461.25   37.90
  30  -4   1  -16.60   13.30
 -30  -4  -1   12.50   18.00
 -30  -4  -1   -1.40   15.20
 -30   4  -1  -13.70   19.10
  30   4   1  -28.90   23.40
 -30   4  -1    1.70   19.80
 -32  -4  -1   16.80   16.40
  32  -4   1    5.30   15.70
 -32  -4  -1   -1.90   24.30
 -32   4  -1    9.80   21.40
 -32   4  -1  -60.49   25.70
  32   4   1   17.30   25.60
 -34  -4  -1   -7.10   25.50
  34  -4   1  -12.30   23.30
 -34  -4  -1   39.90   20.80
 -34   4  -1   48.80   29.90
  34   4   1   38.60   26.30
 -36  -4  -1    5.70   18.60
 -37  -5   1  -28.60   22.80
 -35  -5   1    8.80   23.80
  35  -5  -1  -11.10   19.90
 -35   5   1  -16.80   18.50
  35   5  -1   13.80   17.80
 -33  -5   1   21.80   19.50
 -33  -5   1  -16.40   20.70
  33  -5  -1    0.80   19.40
 -33   5   1   -0.50   21.50
 -33   5   1  -11.10   18.40
  33   5  -1   16.30   19.10
  31  -5  -1   66.89   21.20
 -31  -5   1   61.29   25.40
 -31  -5   1   22.10   26.70
  31   5  -1   30.80   18.10
 -31   5   1   66.39   23.60
 -31   5   1   23.30   28.30
 -29  -5   1   53.49   18.90
 -29  -5   1   97.69   28.20
  29  -5  -1   91.59   21.60
 -29   5   1   96.09   19.90
 -29   5   1   42.20   27.00
 -29   5   1   43.20   21.80
  29   5  -1   91.99   20.80
 -27  -5   1   14.20   24.20
  27  -5  -1  -18.80   13.60
 -27  -5   1   -2.80   14.50
 -27  -5   1   13.70   14.50
  27  -5  -1   -3.10   15.40
 -27   5   1    2.10   14.60
 -27   5   1   15.70   24.80
  27   5  -1   -2.40   15.20
 -27   5   1   -0.50   26.10
  25  -5  -1  205.48   19.60
  25  -5  -1  186.68   22.50
 -25  -5   1  230.78   28.80
 -25  -5   1  209.18   26.30
 -25  -5   1  216.28   31.50
 -25   5   1  207.58   32.60
 -25   5   1  267.47   25.80
 -25   5   1  192.88   19.60
 -25   5   1  283.47   37.10
  25   5  -1  212.18   25.20
 -23  -5   1   54.99   21.00
 -23  -5   1   72.69   25.20
  23  -5  -1  127.79   19.20
  23  -5  -1  103.39   15.70
 -23  -5   1  109.09   20.10
  23  -5  -1   62.79   14.00
 -23   5   1   88.39   28.50
 -23   5   1   95.39   20.30
  23   5  -1   88.39   22.90
 -23   5   1   89.59   14.20
 -23   5   1   97.09   27.50
  21  -5  -1  334.47   22.60
 -21  -5   1  298.57   26.70
  21  -5  -1  301.17   22.10
 -21  -5   1  320.07   28.30
  21  -5  -1  310.37   23.90
 -21  -5   1  311.37   31.60
 -21   5   1  297.87   27.50
  21   5  -1  315.87   29.70
 -21   5   1  307.87   19.20
 -21   5   1  290.27   30.30
 -21   5   1  340.27   35.10
 -21   5   1  263.37   21.10
  19  -5  -1  177.28   15.60
 -19  -5   1  233.28   22.20
 -19  -5   1  248.48   26.50
  19  -5  -1  247.78   21.40
 -19  -5   1  201.08   26.10
  19  -5  -1  216.48   17.20
 -19  -5   1  212.18   24.40
 -19   5   1  265.37   30.40
 -19   5   1  208.28   16.40
  19   5  -1  250.17   23.50
 -19   5   1  231.08   16.00
 -19   5   1  215.48   24.80
 -19   5   1  222.98   28.00
  17  -5  -1   26.90    9.00
 -17  -5   1   32.50   18.90
  17  -5  -1   16.90    8.40
 -17  -5   1    4.90   10.90
 -17  -5   1    9.70   13.60
 -17  -5   1   12.60   16.50
  17  -5  -1   28.80   11.10
  17  -5  -1   19.70   14.40
 -17   5   1   27.00   17.80
 -17   5   1   25.00    8.50
 -17   5   1    3.30   18.50
 -17   5   1    9.40    8.30
  17   5  -1   42.90   16.30
 -17   5   1   34.80   15.80
 -15  -5   1   11.30   13.50
  15  -5  -1   18.40    9.60
  15  -5  -1   26.70   12.70
  15  -5  -1   30.50   18.20
 -15  -5   1   27.50   14.00
 -15  -5   1   33.50   14.40
 -15  -5   1  -23.40   15.00
  15  -5  -1   16.40    9.60
  15  -5  -1    3.70   10.30
 -15  -5   1   11.40   25.00
  15  -5  -1   26.30    8.20
 -15   5   1   23.60    7.90
 -15   5   1   17.50   13.70
  15   5  -1   36.80   17.40
 -15   5   1   10.10   12.20
  15   5  -1   21.80   13.30
  15   5  -1   -0.80   13.70
 -15   5   1   16.50    7.20
  15   5  -1   22.50   15.10
 -13  -5   1  141.79   18.00
 -13  -5   1  148.19   22.40
  13  -5  -1  137.29   13.10
 -13  -5   1   89.69   26.50
  13  -5  -1  109.89   17.80
  13  -5  -1   95.09   20.50
  13  -5  -1   98.99   13.00
 -13  -5   1  106.79   20.10
 -13  -5   1  137.09   17.80
  13  -5  -1  101.59   11.60
  13  -5  -1  104.79   11.30
  13  -5  -1  113.09   21.60
 -13   5   1  121.79   21.50
  13   5  -1  105.79   17.20
 -13   5   1  111.09    9.70
  13   5  -1   93.89   10.40
  13   5  -1  124.49   17.70
 -13   5   1  101.99   21.00
  13   5  -1  125.59   20.10
  13   5  -1   84.69   15.80
 -11  -5   1  263.27   21.70
 -11  -5   1  278.57   22.10
  11  -5  -1  280.97   23.90
 -11  -5   1  289.97   25.70
  11  -5  -1  313.17   26.90
 -11  -5   1  286.97   31.00
 -11  -5   1  298.07   23.90
  11  -5  -1  319.67   25.20
  11  -5  -1  275.47   17.60
  11  -5  -1  288.57   15.60
  11  -5  -1  270.27   18.00
  11  -5  -1  273.77   18.00
  11   5  -1  297.77   13.30
  11   5  -1  330.97   27.70
 -11   5   1  340.77   29.60
 -11   5   1  311.47   27.50
 -11   5   1  284.77   13.80
  11   5  -1  254.87   22.10
  11   5  -1  290.87   20.30
  11   5  -1  249.08   21.60
   9  -5  -1  -14.50   14.80
  -9  -5   1    9.50   10.60
   9  -5  -1   -7.90   10.50
   9  -5  -1    1.30    6.50
  -9  -5   1  -14.50   15.00
  -9  -5   1  -16.80   15.60
   9  -5  -1   15.10    9.60
   9  -5  -1   10.70    7.30
  -9  -5   1   -7.20   14.30
  -9  -5   1    8.20    8.50
   9  -5  -1   -6.90   11.70
  -9   5   1   34.80   17.70
   9   5  -1   18.80   14.20
  -9   5   1    2.40   16.40
   9   5  -1    8.70   11.00
  -9   5   1    4.20    6.20
   9   5  -1   -1.00   15.30
   9   5  -1    3.60    7.70
   7  -5  -1  494.25   21.50
   7  -5  -1  456.45   19.10
   7  -5  -1  534.05   29.40
  -7  -5   1  463.95   25.40
   7  -5  -1  479.75   29.00
  -7  -5   1  510.55   32.20
  -7  -5   1  459.55   33.50
   7  -5  -1  490.55   20.40
  -7  -5   1  526.75   32.30
   7  -5  -1  458.15   31.40
   7  -5  -1  461.45   31.60
  -7  -5   1  416.56   25.70
  -7   5   1  473.95   33.40
  -7   5   1  469.75   33.10
   7   5  -1  545.65   33.10
  -7   5   1  480.05   18.40
   7   5  -1  495.65   26.00
   7   5  -1  527.85   26.80
   7   5  -1  509.35   30.40
  -5  -5   1  379.86   29.50
  -5  -5   1  452.05   21.90
   5  -5  -1  414.76   31.90
  -5  -5   1  443.46   31.90
   5  -5  -1  430.36   19.00
   5  -5  -1  430.66   18.40
   5  -5  -1  474.45   27.30
  -5  -5   1  498.35   31.80
  -5  -5   1  459.05   25.00
   5  -5  -1  403.66   26.50
   5  -5  -1  414.56   19.90
   5   5  -1  412.06   28.00
   5   5  -1  443.66   23.30
  -5   5   1  459.85   21.20
  -5   5   1  461.15   32.20
   5   5  -1  444.36   22.50
  -5   5   1  432.36   16.90
   5   5  -1  416.36   27.20
  -5   5   1  425.36   18.80
  -3  -5   1    3.40   14.70
   3  -5  -1   -0.60    6.40
   3  -5  -1   -3.10   13.90
  -3  -5   1   -7.20    8.90
  -3  -5   1   -1.80   10.30
   3  -5  -1    9.90    6.60
   3  -5  -1   -8.40   13.60
  -3  -5   1    9.60   12.60
   3  -5  -1    2.70   16.50
   3  -5  -1   14.10    7.00
  -3  -5   1   -6.60    6.20
  -3  -5   1    7.00   17.90
  -3   5   1   12.50    6.00
   3   5  -1    3.90   17.30
  -3   5   1    3.90    6.50
   3   5  -1   12.70    9.60
  -3   5   1  -10.40   16.90
   3   5  -1   -3.60    9.00
  -3   5   1  -10.20    8.00
   3   5  -1   -1.00    8.70
  -1  -5   1  212.38   18.80
   1  -5  -1  120.99   19.40
  -1  -5   1  155.08   15.00
  -1  -5   1  166.78   17.80
  -1  -5   1  167.58   15.10
   1  -5  -1  179.18   18.20
   1  -5  -1  170.88   13.30
   1  -5  -1  173.68   12.70
  -1  -5   1  184.18   19.90
   1  -5  -1  173.18   19.80
  -1  -5   1  180.48   20.70
   1   5  -1  166.48   14.10
   1   5  -1  170.48   15.40
  -1   5   1  172.38   17.20
   1   5  -1  165.28   18.80
  -1   5   1  180.08   13.30
  -1   5   1  162.48   13.10
   1   5  -1  177.58   20.10
   1   5  -1  182.88   12.90
  -1   5   1  178.48   22.70
  -1   5   1  177.68   15.50
   1  -5   1    1.90    8.40
  -1  -5  -1    2.90    7.70
   1  -5   1  -20.30   12.80
   1  -5   1    6.60   17.70
   1  -5   1  -10.50   14.30
  -1  -5  -1   -2.30   16.80
   1  -5   1    7.10    6.50
   1  -5   1    7.70   14.70
  -1  -5  -1   -0.20    5.40
  -1  -5  -1   15.30   14.80
  -1   5  -1   -0.40    6.60
  -1   5  -1   -4.20   17.70
   1   5   1  -14.00   11.20
   1   5   1   -0.60    7.20
   1   5   1   16.10   13.20
  -1   5  -1  -10.70    7.50
   1   5   1    2.90   10.90
   1   5   1   10.60    8.10
  -1   5  -1    0.70    8.50
  -3  -5  -1  123.69   21.20
  -3  -5  -1   80.79   12.10
   3  -5   1   88.59   18.10
   3  -5   1   93.89   11.90
   3  -5   1  100.19   16.50
   3  -5   1   74.09   18.10
   3  -5   1  104.19   12.80
  -3  -5  -1  100.39   12.10
   3  -5   1  122.39   21.90
  -3  -5  -1   83.39   18.20
   3   5   1  103.59   12.70
  -3   5  -1   70.09   20.60
  -3   5  -1  100.79   19.70
   3   5   1   81.59   13.50
   3   5   1  126.29   12.90
  -3   5  -1   97.89    8.50
   3   5   1  103.89   12.90
  -3   5  -1   73.99   11.10
   3   5   1   64.59   19.00
   5  -5   1  270.37   26.90
   5  -5   1  250.17   24.50
   5  -5   1  238.08   16.80
  -5  -5  -1  276.87   24.00
   5  -5   1  232.08   17.90
  -5  -5  -1  234.28   17.80
  -5  -5  -1  250.57   25.60
   5  -5   1  240.48   18.30
  -5  -5  -1  235.58   26.90
   5  -5   1  215.78   11.10
   5  -5   1  225.68   21.70
  -5  -5  -1  229.98   17.30
   5   5   1  213.58   15.60
  -5   5  -1  229.98   16.20
   5   5   1  212.08   17.90
  -5   5  -1  237.58   21.90
   5   5   1  239.48   20.40
  -5   5  -1  202.88   15.40
  -5   5  -1  264.17   27.40
   5   5   1  259.27   24.90
   7  -5   1   -0.10    8.00
   7  -5   1   11.50    5.50
   7  -5   1  -14.70   15.00
   7  -5   1   20.80   12.40
  -7  -5  -1   16.60    8.60
  -7  -5  -1   17.30   12.60
  -7  -5  -1   27.10   11.00
  -7  -5  -1   11.40   11.50
   7  -5   1    8.10    9.50
  -7  -5  -1    0.60   19.80
   7   5   1   15.70   11.80
  -7   5  -1   11.10   16.50
   7   5   1   14.10   10.70
   7   5   1   18.50   10.50
  -7   5  -1   13.10    8.00
  -7   5  -1   16.20    8.10
   7   5   1   12.70    5.00
  -7   5  -1   20.80   18.60
   7   5   1    8.60   10.70
  -9  -5  -1   -1.50   15.30
   9  -5   1   -2.20   16.00
  -9  -5  -1    3.20    7.40
  -9  -5  -1    6.90    8.50
   9  -5   1    7.10    6.40
   9  -5   1    5.20    8.30
   9  -5   1   -5.20   10.80
  -9  -5  -1   -1.40   11.10
   9  -5   1   10.80    9.80
  -9  -5  -1   28.40   21.70
   9   5   1   -2.60   10.10
   9   5   1    9.50    8.30
  -9   5  -1    5.00    7.80
   9   5   1   16.90   15.40
  -9   5  -1    1.30    7.30
  -9   5  -1    0.00   12.60
  -9   5  -1    3.50   17.10
   9   5   1    9.10   14.60
 -11  -5  -1  473.45   25.70
  11  -5   1  503.65   24.30
 -11  -5  -1  482.75   36.20
  11  -5   1  517.75   30.70
  11  -5   1  514.65   26.50
  11  -5   1  482.35   21.00
 -11  -5  -1  580.44   30.60
 -11  -5  -1  451.85   32.70
  11  -5   1  473.25   30.00
 -11  -5  -1  476.15   33.00
  11  -5   1  515.35   17.60
 -11   5  -1  466.45   22.50
  11   5   1  478.15   26.00
 -11   5  -1  450.95   34.40
 -11   5  -1  536.65   24.20
  11   5   1  474.15   29.20
  11   5   1  514.95   34.30
 -11   5  -1  480.35   35.90
 -13  -5  -1  119.29   21.80
  13  -5   1  137.19   22.10
 -13  -5  -1  107.29   22.60
  13  -5   1  119.79   16.10
  13  -5   1  104.59   21.70
 -13  -5  -1  142.89   21.50
 -13  -5  -1  129.09   17.70
  13  -5   1  115.29    9.10
  13  -5   1  125.89   14.40
 -13  -5  -1  134.19   16.00
 -13   5  -1  112.79   14.00
  13   5   1   90.39   17.60
  13   5   1   91.99   16.70
  13   5   1  106.19   14.80
 -13   5  -1  138.09   14.10
 -13   5  -1  139.49   23.30
 -13   5  -1   98.19   18.70
 -15  -5  -1   23.30   19.10
  15  -5   1    3.30    8.60
 -15  -5  -1  -11.20   14.90
  15  -5   1    6.70    5.10
  15  -5   1    5.20    9.50
 -15  -5  -1   -5.40    9.00
 -15  -5  -1    0.00   14.00
 -15   5  -1   -3.70    7.90
 -15   5  -1   -1.10    9.40
 -15   5  -1   -4.50   18.40
  15   5   1   13.10   11.00
 -15   5  -1   21.30   19.00
  17  -5   1   16.30   13.80
 -17  -5  -1   -4.90   10.50
 -17  -5  -1   -3.20   18.00
 -17  -5  -1  -12.60   12.90
 -17  -5  -1   37.70   17.50
  17  -5   1   10.50   10.50
 -17   5  -1   10.80    9.40
  17   5   1    3.30   11.70
 -17   5  -1    0.80   21.90
 -17   5  -1  -23.30   21.00
 -17   5  -1  -36.10   17.60
 -17   5  -1    8.10   10.50
 -19  -5  -1   59.09   15.90
 -19  -5  -1   41.10   18.10
  19  -5   1   32.60   15.90
 -19  -5  -1   57.59   22.30
  19  -5   1   14.30   11.80
 -19   5  -1   52.79   25.00
 -19   5  -1   17.60   19.50
 -19   5  -1   42.30   12.80
  19   5   1   41.90   15.20
 -19   5  -1   15.60   17.60
 -21  -5  -1   57.19   24.20
 -21  -5  -1   53.19   18.90
 -21  -5  -1   66.89   20.40
  21  -5   1   72.49   18.90
  21  -5   1   73.99   15.50
 -21   5  -1   66.59   21.80
  21   5   1   37.00   16.20
 -21   5  -1   51.69   26.00
 -21   5  -1   96.39   16.20
 -21   5  -1   47.80   26.00
 -23  -5  -1   35.80   22.60
  23  -5   1   20.20   14.00
 -23  -5  -1    8.80   20.50
  23  -5   1   33.50   18.00
 -23  -5  -1   13.90   19.80
 -23   5  -1    7.60   17.80
 -23   5  -1   13.90   24.50
 -23   5  -1    0.50   18.50
  23   5   1   -1.30   14.30
 -23   5  -1    0.30   12.40
 -25  -5  -1  279.07   32.80
 -25  -5  -1  228.18   32.70
  25  -5   1  270.47   28.60
 -25  -5  -1  238.58   26.40
  25   5   1  229.68   27.40
 -25   5  -1  319.87   26.90
 -25   5  -1  241.98   27.20
 -25   5  -1  247.48   36.00
 -25   5  -1  196.58   35.80
  27  -5   1   21.40   19.70
 -27  -5  -1   29.80   22.40
 -27  -5  -1   39.30   26.70
  27   5   1   64.79   24.60
 -27   5  -1   88.29   20.60
 -27   5  -1   39.70   22.30
 -27   5  -1   50.79   22.40
 -29  -5  -1   40.50   27.50
  29  -5   1   -6.00   19.80
 -29  -5  -1   21.90   23.80
  29   5   1   30.30   24.70
 -29   5  -1   56.29   22.60
 -29   5  -1   54.39   23.70
 -29   5  -1   38.00   20.90
 -31  -5  -1   31.60   23.40
 -31  -5  -1  -16.00   25.20
  31  -5   1  -13.70   20.00
 -31  -5  -1   16.40   18.80
 -31   5  -1  -24.50   18.80
 -31   5  -1   20.60   30.60
  31   5   1   26.70   24.60
  33  -5   1   16.40   23.00
 -33  -5  -1  -34.50   16.80
 -33  -5  -1   13.90   23.20
  33   5   1   23.10   28.10
 -33   5  -1   -2.90   20.70
 -35  -5  -1   36.90   28.20
  34  -6  -1  -19.30   18.90
 -34  -6   1   -5.70   16.10
  34   6  -1   26.10   19.60
 -34   6   1   35.50   29.60
  32  -6  -1   -3.40   17.70
 -32  -6   1    7.80   27.10
 -32  -6   1    3.00   17.60
 -32   6   1  -18.80   26.70
 -32   6   1   13.50   31.90
  32   6  -1  -15.20   15.60
  30  -6  -1   23.10   17.80
 -30  -6   1   34.40   18.20
 -30  -6   1   11.30   27.30
  30   6  -1   -4.80   16.40
 -30   6   1   57.49   33.00
 -30   6   1   21.00   20.90
 -28  -6   1   34.20   26.80
  28  -6  -1   53.89   18.50
 -28  -6   1   70.29   25.60
 -28   6   1   58.39   22.40
 -28   6   1   53.49   23.80
  28   6  -1  117.79   22.50
 -28   6   1   94.39   30.20
 -26  -6   1   -2.10   17.30
 -26  -6   1   37.00   25.50
 -26  -6   1   31.80   21.30
  26  -6  -1   16.80   15.70
 -26   6   1   39.00   29.00
 -26   6   1    9.10   24.30
  26   6  -1   19.70   15.80
 -26   6   1   -7.80   17.20
 -24  -6   1   26.20   20.90
  24  -6  -1   28.30   11.60
  24  -6  -1   47.70   15.90
 -24  -6   1   45.30   25.20
 -24  -6   1   31.50   23.60
 -24   6   1   30.70   25.10
 -24   6   1   65.89   21.80
  24   6  -1   40.40   16.10
 -24   6   1   69.29   22.80
 -22  -6   1  -20.70   21.20
  22  -6  -1  -21.10    9.70
 -22  -6   1  -15.90   17.80
  22  -6  -1   -6.70   12.60
  22  -6  -1    7.00    9.80
 -22  -6   1    0.60   12.80
  22   6  -1  -36.60   17.50
 -22   6   1   16.00    8.90
 -22   6   1   -1.60   15.40
 -22   6   1    7.90   19.40
 -20  -6   1  330.47   31.50
 -20  -6   1  289.17   29.90
  20  -6  -1  320.57   22.80
  20  -6  -1  301.47   24.00
  20  -6  -1  294.67   22.50
  20  -6  -1  324.37   21.60
 -20  -6   1  330.27   34.30
 -20   6   1  294.67   30.40
  20   6  -1  377.66   32.90
 -20   6   1  310.67   31.40
  18  -6  -1   40.10   10.80
 -18  -6   1   26.90   20.10
 -18  -6   1   50.39   15.30
  18  -6  -1   35.60   15.50
 -18  -6   1   18.40   22.70
  18  -6  -1   33.00   12.40
 -18  -6   1   41.00   16.50
  18  -6  -1   30.50   10.10
  18   6  -1   27.10   10.60
 -18   6   1   47.00    9.00
 -18   6   1   31.30   20.40
  18   6  -1   19.20   17.80
 -18   6   1   48.40   18.50
 -18   6   1   42.60    8.60
  16  -6  -1  107.69   12.60
 -16  -6   1  114.69   24.00
  16  -6  -1  141.49   15.40
 -16  -6   1   73.79   24.10
 -16  -6   1  132.99   17.40
 -16  -6   1  147.59   21.40
  16  -6  -1  124.19   16.80
  16  -6  -1  105.29   13.20
 -16   6   1  146.59   26.80
  16   6  -1  146.69   22.90
 -16   6   1  141.39   24.80
 -16   6   1  113.99   12.80
  16   6  -1  136.39   12.10
 -16   6   1  104.99   10.30
  16   6  -1  141.89   21.50
  14  -6  -1   61.49   10.20
 -14  -6   1   73.09   17.50
 -14  -6   1   52.79   16.50
 -14  -6   1   58.39   13.20
  14  -6  -1   38.20   10.60
  14  -6  -1   21.70   10.50
  14  -6  -1   43.80   10.60
 -14  -6   1    5.50   19.50
  14   6  -1   80.49   17.60
  14   6  -1   50.29    8.30
  14   6  -1   78.79   20.60
 -14   6   1   37.60   21.00
 -14   6   1   50.29   21.50
 -14   6   1   53.69    8.70
  12  -6  -1   34.00    9.70
  12  -6  -1   26.60    9.00
  12  -6  -1   42.70   21.80
  12  -6  -1   19.50   20.70
 -12  -6   1   20.70   10.70
 -12  -6   1   44.00   21.00
 -12  -6   1   30.70   13.90
  12  -6  -1   36.30   20.10
 -12  -6   1   10.50   18.90
  12  -6  -1   22.40    9.70
 -12  -6   1   19.10   18.70
  12  -6  -1   34.80   11.10
  12   6  -1   32.40   19.70
 -12   6   1   50.39   21.20
  12   6  -1   13.60   13.90
 -12   6   1   30.90    7.90
 -12   6   1   38.30   16.30
  12   6  -1   60.79   19.70
  10  -6  -1   17.20    9.70
 -10  -6   1  -10.80   18.40
 -10  -6   1  -18.70   12.30
 -10  -6   1    9.10   11.80
 -10  -6   1   -1.60   23.60
  10  -6  -1   22.90   13.00
  10  -6  -1   26.40   10.50
 -10  -6   1   10.40    9.00
  10  -6  -1    0.40   14.30
  10  -6  -1   -5.60    6.70
  10  -6  -1  -22.20   10.90
  10   6  -1    8.70   15.70
 -10   6   1   -5.50   18.60
  10   6  -1   -4.70    8.30
  10   6  -1  -20.00   12.00
 -10   6   1   11.70    6.00
  10   6  -1    3.30   11.70
 -10   6   1   -1.90   17.50
   8  -6  -1  164.28   23.40
   8  -6  -1  120.29   21.80
  -8  -6   1  161.18   18.20
  -8  -6   1  135.39   26.90
   8  -6  -1  122.79   14.10
  -8  -6   1  113.39   16.80
  -8  -6   1  151.48   25.40
   8  -6  -1  115.09   23.80
   8  -6  -1  114.59   17.30
   8  -6  -1  148.49   12.60
   8  -6  -1  163.68   13.30
  -8  -6   1  122.79   18.40
  -8   6   1  148.89   12.10
  -8   6   1  142.69   23.20
  -8   6   1  131.49   20.50
   8   6  -1  137.29   20.70
   8   6  -1  137.29   15.80
   8   6  -1  130.29   23.30
   8   6  -1  127.19   16.20
   6  -6  -1    0.30    8.20
   6  -6  -1   -2.00    8.50
   6  -6  -1   -4.90    6.80
  -6  -6   1    2.30   10.60
   6  -6  -1   -3.50   15.80
  -6  -6   1   -8.50   20.40
  -6  -6   1   13.30   12.70
  -6  -6   1  -11.50   12.70
   6  -6  -1    5.50   10.10
  -6  -6   1   -2.60   10.80
   6  -6  -1  -14.20   16.50
   6  -6  -1  -19.50   12.60
   6   6  -1    0.40   10.60
  -6   6   1   18.20   10.40
  -6   6   1   -6.90   18.80
   6   6  -1  -26.00   17.60
   6   6  -1    3.80   10.40
   6   6  -1   22.40   15.20
  -6   6   1   -0.20    7.20
  -6   6   1  -11.20    5.00
   4  -6  -1  258.17   26.50
   4  -6  -1  221.28   16.00
   4  -6  -1  171.18   22.70
   4  -6  -1  246.58   16.00
   4  -6  -1  256.47   28.10
  -4  -6   1  248.68   25.30
  -4  -6   1  234.98   22.40
  -4  -6   1  213.08   19.10
  -4  -6   1  216.68   19.40
   4  -6  -1  240.08   15.80
  -4  -6   1  216.88   27.80
  -4  -6   1  232.38   27.70
  -4   6   1  285.27   29.60
  -4   6   1  232.18   17.10
   4   6  -1  224.18   19.40
   4   6  -1  246.08   27.90
   4   6  -1  241.98   17.70
   4   6  -1  243.18   17.00
  -4   6   1  206.88   13.60
   4   6  -1  249.18   21.90
  -4   6   1  232.58   15.30
   2  -6  -1   84.59    9.60
  -2  -6   1   94.89   16.30
   2  -6  -1   74.49   12.20
  -2  -6   1   76.19   22.70
   2  -6  -1   72.79   21.80
  -2  -6   1   81.59   13.30
   2  -6  -1   83.59   16.30
  -2  -6   1   77.59    5.20
   2  -6  -1   93.09   11.60
   2  -6  -1   62.49   18.80
  -2  -6   1   86.09   13.60
  -2  -6   1   70.89   16.10
  -2  -6   1   93.19   19.40
  -2   6   1   67.69   12.70
  -2   6   1   86.09   21.40
   2   6  -1   96.69   18.60
   2   6  -1   58.89   16.40
   2   6  -1   72.19   11.60
  -2   6   1   82.79   10.90
   2   6  -1   65.29   12.00
   2   6  -1   82.19   13.60
  -2   6   1   77.69    9.90
   0  -6  -1    4.80   16.10
   0  -6  -1   27.70   13.50
   0  -6  -1    7.60    5.90
   0  -6  -1   39.10   16.40
   0  -6  -1  -10.80    7.90
   0  -6   1   22.10   12.40
   0  -6   1    6.30    9.80
   0  -6   1    6.90   14.30
   0  -6   1    4.00    9.70
   0  -6   1   17.20   16.30
   0  -6   1   14.50   12.10
   0   6   1  -12.70   10.40
   0   6   1    2.10   18.00
   0   6  -1   24.80   14.20
   0   6  -1   -4.50    8.30
   0   6   1    3.00    7.60
   0   6  -1    8.40    8.80
   0   6  -1    5.60    9.60
   0   6   1    5.20   14.00
   0   6   1   -4.50    9.60
  -2  -6  -1  265.17   26.10
  -2  -6  -1  201.58   16.80
  -2  -6  -1  222.88   17.50
   2  -6   1  268.27   22.60
   2  -6   1  192.88   17.40
  -2  -6  -1  243.78   25.40
  -2  -6  -1  238.48   26.30
   2  -6   1  252.27   22.90
   2  -6   1  205.28   23.40
   2  -6   1  212.58   17.50
   2  -6   1  229.18   22.80
   2   6   1  226.38   17.90
   2   6   1  234.98   24.30
  -2   6  -1  254.47   18.40
  -2   6  -1  223.68   17.00
  -2   6  -1  208.58   28.00
   2   6   1  235.08   16.90
   2   6   1  229.98   20.00
   2   6   1  224.88   23.70
  -2   6  -1  225.88   14.70
   4  -6   1  388.26   31.10
   4  -6   1  354.36   22.60
  -4  -6  -1  330.47   22.50
  -4  -6  -1  353.86   28.70
  -4  -6  -1  388.66   22.60
   4  -6   1  394.76   33.70
   4  -6   1  398.16   26.50
   4  -6   1  341.47   21.10
   4  -6   1  354.36   29.30
  -4  -6  -1  330.77   27.90
  -4  -6  -1  362.56   29.20
   4   6   1  327.87   30.70
   4   6   1  410.06   23.60
  -4   6  -1  401.16   32.30
  -4   6  -1  393.26   30.10
  -4   6  -1  375.56   21.30
   4   6   1  355.06   19.80
  -4   6  -1  389.06   20.20
   4   6   1  350.86   26.60
   4   6   1  386.86   29.40
   6  -6   1  189.88   25.10
   6  -6   1  200.38   17.70
  -6  -6  -1  241.18   19.60
   6  -6   1  199.08   17.20
  -6  -6  -1  206.78   18.40
  -6  -6  -1  169.18   27.50
  -6  -6  -1  236.98   26.90
   6  -6   1  237.68   26.00
   6  -6   1  196.08   16.60
   6  -6   1  220.68   25.80
  -6  -6  -1  207.28   26.30
   6  -6   1  204.68   22.20
   6   6   1  208.38   26.40
   6   6   1  205.38   18.80
   6   6   1  159.58   21.60
  -6   6  -1  187.88   25.40
   6   6   1  187.98   18.50
  -6   6  -1  224.08   16.80
  -6   6  -1  220.48   27.40
   6   6   1  197.58   18.10
   8  -6   1  165.68   15.70
   8  -6   1  173.28   24.10
  -8  -6  -1  146.99   17.90
   8  -6   1  138.69   10.20
   8  -6   1  126.59   15.20
   8  -6   1  183.48   17.20
  -8  -6  -1  159.58   17.90
  -8  -6  -1  178.58   29.80
  -8  -6  -1  151.78   24.70
  -8  -6  -1  176.28   23.50
   8  -6   1  149.29   23.60
  -8   6  -1  167.38   14.90
  -8   6  -1  166.88   26.60
   8   6   1  132.59   17.10
  -8   6  -1  186.98   25.40
   8   6   1  136.79   24.00
   8   6   1  171.98   20.40
  -8   6  -1  151.58   14.30
   8   6   1  148.09   15.50
 -10  -6  -1  -18.20   24.30
  10  -6   1    5.20   10.60
  10  -6   1   -0.90   11.00
  10  -6   1   12.40   15.00
 -10  -6  -1    5.60   18.30
  10  -6   1   22.20    9.30
  10  -6   1  -11.70    6.90
 -10  -6  -1   11.10   12.20
 -10  -6  -1   -9.50   18.90
 -10  -6  -1    5.60    8.90
 -10   6  -1   10.30   15.20
  10   6   1   -3.40    6.30
  10   6   1   -2.40   12.10
 -10   6  -1    3.70    8.00
 -10   6  -1   -2.10    8.50
 -10   6  -1   20.60   18.70
  10   6   1   -8.00   12.30
  10   6   1    4.70   11.80
  12  -6   1    5.80    6.20
  12  -6   1   -7.10   10.40
  12  -6   1   -0.10    8.40
  12  -6   1    7.30    9.60
 -12  -6  -1  -20.80   17.80
  12  -6   1   -4.60    7.10
 -12  -6  -1   14.60   18.80
 -12  -6  -1    6.90   12.90
 -12  -6  -1  -17.80   11.70
 -12   6  -1    2.60    8.20
 -12   6  -1   -1.80   20.70
 -12   6  -1   -3.90   13.70
  12   6   1   -2.80   13.50
 -12   6  -1    7.50   10.30
 -14  -6  -1    2.60   10.30
  14  -6   1   -2.00   12.00
 -14  -6  -1   15.70   13.40
  14  -6   1   -3.50    5.50
 -14  -6  -1   -6.50   19.90
  14  -6   1   -6.50    8.60
  14  -6   1   -5.30    6.80
 -14  -6  -1   44.70   19.80
  14  -6   1   -9.50    9.70
 -14   6  -1   22.30    9.80
 -14   6  -1   -9.30   20.70
 -14   6  -1    1.40    8.60
  14   6   1  -27.40   13.50
 -14   6  -1   28.90   21.90
  16  -6   1  489.25   30.40
 -16  -6  -1  499.05   30.30
 -16  -6  -1  449.56   36.40
  16  -6   1  444.16   25.00
 -16  -6  -1  485.25   37.40
 -16  -6  -1  482.25   35.00
  16  -6   1  485.75   26.40
 -16   6  -1  475.55   27.80
 -16   6  -1  523.85   41.70
 -16   6  -1  429.16   38.50
  16   6   1  470.35   30.50
  18  -6   1   52.79   16.70
 -18  -6  -1   42.20   19.10
 -18  -6  -1   73.89   21.30
 -18  -6  -1   11.40   21.20
 -18  -6  -1   43.40   21.40
  18  -6   1   55.49   13.60
  18   6   1   72.89   16.60
 -18   6  -1   49.60   13.50
 -18   6  -1   54.59   24.20
 -18   6  -1   71.59   24.90
 -20  -6  -1   -7.10   19.10
  20  -6   1    2.20   11.80
 -20  -6  -1    1.40   22.80
  20  -6   1  -17.10   14.30
 -20  -6  -1  -13.30   17.90
  20   6   1   -5.90   12.40
 -20   6  -1    2.30   10.90
 -20   6  -1   20.00   24.90
 -20   6  -1   12.70   21.40
 -22  -6  -1   54.29   17.90
 -22  -6  -1   63.49   25.50
  22  -6   1   88.29   20.10
 -22   6  -1   73.79   15.30
 -22   6  -1   33.80   20.90
 -22   6  -1   86.09   24.30
  22   6   1   80.89   18.90
  24  -6   1    7.40   17.00
 -24  -6  -1   14.80   23.80
 -24  -6  -1   24.20   15.90
 -24   6  -1   15.70   19.50
 -24   6  -1   24.70   27.50
 -24   6  -1   33.10   27.00
  24   6   1   24.40   21.80
 -26  -6  -1   21.10   16.90
 -26  -6  -1   -6.70   25.10
  26  -6   1    2.60   18.20
 -26   6  -1   20.00   20.80
  26   6   1  -25.40   20.30
 -26   6  -1   18.10   19.00
 -26   6  -1   -3.00   19.70
  28  -6   1   28.90   20.00
 -28  -6  -1   -5.40   24.80
 -28  -6  -1  -20.70   14.50
 -28   6  -1   30.60   30.40
  28   6   1   -9.20   23.30
 -28   6  -1    0.80   18.00
 -28   6  -1   -1.50   26.30
  30  -6   1   -6.00   20.10
 -30  -6  -1   19.00   26.70
 -30  -6  -1   -6.30   15.90
  30   6   1  -17.00   22.80
 -30   6  -1   23.50   28.70
 -30   6  -1   -4.80   30.20
  32  -6   1  173.38   28.80
 -32  -6  -1  161.58   28.20
  32   6   1  147.99   32.40
  33  -7  -1   64.09   22.50
  33   7  -1   92.59   30.20
 -31  -7   1  213.68   29.60
  31  -7  -1  105.69   26.10
 -31   7   1  164.98   35.70
  31   7  -1  143.09   32.10
 -29  -7   1  -20.40   21.00
  29  -7  -1   -1.80   15.40
 -29  -7   1   10.00   19.60
  29   7  -1  -13.70   23.40
 -29   7   1   12.40   27.40
 -29   7   1   38.20   19.80
  27  -7  -1    1.00   15.00
 -27  -7   1  -13.00   19.40
 -27  -7   1   20.40   26.90
 -27   7   1   -3.60   25.80
  27   7  -1    0.50   22.00
 -27   7   1  -12.60   19.20
 -25  -7   1    3.80   25.40
 -25  -7   1    0.00   20.30
  25  -7  -1    2.90   13.50
  25   7  -1    7.40   21.10
 -25   7   1  -22.80   25.70
 -25   7   1    6.70   19.60
  23  -7  -1  562.74   33.40
 -23  -7   1  610.64   42.00
 -23  -7   1  619.04   40.00
  23   7  -1  636.94   40.10
 -23   7   1  540.25   42.70
 -23   7   1  507.25   46.30
 -21  -7   1  545.55   40.80
  21  -7  -1  517.55   27.90
  21  -7  -1  542.25   33.70
 -21  -7   1  532.25   42.70
  21   7  -1  539.45   36.10
 -21   7   1  501.45   43.40
 -21   7   1  544.25   43.50
  19  -7  -1  479.05   27.40
  19  -7  -1  396.46   28.70
  19  -7  -1  407.66   22.50
 -19  -7   1  432.96   35.50
  19  -7  -1  417.26   26.70
 -19  -7   1  446.76   40.30
  19   7  -1  434.06   35.10
 -19   7   1  460.15   40.00
  19   7  -1  419.66   21.80
 -19   7   1  433.76   41.10
  17  -7  -1  573.34   31.20
 -17  -7   1  638.34   39.50
 -17  -7   1  731.13   48.60
  17  -7  -1  668.83   32.10
  17  -7  -1  583.04   28.50
  17  -7  -1  670.33   28.60
 -17  -7   1  604.34   35.70
 -17   7   1  600.34   24.50
  17   7  -1  633.84   40.30
 -17   7   1  635.44   45.40
  17   7  -1  612.54   41.90
 -17   7   1  552.54   45.10
  17   7  -1  589.84   22.40
  15  -7  -1  468.55   25.50
 -15  -7   1  568.04   36.60
  15  -7  -1  500.75   25.80
  15  -7  -1  499.45   24.80
 -15  -7   1  466.55   34.10
 -15  -7   1  495.65   37.00
  15  -7  -1  519.45   28.10
 -15   7   1  485.25   42.00
 -15   7   1  474.65   40.10
  15   7  -1  535.15   36.10
  15   7  -1  552.54   40.80
  13  -7  -1   54.09   13.20
 -13  -7   1  111.19   26.30
 -13  -7   1   43.20   17.10
 -13  -7   1   61.29   17.20
  13  -7  -1   61.59   12.10
  13  -7  -1   63.29   11.80
  13  -7  -1   63.79   10.80
 -13   7   1   72.09   20.40
 -13   7   1   98.79   21.70
  13   7  -1   66.49   23.70
  13   7  -1   73.19   17.90
 -13   7   1   54.69    9.40
  11  -7  -1   14.90   10.60
  11  -7  -1    4.50    7.70
 -11  -7   1    6.50   10.40
  11  -7  -1   15.30    9.00
 -11  -7   1    0.70    9.30
  11  -7  -1   20.70   20.00
 -11  -7   1   11.20   21.00
 -11   7   1    8.20   20.50
  11   7  -1  -14.40   13.40
 -11   7   1    3.30   21.60
  11   7  -1   14.50   14.10
 -11   7   1   -0.70    7.20
  -9  -7   1  -12.20    8.30
   9  -7  -1   16.10    9.90
   9  -7  -1    4.80    8.70
   9  -7  -1  -38.10   16.80
   9  -7  -1   -0.20    9.90
  -9  -7   1    6.10   12.60
  -9  -7   1   22.90   15.70
  -9  -7   1   -9.80   25.70
  -9   7   1   20.20    8.10
   9   7  -1    1.20   12.80
  -9   7   1  -17.10   19.40
   9   7  -1   -7.90   20.30
  -9   7   1   -9.40   21.30
   7  -7  -1   15.90   12.30
  -7  -7   1    4.80   12.10
   7  -7  -1   11.20    8.30
  -7  -7   1    2.40   19.30
   7  -7  -1    9.40   18.90
   7  -7  -1    0.60    8.30
  -7  -7   1   14.60    9.80
  -7  -7   1   68.69   26.10
   7   7  -1   26.90   21.60
  -7   7   1   25.50   23.00
  -7   7   1   18.30    7.90
   7   7  -1   13.30    8.90
  -7   7   1   30.20    9.30
  -5  -7   1  196.48   27.40
  -5  -7   1  196.68   29.30
   5  -7  -1  222.08   17.20
   5  -7  -1  253.77   28.10
  -5  -7   1  223.28   20.90
   5  -7  -1  234.78   17.40
  -5  -7   1  213.28   20.90
   5  -7  -1  232.38   17.60
  -5  -7   1  190.28   27.00
   5   7  -1  238.98   20.10
  -5   7   1  197.28   25.30
  -5   7   1  218.68   16.60
  -5   7   1  218.68   14.70
   5   7  -1  248.68   21.60
   5   7  -1  286.97   21.40
   5   7  -1  231.68   26.80
  -5   7   1  223.28   18.80
  -3  -7   1  252.17   21.70
   3  -7  -1  256.27   18.70
  -3  -7   1  232.58   23.90
   3  -7  -1  231.28   17.40
   3  -7  -1  246.48   18.30
  -3  -7   1  228.28   29.60
  -3  -7   1  238.68   20.90
   3  -7  -1  223.38   28.10
  -3  -7   1  209.08   26.30
   3   7  -1  235.98   30.50
   3   7  -1  231.48   19.20
  -3   7   1  220.08   16.30
   3   7  -1  226.88   20.20
  -3   7   1  208.88   25.30
   3   7  -1  247.18   21.50
  -3   7   1  222.78   18.60
  -3   7   1  224.18   17.10
   1  -7  -1  339.67   30.90
   1  -7  -1  263.87   14.30
  -1  -7   1  262.37   28.90
  -1  -7   1  284.87   30.20
  -1  -7   1  261.17   12.10
   1  -7  -1  259.97   19.50
  -1  -7   1  281.07   22.00
  -1  -7   1  269.17   21.60
   1  -7  -1  290.07   20.20
  -1  -7   1  321.57   30.60
   1   7  -1  305.97   22.00
  -1   7   1  295.07   21.60
   1   7  -1  306.37   33.30
   1   7  -1  290.07   21.20
  -1   7   1  258.87   19.30
  -1   7   1  283.17   31.40
  -1   7   1  289.17   18.20
   1   7  -1  299.47   18.50
   1  -7   1  198.98   18.80
  -1  -7  -1  265.47   29.30
  -1  -7  -1  223.28   17.20
   1  -7   1  191.78   18.70
  -1  -7  -1  180.58   28.00
   1  -7   1  183.68   13.30
   1  -7   1  178.48   22.40
   1  -7   1  186.38   21.10
  -1   7  -1  223.78   31.10
  -1   7  -1  223.18   15.80
   1   7   1  210.48   28.80
   1   7   1  201.08   17.80
  -1   7  -1  239.28   18.10
  -1   7  -1  243.88   19.60
   1   7   1  227.38   18.50
   1   7   1  208.48   21.90
   3  -7   1  131.29   14.30
   3  -7   1  185.08   25.80
  -3  -7  -1  155.78   17.10
   3  -7   1  145.09   16.90
   3  -7   1  114.59   20.70
  -3  -7  -1  115.19   26.90
  -3  -7  -1  138.89   20.60
  -3  -7  -1  143.69   16.80
   3   7   1  166.98   16.00
   3   7   1  107.29   21.00
  -3   7  -1  168.28   12.70
  -3   7  -1  121.69   15.40
   3   7   1  136.69   19.10
  -3   7  -1  148.69   23.30
   3   7   1  110.69   15.10
  -3   7  -1  143.99   15.60
   5  -7   1  923.41   40.30
  -5  -7  -1  929.21   36.70
   5  -7   1  954.00   37.60
  -5  -7  -1  891.01   48.00
  -5  -7  -1  885.21   54.69
   5  -7   1  873.41   35.60
   5  -7   1  929.01   44.80
  -5  -7  -1  947.51   38.90
   5   7   1  922.61   39.00
  -5   7  -1  986.50   53.59
   5   7   1  942.71   37.10
  -5   7  -1  918.21   49.70
   5   7   1  935.41   42.20
  -5   7  -1  904.91   34.70
  -5   7  -1  908.01   33.90
   5   7   1  918.21   45.80
  -7  -7  -1  298.07   23.80
   7  -7   1  317.77   22.00
   7  -7   1  299.37   22.90
  -7  -7  -1  294.47   30.90
   7  -7   1  337.97   29.00
  -7  -7  -1  297.17   21.30
   7  -7   1  301.47   23.90
  -7   7  -1  300.67   19.70
   7   7   1  340.47   24.60
  -7   7  -1  272.07   19.90
   7   7   1  350.16   28.30
   7   7   1  308.37   33.30
  -7   7  -1  326.87   35.40
  -7   7  -1  306.07   32.40
  -9  -7  -1   95.09   16.40
   9  -7   1   89.59   19.50
  -9  -7  -1   96.99   17.70
  -9  -7  -1   60.69   23.60
   9  -7   1   89.99   16.50
   9  -7   1   78.19   13.30
   9  -7   1   72.09   14.50
   9   7   1  114.09   17.80
  -9   7  -1   92.49   27.00
  -9   7  -1   66.89   19.00
   9   7   1   90.69   20.60
  -9   7  -1   98.79   13.20
   9   7   1   71.19   23.60
  11  -7   1  111.79   14.20
  11  -7   1  142.49   16.10
  11  -7   1  122.29   10.40
 -11  -7  -1  137.59   20.70
 -11  -7  -1  119.49   19.90
  11  -7   1  141.39   18.00
 -11  -7  -1  131.29   21.60
  11   7   1  142.89   25.90
 -11   7  -1  138.99   28.70
 -11   7  -1  112.99   13.60
  11   7   1  123.59   16.90
 -11   7  -1  119.09   15.40
 -11   7  -1  154.48   29.60
 -13  -7  -1   31.10   23.40
 -13  -7  -1   28.50   15.70
 -13  -7  -1   40.90   16.90
  13  -7   1   28.50   11.70
  13  -7   1   20.20    7.60
  13  -7   1   10.30   10.40
  13  -7   1   18.80    8.80
  13  -7   1   35.90   13.50
 -13   7  -1   48.30   25.30
  13   7   1   31.00   12.70
 -13   7  -1    5.50   11.40
 -13   7  -1   -9.10   14.70
  13   7   1   32.30    7.60
 -15  -7  -1   39.30   18.50
  15  -7   1   22.90    9.30
  15  -7   1   27.20    6.00
 -15  -7  -1   36.10   24.50
 -15  -7  -1   13.40   16.40
  15  -7   1   21.30    7.30
  15  -7   1   48.10   15.50
  15  -7   1   56.39   15.00
 -15   7  -1   13.60   24.00
 -15   7  -1   42.40   27.20
 -15   7  -1   22.90   10.60
  15   7   1   38.20   13.90
  17  -7   1  144.59   14.90
 -17  -7  -1  124.49   22.50
 -17  -7  -1  123.99   27.90
  17  -7   1  117.29   16.90
  17  -7   1  109.39   18.70
 -17  -7  -1  142.89   25.00
 -17   7  -1  136.79   29.30
  17   7   1  155.58   24.20
 -17   7  -1  176.98   31.90
 -17   7  -1  181.68   17.60
 -19  -7  -1   31.80   20.00
  19  -7   1   10.80   15.10
 -19  -7  -1   -7.50   22.20
 -19   7  -1   28.90   24.40
  19   7   1   19.00   18.80
 -19   7  -1  -12.50   25.40
 -19   7  -1   28.00   11.50
  21  -7   1  143.89   21.90
 -21  -7  -1  143.89   25.50
 -21  -7  -1  138.39   26.40
 -21   7  -1  172.98   28.50
 -21   7  -1  128.79   28.80
  21   7   1  135.29   22.50
 -23  -7  -1  357.86   39.10
 -23  -7  -1  374.96   33.90
  23  -7   1  341.17   30.80
 -23   7  -1  275.27   38.20
  23   7   1  358.46   32.30
 -23   7  -1  355.76   41.30
 -25  -7  -1   12.70   25.40
  25  -7   1  -22.60   16.30
 -25  -7  -1    4.30   15.70
 -25   7  -1   29.80   20.60
  25   7   1   -7.20   15.50
 -25   7  -1    2.70   22.10
 -27  -7  -1    3.20   18.90
 -27  -7  -1   23.90   17.00
  27  -7   1   25.40   19.40
  27   7   1   35.00   18.30
 -27   7  -1   10.90   26.00
 -27   7  -1   51.69   31.30
 -29  -7  -1   36.50   19.20
  29  -7   1    0.30   19.30
 -29   7  -1    7.90   28.90
  29   7   1   16.40   24.10
  31  -7   1   18.60   21.10
  31   7   1   15.30   25.40
  32  -8  -1   22.00   18.00
  32   8  -1  -32.20   23.40
  30  -8  -1   -4.30   20.10
  30   8  -1   -8.50   25.00
  28  -8  -1  339.77   30.70
 -28  -8   1  298.57   35.60
 -28  -8   1  300.57   33.30
  28   8  -1  290.97   36.80
 -28   8   1  264.77   33.30
 -28   8   1  303.27   43.30
 -26  -8   1  427.26   45.10
 -26  -8   1  466.85   42.30
  26  -8  -1  379.16   29.60
 -26   8   1  403.46   39.40
 -26   8   1  442.16   43.50
  26   8  -1  453.85   41.70
  24  -8  -1   74.49   18.80
 -24  -8   1   77.89   30.10
 -24  -8   1   99.89   26.20
 -24   8   1  112.09   27.20
  24   8  -1  124.89   26.80
 -24   8   1   93.09   32.70
 -22  -8   1  313.37   34.10
  22  -8  -1  390.86   27.40
 -22  -8   1  347.57   35.60
 -22   8   1  394.46   43.60
  22   8  -1  328.47   34.80
 -22   8   1  393.26   38.70
 -20  -8   1  257.67   27.20
 -20  -8   1  219.38   33.80
  20  -8  -1  221.08   22.50
  20   8  -1  223.68   29.00
 -20   8   1  207.28   30.30
 -20   8   1  232.48   29.10
  18  -8  -1   27.10   13.20
  18  -8  -1   36.30   12.60
 -18  -8   1   52.29   19.80
 -18  -8   1   50.49   26.00
  18   8  -1   38.40   20.80
 -18   8   1   49.30   20.10
 -18   8   1   64.89   21.50
 -16  -8   1    5.20   16.30
  16  -8  -1   17.10   12.60
 -16  -8   1    4.30   12.00
  16  -8  -1   15.40   11.30
 -16  -8   1   14.10   24.20
 -16   8   1   42.70   19.10
  16   8  -1    8.40   17.40
 -16   8   1   -8.50    6.90
 -16   8   1    6.10   25.20
  16   8  -1   20.00   22.40
  14  -8  -1   21.40   22.30
 -14  -8   1  -14.70    9.40
  14  -8  -1   -8.20   11.00
  14  -8  -1   -6.40   11.40
 -14  -8   1    2.90   16.80
 -14  -8   1    4.10   23.80
  14  -8  -1   -2.80   10.20
  14  -8  -1   -7.20    8.20
 -14   8   1    0.60   24.40
 -14   8   1   -2.80    7.20
 -14   8   1   24.70   23.50
  14   8  -1   19.90   23.20
  14   8  -1   -5.90   11.20
  12  -8  -1  122.69   14.10
 -12  -8   1  134.79   24.00
 -12  -8   1  173.78   23.20
  12  -8  -1  135.69   19.90
 -12  -8   1  107.89   20.80
  12  -8  -1  114.49   14.80
  12  -8  -1  182.78   18.10
  12  -8  -1  171.98   29.90
 -12   8   1  179.88   27.10
  12   8  -1  182.68   31.70
  12   8  -1  137.89   21.60
 -12   8   1  136.29   30.10
  10  -8  -1  345.07   23.90
 -10  -8   1  371.26   29.70
  10  -8  -1  398.16   27.90
  10  -8  -1  376.36   23.00
 -10  -8   1  426.46   32.10
  10  -8  -1  401.06   39.00
 -10  -8   1  380.46   37.80
 -10   8   1  355.56   19.90
 -10   8   1  390.96   39.70
  10   8  -1  424.96   36.90
  10   8  -1  418.56   31.10
   8  -8  -1   61.59   13.50
   8  -8  -1   32.30   12.10
   8  -8  -1   84.09   25.60
   8  -8  -1   48.30   11.70
  -8  -8   1   68.29   16.90
  -8  -8   1   36.60   23.70
  -8   8   1   58.19   10.00
   8   8  -1   48.40   17.50
   8   8  -1   72.39   16.70
  -8   8   1   89.79   27.40
   8   8  -1   66.09   26.60
   6  -8  -1    6.00   22.20
   6  -8  -1   27.80   10.70
   6  -8  -1   29.40   10.30
   6  -8  -1   41.10   11.10
  -6  -8   1   34.60   15.50
  -6  -8   1   50.39   23.80
  -6  -8   1   -1.10   13.80
   6   8  -1   38.90   15.90
  -6   8   1   63.39   26.40
   6   8  -1   24.20   13.20
  -6   8   1   20.70   10.50
  -6   8   1   57.59   13.60
   6   8  -1   22.70   24.60
  -6   8   1   22.00    9.10
  -4  -8   1   77.29   27.40
   4  -8  -1   60.29   12.50
   4  -8  -1   65.89   11.40
   4  -8  -1   37.70   13.60
  -4  -8   1   65.29   18.70
   4  -8  -1   81.49   24.40
  -4  -8   1   52.79   15.30
  -4  -8   1   69.79   16.10
  -4   8   1   75.09   13.20
  -4   8   1   65.69   13.40
   4   8  -1   44.60   16.40
   4   8  -1   42.70   13.50
  -4   8   1   62.89   11.60
  -4   8   1   37.50   25.80
   4   8  -1   63.09   26.20
  -2  -8   1   91.19   17.00
   2  -8  -1  113.39   26.90
   2  -8  -1  116.49   10.90
  -2  -8   1  124.39   28.20
   2  -8  -1  102.19   15.10
  -2  -8   1  130.99   18.40
   2  -8  -1  115.79   15.30
  -2  -8   1  145.89   26.50
   2  -8  -1  154.68   28.20
  -2   8   1  102.79   12.70
  -2   8   1  111.19   28.40
   2   8  -1  128.99   16.30
  -2   8   1  125.69   16.70
   2   8  -1   91.29   28.90
  -2   8   1  107.99   14.20
   2   8  -1   93.99   16.30
   0  -8   1    1.60    5.80
   0  -8  -1    8.40   10.90
   0  -8  -1   22.70   16.20
   0  -8  -1  -18.50   23.00
   0  -8   1   -4.80   22.10
   0  -8  -1   24.10   11.60
   0  -8   1   10.40   12.60
   0  -8   1  -25.40   20.20
   0  -8   1   13.00   12.40
   0   8   1   -0.30   15.70
   0   8   1   13.40    9.90
   0   8   1    9.60   17.10
   0   8  -1   -1.40   10.20
   0   8  -1   17.50    9.30
   0   8  -1    3.60   23.90
  -2  -8  -1  -41.00   23.60
   2  -8   1   36.40   16.60
   2  -8   1  -26.30   19.80
  -2  -8  -1    0.20   11.60
   2  -8   1  -14.80   10.70
   2  -8   1    5.10   11.90
  -2  -8  -1    3.50    8.20
   2  -8   1    2.60    7.80
  -2  -8  -1  -17.60   20.20
   2   8   1   -9.50    9.80
  -2   8  -1  -48.00   23.40
  -2   8  -1  -19.60    9.00
   2   8   1   10.00   14.80
  -2   8  -1   -2.40    8.80
   2   8   1   31.20   17.60
  -4  -8  -1   20.40   23.50
   4  -8   1   16.10   19.40
   4  -8   1    7.70   11.70
   4  -8   1    7.10   15.20
  -4  -8  -1    9.00   11.70
   4  -8   1   38.20   12.70
  -4  -8  -1   17.50   13.10
   4   8   1   -8.80   16.00
  -4   8  -1   27.90   19.90
  -4   8  -1   13.30    9.80
   4   8   1   25.70   16.50
   4   8   1   25.20   11.80
   6  -8   1   -0.60   16.90
  -6  -8  -1   12.80   13.10
   6  -8   1   13.70   12.10
  -6  -8  -1   -8.00   20.90
  -6  -8  -1   19.50   14.00
   6  -8   1  -10.20   15.10
   6  -8   1    5.60   11.30
   6   8   1   10.00   18.20
  -6   8  -1    4.00   25.50
   6   8   1    3.60   12.60
  -6   8  -1    2.60    9.00
   6   8   1   24.30   18.00
   8  -8   1  106.09   16.60
  -8  -8  -1  101.19   21.90
  -8  -8  -1  103.59   19.10
   8  -8   1  122.79   26.20
   8  -8   1   56.39   20.70
  -8  -8  -1  108.59   18.70
   8  -8   1   96.49   15.20
  -8   8  -1   66.39   13.70
   8   8   1  112.49   24.10
  -8   8  -1   75.79   22.20
   8   8   1   62.19   17.20
  -8   8  -1   77.19   21.00
   8   8   1  147.19   29.00
 -10  -8  -1 1323.67   53.19
  10  -8   1 1254.97   48.80
 -10  -8  -1 1125.29   49.80
  10  -8   1 1290.57   46.40
  10  -8   1 1263.57   62.99
 -10  -8  -1 1191.28   62.19
  10   8   1 1249.07   52.19
  10   8   1 1354.76   63.49
 -10   8  -1 1211.08   64.79
  10   8   1 1223.58   50.69
 -10   8  -1 1364.96   65.79
 -10   8  -1 1199.58   42.00
 -12  -8  -1 1072.49   46.70
  12  -8   1 1018.10   41.70
  12  -8   1 1120.09   44.90
 -12  -8  -1 1015.40   47.70
  12  -8   1 1127.79   55.99
  12  -8   1 1100.49   36.80
 -12  -8  -1 1087.59   59.79
  12   8   1 1119.39   49.20
 -12   8  -1  983.80   54.79
 -12   8  -1 1123.89   62.39
 -14  -8  -1 1234.88   55.59
  14  -8   1 1251.67   38.00
  14  -8   1 1362.66   52.19
 -14  -8  -1 1232.38   64.19
 -14  -8  -1 1336.97   55.29
  14   8   1 1328.77   55.59
 -14   8  -1 1281.07   66.89
 -14   8  -1 1276.87   66.79
  16  -8   1  330.67   26.80
 -16  -8  -1  325.17   31.40
 -16  -8  -1  338.67   38.20
  16   8   1  286.27   29.40
 -16   8  -1  313.97   39.40
 -16   8  -1  339.97   38.90
  18  -8   1   72.49   17.30
 -18  -8  -1   64.79   27.00
 -18  -8  -1   54.39   21.40
  18   8   1  100.69   23.10
 -18   8  -1   69.29   30.60
 -18   8  -1   19.60   27.10
 -20  -8  -1   35.20   20.10
  20  -8   1  -30.30   13.20
 -20  -8  -1   -4.50   12.70
 -20   8  -1   -1.40   18.50
 -20   8  -1   12.00   23.70
  20   8   1    5.90   19.10
  22  -8   1   18.90   16.30
 -22  -8  -1   26.60   17.40
 -22  -8  -1   48.60   28.20
  22   8   1    8.10   21.40
 -22   8  -1   -4.80   26.70
 -22   8  -1   23.10   26.80
  24  -8   1   -1.70   15.80
 -24  -8  -1   -0.80   26.80
 -24  -8  -1    8.70   16.20
  24   8   1   52.09   23.90
 -24   8  -1    2.20   25.50
 -24   8  -1   25.20   29.20
 -26  -8  -1  278.47   40.40
  26  -8   1  280.17   30.00
 -26  -8  -1  285.37   33.60
 -26   8  -1  340.47   39.90
 -26   8  -1  296.77   37.20
  26   8   1  327.17   38.40
  28  -8   1   76.69   22.30
  28   8   1  122.59   29.80
  30   8   1   94.89   24.00
  29  -9  -1    8.80   15.00
  29   9  -1   39.20   27.30
  27  -9  -1    9.20   17.40
  27   9  -1   11.80   24.50
 -27   9   1   44.20   24.30
  25  -9  -1   46.70   14.80
 -25   9   1   69.59   27.10
 -25   9   1    7.40   30.40
  25   9  -1   44.30   24.40
  23  -9  -1  277.17   25.00
 -23  -9   1  280.67   34.60
 -23  -9   1  284.37   30.80
  23   9  -1  340.87   37.70
 -23   9   1  335.87   39.10
 -23   9   1  332.07   43.30
  21  -9  -1  259.27   23.90
 -21  -9   1  272.77   33.30
 -21  -9   1  222.28   37.40
 -21   9   1  298.67   36.70
  21   9  -1  324.37   34.40
 -21   9   1  306.67   37.70
 -19  -9   1   91.59   24.20
 -19  -9   1   58.49   28.70
  19  -9  -1   88.39   17.30
  19   9  -1   73.79   23.50
 -19   9   1   34.10   26.70
 -19   9   1   72.89   25.20
 -17  -9   1  384.36   41.30
  17  -9  -1  358.96   41.60
  17  -9  -1  431.36   26.10
 -17  -9   1  501.35   39.90
 -17   9   1  428.66   41.90
 -17   9   1  441.86   43.80
  17   9  -1  437.66   41.80
  17   9  -1  401.16   34.90
  15  -9  -1  423.16   42.50
  15  -9  -1  417.66   28.00
 -15  -9   1  412.06   35.20
 -15  -9   1  416.36   41.90
  15   9  -1  530.25   37.90
 -15   9   1  349.77   40.40
  15   9  -1  505.25   44.90
 -15   9   1  337.47   37.20
 -13  -9   1  390.36   33.40
  13  -9  -1  458.15   28.00
 -13  -9   1  466.65   35.60
  13  -9  -1  393.16   37.30
 -13  -9   1  485.65   43.40
  13  -9  -1  390.36   30.70
  13   9  -1  473.35   43.70
  13   9  -1  467.35   31.90
 -13   9   1  470.85   45.50
  11  -9  -1   62.09   18.40
  11  -9  -1   54.19   12.40
 -11  -9   1  110.89   28.40
 -11  -9   1   99.89   20.90
  11  -9  -1   67.99   28.00
  11   9  -1   74.89   22.30
  11   9  -1   84.09   19.50
  11   9  -1   53.89   27.90
 -11   9   1   67.79   29.40
   9  -9  -1   78.69   15.00
  -9  -9   1   61.99   19.00
   9  -9  -1   65.09   22.00
   9  -9  -1   68.09   16.80
  -9  -9   1   88.99   19.50
   9  -9  -1  119.69   28.70
  -9  -9   1   92.09   28.30
   9   9  -1   84.69   18.20
   9   9  -1   47.80   19.40
   9   9  -1   69.39   22.40
  -9   9   1   73.29   22.80
  -7  -9   1   81.09   27.40
  -7  -9   1   63.79   18.60
   7  -9  -1   60.89   12.90
  -7  -9   1   61.89   18.40
   7  -9  -1   25.60   21.80
   7  -9  -1   96.49   22.30
   7  -9  -1   39.80   13.40
   7   9  -1   61.59   21.90
  -7   9   1   60.69   28.70
   7   9  -1   73.59   16.60
  -7   9   1   54.69    9.60
   7   9  -1   65.89   18.20
   5  -9  -1  118.79   28.40
   5  -9  -1  105.39   14.70
  -5  -9   1   98.89   19.50
   5  -9  -1  101.79   26.20
   5  -9  -1  132.59   18.10
  -5  -9   1  110.09   19.70
  -5  -9   1  109.29   28.10
   5   9  -1   92.59   17.30
  -5   9   1  112.09   16.30
   5   9  -1   64.09   19.20
   5   9  -1  123.79   25.30
  -5   9   1  107.09   13.40
  -5   9   1   79.49   23.60
  -3  -9   1   23.10   13.80
   3  -9  -1    2.40   10.80
   3  -9  -1  -15.50   23.70
   3  -9  -1   -9.90   23.60
  -3  -9   1   10.10   24.10
   3  -9  -1  -15.30    9.70
  -3  -9   1    6.00   10.20
   3  -9  -1    1.30    8.90
   3   9  -1   -2.30   11.60
  -3   9   1    3.40    8.60
  -3   9   1   13.90   12.30
   3   9  -1  -10.30   17.60
  -3   9   1   39.40   26.90
   3   9  -1   23.20   12.70
  -1  -9   1    4.90    9.70
   1  -9  -1  -11.70   11.60
  -1  -9   1  -15.60   11.70
   1  -9  -1  -14.20   23.30
  -1  -9   1  -41.50   22.20
   1  -9  -1  -16.00   10.60
  -1  -9   1  -54.79   24.40
   1   9  -1    7.40   11.40
   1   9  -1  -19.60   11.50
   1   9  -1   -9.40   24.60
  -1   9   1   -2.80   15.20
  -1   9   1  -21.00   25.20
  -1   9   1    5.80   11.50
  -1  -9  -1   13.70   13.00
   1  -9   1  -22.90   11.70
  -1  -9  -1    3.40   12.60
  -1  -9  -1   28.90   24.20
   1  -9   1  -17.40   23.70
   1  -9   1    1.10    6.70
   1  -9   1  -39.10   22.10
   1  -9   1   16.40   12.80
  -1   9  -1  -17.60   25.40
   1   9   1  -21.20   24.90
   1   9   1   12.50   10.30
  -1   9  -1   -1.00   13.00
  -1   9  -1   -0.70    9.80
   1   9   1    7.20   14.30
   3  -9   1  155.78   27.20
  -3  -9  -1  232.08   34.50
  -3  -9  -1  207.68   22.20
   3  -9   1  239.38   22.60
   3  -9   1  248.98   34.40
   3  -9   1  242.68   22.70
  -3  -9  -1  213.58   22.50
   3  -9   1  196.28   15.70
   3   9   1  249.68   21.10
  -3   9  -1  237.38   36.70
  -3   9  -1  215.18   16.10
   3   9   1  184.38   29.90
  -3   9  -1  170.58   17.50
   3   9   1  208.48   26.40
   5  -9   1  545.55   32.10
   5  -9   1  537.35   27.70
   5  -9   1  583.14   47.00
  -5  -9  -1  548.05   33.90
  -5  -9  -1  583.04   41.60
   5   9   1  605.54   43.30
  -5   9  -1  491.95   47.40
   5   9   1  522.45   31.00
  -5   9  -1  523.15   27.20
   5   9   1  531.85   37.50
   7  -9   1  225.38   25.20
  -7  -9  -1  260.47   25.90
  -7  -9  -1  229.58   29.70
  -7  -9  -1  246.28   25.20
   7  -9   1  258.37   23.10
   7  -9   1  217.18   28.80
   7   9   1  223.58   31.20
  -7   9  -1  218.38   17.90
  -7   9  -1  200.58   36.50
   7   9   1  275.47   24.30
   7   9   1  215.38   28.10
  -9  -9  -1  289.07   27.80
  -9  -9  -1  247.98   31.20
   9  -9   1  238.78   22.60
   9  -9   1  228.48   35.20
   9   9   1  224.58   31.30
  -9   9  -1  249.68   37.70
   9   9   1  266.77   25.10
   9   9   1  310.97   31.60
 -11  -9  -1   19.50   19.00
 -11  -9  -1   21.60   17.90
  11  -9   1   42.30   26.20
  11  -9   1   37.90   14.40
 -11   9  -1   33.80   20.20
  11   9   1   31.20   25.60
  11   9   1   31.40   16.80
  11   9   1   11.70   23.40
 -11   9  -1    5.30   26.10
 -13  -9  -1  -15.50   16.60
  13  -9   1   -6.80   24.70
 -13  -9  -1   -3.00   17.60
  13  -9   1   16.60   13.20
 -13   9  -1   12.00   27.40
 -13   9  -1   19.40   20.00
  13   9   1  -10.00   15.00
  13   9   1  -39.80   22.10
 -15  -9  -1   10.70   14.10
 -15  -9  -1   34.30   27.90
  15  -9   1   63.29   16.10
  15  -9   1   67.89   27.20
  15   9   1   23.00   25.90
  15   9   1   42.70   19.60
 -15   9  -1   31.20   28.50
 -15   9  -1   77.69   32.60
 -17  -9  -1  298.27   33.50
  17  -9   1  222.68   23.70
 -17  -9  -1  247.78   36.70
 -17   9  -1  204.68   38.20
 -17   9  -1  289.67   39.80
  17   9   1  270.97   30.70
 -19  -9  -1  446.16   44.60
 -19  -9  -1  479.55   40.90
  19  -9   1  482.25   33.60
 -19   9  -1  458.05   47.00
 -19   9  -1  354.96   43.40
  19   9   1  412.66   37.30
  21  -9   1  152.78   21.80
 -21  -9  -1  193.28   30.00
 -21  -9  -1  239.88   32.60
 -21   9  -1  228.88   37.50
 -21   9  -1  144.89   30.70
  21   9   1  166.78   30.00
  23  -9   1   83.69   20.40
  23   9   1   55.49   19.00
 -23   9  -1   83.09   30.40
  25  -9   1   85.09   19.80
  25   9   1   62.99   20.10
 -25   9  -1  102.09   30.90
  27  -9   1  -13.30   21.40
 -27   9  -1   73.49   40.70
  27   9   1  -11.00   24.00
  26 -10  -1   33.50   28.10
 -26  10   1   13.00   24.70
  24 -10  -1   19.80   16.00
 -24  10   1   54.29   28.50
  22 -10  -1   19.10   14.00
 -22  10   1  111.59   30.10
  20 -10  -1    8.70   20.60
 -20 -10   1   24.20   21.00
  20 -10  -1   34.10   15.10
 -20  10   1   58.69   28.20
 -20  10   1   64.89   32.60
  20  10  -1  -33.20   28.00
  18 -10  -1  141.79   28.30
  18 -10  -1  135.89   19.00
 -18 -10   1  140.69   33.60
 -18 -10   1  114.59   27.00
 -18  10   1  203.58   36.20
 -18  10   1  135.59   35.60
  18  10  -1  153.78   26.90
 -16 -10   1  150.18   34.70
  16 -10  -1  149.49   34.80
  16 -10  -1  174.98   18.40
 -16 -10   1  117.49   21.60
  16  10  -1  173.58   26.00
 -16  10   1  206.18   35.50
  16  10  -1  175.08   34.70
  16  10  -1  150.48   29.30
  14 -10  -1  130.49   31.80
 -14 -10   1  174.08   35.20
 -14 -10   1  129.69   25.40
  14 -10  -1  107.99   15.40
  14  10  -1   71.29   21.00
  14  10  -1  125.19   27.00
 -14  10   1   91.49   31.60
  14  10  -1  161.68   33.60
 -12 -10   1  176.48   26.70
  12 -10  -1  173.98   35.20
  12 -10  -1  180.68   19.50
 -12 -10   1  207.28   35.60
 -12  10   1  225.18   37.90
  12  10  -1  163.18   28.70
  12  10  -1  172.98   35.10
  12  10  -1  180.98   24.70
  10 -10  -1   51.09   14.70
 -10 -10   1   51.49   20.00
  10 -10  -1   42.00   27.90
 -10 -10   1   22.30   20.00
  10  10  -1   23.00   28.00
 -10  10   1   23.70   21.10
  10  10  -1   51.99   20.60
  10  10  -1   43.50   17.20
  -8 -10   1   34.80   18.10
   8 -10  -1   56.69   15.30
   8 -10  -1   24.20   28.10
  -8 -10   1   50.59   22.30
   8  10  -1   40.80   18.10
  -8  10   1   49.60   29.30
   8  10  -1   30.40   12.20
   8  10  -1   69.39   29.50
  -6 -10   1   25.00   17.40
   6 -10  -1   18.30   14.40
   6 -10  -1   29.40   27.60
  -6 -10   1   -2.90   24.40
   6  10  -1   50.89   29.60
   6  10  -1    7.20   13.10
  -6  10   1  -28.60   26.30
   6  10  -1    9.70   14.10
  -4 -10   1   63.09   17.90
   4 -10  -1   26.50   20.00
   4 -10  -1   59.59   16.70
  -4 -10   1   36.60   28.30
   4  10  -1   77.59   30.30
   4  10  -1   49.99   14.90
  -4  10   1   52.09   13.20
  -4  10   1   71.49   30.50
   2 -10  -1   39.00   14.40
   2 -10  -1  -10.40   25.20
  -2 -10   1   25.00   15.90
  -2 -10   1   12.10   26.10
   2  10  -1   33.70   13.90
  -2  10   1   46.60   22.50
  -2  10   1   36.50   15.40
   2  10  -1   36.70   28.60
   0 -10   1    7.70   14.10
   0 -10  -1   24.80   27.10
   0 -10   1   40.90   26.60
   0 -10  -1    7.00   13.40
   0  10   1    1.70   25.70
   0  10  -1    2.40   10.50
   0  10   1   14.30   16.30
   0  10  -1  -11.80   18.30
   2 -10   1   -1.80   16.40
   2 -10   1   31.90   28.20
  -2 -10  -1   11.80   14.30
  -2 -10  -1   28.50   26.70
  -2  10  -1  -19.80   26.70
   2  10   1   -1.30   14.30
   2  10   1  -10.20   26.60
  -4 -10  -1  -41.80   24.40
   4 -10   1   -1.60   13.20
   4 -10   1   22.90   19.50
  -4 -10  -1   -2.60   14.00
  -4  10  -1  -14.00   19.10
   4  10   1   48.80   28.00
   4  10   1   30.80   17.40
   6 -10   1   33.10   15.00
  -6 -10  -1    4.20   15.60
   6 -10   1   31.50   26.30
  -6 -10  -1   -1.30   27.50
  -6  10  -1    1.40   28.60
   6  10   1   19.00   20.10
   6  10   1   12.40   17.80
   8 -10   1   77.79   17.20
  -8 -10  -1   66.29   28.60
   8 -10   1   83.29   24.50
  -8 -10  -1  103.19   20.70
  -8  10  -1   80.29   25.30
   8  10   1  115.99   25.40
   8  10   1   70.99   24.20
 -10 -10  -1    8.80   19.50
  10 -10   1   48.20   15.30
 -10 -10  -1   61.79   20.70
  10 -10   1   36.50   27.30
 -10  10  -1   93.69   32.90
  10  10   1   53.69   24.20
  10  10   1   49.90   23.00
  12 -10   1  150.98   20.20
  12 -10   1  154.88   34.80
 -12 -10  -1   87.39   33.40
 -12 -10  -1  141.29   25.10
  12  10   1  133.59   30.00
 -12  10  -1  216.98   37.90
 -14 -10  -1   71.29   22.80
  14 -10   1   49.50   15.80
  14 -10   1    8.80   19.90
 -14 -10  -1   24.90   30.10
  14  10   1   52.49   28.30
 -14  10  -1   67.79   31.20
 -14  10  -1   36.10   21.30
 -16 -10  -1   12.70   20.10
  16 -10   1   -8.20   26.00
 -16 -10  -1  -49.60   24.20
  16 -10   1   10.40   13.60
 -16  10  -1   54.49   31.40
 -16  10  -1   28.90   22.60
  16  10   1  -13.10   26.80
 -18 -10  -1   -7.30   19.50
  18 -10   1   18.80   29.90
 -18 -10  -1   11.60   16.80
  18 -10   1   49.10   16.60
 -18  10  -1   39.80   33.30
 -18  10  -1   22.90   29.20
  18  10   1    6.80   20.20
  20 -10   1   57.49   20.50
  20  10   1   34.80   30.50
 -20  10  -1   -2.60   28.70
  22 -10   1   -8.40   13.80
 -22  10  -1  -13.80   26.70
  24 -10   1   16.50   20.10
 -24  10  -1   63.59   24.00
 -23  11   1   56.19   32.90
  23  11  -1   10.70   29.20
 -21  11   1   81.19   28.20
  21  11  -1   29.20   30.80
  19 -11  -1  -16.40   12.40
 -19  11   1   24.60   27.90
  19  11  -1  -48.80   24.00
  17 -11  -1    9.50   10.60
  17  11  -1   -2.80   24.70
 -17  11   1    1.00   26.80
  15 -11  -1   27.60   12.20
 -15  11   1   37.90   29.20
  15  11  -1   28.80   29.70
  15  11  -1  -34.90   21.40
  13 -11  -1    8.70   21.80
 -13 -11   1   -1.50   19.50
 -13 -11   1    3.10   29.20
  13 -11  -1   -3.20   10.10
  13  11  -1  -28.50   20.00
  13  11  -1   13.60   30.00
 -13  11   1   -6.90   28.40
  11 -11  -1   50.19   33.00
 -11 -11   1   96.69   33.60
  11 -11  -1   65.59   16.20
 -11 -11   1   61.79   22.50
  11  11  -1   72.39   23.50
  11  11  -1   89.79   33.90
 -11  11   1  106.49   27.20
  -9 -11   1   48.60   20.70
  -9 -11   1   41.40   31.40
   9 -11  -1   56.09   16.20
   9 -11  -1  101.59   34.10
   9  11  -1   88.69   34.80
  -9  11   1  139.49   35.10
   7 -11  -1   17.90   12.70
   7 -11  -1   20.40   22.40
  -7 -11   1   10.30   17.40
  -7 -11   1   19.60   28.40
  -7  11   1  110.79   35.40
   7  11  -1   66.49   31.90
  -5 -11   1   69.79   25.30
   5 -11  -1   -3.50   29.10
   5 -11  -1   57.19   15.50
  -5 -11   1   51.89   19.20
   5  11  -1   44.70   24.50
  -5  11   1   57.69   25.20
  -3 -11   1   30.40   30.70
   3 -11  -1   53.89   15.60
  -3 -11   1   38.60   17.70
   3 -11  -1   67.49   30.80
  -3  11   1   58.19   32.20
   3  11  -1   78.99   33.40
   1 -11  -1  161.38   36.40
  -1 -11   1  134.59   21.10
   1 -11  -1  122.89   19.00
  -1 -11   1  125.19   34.60
  -1  11   1  135.49   37.10
   1  11  -1  154.98   37.10
   1 -11   1   13.10   20.20
  -1 -11  -1   20.30   29.30
  -1 -11  -1   33.10   15.40
   1 -11   1   33.80   16.90
  -1  11  -1   34.20   23.90
   1  11   1   14.30   30.40
  -3 -11  -1   17.10   29.80
   3 -11   1    7.50   28.20
   3 -11   1   18.40   15.40
  -3 -11  -1    6.80   15.20
  -3  11  -1   32.80   30.20
   3  11   1   64.59   33.10
  -5 -11  -1  -26.00   27.60
  -5 -11  -1  -32.40   13.50
   5 -11   1   -0.80   13.30
   5 -11   1   21.50   29.60
   5  11   1    8.50   20.20
  -5  11  -1   13.90   22.50
   5  11   1    9.60   29.40
  -7 -11  -1   -3.60   16.70
  -7 -11  -1  -11.00   27.90
   7 -11   1   14.40   14.60
   7 -11   1  -39.30   25.60
   7  11   1   27.70   19.70
  -7  11  -1   31.70   32.00
   7  11   1   21.20   29.20
  -9 -11  -1   -4.90   28.50
   9 -11   1   -0.30   13.10
  -9 -11  -1    0.30   18.20
   9 -11   1   10.60   20.80
   9  11   1   32.60   21.40
  -9  11  -1   37.40   31.60
   9  11   1    3.70   19.60
  11 -11   1  117.59   19.30
 -11 -11  -1  135.29   29.40
  11 -11   1   70.89   31.60
 -11 -11  -1  129.59   25.50
  11  11   1  125.69   28.20
 -11  11  -1  160.68   31.30
  13 -11   1  -10.80   13.00
 -13 -11  -1    6.70   23.60
 -13  11  -1   19.40   22.30
  13  11   1  -41.40   22.50
  15 -11   1   -2.70   16.80
  15  11   1   36.90   28.90
  17 -11   1   -2.50   13.20
  17  11   1   18.50   29.70
  19 -11   1    8.20   18.10
  19  11   1  -31.90   29.40
  21 -11   1   13.30   15.00
  21  11   1  -19.10   25.10
  14 -12  -1  -16.60   21.90
  12 -12  -1   69.19   14.90
  10 -12  -1   38.10   15.90
   8 -12  -1    7.00   11.90
  -6 -12   1  161.98   31.50
   6 -12  -1  169.18   20.40
  -4 -12   1   72.69   21.40
   4 -12  -1   77.29   19.20
   2 -12  -1   16.70   14.50
  -2 -12   1    4.70   16.60
   0 -12  -1    7.80   14.40
   0 -12   1    4.90   16.00
  -2 -12  -1   24.50   17.50
   2 -12   1   -8.30   14.60
   4 -12   1   42.60   16.80
  -4 -12  -1    1.30   16.40
  -6 -12  -1   43.60   23.60
   6 -12   1   35.00   16.30
   8 -12   1   40.80   16.10
  10 -12   1   39.90   16.10
  12 -12   1   16.90   17.50
  14 -12   1    3.40   13.90
   5 -13  -1   -9.90   14.40
 -42   0   2   70.29   24.30
 -40   0   2  174.18   35.10
 -38   0   2  159.38   28.50
 -38   0   2  230.58   36.40
  38   0  -2  114.59   29.10
 -36   0   2  111.79   30.20
  36   0  -2   92.89   21.20
  36   0  -2   67.39   32.90
 -36   0   2   99.29   24.70
 -36   0   2  169.08   33.50
  34   0  -2   28.40   16.00
  34   0  -2   26.10   29.40
 -34   0   2   27.10   26.10
 -34   0   2   61.69   20.40
  32   0  -2  122.49   20.80
 -32   0   2  105.59   23.00
  32   0  -2  110.59   21.40
 -32   0   2  124.19   23.40
  32   0  -2  122.19   32.10
  30   0  -2   10.80   19.80
 -30   0   2   15.50   22.50
  30   0  -2   37.70   19.70
 -30   0   2   35.50   18.30
  30   0  -2   33.30   16.40
 -28   0   2  133.69   25.00
  28   0  -2  121.29   20.30
 -28   0   2  132.99   26.00
 -28   0   2  145.19   22.10
  28   0  -2  108.59   30.20
  28   0  -2  136.69   23.00
  26   0  -2   85.39   18.00
  26   0  -2  126.99   29.10
 -26   0   2   81.89   18.20
 -26   0   2  108.19   18.80
  26   0  -2   96.49   19.40
 -26   0   2   99.69   18.70
 -24   0   2   11.80   12.70
  24   0  -2   15.30   13.90
 -24   0   2    9.10   17.20
 -24   0   2   -2.00   12.40
  24   0  -2   22.80   13.40
  24   0  -2   -2.80   19.20
  24   0  -2   11.40   23.30
  22   0  -2  100.49   13.90
 -22   0   2   81.29   19.80
 -22   0   2   75.39   14.10
 -22   0   2   81.29   15.10
  22   0  -2   74.09   18.00
  22   0  -2  108.09   16.10
 -22   0   2  101.09   16.40
  22   0  -2  116.39   19.70
 -20   0   2  154.18   17.00
 -20   0   2  146.49   20.30
  20   0  -2  143.89   16.80
 -20   0   2  152.48   16.10
  20   0  -2  185.28   24.70
 -20   0   2  141.39   20.30
  20   0  -2  149.69   15.00
  20   0  -2  136.59   19.30
  18   0  -2 3405.86   95.49
 -18   0   2 3360.76   93.39
 -18   0   2 3364.36   91.79
  18   0  -2 3397.06   91.99
 -18   0   2 3279.07   87.99
  18   0  -2 3240.18   88.29
 -18   0   2 3303.07   88.89
  18   0  -2 3518.75   89.89
  16   0  -2 1825.72   52.59
  16   0  -2 1780.82   54.79
 -16   0   2 1890.81   55.69
  16   0  -2 1818.82   59.39
 -16   0   2 1760.42   57.49
 -16   0   2 1944.41   54.59
 -16   0   2 1853.71   52.99
  16   0  -2 1741.73   52.39
  14   0  -2  699.43   33.90
  14   0  -2  743.93   30.60
 -14   0   2  740.03   27.60
 -14   0   2  729.63   32.00
 -14   0   2  674.23   30.40
 -14   0   2  688.83   25.20
  14   0  -2  728.13   27.40
  14   0  -2  695.33   27.10
 -12   0   2 3217.08   78.29
 -12   0   2 3050.09   80.29
 -12   0   2 3062.69   81.69
  12   0  -2 3027.60   78.89
  12   0  -2 3134.19   78.19
  12   0  -2 3112.19   82.29
  12   0  -2 3122.09   77.39
 -12   0   2 3086.19   77.09
  10   0  -2 2885.41   69.59
 -10   0   2 2848.01   70.19
 -10   0   2 2779.22   73.89
  10   0  -2 2780.62   70.19
 -10   0   2 2818.42   69.79
 -10   0   2 2870.91   72.59
  10   0  -2 2741.63   71.49
  10   0  -2 2892.31   74.29
  -8   0   2 8190.98  187.18
  -8   0   2 8235.28  190.68
  -8   0   2 8183.58  187.38
   8   0  -2 8297.77  187.18
   8   0  -2 8468.75  187.88
   8   0  -2 8193.38  187.98
  -8   0   2 8220.58  188.88
   6   0  -2    3.30    4.20
   6   0  -2    7.00    4.20
   6   0  -2   11.50    6.70
  -6   0   2    4.50    4.00
   6   0  -2    8.30    4.10
   6   0  -2   -2.90    4.30
  -6   0   2    3.20    2.80
  -6   0   2   16.00    5.00
  -6   0   2   15.10    6.40
   4   0  -2 1419.16   36.70
  -4   0   2 1369.76   34.40
   4   0  -2 1426.16   34.50
  -4   0   2 1408.26   36.90
   4   0  -2 1396.96   34.70
  -4   0   2 1429.56   37.00
  -4   0   2 1396.06   34.40
   4   0  -2 1425.56   33.10
   4   0  -2 1406.76   36.60
  -2   0   2   31.80    4.60
   2   0  -2   31.20    4.20
  -2   0   2   36.30    5.30
  -2   0   2   36.80    3.70
   2   0  -2   39.40    5.00
  -2   0   2   32.70    4.50
  -2   0   2   37.90    4.00
   2   0  -2   44.70    4.40
   2   0  -2   46.20    5.70
   2   0  -2   42.40    5.10
   0   0  -2 4856.71  112.39
   0   0   2 4888.31  112.39
   0   0  -2 4959.10  112.59
   0   0  -2 4936.21  111.79
   0   0  -2 4922.31  112.59
   0   0   2 4955.50  110.69
   0   0   2 4816.02  112.59
   0   0   2 5003.40  112.69
  -2   0  -2 3779.92   89.09
   2   0   2 3725.63   87.99
   2   0   2 3829.02   88.99
  -2   0  -2 3819.12   86.69
   2   0   2 3786.82   86.49
   2   0   2 3776.32   89.19
  -2   0  -2 3751.02   88.79
   4   0   2  557.64   20.90
   4   0   2  549.65   17.80
   4   0   2  524.95   21.00
  -4   0  -2  537.05   19.10
  -4   0  -2  554.14   21.40
  -4   0  -2  541.45   20.60
   4   0   2  568.64   21.50
  -6   0  -2  748.03   25.30
   6   0   2  821.22   26.70
   6   0   2  739.83   26.90
   6   0   2  695.93   25.40
   6   0   2  760.52   28.10
  -6   0  -2  785.82   24.90
  -6   0  -2  767.02   26.20
  -8   0  -2  202.38   14.10
  -8   0  -2  211.38   16.10
   8   0   2  235.38   16.30
  -8   0  -2  192.18   14.40
  -8   0  -2  194.08   15.30
   8   0   2  197.48   14.70
   8   0   2  198.08   16.50
 -10   0  -2 2371.46   65.79
 -10   0  -2 2432.56   66.99
  10   0   2 2397.46   65.89
 -10   0  -2 2398.86   65.49
  10   0   2 2374.46   66.19
  10   0   2 2405.76   66.69
 -10   0  -2 2450.05   64.99
 -12   0  -2   79.59   14.20
 -12   0  -2   64.09   14.10
 -12   0  -2   61.79   10.00
 -12   0  -2   46.10   13.40
  12   0   2   52.09   14.60
  12   0   2   70.79   13.90
  12   0   2   39.50    9.80
 -14   0  -2    6.90   10.90
  14   0   2    5.80    8.30
 -14   0  -2    9.70    9.80
 -14   0  -2   20.50   14.30
 -14   0  -2   -5.90   11.80
  14   0   2  -24.50   13.10
  14   0   2   -7.90   11.80
 -16   0  -2 1386.76   48.60
  16   0   2 1163.68   45.20
  16   0   2 1217.28   45.70
 -16   0  -2 1308.47   48.00
 -16   0  -2 1318.57   47.80
  16   0   2 1277.87   47.80
 -16   0  -2 1209.18   44.40
 -18   0  -2   12.10   12.00
 -18   0  -2   25.90   15.10
  18   0   2   13.40   16.00
 -18   0  -2    6.40   11.10
 -18   0  -2   17.10   16.80
  18   0   2    2.80   14.90
  18   0   2   21.70   13.00
 -20   0  -2    3.40   17.20
  20   0   2   -3.00   15.40
 -20   0  -2   -9.60   16.40
 -20   0  -2  -14.90   14.10
  20   0   2    6.30   12.70
 -22   0  -2  330.27   29.50
 -22   0  -2  283.77   27.20
  22   0   2  309.17   27.30
  22   0   2  258.07   27.60
 -22   0  -2  261.07   25.00
  24   0   2 1473.95   60.49
 -24   0  -2 1429.06   60.59
 -24   0  -2 1427.26   58.49
 -24   0  -2 1380.66   55.89
  24   0   2 1320.87   55.29
 -26   0  -2  602.94   40.90
 -26   0  -2  475.55   35.40
  26   0   2  485.35   35.10
 -26   0  -2  452.55   35.20
  28   0   2  262.17   32.20
 -28   0  -2  305.37   35.60
 -28   0  -2  338.67   30.70
 -30   0  -2  216.68   33.00
 -30   0  -2  195.68   29.80
  30   0   2  141.99   24.70
 -32   0  -2   32.10   18.50
  32   0   2    0.70   25.10
 -32   0  -2  -21.00   19.30
  34   0   2   80.09   27.70
 -34   0  -2   41.40   29.50
 -34   0  -2  117.99   27.90
 -36   0  -2  313.57   38.40
 -41   1   2   80.29   32.00
 -39  -1   2  141.89   31.90
 -39   1   2  117.39   32.90
 -37  -1   2   42.00   22.30
  37  -1  -2  100.39   26.30
 -37  -1   2   31.30   28.00
 -37   1   2   47.40   29.10
 -37   1   2   40.10   20.80
  37   1  -2   34.70   24.20
 -35  -1   2  -13.80   19.40
  35  -1  -2   56.79   28.70
  35  -1  -2   -5.00   20.70
 -35  -1   2    3.20   24.70
 -35   1   2    0.00   17.70
  35   1  -2   28.50   21.30
 -35   1   2   10.50   24.30
 -35   1   2    0.20   25.60
 -33  -1   2  133.09   28.90
 -33  -1   2   82.99   21.90
  33  -1  -2   85.69   23.00
  33  -1  -2   86.99   29.50
  33   1  -2   88.39   24.60
 -33   1   2   86.09   20.50
 -33   1   2   95.69   22.50
  33   1  -2   97.09   33.50
 -33   1   2   89.79   22.60
 -31  -1   2  544.85   41.50
  31  -1  -2  491.95   33.40
 -31  -1   2  510.65   38.50
  31  -1  -2  517.25   41.40
  31  -1  -2  434.46   33.60
  31   1  -2  486.95   37.70
 -31   1   2  478.15   41.60
 -31   1   2  439.06   40.00
 -31   1   2  496.65   37.00
  31   1  -2  458.55   44.20
 -31   1   2  488.25   40.20
 -29  -1   2    7.60   22.50
  29  -1  -2   36.40   26.40
 -29  -1   2    6.80   17.30
  29  -1  -2   10.80   14.50
  29  -1  -2   24.60   18.50
  29   1  -2   18.70   18.70
  29   1  -2   11.60   29.90
  29   1  -2  -16.20   14.40
 -29   1   2   29.10   18.10
 -29   1   2   17.20   17.50
 -29   1   2   -2.50   11.00
 -29   1   2   48.60   17.60
  27  -1  -2   20.70   16.70
 -27  -1   2   23.20   21.20
  27  -1  -2   30.00   24.30
  27  -1  -2   33.90   11.30
 -27  -1   2   -4.40   15.50
  27   1  -2   14.40   11.20
 -27   1   2   20.20   22.10
 -27   1   2   11.80   12.20
  27   1  -2   29.00   29.50
 -27   1   2   17.60   20.60
 -27   1   2   31.40   15.20
  27   1  -2  -16.90   16.30
  25  -1  -2  252.87   29.60
 -25  -1   2  331.97   30.90
 -25  -1   2  283.07   30.50
 -25  -1   2  272.47   23.90
  25  -1  -2  287.27   24.90
  25  -1  -2  332.57   25.40
  25   1  -2  278.67   26.30
  25   1  -2  273.67   34.90
 -25   1   2  299.77   28.90
 -25   1   2  280.37   10.40
  25   1  -2  351.06   27.60
 -25   1   2  283.57   24.40
 -25   1   2  312.37   30.40
 -25   1   2  278.97   25.60
  23  -1  -2  542.65   26.50
  23  -1  -2  468.45   29.30
  23  -1  -2  498.15   30.70
  23  -1  -2  464.25   38.30
 -23  -1   2  452.75   28.00
 -23  -1   2  519.75   34.00
 -23  -1   2  457.75   32.70
 -23  -1   2  473.65   29.00
 -23   1   2  488.95   15.70
  23   1  -2  466.45   38.50
  23   1  -2  489.25   34.60
 -23   1   2  556.64   29.80
  23   1  -2  464.35   30.00
  23   1  -2  506.95   31.80
 -23   1   2  529.15   34.90
 -23   1   2  485.15   31.20
 -23   1   2  483.65   24.60
 -23   1   2  419.86   30.60
  21  -1  -2  210.08   19.50
  21  -1  -2  265.07   24.50
  21  -1  -2  223.38   24.30
 -21  -1   2  254.07   22.10
 -21  -1   2  196.18    9.90
  21  -1  -2  179.78   17.60
 -21  -1   2  189.08   22.90
 -21  -1   2  189.18   19.30
 -21  -1   2  196.18   24.80
 -21   1   2  206.38   22.50
  21   1  -2  201.78   22.50
  21   1  -2  173.98   27.70
 -21   1   2  174.38   16.30
 -21   1   2  235.48   24.70
 -21   1   2  183.98   16.90
  21   1  -2  204.68   20.10
 -21   1   2  197.08   10.40
  21   1  -2  180.48   17.70
 -21   1   2  185.78   20.50
 -19  -1   2   32.80   15.10
 -19  -1   2   11.50    8.60
 -19  -1   2   15.90    5.60
  19  -1  -2    4.10   14.00
 -19  -1   2   14.80   12.50
  19  -1  -2   33.90   16.90
  19  -1  -2   25.10   11.50
 -19  -1   2    6.80   10.40
  19  -1  -2   13.10    7.60
  19   1  -2   -4.80   11.60
 -19   1   2   10.20    9.30
  19   1  -2    3.80   11.20
 -19   1   2    3.90    5.30
 -19   1   2    5.90   11.80
 -19   1   2   13.60   14.80
  19   1  -2   14.20   14.30
 -19   1   2    3.50    9.50
  19   1  -2    6.30   21.10
 -19   1   2    5.90   15.60
  17  -1  -2  109.39   17.50
  17  -1  -2   86.69   12.20
 -17  -1   2  104.19    7.90
 -17  -1   2   63.79   18.50
 -17  -1   2   81.59   13.30
  17  -1  -2   98.49   13.50
  17  -1  -2   87.09   16.10
 -17  -1   2   65.69   13.80
 -17   1   2   83.69    7.50
 -17   1   2  113.39   15.00
  17   1  -2  122.99   13.60
  17   1  -2  103.39   14.90
  17   1  -2   89.89   22.00
 -17   1   2   86.39   12.00
  17   1  -2  111.49   17.20
 -17   1   2   68.09   16.30
 -17   1   2   86.59   16.20
 -17   1   2   82.19   11.30
 -15  -1   2  690.83   20.30
  15  -1  -2  692.93   31.40
  15  -1  -2  678.43   26.70
 -15  -1   2  693.63   32.10
 -15  -1   2  717.23   29.10
  15  -1  -2  718.43   26.70
 -15  -1   2  682.13   31.70
 -15  -1   2  740.83   29.80
  15  -1  -2  728.03   31.80
  15   1  -2  757.22   28.30
 -15   1   2  734.73   28.50
  15   1  -2  697.33   29.10
 -15   1   2  744.73   33.00
 -15   1   2  718.13   26.80
  15   1  -2  671.33   30.80
 -15   1   2  697.23   25.80
 -15   1   2  723.43   20.40
 -15   1   2  718.43   30.50
  15   1  -2  716.93   38.80
 -13  -1   2   45.20   10.20
 -13  -1   2   50.59   16.00
  13  -1  -2   52.89    8.40
  13  -1  -2   57.89    9.00
  13  -1  -2   35.80    9.30
 -13  -1   2   49.50    6.30
 -13  -1   2   24.50   12.10
 -13  -1   2   41.30    8.40
  13  -1  -2   43.80   10.00
 -13   1   2   50.29    7.80
  13   1  -2   40.20   12.00
 -13   1   2   24.70   12.90
  13   1  -2   70.69   11.10
  13   1  -2   47.50   17.20
 -13   1   2   40.80    8.10
 -13   1   2   35.90   10.50
 -13   1   2   41.10   11.30
 -13   1   2   48.70    5.90
  13   1  -2   35.90    9.90
 -11  -1   2    9.20    7.90
  11  -1  -2   11.10   10.60
  11  -1  -2   -1.60    5.60
  11  -1  -2    7.10   10.70
 -11  -1   2    5.80    6.00
 -11  -1   2  -12.80   13.40
 -11  -1   2   -1.60    8.10
 -11  -1   2   12.80    9.90
  11  -1  -2    8.10    5.90
  11   1  -2    6.70    5.90
 -11   1   2   -0.80    5.60
  11   1  -2   -1.80    4.80
  11   1  -2   -9.10    7.80
  11   1  -2   11.00   11.40
 -11   1   2   -3.80    7.60
 -11   1   2   10.10    9.80
 -11   1   2    0.80    4.60
 -11   1   2   -3.30    8.60
  11   1  -2   -1.70    9.50
 -11   1   2   15.40    6.00
  -9  -1   2  660.83   24.50
   9  -1  -2  682.43   20.60
   9  -1  -2  656.23   25.90
  -9  -1   2  677.93   27.30
   9  -1  -2  649.34   19.50
  -9  -1   2  677.33   25.30
  -9  -1   2  665.43   20.50
   9  -1  -2  682.43   24.10
   9  -1  -2  674.53   21.10
   9  -1  -2  675.93   26.00
  -9  -1   2  626.64   22.60
  -9   1   2  690.03   19.90
  -9   1   2  681.13   24.70
   9   1  -2  661.83   23.30
   9   1  -2  660.33   25.20
   9   1  -2  658.23   32.40
   9   1  -2  675.63   20.10
   9   1  -2  659.93   24.50
  -9   1   2  731.53   24.60
  -9   1   2  687.23   20.10
  -9   1   2  676.33   20.50
  -9   1   2  710.03   25.70
   7  -1  -2 2337.47   58.39
  -7  -1   2 2223.38   60.69
   7  -1  -2 2329.17   53.29
   7  -1  -2 2242.38   57.49
  -7  -1   2 2191.88   56.69
   7  -1  -2 2218.78   53.19
  -7  -1   2 2306.27   56.79
  -7  -1   2 2313.77   57.79
   7  -1  -2 2243.28   54.49
   7  -1  -2 2271.07   56.19
  -7   1   2 2280.17   54.59
  -7   1   2 2099.99   52.89
   7   1  -2 2252.87   56.89
   7   1  -2 2271.87   57.39
   7   1  -2 2280.57   57.39
   7   1  -2 2378.46   61.59
  -7   1   2 2273.97   58.09
  -7   1   2 2280.47   56.49
  -7   1   2 2286.67   58.19
   7   1  -2 2280.37   54.69
  -7   1   2 2293.07   53.09
  -5  -1   2 1389.06   37.80
   5  -1  -2 1454.85   37.50
  -5  -1   2 1463.95   38.50
   5  -1  -2 1458.25   39.00
  -5  -1   2 1454.15   37.50
  -5  -1   2 1435.76   36.80
   5  -1  -2 1453.55   33.40
  -5  -1   2 1449.46   39.50
   5  -1  -2 1461.65   36.90
   5  -1  -2 1446.66   33.30
   5  -1  -2 1457.35   39.60
   5  -1  -2 1445.06   36.90
   5   1  -2 1423.36   40.20
   5   1  -2 1418.56   37.90
   5   1  -2 1424.76   36.60
  -5   1   2 1436.16   37.10
   5   1  -2 1505.25   38.70
  -5   1   2 1438.56   33.20
  -5   1   2 1493.45   37.70
  -5   1   2 1425.76   39.30
   5   1  -2 1413.86   37.60
  -3  -1   2 1584.74   40.30
   3  -1  -2 1552.54   37.90
   3  -1  -2 1572.14   35.60
  -3  -1   2 1523.45   37.70
  -3  -1   2 1512.15   39.80
   3  -1  -2 1583.54   38.40
  -3  -1   2 1554.74   38.20
   3  -1  -2 1534.05   35.70
  -3  -1   2 1559.84   39.30
   3  -1  -2 1562.24   40.40
  -3  -1   2 1569.54   40.20
   3  -1  -2 1560.74   40.40
  -3   1   2 1570.54   40.90
   3   1  -2 1563.44   39.90
  -3   1   2 1589.74   35.40
  -3   1   2 1534.15   38.30
   3   1  -2 1558.04   37.80
  -3   1   2 1541.45   40.40
   3   1  -2 1522.35   40.20
   3   1  -2 1538.95   39.80
   3   1  -2 1554.74   39.20
   3   1  -2 1522.05   38.10
   1  -1  -2 1003.80   28.20
   1  -1  -2 1050.99   29.30
   1  -1  -2 1071.29   26.90
  -1  -1   2 1007.20   28.60
  -1  -1   2 1015.10   26.60
  -1  -1   2 1004.10   26.60
  -1  -1   2 1009.30   28.20
   1  -1  -2  996.20   25.50
   1   1  -2 1023.70   26.60
   1   1  -2 1005.60   28.20
  -1   1   2 1018.70   26.70
  -1   1   2 1041.80   25.60
  -1   1   2 1055.59   25.60
   1   1  -2 1000.10   28.40
   1   1  -2 1029.50   26.80
  -1   1   2  995.20   27.80
  -1   1   2 1034.10   29.40
   1   1  -2 1003.30   25.20
   1  -1   2 1078.19   30.20
   1  -1   2 1088.99   26.70
   1  -1   2 1123.29   30.00
  -1  -1  -2 1101.59   29.20
   1  -1   2 1029.80   30.10
  -1  -1  -2 1085.19   29.40
   1  -1   2 1127.89   31.00
  -1  -1  -2 1089.69   28.90
   1  -1   2 1084.29   26.90
  -1   1  -2 1087.99   29.90
   1   1   2 1097.39   29.50
  -1   1  -2 1096.19   29.90
   1   1   2 1075.79   28.70
  -1   1  -2 1054.39   29.90
  -1   1  -2 1093.79   26.70
   1   1   2 1050.19   28.60
   1   1   2 1073.19   30.50
  -3  -1  -2  195.68   13.20
   3  -1   2  212.98   13.70
  -3  -1  -2  203.58   14.00
  -3  -1  -2  208.88   13.40
   3  -1   2  199.28   13.90
   3  -1   2  208.98   14.80
   3   1   2  205.48   13.40
   3   1   2  208.88   13.70
  -3   1  -2  191.48   14.20
  -3   1  -2  233.38   12.20
  -3   1  -2  203.78   11.80
   3   1   2  229.18   12.40
  -3   1  -2  217.58   13.00
  -5  -1  -2  465.05   20.30
  -5  -1  -2  429.26   18.30
  -5  -1  -2  427.26   21.80
   5  -1   2  426.16   18.90
   5  -1   2  436.76   18.20
   5  -1   2  446.16   21.00
  -5   1  -2  428.16   19.50
  -5   1  -2  449.66   21.50
  -5   1  -2  448.16   20.50
   5   1   2  425.86   20.60
   5   1   2  424.86   21.60
   5   1   2  427.26   18.30
  -7  -1  -2  623.44   23.70
   7  -1   2  579.14   22.70
   7  -1   2  642.14   23.80
  -7  -1  -2  572.74   22.70
   7  -1   2  591.14   22.60
  -7  -1  -2  614.24   26.30
   7   1   2  615.54   23.50
   7   1   2  620.44   25.80
  -7   1  -2  627.74   23.90
  -7   1  -2  597.54   22.30
  -7   1  -2  563.94   21.10
  -7   1  -2  629.24   25.10
   7   1   2  622.84   25.90
   9  -1   2  666.13   25.40
   9  -1   2  693.23   26.40
  -9  -1  -2  670.73   32.50
  -9  -1  -2  710.73   28.60
  -9  -1  -2  619.64   25.30
   9  -1   2  749.33   27.20
  -9  -1  -2  680.23   29.80
   9   1   2  694.23   26.50
  -9   1  -2  639.04   24.90
  -9   1  -2  697.63   26.60
   9   1   2  651.63   29.20
  -9   1  -2  716.93   29.20
   9   1   2  706.83   29.00
  -9   1  -2  717.53   24.20
 -11  -1  -2  195.28   19.20
 -11  -1  -2  225.08   18.30
  11  -1   2  214.58   17.00
 -11  -1  -2  207.48   15.80
  11  -1   2  241.48   17.10
 -11  -1  -2  194.08   15.90
  11  -1   2  235.78   17.10
 -11  -1  -2  225.88   16.10
  11   1   2  202.18   18.30
  11   1   2  216.48   18.60
  11   1   2  254.07   18.70
 -11   1  -2  232.48   18.50
 -11   1  -2  202.78   15.50
 -11   1  -2  236.88   17.40
 -11   1  -2  229.18   18.90
 -13  -1  -2   49.99   17.50
  13  -1   2   83.39   13.60
 -13  -1  -2   61.89   10.90
  13  -1   2   65.89   14.80
  13  -1   2   70.49   14.40
 -13  -1  -2   76.89   14.80
 -13  -1  -2  109.09   16.50
  13   1   2   81.69   14.30
 -13   1  -2   64.49   11.90
  13   1   2   65.19   12.10
 -13   1  -2   62.29   11.20
 -13   1  -2   69.69   14.30
 -13   1  -2   68.79   16.30
  13   1   2   60.09   12.30
  15  -1   2  285.17   22.90
 -15  -1  -2  310.87   23.20
 -15  -1  -2  294.57   19.70
  15  -1   2  272.47   20.80
 -15  -1  -2  270.67   21.30
  15  -1   2  269.27   21.00
 -15  -1  -2  279.07   22.50
 -15   1  -2  264.97   21.70
 -15   1  -2  278.27   18.50
  15   1   2  300.97   22.70
 -15   1  -2  355.26   25.90
 -15   1  -2  257.07   21.30
  15   1   2  276.27   23.10
  15   1   2  326.37   23.70
 -17  -1  -2  571.84   33.10
  17  -1   2  454.05   33.50
 -17  -1  -2  491.75   31.20
  17  -1   2  558.14   30.30
  17  -1   2  587.84   32.70
 -17  -1  -2  493.65   37.00
  17  -1   2  566.24   32.50
 -17  -1  -2  534.75   29.80
 -17   1  -2  520.35   28.30
  17   1   2  539.25   28.20
 -17   1  -2  524.05   31.00
 -17   1  -2  562.94   31.40
  17   1   2  551.94   33.50
  17   1   2  537.35   30.20
 -17   1  -2  589.14   34.50
 -19  -1  -2 1044.10   42.90
  19  -1   2  976.90   46.10
 -19  -1  -2  973.70   48.80
  19  -1   2 1016.00   44.60
 -19  -1  -2 1038.50   44.50
 -19  -1  -2 1006.30   42.00
  19  -1   2  995.80   39.80
 -19   1  -2 1020.20   40.30
  19   1   2  916.01   41.40
  19   1   2  990.30   42.30
 -19   1  -2  933.91   38.00
 -19   1  -2  972.90   42.90
  19   1   2  875.31   41.20
 -19   1  -2 1037.30   46.50
 -21  -1  -2  293.37   30.70
  21  -1   2  319.67   26.40
 -21  -1  -2  332.67   29.30
  21  -1   2  389.66   30.20
 -21  -1  -2  329.27   29.00
 -21   1  -2  288.67   24.20
  21   1   2  284.77   25.90
 -21   1  -2  313.87   27.50
  21   1   2  321.37   29.20
 -21   1  -2  367.66   32.00
 -23  -1  -2   59.09   21.50
 -23  -1  -2   88.29   20.60
  23  -1   2   61.19   16.40
 -23  -1  -2   77.39   24.50
  23  -1   2   70.99   18.00
 -23   1  -2   81.79   16.30
  23   1   2   81.59   21.50
 -23   1  -2   57.99   17.40
 -23   1  -2   65.89   18.00
  23   1   2   99.99   16.80
 -25  -1  -2  283.17   31.90
 -25  -1  -2  274.57   30.40
 -25  -1  -2  281.77   38.70
  25  -1   2  288.97   27.90
  25  -1   2  339.77   33.00
 -25   1  -2  284.57   26.30
  25   1   2  313.67   32.40
 -25   1  -2  253.37   28.10
 -25   1  -2  274.57   32.90
 -27  -1  -2   19.00   22.60
  27  -1   2   23.50   21.90
 -27  -1  -2   30.90   21.00
  27  -1   2   25.40   17.70
 -27   1  -2   51.49   21.40
 -27   1  -2   22.80   17.60
 -27   1  -2   66.39   25.80
  27   1   2    2.30   21.00
  29  -1   2  261.67   28.70
 -29  -1  -2  249.88   28.70
 -29  -1  -2  230.08   27.80
 -29   1  -2  264.87   36.20
 -29   1  -2  278.37   29.10
  29   1   2  252.27   29.30
 -29   1  -2  184.48   25.10
 -29   1  -2  274.07   30.50
 -31  -1  -2   17.50   18.30
 -31  -1  -2   77.99   25.60
  31  -1   2   28.20   24.50
 -31   1  -2   30.30   27.80
  31   1   2   59.99   27.30
 -31   1  -2  118.29   25.40
 -31   1  -2   56.59   29.00
  33  -1   2  164.98   32.50
 -33  -1  -2  138.19   32.90
 -33  -1  -2  184.48   30.80
 -33   1  -2  115.89   27.10
 -33   1  -2  152.28   28.10
  33   1   2  132.19   31.00
 -33   1  -2  152.88   27.30
 -35  -1  -2  121.59   29.60
 -35  -1  -2   75.39   29.70
 -35   1  -2  106.49   34.20
 -35   1  -2   45.80   30.10
 -37  -1  -2   85.49   24.50
 -40  -2   2   23.30   23.80
 -40   2   2   36.80   29.40
 -38  -2   2  147.29   34.30
  38  -2  -2  131.29   24.40
 -38  -2   2  109.59   27.90
  38   2  -2  113.89   34.90
 -38   2   2   75.49   30.10
 -38   2   2  168.88   28.60
 -36  -2   2  120.99   31.70
 -36  -2   2  187.38   30.10
  36  -2  -2  217.28   29.90
  36  -2  -2  182.48   31.30
 -36   2   2  107.99   33.70
  36   2  -2  193.08   31.50
 -36   2   2  227.68   36.20
  34  -2  -2  241.58   30.00
  34  -2  -2  234.78   31.80
 -34  -2   2  242.18   34.30
 -34  -2   2  219.28   26.40
  34   2  -2  260.47   33.80
 -34   2   2  203.48   33.10
 -34   2   2  264.97   37.70
 -34   2   2  239.68   24.30
  32  -2  -2  177.18   22.60
 -32  -2   2  212.78   31.70
 -32  -2   2  167.28   23.80
  32  -2  -2  234.78   31.60
 -32   2   2  191.78   27.60
 -32   2   2  190.48   23.80
 -32   2   2  152.18   26.20
 -32   2   2  157.28   22.30
  32   2  -2  177.68   27.80
  32   2  -2  185.28   39.40
  30  -2  -2   65.99   24.90
  30  -2  -2  110.29   18.30
 -30  -2   2  113.39   19.50
 -30  -2   2   67.29    9.10
  30  -2  -2  103.89   22.20
 -30  -2   2  103.39   26.20
 -30   2   2   93.29   19.60
  30   2  -2  110.69   35.40
 -30   2   2  108.89   20.10
  30   2  -2  108.59   24.40
 -30   2   2   63.39   26.10
 -30   2   2   75.79   25.70
 -30   2   2   90.19    8.00
  28  -2  -2  163.68   20.60
 -28  -2   2  136.99   22.60
  28  -2  -2  209.68   24.60
 -28  -2   2  158.68   24.70
 -28  -2   2  173.98   12.50
  28  -2  -2  140.99   26.80
 -28   2   2  148.59   11.30
 -28   2   2  178.28   21.40
  28   2  -2  188.08   26.30
  28   2  -2  189.18   37.00
 -28   2   2  143.89   21.20
 -28   2   2  188.08   29.90
 -28   2   2  150.28   27.60
  26  -2  -2   18.10   13.00
  26  -2  -2   18.90   15.90
  26  -2  -2   23.20   20.80
 -26  -2   2   40.30   18.40
 -26  -2   2   27.20    9.00
 -26  -2   2   16.70   14.80
 -26   2   2   15.30   20.80
 -26   2   2   32.80   14.30
  26   2  -2   22.60   17.60
 -26   2   2   18.60    8.30
  26   2  -2   29.20   22.90
 -26   2   2   21.90   15.80
 -26   2   2  -11.90   12.60
  26   2  -2   19.60   12.00
 -24  -2   2  -16.80   13.90
  24  -2  -2   16.60   13.40
 -24  -2   2    9.60    8.80
 -24  -2   2   42.60   19.40
  24  -2  -2    7.00    7.90
 -24  -2   2   14.40   16.50
  24  -2  -2   -0.50   18.60
 -24   2   2   10.90   12.60
 -24   2   2   25.50   15.50
 -24   2   2  -15.70   10.60
 -24   2   2   27.00   19.20
  24   2  -2    4.40   19.70
  24   2  -2   -2.10    9.60
 -24   2   2    0.80    8.30
  24   2  -2   21.10   11.90
 -22  -2   2  331.57   26.50
 -22  -2   2  287.27   27.50
 -22  -2   2  338.87   29.20
  22  -2  -2  333.47   22.20
  22  -2  -2  339.67   24.40
 -22  -2   2  290.77   22.00
  22  -2  -2  294.67   26.50
  22  -2  -2  325.77   26.10
 -22  -2   2  292.67   17.50
  22   2  -2  352.46   27.60
 -22   2   2  297.27   20.70
  22   2  -2  345.57   23.90
 -22   2   2  335.07   26.00
 -22   2   2  302.97   22.50
 -22   2   2  290.97   17.60
 -22   2   2  325.97   24.50
  22   2  -2  398.66   37.90
 -22   2   2  322.17   26.00
  22   2  -2  291.47   24.50
 -20  -2   2    5.00    8.00
  20  -2  -2  -11.50    9.30
  20  -2  -2   10.40   14.70
 -20  -2   2   -0.50   15.80
  20  -2  -2   -0.60   10.40
  20  -2  -2    4.70    9.50
 -20  -2   2  -10.40   19.50
 -20  -2   2    2.10   11.30
 -20  -2   2    7.30   13.10
  20   2  -2   17.20   13.00
 -20   2   2   14.60    8.30
  20   2  -2   19.70   15.40
 -20   2   2   13.00    9.70
 -20   2   2    3.50   10.50
 -20   2   2  -26.80   15.00
  20   2  -2   -6.20   24.40
 -20   2   2    3.00    8.40
 -20   2   2    4.00   11.80
  20   2  -2    1.10   13.00
 -18  -2   2   59.89   13.50
 -18  -2   2   24.60   19.80
  18  -2  -2   51.79   14.30
 -18  -2   2   60.99   14.50
  18  -2  -2   43.70    9.90
 -18  -2   2   61.59   16.10
 -18  -2   2   54.89    9.80
  18  -2  -2   54.39   16.10
  18  -2  -2   37.60   11.10
 -18   2   2   44.60   10.10
  18   2  -2   12.50   12.70
 -18   2   2   52.69    8.20
 -18   2   2   44.50    9.70
  18   2  -2   43.90   13.10
 -18   2   2   55.69   16.00
  18   2  -2   59.89   13.10
 -18   2   2   37.10   16.90
  18   2  -2   55.49   23.50
 -18   2   2   54.29   11.70
 -16  -2   2  635.14   23.70
  16  -2  -2  664.23   29.40
 -16  -2   2  660.73   31.10
 -16  -2   2  611.64   34.00
  16  -2  -2  615.14   23.90
 -16  -2   2  626.34   32.30
  16  -2  -2  621.64   29.10
 -16  -2   2  583.44   26.80
  16  -2  -2  597.74   24.30
  16   2  -2  601.94   35.50
  16   2  -2  667.83   32.60
 -16   2   2  623.24   27.30
  16   2  -2  641.34   27.90
 -16   2   2  618.84   24.60
 -16   2   2  605.84   23.30
 -16   2   2  606.44   31.30
  16   2  -2  595.14   29.60
 -16   2   2  608.34   23.40
 -16   2   2  660.23   31.00
 -14  -2   2  416.86   18.00
 -14  -2   2  365.36   25.00
  14  -2  -2  400.96   22.20
 -14  -2   2  419.46   21.00
  14  -2  -2  397.86   17.80
 -14  -2   2  361.26   23.30
  14  -2  -2  380.36   18.20
  14  -2  -2  391.76   22.20
 -14  -2   2  402.96   32.40
 -14   2   2  396.06   23.50
  14   2  -2  399.26   22.40
 -14   2   2  349.47   24.40
 -14   2   2  383.26   17.50
  14   2  -2  363.86   28.70
  14   2  -2  422.36   23.50
 -14   2   2  418.36   20.80
 -14   2   2  428.06   18.00
  14   2  -2  403.56   23.40
  14   2  -2  398.56   17.70
 -14   2   2  432.26   18.00
 -12  -2   2 1987.10   57.49
  12  -2  -2 2017.60   56.69
  12  -2  -2 1989.40   58.69
  12  -2  -2 2061.59   55.99
 -12  -2   2 2093.79   62.69
  12  -2  -2 1990.60   51.99
 -12  -2   2 1994.70   57.99
  12  -2  -2 2057.19   52.29
  12  -2  -2 2067.99   53.59
 -12  -2   2 2106.19   58.79
 -12  -2   2 2048.40   54.29
 -12   2   2 2014.50   51.09
  12   2  -2 1995.50   66.09
 -12   2   2 2054.59   57.49
 -12   2   2 2109.49   52.39
  12   2  -2 2016.70   57.59
  12   2  -2 2040.60   57.69
 -12   2   2 2056.79   53.69
 -12   2   2 2047.40   55.79
  12   2  -2 2027.70   58.99
 -12   2   2 2023.70   58.89
  12   2  -2 2041.60   53.19
 -10  -2   2 1917.91   59.59
  10  -2  -2 1875.41   50.29
 -10  -2   2 1870.61   53.19
 -10  -2   2 1940.41   53.49
  10  -2  -2 1898.91   51.59
 -10  -2   2 1890.21   50.39
  10  -2  -2 1894.01   46.90
  10  -2  -2 1900.81   46.70
  10  -2  -2 1891.91   53.99
 -10  -2   2 1876.91   52.79
  10  -2  -2 1870.51   51.99
 -10   2   2 1856.91   53.79
 -10   2   2 1828.12   50.99
  10   2  -2 1907.71   52.89
  10   2  -2 1892.51   52.99
  10   2  -2 1877.61   50.49
 -10   2   2 1754.42   46.10
 -10   2   2 1903.81   52.79
 -10   2   2 1827.02   45.70
 -10   2   2 1923.61   50.39
  10   2  -2 1886.71   53.69
  10   2  -2 1869.41   57.39
  -8  -2   2   35.60   11.10
  -8  -2   2   44.30   10.80
   8  -2  -2   32.40    4.30
   8  -2  -2   36.60    8.40
   8  -2  -2   27.40   10.60
  -8  -2   2   26.00    9.60
  -8  -2   2   51.59   15.70
   8  -2  -2   47.90    9.10
   8  -2  -2   30.20    4.50
   8  -2  -2   29.50    9.50
  -8  -2   2   30.80    7.20
   8   2  -2   56.59   17.30
  -8   2   2   27.70    8.80
   8   2  -2   35.20    9.40
   8   2  -2   49.30   10.10
   8   2  -2   44.90    8.60
  -8   2   2   38.10    4.10
  -8   2   2   31.30    9.30
   8   2  -2   31.90   10.70
   8   2  -2   24.90    9.90
  -8   2   2   33.40   10.70
  -6  -2   2 2967.30   75.29
   6  -2  -2 2958.70   74.39
   6  -2  -2 2979.70   66.89
   6  -2  -2 2978.50   74.19
   6  -2  -2 2966.80   74.29
  -6  -2   2 2911.51   75.09
   6  -2  -2 3023.10   66.99
  -6  -2   2 2963.30   74.09
   6  -2  -2 2977.30   74.49
  -6  -2   2 2943.61   74.19
  -6  -2   2 3006.80   70.69
  -6  -2   2 2978.40   77.29
   6  -2  -2 2941.81   75.19
   6   2  -2 3002.50   75.09
   6   2  -2 2944.31   77.79
   6   2  -2 2970.40   70.99
  -6   2   2 2941.61   74.69
   6   2  -2 2891.61   74.99
   6   2  -2 3045.00   74.69
   6   2  -2 2953.30   75.19
  -6   2   2 2989.20   75.99
  -6   2   2 3072.69   75.79
   4  -2  -2 6116.39  141.09
   4  -2  -2 6267.27  146.99
   4  -2  -2 6290.17  145.99
  -4  -2   2 6236.48  146.89
   4  -2  -2 6299.07  145.99
  -4  -2   2 6257.27  146.09
  -4  -2   2 6334.27  146.59
   4  -2  -2 5984.60  141.29
  -4  -2   2 6298.17  142.19
   4  -2  -2 6266.57  145.99
   4  -2  -2 6159.48  146.49
  -4  -2   2 6202.58  147.39
   4  -2  -2 6328.07  145.49
  -4  -2   2 6410.56  145.69
  -4   2   2 6348.96  146.19
   4   2  -2 6339.37  147.39
   4   2  -2 6234.28  145.79
   4   2  -2 6237.48  142.29
  -4   2   2 6169.98  146.59
   4   2  -2 6193.18  146.59
   4   2  -2 6453.85  145.89
  -4   2   2 6295.37  145.09
   4   2  -2 6294.27  146.59
  -2  -2   2   42.60    9.50
  -2  -2   2   49.90   10.10
  -2  -2   2   48.60    9.50
   2  -2  -2   42.90    9.70
  -2  -2   2   46.20    9.70
   2  -2  -2   51.99    8.90
  -2  -2   2   53.09    8.10
   2  -2  -2   48.00    9.20
   2  -2  -2   51.19    4.70
   2  -2  -2   48.40    9.50
   2  -2  -2   42.20    4.10
   2   2  -2   43.60    9.60
   2   2  -2   28.20    9.20
  -2   2   2   45.50    4.60
   2   2  -2   47.70    7.40
   2   2  -2   40.00    7.20
  -2   2   2   41.70   11.30
  -2   2   2   44.70    8.00
   2   2  -2   43.90   10.50
   2   2  -2   36.30    9.40
  -2   2   2   50.49    9.40
  -2   2   2   42.60    8.00
   0  -2  -2  145.09    9.60
   0  -2  -2  169.08   12.50
   0  -2  -2  151.38    9.90
   0  -2   2  151.98   10.90
   0  -2   2  174.38   12.60
   0  -2   2  154.68   12.20
   0  -2   2  163.58   12.40
   0  -2  -2  149.69   12.60
   0  -2  -2  161.68   14.80
   0   2   2  153.58   10.00
   0   2  -2  165.98   12.10
   0   2   2  153.38   11.90
   0   2   2  143.39    9.60
   0   2  -2  151.38   11.90
   0   2  -2  148.69   11.10
   0   2  -2  155.08   12.30
   0   2   2  155.28   11.80
   0   2   2  156.78   11.10
   2  -2   2 4257.87   94.69
  -2  -2  -2 4174.28   98.59
   2  -2   2 4252.67  100.49
  -2  -2  -2 4143.49   99.09
  -2  -2  -2 4140.39  102.69
   2  -2   2 4210.38  100.79
  -2  -2  -2 4123.29  101.39
   2  -2   2 4098.49  101.29
   2  -2   2 4192.88   94.69
   2   2   2 4121.39   98.89
   2   2   2 4144.59  100.79
  -2   2  -2 4250.97   94.79
   2   2   2 4257.27   99.09
  -2   2  -2 4197.88  100.39
  -2   2  -2 4168.98  102.29
  -2   2  -2 4098.39   99.99
   4  -2   2  196.48   13.60
   4  -2   2  222.88   17.00
   4  -2   2  206.78   14.90
  -4  -2  -2  217.78   15.20
   4  -2   2  182.88   13.70
  -4  -2  -2  212.48   16.40
  -4  -2  -2  202.98   14.70
  -4   2  -2  218.68   15.40
   4   2   2  217.58   15.60
  -4   2  -2  184.88   12.30
  -4   2  -2  218.38   17.20
   4   2   2  211.88   15.20
   4   2   2  219.78   12.80
  -6  -2  -2   31.20    7.20
   6  -2   2   -3.90    7.80
  -6  -2  -2   23.80    9.20
  -6  -2  -2   14.10   10.30
   6  -2   2    9.80    9.80
   6  -2   2   17.90    8.90
   6  -2   2   19.90    8.10
   6   2   2    7.40    8.30
  -6   2  -2    4.20   11.60
  -6   2  -2   11.90   12.30
   6   2   2   13.60   10.80
  -6   2  -2    6.80    8.00
   6   2   2   18.00    6.80
  -6   2  -2   17.60    8.80
  -8  -2  -2 1838.22   54.99
  -8  -2  -2 1879.21   54.39
   8  -2   2 1859.71   53.29
  -8  -2  -2 1870.11   53.39
   8  -2   2 1865.81   55.29
  -8  -2  -2 1826.32   59.89
   8  -2   2 1952.20   54.59
  -8   2  -2 1909.51   52.29
   8   2   2 1894.71   53.79
  -8   2  -2 2002.80   58.19
   8   2   2 1873.01   54.69
  -8   2  -2 1886.81   44.60
  -8   2  -2 1930.71   56.89
   8   2   2 1959.40   55.19
  -8   2  -2 1898.91   52.99
 -10  -2  -2   -1.70   10.40
 -10  -2  -2   20.90   10.30
  10  -2   2   -5.60    7.80
 -10  -2  -2   10.00   16.10
  10  -2   2    7.00    8.90
 -10  -2  -2    4.90   12.00
  10  -2   2    8.20    8.00
  10   2   2   10.30   12.40
  10   2   2    8.90   10.70
 -10   2  -2   -5.90   13.60
 -10   2  -2    0.60    5.30
 -10   2  -2   34.60   13.20
  10   2   2   27.80    8.30
 -10   2  -2   23.80   10.30
 -10   2  -2    4.60    8.30
 -12  -2  -2    8.80    7.90
  12  -2   2   22.10   13.30
 -12  -2  -2   11.30   17.80
  12  -2   2   10.80   11.40
  12  -2   2   18.50   10.50
 -12  -2  -2   -2.40   13.90
 -12  -2  -2    0.40   12.00
  12   2   2    5.90    9.80
 -12   2  -2   -8.40   10.50
 -12   2  -2   -0.90   15.30
 -12   2  -2   11.20    6.80
  12   2   2   12.50    8.20
 -12   2  -2    4.80    9.10
  12   2   2    7.50    9.10
 -12   2  -2  -12.20    6.90
  14  -2   2  406.56   24.60
 -14  -2  -2  419.76   32.00
 -14  -2  -2  459.15   29.00
  14  -2   2  417.56   26.80
 -14  -2  -2  422.06   30.40
  14  -2   2  470.95   29.10
 -14  -2  -2  420.76   26.00
  14   2   2  380.66   26.00
 -14   2  -2  470.45   24.10
  14   2   2  443.16   30.20
 -14   2  -2  449.76   27.80
 -14   2  -2  414.96   23.40
 -14   2  -2  421.16   26.30
 -14   2  -2  423.96   18.80
  14   2   2  419.66   28.40
 -16  -2  -2   28.90   14.50
 -16  -2  -2   14.10   20.70
  16  -2   2   32.00   15.60
  16  -2   2   14.80    8.90
 -16  -2  -2   27.40   16.60
  16  -2   2   20.60   14.10
 -16  -2  -2    8.10    8.70
  16   2   2   15.40   16.30
 -16   2  -2   23.30   13.10
  16   2   2   10.90   10.10
 -16   2  -2   16.60   17.00
  16   2   2    6.60   10.70
 -16   2  -2   36.80   18.20
 -16   2  -2   12.00    9.60
 -16   2  -2   12.20   10.20
  18  -2   2  221.58   20.50
 -18  -2  -2  216.88   21.20
  18  -2   2  158.88   18.30
 -18  -2  -2  250.27   22.80
 -18  -2  -2  193.08   25.40
 -18  -2  -2  219.78   20.50
  18  -2   2  229.08   24.10
 -18  -2  -2  244.48   29.10
 -18   2  -2  198.88   21.40
 -18   2  -2  194.48   15.70
  18   2   2  204.58   22.20
  18   2   2  220.18   24.10
 -18   2  -2  206.88   19.50
  18   2   2  244.18   25.90
 -18   2  -2  190.68   21.40
 -18   2  -2  186.18   26.20
 -20  -2  -2  -17.00   22.40
  20  -2   2   15.50   13.50
 -20  -2  -2    2.40   17.10
  20  -2   2    5.40   10.90
 -20  -2  -2   40.20   17.40
 -20   2  -2   20.80   20.80
 -20   2  -2    0.90   14.10
  20   2   2    6.40   16.80
 -20   2  -2   -2.10   12.00
 -20   2  -2   -9.50   18.00
  20   2   2    3.70   13.70
 -22  -2  -2   17.40   19.20
  22  -2   2   19.00   18.60
 -22  -2  -2   48.20   25.80
  22  -2   2   26.40   15.20
 -22  -2  -2   20.90   17.60
 -22   2  -2   43.00   22.10
 -22   2  -2   32.40   23.80
 -22   2  -2   48.10   17.50
  22   2   2   33.20   15.40
 -22   2  -2   38.00   12.80
 -24  -2  -2  260.87   20.60
 -24  -2  -2  270.17   30.10
  24  -2   2  251.37   25.50
  24  -2   2  223.58   23.10
 -24  -2  -2  224.08   28.80
 -24   2  -2  241.68   21.40
 -24   2  -2  254.97   29.00
 -24   2  -2  222.28   26.60
  24   2   2  285.67   30.90
 -24   2  -2  266.37   32.20
 -26  -2  -2   -2.70    9.90
 -26  -2  -2    2.50   15.00
  26  -2   2   -6.70   13.90
  26  -2   2   -9.80   14.90
 -26  -2  -2   11.90   15.20
 -26   2  -2   -6.20   23.90
 -26   2  -2   43.50   24.10
 -26   2  -2    5.80   17.70
  26   2   2    9.20   21.20
 -26   2  -2   -4.90   11.90
 -28  -2  -2   32.40   18.00
  28  -2   2  -13.50   14.90
  28  -2   2    5.50   20.50
 -28  -2  -2  -10.00   19.40
 -28   2  -2   -6.20   24.50
  28   2   2   -0.40   16.00
 -28   2  -2    3.30   18.70
 -28   2  -2    4.90   16.40
 -30  -2  -2  421.76   39.20
  30  -2   2  363.06   37.80
 -30  -2  -2  350.76   34.40
 -30   2  -2  378.16   36.10
 -30   2  -2  437.56   38.60
 -30   2  -2  368.46   37.50
  30   2   2  424.06   40.00
 -32  -2  -2  151.68   25.80
 -32  -2  -2  178.78   31.40
  32  -2   2  199.18   33.20
 -32   2  -2  235.18   31.00
  32   2   2  222.48   34.10
 -32   2  -2  168.78   35.10
 -32   2  -2  140.39   33.30
 -34  -2  -2   22.50   17.30
  34  -2   2   17.10   26.30
 -34  -2  -2   13.50   19.10
 -34   2  -2   24.90   30.70
  34   2   2   42.80   26.70
 -34   2  -2  -15.10   27.80
 -36  -2  -2  -12.50   16.40
 -38  -2  -2   -2.40   23.70
 -41  -3   2   32.20   25.40
 -39  -3   2  -18.00   21.70
 -39   3   2   24.00   30.50
  37  -3  -2   -6.00   21.90
 -37  -3   2   48.40   27.50
 -37  -3   2   16.30   21.00
 -37   3   2  -10.60   28.80
 -37   3   2  -12.50   26.40
  37   3  -2   -3.90   17.30
 -35  -3   2   10.80   15.40
  35  -3  -2   20.50   21.50
 -35  -3   2  -18.50   23.90
 -35   3   2   -7.60   19.80
 -35   3   2   -1.30   25.50
  35   3  -2    7.50   16.50
  33  -3  -2  -23.90   19.60
  33  -3  -2   -7.60   18.50
 -33  -3   2   -3.30   14.40
 -33  -3   2  -10.00   23.60
  33   3  -2  -12.20   15.50
 -33   3   2   -4.70   24.20
 -33   3   2  -15.10   18.40
  31  -3  -2   18.80   18.80
 -31  -3   2   26.60   23.60
  31  -3  -2   16.10   21.30
 -31  -3   2    5.00   14.90
 -31   3   2    3.40   23.60
 -31   3   2   -7.60   13.70
 -31   3   2   28.10   15.50
  31   3  -2   -6.20   14.80
 -31   3   2  -12.50   23.90
 -29  -3   2   18.30   15.90
  29  -3  -2  -10.10   16.90
  29  -3  -2   -2.80   12.20
  29  -3  -2  -20.20   19.20
 -29  -3   2   -3.30   18.30
 -29  -3   2    8.50   10.20
  29   3  -2    8.20   33.00
  29   3  -2    6.80   20.40
 -29   3   2    0.30   22.30
 -29   3   2  -36.90   11.60
 -29   3   2   -5.00   10.00
 -29   3   2   11.70   12.00
 -29   3   2    2.80   23.80
 -27  -3   2   57.19   20.60
  27  -3  -2   34.90   13.90
 -27  -3   2   60.29   18.60
  27  -3  -2    0.90   16.40
 -27  -3   2   55.49   13.90
  27  -3  -2   16.80   19.30
 -27   3   2   27.10   24.50
 -27   3   2   49.00   12.10
  27   3  -2   39.60   20.50
  27   3  -2   55.99   26.80
 -27   3   2   51.09   14.80
 -27   3   2   11.20   12.70
 -27   3   2   25.90   23.30
 -25  -3   2   89.09   14.00
  25  -3  -2   60.19   13.60
 -25  -3   2   59.59   16.00
  25  -3  -2   61.39   13.10
 -25  -3   2   57.99   23.70
  25  -3  -2   33.80   18.40
 -25   3   2   47.10   13.70
 -25   3   2   74.79   23.00
  25   3  -2   36.20   31.80
 -25   3   2   68.79   13.10
 -25   3   2   57.79   23.30
 -25   3   2   74.99   14.50
  25   3  -2   47.10   19.80
  23  -3  -2  346.07   27.30
 -23  -3   2  289.97   21.40
 -23  -3   2  322.97   28.30
  23  -3  -2  343.87   25.30
  23  -3  -2  299.07   21.80
 -23  -3   2  353.46   28.20
 -23   3   2  305.17   19.60
  23   3  -2  295.17   24.90
 -23   3   2  294.87   20.10
 -23   3   2  355.56   28.20
 -23   3   2  333.37   29.40
 -23   3   2  258.77   20.80
 -23   3   2  333.27   22.90
  23   3  -2  318.17   39.00
  23   3  -2  307.97   25.50
 -21  -3   2  239.58   21.70
 -21  -3   2  241.28   19.00
  21  -3  -2  227.78   21.90
  21  -3  -2  210.68   19.10
 -21  -3   2  234.18   25.60
 -21  -3   2  243.78   21.50
  21  -3  -2  250.67   18.60
  21  -3  -2  200.28   20.00
 -21  -3   2  215.68   26.40
 -21   3   2  184.18   25.50
  21   3  -2  179.48   27.20
 -21   3   2  229.68   18.20
  21   3  -2  212.68   25.20
 -21   3   2  224.18   16.60
 -21   3   2  253.67   19.90
  21   3  -2  218.88   23.00
 -21   3   2  239.88   19.00
 -21   3   2  258.37   26.50
  21   3  -2  230.28   24.00
  19  -3  -2    2.80    9.60
 -19  -3   2   23.30   16.30
  19  -3  -2    8.90   15.60
  19  -3  -2   11.40   12.20
 -19  -3   2   -1.20   11.50
 -19  -3   2   -1.00   11.70
 -19  -3   2   21.00   16.20
 -19  -3   2   22.80   14.30
  19  -3  -2   11.30    8.40
  19   3  -2   16.30   24.80
 -19   3   2   16.90    7.80
 -19   3   2    2.40   11.70
 -19   3   2   10.60    8.40
 -19   3   2    0.20    8.20
 -19   3   2   27.60   17.40
  19   3  -2   28.50   10.70
  19   3  -2   -0.10    8.90
  19   3  -2   23.70   16.50
 -19   3   2   15.40   12.80
  17  -3  -2   55.29   10.50
 -17  -3   2   74.79   15.60
 -17  -3   2   93.09   18.00
 -17  -3   2   85.09   23.00
 -17  -3   2   76.19   12.40
  17  -3  -2   72.29   11.20
  17  -3  -2   31.00   13.60
 -17  -3   2   65.29   12.30
  17  -3  -2   73.49   17.00
 -17   3   2   67.49   11.00
  17   3  -2   46.30   16.10
  17   3  -2   86.09   15.50
 -17   3   2   55.69    8.70
 -17   3   2   62.29   10.50
  17   3  -2   30.30   14.10
 -17   3   2   47.00   11.40
  17   3  -2   18.90   17.10
 -17   3   2   48.00   18.20
 -17   3   2   60.49   17.50
  15  -3  -2  325.27   24.60
  15  -3  -2  312.47   17.30
 -15  -3   2  340.17   23.10
  15  -3  -2  342.57   20.60
 -15  -3   2  332.87   24.70
 -15  -3   2  341.17   25.20
 -15  -3   2  309.77   20.80
  15  -3  -2  358.26   26.70
  15  -3  -2  341.37   17.90
 -15  -3   2  336.57   29.40
 -15   3   2  318.67   18.60
 -15   3   2  354.06   21.10
  15   3  -2  343.87   31.10
 -15   3   2  355.96   15.50
  15   3  -2  316.67   23.90
 -15   3   2  353.96   25.00
 -15   3   2  339.97   25.10
  15   3  -2  333.67   24.40
 -15   3   2  318.57   17.30
  15   3  -2  334.77   21.30
  15   3  -2  353.96   23.10
 -13  -3   2   47.50   10.20
 -13  -3   2   36.70   12.00
  13  -3  -2   32.60    6.30
  13  -3  -2   20.50    8.00
  13  -3  -2   36.10   11.30
 -13  -3   2   46.40   10.40
  13  -3  -2   36.80   11.10
 -13  -3   2   31.30   14.20
 -13  -3   2   25.70   10.20
  13  -3  -2   24.60   11.70
  13  -3  -2   38.60    9.90
  13   3  -2   35.50   21.00
  13   3  -2   19.90   13.70
 -13   3   2   27.40    6.00
 -13   3   2   36.50   12.00
  13   3  -2   32.50   10.90
 -13   3   2   38.50   15.30
 -13   3   2   24.60   14.10
  13   3  -2   42.90   10.00
 -13   3   2   35.60    6.60
  13   3  -2   -0.10   11.30
  11  -3  -2  218.68   19.00
 -11  -3   2  177.18   16.80
  11  -3  -2  213.38   16.20
 -11  -3   2  217.98   17.90
 -11  -3   2  199.08   16.80
  11  -3  -2  228.18   11.60
 -11  -3   2  240.18   19.20
  11  -3  -2  226.08   18.10
  11  -3  -2  216.18   11.30
 -11  -3   2  198.38   23.00
  11  -3  -2  239.18   18.20
  11   3  -2  243.58   16.60
  11   3  -2  227.98   15.60
 -11   3   2  231.48   17.80
  11   3  -2  189.18   20.80
  11   3  -2  226.18   16.40
 -11   3   2  233.28   10.30
 -11   3   2  211.38   20.10
 -11   3   2  245.98   18.40
  11   3  -2  223.78   18.00
  11   3  -2  247.98   20.20
  -9  -3   2  196.68   17.70
   9  -3  -2  182.58    9.70
   9  -3  -2  182.58   17.30
  -9  -3   2  183.48   15.50
   9  -3  -2  164.48   14.40
   9  -3  -2  186.18   15.30
   9  -3  -2  180.68   16.70
  -9  -3   2  165.58   17.00
   9  -3  -2  204.68   18.00
  -9  -3   2  169.98   21.80
   9  -3  -2  186.78    9.10
  -9  -3   2  193.98   16.20
  -9   3   2  183.98    7.90
   9   3  -2  178.08   15.60
   9   3  -2  210.48   17.40
  -9   3   2  211.18   17.60
  -9   3   2  201.18   17.00
   9   3  -2  160.08   18.30
   9   3  -2  166.78   13.30
  -9   3   2  204.88   17.00
   9   3  -2  178.38   12.30
  -9   3   2  180.58    8.30
   9   3  -2  177.38   16.90
   7  -3  -2  241.68   18.20
   7  -3  -2  224.78    9.20
  -7  -3   2  246.48   17.50
   7  -3  -2  219.38   16.90
   7  -3  -2  234.98    9.40
  -7  -3   2  211.38   18.60
   7  -3  -2  221.88   15.50
  -7  -3   2  232.78   17.00
   7  -3  -2  229.38   17.50
  -7  -3   2  260.97   17.40
   7  -3  -2  259.97   19.10
  -7  -3   2  240.88   17.70
   7   3  -2  223.68   15.90
   7   3  -2  219.28   14.60
   7   3  -2  237.28   19.20
  -7   3   2  227.18   17.20
   7   3  -2  216.08   21.70
  -7   3   2  218.18   16.30
  -7   3   2  220.38    7.40
   7   3  -2  202.98   11.00
  -7   3   2  221.08    7.50
   7   3  -2  238.58   17.70
   5  -3  -2   35.90    8.60
  -5  -3   2   29.00    7.30
   5  -3  -2   38.60    4.60
   5  -3  -2   53.39   12.70
   5  -3  -2   30.40   12.60
   5  -3  -2   32.30    4.20
   5  -3  -2   27.20    8.80
  -5  -3   2   52.39    9.70
   5  -3  -2   48.30   12.60
  -5  -3   2   40.10   12.20
  -5  -3   2   43.30    5.20
   5  -3  -2   47.90    8.20
  -5  -3   2   43.60   14.30
  -5  -3   2   45.20   15.30
   5   3  -2   48.10   15.80
   5   3  -2   35.20   10.10
   5   3  -2   39.10   13.80
   5   3  -2   35.70    9.60
  -5   3   2   48.10    3.90
  -5   3   2   43.30    3.50
  -5   3   2   36.80   13.10
  -5   3   2   20.20   12.40
  -5   3   2   29.30    9.60
   5   3  -2   42.50   11.50
  -3  -3   2  910.01   31.20
  -3  -3   2  989.80   35.30
   3  -3  -2  960.70   24.90
   3  -3  -2  930.81   24.80
   3  -3  -2  950.50   31.50
  -3  -3   2  979.50   33.80
   3  -3  -2  890.91   32.70
  -3  -3   2  894.51   36.00
  -3  -3   2  984.10   32.10
   3  -3  -2  928.51   28.80
   3  -3  -2  900.21   34.30
   3  -3  -2  917.51   33.10
  -3  -3   2  924.81   33.50
   3   3  -2  950.30   30.80
   3   3  -2  870.21   31.10
  -3   3   2  905.61   24.90
   3   3  -2  856.11   32.20
   3   3  -2  955.10   35.10
  -3   3   2  922.31   35.00
   3   3  -2  919.61   33.60
  -3   3   2  938.51   31.40
   1  -3  -2  422.16   16.70
   1  -3  -2  415.06   15.10
   1  -3  -2  419.06   21.80
   1  -3  -2  435.76   15.60
  -1  -3   2  460.25   20.30
  -1  -3   2  398.26   27.10
   1  -3  -2  421.06   20.60
  -1  -3   2  446.36   21.10
  -1  -3   2  410.26   20.40
  -1  -3   2  401.86   22.60
   1  -3  -2  413.86   23.20
  -1  -3   2  417.36   22.00
   1   3  -2  426.96   18.60
  -1   3   2  419.06   16.20
   1   3  -2  431.66   19.80
  -1   3   2  444.36   15.30
   1   3  -2  400.26   26.10
  -1   3   2  451.95   16.30
  -1   3   2  432.96   21.90
  -1   3   2  432.66   24.40
  -1   3   2  419.86   22.40
   1   3  -2  483.55   24.10
   1   3  -2  432.56   22.20
  -1  -3  -2  108.99   13.30
   1  -3   2   92.29   11.00
  -1  -3  -2  110.69   14.40
   1  -3   2  102.09   12.10
   1  -3   2  107.89   10.10
  -1  -3  -2  113.59    9.70
   1  -3   2  115.79   12.30
  -1  -3  -2   93.39    8.80
   1   3   2  113.49    9.10
  -1   3  -2   93.59   11.00
   1   3   2   93.19    8.90
  -1   3  -2  119.79   15.50
  -1   3  -2   92.19   13.30
   1   3   2  109.89    8.30
   1   3   2   90.49   13.10
   1   3   2   79.39   14.50
  -1   3  -2  105.99   11.10
   1   3   2  110.89   13.80
   3  -3   2 1623.84   50.79
   3  -3   2 1704.13   42.00
  -3  -3  -2 1630.44   45.40
   3  -3   2 1633.44   46.10
  -3  -3  -2 1657.43   48.90
  -3  -3  -2 1658.23   51.29
  -3  -3  -2 1648.14   46.10
   3  -3   2 1689.13   48.00
  -3   3  -2 1660.13   46.90
  -3   3  -2 1695.03   52.79
   3   3   2 1591.04   49.70
  -3   3  -2 1663.33   51.29
  -3   3  -2 1670.13   46.20
   3   3   2 1687.73   45.90
   3   3   2 1627.34   45.90
   5  -3   2  286.17   21.00
  -5  -3  -2  317.77   21.70
   5  -3   2  282.87   15.40
   5  -3   2  316.27   19.10
   5  -3   2  274.77   20.30
   5  -3   2  281.17    8.80
  -5  -3  -2  270.27   20.20
  -5  -3  -2  245.88   16.70
  -5  -3  -2  249.38   17.60
  -5   3  -2  276.97   17.00
   5   3   2  263.97   19.20
   5   3   2  284.57   17.60
  -5   3  -2  295.17   22.30
   5   3   2  278.97   17.90
  -5   3  -2  289.47   15.60
  -5   3  -2  275.07   20.80
  -7  -3  -2  561.84   26.00
  -7  -3  -2  590.34   28.60
  -7  -3  -2  618.44   25.80
   7  -3   2  613.54   30.70
   7  -3   2  579.44   24.70
  -7  -3  -2  561.34   29.30
   7  -3   2  620.24   26.60
   7  -3   2  617.94   29.90
   7   3   2  623.54   26.90
  -7   3  -2  564.14   24.80
   7   3   2  605.54   29.90
  -7   3  -2  597.44   24.70
   7   3   2  545.45   25.50
  -7   3  -2  648.84   31.70
  -7   3  -2  559.94   30.50
  -9  -3  -2    5.70    7.50
  -9  -3  -2   12.70    9.10
   9  -3   2    1.90    9.20
  -9  -3  -2    2.90    9.80
   9  -3   2    1.40    9.30
   9  -3   2   15.40   14.70
  -9  -3  -2   -6.30   17.50
   9  -3   2    5.20    8.00
  -9  -3  -2    6.10   13.40
  -9   3  -2   -4.00   10.30
  -9   3  -2   12.70   14.60
  -9   3  -2    5.70    6.10
  -9   3  -2   15.70   10.00
   9   3   2    3.70   11.30
   9   3   2    1.20   10.00
   9   3   2   11.10    9.50
  -9   3  -2   15.90   15.40
 -11  -3  -2   57.89   14.00
 -11  -3  -2   27.60   11.60
  11  -3   2   25.60   10.10
  11  -3   2   51.39   11.90
 -11  -3  -2   37.10   15.30
 -11  -3  -2   45.40   12.10
  11  -3   2   49.99   13.10
 -11  -3  -2   38.90   12.90
  11   3   2   25.10   11.60
 -11   3  -2   28.10   10.30
 -11   3  -2   35.20   17.10
 -11   3  -2   50.49   17.20
  11   3   2   47.30   13.60
 -11   3  -2   52.09    9.70
  11   3   2   48.60   10.20
 -13  -3  -2  195.78   19.20
 -13  -3  -2  198.38   22.50
  13  -3   2  199.38   18.90
  13  -3   2  220.18   22.00
 -13  -3  -2  198.38   20.50
  13  -3   2  191.58   17.60
 -13  -3  -2  189.58   21.30
 -13  -3  -2  192.88   19.20
 -13   3  -2  208.08   17.00
  13   3   2  181.98   21.90
  13   3   2  200.78   17.70
 -13   3  -2  173.68   17.60
 -13   3  -2  192.58    9.10
 -13   3  -2  213.18   23.10
  13   3   2  195.88   18.60
 -13   3  -2  210.18   23.90
 -15  -3  -2  155.88   26.90
  15  -3   2  126.99   17.50
  15  -3   2   99.29   18.80
 -15  -3  -2  155.48   17.30
 -15  -3  -2  167.38   22.90
  15  -3   2  128.99   15.70
 -15  -3  -2  158.38   18.80
 -15  -3  -2  190.38   21.50
 -15   3  -2   95.89   16.50
  15   3   2  138.79   17.00
 -15   3  -2  123.29   16.70
 -15   3  -2  109.89   22.50
  15   3   2  129.19   15.40
  15   3   2  100.39   20.10
 -15   3  -2  133.89   10.60
 -15   3  -2  139.99   13.90
 -17  -3  -2   -2.50   15.00
 -17  -3  -2   26.40   12.40
 -17  -3  -2    1.10   16.50
  17  -3   2    3.60    8.40
  17  -3   2  -12.80   15.70
 -17  -3  -2   -3.00   12.50
 -17  -3  -2    0.40   16.40
  17  -3   2   -3.00   13.40
 -17   3  -2  -17.40   11.30
 -17   3  -2   24.70   14.30
 -17   3  -2    3.70    6.20
 -17   3  -2    2.60   18.10
  17   3   2   -5.50    8.70
  17   3   2   -6.00   11.40
  17   3   2   31.40   16.20
 -17   3  -2   12.90   10.50
  19  -3   2   10.50   15.70
 -19  -3  -2   -8.10   24.30
 -19  -3  -2   16.30   13.80
 -19  -3  -2   13.60   11.90
  19  -3   2    9.70    8.90
 -19  -3  -2  -13.10   15.20
 -19  -3  -2   -8.90    8.90
 -19   3  -2  -23.10   20.80
 -19   3  -2    2.10   13.70
  19   3   2   -7.80   16.10
 -19   3  -2   10.90   16.50
 -19   3  -2    2.70   19.70
 -19   3  -2    0.90    7.40
 -21  -3  -2   -1.00   12.70
  21  -3   2   -1.90   13.10
 -21  -3  -2   22.20   12.60
 -21  -3  -2   27.00   21.10
  21  -3   2   19.00   17.60
 -21   3  -2  -19.60   22.60
  21   3   2   14.20   13.60
 -21   3  -2   22.00   15.70
 -21   3  -2  -26.00   20.20
 -21   3  -2   -5.70   16.30
 -21   3  -2    7.90    9.20
  23  -3   2   50.39   15.40
 -23  -3  -2   60.39   14.60
 -23  -3  -2   73.29   19.70
 -23  -3  -2   56.49   17.00
 -23  -3  -2   65.69   17.60
  23  -3   2   64.59   17.20
 -23   3  -2   83.69   19.60
  23   3   2   89.29   19.00
 -23   3  -2   38.70   19.10
 -23   3  -2   61.59   15.00
 -23   3  -2   53.49   12.00
 -23   3  -2   86.79   27.40
 -25  -3  -2  166.88   18.90
 -25  -3  -2  109.69   20.50
 -25  -3  -2  116.79   24.80
  25  -3   2  122.49   17.90
  25  -3   2   86.29   19.40
 -25   3  -2   96.69   21.20
 -25   3  -2   67.09   27.70
 -25   3  -2  127.79   23.90
  25   3   2  130.39   26.90
 -25   3  -2  137.69   15.80
 -25   3  -2  103.89   23.10
 -27  -3  -2  -41.40   17.30
  27  -3   2    5.60   15.00
  27  -3   2   -2.50   19.80
 -27  -3  -2   13.80   21.50
 -27   3  -2   53.49   27.90
  27   3   2   -0.60   21.80
 -27   3  -2   27.80   26.30
 -27   3  -2  -18.30   19.50
 -27   3  -2   11.70   17.90
 -29  -3  -2   25.00   16.40
  29  -3   2   10.80   16.40
 -29  -3  -2    7.40   21.60
 -29   3  -2   36.30   19.20
  29   3   2   48.30   19.90
 -29   3  -2    4.50   19.50
 -29   3  -2   14.30   27.20
 -29   3  -2   39.90   16.20
  31  -3   2    5.80   22.50
 -31  -3  -2  -38.20   20.00
 -31  -3  -2    6.00   18.40
  31   3   2   10.40   17.10
 -31   3  -2  -29.50   18.20
 -31   3  -2  -13.50   17.90
 -33  -3  -2  -17.70   21.80
  33  -3   2   -4.70   23.90
 -33  -3  -2   12.90   18.50
 -33   3  -2   -6.30   28.50
 -33   3  -2   34.70   22.60
  33   3   2  -20.00   23.70
 -35  -3  -2    5.20   17.50
 -35  -3  -2  -22.80   19.40
 -37  -3  -2   26.00   20.20
 -40  -4   2   90.89   28.80
 -38  -4   2   31.70   25.30
 -38   4   2   29.60   28.60
 -36  -4   2  107.49   28.20
 -36  -4   2  132.59   32.60
  36  -4  -2  101.99   25.80
 -36   4   2  107.19   27.60
  36   4  -2  166.68   32.10
 -36   4   2   88.29   32.00
  34  -4  -2  182.68   27.30
 -34  -4   2  192.88   28.50
 -34  -4   2  117.59   29.30
 -34   4   2  199.18   38.10
  34   4  -2  165.18   31.00
 -34   4   2  142.19   33.80
 -32  -4   2  269.37   29.50
 -32  -4   2  211.08   32.70
  32  -4  -2  239.48   27.70
 -32   4   2  193.68   35.30
  32   4  -2  215.18   32.60
 -32   4   2  247.78   35.40
 -30  -4   2    1.50   14.30
 -30  -4   2   55.19   25.90
  30  -4  -2   35.60   18.10
  30  -4  -2   24.50   21.80
 -30   4   2   65.19   26.50
  30   4  -2   28.80   22.80
 -30   4   2   33.50   27.50
 -30   4   2   31.90   13.20
 -28  -4   2   47.70   15.70
 -28  -4   2   62.19   21.70
 -28  -4   2   34.70   18.00
  28  -4  -2   72.49   19.10
  28  -4  -2   36.20   17.50
  28   4  -2   36.60   22.70
 -28   4   2   54.69   21.50
 -28   4   2   79.29   26.50
 -28   4   2   67.59   14.80
 -28   4   2   29.50   14.30
 -28   4   2   56.99   14.70
  26  -4  -2   19.10   19.90
 -26  -4   2   -6.70   12.00
 -26  -4   2   30.70   22.30
 -26  -4   2  -25.50   17.80
  26  -4  -2    2.00   14.50
  26  -4  -2   -8.40   10.80
 -26   4   2   16.70   17.20
 -26   4   2   -9.80   10.30
 -26   4   2    7.60    9.40
 -26   4   2   -2.10   14.80
  26   4  -2   10.50   13.70
 -26   4   2   22.40   15.10
 -24  -4   2  251.37   23.60
  24  -4  -2  226.88   23.60
 -24  -4   2  263.37   26.80
  24  -4  -2  243.98   22.00
 -24  -4   2  256.37   25.10
  24  -4  -2  231.38   19.40
 -24   4   2  271.97   21.00
 -24   4   2  265.27   34.50
 -24   4   2  245.58   21.70
 -24   4   2  243.48   19.70
 -24   4   2  252.37   31.50
  24   4  -2  227.08   39.80
  24   4  -2  246.68   28.40
 -22  -4   2   69.69   18.50
  22  -4  -2   58.39   11.90
  22  -4  -2   46.60   16.70
 -22  -4   2   63.09   15.60
  22  -4  -2   58.79   14.00
 -22  -4   2   95.79   22.80
  22   4  -2   83.79   25.40
 -22   4   2   54.39   17.60
 -22   4   2   66.79   12.20
 -22   4   2   69.09   17.50
 -22   4   2   70.39   11.10
 -22   4   2   91.29   16.10
  22   4  -2   65.39   19.10
 -20  -4   2   70.79   14.90
  20  -4  -2   57.99   10.60
 -20  -4   2   53.99   19.70
  20  -4  -2   55.99   15.50
 -20  -4   2   49.30   12.40
  20  -4  -2   34.90   11.90
 -20  -4   2   54.09   15.20
 -20   4   2   45.70    8.90
  20   4  -2   27.00   15.80
  20   4  -2   63.79   14.20
  20   4  -2   41.90   29.10
 -20   4   2   37.80   15.20
 -20   4   2   43.40    9.80
 -20   4   2   61.69   17.70
  20   4  -2   46.30   12.70
 -20   4   2   72.19   22.10
  18  -4  -2  126.39   17.40
 -18  -4   2  148.99   18.00
  18  -4  -2  151.58   15.20
  18  -4  -2  196.98   23.00
 -18  -4   2  174.68   19.70
  18  -4  -2  137.29   12.50
  18  -4  -2  144.59   14.30
 -18  -4   2  182.88   29.30
 -18  -4   2  109.89   17.80
 -18  -4   2  148.89   18.90
  18   4  -2  109.79   20.90
 -18   4   2  145.89   20.30
  18   4  -2  107.99   18.50
  18   4  -2  170.48   30.90
 -18   4   2  167.98   25.80
 -18   4   2  150.78   11.80
 -18   4   2  160.08   22.40
  18   4  -2  140.49   19.30
 -18   4   2  142.89   12.40
  16  -4  -2  508.25   22.20
 -16  -4   2  453.75   29.70
 -16  -4   2  492.95   32.90
 -16  -4   2  532.85   29.60
 -16  -4   2  465.65   28.50
  16  -4  -2  458.35   19.90
 -16  -4   2  453.25   37.30
  16  -4  -2  468.95   32.50
  16  -4  -2  507.75   26.30
  16  -4  -2  516.35   33.00
  16   4  -2  450.55   26.20
  16   4  -2  566.74   31.20
 -16   4   2  461.45   33.30
 -16   4   2  491.75   31.30
 -16   4   2  545.35   29.40
 -16   4   2  474.85   20.60
  16   4  -2  459.85   33.10
 -16   4   2  511.45   19.60
  16   4  -2  508.25   38.90
  16   4  -2  488.45   29.90
 -14  -4   2  927.41   38.70
  14  -4  -2  985.60   42.00
 -14  -4   2  933.71   38.80
 -14  -4   2 1005.70   45.40
  14  -4  -2  965.60   29.50
 -14  -4   2 1030.10   38.60
  14  -4  -2  976.50   31.00
  14  -4  -2  978.80   39.50
  14  -4  -2  944.71   36.60
  14  -4  -2  972.50   34.20
 -14  -4   2  949.40   39.20
 -14   4   2 1008.40   45.60
 -14   4   2  944.91   28.30
 -14   4   2  909.51   42.40
  14   4  -2  961.30   38.10
  14   4  -2 1025.40   39.80
  14   4  -2  970.20   33.00
  14   4  -2  956.80   45.90
 -14   4   2  997.40   39.50
  14   4  -2  944.31   41.90
  14   4  -2  972.60   37.80
 -12  -4   2  841.52   32.70
  12  -4  -2  783.92   24.60
  12  -4  -2  841.32   32.40
 -12  -4   2  798.22   45.30
  12  -4  -2  795.82   35.40
 -12  -4   2  886.91   36.90
  12  -4  -2  749.03   29.70
 -12  -4   2  863.61   35.40
 -12  -4   2  829.42   35.00
  12  -4  -2  844.62   26.00
  12  -4  -2  790.12   34.40
  12  -4  -2  873.01   38.20
  12   4  -2  865.51   34.70
 -12   4   2  753.12   23.00
  12   4  -2  784.12   26.20
 -12   4   2  769.32   38.00
 -12   4   2  813.72   39.90
  12   4  -2  851.31   33.10
 -12   4   2  818.32   35.90
  12   4  -2  773.12   34.40
  12   4  -2  773.42   40.20
  12   4  -2  749.73   36.70
 -10  -4   2  604.44   40.00
  10  -4  -2  648.54   20.40
  10  -4  -2  630.84   29.80
 -10  -4   2  668.83   28.40
  10  -4  -2  620.44   27.10
 -10  -4   2  654.93   29.70
  10  -4  -2  641.54   32.10
 -10  -4   2  694.53   33.50
  10  -4  -2  680.63   30.60
 -10  -4   2  603.24   32.30
  10  -4  -2  676.43   21.50
  10   4  -2  640.04   21.00
  10   4  -2  612.44   40.60
 -10   4   2  632.04   18.70
  10   4  -2  718.53   30.60
 -10   4   2  621.54   30.60
  10   4  -2  659.33   32.00
 -10   4   2  617.54   29.10
  10   4  -2  636.74   28.10
  10   4  -2  641.24   32.40
 -10   4   2  642.34   18.90
   8  -4  -2  128.79    9.30
  -8  -4   2  136.19   13.90
  -8  -4   2  145.49   17.30
  -8  -4   2  118.89   12.90
   8  -4  -2  130.69   17.70
   8  -4  -2  143.09   18.50
  -8  -4   2  150.28   18.10
   8  -4  -2  139.09   13.70
   8  -4  -2  128.09    8.90
  -8  -4   2  146.69   19.20
   8  -4  -2  171.88   16.80
  -8   4   2  139.89    7.20
   8   4  -2  142.39   15.90
   8   4  -2  140.09   14.90
   8   4  -2  127.99   22.30
   8   4  -2  137.49    9.00
  -8   4   2  157.98   17.00
   8   4  -2  107.99   14.10
  -8   4   2  122.39    7.30
  -8   4   2  112.29   14.60
   8   4  -2  115.69   16.30
   6  -4  -2  242.78   17.40
  -6  -4   2  278.97   23.60
  -6  -4   2  263.17   23.90
  -6  -4   2  241.68   16.10
   6  -4  -2  241.68   17.00
   6  -4  -2  259.37   19.20
  -6  -4   2  218.48   17.20
  -6  -4   2  261.57   21.60
   6  -4  -2  239.78   11.50
   6  -4  -2  252.57   11.40
   6  -4  -2  252.17   19.80
   6  -4  -2  270.27   19.20
   6  -4  -2  255.47   20.10
   6   4  -2  235.28   17.20
  -6   4   2  240.68    9.80
  -6   4   2  259.97   22.00
   6   4  -2  256.87   16.90
   6   4  -2  282.17   20.70
  -6   4   2  240.38   10.30
  -6   4   2  246.78   17.60
  -6   4   2  235.48   20.90
   6   4  -2  248.98   23.30
   6   4  -2  256.97   22.50
   4  -4  -2   39.60    8.40
   4  -4  -2   32.00    9.90
  -4  -4   2   42.40   16.90
   4  -4  -2   33.60    6.30
  -4  -4   2    5.80   14.80
  -4  -4   2   37.90    9.90
  -4  -4   2   26.10    4.90
  -4  -4   2   20.00    9.60
   4  -4  -2   16.00    5.70
   4  -4  -2   40.40   10.20
  -4  -4   2   20.90    9.90
   4  -4  -2   40.10   11.40
  -4  -4   2   32.90    9.90
   4  -4  -2   24.70    9.70
   4   4  -2   14.30    7.10
  -4   4   2   34.00   14.80
   4   4  -2   40.90   12.30
   4   4  -2   30.50    7.80
   4   4  -2   31.60   16.60
  -4   4   2   32.90    5.80
  -4   4   2   23.30   10.40
   2  -4  -2  305.07   14.90
  -2  -4   2  307.47   22.40
   2  -4  -2  279.77   14.50
  -2  -4   2  281.27   17.00
   2  -4  -2  305.67   21.20
   2  -4  -2  274.67   18.40
  -2  -4   2  318.67   24.00
  -2  -4   2  343.87   23.70
   2  -4  -2  312.97   14.30
   2  -4  -2  300.57   20.60
   2  -4  -2  288.17   20.70
  -2  -4   2  282.97   16.50
  -2  -4   2  276.77   19.40
   2   4  -2  298.27   16.20
   2   4  -2  287.37   21.50
  -2   4   2  328.27   21.70
  -2   4   2  305.37   19.20
  -2   4   2  276.87   19.60
  -2   4   2  304.07   13.00
   2   4  -2  285.57   16.70
   2   4  -2  289.17   19.00
  -2   4   2  296.57   13.70
   0  -4   2  819.92   34.90
   0  -4   2  798.52   28.40
   0  -4   2  865.41   31.00
   0  -4   2  801.72   30.70
   0  -4  -2  794.92   25.40
   0  -4   2  831.42   37.80
   0  -4  -2  815.42   26.00
   0  -4  -2  798.02   36.00
   0  -4   2  792.52   32.00
   0  -4  -2  823.32   26.60
   0  -4  -2  791.72   31.70
   0   4   2  806.02   31.90
   0   4  -2  752.82   29.00
   0   4  -2  829.32   35.50
   0   4  -2  762.52   29.60
   0   4   2  794.62   25.50
   0   4   2  701.43   32.40
   0   4   2  803.62   26.40
   0   4  -2  814.02   37.50
   0   4  -2  818.52   22.20
   0   4   2  853.21   36.20
   0   4   2  819.92   24.40
  -2  -4  -2 1454.55   49.70
  -2  -4  -2 1431.76   48.10
  -2  -4  -2 1438.66   41.70
   2  -4   2 1410.36   48.10
   2  -4   2 1466.65   42.10
   2  -4   2 1390.96   46.40
   2  -4   2 1423.96   44.10
   2  -4   2 1442.06   43.30
  -2  -4  -2 1339.77   40.50
   2   4   2 1423.26   47.30
   2   4   2 1435.96   41.00
  -2   4  -2 1424.96   49.00
   2   4   2 1373.76   48.90
  -2   4  -2 1363.16   47.70
  -2   4  -2 1463.55   42.20
   2   4   2 1356.66   41.20
   2   4   2 1385.16   44.20
   2   4   2 1416.06   37.30
  -2   4  -2 1409.86   43.20
   4  -4   2 1006.80   29.90
  -4  -4  -2  994.70   34.00
   4  -4   2  980.90   35.00
  -4  -4  -2  991.20   39.50
   4  -4   2 1006.10   40.10
   4  -4   2 1025.70   34.10
  -4  -4  -2  969.80   33.00
  -4  -4  -2  992.70   38.20
  -4   4  -2  969.10   33.60
  -4   4  -2 1029.90   33.90
  -4   4  -2  950.40   40.30
   4   4   2  929.51   36.90
   4   4   2  982.00   38.70
   4   4   2  995.10   39.90
   4   4   2  892.81   32.60
   4   4   2  960.30   33.40
   4   4   2  978.60   29.00
  -4   4  -2 1016.70   39.50
  -6  -4  -2  983.30   35.50
   6  -4   2  999.10   35.60
   6  -4   2  939.71   41.00
   6  -4   2  969.20   25.50
  -6  -4  -2  933.51   40.30
   6  -4   2 1019.20   39.00
  -6  -4  -2  961.70   40.30
   6  -4   2  962.80   34.00
  -6  -4  -2  951.60   34.40
   6  -4   2 1005.90   26.80
  -6   4  -2  991.70   39.40
  -6   4  -2  908.21   41.00
   6   4   2  996.90   40.20
  -6   4  -2  948.71   33.80
  -6   4  -2  969.90   34.00
   6   4   2 1023.20   34.20
   6   4   2 1017.80   35.50
  -8  -4  -2  332.47   20.40
   8  -4   2  313.67   25.60
  -8  -4  -2  318.77   25.60
  -8  -4  -2  340.47   30.00
   8  -4   2  325.47   25.70
   8  -4   2  329.87   22.30
  -8  -4  -2  325.27   26.40
   8  -4   2  356.06   20.80
  -8  -4  -2  310.47   20.90
  -8   4  -2  394.36   29.40
   8   4   2  313.57   22.00
   8   4   2  369.66   23.30
  -8   4  -2  322.47   17.80
   8   4   2  353.26   25.60
  -8   4  -2  344.67   27.70
  -8   4  -2  377.36   21.00
 -10  -4  -2    9.60   10.80
  10  -4   2    2.60   10.70
  10  -4   2    4.80    9.40
 -10  -4  -2   15.10   11.30
 -10  -4  -2    6.40    9.90
 -10  -4  -2    5.10   20.00
 -10  -4  -2    6.70   15.30
  10  -4   2   -7.90   14.60
  10  -4   2   -2.80   15.00
 -10   4  -2   11.10   17.40
 -10   4  -2   12.00   16.90
 -10   4  -2    1.00    9.30
 -10   4  -2   10.00    6.70
  10   4   2   15.60   10.90
  10   4   2   12.40   15.10
  10   4   2    3.40   12.10
  12  -4   2   94.89   14.00
 -12  -4  -2   86.99   19.10
 -12  -4  -2   77.89   16.10
  12  -4   2   94.39   15.80
 -12  -4  -2   73.69   15.30
 -12  -4  -2   83.69   16.80
 -12  -4  -2   88.19   15.60
  12  -4   2   86.19   19.30
  12  -4   2   87.19   15.30
 -12   4  -2   90.79   12.80
 -12   4  -2   87.49   13.80
 -12   4  -2   76.79   20.60
  12   4   2   48.70   13.70
 -12   4  -2   87.49   20.60
 -12   4  -2   86.69   16.40
  12   4   2   72.89   14.70
  12   4   2   82.69   13.70
  14  -4   2   96.69   14.10
 -14  -4  -2  104.69   18.20
 -14  -4  -2  115.99   16.60
 -14  -4  -2  110.49   20.50
  14  -4   2  118.89   20.60
 -14  -4  -2  124.39   27.40
 -14  -4  -2   85.09   16.00
  14  -4   2   73.69   13.30
  14   4   2  111.19   20.60
 -14   4  -2  122.09   14.60
 -14   4  -2   91.79   22.30
  14   4   2  111.59   15.90
  14   4   2   98.59   16.60
 -14   4  -2  118.09   21.70
 -14   4  -2  122.89   22.80
 -14   4  -2   99.19   15.50
  16  -4   2   11.60   17.20
 -16  -4  -2   29.40   18.20
  16  -4   2   -0.90   14.10
 -16  -4  -2   20.60   14.50
 -16  -4  -2   11.90   11.50
 -16  -4  -2   23.00   25.60
 -16  -4  -2   55.29   15.70
  16  -4   2   26.10   12.40
 -16   4  -2    2.10   10.20
 -16   4  -2   40.10   13.80
 -16   4  -2   52.19   20.80
 -16   4  -2   32.10   18.80
  16   4   2   19.00   11.70
  16   4   2   24.90   12.70
 -16   4  -2   31.40   21.90
 -18  -4  -2  191.98   22.70
  18  -4   2  263.47   25.40
 -18  -4  -2  235.98   23.60
 -18  -4  -2  220.68   23.20
  18  -4   2  240.18   21.40
 -18  -4  -2  239.68   29.40
 -18   4  -2  225.38   30.70
 -18   4  -2  256.47   21.30
 -18   4  -2  265.57   31.10
 -18   4  -2  260.37   27.60
  18   4   2  193.48   25.50
 -20  -4  -2  244.58   25.90
 -20  -4  -2  254.87   25.40
  20  -4   2  225.08   25.20
  20  -4   2  225.68   22.50
 -20  -4  -2  221.08   23.60
  20   4   2  275.67   29.00
 -20   4  -2  265.07   28.50
 -20   4  -2  265.77   30.70
 -20   4  -2  293.67   34.10
 -20   4  -2  252.37   23.50
 -22  -4  -2  444.96   34.10
  22  -4   2  357.26   28.30
 -22  -4  -2  393.56   29.80
 -22  -4  -2  450.15   38.80
  22  -4   2  427.86   33.70
 -22   4  -2  451.75   35.50
  22   4   2  461.55   36.90
 -22   4  -2  426.86   31.20
 -22   4  -2  463.65   39.10
 -22   4  -2  421.46   39.80
 -24  -4  -2  314.77   30.90
  24  -4   2  325.67   31.20
  24  -4   2  340.37   28.40
 -24  -4  -2  335.47   31.50
 -24  -4  -2  297.17   26.00
 -24   4  -2  347.27   38.00
 -24   4  -2  287.07   31.80
  24   4   2  297.97   30.00
 -24   4  -2  394.76   33.80
 -24   4  -2  334.07   29.00
 -24   4  -2  333.97   17.40
  26  -4   2  223.48   28.50
 -26  -4  -2  216.38   26.20
 -26  -4  -2  182.88   23.40
 -26  -4  -2  214.18   34.40
 -26  -4  -2  127.09   26.90
 -26   4  -2  182.68   33.40
 -26   4  -2  182.98   24.10
 -26   4  -2  201.28   27.80
  26   4   2  223.88   27.30
 -26   4  -2  178.08   28.10
  28  -4   2   -2.60   15.00
 -28  -4  -2   13.00   21.90
 -28  -4  -2   -0.90   16.50
 -28   4  -2  -41.00   25.30
 -28   4  -2   64.99   22.00
 -28   4  -2   -0.10   15.10
 -28   4  -2  -24.50   24.90
  28   4   2   21.60   25.40
 -30  -4  -2  114.49   28.00
 -30  -4  -2   96.99   23.30
  30  -4   2   56.39   19.70
 -30   4  -2   93.29   32.10
  30   4   2   76.39   28.40
 -30   4  -2   81.49   32.30
 -32  -4  -2   45.40   26.60
  32  -4   2   47.80   19.40
 -32  -4  -2   59.19   27.10
  32   4   2   81.29   28.90
 -32   4  -2   27.90   30.30
 -32   4  -2   86.39   33.10
 -34  -4  -2    1.90   24.90
 -34  -4  -2   -6.80   25.50
  34   4   2    2.90   21.70
 -36  -4  -2   42.60   32.80
 -39  -5   2   48.70   22.00
 -37  -5   2   50.29   19.50
  37  -5  -2   -9.10   21.70
 -37   5   2   18.40   30.00
 -35  -5   2    7.00   16.60
 -35  -5   2   -8.60   26.80
  35  -5  -2    0.90   19.10
 -35   5   2   17.80   28.50
  35   5  -2   11.20   26.50
  33  -5  -2   55.89   21.10
 -33  -5   2    6.60   22.00
 -33  -5   2   29.00   27.10
 -33   5   2    7.90   19.60
  33   5  -2   57.99   27.00
 -33   5   2   39.90   30.50
  31  -5  -2   16.60   18.00
 -31  -5   2   87.69   22.50
 -31  -5   2   64.79   25.60
  31   5  -2   30.00   23.80
 -31   5   2   22.20   20.20
 -31   5   2   68.89   30.60
  29  -5  -2   13.20   15.60
 -29  -5   2   -5.80   23.40
 -29  -5   2    1.40   20.40
 -29   5   2  -19.20   17.60
 -29   5   2   28.70   16.40
 -29   5   2   19.00   24.50
  29   5  -2   39.40   22.60
 -27  -5   2    2.50   14.90
  27  -5  -2   -4.70   16.70
  27  -5  -2   18.70   15.50
 -27  -5   2  -10.10   15.40
 -27  -5   2   -8.00   14.00
 -27   5   2    8.70   18.40
  27   5  -2   16.70   16.00
 -27   5   2   35.60   14.80
 -27   5   2   -5.60   23.50
 -27   5   2   -5.10   10.60
 -25  -5   2  757.02   50.29
  25  -5  -2  693.53   32.80
  25  -5  -2  712.43   36.60
 -25  -5   2  725.53   40.60
  25  -5  -2  726.13   36.80
 -25  -5   2  858.71   47.50
 -25   5   2  767.82   38.10
  25   5  -2  804.32   47.20
 -25   5   2  716.73   50.39
 -25   5   2  751.42   54.19
 -25   5   2  763.32   32.50
 -23  -5   2  723.43   42.60
  23  -5  -2  649.43   33.40
 -23  -5   2  697.53   46.00
  23  -5  -2  683.73   32.00
 -23  -5   2  685.13   37.40
  23  -5  -2  716.83   33.80
 -23   5   2  715.63   42.30
  23   5  -2  718.83   43.10
 -23   5   2  639.24   32.20
 -23   5   2  585.44   43.00
 -23   5   2  660.43   36.70
 -21  -5   2  599.54   39.00
 -21  -5   2  592.14   35.90
  21  -5  -2  627.94   32.00
  21  -5  -2  562.34   27.80
  21  -5  -2  662.33   31.80
 -21  -5   2  626.24   43.20
  21   5  -2  609.14   35.10
 -21   5   2  637.94   39.40
 -21   5   2  627.94   24.70
 -21   5   2  617.24   26.00
 -21   5   2  546.45   37.10
 -21   5   2  636.64   41.10
 -19  -5   2 1166.78   49.10
  19  -5  -2 1235.88   42.80
 -19  -5   2 1205.48   48.90
  19  -5  -2 1216.08   39.00
 -19  -5   2 1147.29   53.59
  19  -5  -2 1279.67   43.40
 -19  -5   2 1203.08   47.80
  19   5  -2 1263.97   42.50
 -19   5   2 1237.88   49.50
 -19   5   2 1213.68   37.30
 -19   5   2 1232.68   54.29
 -19   5   2 1177.08   38.90
  19   5  -2 1277.17   51.59
 -19   5   2 1255.57   52.19
 -17  -5   2  562.04   38.60
 -17  -5   2  593.94   35.20
  17  -5  -2  616.44   29.50
  17  -5  -2  570.24   38.30
  17  -5  -2  604.94   23.70
  17  -5  -2  619.84   26.00
 -17  -5   2  580.54   35.70
 -17  -5   2  630.04   31.90
 -17   5   2  635.44   37.50
 -17   5   2  569.34   21.60
  17   5  -2  539.55   33.90
 -17   5   2  575.94   34.80
  17   5  -2  589.34   27.00
  17   5  -2  560.04   37.80
  17   5  -2  607.24   33.20
  17   5  -2  578.94   31.30
 -17   5   2  571.84   39.50
 -15  -5   2  388.96   28.30
 -15  -5   2  300.07   25.00
  15  -5  -2  351.76   23.60
 -15  -5   2  340.37   28.80
  15  -5  -2  350.56   19.80
  15  -5  -2  352.26   29.00
  15  -5  -2  337.27   28.80
  15  -5  -2  311.67   20.30
 -15  -5   2  305.77   34.10
 -15  -5   2  314.67   22.60
  15  -5  -2  342.57   28.30
  15  -5  -2  314.87   16.10
  15   5  -2  381.46   27.10
  15   5  -2  351.06   18.80
  15   5  -2  366.56   27.50
  15   5  -2  355.06   29.30
  15   5  -2  326.37   23.50
 -15   5   2  293.77   25.90
 -15   5   2  302.07   14.50
 -15   5   2  358.76   28.80
 -13  -5   2  119.89   17.60
 -13  -5   2  126.39   21.70
  13  -5  -2  152.58   19.00
  13  -5  -2  116.49   10.40
  13  -5  -2  130.39   17.70
  13  -5  -2  128.09   21.00
  13  -5  -2  111.69   14.60
 -13  -5   2   77.79   25.60
 -13  -5   2  110.89   21.20
 -13  -5   2  114.79   15.40
  13  -5  -2  143.19   12.10
  13  -5  -2  120.49   15.30
  13   5  -2  117.89   10.90
  13   5  -2  114.99   19.80
  13   5  -2  136.19   20.20
  13   5  -2  120.19   17.50
 -13   5   2  169.18   23.40
 -13   5   2  121.09    9.10
 -13   5   2  143.49   21.80
  13   5  -2  155.58   18.60
  11  -5  -2  106.19   16.40
 -11  -5   2   92.69   19.00
 -11  -5   2   46.80   18.30
 -11  -5   2   83.79   13.70
  11  -5  -2   99.19    9.90
  11  -5  -2  116.89   20.70
  11  -5  -2  101.39   19.30
  11  -5  -2   78.79   12.60
 -11  -5   2   88.09   15.10
 -11  -5   2   88.19   18.40
  11  -5  -2   90.49    8.90
 -11   5   2   92.09   19.40
  11   5  -2   95.09    7.80
  11   5  -2  100.79   15.80
  11   5  -2   97.79   19.90
 -11   5   2   97.99    7.60
  11   5  -2   73.49   14.80
  11   5  -2  118.19   18.50
 -11   5   2   76.79   15.20
   9  -5  -2 1465.45   48.80
   9  -5  -2 1538.15   41.40
  -9  -5   2 1616.64   61.19
  -9  -5   2 1536.35   56.59
  -9  -5   2 1574.24   53.09
   9  -5  -2 1514.05   55.49
   9  -5  -2 1567.94   41.90
   9  -5  -2 1485.15   53.09
   9  -5  -2 1467.25   54.69
  -9  -5   2 1604.64   51.99
  -9  -5   2 1564.64   50.99
   9  -5  -2 1612.34   47.90
  -9   5   2 1405.46   40.00
  -9   5   2 1591.54   57.29
   9   5  -2 1465.75   54.09
  -9   5   2 1525.75   53.69
   9   5  -2 1552.84   53.39
   9   5  -2 1605.14   50.59
   9   5  -2 1450.85   51.09
  -9   5   2 1505.05   39.10
   7  -5  -2 3780.82   95.49
  -7  -5   2 3693.43  105.79
   7  -5  -2 3747.02   96.19
   7  -5  -2 3827.12  104.49
   7  -5  -2 3665.13  103.09
   7  -5  -2 3873.01   90.69
   7  -5  -2 3657.43   89.79
  -7  -5   2 3722.63  102.79
  -7  -5   2 3649.44  102.89
   7  -5  -2 3796.42  103.69
   7  -5  -2 3881.71  104.49
  -7  -5   2 3667.63   98.29
  -7  -5   2 3975.00  100.69
  -7   5   2 3726.13   95.69
   7   5  -2 3850.71  104.89
  -7   5   2 3745.63  104.49
   7   5  -2 3806.72  100.29
   7   5  -2 3634.74   96.99
   7   5  -2 3660.23  102.49
  -7   5   2 3666.93   88.59
  -5  -5   2 1441.26   51.79
   5  -5  -2 1383.96   42.40
  -5  -5   2 1419.36   53.59
   5  -5  -2 1359.36   51.49
  -5  -5   2 1332.47   44.80
   5  -5  -2 1407.06   38.90
  -5  -5   2 1444.56   47.20
   5  -5  -2 1340.07   43.30
  -5  -5   2 1403.16   48.90
   5  -5  -2 1430.36   38.90
   5  -5  -2 1379.26   49.20
  -5  -5   2 1375.46   50.59
   5  -5  -2 1432.26   53.09
  -5   5   2 1400.46   44.60
   5   5  -2 1415.46   44.20
   5   5  -2 1442.36   50.49
  -5   5   2 1360.16   52.49
  -5   5   2 1402.06   38.40
   5   5  -2 1452.75   53.99
   5   5  -2 1309.77   45.90
   3  -5  -2 3850.11  104.99
  -3  -5   2 3796.92  105.79
  -3  -5   2 3941.21  105.59
   3  -5  -2 3816.62  105.09
  -3  -5   2 3750.52  104.19
   3  -5  -2 3750.32   96.49
   3  -5  -2 3868.31  104.69
   3  -5  -2 3858.51   94.69
   3  -5  -2 3981.00   93.99
  -3  -5   2 3793.22   99.59
  -3  -5   2 3921.01  103.79
  -3  -5   2 3755.72   99.59
  -3   5   2 3859.21   99.19
  -3   5   2 4070.59  106.69
  -3   5   2 3823.82   93.49
   3   5  -2 3769.42  105.29
  -3   5   2 3902.11   92.19
   3   5  -2 3799.72  102.89
   3   5  -2 3809.22   97.99
   3   5  -2 3890.91  100.69
   1  -5  -2 2784.32   69.29
  -1  -5   2 2757.22   75.79
   1  -5  -2 2784.62   80.09
   1  -5  -2 2754.02   82.09
  -1  -5   2 2898.41   82.19
   1  -5  -2 2744.93   70.99
  -1  -5   2 2786.42   84.19
   1  -5  -2 2812.32   71.59
  -1  -5   2 2879.51   76.89
  -1  -5   2 2820.52   80.39
   1  -5  -2 2703.23   83.19
  -1  -5   2 2877.41   78.69
  -1   5   2 2780.22   75.89
  -1   5   2 2785.92   83.49
   1   5  -2 2728.73   84.09
  -1   5   2 2753.42   79.19
  -1   5   2 2841.12   71.69
  -1   5   2 2787.92   70.09
   1   5  -2 2728.13   74.39
   1   5  -2 2737.93   75.79
   1   5  -2 2702.63   68.09
   1  -5   2  448.86   26.50
   1  -5   2  458.55   23.80
   1  -5   2  465.55   29.50
  -1  -5  -2  449.46   21.20
  -1  -5  -2  426.86   20.20
  -1  -5  -2  460.55   30.90
   1  -5   2  465.35   34.60
  -1  -5  -2  421.56   31.20
   1  -5   2  439.26   30.10
   1  -5   2  461.45   24.70
   1   5   2  401.26   30.80
   1   5   2  439.26   20.90
   1   5   2  460.25   20.30
  -1   5  -2  422.66   26.90
  -1   5  -2  449.16   15.50
   1   5   2  467.05   28.70
  -1   5  -2  461.25   23.50
   1   5   2  440.86   27.10
  -1   5  -2  440.36   33.50
   3  -5   2  142.99   16.00
   3  -5   2  110.29   12.70
  -3  -5  -2  131.69   21.50
  -3  -5  -2  161.48   21.10
  -3  -5  -2  135.49   13.70
   3  -5   2  133.59   14.40
   3  -5   2  126.59   19.00
   3  -5   2  137.49   20.10
  -3  -5  -2  125.79   13.00
   3   5   2  136.99    9.50
  -3   5  -2  131.09   14.10
   3   5   2  124.09   13.10
  -3   5  -2  117.99   13.50
   3   5   2  123.89   17.50
  -3   5  -2  119.69   16.70
   3   5   2  125.39   17.60
  -3   5  -2  108.59   23.00
   3   5   2  131.29   18.40
   3   5   2  132.89   12.00
  -5  -5  -2  106.49   18.90
   5  -5   2  124.69   13.90
   5  -5   2  119.89   20.70
  -5  -5  -2  101.29   20.60
   5  -5   2   74.99   18.70
   5  -5   2  109.89   14.70
   5  -5   2  125.29   13.00
  -5  -5  -2  121.99   12.70
  -5  -5  -2  135.29   14.50
   5   5   2  119.89   14.10
   5   5   2  133.69   18.30
   5   5   2  127.49   20.90
   5   5   2  102.99   11.80
  -5   5  -2  141.59   14.10
   5   5   2  103.79   18.00
  -5   5  -2  114.39   13.50
  -5   5  -2  113.79   23.00
   5   5   2  111.49    9.10
  -5   5  -2  141.99   20.80
  -7  -5  -2    3.10   10.60
   7  -5   2   22.30    8.30
   7  -5   2   -0.60   11.60
  -7  -5  -2   10.30   16.40
  -7  -5  -2    4.30   11.40
  -7  -5  -2   10.40   21.00
  -7  -5  -2   21.40   10.60
   7  -5   2   15.50   10.60
   7  -5   2   32.70   13.00
   7  -5   2   -0.90    4.30
   7  -5   2    0.50    9.20
  -7   5  -2   22.20    7.60
  -7   5  -2   28.80   19.70
  -7   5  -2   16.10   16.70
   7   5   2   34.00   11.40
   7   5   2   18.20   14.20
   7   5   2    0.70    6.70
  -7   5  -2    4.50    9.00
  -9  -5  -2    5.20   12.60
  -9  -5  -2   30.50   12.10
   9  -5   2   12.00    4.00
  -9  -5  -2   37.10   17.50
   9  -5   2   14.00    5.20
  -9  -5  -2   10.70   15.90
   9  -5   2   10.50    6.00
   9  -5   2    5.20    9.40
   9  -5   2   29.10   12.80
   9  -5   2   15.60   11.60
   9  -5   2   -1.30   17.20
  -9  -5  -2   19.80   16.90
  -9   5  -2   -9.50   18.70
   9   5   2   19.40   12.20
  -9   5  -2   20.70    9.90
   9   5   2  -18.40   14.60
  -9   5  -2    7.10   17.40
  -9   5  -2   18.50   10.10
   9   5   2   10.10   11.10
 -11  -5  -2  180.48   21.20
 -11  -5  -2  170.38   29.00
  11  -5   2  195.78   24.70
  11  -5   2  205.48   17.80
 -11  -5  -2  219.38   25.30
 -11  -5  -2  195.28   20.00
  11  -5   2  188.38   19.40
 -11  -5  -2  179.08   19.90
  11  -5   2  185.08   21.50
  11   5   2  174.18   23.20
 -11   5  -2  180.58   16.40
  11   5   2  216.88   20.90
  11   5   2  192.48   19.80
 -11   5  -2  208.58   18.10
 -11   5  -2  201.88   26.40
 -11   5  -2  184.08   21.50
 -13  -5  -2  223.88   26.00
 -13  -5  -2  244.08   25.50
 -13  -5  -2  208.38   19.60
 -13  -5  -2  197.38   19.50
  13  -5   2  212.98   18.80
  13  -5   2  175.38   19.50
  13  -5   2  159.78   20.40
 -13   5  -2  197.98   18.50
 -13   5  -2  182.18   16.90
 -13   5  -2  190.38   26.60
 -13   5  -2  228.48   27.50
  13   5   2  201.08   22.40
 -15  -5  -2  241.78   26.30
 -15  -5  -2  244.78   21.90
 -15  -5  -2  272.57   25.30
  15  -5   2  192.48   19.10
  15  -5   2  279.47   24.10
 -15  -5  -2  290.87   24.40
 -15   5  -2  300.77   30.50
 -15   5  -2  250.37   21.40
 -15   5  -2  289.97   32.40
 -15   5  -2  247.08   19.30
  15   5   2  203.18   24.00
 -17  -5  -2  170.28   24.20
 -17  -5  -2  196.48   25.00
 -17  -5  -2  263.97   26.90
  17  -5   2  203.08   19.90
  17  -5   2  218.78   23.40
 -17  -5  -2  245.78   24.50
  17   5   2  179.08   24.50
 -17   5  -2  177.38   29.80
 -17   5  -2  198.58   27.80
 -17   5  -2  226.08   21.30
 -17   5  -2  292.27   32.10
 -19  -5  -2  372.36   33.90
  19  -5   2  378.26   30.10
 -19  -5  -2  354.26   30.70
 -19  -5  -2  346.37   32.30
  19  -5   2  351.36   26.80
 -19   5  -2  352.26   32.40
  19   5   2  390.86   33.00
 -19   5  -2  358.26   27.40
 -19   5  -2  343.37   33.00
 -19   5  -2  441.96   40.40
 -21  -5  -2  216.78   28.80
 -21  -5  -2  199.68   24.80
 -21  -5  -2  266.07   32.60
  21  -5   2  222.88   21.10
  21  -5   2  216.78   26.20
 -21   5  -2  208.98   23.00
 -21   5  -2  246.48   30.10
  21   5   2  228.68   25.60
 -21   5  -2  255.37   30.70
 -21   5  -2  201.88   33.00
 -23  -5  -2  197.38   28.60
 -23  -5  -2  175.88   25.30
 -23  -5  -2  197.08   24.70
  23  -5   2  191.68   26.50
 -23   5  -2  166.18   33.50
 -23   5  -2  233.28   24.10
  23   5   2  190.48   25.30
 -23   5  -2  200.88   27.60
 -23   5  -2  207.88   28.80
 -25  -5  -2  455.55   33.70
 -25  -5  -2  478.45   40.40
  25  -5   2  345.87   33.50
 -25  -5  -2  444.66   41.40
 -25   5  -2  503.25   45.40
  25   5   2  454.65   39.80
 -25   5  -2  489.55   42.50
 -25   5  -2  463.95   33.20
  27  -5   2   -4.00   20.00
 -27  -5  -2   10.10   22.80
 -27  -5  -2   13.50   18.40
  27   5   2   43.80   25.30
 -27   5  -2   43.50   29.50
 -27   5  -2   10.10   28.60
 -27   5  -2   65.09   25.00
 -29  -5  -2  128.79   30.70
 -29  -5  -2  253.67   30.20
  29  -5   2  255.27   32.60
 -29  -5  -2  203.58   35.00
 -29   5  -2  280.57   41.60
  29   5   2  243.88   35.00
 -29   5  -2  238.18   40.20
 -31  -5  -2  256.57   31.80
  31  -5   2  228.48   33.00
 -31  -5  -2  237.38   35.80
 -31   5  -2  216.38   40.00
  31   5   2  215.68   30.70
 -31   5  -2  235.58   41.00
 -33  -5  -2  423.86   39.90
 -33  -5  -2  468.75   41.40
  33   5   2  490.85   43.30
 -36  -6   2  335.57   41.30
  36  -6  -2  272.37   32.20
  34  -6  -2  123.49   24.20
 -34  -6   2  163.38   31.90
 -34   6   2  175.38   36.00
  34   6  -2  160.18   32.90
  32  -6  -2   13.80   20.90
 -32  -6   2   41.80   21.40
 -32  -6   2   -8.40   22.30
 -32   6   2   20.00   30.60
  32   6  -2   81.69   26.30
 -32   6   2   52.79   28.30
 -30  -6   2  203.48   34.40
 -30  -6   2  166.78   30.40
  30  -6  -2  216.38   24.80
 -30   6   2  219.28   31.30
  30   6  -2  265.87   35.00
 -30   6   2  220.68   39.90
 -30   6   2  213.58   24.70
  28  -6  -2  -36.90   16.20
 -28  -6   2   16.40   18.60
 -28  -6   2   -4.60   14.50
  28   6  -2    9.70   21.40
 -28   6   2   20.80   20.70
 -28   6   2   -1.10   15.70
 -28   6   2   -6.80   24.90
 -26  -6   2   33.70   21.90
 -26  -6   2    1.60   21.50
 -26  -6   2   23.30   25.00
  26  -6  -2   19.40   17.00
 -26   6   2   -8.10   26.20
 -26   6   2   -0.30   16.60
  26   6  -2   48.90   20.10
  26   6  -2    9.00   14.90
 -26   6   2   44.10   19.40
  24  -6  -2  -11.20   12.70
 -24  -6   2  -11.80   17.70
 -24  -6   2    0.60   18.00
  24  -6  -2    0.10   15.20
 -24  -6   2    7.50   23.50
  24   6  -2  -40.00   17.60
 -24   6   2   -2.10   17.90
 -24   6   2   30.30   18.40
 -24   6   2    9.10    9.90
 -24   6   2  -37.70   21.40
  24   6  -2  -11.00   11.30
 -22  -6   2  122.19   20.90
 -22  -6   2   77.69   25.00
 -22  -6   2  146.49   25.00
  22  -6  -2  148.09   20.10
  22  -6  -2  116.99   14.70
  22  -6  -2  120.89   16.40
  22  -6  -2  139.29   17.00
  22   6  -2  130.29   24.80
  22   6  -2  110.69   15.20
 -22   6   2  118.99   11.50
 -22   6   2  132.39   28.50
 -22   6   2  142.09   24.20
 -20  -6   2   67.49   22.20
  20  -6  -2   50.49   12.10
  20  -6  -2   39.20    9.80
 -20  -6   2   59.69   23.10
  20  -6  -2   47.20   15.60
 -20  -6   2   80.39   20.80
  20  -6  -2   49.30   14.40
  20   6  -2   59.19   20.40
 -20   6   2   68.19   24.50
 -20   6   2   64.59   21.40
 -20   6   2   62.09    9.60
  20   6  -2   44.70   13.10
  18  -6  -2  135.09   16.30
 -18  -6   2  157.48   22.10
  18  -6  -2  124.99   19.50
 -18  -6   2  120.49   24.40
  18  -6  -2  139.89   13.40
 -18  -6   2   96.29   24.70
  18  -6  -2  177.68   15.70
 -18  -6   2  117.99   22.00
  18   6  -2  135.39   22.60
 -18   6   2  159.78   29.00
  18   6  -2  143.69   14.20
 -18   6   2  132.79   10.90
 -18   6   2  171.88   24.90
  18   6  -2  181.58   24.10
 -16  -6   2  113.69   16.90
  16  -6  -2  151.78   16.40
 -16  -6   2  108.19   23.40
  16  -6  -2  111.29   24.80
  16  -6  -2  131.09   14.00
 -16  -6   2  177.08   26.10
  16  -6  -2  158.38   12.50
  16  -6  -2  133.99   16.70
 -16  -6   2  154.38   20.70
 -16   6   2  149.29   22.90
 -16   6   2  120.09    9.80
 -16   6   2  111.89   23.40
  16   6  -2  127.29   11.60
 -16   6   2  145.39   13.80
  16   6  -2  141.59   21.50
  16   6  -2  173.98   24.00
 -14  -6   2  965.50   48.10
  14  -6  -2 1019.90   39.50
  14  -6  -2  921.31   46.80
 -14  -6   2  962.90   44.90
  14  -6  -2  927.01   31.00
 -14  -6   2  977.10   43.00
 -14  -6   2 1040.60   42.60
  14  -6  -2  957.90   36.80
  14  -6  -2 1002.50   32.90
  14   6  -2  985.80   43.30
 -14   6   2  966.30   28.30
  14   6  -2  986.20   46.70
 -14   6   2  992.80   49.99
  14   6  -2  965.40   28.40
 -14   6   2  967.70   47.90
 -12  -6   2 1221.48   54.29
 -12  -6   2 1260.07   52.99
  12  -6  -2 1168.98   35.70
  12  -6  -2 1081.69   50.79
  12  -6  -2 1154.98   40.90
  12  -6  -2 1150.98   51.09
  12  -6  -2 1141.19   34.60
  12  -6  -2 1129.69   51.99
 -12  -6   2 1210.78   46.70
 -12  -6   2 1112.29   48.50
 -12  -6   2 1208.08   45.50
  12   6  -2 1137.09   46.90
 -12   6   2 1114.39   31.60
 -12   6   2 1151.38   51.99
  12   6  -2 1145.09   50.59
  12   6  -2 1134.09   43.20
  12   6  -2 1035.50   49.20
 -12   6   2 1103.59   31.80
 -12   6   2 1274.87   54.39
 -10  -6   2  439.16   33.70
  10  -6  -2  398.26   31.30
  10  -6  -2  368.16   30.90
 -10  -6   2  401.76   27.10
  10  -6  -2  374.86   28.60
 -10  -6   2  436.26   35.20
  10  -6  -2  377.96   22.80
  10  -6  -2  385.26   26.00
 -10  -6   2  411.26   25.10
  10  -6  -2  404.46   17.80
  10  -6  -2  406.86   31.30
 -10  -6   2  353.06   35.50
  10  -6  -2  416.56   19.20
 -10   6   2  404.86   16.00
  10   6  -2  360.66   27.10
 -10   6   2  424.86   33.30
  10   6  -2  383.16   32.60
  10   6  -2  430.86   24.60
  10   6  -2  384.76   30.60
 -10   6   2  452.75   34.50
 -10   6   2  394.26   15.00
   8  -6  -2  644.04   38.30
  -8  -6   2  560.84   36.40
   8  -6  -2  548.65   27.80
  -8  -6   2  569.64   31.10
   8  -6  -2  536.55   32.20
   8  -6  -2  483.85   26.70
  -8  -6   2  602.44   34.60
   8  -6  -2  565.54   32.40
   8  -6  -2  536.25   21.30
   8  -6  -2  591.04   38.40
  -8  -6   2  524.25   29.30
  -8  -6   2  506.25   36.20
   8  -6  -2  570.54   22.10
   8   6  -2  526.65   37.80
   8   6  -2  568.84   30.80
   8   6  -2  594.54   27.60
  -8   6   2  524.05   19.50
  -8   6   2  558.64   33.40
   8   6  -2  558.94   34.60
   6  -6  -2   27.60   10.90
   6  -6  -2   14.60   17.00
  -6  -6   2   57.89   17.80
   6  -6  -2   24.30    8.00
   6  -6  -2   33.80    7.40
  -6  -6   2   24.90   16.10
  -6  -6   2   21.60   18.20
   6  -6  -2   38.10   10.20
  -6  -6   2   27.70   10.10
   6  -6  -2   41.30   15.20
  -6  -6   2   27.50   21.00
   6  -6  -2   34.00   17.80
  -6  -6   2   23.40    9.50
   6   6  -2   25.50   11.30
  -6   6   2   21.60    6.30
  -6   6   2   17.40   10.70
  -6   6   2  -17.60   18.80
   6   6  -2   20.20   19.70
   6   6  -2    5.50   11.50
   6   6  -2   50.29   12.50
   4  -6  -2   85.09   10.30
   4  -6  -2  103.39   21.70
  -4  -6   2   60.89   22.50
   4  -6  -2   95.89   12.20
  -4  -6   2   83.39   21.50
  -4  -6   2   84.89   14.80
   4  -6  -2  128.89   21.30
   4  -6  -2  103.49   19.60
  -4  -6   2  101.89   13.70
   4  -6  -2   91.89   10.40
  -4  -6   2  105.69   20.00
  -4  -6   2  127.29   21.70
  -4   6   2  101.09   14.90
   4   6  -2  104.99   15.60
  -4   6   2  132.49   23.40
   4   6  -2   99.59   22.70
  -4   6   2   80.79    8.50
   4   6  -2  102.39   14.30
  -4   6   2   94.49    9.80
   4   6  -2  105.79   18.90
  -2  -6   2  364.06   26.50
  -2  -6   2  367.66   21.80
  -2  -6   2  399.76   32.70
  -2  -6   2  310.47   27.80
  -2  -6   2  374.66   33.00
   2  -6  -2  398.06   19.60
   2  -6  -2  344.17   29.70
  -2  -6   2  385.56   22.50
   2  -6  -2  361.56   18.00
   2  -6  -2  426.76   34.00
   2  -6  -2  459.05   32.60
   2   6  -2  411.06   24.60
  -2   6   2  450.15   35.10
  -2   6   2  398.26   25.20
  -2   6   2  362.06   17.70
   2   6  -2  395.16   19.70
   2   6  -2  417.16   23.60
  -2   6   2  385.86   19.40
   2   6  -2  378.66   30.30
   0  -6   2 1138.59   48.40
   0  -6   2  997.90   46.70
   0  -6   2 1031.40   43.50
   0  -6   2 1077.09   39.60
   0  -6  -2  972.50   43.50
   0  -6   2 1101.49   40.80
   0  -6  -2 1093.49   35.90
   0  -6   2 1038.20   46.40
   0  -6  -2 1077.29   47.10
   0  -6  -2 1062.49   49.50
   0  -6  -2 1074.69   36.10
   0   6   2 1053.39   34.50
   0   6  -2 1036.20   46.10
   0   6   2 1032.80   42.50
   0   6  -2 1028.30   39.20
   0   6   2 1128.39   49.90
   0   6  -2 1022.00   31.10
   0   6  -2 1082.49   38.20
   0   6   2 1070.69   41.20
   0   6   2 1016.00   35.80
   2  -6   2 1122.09   41.30
  -2  -6  -2 1144.99   49.20
  -2  -6  -2 1084.69   37.60
   2  -6   2 1041.30   47.50
   2  -6   2 1075.09   48.50
   2  -6   2 1187.68   49.70
  -2  -6  -2 1078.19   50.19
   2  -6   2 1049.40   44.40
  -2  -6  -2 1102.69   38.50
   2  -6   2 1078.79   39.80
  -2   6  -2 1142.39   38.80
   2   6   2 1102.59   38.50
  -2   6  -2 1111.99   30.00
  -2   6  -2 1129.09   46.70
   2   6   2 1123.79   43.90
  -2   6  -2 1091.89   38.50
   2   6   2 1084.79   44.30
  -2   6  -2 1117.19   48.90
   2   6   2 1026.20   36.40
   2   6   2 1107.09   47.00
  -4  -6  -2 1097.49   38.60
  -4  -6  -2 1139.49   51.79
   4  -6   2 1106.49   40.50
   4  -6   2 1191.48   47.80
   4  -6   2 1191.48   47.40
  -4  -6  -2 1160.78   50.09
  -4  -6  -2 1235.78   41.60
   4  -6   2 1136.29   42.20
   4  -6   2 1166.88   42.70
   4   6   2 1134.29   50.99
   4   6   2 1136.29   39.80
  -4   6  -2 1074.09   39.70
   4   6   2 1176.88   46.40
  -4   6  -2 1108.99   50.99
   4   6   2 1111.59   39.30
  -4   6  -2 1129.19   53.49
  -4   6  -2 1093.49   39.40
   4   6   2 1190.48   48.60
  -6  -6  -2  680.63   30.10
   6  -6   2  680.03   30.40
  -6  -6  -2  679.73   36.30
  -6  -6  -2  768.22   42.80
  -6  -6  -2  699.73   48.30
   6  -6   2  697.33   27.80
   6  -6   2  691.33   40.80
   6  -6   2  735.23   33.10
   6  -6   2  683.63   41.10
  -6  -6  -2  719.93   31.70
   6  -6   2  655.73   39.30
  -6   6  -2  631.34   29.50
   6   6   2  705.43   31.90
  -6   6  -2  690.43   29.90
   6   6   2  639.84   34.60
   6   6   2  677.43   31.40
  -6   6  -2  726.43   45.20
   6   6   2  710.63   40.80
  -6   6  -2  695.03   42.00
   6   6   2  771.32   38.30
   6   6   2  701.93   20.40
  -8  -6  -2  421.06   27.30
   8  -6   2  431.36   31.30
   8  -6   2  386.46   19.90
  -8  -6  -2  328.47   29.80
   8  -6   2  379.56   25.40
   8  -6   2  359.16   23.70
  -8  -6  -2  417.76   34.50
   8  -6   2  326.97   30.70
  -8  -6  -2  384.86   22.80
  -8  -6  -2  408.66   33.30
  -8   6  -2  371.06   32.90
  -8   6  -2  389.36   23.30
   8   6   2  383.36   25.70
   8   6   2  354.06   29.80
  -8   6  -2  329.17   22.00
   8   6   2  408.46   26.10
   8   6   2  374.36   16.20
  -8   6  -2  423.06   33.10
 -10  -6  -2   29.40   11.10
  10  -6   2   34.60    6.40
  10  -6   2   33.20    5.90
  10  -6   2   26.60   11.50
  10  -6   2   47.50   14.30
 -10  -6  -2   42.40   10.80
  10  -6   2   28.70    7.30
 -10  -6  -2   13.00   20.10
 -10  -6  -2   -1.80   19.00
  10   6   2   29.80   14.20
 -10   6  -2    9.60   14.60
 -10   6  -2   33.70   11.10
 -10   6  -2   44.00   23.00
 -10   6  -2   40.70   11.10
  12  -6   2   73.69   15.70
 -12  -6  -2   82.79   22.10
 -12  -6  -2   61.29   16.90
  12  -6   2   85.39    9.80
 -12  -6  -2   69.29   13.40
  12  -6   2   86.59   14.50
 -12  -6  -2  107.89   23.60
 -12   6  -2  115.89   26.30
 -12   6  -2  109.39   25.70
 -12   6  -2   71.99   13.40
 -12   6  -2   73.39   12.80
  12   6   2   72.39   17.30
 -14  -6  -2   21.30   19.10
  14  -6   2   16.00   14.20
  14  -6   2    3.30    8.40
 -14  -6  -2   11.90   14.20
 -14  -6  -2   12.10   15.10
  14  -6   2   10.40   11.40
 -14  -6  -2   21.80   15.80
 -14   6  -2   37.10   22.30
  14   6   2   10.00   16.10
 -14   6  -2   14.20   22.00
 -14   6  -2   13.10   11.10
 -16  -6  -2   22.40   15.80
  16  -6   2   14.10   14.90
 -16  -6  -2   37.00   17.10
 -16  -6  -2   41.80   24.40
 -16  -6  -2   11.20   16.60
  16  -6   2   20.60   12.20
 -16   6  -2    4.00   22.60
 -16   6  -2   35.00   17.70
  16   6   2    1.00   17.50
 -16   6  -2   -1.80   11.60
 -18  -6  -2   -1.80   14.60
 -18  -6  -2   22.30   14.10
  18  -6   2    1.30   12.40
  18  -6   2   11.60   16.20
  18   6   2    0.70   17.90
 -18   6  -2   32.10   23.90
 -18   6  -2   34.10   13.60
 -18   6  -2    0.00   22.40
  20  -6   2   31.80   17.20
 -20  -6  -2  -34.40   21.30
 -20  -6  -2   15.20   14.20
  20   6   2   15.40   15.20
 -20   6  -2  -15.40   22.20
 -20   6  -2   25.10   12.80
 -20   6  -2    7.30   23.60
  22  -6   2   21.70   18.80
 -22  -6  -2   12.10   15.80
 -22  -6  -2    0.40   23.70
  22   6   2   15.00   15.10
 -22   6  -2   17.80   21.80
 -22   6  -2   17.20   13.80
 -22   6  -2   31.10   20.30
  24  -6   2  392.56   35.00
 -24  -6  -2  434.06   38.90
 -24  -6  -2  484.85   38.70
  24   6   2  423.16   38.50
 -24   6  -2  355.26   35.90
 -24   6  -2  408.96   42.70
 -26  -6  -2  214.28   35.10
 -26  -6  -2  200.68   27.50
  26  -6   2  176.48   28.30
 -26   6  -2  258.57   38.90
  26   6   2  217.08   33.40
 -26   6  -2  175.08   37.30
 -26   6  -2  201.58   33.80
 -28  -6  -2   94.99   29.20
  28  -6   2   74.89   24.50
 -28  -6  -2  119.99   25.50
 -28   6  -2  124.89   25.50
  28   6   2  127.79   30.10
 -28   6  -2   43.70   24.80
 -28   6  -2  119.69   27.50
 -30  -6  -2  121.19   30.90
  30  -6   2  131.29   29.00
 -30   6  -2  128.49   34.60
  30   6   2  194.48   35.00
 -30   6  -2  133.19   29.10
  32   6   2    5.00   19.20
  35  -7  -2   12.40   22.70
 -33  -7   2   54.19   32.70
  33  -7  -2    4.30   17.70
  33   7  -2   12.60   25.90
 -33   7   2   17.00   19.80
  31  -7  -2  114.29   24.10
 -31  -7   2  139.39   34.00
 -31  -7   2   91.69   28.70
 -31   7   2  148.09   34.80
  31   7  -2  153.68   31.30
 -29  -7   2   -8.60   24.30
 -29  -7   2   11.10   17.00
  29  -7  -2   28.00   15.80
 -29   7   2   43.60   19.10
 -29   7   2   49.90   29.10
  29   7  -2    1.60   23.50
  27  -7  -2   23.70   17.40
 -27  -7   2   10.20   26.40
 -27  -7   2   12.00   14.90
 -27   7   2   34.40   23.60
 -27   7   2  -22.90   23.90
  27   7  -2    6.40   21.80
 -25  -7   2  -17.70   16.30
  25  -7  -2    3.90   12.30
 -25  -7   2   -2.90   19.70
  25   7  -2   19.60   22.00
 -25   7   2   -1.40   17.50
 -25   7   2   27.60   20.10
 -23  -7   2   -8.40   22.80
 -23  -7   2   27.10   21.10
  23  -7  -2   34.80   15.50
 -23   7   2   56.09   27.30
  23   7  -2   27.70   15.90
 -23   7   2   40.60   21.00
 -21  -7   2   91.39   26.20
  21  -7  -2   39.10   12.30
  21  -7  -2   60.49   14.10
  21  -7  -2   86.49   19.10
 -21  -7   2   78.89   22.10
  21   7  -2   45.40   11.30
  21   7  -2   65.59   18.10
 -21   7   2   39.20   22.70
 -21   7   2   95.89   28.00
 -21   7   2   51.99    8.70
  19  -7  -2   14.60   12.90
 -19  -7   2   30.80   18.60
  19  -7  -2   33.80   12.90
  19  -7  -2   19.50    8.40
  19  -7  -2   22.90   13.40
 -19  -7   2   16.60   23.80
 -19   7   2   34.20   22.30
  19   7  -2    3.10   17.90
  19   7  -2   24.30    9.30
  19   7  -2   20.40   20.10
 -19   7   2   10.90   23.40
 -19   7   2   11.20    6.50
 -19   7   2   29.70    7.40
  17  -7  -2  481.85   30.70
  17  -7  -2  505.35   27.00
  17  -7  -2  466.35   23.00
  17  -7  -2  504.95   24.40
 -17  -7   2  426.36   33.80
 -17  -7   2  626.74   43.30
 -17  -7   2  464.15   35.30
  17   7  -2  469.85   18.30
 -17   7   2  509.05   42.20
  17   7  -2  540.35   40.10
 -17   7   2  510.95   36.50
 -17   7   2  455.05   18.90
  17   7  -2  547.45   37.90
  15  -7  -2  391.26   25.30
  15  -7  -2  399.96   23.00
  15  -7  -2  423.56   28.30
  15  -7  -2  384.16   20.90
 -15  -7   2  432.96   33.90
 -15  -7   2  408.06   28.90
 -15  -7   2  458.85   33.80
 -15   7   2  460.45   40.10
 -15   7   2  373.96   16.60
  15   7  -2  432.26   36.40
 -15   7   2  404.86   16.80
 -15   7   2  522.95   40.70
  15   7  -2  478.05   34.10
  13  -7  -2  144.79   26.00
  13  -7  -2  179.58   17.30
 -13  -7   2  171.28   22.00
 -13  -7   2  163.78   19.30
 -13  -7   2  133.59   27.20
  13  -7  -2  173.48   14.10
  13  -7  -2  204.58   15.10
  13  -7  -2  190.78   21.30
  13   7  -2  158.98   21.60
 -13   7   2  178.18   12.00
 -13   7   2  187.78   11.70
 -13   7   2  187.78   29.80
  13   7  -2  195.98   24.80
 -13   7   2  218.88   30.10
  11  -7  -2  101.79   11.80
  11  -7  -2   85.19   11.50
 -11  -7   2  114.39   19.30
  11  -7  -2   88.59   15.70
 -11  -7   2  109.29   24.30
  11  -7  -2  106.09   17.50
  11  -7  -2   93.29   23.50
 -11  -7   2   96.29   18.70
 -11   7   2  116.99   26.10
 -11   7   2   93.49    8.80
  11   7  -2  118.09   18.50
 -11   7   2  111.09   25.60
 -11   7   2   74.29    8.10
  11   7  -2   83.79   24.20
  -9  -7   2  415.36   38.60
  -9  -7   2  336.37   32.60
   9  -7  -2  385.86   34.30
   9  -7  -2  430.86   26.00
  -9  -7   2  380.86   28.70
   9  -7  -2  361.66   24.90
   9  -7  -2  377.06   20.30
   9  -7  -2  382.16   20.10
  -9   7   2  367.96   17.10
  -9   7   2  334.47   34.20
   9   7  -2  405.96   32.90
   9   7  -2  385.26   27.40
   7  -7  -2  417.16   21.10
  -7  -7   2  391.46   25.70
  -7  -7   2  420.66   30.50
   7  -7  -2  407.86   23.50
   7  -7  -2  434.76   20.50
   7  -7  -2  420.16   31.30
  -7  -7   2  427.86   28.90
   7  -7  -2  425.56   24.20
  -7  -7   2  461.05   32.60
  -7  -7   2  344.17   35.60
   7   7  -2  474.95   38.10
  -7   7   2  405.86   25.00
  -7   7   2  403.86   32.50
   7   7  -2  404.16   24.20
  -7   7   2  452.85   19.50
  -5  -7   2  274.27   23.10
  -5  -7   2  336.87   32.70
  -5  -7   2  290.17   29.00
   5  -7  -2  302.37   30.20
   5  -7  -2  315.37   19.70
   5  -7  -2  307.47   18.20
   5  -7  -2  297.87   20.50
  -5  -7   2  292.37   29.30
  -5  -7   2  269.07   23.20
   5   7  -2  298.07   27.80
   5   7  -2  281.67   33.60
  -5   7   2  268.47   15.10
  -5   7   2  342.27   34.20
  -5   7   2  328.17   23.50
  -5   7   2  276.17   16.40
   5   7  -2  291.67   21.10
   5   7  -2  309.77   20.80
   3  -7  -2  840.02   31.90
  -3  -7   2  876.71   38.20
  -3  -7   2  918.71   39.10
   3  -7  -2  875.91   32.50
  -3  -7   2  823.32   41.60
   3  -7  -2  857.91   30.80
   3  -7  -2  996.70   49.00
  -3  -7   2  934.31   48.20
  -3  -7   2  846.12   45.40
   3   7  -2  900.41   36.50
  -3   7   2  851.81   29.70
   3   7  -2  832.52   35.90
   3   7  -2  834.42   49.70
  -3   7   2  882.71   31.60
   3   7  -2  867.21   33.10
  -3   7   2  958.50   50.19
  -3   7   2  894.51   37.30
  -1  -7   2   32.50   19.80
  -1  -7   2   50.19   20.20
  -1  -7   2   20.00   11.60
  -1  -7   2    9.10   12.00
   1  -7  -2   16.80    9.50
  -1  -7   2   -7.90   12.30
   1  -7  -2   13.60   18.20
   1  -7  -2   21.40    7.50
  -1   7   2   30.80    9.70
  -1   7   2   27.70    8.40
   1   7  -2   -5.30   22.50
  -1   7   2   23.00   13.80
  -1   7   2  -18.10   18.70
   1   7  -2   18.40   12.20
   1   7  -2    6.60    8.80
   1   7  -2   11.20   11.00
  -1  -7  -2   33.70   10.50
   1  -7   2   46.90   13.20
  -1  -7  -2   36.40   15.80
   1  -7   2   10.30   18.80
   1  -7   2   47.90   18.40
  -1  -7  -2   26.60   11.10
   1  -7   2   32.90   13.30
  -1   7  -2   37.80    8.10
   1   7   2   26.90   15.40
  -1   7  -2   41.00   12.00
   1   7   2   40.90   22.00
  -1   7  -2   44.30    9.90
   1   7   2   17.80    9.20
  -1   7  -2   31.80   24.50
   1   7   2   38.90   10.60
   3  -7   2   -1.90   11.70
  -3  -7  -2   10.00    8.10
   3  -7   2   -2.00   10.70
  -3  -7  -2  -17.50   18.60
   3  -7   2   51.49   20.00
   3  -7   2    0.50   15.40
  -3  -7  -2   16.00   10.70
   3   7   2   -6.80    9.20
  -3   7  -2   15.30   10.20
   3   7   2   -5.60    9.50
  -3   7  -2  -11.20   23.20
  -3   7  -2   24.90   10.50
   3   7   2  -13.60   15.50
   3   7   2  -10.70   19.70
   5  -7   2  117.29   20.20
   5  -7   2  106.09   18.80
   5  -7   2  100.89   15.40
  -5  -7  -2  109.39   16.00
   5  -7   2   91.09   15.70
  -5  -7  -2   84.49   14.30
  -5  -7  -2  116.09   24.40
  -5  -7  -2   82.59   24.30
   5   7   2  116.29   16.00
   5   7   2  107.89   24.80
  -5   7  -2   87.29   19.60
  -5   7  -2  100.49   13.90
  -5   7  -2  111.59   22.40
   5   7   2  119.19   21.40
  -5   7  -2  119.99   15.60
   7  -7   2   50.79   12.70
   7  -7   2   90.19   14.80
  -7  -7  -2   86.99   15.90
  -7  -7  -2   65.09   15.70
   7  -7   2   76.29   16.00
  -7  -7  -2   72.99   22.80
   7  -7   2   78.49   17.70
   7   7   2   48.80   14.60
  -7   7  -2   55.29   18.00
  -7   7  -2   33.60   25.40
   7   7   2   71.69   20.70
   7   7   2   54.49   18.20
  -7   7  -2   59.89   12.60
  -7   7  -2   84.39   14.10
   9  -7   2   27.30   12.30
   9  -7   2   -0.70   12.40
  -9  -7  -2   51.89   15.60
  -9  -7  -2   37.80   14.20
   9  -7   2   23.70   11.00
  -9  -7  -2   16.00   15.70
   9   7   2   15.00   19.90
   9   7   2   34.00    3.90
  -9   7  -2   38.80   19.30
   9   7   2   35.40   14.70
  -9   7  -2   31.10   22.30
  -9   7  -2    8.70   10.80
  11  -7   2   47.00    7.30
  11  -7   2   15.10    9.00
 -11  -7  -2   43.30   15.80
 -11  -7  -2   53.39   13.80
  11  -7   2   42.70   13.30
  11  -7   2   52.49   15.00
 -11  -7  -2   52.69   23.90
  11   7   2   18.50   16.50
  11   7   2   50.29    7.90
 -11   7  -2   37.00   18.20
 -11   7  -2   43.50   14.10
 -11   7  -2   47.40   26.60
  13  -7   2  271.37   24.40
 -13  -7  -2  290.27   27.00
  13  -7   2  292.37   23.00
 -13  -7  -2  256.17   32.40
  13  -7   2  295.97   14.60
 -13  -7  -2  303.87   29.10
 -13   7  -2  296.07   37.20
 -13   7  -2  303.57   22.30
 -13   7  -2  223.18   32.00
  13   7   2  315.57   28.20
 -15  -7  -2    6.30   10.90
 -15  -7  -2   18.30   17.20
 -15  -7  -2   34.30   24.00
  15  -7   2    1.00   12.20
  15  -7   2    7.40    8.00
  15  -7   2   19.20   15.70
 -15   7  -2    8.00   10.90
  15   7   2  -13.30   17.00
 -15   7  -2   12.20   25.20
 -15   7  -2    9.90   23.90
  17  -7   2   -0.90   15.10
 -17  -7  -2    3.70   17.60
 -17  -7  -2   14.30   23.30
 -17   7  -2   32.40   12.40
  17   7   2  -14.20   17.10
 -17   7  -2  -15.30   24.40
 -17   7  -2   87.79   28.40
 -19  -7  -2  146.49   29.80
 -19  -7  -2  146.59   26.40
  19  -7   2  124.59   21.50
  19   7   2  152.28   26.00
 -19   7  -2   95.59   30.00
 -19   7  -2  189.88   32.60
 -21  -7  -2   24.50   19.00
 -21  -7  -2   -2.30   20.00
  21  -7   2   -5.30   16.80
 -21   7  -2   20.90   24.30
  21   7   2    8.20   14.90
 -21   7  -2   12.70   19.20
 -23  -7  -2  -11.80   24.30
 -23  -7  -2  -39.80   19.40
  23  -7   2   -8.50   17.40
 -23   7  -2  -10.30   25.90
 -23   7  -2  -12.30   22.80
  23   7   2    4.60   15.10
  25  -7   2   57.59   21.40
 -25  -7  -2  117.49   31.20
 -25  -7  -2   50.79   26.00
 -25   7  -2   39.60   24.30
 -25   7  -2   25.80   22.70
  25   7   2   84.79   26.20
 -27  -7  -2    5.10   23.70
 -27  -7  -2  -58.79   25.60
  27  -7   2   -6.80   19.00
 -27   7  -2   -9.30   28.60
 -27   7  -2   12.00   21.90
  27   7   2   36.80   26.10
  29  -7   2   80.59   24.40
  29   7   2   78.49   28.40
  31   7   2  102.69   30.30
  34  -8  -2   44.90   21.90
  32  -8  -2   13.40   15.90
  32   8  -2  -13.20   25.70
  30  -8  -2    2.20   14.40
  30   8  -2   26.60   18.80
 -30   8   2   -5.10   19.60
 -28  -8   2   45.30   24.70
 -28  -8   2   30.10   27.70
  28  -8  -2   -6.70   15.90
 -28   8   2   30.40   21.10
 -28   8   2    7.10   26.60
  28   8  -2   16.20   17.70
  26  -8  -2    1.40   12.10
 -26  -8   2   18.60   16.80
 -26  -8   2   23.30   27.10
 -26   8   2   21.70   21.00
 -26   8   2   -1.10   18.40
  26   8  -2   14.20   16.70
  24  -8  -2    2.30   13.90
 -24  -8   2  -16.60   20.10
 -24  -8   2   -2.10   18.30
 -24   8   2   24.50   27.70
  24   8  -2   27.70   16.00
 -24   8   2   30.10   21.90
  22  -8  -2    5.10   10.50
 -22  -8   2  -15.30   24.30
 -22  -8   2   12.50   20.00
 -22   8   2   -4.30   24.70
  22   8  -2   14.40   21.10
 -22   8   2   17.00   21.30
 -20  -8   2  221.78   34.20
  20  -8  -2  225.08   20.10
 -20  -8   2  192.08   24.80
  20   8  -2  255.67   29.90
  20   8  -2  273.27   32.70
 -20   8   2  208.98   27.80
 -20   8   2  178.18   33.00
 -18  -8   2  192.58   27.00
  18  -8  -2  160.78   16.60
  18  -8  -2  156.28   17.80
 -18  -8   2  141.19   30.40
  18   8  -2  186.38   26.30
 -18   8   2  160.18   25.50
 -18   8   2  158.08   32.80
 -18   8   2  161.28   11.60
  18   8  -2  161.88   29.40
 -16  -8   2   -5.60   11.80
  16  -8  -2   15.00   11.70
  16  -8  -2   -8.10   17.10
 -16  -8   2   -4.20   11.20
  16  -8  -2  -29.50   22.40
  16  -8  -2  -17.90    9.90
  16  -8  -2   -7.50    9.70
 -16  -8   2   65.49   25.00
  16   8  -2   22.90   13.40
 -16   8   2    3.50    5.20
  16   8  -2   32.50   23.60
 -16   8   2    0.20   16.30
 -16   8   2   -4.70    5.60
 -16   8   2   25.00   24.90
 -14  -8   2  -13.10   23.40
 -14  -8   2   33.90   13.50
  14  -8  -2   22.00   10.40
  14  -8  -2  -11.50   10.40
  14  -8  -2   24.50   16.00
 -14  -8   2  -16.90   15.80
  14  -8  -2    3.50    9.20
  14  -8  -2   20.50   22.40
 -14   8   2   29.10   23.60
 -14   8   2   11.20    6.20
  14   8  -2   11.70   16.30
  14   8  -2   -8.20   22.40
 -14   8   2   23.30   17.70
 -14   8   2    8.10    5.70
  12  -8  -2   58.79   11.60
  12  -8  -2   83.59   19.90
 -12  -8   2   78.59   20.20
  12  -8  -2   88.29   14.00
  12  -8  -2   90.99   13.00
  12  -8  -2   90.29   26.00
 -12  -8   2   89.09   21.80
 -12  -8   2   89.99   19.30
 -12   8   2   99.99   27.80
 -12   8   2   77.69    8.30
  12   8  -2   93.19   19.50
  12   8  -2   61.89   20.40
 -12   8   2   65.79    8.80
  10  -8  -2   45.40    9.90
  10  -8  -2   48.30   14.10
  10  -8  -2   27.30   23.90
  10  -8  -2   53.69   11.30
  10  -8  -2   43.00   16.20
 -10  -8   2   68.79   15.00
 -10  -8   2   41.70   24.90
  10   8  -2   73.19   26.70
 -10   8   2   27.50    7.50
  10   8  -2   47.10   16.80
 -10   8   2   39.40   18.90
 -10   8   2   27.60    7.90
   8  -8  -2   12.70   22.40
   8  -8  -2   -3.70    9.60
  -8  -8   2   16.00   22.30
  -8  -8   2   -7.50   14.20
  -8  -8   2   -2.00    9.80
   8  -8  -2  -14.20    8.90
   8  -8  -2   -9.50   10.50
  -8   8   2   23.10   24.20
   8   8  -2    0.30    9.80
  -8   8   2    6.60    7.70
   8   8  -2   -3.00   13.60
   8   8  -2   35.00   24.80
   6  -8  -2   16.60    9.20
   6  -8  -2   20.90    9.50
  -6  -8   2   -2.60    9.90
   6  -8  -2   16.70   21.90
  -6  -8   2   -4.30   17.70
  -6  -8   2    5.60   16.80
  -6  -8   2    5.80   10.20
   6  -8  -2   32.10   10.20
  -6   8   2   17.60   14.50
  -6   8   2    3.60   17.40
   6   8  -2   17.90   12.80
   6   8  -2   27.80   13.40
   6   8  -2   29.40   25.00
  -6   8   2    9.60    7.40
   4  -8  -2    1.30    8.90
  -4  -8   2   16.20   10.60
  -4  -8   2   18.60   24.60
   4  -8  -2    5.60    9.00
   4  -8  -2    9.00   21.90
  -4  -8   2   24.00   22.30
  -4  -8   2   10.80   14.00
   4  -8  -2  -17.30    8.30
  -4   8   2  -12.80   23.20
  -4   8   2    1.10    8.10
   4   8  -2   10.90   12.10
   4   8  -2   12.60   24.70
   4   8  -2    8.10   13.30
  -4   8   2   -5.20    8.30
  -4   8   2   -7.10   11.60
  -2  -8   2   46.40   24.10
  -2  -8   2   33.90   23.10
  -2  -8   2   77.79   16.70
   2  -8  -2   60.89   12.40
  -2  -8   2   62.19   13.10
   2  -8  -2   56.69    9.40
   2  -8  -2   49.90   12.30
   2  -8  -2   77.49   19.80
  -2  -8   2   56.69    4.60
   2   8  -2   47.10   13.80
   2   8  -2    0.50   25.20
  -2   8   2   65.99   12.20
  -2   8   2   62.69   15.90
  -2   8   2   67.09   26.60
   2   8  -2   62.49   12.30
  -2   8   2   71.49   12.20
   0  -8   2  -29.50   19.30
   0  -8   2  -20.00   20.60
   0  -8  -2   -8.90    9.90
   0  -8   2   30.20   13.60
   0  -8   2   13.00    7.70
   0  -8  -2  -10.10    9.70
   0  -8   2    2.60   13.10
   0  -8  -2   18.00   22.00
   0   8  -2   16.80   25.70
   0   8   2  -40.80   20.70
   0   8   2   -3.90    8.70
   0   8   2   14.40   14.90
   0   8  -2    8.30   11.30
   0   8  -2    7.50    8.30
  -2  -8  -2   21.30   12.20
   2  -8   2   15.90   12.20
  -2  -8  -2  -20.30   21.10
   2  -8   2   -7.20   18.60
   2  -8   2    9.00   12.80
  -2  -8  -2    9.50   10.60
   2  -8   2   19.80   15.30
  -2   8  -2   34.70   26.90
  -2   8  -2    6.40   10.60
   2   8   2   32.80   23.80
   2   8   2   23.30   10.80
   2   8   2    6.60   16.60
  -4  -8  -2   16.00   15.60
  -4  -8  -2    6.20    8.90
   4  -8   2    4.40   12.60
  -4  -8  -2    9.20   12.10
   4  -8   2   20.10   13.10
   4  -8   2  -17.90   16.20
   4  -8   2    7.30   15.30
   4   8   2   16.10   11.40
  -4   8  -2   -3.00   18.10
  -4   8  -2  -12.30    9.80
   4   8   2   13.00   18.10
   4   8   2  -19.50   22.50
  -6  -8  -2  122.79   15.80
   6  -8   2   81.19   16.30
  -6  -8  -2  137.49   28.80
  -6  -8  -2  122.89   19.10
   6  -8   2  118.79   18.50
   6  -8   2  117.99   21.30
   6  -8   2  114.69   21.50
  -6   8  -2   99.79   30.70
  -6   8  -2   96.59   16.40
   6   8   2   98.59   23.40
  -6   8  -2   83.39   22.10
   6   8   2  139.79   28.70
   6   8   2  125.39   17.70
  -8  -8  -2  362.26   28.30
  -8  -8  -2  277.07   24.00
  -8  -8  -2  332.07   36.00
   8  -8   2  266.37   22.50
   8  -8   2  328.07   25.30
   8  -8   2  343.07   35.80
   8  -8   2  385.26   28.40
   8   8   2  351.66   34.40
   8   8   2  361.36   37.30
  -8   8  -2  281.07   38.70
  -8   8  -2  321.07   22.70
   8   8   2  349.47   26.70
  -8   8  -2  322.77   37.60
 -10  -8  -2   37.70   25.90
  10  -8   2   40.80   15.60
  10  -8   2   30.00   25.10
 -10  -8  -2   29.10   16.60
  10  -8   2    0.90   11.50
 -10  -8  -2   -0.60   14.20
  10  -8   2    2.50   15.10
 -10   8  -2   18.80   18.50
  10   8   2   29.80   16.30
 -10   8  -2   17.50   27.40
  10   8   2    3.50   21.80
  12  -8   2   17.50    7.10
 -12  -8  -2   24.30   15.90
  12  -8   2    4.20   14.30
 -12  -8  -2   33.40   18.70
 -12  -8  -2   -9.90   23.60
 -12   8  -2   19.20   11.70
 -12   8  -2   -1.30   23.00
  12   8   2   21.30   23.80
 -12   8  -2   31.80   27.50
  12   8   2   12.30   16.40
 -14  -8  -2   59.39   19.40
 -14  -8  -2   27.30   19.10
  14  -8   2  105.49   18.60
 -14  -8  -2   72.79   28.00
 -14   8  -2   76.19   30.30
 -14   8  -2   77.49   29.50
  14   8   2   89.69   17.40
  14   8   2   83.19   26.80
 -14   8  -2   57.29   13.40
  16  -8   2   -9.20   14.40
 -16  -8  -2   14.20   24.10
 -16  -8  -2  -23.40   17.60
 -16   8  -2   -2.10   26.80
 -16   8  -2    4.60   25.50
  16   8   2   -8.90   12.00
 -18  -8  -2    7.00   24.90
  18  -8   2  -16.40   15.00
 -18  -8  -2    9.60   19.80
  18   8   2   -3.60   18.70
 -18   8  -2    7.00   26.90
 -18   8  -2   25.40   28.70
  20  -8   2   -7.70   15.90
 -20  -8  -2    0.40   13.60
 -20  -8  -2   -1.30   17.70
  20   8   2   14.60   22.50
 -20   8  -2    2.20   25.80
 -20   8  -2    7.10   19.50
 -22  -8  -2   59.59   27.70
 -22  -8  -2   -0.10   14.80
  22  -8   2   27.60   21.30
 -22   8  -2   -8.00   24.50
 -22   8  -2  -25.30   27.50
  22   8   2    6.50   22.20
 -24  -8  -2   18.90   27.60
  24  -8   2  -39.70   15.70
 -24  -8  -2   31.90   23.40
  24   8   2    7.80   22.50
 -24   8  -2  -10.90   20.20
 -24   8  -2  -27.40   25.10
  26  -8   2  -45.80   22.20
  26   8   2   -0.70   15.60
 -26   8  -2   46.70   27.50
  28   8   2   24.10   25.10
  30   8   2  -30.90   24.30
  31  -9  -2   36.30   26.40
  31   9  -2  -15.00   24.60
  29  -9  -2   11.10   15.40
  29   9  -2   43.10   26.60
  27  -9  -2   71.99   17.40
  27   9  -2   81.29   28.10
 -27   9   2  142.39   29.50
 -25  -9   2   77.39   27.50
 -25  -9   2   71.59   23.60
  25  -9  -2   66.49   16.70
 -25   9   2   60.19   26.80
  25   9  -2   92.59   26.90
 -25   9   2   74.79   30.80
  23  -9  -2   10.70   12.90
 -23  -9   2  -22.60   26.70
 -23  -9   2   -7.50   13.50
 -23   9   2   27.00   29.80
 -23   9   2   13.60   23.00
  23   9  -2   -1.00   20.80
  21  -9  -2  -14.10   10.70
 -21  -9   2    6.00   14.90
 -21  -9   2    7.70   26.70
  21   9  -2   22.30   22.70
 -21   9   2   -2.20   19.30
 -21   9   2   35.40   24.10
 -19  -9   2  146.39   26.50
  19  -9  -2  121.49   26.50
  19  -9  -2  143.89   16.50
 -19  -9   2  157.88   33.10
 -19   9   2  148.19   25.70
  19   9  -2  191.68   31.90
 -19   9   2  145.39   29.00
  19   9  -2  163.78   27.30
  17  -9  -2  175.18   32.80
 -17  -9   2  110.19   24.80
  17  -9  -2  151.68   16.20
 -17  -9   2  230.88   35.40
 -17   9   2  166.88   26.80
  17   9  -2  104.69   23.80
  17   9  -2  185.18   26.80
 -17   9   2  175.98   29.40
  15  -9  -2    0.90   24.60
  15  -9  -2    5.60   14.70
 -15  -9   2   -1.50   17.50
  15  -9  -2   -2.60    9.90
 -15  -9   2   -7.90   25.40
  15   9  -2   44.20   26.00
 -15   9   2    2.20    5.60
  15   9  -2   -2.40   12.10
 -15   9   2   39.00   25.00
 -13  -9   2   -1.60   25.30
  13  -9  -2   12.50   10.20
  13  -9  -2   15.20   15.20
  13  -9  -2    6.00   17.10
 -13  -9   2   11.90   17.90
 -13   9   2  -23.10   24.60
  13   9  -2   -5.90   16.30
 -13   9   2   -1.00    6.00
  13   9  -2  -12.10   24.50
 -11  -9   2   13.90   17.20
  11  -9  -2   12.20   23.90
 -11  -9   2    5.50   24.50
  11  -9  -2   -7.20   12.20
  11  -9  -2  -10.60    7.70
 -11  -9   2   -5.80   11.00
  11   9  -2    2.20   15.30
  11   9  -2  -18.40   18.00
 -11   9   2    5.70    6.60
 -11   9   2   21.20   25.70
  11   9  -2   -2.00   17.00
  -9  -9   2   40.40   14.00
   9  -9  -2   35.10   25.10
   9  -9  -2   39.00   14.90
  -9  -9   2   62.99   26.60
   9  -9  -2   27.80   11.60
  -9  -9   2   59.69   19.20
  -9   9   2   33.00   20.70
  -9   9   2   28.10    8.60
   9   9  -2   53.89   13.60
   9   9  -2   35.50   17.20
   9   9  -2   44.80   21.00
  -7  -9   2   16.00   16.00
   7  -9  -2    5.70   18.10
   7  -9  -2   42.90   11.30
  -7  -9   2   33.80   16.70
  -7  -9   2   -6.50   24.80
   7  -9  -2   39.60   13.10
   7   9  -2   27.50   17.30
  -7   9   2   -6.90   25.50
   7   9  -2   76.59   17.10
   7   9  -2   70.79   22.10
  -5  -9   2   34.70   16.30
   5  -9  -2   36.60   18.80
   5  -9  -2   22.80   11.80
   5  -9  -2   41.60   11.50
  -5  -9   2   -6.00   24.00
  -5  -9   2   47.60   17.10
  -5   9   2   33.00    9.70
   5   9  -2   53.69   21.60
  -5   9   2   57.49   15.20
   5   9  -2   30.20   13.70
  -5   9   2    9.90   19.20
   5   9  -2   25.70   10.80
  -3  -9   2   23.10   28.90
   3  -9  -2   24.90   11.60
  -3  -9   2   17.50   24.50
   3  -9  -2   42.50   11.60
   3  -9  -2   34.20   18.40
   3  -9  -2   16.40   15.30
  -3  -9   2   31.40   16.40
  -3  -9   2   21.70   15.30
  -3   9   2   53.29   16.00
   3   9  -2   56.39   21.90
   3   9  -2   51.99   13.90
   3   9  -2   33.40   13.70
  -3   9   2   88.49   28.90
  -3   9   2   54.99   11.60
   1  -9  -2  226.18   20.60
  -1  -9   2  221.28   23.70
  -1  -9   2  198.18   32.70
  -1  -9   2  167.48   29.20
  -1  -9   2  190.68   22.20
   1  -9  -2  214.48   20.50
   1  -9  -2  281.87   30.40
  -1   9   2  182.58   16.40
  -1   9   2  242.88   26.20
   1   9  -2  177.38   15.90
   1   9  -2  192.48   20.00
   1   9  -2  241.68   37.50
  -1   9   2  191.88   34.90
   1  -9   2  160.18   20.70
   1  -9   2  220.58   33.70
  -1  -9  -2  197.28   24.20
   1  -9   2  196.18   17.60
  -1  -9  -2  223.88   28.60
  -1  -9  -2  206.98   20.70
   1  -9   2  268.47   24.90
   1  -9   2  136.09   27.30
  -1   9  -2  237.68   37.10
  -1   9  -2  212.98   20.20
   1   9   2  285.77   26.70
  -1   9  -2  246.98   15.50
   1   9   2  180.88   17.80
   1   9   2  241.58   36.50
  -3  -9  -2   84.69   22.10
   3  -9   2   26.10   21.00
  -3  -9  -2   45.80   15.00
   3  -9   2   52.49   16.20
   3  -9   2    8.10   23.00
   3  -9   2   61.09   26.50
   3   9   2   38.30   13.40
   3   9   2   35.10   20.20
   3   9   2    8.50   17.70
  -3   9  -2   46.10   13.00
  -3   9  -2   10.10   19.30
  -5  -9  -2  116.29   29.00
   5  -9   2   25.90   22.00
   5  -9   2  139.19   30.40
   5  -9   2   79.19   17.80
  -5  -9  -2   99.39   18.50
   5   9   2  104.09   24.70
  -5   9  -2   68.19   14.00
  -5   9  -2   74.19   32.10
   5   9   2  102.19   16.80
   5   9   2  119.99   23.30
  -7  -9  -2   -2.20   15.00
  -7  -9  -2  -22.30   24.60
   7  -9   2   12.40   14.30
   7  -9   2    5.00   16.90
   7   9   2  -23.40   19.40
  -7   9  -2    2.60    9.70
   7   9   2   35.20   14.20
   7   9   2   -1.80   17.80
  -7   9  -2  -11.70   18.70
  -9  -9  -2   81.29   19.60
   9  -9   2   66.59   17.60
  -9  -9  -2   41.60   26.70
   9  -9   2   41.60   26.80
   9   9   2   95.99   26.10
  -9   9  -2   44.80   21.30
   9   9   2   78.19   18.00
  -9   9  -2   41.90   30.70
 -11  -9  -2   98.29   29.40
  11  -9   2   51.99   20.30
  11  -9   2   48.60   15.70
 -11  -9  -2   22.60   17.70
 -11   9  -2   36.90   28.70
 -11   9  -2   18.40   28.60
  11   9   2  -31.60   22.70
  11   9   2   40.20   17.40
  13  -9   2  302.07   39.10
 -13  -9  -2  328.17   30.30
 -13  -9  -2  378.76   37.00
  13  -9   2  353.96   29.10
  13   9   2  356.06   34.80
  13   9   2  336.37   29.80
 -13   9  -2  405.06   46.10
 -13   9  -2  445.26   44.70
 -15  -9  -2  327.57   30.30
  15  -9   2  307.67   28.70
  15  -9   2  305.77   38.50
 -15  -9  -2  326.37   35.10
  15   9   2  272.67   30.00
  15   9   2  298.27   33.10
 -15   9  -2  297.67   41.20
 -15   9  -2  353.56   42.20
 -17  -9  -2   72.79   30.40
  17  -9   2   58.59   18.50
 -17  -9  -2   72.19   23.10
 -17   9  -2  100.19   32.30
 -17   9  -2   65.29   30.30
  17   9   2   75.29   22.70
  17   9   2   41.80   28.90
  19  -9   2   -2.10   16.10
 -19  -9  -2   -5.00   27.90
 -19  -9  -2   -6.00   21.20
  19   9   2   57.29   22.50
 -19   9  -2   33.50   29.80
  19   9   2    0.10   27.30
 -19   9  -2   41.10   30.90
 -21  -9  -2  -31.20   19.40
  21  -9   2  -11.90   16.00
 -21  -9  -2   12.10   19.90
 -21   9  -2   20.10   28.60
  21   9   2   75.99   19.70
 -21   9  -2    7.60   20.00
  23  -9   2    1.20   17.10
 -23   9  -2  -21.30   26.40
  23   9   2   -9.20   14.40
  25  -9   2   27.30   19.90
 -25   9  -2   52.49   28.50
  25   9   2   -1.30   25.10
 -26  10   2   94.89   28.00
  24  10  -2   23.40   23.90
 -24  10   2  -11.40   23.20
  22 -10  -2   -8.50   10.80
  22  10  -2  -48.40   19.50
 -22  10   2   33.50   25.90
 -20 -10   2   16.30   22.20
  20 -10  -2   52.79   30.80
 -20 -10   2   37.80   30.30
  20 -10  -2   34.10   12.50
  20  10  -2   14.70   22.30
 -20  10   2   -0.90   18.10
 -20  10   2   69.99   32.00
 -18 -10   2   53.89   30.50
  18 -10  -2   67.39   13.20
 -18 -10   2   53.79   24.20
  18 -10  -2  -20.40   26.70
  18  10  -2   75.39   23.10
 -18  10   2   54.59   22.10
  18  10  -2   30.80   26.90
  16 -10  -2   13.90   20.20
 -16 -10   2   36.20   16.50
  16 -10  -2   27.80   11.70
 -16 -10   2   25.10   29.70
  16  10  -2   59.09   21.50
  16  10  -2   40.10   21.20
 -16  10   2   39.50   20.90
  14 -10  -2  334.27   41.50
 -14 -10   2  355.56   41.90
 -14 -10   2  317.27   32.60
  14 -10  -2  359.46   22.00
 -14  10   2  255.77   39.30
  14  10  -2  359.66   43.00
  14  10  -2  308.47   30.80
  14  10  -2  345.87   33.00
 -12 -10   2  415.16   39.30
  12 -10  -2  452.75   25.70
 -12 -10   2  336.07   32.80
  12 -10  -2  386.66   43.10
  12  10  -2  373.16   30.00
  12  10  -2  349.77   31.70
 -12  10   2  407.86   45.20
  12  10  -2  406.86   44.60
 -10 -10   2   39.50   19.60
  10 -10  -2   38.10   28.10
  10 -10  -2   34.10   12.30
 -10 -10   2    9.70   19.30
  10  10  -2   46.40   29.40
  10  10  -2   19.20   16.10
 -10  10   2   47.70   30.60
  10  10  -2   52.39   19.40
  -8 -10   2   14.10   17.20
   8 -10  -2   27.10   26.40
   8 -10  -2    1.00   11.50
  -8 -10   2   22.40   26.40
   8  10  -2    7.40   15.00
  -8  10   2   14.30   20.50
   8  10  -2   -2.90   13.80
   8  10  -2   29.30   27.80
   6 -10  -2  106.29   31.00
  -6 -10   2   95.79   31.10
  -6 -10   2   84.09   21.30
   6 -10  -2  136.89   16.60
  -6  10   2  121.99   32.50
   6  10  -2  112.79   18.80
   6  10  -2  127.89   33.50
   6  10  -2  117.19   17.10
  -6  10   2  154.48   18.40
  -4 -10   2  265.17   27.10
   4 -10  -2  227.48   37.00
   4 -10  -2  287.07   22.80
  -4 -10   2  312.77   39.20
   4  10  -2  296.27   25.70
  -4  10   2  345.27   37.90
   4  10  -2  312.87   22.60
   4  10  -2  248.58   39.90
  -4  10   2  276.37   23.50
   2 -10  -2  106.79   18.90
   2 -10  -2  165.78   27.90
  -2 -10   2  105.99   31.00
  -2 -10   2  138.49   22.40
   2  10  -2   98.79   26.50
  -2  10   2  134.19   19.70
  -2  10   2  143.09   34.40
   0 -10   2  211.98   36.00
   0 -10  -2  346.87   40.40
   0 -10   2  250.67   26.70
   0 -10  -2  201.18   21.20
   0  10   2  189.48   23.20
   0  10   2  201.08   36.50
   0  10  -2  170.98   37.00
  -2 -10  -2  321.67   26.40
   2 -10   2  334.97   28.80
   2 -10   2  380.56   38.30
  -2 -10  -2  312.37   38.30
   2  10   2  352.96   43.70
  -2  10  -2  355.46   45.10
   4 -10   2  160.48   21.70
  -4 -10  -2  135.89   21.00
  -4 -10  -2  112.59   32.50
   4 -10   2  160.08   33.00
   4  10   2  165.98   29.20
   4  10   2  167.18   25.40
  -4  10  -2  219.28   39.20
   6 -10   2  -24.00   24.60
   6 -10   2   41.70   16.20
  -6 -10  -2   15.10   27.90
  -6 -10  -2   56.19   18.60
   6  10   2   56.29   23.30
   6  10   2   48.20   21.30
  -6  10  -2   10.10   30.70
  -8 -10  -2  152.48   24.00
  -8 -10  -2  158.88   34.00
   8 -10   2  157.08   21.70
   8 -10   2  162.28   33.70
   8  10   2  160.68   29.20
  -8  10  -2  117.99   36.00
 -10 -10  -2   -4.50   17.40
  10 -10   2   -5.20   27.00
  10 -10   2   35.70   16.10
 -10 -10  -2   10.50   19.80
  10  10   2   16.70   23.90
 -10  10  -2   14.10   29.40
 -12 -10  -2   67.29   22.30
 -12 -10  -2   74.29   31.40
  12 -10   2   58.49   19.80
  12 -10   2   46.10   29.60
 -12  10  -2   34.30   21.80
  12  10   2   48.80   28.30
 -12  10  -2   75.89   26.70
  14 -10   2   50.99   18.20
 -14 -10  -2   23.40   29.10
 -14 -10  -2   45.80   22.40
  14 -10   2   39.80   29.40
 -14  10  -2   24.40   22.50
  14  10   2   48.40   29.40
 -14  10  -2   68.89   26.10
  16 -10   2    7.40   15.60
  16 -10   2   38.00   27.40
 -16 -10  -2   -2.20   19.60
 -16 -10  -2   25.70   29.70
  16  10   2   14.90   28.80
 -16  10  -2    8.60   28.60
 -16  10  -2    9.90   22.00
  18 -10   2  159.78   26.50
  18  10   2  114.99   36.00
 -18  10  -2  223.08   35.20
  20 -10   2  -11.70   15.30
 -20  10  -2   36.50   30.80
  20  10   2  -51.69   30.20
  22 -10   2    2.10   16.60
 -22  10  -2   37.60   30.60
 -24  10  -2   89.79   31.50
 -23  11   2   55.79   27.90
 -21  11   2  207.68   36.50
  21  11  -2   71.69   28.90
  19  11  -2  149.19   36.00
 -19  11   2  193.38   36.10
  19  11  -2   71.39   28.90
  17 -11  -2    5.90   11.20
 -17  11   2   41.50   22.40
  17  11  -2   50.39   30.10
  17  11  -2   -4.60   22.60
 -15 -11   2   50.99   36.80
  15 -11  -2   27.20   11.80
 -15  11   2   85.39   31.20
  15  11  -2   71.09   24.60
  15  11  -2   -7.70   21.90
 -13 -11   2   -8.50   21.30
  13 -11  -2    9.90   28.80
  13 -11  -2   20.40   12.30
 -13 -11   2   18.60   20.00
  13  11  -2   -3.20   20.70
 -13  11   2  -10.40   29.20
 -11 -11   2   28.50   20.90
  11 -11  -2   33.30   12.80
  11 -11  -2   11.10   21.70
 -11 -11   2    8.60   29.80
 -11  11   2   32.60   29.90
  11  11  -2   20.30   22.30
   9 -11  -2    2.00   10.00
  -9 -11   2   22.50   30.40
  -9 -11   2   -5.90   12.50
   9 -11  -2   -0.70   30.10
  -9  11   2   24.20   29.80
   9  11  -2   23.10   22.30
  -7 -11   2  246.88   39.30
   7 -11  -2  197.58   21.10
   7 -11  -2  252.27   34.50
  -7 -11   2  166.88   25.90
  -7  11   2  262.87   41.60
   7  11  -2  259.77   41.00
  -5 -11   2  665.33   43.00
  -5 -11   2  680.43   51.09
   5 -11  -2  677.03   55.19
   5 -11  -2  713.23   34.30
  -5  11   2  618.54   56.99
   5  11  -2  656.03   56.69
   3 -11  -2  216.48   38.80
  -3 -11   2  226.58   38.50
   3 -11  -2  264.97   23.50
  -3 -11   2  234.78   27.80
   3  11  -2  248.58   41.10
  -3  11   2  285.17   42.10
   1 -11  -2   41.80   16.90
   1 -11  -2  -38.20   27.00
  -1 -11   2  -16.80   25.60
  -1 -11   2   35.10   17.30
   1  11  -2   23.20   22.50
  -1  11   2   33.40   31.40
  -1 -11  -2   61.19   17.40
   1 -11   2  122.39   21.50
  -1 -11  -2  113.89   34.30
   1 -11   2   78.59   25.30
   1  11   2  148.39   36.50
  -1  11  -2  124.19   35.00
   1  11   2  102.29   27.80
  -3 -11  -2   35.50   16.20
   3 -11   2  -16.70   14.00
  -3 -11  -2   53.59   30.00
   3 -11   2    9.50   29.80
  -3  11  -2   55.99   24.40
   3  11   2   31.50   18.20
   3  11   2  -52.89   26.40
  -5 -11  -2   21.30   17.30
   5 -11   2   36.90   16.70
  -5 -11  -2   18.60   21.40
   5 -11   2   24.20   22.00
   5  11   2    5.20   19.70
  -5  11  -2   -7.40   28.80
   5  11   2   37.20   19.70
  -7 -11  -2   28.10   18.80
   7 -11   2  -25.30   13.30
   7 -11   2   22.20   27.10
  -7 -11  -2    2.00   29.80
  -7  11  -2  -10.00   30.40
   7  11   2   36.20   20.60
   9 -11   2    8.00   14.70
   9 -11   2   22.10   27.90
  -9 -11  -2  -29.10   27.70
  -9 -11  -2    9.50   18.70
  -9  11  -2  -33.80   28.00
   9  11   2   15.00   22.10
  11 -11   2  189.88   23.90
 -11 -11  -2  126.29   25.10
  11  11   2  189.18   32.50
 -11  11  -2  149.09   39.40
  13 -11   2  116.09   20.70
 -13  11  -2  210.08   41.90
  13  11   2  179.98   34.10
  15 -11   2  -17.70   17.40
  15  11   2   -0.30   27.40
  17 -11   2   10.40   16.20
  17  11   2  -46.20   29.70
  19 -11   2   73.29   23.50
  19  11   2   33.90   36.40
  12 -12  -2  199.08   22.60
  10 -12  -2  135.09   18.80
   8 -12  -2  104.99   15.90
   4 -12  -2   21.80   13.70
  -4 -12   2   20.90   18.90
   2 -12  -2   19.50   17.70
  -2 -12   2   38.40   19.60
   0 -12   2  136.19   22.80
   0 -12  -2  136.59   23.20
   2 -12   2  228.68   27.10
  -2 -12  -2  237.48   28.50
   4 -12   2  135.99   22.70
  -4 -12  -2   99.29   24.20
   6 -12   2  102.59   22.90
   8 -12   2   54.29   17.80
  10 -12   2  -34.30   17.00
  12 -12   2  -20.60   13.70
   5 -13  -2   50.09   18.00
 -42   0   3   49.60   28.40
 -40   0   3   10.90   25.90
 -38   0   3  -33.40   23.60
  38   0  -3  -21.10   31.20
  38   0  -3   -2.50   21.60
 -38   0   3   11.00   27.30
 -36   0   3  -14.30   16.60
  36   0  -3   11.20   20.90
  36   0  -3   22.50   31.90
 -36   0   3   -1.30   25.60
 -36   0   3  -15.10   22.50
  34   0  -3   44.60   22.80
 -34   0   3   15.70   17.70
 -34   0   3   -0.20   22.00
  34   0  -3   22.90   20.60
 -34   0   3  -21.20   16.10
  32   0  -3  -43.20   17.20
  32   0  -3    6.90   15.50
  32   0  -3  -33.20   28.20
 -32   0   3   -1.80   15.70
 -32   0   3  -13.90   21.50
 -30   0   3   -1.60   15.10
  30   0  -3    1.00   28.70
  30   0  -3    2.10   17.30
 -30   0   3   -1.70   21.60
  30   0  -3   -3.00   14.40
 -28   0   3   12.40   14.90
 -28   0   3  -27.70   11.30
  28   0  -3    1.50    9.60
  28   0  -3  -15.40   26.70
  28   0  -3    5.20   11.80
 -28   0   3   -4.00   14.70
 -26   0   3  -14.10   12.60
 -26   0   3  -11.50   12.60
  26   0  -3   40.20   26.30
  26   0  -3   25.70   11.00
 -26   0   3   14.30   18.80
  26   0  -3    2.10   12.20
  24   0  -3  -13.70   12.40
 -24   0   3   -0.80   16.30
 -24   0   3   18.80   11.70
  24   0  -3   10.80   16.30
  24   0  -3    4.40   11.60
 -24   0   3  -20.90   11.70
  24   0  -3    4.20   23.00
 -24   0   3    2.60   18.10
 -22   0   3   -4.00   11.10
  22   0  -3   -6.60   21.00
  22   0  -3   -9.10   10.40
  22   0  -3   -8.00   14.50
 -22   0   3    4.50   15.50
  22   0  -3   19.20   12.50
 -22   0   3   -5.30    9.40
 -22   0   3    2.40   15.60
  20   0  -3   12.60   19.10
 -20   0   3   -8.20   14.30
 -20   0   3   -1.30   10.50
  20   0  -3    2.80    6.90
 -20   0   3    1.10    9.40
  20   0  -3   -8.00   13.10
 -20   0   3    4.10   10.30
  20   0  -3  -13.50   10.50
  18   0  -3   -1.60   12.60
 -18   0   3   14.90   14.00
 -18   0   3    6.80   10.20
 -18   0   3    2.70    6.40
  18   0  -3  -11.30    6.60
  18   0  -3   14.70   18.00
  18   0  -3   20.10   10.00
 -18   0   3   -1.80    9.40
  16   0  -3   -0.80    5.60
 -16   0   3    4.40   12.20
  16   0  -3    6.10   11.40
 -16   0   3   -4.60    7.70
 -16   0   3  -14.60    8.20
  16   0  -3   -6.40    8.10
  16   0  -3   -1.80   15.30
 -16   0   3    0.60   12.30
  14   0  -3   -0.90    7.40
 -14   0   3   -5.70    6.90
  14   0  -3    5.60   13.90
  14   0  -3    8.20   10.10
 -14   0   3    5.00   11.90
  14   0  -3   -0.80    7.60
 -14   0   3   -1.50    7.30
 -14   0   3   12.90   11.30
  12   0  -3   -6.00    6.50
 -12   0   3   -1.70    6.50
 -12   0   3   16.40   11.60
  12   0  -3  -14.30   12.50
  12   0  -3    1.70    5.10
 -12   0   3   -4.70    4.80
 -12   0   3    2.60   10.60
  12   0  -3   18.80    9.30
 -10   0   3   -3.00   11.30
  10   0  -3    0.60    7.90
  10   0  -3   -6.40    6.00
 -10   0   3    3.40    6.40
  10   0  -3  -14.50   12.50
 -10   0   3    9.20   10.20
  10   0  -3   14.00    8.10
 -10   0   3   -3.10    6.20
  10   0  -3   -8.20    6.50
   8   0  -3   -3.00    7.20
  -8   0   3    3.30    6.90
  -8   0   3    1.70    6.00
   8   0  -3    5.00   10.60
   8   0  -3   -2.20    6.20
  -8   0   3    3.60    5.80
  -8   0   3   -2.30   10.10
   8   0  -3   -1.00    6.00
   8   0  -3    2.00    6.10
  -6   0   3    9.20    5.20
   6   0  -3    6.90    7.90
  -6   0   3  -10.20    7.90
  -6   0   3    3.00    2.00
   6   0  -3    0.00    7.90
   6   0  -3    1.30    3.10
   6   0  -3   -0.70    4.70
  -6   0   3   -0.40    4.70
  -6   0   3   -7.10    7.40
  -4   0   3    4.70    6.20
   4   0  -3   -1.60    4.50
  -4   0   3   -2.00    7.00
   4   0  -3   -4.00    4.60
   4   0  -3    0.40    3.30
  -4   0   3   -1.80    2.90
   4   0  -3   -3.40    7.00
   4   0  -3   -0.90    3.20
  -4   0   3    4.90    4.80
   2   0  -3   -1.90    4.60
  -2   0   3    0.90    1.70
   2   0  -3   -2.00    4.00
  -2   0   3   -4.40    3.10
   2   0  -3   -2.10    3.60
  -2   0   3    1.60    6.70
   2   0  -3    6.10    4.60
  -2   0   3    7.80    5.40
  -2   0   3   -0.50    5.10
   0   0   3    2.10    6.40
   0   0  -3   -0.70    2.30
   0   0  -3   11.10    4.80
   0   0   3    0.90    7.20
   0   0  -3   -3.50    6.20
   0   0   3   -4.30    5.60
   0   0   3   -3.30    2.60
   0   0  -3    1.10    4.50
   0   0   3    2.30    4.10
  -2   0  -3   10.10    8.80
   2   0   3   -2.50    4.70
  -2   0  -3    2.00    4.80
   2   0   3   -6.70    7.70
  -2   0  -3   -2.10    7.80
   2   0   3    2.60    5.10
   2   0   3   -2.20    9.00
   2   0   3    1.70    6.10
  -4   0  -3   -5.90    6.60
   4   0   3   -6.40    4.60
   4   0   3  -18.30    8.00
   4   0   3   -8.80    9.00
  -4   0  -3   -3.60    8.50
  -4   0  -3   -1.40    9.20
   4   0   3    1.20    8.80
  -6   0  -3   -4.80    6.80
  -6   0  -3    4.80    6.50
   6   0   3    0.10    7.50
   6   0   3   -0.10    9.70
   6   0   3    4.10    9.70
   6   0   3  -10.80    8.30
  -6   0  -3   -8.90    5.40
   8   0   3   -1.10    7.50
  -8   0  -3  -10.70    9.70
   8   0   3    4.20    6.60
  -8   0  -3  -15.10    8.10
  -8   0  -3  -11.00    8.50
   8   0   3   -0.90    7.40
  10   0   3    0.80    9.90
 -10   0  -3   11.10   10.80
  10   0   3  -14.90   10.70
 -10   0  -3    2.30    9.30
 -10   0  -3   -9.20    7.60
  10   0   3    5.00   11.90
 -10   0  -3    3.70   11.40
 -12   0  -3   12.60   13.50
  12   0   3   10.50    9.00
 -12   0  -3    5.00    8.40
  12   0   3   -2.60   13.10
  12   0   3   -2.30   10.50
 -12   0  -3   -6.10   11.90
 -12   0  -3   -0.50    7.30
 -14   0  -3   -3.80   12.50
 -14   0  -3   17.50   14.60
  14   0   3  -18.50   13.50
  14   0   3   -7.40   11.20
 -14   0  -3   15.10   11.20
  14   0   3   -3.00   13.00
 -14   0  -3   -6.80    8.60
  16   0   3    4.40   15.20
 -16   0  -3  -20.00   14.50
 -16   0  -3   -6.30    7.20
  16   0   3   10.00   15.60
  16   0   3    1.60    8.60
 -16   0  -3   -8.40   13.70
 -16   0  -3   -6.80   13.70
  18   0   3   -8.40   10.80
 -18   0  -3  -13.90   10.90
  18   0   3    6.90   15.50
  18   0   3   -6.20    8.90
 -18   0  -3   -6.90   10.90
 -18   0  -3   -1.80   16.70
 -18   0  -3  -20.30   14.30
  20   0   3   38.80   18.40
 -20   0  -3   -4.90   10.00
 -20   0  -3  -14.40   16.90
 -20   0  -3    5.90   13.00
  20   0   3    9.10   14.00
  22   0   3   -1.90   13.60
 -22   0  -3   -3.20   13.80
 -22   0  -3   -5.90   16.80
  22   0   3    9.10   15.00
 -22   0  -3    5.60   18.60
 -24   0  -3  -12.90   20.50
  24   0   3    7.30   20.70
 -24   0  -3  -27.60   18.20
 -24   0  -3   24.50   19.60
 -26   0  -3   -4.90   15.00
 -26   0  -3   15.30   20.10
 -26   0  -3    4.20   14.90
  26   0   3   24.50   23.30
 -28   0  -3    2.00   20.30
 -28   0  -3  -21.70   21.70
  28   0   3   28.40   17.40
  30   0   3   18.30   24.20
 -30   0  -3    3.20   14.40
 -30   0  -3  -34.70   22.80
  32   0   3  -23.60   15.90
 -32   0  -3  -18.90   17.40
 -32   0  -3   34.70   23.30
 -34   0  -3  -24.30   27.80
 -34   0  -3  -19.60   15.40
 -43  -1   3   -1.10   28.30
 -43   1   3  -55.99   24.00
 -41   1   3   -6.90   25.80
 -39  -1   3    7.50   15.20
  39  -1  -3   -7.70   21.40
 -39  -1   3   13.10   28.50
  39  -1  -3   27.60   29.80
 -39   1   3   29.90   18.70
 -39   1   3  -22.50   30.10
  39   1  -3   -2.20   18.80
 -37  -1   3   45.30   28.10
 -37  -1   3   24.10   14.60
  37  -1  -3   22.90   22.40
  37  -1  -3   -1.90   29.30
 -37   1   3   -5.90   24.10
 -37   1   3   34.20   28.90
  37   1  -3    5.30   16.50
  37   1  -3   60.79   34.70
  35  -1  -3   16.20   15.50
 -35  -1   3    8.80   14.10
 -35  -1   3   11.20   25.20
  35  -1  -3   -1.90   27.80
  35   1  -3   -3.80   32.40
  35   1  -3    4.00   15.40
 -35   1   3   13.10   17.30
 -35   1   3  -41.60   13.90
 -35   1   3    2.90   18.40
 -33  -1   3  -25.60   17.00
 -33  -1   3   10.80   16.30
  33  -1  -3   13.20   14.20
  33  -1  -3   14.80   27.90
 -33   1   3  -23.90   22.40
  33   1  -3    6.70   14.00
 -33   1   3    8.20   12.10
 -33   1   3   -6.70   21.90
  33   1  -3   -4.80   31.50
  31  -1  -3   37.60   19.30
  31  -1  -3  -18.90   26.10
  31  -1  -3   19.10   11.00
 -31  -1   3   -2.50   16.00
 -31  -1   3  -41.90   15.20
 -31   1   3    5.70   16.60
  31   1  -3   -4.20   30.70
  31   1  -3   20.20   18.90
 -31   1   3    7.10   15.00
 -31   1   3  -32.50   19.60
  31   1  -3  -16.00   10.00
  29  -1  -3  175.38   23.20
  29  -1  -3   91.19   28.90
 -29  -1   3  165.48   23.40
  29  -1  -3  162.48   20.60
 -29  -1   3  160.58   23.20
 -29   1   3  194.58   25.40
  29   1  -3  108.09   34.50
 -29   1   3  164.48   21.40
 -29   1   3  117.39   27.30
  29   1  -3  106.59   22.80
  29   1  -3  165.08   20.70
 -29   1   3  115.39   25.30
  27  -1  -3  374.76   28.40
  27  -1  -3  318.17   23.70
 -27  -1   3  381.16   29.70
 -27  -1   3  451.85   32.50
  27  -1  -3  390.16   36.00
  27   1  -3  406.36   30.40
 -27   1   3  386.56   31.50
  27   1  -3  328.37   29.30
 -27   1   3  365.46   31.70
  27   1  -3  442.26   41.40
 -27   1   3  394.56   31.20
 -27   1   3  405.56   28.90
 -25  -1   3  408.96   34.50
 -25  -1   3  405.46   29.70
  25  -1  -3  396.56   26.40
  25  -1  -3  412.16   28.10
  25  -1  -3  413.76   34.30
 -25  -1   3  399.16   26.20
  25   1  -3  393.16   26.30
 -25   1   3  396.76   33.30
 -25   1   3  379.66   29.60
  25   1  -3  430.36   35.00
  25   1  -3  384.26   28.70
 -25   1   3  412.86   27.30
 -25   1   3  450.25   32.20
  23  -1  -3    5.10   10.60
  23  -1  -3  -24.40   14.50
  23  -1  -3   22.70   20.10
  23  -1  -3    3.00    8.20
 -23  -1   3  -16.30   10.20
 -23  -1   3   -7.10   12.60
 -23  -1   3   -6.90   11.90
 -23  -1   3  -18.60   10.30
  23   1  -3    2.90    8.90
 -23   1   3    4.60   15.50
  23   1  -3  -20.40   14.50
 -23   1   3    7.20   17.30
 -23   1   3  -12.80    9.90
 -23   1   3    2.90    9.70
 -23   1   3   10.10   14.30
  23   1  -3  -11.00   16.00
  23   1  -3  -21.00   11.90
 -21  -1   3  698.23   30.30
  21  -1  -3  661.53   29.60
  21  -1  -3  658.23   35.90
 -21  -1   3  642.64   36.00
 -21  -1   3  683.73   40.70
  21  -1  -3  684.03   31.20
 -21  -1   3  727.63   33.90
  21  -1  -3  717.63   39.50
 -21   1   3  717.53   34.90
  21   1  -3  695.03   46.20
 -21   1   3  661.83   33.90
  21   1  -3  707.13   36.20
  21   1  -3  702.03   31.00
  21   1  -3  705.93   33.20
 -21   1   3  678.73   35.30
 -21   1   3  773.52   31.10
 -21   1   3  723.73   29.50
 -19  -1   3  152.78   19.30
 -19  -1   3  146.19   15.10
 -19  -1   3  153.58   21.80
 -19  -1   3  135.79   15.60
  19  -1  -3  183.28   21.30
  19  -1  -3  176.68   15.30
  19  -1  -3  135.29   14.80
 -19   1   3  146.49   14.60
  19   1  -3  146.29   18.60
 -19   1   3  167.98   18.80
  19   1  -3  142.39   16.80
  19   1  -3  197.08   26.60
 -19   1   3  125.29   17.30
 -19   1   3  137.19   16.90
  19   1  -3  151.28   16.60
 -19   1   3  144.39   12.60
 -17  -1   3  363.46   20.50
 -17  -1   3  368.86   22.20
  17  -1  -3  350.46   21.90
  17  -1  -3  360.86   28.00
 -17  -1   3  339.97   25.50
  17  -1  -3  361.06   19.50
 -17  -1   3  367.66   27.20
  17  -1  -3  318.77   19.50
 -17   1   3  328.57   18.60
 -17   1   3  382.66   24.00
  17   1  -3  399.26   23.40
 -17   1   3  364.36   24.90
  17   1  -3  375.16   22.90
 -17   1   3  378.86   18.30
  17   1  -3  413.56   29.10
  17   1  -3  342.87   21.40
 -17   1   3  364.46   26.80
 -15  -1   3  513.95   24.00
  15  -1  -3  505.35   28.50
  15  -1  -3  522.65   20.50
 -15  -1   3  525.85   31.40
 -15  -1   3  542.65   24.50
  15  -1  -3  527.45   24.60
 -15  -1   3  532.95   25.00
  15  -1  -3  507.45   21.40
 -15   1   3  540.05   21.70
  15   1  -3  528.75   24.70
 -15   1   3  535.55   21.10
  15   1  -3  536.85   26.00
 -15   1   3  534.65   27.10
 -15   1   3  507.55   27.90
 -15   1   3  562.04   25.10
  15   1  -3  511.25   34.80
  15   1  -3  538.85   25.00
 -13  -1   3   11.90   13.70
 -13  -1   3   29.50    7.10
 -13  -1   3   22.20    8.20
  13  -1  -3   20.60   11.30
  13  -1  -3   34.90    7.10
  13  -1  -3   32.10    5.80
 -13  -1   3   36.10   10.00
  13  -1  -3   32.70    9.70
  13  -1  -3   42.80    7.50
 -13   1   3   32.50    9.90
  13   1  -3   34.70    7.30
 -13   1   3   34.90    7.20
  13   1  -3   32.60    5.00
  13   1  -3   30.00   10.10
 -13   1   3   23.60   10.40
  13   1  -3    8.20   11.50
 -13   1   3   31.20    9.60
 -13   1   3   42.50    7.00
  13   1  -3   38.90   10.10
  11  -1  -3   93.99   10.50
  11  -1  -3  113.39    8.00
  11  -1  -3   91.09   14.10
 -11  -1   3  127.39   12.60
  11  -1  -3  109.39    9.10
 -11  -1   3  104.69   10.20
 -11  -1   3   77.09   12.20
  11  -1  -3  127.89   12.40
  11  -1  -3   96.69    8.00
 -11  -1   3  113.09   11.80
 -11   1   3   94.79   12.70
  11   1  -3  106.19   11.70
  11   1  -3  110.79   11.30
  11   1  -3  113.29    8.50
 -11   1   3  110.19    9.00
  11   1  -3  119.99   18.90
  11   1  -3  106.09   10.40
  11   1  -3   93.79   11.80
 -11   1   3  104.69   11.00
 -11   1   3  118.69   13.30
 -11   1   3  119.09    8.40
   9  -1  -3 1149.19   34.00
  -9  -1   3 1157.58   38.10
  -9  -1   3 1158.38   35.80
  -9  -1   3 1147.89   34.30
   9  -1  -3 1159.38   31.60
  -9  -1   3 1178.28   33.80
   9  -1  -3 1169.78   36.20
   9  -1  -3 1189.48   32.80
   9  -1  -3 1125.79   38.50
   9  -1  -3 1176.68   30.40
   9  -1  -3 1188.18   30.60
  -9  -1   3 1135.89   33.90
  -9   1   3 1203.18   36.10
   9   1  -3 1136.09   34.90
  -9   1   3 1123.19   30.00
   9   1  -3 1176.38   36.70
  -9   1   3 1155.98   30.30
   9   1  -3 1188.98   34.20
  -9   1   3 1144.39   33.00
  -9   1   3 1203.38   34.70
   9   1  -3 1176.98   35.60
   9   1  -3 1172.38   41.10
  -7  -1   3  188.98   12.10
  -7  -1   3  169.28   11.90
   7  -1  -3  161.58    8.10
   7  -1  -3  165.88   11.50
  -7  -1   3  158.48   13.20
   7  -1  -3  165.68   13.70
   7  -1  -3  169.98   11.30
   7  -1  -3  169.58    8.30
  -7  -1   3  167.28   13.00
   7  -1  -3  176.98   13.50
  -7   1   3  171.88   11.50
  -7   1   3  171.58    8.10
   7   1  -3  149.99   12.90
  -7   1   3  144.49   11.60
   7   1  -3  164.68   15.50
   7   1  -3  168.78   11.90
   7   1  -3  187.98   13.30
  -7   1   3  180.68   15.00
  -7   1   3  167.68   14.00
   7   1  -3  178.28   12.60
  -5  -1   3 1578.04   43.00
  -5  -1   3 1553.94   43.40
  -5  -1   3 1594.44   43.50
   5  -1  -3 1625.54   45.00
   5  -1  -3 1621.14   40.20
   5  -1  -3 1635.54   45.10
   5  -1  -3 1648.83   45.40
  -5  -1   3 1579.74   42.70
  -5  -1   3 1575.04   38.50
   5  -1  -3 1604.14   38.30
  -5  -1   3 1558.94   39.90
   5  -1  -3 1589.14   40.50
   5  -1  -3 1630.24   38.30
  -5   1   3 1625.04   45.20
   5   1  -3 1576.24   42.80
   5   1  -3 1593.34   42.80
  -5   1   3 1628.94   40.50
  -5   1   3 1600.54   44.90
   5   1  -3 1626.34   44.90
  -5   1   3 1610.04   38.00
   5   1  -3 1630.14   39.80
   5   1  -3 1568.74   43.50
  -3  -1   3 1760.32   45.40
   3  -1  -3 1757.12   42.50
  -3  -1   3 1710.13   46.50
   3  -1  -3 1717.23   47.40
   3  -1  -3 1756.82   42.40
   3  -1  -3 1801.52   42.70
  -3  -1   3 1761.72   45.70
  -3  -1   3 1785.62   42.70
   3  -1  -3 1731.73   46.90
  -3  -1   3 1751.02   42.70
  -3  -1   3 1740.43   46.80
   3  -1  -3 1727.73   41.90
  -3   1   3 1740.13   42.60
   3   1  -3 1761.52   45.90
   3   1  -3 1785.12   43.10
  -3   1   3 1779.62   48.10
   3   1  -3 1755.82   46.50
  -3   1   3 1723.13   42.60
   3   1  -3 1758.32   45.70
  -3   1   3 1745.93   42.10
  -3   1   3 1797.32   47.60
   1  -1  -3  540.85   17.70
   1  -1  -3  501.85   17.30
  -1  -1   3  526.25   18.90
  -1  -1   3  526.35   17.90
  -1  -1   3  564.84   21.30
  -1  -1   3  524.45   17.90
   1  -1  -3  540.05   17.10
   1  -1  -3  538.75   20.20
  -1  -1   3  538.55   18.30
  -1   1   3  495.65   16.90
   1   1  -3  535.35   17.30
  -1   1   3  530.85   20.80
   1   1  -3  537.65   20.80
   1   1  -3  535.75   20.40
  -1   1   3  534.85   22.00
   1   1  -3  525.75   18.00
  -1   1   3  531.75   17.30
  -1   1   3  548.35   17.90
   1   1  -3  533.35   18.70
  -1  -1  -3  526.05   19.10
  -1  -1  -3  520.25   18.60
   1  -1   3  530.75   22.70
  -1  -1  -3  528.75   22.20
   1  -1   3  519.05   19.40
   1  -1   3  507.45   19.10
   1  -1   3  549.15   21.50
  -1  -1  -3  538.15   19.60
  -1   1  -3  522.05   19.40
  -1   1  -3  513.05   20.00
  -1   1  -3  522.85   16.90
  -1   1  -3  558.04   20.40
  -1   1  -3  536.35   17.20
   1   1   3  547.75   20.30
   1   1   3  519.45   18.20
   1   1   3  498.95   21.40
   1   1   3  515.75   18.10
  -3  -1  -3  296.77   14.90
  -3  -1  -3  315.57   17.90
  -3  -1  -3  289.37   15.30
   3  -1   3  331.47   20.00
   3  -1   3  270.07   15.20
   3  -1   3  308.87   14.40
   3   1   3  304.57   18.10
  -3   1  -3  315.87   15.10
   3   1   3  297.07   16.50
  -3   1  -3  308.77   18.60
  -3   1  -3  281.47   15.50
   3   1   3  281.87   17.60
   5  -1   3  959.00   32.30
  -5  -1  -3  948.21   30.90
  -5  -1  -3  906.51   31.20
   5  -1   3  958.50   29.30
   5  -1   3  939.41   32.90
  -5  -1  -3  889.61   30.10
   5   1   3  971.80   31.20
  -5   1  -3  962.90   32.80
   5   1   3  887.01   30.00
  -5   1  -3  910.61   30.20
  -5   1  -3  955.80   31.20
   5   1   3  922.71   30.20
  -7  -1  -3 1528.85   46.60
   7  -1   3 1432.66   44.30
  -7  -1  -3 1572.44   45.10
   7  -1   3 1470.25   45.60
   7  -1   3 1514.85   44.50
  -7  -1  -3 1539.15   46.70
   7   1   3 1531.65   46.10
   7   1   3 1501.55   45.40
   7   1   3 1520.45   46.20
  -7   1  -3 1567.54   44.70
  -7   1  -3 1506.25   45.40
  -7   1  -3 1532.45   46.60
  -9  -1  -3 1130.19   36.10
  -9  -1  -3 1018.40   36.80
   9  -1   3 1063.99   36.60
   9  -1   3 1091.59   39.00
  -9  -1  -3 1034.50   38.50
  -9  -1  -3 1068.69   37.30
   9  -1   3 1025.10   35.90
   9   1   3 1155.98   39.60
  -9   1  -3 1102.19   38.70
  -9   1  -3 1078.09   38.00
   9   1   3 1050.09   38.50
  -9   1  -3 1037.90   36.40
   9   1   3 1052.29   37.60
  -9   1  -3 1070.69   34.00
 -11  -1  -3   17.00   14.70
 -11  -1  -3   44.50   10.10
 -11  -1  -3   38.80    9.80
 -11  -1  -3    5.40   15.20
  11  -1   3   37.40   12.90
 -11  -1  -3   44.70   13.20
  11  -1   3   46.80   12.40
  11  -1   3   13.50   10.00
 -11   1  -3   22.70   10.10
 -11   1  -3   28.20   12.90
  11   1   3   30.00   14.50
 -11   1  -3   18.80    8.00
  11   1   3   21.90   13.20
 -11   1  -3   42.50   13.90
  11   1   3   25.10   12.30
  13  -1   3   95.19   16.90
  13  -1   3   64.29   13.70
  13  -1   3   74.89   12.00
 -13  -1  -3   50.19   11.60
 -13  -1  -3   60.69   14.00
 -13  -1  -3   77.69   11.90
 -13  -1  -3   69.59   12.00
  13   1   3   73.39   16.10
 -13   1  -3   69.69   12.70
 -13   1  -3   56.09   10.70
 -13   1  -3   87.29   13.50
  13   1   3   81.09   14.80
 -13   1  -3   80.29   13.20
  13   1   3   55.19   12.90
  15  -1   3  359.16   22.60
 -15  -1  -3  338.77   26.60
 -15  -1  -3  334.27   22.40
  15  -1   3  334.87   24.80
  15  -1   3  365.86   24.50
 -15  -1  -3  404.06   25.30
 -15  -1  -3  390.56   23.00
  15   1   3  371.76   26.20
 -15   1  -3  405.06   28.90
  15   1   3  415.46   29.70
 -15   1  -3  322.57   23.70
 -15   1  -3  399.06   27.60
 -15   1  -3  342.47   23.70
  15   1   3  316.97   24.30
 -17  -1  -3   26.00   14.80
 -17  -1  -3   27.00   10.30
  17  -1   3   39.30   16.90
 -17  -1  -3   12.60   12.00
  17  -1   3   29.00   12.00
  17  -1   3   31.50   17.20
 -17  -1  -3   53.59   17.10
  17  -1   3   26.30   13.50
  17   1   3   18.00   13.90
 -17   1  -3   16.10   12.10
 -17   1  -3   47.90   17.40
  17   1   3   32.20   12.90
  17   1   3   46.60   13.40
 -17   1  -3   11.80   13.30
 -17   1  -3   23.70   15.20
  19  -1   3   16.70   17.20
 -19  -1  -3   17.10   21.10
  19  -1   3   13.80   10.40
 -19  -1  -3   25.80   12.70
 -19  -1  -3   27.00   13.00
 -19   1  -3   -5.20   17.50
 -19   1  -3   23.40   12.60
  19   1   3   33.00   18.20
 -19   1  -3   18.00   17.70
  19   1   3    0.90   13.80
  21  -1   3   41.40   19.10
 -21  -1  -3   47.50   19.30
 -21  -1  -3   35.90   14.20
 -21  -1  -3   49.30   23.40
  21  -1   3   -4.00   14.50
 -21   1  -3   14.80   15.60
  21   1   3   28.50   19.60
 -21   1  -3    9.30   19.30
  21   1   3    7.90   15.00
 -21   1  -3    5.00   17.10
 -23  -1  -3   70.49   17.40
  23  -1   3   66.99   18.90
 -23  -1  -3   31.60   21.60
  23  -1   3  108.59   24.30
 -23  -1  -3   45.60   24.80
 -23   1  -3   96.89   22.40
 -23   1  -3   64.79   20.60
  23   1   3   55.29   17.40
 -23   1  -3   73.99   19.00
  25  -1   3  112.59   25.60
 -25  -1  -3   55.89   22.90
  25  -1   3   95.49   21.50
 -25  -1  -3  102.79   24.90
 -25   1  -3   67.49   19.00
 -25   1  -3  130.69   25.50
 -25   1  -3   88.99   20.70
  25   1   3   97.29   25.20
 -27  -1  -3  133.89   22.50
 -27  -1  -3  141.99   27.80
  27  -1   3  133.29   23.10
  27   1   3  118.49   23.60
 -27   1  -3  139.39   26.80
 -27   1  -3  104.89   20.90
 -27   1  -3  137.69   29.30
 -29  -1  -3   24.80   23.10
  29  -1   3    9.50   22.60
 -29  -1  -3    0.30   16.20
  29   1   3  -32.50   22.10
 -29   1  -3    5.20   20.50
 -29   1  -3  -30.50   25.20
 -29   1  -3    2.10   16.90
  31  -1   3   25.30   24.50
 -31  -1  -3    3.50   22.60
 -31  -1  -3  -25.10   16.60
  31   1   3  -14.60   25.00
 -31   1  -3    9.90   22.60
 -31   1  -3  -44.50   26.50
 -31   1  -3    6.80   26.10
  33  -1   3    1.20   25.00
 -33  -1  -3   26.20   26.70
 -33  -1  -3    1.80   16.90
  33   1   3    7.90   27.00
 -33   1  -3    5.80   27.40
 -33   1  -3  -20.10   28.70
 -33   1  -3   31.80   16.60
 -35  -1  -3   36.10   30.10
 -35  -1  -3   75.19   27.40
 -37  -1  -3  -15.20   23.00
 -42   2   3   72.49   30.30
 -40  -2   3   99.09   26.80
 -40   2   3  139.89   26.90
 -38  -2   3  383.36   37.80
  38  -2  -3  287.47   33.20
 -38  -2   3  292.67   39.50
  38   2  -3  363.66   39.10
 -38   2   3  341.07   43.50
 -38   2   3  380.26   40.70
  36  -2  -3  263.37   31.80
 -36  -2   3  242.28   36.30
 -36  -2   3  288.77   33.80
  36  -2  -3  224.18   33.70
  36   2  -3  310.87   46.20
  36   2  -3  272.27   30.10
 -36   2   3  357.66   38.20
 -36   2   3  248.28   35.80
  34  -2  -3  235.88   34.30
 -34  -2   3  241.28   34.20
 -34  -2   3  241.68   30.90
  34  -2  -3  285.97   30.60
  34   2  -3  285.37   29.30
 -34   2   3  301.27   39.80
 -34   2   3  306.77   31.80
  34   2  -3  245.98   42.70
  32  -2  -3  -44.70   23.20
 -32  -2   3  -20.20   22.00
 -32  -2   3    6.20   19.70
  32  -2  -3   -4.70   17.80
  32   2  -3   -9.40   31.50
 -32   2   3   -0.20   10.10
  32   2  -3  -12.40   13.00
 -32   2   3  -18.50   14.90
 -32   2   3  -13.70   22.00
 -32   2   3   -5.50   24.80
 -30  -2   3   23.70   23.10
  30  -2  -3   34.30   17.60
  30  -2  -3  -39.40   22.50
 -30  -2   3    2.90   12.80
  30  -2  -3   18.30   13.80
  30   2  -3   -9.40   17.90
 -30   2   3   27.60   16.20
 -30   2   3   60.29   23.80
 -30   2   3   26.20   17.20
  30   2  -3   33.80   32.80
 -30   2   3   -1.20   13.90
  28  -2  -3  -12.20   22.60
 -28  -2   3    5.90   17.30
  28  -2  -3   12.70   13.30
 -28  -2   3   16.60   23.00
  28  -2  -3   26.00   16.40
  28   2  -3   36.60   32.40
  28   2  -3   30.50   18.00
 -28   2   3   48.40   17.80
 -28   2   3   39.60   14.30
 -28   2   3   40.90   16.80
  28   2  -3   68.99   19.20
 -28   2   3   25.70   21.80
 -26  -2   3  865.51   43.00
  26  -2  -3  849.12   38.10
  26  -2  -3  756.42   45.80
 -26  -2   3  690.23   39.20
  26  -2  -3  789.72   33.50
  26   2  -3  747.43   59.49
 -26   2   3  832.52   48.50
  26   2  -3  720.63   39.70
 -26   2   3  801.32   39.50
 -26   2   3  812.52   36.30
 -26   2   3  734.83   43.80
 -26   2   3  787.42   23.40
  26   2  -3  815.52   38.60
  24  -2  -3  995.50   46.60
  24  -2  -3  947.21   37.40
 -24  -2   3  945.11   52.49
  24  -2  -3  931.21   38.90
 -24  -2   3  951.80   40.90
  24   2  -3  972.80   60.09
 -24   2   3  928.91   48.60
  24   2  -3  994.30   43.80
  24   2  -3  894.31   40.20
 -24   2   3  920.81   35.70
 -24   2   3  962.90   27.70
 -24   2   3  921.91   37.50
 -24   2   3  883.81   41.00
  24   2  -3  914.61   45.20
 -24   2   3 1002.10   42.20
 -22  -2   3  909.81   29.10
 -22  -2   3  917.21   39.80
  22  -2  -3  994.00   37.30
 -22  -2   3  978.70   45.30
  22  -2  -3  961.70   36.00
  22  -2  -3  973.80   43.80
 -22  -2   3 1000.30   42.40
  22  -2  -3 1043.70   44.90
 -22  -2   3  919.21   45.70
 -22   2   3  901.71   42.40
 -22   2   3  975.20   36.40
  22   2  -3  941.31   55.69
 -22   2   3  976.60   28.80
  22   2  -3 1028.70   40.10
  22   2  -3  813.32   39.60
 -22   2   3  941.61   34.50
  22   2  -3  888.61   43.10
 -22   2   3  936.31   46.20
 -22   2   3  935.21   40.10
 -20  -2   3 2354.06   69.19
  20  -2  -3 2380.36   70.69
 -20  -2   3 2308.27   58.99
 -20  -2   3 2348.47   70.69
  20  -2  -3 2242.58   64.19
  20  -2  -3 2452.25   65.59
 -20  -2   3 2280.97   77.79
 -20  -2   3 2387.56   72.59
  20  -2  -3 2342.97   70.19
 -20   2   3 2361.86   64.69
  20   2  -3 2274.87   69.99
  20   2  -3 2195.88   70.19
  20   2  -3 2338.37   77.69
 -20   2   3 2218.78   67.79
 -20   2   3 2315.37   72.29
 -20   2   3 2292.87   70.29
  20   2  -3 2417.36   70.69
 -20   2   3 2301.37   63.19
 -20   2   3 2289.67   58.69
  18  -2  -3  661.33   26.40
  18  -2  -3  688.03   33.10
 -18  -2   3  722.03   36.30
 -18  -2   3  617.64   30.40
 -18  -2   3  666.33   23.60
 -18  -2   3  669.43   32.30
 -18  -2   3  638.84   30.30
  18  -2  -3  659.83   33.20
  18  -2  -3  649.24   25.80
  18   2  -3  672.33   32.00
  18   2  -3  713.53   34.20
 -18   2   3  643.74   32.40
 -18   2   3  662.33   23.00
 -18   2   3  656.23   24.70
 -18   2   3  649.54   25.60
 -18   2   3  624.34   30.20
  18   2  -3  654.03   37.80
 -18   2   3  723.13   32.90
  18   2  -3  617.44   30.90
 -16  -2   3   76.39   13.30
  16  -2  -3   69.29   10.40
  16  -2  -3   68.29    9.40
 -16  -2   3   60.49   11.10
 -16  -2   3   51.09   14.80
  16  -2  -3   54.59   11.90
  16  -2  -3   53.39   13.70
  16  -2  -3   61.89    9.00
 -16  -2   3   69.59    9.40
 -16  -2   3   67.69   15.00
 -16   2   3   59.19    8.70
  16   2  -3   47.50    8.70
 -16   2   3   62.79   10.40
  16   2  -3   71.19   17.20
 -16   2   3   70.39    8.60
 -16   2   3   54.29   14.30
  16   2  -3   71.09   13.80
  16   2  -3   66.29   15.00
  16   2  -3   63.19   12.90
 -16   2   3   50.19    9.20
 -16   2   3   73.99   13.80
  14  -2  -3    3.70    5.70
  14  -2  -3   -1.60    4.90
 -14  -2   3    4.40   10.50
  14  -2  -3    5.60    7.10
  14  -2  -3    0.30    8.10
 -14  -2   3    4.20    6.60
 -14  -2   3   -9.00   14.70
  14  -2  -3    5.20    8.40
 -14  -2   3   -2.10   11.00
 -14  -2   3    5.50    9.00
  14  -2  -3   -4.10   10.20
  14   2  -3   16.90   13.10
 -14   2   3   -3.70   10.70
 -14   2   3    6.60    5.10
 -14   2   3   14.40    9.20
  14   2  -3   15.10   10.30
 -14   2   3    4.20    7.90
  14   2  -3   -5.10    6.20
 -14   2   3    0.10    5.70
 -14   2   3   15.70   13.00
  14   2  -3  -10.40    9.50
  14   2  -3  -13.40   10.20
  14   2  -3    1.10    9.60
  12  -2  -3    9.30    7.70
 -12  -2   3    5.60    7.40
  12  -2  -3    8.10    5.10
 -12  -2   3   14.70    7.10
  12  -2  -3   10.10    7.40
  12  -2  -3    1.40    9.70
  12  -2  -3   10.90    5.60
 -12  -2   3    0.70   14.50
  12  -2  -3    5.70    7.90
 -12  -2   3   20.70   10.40
  12   2  -3    1.20    8.80
  12   2  -3   17.90    7.70
 -12   2   3   10.10    3.70
 -12   2   3    6.90    8.40
  12   2  -3   -7.50    8.90
 -12   2   3   10.80    4.70
  12   2  -3    5.10    7.30
 -12   2   3    8.80    7.10
 -12   2   3   -0.90   10.00
  12   2  -3    7.40   13.30
 -12   2   3    2.00    8.20
  12   2  -3   14.90   10.80
  10  -2  -3  403.66   12.80
  10  -2  -3  452.95   22.50
 -10  -2   3  445.26   22.10
  10  -2  -3  411.56   24.10
  10  -2  -3  409.16   18.90
 -10  -2   3  376.56   28.20
  10  -2  -3  395.96   19.40
  10  -2  -3  405.06   13.30
  10  -2  -3  441.96   19.10
 -10  -2   3  399.56   18.90
 -10  -2   3  422.96   21.10
  10   2  -3  441.16   19.90
 -10   2   3  361.66   12.00
 -10   2   3  409.76   12.30
  10   2  -3  409.16   19.60
  10   2  -3  443.36   19.60
  10   2  -3  414.96   21.30
  10   2  -3  433.56   25.90
  10   2  -3  403.86   19.60
 -10   2   3  426.36   19.00
 -10   2   3  413.76   23.50
 -10   2   3  424.36   21.80
   8  -2  -3   74.29    4.10
   8  -2  -3   94.29   11.20
   8  -2  -3   73.99   11.50
   8  -2  -3   83.19   11.40
  -8  -2   3   77.99   12.30
  -8  -2   3   97.99   10.90
   8  -2  -3   73.89    4.20
   8  -2  -3   63.39   12.20
   8  -2  -3   80.29   11.60
   8  -2  -3   88.09   10.90
  -8  -2   3   99.39   11.90
  -8  -2   3   76.09    9.20
  -8  -2   3   81.89    9.30
   8   2  -3   68.09   12.20
   8   2  -3   65.79    8.90
   8   2  -3   65.79    9.10
  -8   2   3   67.19   11.00
  -8   2   3   79.49   10.00
  -8   2   3   70.79   12.00
   8   2  -3   96.59   10.60
   8   2  -3   83.69   13.40
   8   2  -3   73.59   10.70
  -6  -2   3 8371.06  189.68
  -6  -2   3 8084.29  192.28
  -6  -2   3 8266.57  192.78
  -6  -2   3 8153.98  193.48
   6  -2  -3 8458.95  193.48
  -6  -2   3 8325.27  190.68
   6  -2  -3 8253.97  192.08
   6  -2  -3 8254.27  191.48
   6  -2  -3 8412.96  193.18
   6  -2  -3 8166.48  190.58
  -6   2   3 8213.08  192.78
   6   2  -3 8351.76  193.08
   6   2  -3 8217.08  189.98
  -6   2   3 8406.36  192.68
   6   2  -3 8383.16  190.98
   6   2  -3 8421.56  192.68
  -6   2   3 8331.77  191.48
   6   2  -3 8246.88  191.78
   6   2  -3 8326.27  193.78
   4  -2  -3 2440.96   61.89
   4  -2  -3 2541.35   63.39
  -4  -2   3 2519.85   64.09
  -4  -2   3 2456.75   62.59
   4  -2  -3 2423.76   65.39
  -4  -2   3 2502.75   63.39
   4  -2  -3 2509.15   56.99
   4  -2  -3 2479.15   66.09
  -4  -2   3 2487.45   64.09
  -4  -2   3 2533.65   62.49
  -4  -2   3 2465.85   65.09
   4  -2  -3 2505.95   64.89
   4  -2  -3 2480.35   57.19
  -4   2   3 2529.15   56.59
   4   2  -3 2372.66   65.29
  -4   2   3 2501.75   64.39
   4   2  -3 2512.45   62.79
  -4   2   3 2527.65   66.29
   4   2  -3 2476.65   65.19
   4   2  -3 2544.75   64.09
  -4   2   3 2393.86   56.69
   4   2  -3 2407.66   62.69
  -2  -2   3 5617.54  129.69
  -2  -2   3 5583.04  130.59
  -2  -2   3 5585.24  132.49
   2  -2  -3 5602.94  126.49
   2  -2  -3 5530.25  132.89
  -2  -2   3 5569.54  131.89
  -2  -2   3 5631.94  130.59
   2  -2  -3 5585.54  126.59
   2  -2  -3 5543.45  130.99
   2  -2  -3 5500.05  130.19
  -2   2   3 5456.75  130.19
   2   2  -3 5518.45  131.69
   2   2  -3 5529.25  132.29
  -2   2   3 5585.84  126.19
   2   2  -3 5526.55  129.69
   2   2  -3 5490.75  130.39
  -2   2   3 5569.64  132.79
  -2   2   3 5562.14  126.49
  -2   2   3 5549.65  130.99
   0  -2   3   27.80   10.80
   0  -2   3   12.90    5.50
   0  -2  -3   24.60    6.40
   0  -2   3   15.50    6.70
   0  -2  -3   27.40   11.70
   0  -2   3   16.30    7.20
   0  -2  -3    7.30    6.20
   0  -2  -3   15.40    6.90
   0   2  -3   26.00    9.30
   0   2   3   10.90    5.80
   0   2  -3   34.80   10.10
   0   2  -3   24.10    7.60
   0   2   3    9.90    8.40
   0   2  -3   14.50    4.00
   0   2   3    7.90    9.00
   0   2  -3   13.90    7.90
   0   2   3   14.70    9.30
   0   2   3    8.80    6.40
   2  -2   3 1866.31   43.90
   2  -2   3 1781.22   43.40
  -2  -2  -3 1818.82   48.40
  -2  -2  -3 1819.12   48.90
  -2  -2  -3 1873.51   50.79
   2  -2   3 1792.82   51.29
   2  -2   3 1818.82   51.59
   2  -2   3 1771.82   50.39
   2  -2   3 1867.71   51.89
   2   2   3 1772.32   51.49
   2   2   3 1759.22   48.20
  -2   2  -3 1807.62   51.79
   2   2   3 1881.51   49.00
   2   2   3 1883.81   50.89
  -2   2  -3 1730.73   50.39
  -2   2  -3 1823.42   49.99
  -2   2  -3 1836.82   43.60
   4  -2   3   63.79   10.90
  -4  -2  -3   69.99   10.20
   4  -2   3   66.89   12.50
  -4  -2  -3   56.59   11.50
   4  -2   3   57.79   11.90
   4  -2   3   47.60   12.50
  -4  -2  -3   74.29   10.70
   4   2   3   82.59   11.40
   4   2   3   56.49    9.30
   4   2   3   58.89    9.90
  -4   2  -3   62.99    4.70
  -4   2  -3   88.79   12.00
  -4   2  -3   71.89   11.10
  -4   2  -3   47.70   13.80
  -6  -2  -3   11.80   11.10
   6  -2   3   13.10    9.40
   6  -2   3   20.00    8.50
   6  -2   3   14.20    8.00
  -6  -2  -3    2.10    6.50
  -6  -2  -3   26.80    9.60
   6   2   3   11.10    7.00
   6   2   3    5.80    9.70
  -6   2  -3    4.40    2.20
   6   2   3    8.00    8.20
  -6   2  -3   16.50    9.00
  -6   2  -3    8.30   13.30
  -6   2  -3   29.20   11.90
  -6   2  -3   22.60    7.60
  -8  -2  -3  278.27   19.50
  -8  -2  -3  272.07   20.80
   8  -2   3  283.87   20.20
   8  -2   3  282.67   17.30
  -8  -2  -3  300.47   20.50
   8  -2   3  291.67   21.40
  -8   2  -3  306.17   11.80
   8   2   3  256.07   18.70
   8   2   3  310.57   21.40
  -8   2  -3  274.57   22.70
  -8   2  -3  276.97   16.80
  -8   2  -3  288.97   19.30
   8   2   3  309.37   20.10
  -8   2  -3  299.87   20.80
 -10  -2  -3    8.40    9.60
  10  -2   3   -3.80    7.00
 -10  -2  -3   -6.50    6.70
  10  -2   3   15.60   12.40
 -10  -2  -3   14.10   17.40
  10  -2   3   -5.30   12.30
 -10  -2  -3    6.60    8.50
 -10   2  -3    3.00    9.50
  10   2   3    5.10   13.30
 -10   2  -3   19.30   15.80
 -10   2  -3   15.80    7.00
 -10   2  -3   -5.10   10.80
  10   2   3   14.00   12.30
  10   2   3    3.10   10.50
 -10   2  -3    3.50    9.20
 -12  -2  -3 1079.29   48.40
  12  -2   3 1172.58   42.10
  12  -2   3 1161.68   42.00
 -12  -2  -3 1091.79   43.20
  12  -2   3 1172.38   41.00
 -12  -2  -3 1150.58   40.50
 -12  -2  -3 1112.79   41.90
 -12   2  -3 1157.28   42.70
 -12   2  -3 1233.88   45.50
  12   2   3 1155.58   42.10
 -12   2  -3 1206.88   47.40
 -12   2  -3 1149.29   39.30
  12   2   3 1105.39   40.80
  12   2   3 1136.89   45.00
 -12   2  -3 1147.59   33.60
 -14  -2  -3 4199.28  118.89
 -14  -2  -3 4218.68  113.49
  14  -2   3 4157.18  111.79
  14  -2   3 4353.06  112.99
  14  -2   3 4354.96  114.59
 -14  -2  -3 4335.27  116.29
 -14  -2  -3 4408.06  115.29
 -14   2  -3 4287.37  113.19
 -14   2  -3 4180.98  111.29
 -14   2  -3 4263.67  104.09
 -14   2  -3 4348.06  117.89
 -14   2  -3 4441.86  117.09
  14   2   3 4307.47  114.39
  14   2   3 4485.25  115.59
  14   2   3 4165.08  114.39
  16  -2   3  768.82   34.40
  16  -2   3  866.21   40.80
 -16  -2  -3  894.01   42.00
 -16  -2  -3  847.62   35.70
 -16  -2  -3  927.81   48.40
  16  -2   3  826.32   36.60
 -16  -2  -3  837.92   38.40
 -16  -2  -3  812.72   42.40
 -16   2  -3  855.01   31.70
  16   2   3  913.01   42.30
  16   2   3  820.72   41.70
 -16   2  -3  822.12   38.90
 -16   2  -3  841.02   35.90
 -16   2  -3  878.31   40.80
 -16   2  -3  855.51   38.90
  16   2   3  816.42   38.60
  18  -2   3  520.85   34.20
 -18  -2  -3  531.75   31.60
 -18  -2  -3  476.95   32.50
  18  -2   3  480.85   30.20
  18  -2   3  468.55   32.80
 -18  -2  -3  459.45   27.70
 -18  -2  -3  415.86   36.20
 -18   2  -3  468.75   24.20
  18   2   3  529.95   31.70
 -18   2  -3  456.75   28.80
 -18   2  -3  521.45   36.60
  18   2   3  424.96   27.50
 -18   2  -3  490.15   33.30
 -20  -2  -3  311.37   29.20
 -20  -2  -3  246.38   27.70
 -20  -2  -3  297.67   28.10
  20  -2   3  255.77   24.50
  20  -2   3  260.27   27.20
  20   2   3  321.87   30.50
 -20   2  -3  232.38   28.20
 -20   2  -3  266.67   21.00
 -20   2  -3  243.48   26.10
 -20   2  -3  225.38   29.60
 -22  -2  -3  373.16   32.30
 -22  -2  -3  336.27   31.90
  22  -2   3  339.57   31.90
  22  -2   3  338.47   27.10
 -22   2  -3  328.27   24.90
 -22   2  -3  367.56   36.20
 -22   2  -3  346.77   34.10
 -22   2  -3  348.77   30.90
  22   2   3  335.67   30.40
 -24  -2  -3   94.89   19.80
 -24  -2  -3  137.29   21.50
  24  -2   3  108.59   21.00
  24  -2   3   98.89   24.00
 -24   2  -3   68.99   14.90
 -24   2  -3   98.59   27.40
  24   2   3  119.39   26.00
 -24   2  -3  109.89   28.80
 -24   2  -3  113.79   23.20
 -26  -2  -3   61.49   19.00
  26  -2   3   61.39   23.40
  26  -2   3   38.30   18.10
 -26  -2  -3   48.40   22.70
 -26   2  -3   79.59   22.50
 -26   2  -3   34.90   16.30
 -26   2  -3   71.39   26.20
 -26   2  -3   61.69   21.50
  26   2   3   97.59   25.20
  28  -2   3   28.80   25.20
 -28  -2  -3   35.50   17.50
 -28  -2  -3   21.20   22.70
 -28   2  -3   35.00   28.60
 -28   2  -3   29.50   21.30
  28   2   3   48.10   24.80
 -28   2  -3    7.60   25.60
  30  -2   3   27.30   25.10
 -30  -2  -3   13.20   17.10
 -30  -2  -3   -0.10   16.10
 -30   2  -3   -4.40   14.20
 -30   2  -3  -18.10   17.10
  30   2   3    8.50   24.60
 -30   2  -3    8.90   28.40
 -32  -2  -3   -1.90   23.50
 -32  -2  -3    6.40   18.10
  32  -2   3   24.80   19.50
 -32   2  -3   33.40   22.40
  32   2   3    9.60   19.80
 -32   2  -3  -39.80   26.20
 -32   2  -3   16.70   21.00
 -34  -2  -3   64.09   29.80
 -34  -2  -3   -9.30   22.20
 -34   2  -3  -10.40   30.10
 -36  -2  -3   20.50   26.40
 -41  -3   3  -10.70   15.30
 -41   3   3   21.70   31.00
  39  -3  -3  -15.50   23.20
 -39  -3   3    2.40   21.20
 -39   3   3   29.40   27.90
 -37  -3   3   50.89   24.00
  37  -3  -3   93.69   24.20
 -37  -3   3   30.90   20.70
 -37   3   3   66.19   28.40
 -37   3   3   71.49   24.50
  37   3  -3  111.59   28.90
 -35  -3   3  534.65   43.40
  35  -3  -3  576.04   41.20
 -35  -3   3  505.95   41.30
  35  -3  -3  429.76   41.60
 -35   3   3  380.66   44.20
  35   3  -3  524.75   44.00
 -35   3   3  440.06   41.50
 -33  -3   3  416.56   38.00
  33  -3  -3  372.86   35.00
  33  -3  -3  356.76   32.30
 -33  -3   3  418.06   39.90
 -33   3   3  418.66   44.10
  33   3  -3  358.56   36.00
 -33   3   3  411.56   36.90
  33   3  -3  345.37   41.20
  31  -3  -3  650.23   39.00
  31  -3  -3  610.64   44.60
 -31  -3   3  579.34   43.80
 -31  -3   3  578.74   38.20
 -31   3   3  577.94   35.80
 -31   3   3  643.84   35.30
 -31   3   3  605.54   40.50
 -31   3   3  668.93   49.20
  31   3  -3  625.44   54.39
  31   3  -3  541.65   38.20
  29  -3  -3  845.82   41.60
  29  -3  -3  799.52   47.30
  29  -3  -3  801.62   37.80
 -29  -3   3  888.21   48.60
 -29   3   3  894.11   50.59
 -29   3   3  764.92   39.60
 -29   3   3  848.52   54.29
 -29   3   3  805.92   28.40
 -29   3   3  858.91   39.00
  29   3  -3  780.92   42.30
  29   3  -3  809.52   59.09
 -27  -3   3  716.43   42.70
  27  -3  -3  759.12   43.40
  27  -3  -3  725.73   34.10
 -27  -3   3  655.23   46.50
  27  -3  -3  728.83   37.40
 -27   3   3  748.93   46.10
 -27   3   3  733.73   27.30
  27   3  -3  723.23   43.40
 -27   3   3  749.62   35.30
 -27   3   3  706.33   49.80
  27   3  -3  782.92   55.59
 -27   3   3  760.22   37.30
 -25  -3   3  262.07   24.50
  25  -3  -3  288.87   21.70
  25  -3  -3  281.67   22.50
 -25  -3   3  284.47   26.70
  25  -3  -3  285.97   26.60
 -25  -3   3  265.27   18.90
 -25   3   3  284.57   32.20
 -25   3   3  261.27   17.90
  25   3  -3  296.27   25.40
 -25   3   3  252.67   22.10
 -25   3   3  295.17   21.90
 -25   3   3  281.87   26.60
  25   3  -3  245.48   31.50
  25   3  -3  223.18   24.90
 -23  -3   3   40.50   19.10
  23  -3  -3   17.60    9.50
  23  -3  -3   24.10   12.00
  23  -3  -3   34.00   16.60
 -23  -3   3    2.00   11.20
 -23  -3   3    0.40   14.90
 -23   3   3   15.10   19.60
 -23   3   3   32.90    9.10
 -23   3   3   11.90   11.30
 -23   3   3   12.60   18.10
 -23   3   3   20.10    9.90
  23   3  -3   16.80   29.20
  23   3  -3   -1.60   15.20
 -23   3   3    0.20    9.60
  23   3  -3   11.80   10.20
 -21  -3   3  209.18   29.90
 -21  -3   3  205.18   21.80
  21  -3  -3  209.68   21.30
 -21  -3   3  233.38   24.70
  21  -3  -3  257.17   22.10
 -21  -3   3  259.07   20.50
  21  -3  -3  241.18   17.20
 -21  -3   3  248.88   24.00
  21  -3  -3  247.88   18.50
 -21   3   3  242.48   23.80
  21   3  -3  233.28   25.30
 -21   3   3  257.67   25.50
  21   3  -3  234.58   20.90
 -21   3   3  241.48   18.50
 -21   3   3  261.27   17.80
 -21   3   3  208.38   18.90
  21   3  -3  199.48   22.10
  21   3  -3  295.97   37.20
 -21   3   3  241.68   17.70
  19  -3  -3  365.96   27.50
  19  -3  -3  369.26   19.90
 -19  -3   3  370.26   27.70
 -19  -3   3  294.87   22.10
  19  -3  -3  311.87   25.60
 -19  -3   3  338.67   22.60
 -19  -3   3  330.27   32.30
  19  -3  -3  345.17   19.60
 -19  -3   3  374.36   27.30
 -19   3   3  363.76   29.10
  19   3  -3  333.77   25.10
  19   3  -3  367.36   27.00
 -19   3   3  346.47   17.10
 -19   3   3  355.66   27.00
 -19   3   3  310.67   21.70
 -19   3   3  343.97   19.40
  19   3  -3  305.77   29.90
 -19   3   3  345.97   18.20
  19   3  -3  290.27   25.40
  17  -3  -3   28.50   11.10
  17  -3  -3   29.70   14.30
  17  -3  -3    5.00    7.50
 -17  -3   3   18.00   14.80
  17  -3  -3   43.20   11.70
 -17  -3   3   36.60   13.40
 -17  -3   3   17.00   20.40
  17  -3  -3   31.30    9.40
  17  -3  -3   31.60   12.00
 -17  -3   3    6.20    8.20
 -17  -3   3   31.80   13.10
  17   3  -3   25.70   13.20
 -17   3   3   30.90   11.70
  17   3  -3    1.80   14.50
  17   3  -3   30.90   11.30
  17   3  -3   18.30   10.90
  17   3  -3    1.70   22.20
 -17   3   3   24.30    9.50
  17   3  -3   32.90   13.40
 -17   3   3   26.00   11.50
 -17   3   3   25.00    7.70
 -17   3   3   29.10    6.30
 -17   3   3   11.40   16.20
  15  -3  -3  182.78   16.30
 -15  -3   3  228.58   18.10
  15  -3  -3  185.08   19.60
 -15  -3   3  189.98   16.60
 -15  -3   3  265.57   21.60
  15  -3  -3  201.68   13.90
  15  -3  -3  172.98   16.70
  15  -3  -3  204.38   17.40
 -15  -3   3  217.08   25.40
 -15  -3   3  188.58   20.00
  15  -3  -3  199.38   11.80
 -15   3   3  203.78   18.20
  15   3  -3  210.78   17.50
 -15   3   3  206.98   16.80
 -15   3   3  158.58   18.20
  15   3  -3  171.78   19.30
 -15   3   3  191.18   11.30
  15   3  -3  197.38   22.30
  15   3  -3  208.88   17.70
  15   3  -3  190.88   17.30
  15   3  -3  166.08   15.50
 -13  -3   3   71.29   15.30
  13  -3  -3   54.19    7.30
  13  -3  -3   42.50   11.20
 -13  -3   3   71.19   13.80
 -13  -3   3   69.19   13.00
  13  -3  -3   36.20   13.50
  13  -3  -3   66.89   12.80
  13  -3  -3   65.29    7.10
 -13  -3   3   67.19   13.80
 -13  -3   3   39.80   14.50
  13  -3  -3   55.39   11.70
 -13   3   3   62.59    5.70
  13   3  -3   80.99   23.00
 -13   3   3   54.09    5.60
  13   3  -3   80.09   13.90
  13   3  -3   81.39   11.20
  13   3  -3   78.09   12.80
  13   3  -3   51.89   14.00
 -13   3   3   77.09   15.90
 -13   3   3   77.89   17.60
  13   3  -3   78.09   14.20
 -13   3   3   68.79   12.60
  11  -3  -3  643.84   27.40
  11  -3  -3  662.83   18.50
 -11  -3   3  633.54   37.00
  11  -3  -3  660.73   19.20
  11  -3  -3  660.23   29.20
  11  -3  -3  688.83   30.00
 -11  -3   3  676.43   29.00
  11  -3  -3  670.43   30.80
  11  -3  -3  662.93   28.20
 -11  -3   3  678.43   29.60
 -11  -3   3  621.64   28.10
 -11  -3   3  634.74   29.90
  11  -3  -3  616.84   27.40
 -11   3   3  664.03   16.90
 -11   3   3  657.23   17.10
  11   3  -3  644.24   27.40
  11   3  -3  657.33   24.20
  11   3  -3  642.74   28.90
 -11   3   3  618.44   30.20
  11   3  -3  661.93   29.70
  11   3  -3  673.93   28.20
  11   3  -3  707.53   34.50
 -11   3   3  657.23   26.20
 -11   3   3  677.13   29.20
   9  -3  -3  509.65   24.80
  -9  -3   3  483.65   32.30
   9  -3  -3  512.25   25.20
  -9  -3   3  517.45   24.50
  -9  -3   3  513.65   23.20
  -9  -3   3  458.25   24.80
[truncated: 1,402,570 more chars]
