# Supplementary material for: Highly Antiproliferative Latonduine and Indolo[2,3-c]quinoline Derivatives: Complex Formation with Copper(II) Markedly Changes the Kinase Inhibitory Profile
Source: J Med Chem. 2022 Feb 1;65(3):2238–61. doi: 10.1021/acs.jmedchem.1c01740 (PMC8842277; doi:10.1021/acs.jmedchem.1c01740)
Supplement: Supplementary file 10 — jm1c01740_si_012.cif [file jm1c01740_si_012.cif]

 
data_chwi398
 
_audit_creation_method            SHELXL-2014
_chemical_name_systematic
;
 ?
;
_chemical_name_common             ?
_chemical_melting_point           ?
_chemical_formula_moiety          'C12 H16 N2 O2'
_chemical_formula_sum
 'C12 H16 N2 O2' 
_chemical_formula_weight          220.27

loop_
 _atom_type_symbol
 _atom_type_description
 _atom_type_scat_dispersion_real
 _atom_type_scat_dispersion_imag
 _atom_type_scat_source
 'C'  'C'   0.0033   0.0016
 'International Tables Vol C Tables 4.2.6.8 and 6.1.1.4'
 'H'  'H'   0.0000   0.0000
 'International Tables Vol C Tables 4.2.6.8 and 6.1.1.4'
 'N'  'N'   0.0061   0.0033
 'International Tables Vol C Tables 4.2.6.8 and 6.1.1.4'
 'O'  'O'   0.0106   0.0060
 'International Tables Vol C Tables 4.2.6.8 and 6.1.1.4'
 
_space_group_crystal_system       triclinic
_space_group_IT_number            2
_space_group_name_H-M_alt         'P -1'
_space_group_name_Hall            '-P 1'
 
_shelx_space_group_comment
;
The symmetry employed for this shelxl refinement is uniquely defined
by the following loop, which should always be used as a source of
symmetry information in preference to the above space-group names.
They are only intended as comments.
;
 
loop_
 _space_group_symop_operation_xyz
 'x, y, z'
 '-x, -y, -z'
 
_cell_length_a                    7.7366(8)
_cell_length_b                    7.9072(8)
_cell_length_c                    10.7395(11)
_cell_angle_alpha                 99.872(4)
_cell_angle_beta                  102.594(4)
_cell_angle_gamma                 113.640(4)
_cell_volume                      562.21(10)
_cell_formula_units_Z             2
_cell_measurement_temperature     100(2)
_cell_measurement_reflns_used     2988 
_cell_measurement_theta_min       2.938 
_cell_measurement_theta_max       30.003 
 
_exptl_crystal_description        plate 
_exptl_crystal_colour             yellow 
_exptl_crystal_density_meas       ? 
_exptl_crystal_density_method     ?              
_exptl_crystal_density_diffrn     1.301          
_exptl_crystal_F_000              236
_exptl_transmission_factor_min    ?                                             
_exptl_transmission_factor_max    ?                                             
_exptl_crystal_size_max           0.214
_exptl_crystal_size_mid           0.046
_exptl_crystal_size_min           0.022
_exptl_absorpt_coefficient_mu     0.090
_shelx_estimated_absorpt_T_min    0.981
_shelx_estimated_absorpt_T_max    0.998
_exptl_absorpt_correction_type    'multi-scan' 
_exptl_absorpt_correction_T_min   0.6885 
_exptl_absorpt_correction_T_max   0.7460 
_exptl_absorpt_process_details    SADABS 
 
_exptl_special_details
;
 ?
;
 
_diffrn_ambient_temperature       100(2)
_diffrn_radiation_wavelength      0.71073
_diffrn_radiation_type            MoK\a
_diffrn_source                    ?                       
_diffrn_measurement_device_type   'Bruker D8 Venture' 
_diffrn_measurement_method        '\f and \w scans' 
_diffrn_detector_area_resol_mean  ? 
_diffrn_reflns_number             21581
_diffrn_reflns_av_unetI/netI      0.0464
_diffrn_reflns_av_R_equivalents   0.0632
_diffrn_reflns_limit_h_min        -10
_diffrn_reflns_limit_h_max        10
_diffrn_reflns_limit_k_min        -11
_diffrn_reflns_limit_k_max        11
_diffrn_reflns_limit_l_min        -15
_diffrn_reflns_limit_l_max        15
_diffrn_reflns_theta_min          2.030
_diffrn_reflns_theta_max          30.078
_diffrn_reflns_theta_full         25.242
_diffrn_measured_fraction_theta_max   0.997
_diffrn_measured_fraction_theta_full  0.998
_diffrn_reflns_Laue_measured_fraction_max    0.997
_diffrn_reflns_Laue_measured_fraction_full   0.998
_diffrn_reflns_point_group_measured_fraction_max   0.997
_diffrn_reflns_point_group_measured_fraction_full  0.998
_reflns_number_total              3285
_reflns_number_gt                 2396
_reflns_threshold_expression      'I > 2\s(I)'
_reflns_Friedel_coverage          0.000
_reflns_Friedel_fraction_max      .
_reflns_Friedel_fraction_full     .
 
_reflns_special_details
;
 Reflections were merged by SHELXL according to the crystal
 class for the calculation of statistics and refinement.
 
 _reflns_Friedel_fraction is defined as the number of unique
 Friedel pairs measured divided by the number that would be
 possible theoretically, ignoring centric projections and
 systematic absences.
;
 
_computing_data_collection        'Bruker APEX2'
_computing_cell_refinement        'Bruker SAINT v8.38A'
_computing_data_reduction         'Bruker SAINT v8.38A'
_computing_structure_solution     'SHELXS-2014 (Sheldrick, 2014)'
_computing_structure_refinement   'SHELXL-2014 (Sheldrick, 2014)'
_computing_molecular_graphics     'Bruker SHELXTL'
_computing_publication_material   'Bruker SHELXTL'
 
_refine_special_details
;
 ?
;
_refine_ls_structure_factor_coef  Fsqd
_refine_ls_matrix_type            full
_refine_ls_weighting_scheme       calc
_refine_ls_weighting_details
'w=1/[\s^2^(Fo^2^)+(0.0606P)^2^+0.0855P] where P=(Fo^2^+2Fc^2^)/3'
_atom_sites_solution_primary      ?
_atom_sites_solution_secondary    ?
_atom_sites_solution_hydrogens    geom
_refine_ls_hydrogen_treatment     constr
_refine_ls_extinction_method      none
_refine_ls_extinction_coef        .
_refine_ls_number_reflns          3285
_refine_ls_number_parameters      149
_refine_ls_number_restraints      0
_refine_ls_R_factor_all           0.0616
_refine_ls_R_factor_gt            0.0436
_refine_ls_wR_factor_ref          0.1232
_refine_ls_wR_factor_gt           0.1149
_refine_ls_goodness_of_fit_ref    1.083
_refine_ls_restrained_S_all       1.083
_refine_ls_shift/su_max           0.000
_refine_ls_shift/su_mean          0.000
 
loop_
 _atom_site_label
 _atom_site_type_symbol
 _atom_site_fract_x
 _atom_site_fract_y
 _atom_site_fract_z
 _atom_site_U_iso_or_equiv
 _atom_site_adp_type
 _atom_site_occupancy
 _atom_site_site_symmetry_order  
 _atom_site_calc_flag
 _atom_site_refinement_flags_posn
 _atom_site_refinement_flags_adp
 _atom_site_refinement_flags_occupancy
 _atom_site_disorder_assembly
 _atom_site_disorder_group
N1 N 0.28445(14) 0.30911(13) 0.02347(9) 0.0205(2) Uani 1 1 d . . . . .
C2 C 0.28681(15) 0.16800(15) 0.07645(11) 0.0187(2) Uani 1 1 d . . . . .
C3 C 0.30645(16) 0.18010(16) 0.21048(11) 0.0212(2) Uani 1 1 d . . . . .
H3 H 0.3075 0.0771 0.2444 0.025 Uiso 1 1 calc R U . . .
C4 C 0.32434(16) 0.34553(16) 0.29280(11) 0.0214(2) Uani 1 1 d . . . . .
H4 H 0.3363 0.3570 0.3842 0.026 Uiso 1 1 calc R U . . .
C5 C 0.32457(15) 0.49495(15) 0.24040(11) 0.0185(2) Uani 1 1 d . . . . .
C6 C 0.30371(16) 0.46853(15) 0.10533(11) 0.0204(2) Uani 1 1 d . . . . .
H6 H 0.3031 0.5698 0.0690 0.024 Uiso 1 1 calc R U . . .
C7 C 0.26585(16) -0.00997(16) -0.01636(11) 0.0212(2) Uani 1 1 d . . . . .
C8 C 0.23937(19) -0.01770(17) -0.15972(12) 0.0265(3) Uani 1 1 d . . . . .
H8A H 0.3624 0.0770 -0.1677 0.040 Uiso 1 1 calc R U . . .
H8B H 0.1301 0.0120 -0.1944 0.040 Uiso 1 1 calc R U . . .
H8C H 0.2082 -0.1472 -0.2110 0.040 Uiso 1 1 calc R U . . .
O9 O 0.27218(14) -0.14110(12) 0.02654(9) 0.0302(2) Uani 1 1 d . . . . .
C10 C 0.34445(15) 0.67805(15) 0.32666(11) 0.0199(2) Uani 1 1 d . . . . .
H10A H 0.4575 0.7267 0.4097 0.024 Uiso 1 1 calc R U . . .
H10B H 0.3729 0.7776 0.2789 0.024 Uiso 1 1 calc R U . . .
N11 N 0.16190(13) 0.64452(12) 0.36018(9) 0.01744(19) Uani 1 1 d . . . . .
C12 C 0.19328(16) 0.81133(15) 0.46288(10) 0.0204(2) Uani 1 1 d . . . . .
H12A H 0.2350 0.9269 0.4306 0.024 Uiso 1 1 calc R U . . .
H12B H 0.3004 0.8365 0.5441 0.024 Uiso 1 1 calc R U . . .
C13 C 0.00262(17) 0.77298(16) 0.49579(11) 0.0226(2) Uani 1 1 d . . . . .
H13A H -0.0351 0.6610 0.5319 0.027 Uiso 1 1 calc R U . . .
H13B H 0.0251 0.8864 0.5652 0.027 Uiso 1 1 calc R U . . .
O14 O -0.15609(12) 0.73479(11) 0.38049(8) 0.0247(2) Uani 1 1 d . . . . .
C15 C -0.18760(16) 0.57246(16) 0.27893(12) 0.0236(2) Uani 1 1 d . . . . .
H15A H -0.2962 0.5479 0.1988 0.028 Uiso 1 1 calc R U . . .
H15B H -0.2291 0.4567 0.3110 0.028 Uiso 1 1 calc R U . . .
C16 C -0.00133(15) 0.60628(15) 0.24196(11) 0.0193(2) Uani 1 1 d . . . . .
H16A H -0.0269 0.4913 0.1726 0.023 Uiso 1 1 calc R U . . .
H16B H 0.0366 0.7176 0.2051 0.023 Uiso 1 1 calc R U . . .
 
loop_
 _atom_site_aniso_label
 _atom_site_aniso_U_11
 _atom_site_aniso_U_22
 _atom_site_aniso_U_33
 _atom_site_aniso_U_23
 _atom_site_aniso_U_13
 _atom_site_aniso_U_12
N1 0.0228(5) 0.0201(5) 0.0229(5) 0.0083(3) 0.0082(4) 0.0124(4)
C2 0.0173(5) 0.0173(5) 0.0240(5) 0.0074(4) 0.0079(4) 0.0090(4)
C3 0.0241(5) 0.0202(5) 0.0257(6) 0.0118(4) 0.0116(4) 0.0121(4)
C4 0.0215(5) 0.0238(5) 0.0224(5) 0.0091(4) 0.0097(4) 0.0114(4)
C5 0.0138(4) 0.0190(5) 0.0237(5) 0.0055(4) 0.0068(4) 0.0082(4)
C6 0.0210(5) 0.0196(5) 0.0246(5) 0.0088(4) 0.0085(4) 0.0116(4)
C7 0.0202(5) 0.0184(5) 0.0266(6) 0.0067(4) 0.0086(4) 0.0096(4)
C8 0.0316(6) 0.0247(6) 0.0254(6) 0.0058(4) 0.0095(5) 0.0153(5)
O9 0.0431(5) 0.0218(4) 0.0336(5) 0.0116(3) 0.0158(4) 0.0190(4)
C10 0.0167(5) 0.0177(5) 0.0238(5) 0.0042(4) 0.0066(4) 0.0072(4)
N11 0.0180(4) 0.0170(4) 0.0186(4) 0.0043(3) 0.0068(3) 0.0090(3)
C12 0.0248(5) 0.0191(5) 0.0172(5) 0.0039(4) 0.0060(4) 0.0106(4)
C13 0.0310(6) 0.0223(5) 0.0217(5) 0.0081(4) 0.0120(4) 0.0165(5)
O14 0.0269(4) 0.0258(4) 0.0272(4) 0.0057(3) 0.0105(3) 0.0173(4)
C15 0.0203(5) 0.0226(5) 0.0284(6) 0.0043(4) 0.0088(4) 0.0110(4)
C16 0.0182(5) 0.0192(5) 0.0199(5) 0.0039(4) 0.0051(4) 0.0092(4)
 
_geom_special_details
;
 All esds (except the esd in the dihedral angle between two l.s. planes)
 are estimated using the full covariance matrix.  The cell esds are taken
 into account individually in the estimation of esds in distances, angles
 and torsion angles; correlations between esds in cell parameters are only
 used when they are defined by crystal symmetry.  An approximate (isotropic)
 treatment of cell esds is used for estimating esds involving l.s. planes.
;
 
loop_
 _geom_bond_atom_site_label_1
 _geom_bond_atom_site_label_2
 _geom_bond_distance
 _geom_bond_site_symmetry_2
 _geom_bond_publ_flag
N1 C6 1.3403(13) . ?
N1 C2 1.3410(13) . ?
C2 C3 1.3964(15) . ?
C2 C7 1.5052(15) . ?
C3 C4 1.3845(15) . ?
C3 H3 0.9500 . ?
C4 C5 1.3926(15) . ?
C4 H4 0.9500 . ?
C5 C6 1.3931(15) . ?
C5 C10 1.5091(14) . ?
C6 H6 0.9500 . ?
C7 O9 1.2184(13) . ?
C7 C8 1.4954(16) . ?
C8 H8A 0.9800 . ?
C8 H8B 0.9800 . ?
C8 H8C 0.9800 . ?
C10 N11 1.4658(13) . ?
C10 H10A 0.9900 . ?
C10 H10B 0.9900 . ?
N11 C12 1.4638(13) . ?
N11 C16 1.4701(13) . ?
C12 C13 1.5159(15) . ?
C12 H12A 0.9900 . ?
C12 H12B 0.9900 . ?
C13 O14 1.4295(14) . ?
C13 H13A 0.9900 . ?
C13 H13B 0.9900 . ?
O14 C15 1.4317(13) . ?
C15 C16 1.5108(15) . ?
C15 H15A 0.9900 . ?
C15 H15B 0.9900 . ?
C16 H16A 0.9900 . ?
C16 H16B 0.9900 . ?
 
loop_
 _geom_angle_atom_site_label_1
 _geom_angle_atom_site_label_2
 _geom_angle_atom_site_label_3
 _geom_angle
 _geom_angle_site_symmetry_1
 _geom_angle_site_symmetry_3
 _geom_angle_publ_flag
C6 N1 C2 117.25(9) . . ?
N1 C2 C3 123.14(9) . . ?
N1 C2 C7 116.75(9) . . ?
C3 C2 C7 120.11(9) . . ?
C4 C3 C2 118.54(10) . . ?
C4 C3 H3 120.7 . . ?
C2 C3 H3 120.7 . . ?
C3 C4 C5 119.37(10) . . ?
C3 C4 H4 120.3 . . ?
C5 C4 H4 120.3 . . ?
C6 C5 C4 117.64(10) . . ?
C6 C5 C10 121.23(9) . . ?
C4 C5 C10 121.12(10) . . ?
N1 C6 C5 124.05(10) . . ?
N1 C6 H6 118.0 . . ?
C5 C6 H6 118.0 . . ?
O9 C7 C8 122.24(10) . . ?
O9 C7 C2 119.86(10) . . ?
C8 C7 C2 117.90(9) . . ?
C7 C8 H8A 109.5 . . ?
C7 C8 H8B 109.5 . . ?
H8A C8 H8B 109.5 . . ?
C7 C8 H8C 109.5 . . ?
H8A C8 H8C 109.5 . . ?
H8B C8 H8C 109.5 . . ?
N11 C10 C5 111.05(8) . . ?
N11 C10 H10A 109.4 . . ?
C5 C10 H10A 109.4 . . ?
N11 C10 H10B 109.4 . . ?
C5 C10 H10B 109.4 . . ?
H10A C10 H10B 108.0 . . ?
C12 N11 C10 110.93(8) . . ?
C12 N11 C16 108.79(8) . . ?
C10 N11 C16 110.94(8) . . ?
N11 C12 C13 109.89(9) . . ?
N11 C12 H12A 109.7 . . ?
C13 C12 H12A 109.7 . . ?
N11 C12 H12B 109.7 . . ?
C13 C12 H12B 109.7 . . ?
H12A C12 H12B 108.2 . . ?
O14 C13 C12 111.31(9) . . ?
O14 C13 H13A 109.4 . . ?
C12 C13 H13A 109.4 . . ?
O14 C13 H13B 109.4 . . ?
C12 C13 H13B 109.4 . . ?
H13A C13 H13B 108.0 . . ?
C13 O14 C15 109.68(8) . . ?
O14 C15 C16 111.44(9) . . ?
O14 C15 H15A 109.3 . . ?
C16 C15 H15A 109.3 . . ?
O14 C15 H15B 109.3 . . ?
C16 C15 H15B 109.3 . . ?
H15A C15 H15B 108.0 . . ?
N11 C16 C15 109.99(9) . . ?
N11 C16 H16A 109.7 . . ?
C15 C16 H16A 109.7 . . ?
N11 C16 H16B 109.7 . . ?
C15 C16 H16B 109.7 . . ?
H16A C16 H16B 108.2 . . ?
 
loop_
 _geom_torsion_atom_site_label_1
 _geom_torsion_atom_site_label_2
 _geom_torsion_atom_site_label_3
 _geom_torsion_atom_site_label_4
 _geom_torsion
 _geom_torsion_site_symmetry_1
 _geom_torsion_site_symmetry_2
 _geom_torsion_site_symmetry_3
 _geom_torsion_site_symmetry_4
 _geom_torsion_publ_flag
C6 N1 C2 C3 0.55(15) . . . . ?
C6 N1 C2 C7 -179.77(9) . . . . ?
N1 C2 C3 C4 0.01(16) . . . . ?
C7 C2 C3 C4 -179.66(9) . . . . ?
C2 C3 C4 C5 -0.73(15) . . . . ?
C3 C4 C5 C6 0.87(15) . . . . ?
C3 C4 C5 C10 -179.79(9) . . . . ?
C2 N1 C6 C5 -0.39(15) . . . . ?
C4 C5 C6 N1 -0.31(16) . . . . ?
C10 C5 C6 N1 -179.65(9) . . . . ?
N1 C2 C7 O9 178.06(10) . . . . ?
C3 C2 C7 O9 -2.25(16) . . . . ?
N1 C2 C7 C8 -1.43(14) . . . . ?
C3 C2 C7 C8 178.26(10) . . . . ?
C6 C5 C10 N11 107.17(11) . . . . ?
C4 C5 C10 N11 -72.15(12) . . . . ?
C5 C10 N11 C12 169.57(8) . . . . ?
C5 C10 N11 C16 -69.39(11) . . . . ?
C10 N11 C12 C13 -179.95(8) . . . . ?
C16 N11 C12 C13 57.75(11) . . . . ?
N11 C12 C13 O14 -59.01(11) . . . . ?
C12 C13 O14 C15 58.24(11) . . . . ?
C13 O14 C15 C16 -58.13(12) . . . . ?
C12 N11 C16 C15 -57.63(11) . . . . ?
C10 N11 C16 C15 -179.93(8) . . . . ?
O14 C15 C16 N11 58.55(12) . . . . ?
 
loop_
 _geom_hbond_atom_site_label_D 
 _geom_hbond_atom_site_label_H 
 _geom_hbond_atom_site_label_A 
 _geom_hbond_distance_DH 
 _geom_hbond_distance_HA 
 _geom_hbond_distance_DA 
 _geom_hbond_angle_DHA 
 _geom_hbond_site_symmetry_A 
C6 H6 O9  0.95 2.50 3.4224(13) 164.3 1_565
C13 H13B O14  0.99 2.65 3.4867(14) 141.8 2_576
 
_refine_diff_density_max    0.284
_refine_diff_density_min   -0.351
_refine_diff_density_rms    0.061

_shelxl_version_number 2014-3

_shelx_res_file
;
TITL ChWi398_P-1 in P-1 #2
REM reset to P-1 #2
CELL 0.71073 7.7366 7.9072 10.7395 99.8718 102.5944 113.6398
ZERR 2 0.0008 0.0008 0.0011 0.0043 0.0042 0.0039
LATT 1
SFAC C H N O
UNIT 24 32 4 4

REM LIST 4

L.S. 14
ACTA
MERG 2
PLAN  20
SIZE 0.022 0.046 0.214
TEMP -173.15
BOND $H
CONF
HTAB
omit -2 1 1
omit 2 0 1
omit 0 1 2
fmap 2 53
EQIV $1 x, y+1, z
HTAB C6 O9_$1
EQIV $2 -x, -y+2, -z+1
HTAB C13 O14_$2

WGHT    0.060600    0.085500
FVAR       0.35825   0.09997   0.05108  -0.02754
N1    3    0.284454    0.309106    0.023473    11.00000    0.02279    0.02008 =
         0.02286    0.00832    0.00821    0.01235
C2    1    0.286809    0.168004    0.076452    11.00000    0.01728    0.01733 =
         0.02396    0.00739    0.00793    0.00901
C3    1    0.306448    0.180096    0.210480    11.00000    0.02408    0.02016 =
         0.02569    0.01178    0.01161    0.01209
AFIX  43
H3    2    0.307508    0.077075    0.244431    11.00000   -1.20000
AFIX   0
C4    1    0.324341    0.345530    0.292797    11.00000    0.02152    0.02382 =
         0.02243    0.00909    0.00970    0.01136
AFIX  43
H4    2    0.336349    0.357008    0.384157    11.00000   -1.20000
AFIX   0
C5    1    0.324568    0.494949    0.240397    11.00000    0.01376    0.01898 =
         0.02372    0.00547    0.00677    0.00821
C6    1    0.303713    0.468526    0.105329    11.00000    0.02102    0.01964 =
         0.02460    0.00876    0.00848    0.01159
AFIX  43
H6    2    0.303105    0.569771    0.068996    11.00000   -1.20000
AFIX   0
C7    1    0.265851   -0.009969   -0.016360    11.00000    0.02022    0.01841 =
         0.02660    0.00668    0.00862    0.00957
C8    1    0.239368   -0.017696   -0.159720    11.00000    0.03161    0.02474 =
         0.02536    0.00575    0.00945    0.01525
AFIX 137
H8A   2    0.362434    0.077007   -0.167698    11.00000   -1.50000
H8B   2    0.130101    0.012006   -0.194398    11.00000   -1.50000
H8C   2    0.208213   -0.147163   -0.211012    11.00000   -1.50000
AFIX   0
O9    4    0.272185   -0.141102    0.026542    11.00000    0.04308    0.02180 =
         0.03361    0.01157    0.01582    0.01895
C10   1    0.344450    0.678049    0.326664    11.00000    0.01674    0.01768 =
         0.02382    0.00416    0.00665    0.00717
AFIX  23
H10A  2    0.457481    0.726686    0.409673    11.00000   -1.20000
H10B  2    0.372945    0.777613    0.278902    11.00000   -1.20000
AFIX   0
N11   3    0.161902    0.644519    0.360185    11.00000    0.01799    0.01702 =
         0.01858    0.00430    0.00680    0.00902
C12   1    0.193277    0.811334    0.462875    11.00000    0.02476    0.01907 =
         0.01715    0.00392    0.00603    0.01064
AFIX  23
H12A  2    0.234985    0.926898    0.430607    11.00000   -1.20000
H12B  2    0.300377    0.836547    0.544113    11.00000   -1.20000
AFIX   0
C13   1    0.002617    0.772980    0.495788    11.00000    0.03101    0.02228 =
         0.02173    0.00812    0.01197    0.01650
AFIX  23
H13A  2   -0.035061    0.660989    0.531939    11.00000   -1.20000
H13B  2    0.025084    0.886432    0.565224    11.00000   -1.20000
AFIX   0
O14   4   -0.156091    0.734787    0.380486    11.00000    0.02687    0.02575 =
         0.02723    0.00574    0.01054    0.01735
C15   1   -0.187595    0.572462    0.278925    11.00000    0.02030    0.02259 =
         0.02838    0.00429    0.00880    0.01100
AFIX  23
H15A  2   -0.296191    0.547929    0.198847    11.00000   -1.20000
H15B  2   -0.229147    0.456693    0.310977    11.00000   -1.20000
AFIX   0
C16   1   -0.001331    0.606278    0.241963    11.00000    0.01815    0.01923 =
         0.01991    0.00387    0.00511    0.00918
AFIX  23
H16A  2   -0.026907    0.491280    0.172597    11.00000   -1.20000
H16B  2    0.036647    0.717601    0.205146    11.00000   -1.20000

AFIX   0
HKLF 4

REM  ChWi398_P-1 in P-1 #2
REM R1 =  0.0436 for    2396 Fo > 4sig(Fo)  and  0.0616 for all    3285 data
REM    149 parameters refined using      0 restraints

END

WGHT      0.0773      0.0000

REM Instructions for potential hydrogen bonds
HTAB C6 O9_$1
HTAB C13 O14_$2

REM Highest difference peak  0.284,  deepest hole -0.351,  1-sigma level  0.061
Q1    1   0.2769  0.0803  0.0263  11.00000  0.05    0.28
Q2    1   0.3325  0.5829  0.2808  11.00000  0.05    0.26
Q3    1   0.0737  0.6234  0.3054  11.00000  0.05    0.26
Q4    1  -0.0837  0.5896  0.2632  11.00000  0.05    0.22
Q5    1   0.3400 -0.0827 -0.1986  11.00000  0.05    0.21
Q6    1   0.0130  0.8054  0.1849  11.00000  0.05    0.21
Q7    1   0.0939  0.7812  0.4860  11.00000  0.05    0.21
Q8    1   0.0323  0.5850  0.1389  11.00000  0.05    0.19
Q9    1   0.1795  0.7241  0.4104  11.00000  0.05    0.19
Q10   1   0.2860  0.1775  0.1441  11.00000  0.05    0.19
Q11   1   0.4185  0.0154 -0.1556  11.00000  0.05    0.19
Q12   1   0.3095  0.2569  0.2456  11.00000  0.05    0.18
Q13   1   0.4156  0.4187  0.4014  11.00000  0.05    0.18
Q14   1   0.2943  0.4157  0.2594  11.00000  0.05    0.18
Q15   1   0.3092  0.4826  0.1811  11.00000  0.05    0.18
Q16   1   0.5324  0.6246  0.1571  11.00000  0.05    0.17
Q17   1   0.0222 -0.3066 -0.0328  11.00000  0.05    0.17
Q18   1   0.4570  0.8616  0.6565  11.00000  0.05    0.17
Q19   1  -0.0359  0.7510  0.2368  11.00000  0.05    0.17
Q20   1   0.0381  0.4452  0.0970  11.00000  0.05    0.17
;
_shelx_res_checksum   21670

_shelx_hkl_file
;
  -1   0   0   30.56    1.84
  -1   0   0   24.69    1.83
  -1   0   0   26.17    1.83
  -1   0   0   29.14    1.83
   1   0   0   30.61    1.93
   1   0   0   27.77    1.93
   1   0   0   28.70    1.93
   2   0   0  675.33   38.68
   2   0   0  492.81   38.68
  -3   0   0  115.37    8.15
  -3   0   0  119.21    8.14
  -3   0   0  125.17    8.14
  -3   0   0  122.47    8.14
  -3   0   0  131.05    8.14
   3   0   0  126.46    8.20
   3   0   0  120.69    8.20
  -4   0   0   41.06    2.80
  -4   0   0   38.89    2.81
  -4   0   0   45.77    2.82
  -4   0   0   42.77    2.81
   4   0   0   41.61    2.80
   4   0   0   42.87    2.80
   4   0   0   41.46    2.81
  -5   0   0    7.25    0.55
  -5   0   0    7.00    0.54
  -5   0   0    7.29    0.59
  -5   0   0    7.52    0.52
   5   0   0    7.72    0.57
   5   0   0    7.50    0.56
   5   0   0    7.91    0.55
   5   0   0    7.33    0.55
  -6   0   0   40.25    2.70
  -6   0   0   33.30    2.68
  -6   0   0   40.76    2.64
  -6   0   0   42.10    2.67
  -6   0   0   40.82    2.67
   6   0   0   44.40    2.93
   6   0   0   42.87    2.93
   6   0   0   45.30    2.94
   6   0   0   43.63    2.92
   6   0   0   42.26    2.94
  -7   0   0   22.15    1.55
  -7   0   0   21.06    1.49
  -7   0   0   23.36    1.53
  -7   0   0   22.07    1.51
   7   0   0   23.82    1.48
   7   0   0   21.88    1.49
   7   0   0   18.21    1.48
  -8   0   0    3.29    0.46
  -8   0   0    2.83    0.44
  -8   0   0    2.82    0.43
  -8   0   0    3.46    0.33
   8   0   0    2.62    0.46
   8   0   0    3.30    0.42
   8   0   0    2.63    0.38
   8   0   0    2.76    0.33
  -9   0   0    0.27    0.55
  -9   0   0    0.12    0.50
  -9   0   0    0.02    0.47
   9   0   0    0.05    0.45
   9   0   0    0.32    0.27
   9  -1   0    6.01    0.60
   9  -1   0    6.80    0.77
  -9   1   0    4.89    0.69
  -9   1   0    7.29    0.81
  -9   1   0    6.40    0.71
   8  -1   0   18.71    1.25
   8  -1   0   16.41    1.30
   8  -1   0   16.62    1.23
  -8   1   0   18.40    1.25
  -8   1   0   18.08    1.31
  -8   1   0   16.10    1.31
   7  -1   0    0.84    0.17
   7  -1   0    0.59    0.32
   7  -1   0    1.14    0.25
   7  -1   0    0.92    0.26
   7  -1   0    0.93    0.22
  -7   1   0    1.13    0.38
  -7   1   0    1.02    0.26
  -7   1   0    1.04    0.12
  -7   1   0    0.81    0.26
  -7   1   0    0.89    0.20
   6  -1   0  116.41    7.59
   6  -1   0  112.86    7.58
   6  -1   0  112.55    7.58
  -6   1   0  109.51    7.38
  -6   1   0  109.48    7.34
  -6   1   0  118.49    7.36
  -6   1   0  108.35    7.33
  -6   1   0  106.74    7.37
   5  -1   0    1.72    0.27
   5  -1   0    2.11    0.20
   5  -1   0    2.21    0.23
  -5   1   0    2.07    0.23
  -5   1   0    2.27    0.20
  -5   1   0    2.06    0.26
  -5   1   0    2.36    0.29
  -5   1   0    2.26    0.29
   4  -1   0  100.88    6.64
   4  -1   0   95.79    6.65
   4  -1   0  102.42    6.64
   4  -1   0  100.67    6.64
  -4   1   0   95.07    6.03
  -4   1   0   77.78    6.03
  -4   1   0   97.60    6.01
  -4   1   0   94.57    6.03
  -4   1   0   87.67    6.02
   3  -1   0   29.29    2.12
   3  -1   0   32.58    2.11
   3  -1   0   31.33    2.12
   3  -1   0   29.99    2.12
   3  -1   0   35.51    2.12
  -3   1   0   29.89    2.00
  -3   1   0   28.90    1.99
  -3   1   0   30.83    1.98
  -3   1   0   29.92    1.99
  -3   1   0   29.89    2.00
  -3   1   0   29.24    2.00
   2  -1   0   56.68    3.71
   2  -1   0   58.05    3.70
   2  -1   0   53.50    3.70
   2  -1   0   54.68    3.71
  -2   1   0   53.52    3.52
  -2   1   0   54.21    3.52
  -2   1   0   53.08    3.51
  -2   1   0   52.00    3.52
  -2   1   0   51.98    3.52
   1  -1   0   11.99    0.74
   1  -1   0   11.05    0.75
   1  -1   0   10.41    0.74
  -1   1   0   11.01    0.76
  -1   1   0   11.31    0.76
  -1   1   0   11.71    0.75
  -1   1   0   11.12    0.75
   0  -1   0   35.50    2.60
   0  -1   0   44.30    2.59
   0  -1   0   33.58    2.59
   0  -1   0   43.14    2.60
   0   1   0   37.37    2.70
   0   1   0   42.54    2.70
   0   1   0   40.10    2.70
   0   1   0   42.73    2.70
  -1  -1   0   36.00    2.35
  -1  -1   0   34.86    2.35
   1   1   0   40.68    2.42
   1   1   0   34.18    2.41
   1   1   0   33.97    2.41
  -2  -1   0    0.91    0.13
  -2  -1   0    1.01    0.10
  -2  -1   0    1.03    0.09
  -2  -1   0    1.26    0.12
   2   1   0    0.95    0.10
  -3  -1   0    0.41    0.12
  -3  -1   0    0.41    0.11
  -3  -1   0    0.56    0.08
  -3  -1   0    0.48    0.07
  -3  -1   0    0.69    0.09
  -3  -1   0    0.75    0.08
   3   1   0    0.52    0.07
   3   1   0    0.28    0.07
  -4  -1   0    0.19    0.10
  -4  -1   0    0.13    0.09
  -4  -1   0    0.17    0.16
  -4  -1   0    0.07    0.09
  -4  -1   0    0.08    0.10
   4   1   0    0.19    0.09
   4   1   0    0.11    0.09
   4   1   0    0.06    0.08
   4   1   0    0.14    0.07
  -5  -1   0   -0.01    0.22
  -5  -1   0    0.02    0.14
  -5  -1   0   -0.12    0.11
  -5  -1   0    0.16    0.13
  -5  -1   0   -0.13    0.11
  -5  -1   0   -0.01    0.13
   5   1   0   -0.07    0.13
   5   1   0   -0.06    0.11
   5   1   0   -0.01    0.11
   5   1   0   -0.03    0.12
  -6  -1   0    5.10    0.43
  -6  -1   0    3.91    0.39
  -6  -1   0    4.52    0.56
  -6  -1   0    3.57    0.44
  -6  -1   0    4.89    0.38
  -6  -1   0    4.27    0.42
   6   1   0    4.67    0.40
   6   1   0    4.99    0.41
   6   1   0    4.38    0.40
  -7  -1   0    0.77    0.26
  -7  -1   0    0.90    0.29
  -7  -1   0    0.79    0.29
  -7  -1   0    0.88    0.31
  -7  -1   0    0.69    0.23
   7   1   0    0.17    0.19
   7   1   0    0.40    0.25
   7   1   0    0.47    0.23
  -8  -1   0    0.26    0.37
  -8  -1   0    0.23    0.41
  -8  -1   0   -0.15    0.29
   8   1   0    0.13    0.24
  10  -2   0   -0.37    0.60
  10  -2   0   -0.11    0.29
 -10   2   0   -0.15    0.76
 -10   2   0   -0.09    0.62
 -10   2   0   -0.04    0.63
   9  -2   0    2.68    0.34
   9  -2   0    2.14    0.53
   9  -2   0    3.57    0.47
   9  -2   0    3.37    0.60
  -9   2   0    4.44    0.52
  -9   2   0    4.85    0.72
   8  -2   0    0.02    0.18
   8  -2   0    0.12    0.31
   8  -2   0    0.26    0.27
  -8   2   0    0.02    0.52
  -8   2   0    0.16    0.36
  -8   2   0   -0.01    0.32
  -8   2   0    0.00    0.26
   7  -2   0    3.91    0.44
   7  -2   0    4.35    0.40
   7  -2   0    3.50    0.36
   7  -2   0    3.41    0.52
   7  -2   0    3.94    0.44
  -7   2   0    4.41    0.48
  -7   2   0    3.90    0.47
  -7   2   0    4.11    0.54
  -7   2   0    4.25    0.39
   6  -2   0   13.66    0.99
   6  -2   0   13.05    0.96
   6  -2   0   13.67    0.94
  -6   2   0   12.92    0.92
  -6   2   0   13.57    0.93
  -6   2   0   12.91    0.93
  -6   2   0   11.15    0.89
   5  -2   0   16.76    1.13
   5  -2   0   16.02    1.15
   5  -2   0   17.10    1.15
   5  -2   0   16.87    1.17
  -5   2   0   15.61    1.09
  -5   2   0   14.50    1.08
  -5   2   0   16.45    1.08
  -5   2   0   14.24    1.05
  -5   2   0   16.80    1.07
   4  -2   0    5.73    0.40
   4  -2   0    5.75    0.43
   4  -2   0    5.79    0.41
   4  -2   0    5.64    0.43
  -4   2   0    6.00    0.43
  -4   2   0    5.70    0.41
  -4   2   0    5.84    0.43
  -4   2   0    5.95    0.45
  -4   2   0    5.89    0.45
   3  -2   0   56.30    3.78
   3  -2   0   57.27    3.77
   3  -2   0   57.63    3.79
   3  -2   0   55.68    3.78
  -3   2   0   53.23    3.56
  -3   2   0   52.27    3.57
  -3   2   0   55.34    3.57
  -3   2   0   52.60    3.56
  -3   2   0   53.55    3.55
  -3   2   0   54.19    3.56
   2  -2   0   12.82    0.84
   2  -2   0   13.31    0.85
   2  -2   0   12.94    0.85
   2  -2   0   12.58    0.86
   2  -2   0   11.33    0.85
  -2   2   0   13.74    0.86
  -2   2   0   12.40    0.87
  -2   2   0   12.26    0.85
  -2   2   0   12.85    0.85
  -2   2   0   12.33    0.86
   1  -2   0  138.18    9.03
   1  -2   0  143.13    9.03
   1  -2   0  124.01    9.03
   1  -2   0  139.52    9.03
  -1   2   0  144.20    9.28
  -1   2   0  142.23    9.28
  -1   2   0  133.53    9.28
   0  -2   0   30.53    1.92
   0  -2   0   28.69    1.91
   0  -2   0   29.48    1.92
   0  -2   0   24.28    1.92
   0  -2   0   28.38    1.92
   0  -2   0   32.36    1.92
   0  -2   0   28.21    1.91
   0  -2   0   28.63    1.92
   0   2   0   29.26    2.01
   0   2   0   30.10    2.01
   0   2   0   31.25    2.02
   0   2   0   33.85    2.01
   0   2   0   26.64    2.01
  -1  -2   0   11.30    0.71
  -1  -2   0   10.46    0.70
  -1  -2   0    9.49    0.71
  -1  -2   0   10.36    0.70
   1   2   0   11.10    0.68
   1   2   0    9.98    0.68
   1   2   0    8.92    0.69
  -2  -2   0    3.27    0.27
  -2  -2   0    3.81    0.29
  -2  -2   0    3.97    0.30
  -2  -2   0    3.55    0.27
   2   2   0    2.76    0.30
   2   2   0    3.85    0.25
  -3  -2   0    6.47    0.46
  -3  -2   0    7.09    0.46
  -3  -2   0    5.93    0.50
   3   2   0    6.29    0.45
  -4  -2   0    4.04    0.31
  -4  -2   0    3.73    0.31
  -4  -2   0    3.05    0.39
   4   2   0    3.60    0.30
  -5  -2   0    1.10    0.19
  -5  -2   0    1.44    0.20
   5   2   0    1.26    0.18
  -6  -2   0    2.76    0.31
  -6  -2   0    2.68    0.30
  -6  -2   0    2.42    0.32
   6   2   0    2.98    0.33
  -7  -2   0    1.14    0.34
  -7  -2   0    0.89    0.33
   7   2   0    0.77    0.23
  -8  -2   0   -0.03    0.69
  -8  -2   0    0.26    0.49
   8   2   0    0.07    0.29
 -10   3   0    5.07    0.83
 -10   3   0    5.34    0.69
 -10   3   0    5.75    0.91
   9  -3   0    2.42    0.32
   9  -3   0    2.92    0.52
   9  -3   0    2.68    0.44
   9  -3   0    2.28    0.49
  -9   3   0    2.58    0.59
  -9   3   0    2.55    0.51
  -9   3   0    2.60    0.42
   8  -3   0    0.61    0.20
   8  -3   0    0.59    0.34
   8  -3   0    0.53    0.28
   8  -3   0    0.74    0.32
  -8   3   0    0.30    0.33
  -8   3   0    0.39    0.27
  -8   3   0    0.17    0.37
  -8   3   0    0.34    0.41
   7  -3   0    0.42    0.25
   7  -3   0    0.52    0.25
   7  -3   0    0.90    0.16
   7  -3   0    0.26    0.14
  -7   3   0    0.37    0.18
  -7   3   0    0.65    0.26
  -7   3   0    0.20    0.28
  -7   3   0    0.97    0.29
   6  -3   0    7.96    0.63
   6  -3   0    6.85    0.52
   6  -3   0    6.60    0.57
   6  -3   0    7.01    0.54
   6  -3   0    7.19    0.56
  -6   3   0    5.77    0.49
  -6   3   0    6.55    0.53
  -6   3   0    6.06    0.53
  -6   3   0    6.18    0.52
  -6   3   0    6.05    0.47
   5  -3   0    3.79    0.31
   5  -3   0    3.88    0.35
   5  -3   0    4.31    0.32
   5  -3   0    4.10    0.40
   5  -3   0    4.09    0.36
  -5   3   0    3.16    0.36
  -5   3   0    3.70    0.27
  -5   3   0    3.52    0.36
  -5   3   0    3.83    0.33
  -5   3   0    4.19    0.32
  -5   3   0    4.09    0.30
   4  -3   0    5.14    0.39
   4  -3   0    5.00    0.38
   4  -3   0    4.50    0.35
   4  -3   0    5.05    0.36
  -4   3   0    4.85    0.36
  -4   3   0    4.33    0.36
  -4   3   0    4.59    0.39
  -4   3   0    5.31    0.37
  -4   3   0    5.14    0.40
  -4   3   0    5.13    0.34
   3  -3   0    2.81    0.25
   3  -3   0    2.25    0.23
   3  -3   0    2.90    0.23
   3  -3   0    2.77    0.21
  -3   3   0    2.65    0.24
  -3   3   0    2.61    0.25
  -3   3   0    2.83    0.20
  -3   3   0    2.67    0.22
  -3   3   0    2.90    0.23
   2  -3   0    3.28    0.23
   2  -3   0    2.87    0.23
   2  -3   0    3.06    0.24
   2  -3   0    2.98    0.24
   2  -3   0    3.33    0.26
  -2   3   0    2.63    0.24
  -2   3   0    3.22    0.25
  -2   3   0    3.27    0.22
  -2   3   0    3.09    0.23
  -2   3   0    2.63    0.23
   1  -3   0    2.13    0.20
   1  -3   0    2.70    0.20
   1  -3   0    2.50    0.20
   1  -3   0    3.06    0.21
  -1   3   0    2.11    0.19
  -1   3   0    2.91    0.18
  -1   3   0    2.18    0.19
   0  -3   0    0.17    0.04
   0  -3   0    0.06    0.05
   0  -3   0    0.21    0.06
   0  -3   0    0.05    0.05
   0  -3   0    0.05    0.06
   0  -3   0    0.05    0.06
   0  -3   0    0.01    0.07
   0  -3   0    0.14    0.05
   0  -3   0    0.20    0.05
   0   3   0    0.09    0.06
   0   3   0    0.03    0.06
   0   3   0    0.12    0.05
   0   3   0    0.19    0.05
   0   3   0    0.04    0.06
  -1  -3   0   13.45    0.92
  -1  -3   0   12.86    0.93
  -1  -3   0   15.20    0.93
  -1  -3   0   14.17    0.92
  -1  -3   0   12.40    0.92
   1   3   0   13.97    0.98
   1   3   0   14.36    0.97
   1   3   0   14.69    0.97
  -2  -3   0   10.09    0.77
  -2  -3   0    9.95    0.69
  -2  -3   0    9.99    0.69
  -2  -3   0   10.19    0.70
   2   3   0    8.92    0.67
   2   3   0   10.59    0.68
  -3  -3   0    8.66    0.59
  -3  -3   0    8.22    0.59
  -3  -3   0    8.03    0.58
  -3  -3   0    7.65    0.63
   3   3   0    8.14    0.58
  -4  -3   0    1.55    0.20
  -4  -3   0    1.68    0.29
  -4  -3   0    1.60    0.22
   4   3   0    2.32    0.25
  -5  -3   0    2.50    0.30
  -5  -3   0    2.40    0.31
  -5  -3   0    2.78    0.44
   5   3   0    2.43    0.30
  -6  -3   0    2.05    0.38
  -6  -3   0    2.16    0.34
  -6  -3   0    2.31    0.31
  -6  -3   0    2.20    0.37
   6   3   0    1.67    0.25
  -7  -3   0    1.38    0.50
  -7  -3   0    1.58    0.36
  -7  -3   0    1.42    0.45
   7   3   0    0.83    0.28
  10  -4   0    0.38    0.55
  10  -4   0    0.06    0.26
  10  -4   0    0.23    0.66
 -10   4   0    0.58    0.62
 -10   4   0    0.24    0.84
   9  -4   0    0.71    0.24
   9  -4   0    0.62    0.40
   9  -4   0    0.71    0.46
  -9   4   0    0.49    0.46
  -9   4   0    0.59    0.63
  -9   4   0    0.62    0.58
  -9   4   0    0.58    0.38
   8  -4   0    0.76    0.30
   8  -4   0    1.19    0.36
   8  -4   0    0.52    0.34
   8  -4   0    0.51    0.18
   8  -4   0    0.38    0.20
  -8   4   0    0.67    0.39
  -8   4   0    0.91    0.42
  -8   4   0    0.29    0.35
  -8   4   0    0.36    0.27
   7  -4   0    1.46    0.29
   7  -4   0    1.74    0.39
   7  -4   0    1.83    0.20
   7  -4   0    1.13    0.19
   7  -4   0    1.32    0.31
  -7   4   0    1.52    0.34
  -7   4   0    1.31    0.30
  -7   4   0    1.36    0.22
  -7   4   0    1.20    0.28
   6  -4   0    0.11    0.11
   6  -4   0    0.10    0.19
   6  -4   0    0.00    0.26
   6  -4   0    0.06    0.13
   6  -4   0    0.10    0.19
  -6   4   0    0.09    0.17
  -6   4   0    0.19    0.22
  -6   4   0    0.10    0.07
  -6   4   0   -0.04    0.16
  -6   4   0    0.17    0.14
  -6   4   0    0.00    0.20
   5  -4   0    1.00    0.13
   5  -4   0    1.03    0.18
   5  -4   0    0.78    0.32
   5  -4   0    1.27    0.19
   5  -4   0    0.96    0.13
  -5   4   0    1.18    0.20
  -5   4   0    0.75    0.19
  -5   4   0    0.76    0.10
  -5   4   0    0.94    0.14
  -5   4   0    0.51    0.15
  -5   4   0    0.88    0.14
   4  -4   0    2.17    0.24
   4  -4   0    1.77    0.25
   4  -4   0    2.32    0.20
  -4   4   0    1.89    0.17
  -4   4   0    2.19    0.27
  -4   4   0    1.70    0.23
  -4   4   0    1.86    0.25
  -4   4   0    1.87    0.17
   3  -4   0    0.74    0.12
   3  -4   0    0.80    0.12
   3  -4   0    0.87    0.16
   3  -4   0    0.60    0.09
  -3   4   0    0.90    0.12
  -3   4   0    0.74    0.13
  -3   4   0    0.59    0.11
  -3   4   0    0.64    0.08
  -3   4   0    0.65    0.14
   2  -4   0    2.40    0.22
   2  -4   0    1.86    0.20
   2  -4   0    2.85    0.22
   2  -4   0    2.41    0.21
  -2   4   0    2.22    0.22
  -2   4   0    2.10    0.20
  -2   4   0    2.02    0.20
  -2   4   0    2.18    0.15
  -2   4   0    1.92    0.18
   1  -4   0    2.71    0.24
   1  -4   0    2.97    0.26
   1  -4   0    2.56    0.23
   1  -4   0    2.86    0.23
   1  -4   0    3.08    0.23
   1  -4   0    3.26    0.25
  -1   4   0    2.35    0.22
  -1   4   0    2.85    0.24
  -1   4   0    3.09    0.24
  -1   4   0    3.35    0.24
  -1   4   0    3.17    0.33
   0  -4   0    0.84    0.11
   0  -4   0    0.84    0.13
   0  -4   0    0.79    0.12
   0  -4   0    0.99    0.12
   0  -4   0    1.14    0.14
   0   4   0    0.94    0.14
   0   4   0    0.85    0.13
   0   4   0    0.63    0.09
  -1  -4   0    3.12    0.27
  -1  -4   0    3.32    0.30
  -1  -4   0    3.59    0.28
  -1  -4   0    3.60    0.29
   1   4   0    3.68    0.29
   1   4   0    3.43    0.28
  -2  -4   0    3.47    0.31
  -2  -4   0    3.45    0.28
  -2  -4   0    3.00    0.29
  -2  -4   0    2.92    0.34
   2   4   0    3.22    0.27
   2   4   0    3.16    0.27
  -3  -4   0    0.11    0.16
  -3  -4   0    0.33    0.31
  -3  -4   0    0.54    0.19
  -3  -4   0    0.35    0.14
   3   4   0    0.29    0.13
  -4  -4   0    1.61    0.38
  -4  -4   0    2.22    0.28
  -4  -4   0    2.58    0.30
  -4  -4   0    2.18    0.30
   4   4   0    1.60    0.21
  -5  -4   0    1.94    0.37
  -5  -4   0    1.52    0.27
  -5  -4   0    1.44    0.34
   5   4   0    1.17    0.24
  -6  -4   0    1.39    0.33
   6   4   0    0.60    0.26
  -7  -4   0    0.01    0.42
   7   4   0    0.27    0.32
  10  -5   0    0.39    0.29
  10  -5   0    0.57    0.66
 -10   5   0    0.25    0.63
 -10   5   0    0.21    0.91
   9  -5   0    0.49    0.48
   9  -5   0    0.02    0.42
   9  -5   0    0.31    0.50
   9  -5   0    0.23    0.22
   9  -5   0    0.14    0.26
  -9   5   0    0.23    0.53
  -9   5   0   -0.04    0.62
  -9   5   0    0.55    0.41
  -9   5   0    0.17    0.49
   8  -5   0    8.59    0.78
   8  -5   0    8.77    0.83
   8  -5   0    9.62    1.11
   8  -5   0    9.02    0.83
   8  -5   0    9.86    0.69
   8  -5   0    8.14    0.67
  -8   5   0    9.40    0.87
  -8   5   0    8.68    0.78
  -8   5   0    8.54    0.92
  -8   5   0    8.70    0.85
   7  -5   0    7.96    0.78
   7  -5   0    6.53    0.54
   7  -5   0    5.86    0.53
   7  -5   0    7.66    0.65
   7  -5   0    6.45    0.64
   7  -5   0    8.02    0.62
  -7   5   0    7.00    0.59
  -7   5   0    7.34    0.68
  -7   5   0    6.62    0.59
  -7   5   0    7.32    0.70
   6  -5   0    0.30    0.21
   6  -5   0    0.31    0.29
   6  -5   0    0.14    0.21
   6  -5   0    0.14    0.13
   6  -5   0    0.10    0.10
  -6   5   0    0.15    0.17
  -6   5   0    0.59    0.25
  -6   5   0    0.01    0.15
  -6   5   0   -0.10    0.25
   5  -5   0    0.49    0.12
   5  -5   0    0.20    0.17
   5  -5   0    0.55    0.18
   5  -5   0    0.49    0.24
  -5   5   0    0.66    0.11
  -5   5   0    0.34    0.21
  -5   5   0    0.79    0.12
  -5   5   0    0.72    0.16
  -5   5   0    1.00    0.22
  -5   5   0    0.37    0.16
   4  -5   0   -0.03    0.09
   4  -5   0    0.08    0.14
   4  -5   0    0.15    0.18
   4  -5   0   -0.03    0.13
  -4   5   0   -0.03    0.17
  -4   5   0    0.05    0.16
  -4   5   0   -0.01    0.08
  -4   5   0    0.05    0.12
  -4   5   0   -0.02    0.12
   3  -5   0    3.98    0.32
   3  -5   0    4.07    0.34
   3  -5   0    3.62    0.31
   3  -5   0    4.13    0.33
   3  -5   0    3.59    0.36
  -3   5   0    3.76    0.32
  -3   5   0    4.44    0.37
  -3   5   0    3.60    0.34
   2  -5   0   27.60    1.82
   2  -5   0   27.85    1.83
   2  -5   0   26.91    1.83
   2  -5   0   25.97    1.82
   2  -5   0   27.19    1.83
  -2   5   0   26.62    1.89
  -2   5   0   28.36    1.89
  -2   5   0   29.31    1.90
   1  -5   0   63.43    3.91
   1  -5   0   58.27    3.91
   1  -5   0   57.93    3.90
   1  -5   0   58.09    3.90
   1  -5   0   61.36    3.91
   1  -5   0   52.43    3.89
  -1   5   0   56.64    3.80
  -1   5   0   58.81    3.80
  -1   5   0   54.39    3.79
  -1   5   0   57.89    3.80
   0  -5   0    3.32    0.27
   0  -5   0    3.16    0.30
   0  -5   0    3.04    0.29
   0  -5   0    3.50    0.28
   0  -5   0    3.01    0.28
   0  -5   0    3.44    0.26
   0   5   0    3.28    0.27
  -1  -5   0   -0.13    0.11
  -1  -5   0    0.01    0.14
  -1  -5   0   -0.01    0.15
  -1  -5   0    0.05    0.16
   1   5   0    0.13    0.10
  -2  -5   0    5.48    0.54
  -2  -5   0    6.02    0.49
  -2  -5   0    5.88    0.47
  -2  -5   0    6.49    0.52
   2   5   0    5.85    0.43
   2   5   0    5.05    0.43
  -3  -5   0    3.54    0.35
  -3  -5   0    3.54    0.42
  -3  -5   0    3.03    0.37
  -3  -5   0    2.83    0.43
   3   5   0    2.63    0.30
  -4  -5   0   23.27    1.56
  -4  -5   0   20.82    1.61
  -4  -5   0   23.34    1.72
   4   5   0   21.61    1.50
  -5  -5   0   15.76    1.17
  -6  -5   0    0.99    0.49
   6   5   0    0.61    0.32
  10  -6   0    0.46    0.26
  10  -6   0    0.08    0.37
  10  -6   0   -0.17    0.72
  10  -6   0    0.70    0.70
  10  -6   0    0.02    0.64
 -10   6   0    0.58    0.75
 -10   6   0    0.27    1.08
 -10   6   0    0.09    0.68
   9  -6   0    0.22    0.50
   9  -6   0    0.20    0.28
   9  -6   0   -0.04    0.47
   9  -6   0    0.21    0.22
   9  -6   0   -0.09    0.53
  -9   6   0    0.48    0.70
  -9   6   0    0.21    0.74
  -9   6   0   -0.13    0.52
   8  -6   0   14.72    1.17
   8  -6   0   17.17    1.21
   8  -6   0   14.76    1.07
   8  -6   0   13.46    1.08
   8  -6   0   15.60    1.36
   8  -6   0   15.35    1.20
  -8   6   0   15.23    1.39
  -8   6   0   13.26    1.09
  -8   6   0   14.47    1.06
  -8   6   0   13.84    1.18
   7  -6   0    0.45    0.30
   7  -6   0    0.49    0.31
   7  -6   0    0.34    0.28
   7  -6   0    0.27    0.18
   7  -6   0    0.27    0.15
   7  -6   0    0.25    0.44
  -7   6   0    0.46    0.34
  -7   6   0    0.11    0.20
  -7   6   0    0.24    0.27
  -7   6   0    0.73    0.40
   6  -6   0    0.44    0.15
   6  -6   0    0.34    0.25
   6  -6   0    0.38    0.35
   6  -6   0    0.34    0.24
   6  -6   0    0.30    0.23
  -6   6   0    0.05    0.27
  -6   6   0    0.15    0.31
  -6   6   0    0.15    0.22
  -6   6   0    0.24    0.13
   5  -6   0   29.52    2.12
   5  -6   0   32.43    2.15
   5  -6   0   28.95    2.13
   5  -6   0   35.05    2.16
  -5   6   0   30.54    2.07
  -5   6   0   30.52    2.06
  -5   6   0   28.68    2.03
   4  -6   0   21.86    1.50
   4  -6   0   22.85    1.49
   4  -6   0   21.15    1.50
   4  -6   0   21.17    1.47
   4  -6   0   21.52    1.48
  -4   6   0   24.02    1.54
  -4   6   0   20.86    1.56
  -4   6   0   22.31    1.55
   3  -6   0   43.78    2.88
   3  -6   0   42.38    2.89
   3  -6   0   42.04    2.90
   3  -6   0   43.35    2.87
  -3   6   0   47.71    3.00
  -3   6   0   43.66    3.01
  -3   6   0   43.05    3.01
   2  -6   0  128.82    8.23
   2  -6   0  131.21    8.23
   2  -6   0  122.03    8.23
   2  -6   0  127.18    8.22
   2  -6   0  126.71    8.24
   2  -6   0  106.81    8.23
  -2   6   0  120.61    8.16
  -2   6   0  124.70    8.18
  -2   6   0  123.03    8.17
   1  -6   0   48.45    3.30
   1  -6   0   50.79    3.30
   1  -6   0   50.41    3.31
   1  -6   0   48.26    3.31
  -1   6   0   49.23    3.39
  -1   6   0   52.04    3.38
   0  -6   0   36.57    2.40
   0  -6   0   31.99    2.38
   0  -6   0   37.57    2.38
  -1  -6   0    0.29    0.23
  -1  -6   0    0.99    0.18
  -1  -6   0    0.48    0.24
   1   6   0    0.45    0.15
  -2  -6   0   17.04    1.07
  -2  -6   0   12.85    1.09
  -2  -6   0   16.44    1.15
  -2  -6   0   13.35    1.11
   2   6   0   14.04    0.99
  -3  -6   0    4.24    0.47
  -4  -6   0    0.24    0.31
   4   6   0    0.46    0.27
  -5  -6   0    9.59    0.90
   5   6   0    8.60    0.77
  10  -7   0    0.31    0.28
  10  -7   0   -0.05    0.40
  10  -7   0   -0.15    0.74
  10  -7   0    0.27    0.73
  10  -7   0    0.59    0.83
 -10   7   0    0.48    0.76
 -10   7   0   -0.22    0.59
   9  -7   0   31.40    2.16
   9  -7   0   29.21    2.13
   9  -7   0   28.21    2.01
   9  -7   0   29.23    2.18
   9  -7   0   27.29    1.99
  -9   7   0   27.07    2.29
  -9   7   0   29.59    2.17
  -9   7   0   28.41    1.98
   8  -7   0    9.75    0.79
   8  -7   0   10.11    0.76
   8  -7   0    9.79    0.95
   8  -7   0   11.53    0.94
   8  -7   0    8.67    1.22
   8  -7   0   10.50    0.99
  -8   7   0    9.08    0.73
  -8   7   0   10.24    1.12
  -8   7   0   10.61    1.00
   7  -7   0    5.36    0.69
   7  -7   0    6.35    0.66
   7  -7   0    4.58    0.61
   7  -7   0    6.36    0.64
   7  -7   0    4.69    0.49
  -7   7   0    4.96    0.64
  -7   7   0    4.96    0.70
   6  -7   0   71.76    4.53
   6  -7   0   65.84    4.50
   6  -7   0   68.02    4.54
   6  -7   0   64.36    4.57
   6  -7   0   66.50    4.54
  -6   7   0   67.87    4.55
  -6   7   0   66.35    4.50
   5  -7   0    0.07    0.16
   5  -7   0    0.05    0.32
   5  -7   0    0.01    0.22
   5  -7   0    0.18    0.23
   5  -7   0    0.24    0.24
  -5   7   0    0.27    0.29
  -5   7   0   -0.03    0.24
  -5   7   0    0.12    0.32
   4  -7   0   65.62    4.45
   4  -7   0   66.13    4.46
   4  -7   0   66.73    4.48
   4  -7   0   67.44    4.45
  -4   7   0   66.91    4.56
  -4   7   0   69.13    4.60
  -4   7   0   68.85    4.62
   3  -7   0    8.11    0.72
   3  -7   0    8.84    0.67
   3  -7   0    9.36    0.68
   3  -7   0   10.23    0.70
   3  -7   0    9.13    0.70
  -3   7   0    7.88    0.74
  -3   7   0   10.72    0.75
  -3   7   0    8.60    0.67
  -3   7   0   10.74    0.73
   2  -7   0   43.90    2.96
   2  -7   0   42.33    2.98
   2  -7   0   45.32    2.97
   2  -7   0   45.15    2.99
  -2   7   0   42.78    2.97
  -2   7   0   45.19    2.97
   1  -7   0    0.11    0.22
   1  -7   0    0.04    0.17
   1  -7   0   -0.08    0.16
   1  -7   0    0.00    0.15
   1  -7   0    0.10    0.21
   1  -7   0    0.11    0.17
  -1   7   0   -0.03    0.21
  -1   7   0    0.04    0.21
  -1   7   0    0.06    0.13
   0  -7   0    0.58    0.18
   0  -7   0    1.00    0.20
   0  -7   0    0.54    0.25
   0  -7   0    0.41    0.29
   0  -7   0    0.99    0.20
   0   7   0    0.36    0.17
  -1  -7   0    0.96    0.33
  -1  -7   0    0.18    0.22
   1   7   0    0.44    0.20
  -2  -7   0   -0.27    0.44
  -2  -7   0    0.35    0.28
   2   7   0    0.14    0.22
  -3  -7   0    0.12    0.33
  -4  -7   0    0.29    0.43
  10  -8   0   10.10    0.88
  10  -8   0   11.57    1.42
  10  -8   0   11.38    1.57
  10  -8   0   11.69    1.01
 -10   8   0    7.32    1.09
   9  -8   0    0.28    0.25
   9  -8   0    0.55    0.61
   9  -8   0    0.28    0.62
   9  -8   0    0.03    0.69
   9  -8   0    0.41    0.35
  -9   8   0    0.49    0.70
   8  -8   0   15.82    1.24
   8  -8   0   18.32    1.40
   8  -8   0   19.53    1.48
   8  -8   0   17.46    1.69
   8  -8   0   17.27    1.46
   8  -8   0   17.59    1.27
  -8   8   0   14.87    1.36
   7  -8   0    8.89    0.72
   7  -8   0    9.21    0.90
   7  -8   0    7.35    1.00
   7  -8   0    9.93    0.86
  -7   8   0    7.25    0.90
   6  -8   0    0.19    0.35
   6  -8   0   -0.08    0.48
   6  -8   0    0.03    0.31
   6  -8   0    0.14    0.31
   6  -8   0    0.21    0.21
  -6   8   0    0.15    0.44
   5  -8   0    3.17    0.45
   5  -8   0    2.89    0.49
   5  -8   0    2.89    0.40
   5  -8   0    3.09    0.38
   5  -8   0    3.58    0.39
  -5   8   0    2.61    0.32
  -5   8   0    2.38    0.43
   4  -8   0    3.42    0.47
   4  -8   0    4.68    0.47
   4  -8   0    2.69    0.39
   4  -8   0    4.63    0.45
   4  -8   0    3.45    0.54
  -4   8   0    2.92    0.42
  -4   8   0    2.76    0.38
   3  -8   0    2.58    0.31
   3  -8   0    2.84    0.56
   3  -8   0    2.50    0.33
   3  -8   0    2.09    0.32
   3  -8   0    2.10    0.29
  -3   8   0    1.85    0.35
  -3   8   0    1.87    0.35
   2  -8   0   11.60    0.87
   2  -8   0   11.03    0.87
   2  -8   0   11.77    0.84
   2  -8   0    9.87    0.83
  -2   8   0   11.31    0.76
  -2   8   0    9.24    0.84
   1  -8   0    1.09    0.24
   1  -8   0    0.78    0.25
   1  -8   0    0.93    0.29
   1  -8   0    0.93    0.29
   1  -8   0    0.76    0.21
   1  -8   0    1.13    0.24
  -1   8   0    0.66    0.19
   0  -8   0    0.23    0.24
   0   8   0    0.07    0.20
  -1  -8   0    1.29    0.32
   1   8   0    0.63    0.26
  -2  -8   0    0.11    0.37
   2   8   0    0.01    0.30
   9  -9   0    0.27    0.40
   9  -9   0   -0.05    0.74
   9  -9   0   -0.18    0.68
   9  -9   0    0.08    0.85
   9  -9   0    0.15    0.27
  -9   9   0    0.72    0.85
   8  -9   0    1.03    0.59
   8  -9   0    2.60    0.70
   8  -9   0    1.49    0.57
   8  -9   0    0.69    0.36
   8  -9   0    1.08    0.98
   8  -9   0    0.95    0.26
  -8   9   0    0.86    0.71
   7  -9   0    0.65    0.46
   7  -9   0    0.15    0.28
   7  -9   0    0.21    0.53
   7  -9   0    0.60    1.09
   7  -9   0    0.53    0.48
  -7   9   0    0.05    0.59
   6  -9   0    0.51    0.38
   6  -9   0    0.19    0.61
   6  -9   0    0.25    0.27
   6  -9   0    0.31    0.40
   6  -9   0    0.28    0.44
  -6   9   0   -0.32    0.51
  -6   9   0    0.04    0.24
   5  -9   0    2.46    0.41
   5  -9   0    2.39    0.34
   5  -9   0    2.54    0.41
   5  -9   0    2.80    0.56
   5  -9   0    2.64    0.44
  -5   9   0    1.72    0.28
  -5   9   0    2.41    0.50
   4  -9   0    0.23    0.47
   4  -9   0    0.16    0.31
   4  -9   0    0.27    0.23
   4  -9   0   -0.03    0.43
   4  -9   0    0.21    0.36
  -4   9   0    0.02    0.21
   3  -9   0    4.73    0.53
   3  -9   0    3.87    0.54
   3  -9   0    3.17    0.48
   3  -9   0    5.89    0.49
   3  -9   0    4.77    0.66
  -3   9   0    4.70    0.67
  -3   9   0    4.25    0.46
   2  -9   0    0.41    0.26
   2  -9   0    0.17    0.29
   2  -9   0    0.24    0.28
   2  -9   0    0.29    0.33
   2  -9   0    0.47    0.40
  -2   9   0    0.36    0.23
  -2   9   0    0.17    0.45
   1  -9   0    2.01    0.34
   1  -9   0    2.19    0.44
   1  -9   0    2.70    0.36
  -1   9   0    1.70    0.29
   0  -9   0   -0.36    0.34
   0   9   0    0.33    0.30
  -1  -9   0    0.47    0.42
   1   9   0    0.33    0.35
   8 -10   0    0.10    0.28
   8 -10   0    0.66    0.86
   8 -10   0   -0.05    0.65
   8 -10   0   -0.02    0.41
  -8  10   0    0.05    0.88
  -8  10   0    0.18    0.39
   7 -10   0   -0.11    0.36
   7 -10   0    0.10    0.54
   7 -10   0   -0.07    0.69
   7 -10   0    0.48    1.18
  -7  10   0   -0.07    0.75
  -7  10   0    0.29    0.32
   6 -10   0    2.32    0.53
   6 -10   0    1.63    0.84
   6 -10   0    3.03    0.42
   6 -10   0    2.75    0.63
  -6  10   0    0.16    0.67
  -6  10   0    2.27    0.35
   5 -10   0   -0.05    0.50
   5 -10   0    0.12    0.31
   5 -10   0   -0.22    0.66
   5 -10   0   -0.04    0.42
  -5  10   0    0.26    0.58
  -5  10   0    0.27    0.28
   4 -10   0    1.03    0.62
   4 -10   0    1.73    0.35
   4 -10   0    1.64    0.42
   4 -10   0    2.00    0.52
  -4  10   0    0.12    0.58
  -4  10   0    1.78    0.32
   3 -10   0    7.15    0.80
   3 -10   0    5.69    0.66
   3 -10   0    5.70    0.70
   2 -10   0    4.35    0.63
   2 -10   0    4.52    0.64
   2 -10   0    3.95    0.50
   2 -10   0    3.66    0.54
  -2  10   0    2.70    0.38
   1 -10   0    4.64    0.56
  -1  10   0    4.17    0.48
  -4  11  -1    0.05    0.36
   4 -11   1    0.29    0.68
   4 -11   1    0.42    0.50
   4 -11   1    0.31    0.43
  -5  11  -1   -0.18    0.36
   5 -11   1    0.16    0.53
   5 -11   1    0.19    0.41
  -1  10  -1   -0.13    0.44
   1 -10   1    0.28    0.49
   1 -10   1    0.02    0.39
  -2  10  -1    1.97    0.33
   2 -10   1    1.57    0.40
   2 -10   1    2.47    0.41
   2 -10   1    1.64    0.56
   2 -10   1    2.47    0.46
  -3  10  -1    0.06    0.27
  -3  10  -1   -0.22    0.55
   3 -10   1    0.07    0.36
   3 -10   1    0.26    0.33
   3 -10   1    0.02    0.52
   3 -10   1   -0.19    0.45
  -4  10  -1    0.24    0.27
  -4  10  -1    0.25    0.55
   4 -10   1    0.38    0.47
   4 -10   1    0.09    0.31
   4 -10   1    0.29    0.37
   4 -10   1   -0.10    0.57
  -5  10  -1   -0.16    0.28
  -5  10  -1    0.39    0.58
   5 -10   1   -0.08    0.30
   5 -10   1    0.00    0.49
   5 -10   1   -0.13    0.40
   5 -10   1    0.16    0.67
  -6  10  -1    0.31    0.65
  -6  10  -1   -0.06    0.30
   6 -10   1   -0.06    0.82
   6 -10   1   -0.13    0.46
   6 -10   1   -0.12    0.56
   6 -10   1   -0.30    0.30
   6 -10   1    0.04    0.71
  -7  10  -1    0.48    0.34
  -7  10  -1    0.46    0.77
   7 -10   1    0.62    1.02
   7 -10   1    0.72    0.55
   7 -10   1    0.63    0.37
   7 -10   1    0.73    0.68
   7 -10   1    0.69    0.74
  -8  10  -1    4.59    0.85
  -8  10  -1    3.31    0.96
   8 -10   1    4.19    0.53
   8 -10   1    5.51    0.94
   8 -10   1    3.47    0.42
   8 -10   1    3.59    0.75
   1   9  -1    0.71    0.34
  -1  -9   1    0.41    0.38
   0   9  -1   -0.14    0.27
   0  -9   1    0.13    0.31
  -1   9  -1    4.22    0.47
   1  -9   1    6.09    0.56
   1  -9   1    4.98    0.57
  -2   9  -1    2.58    0.30
  -2   9  -1    2.25    0.44
   2  -9   1    2.49    0.37
   2  -9   1    1.82    0.33
   2  -9   1    1.91    0.31
   2  -9   1    1.91    0.32
  -3   9  -1    0.29    0.20
  -3   9  -1    0.31    0.39
   3  -9   1    0.02    0.22
   3  -9   1   -0.13    0.27
   3  -9   1   -0.02    0.37
   3  -9   1    0.31    0.33
   3  -9   1    0.11    0.49
  -4   9  -1    0.12    0.21
  -4   9  -1    0.19    0.40
   4  -9   1    0.09    0.23
   4  -9   1   -0.07    0.30
   4  -9   1    0.06    0.34
   4  -9   1   -0.05    0.29
   4  -9   1   -0.04    0.42
  -5   9  -1   -0.01    0.21
  -5   9  -1    0.10    0.44
   5  -9   1    0.09    0.36
   5  -9   1   -0.14    0.51
   5  -9   1    0.09    0.35
   5  -9   1    0.00    0.23
   5  -9   1   -0.18    0.33
  -6   9  -1    0.11    0.50
  -6   9  -1    0.60    0.24
   6  -9   1    0.15    0.26
   6  -9   1    0.39    0.40
   6  -9   1    0.21    0.63
   6  -9   1    0.15    0.38
   6  -9   1    0.25    0.45
  -7   9  -1    1.22    0.29
  -7   9  -1    1.13    0.61
   7  -9   1    2.04    0.27
   7  -9   1    0.90    0.81
   7  -9   1    1.35    0.51
   7  -9   1    1.08    0.33
   7  -9   1    2.05    0.57
   7  -9   1    1.73    0.49
  -8   9  -1    2.27    0.74
   8  -9   1    1.17    1.14
   8  -9   1    0.86    0.68
   8  -9   1    0.51    0.35
   8  -9   1    1.68    0.61
   8  -9   1    0.56    0.25
   8  -9   1    1.41    0.57
  -9   9  -1    0.44    0.83
   9  -9   1    0.09    0.71
   9  -9   1    0.16    0.28
   9  -9   1    0.46    0.86
   9  -9   1    0.10    0.42
   9  -9   1    0.50    0.76
  -3  -8   1    1.39    0.44
   2   8  -1    0.01    0.29
  -2  -8   1    0.20    0.33
   1   8  -1    0.14    0.24
  -1  -8   1   -0.06    0.27
   0   8  -1   -0.04    0.19
   0  -8   1    0.24    0.20
  -1   8  -1    4.51    0.42
   1  -8   1    5.58    0.47
   1  -8   1    4.64    0.46
   1  -8   1    5.03    0.47
   1  -8   1    4.57    0.45
  -2   8  -1    7.58    0.75
  -2   8  -1    9.83    0.78
  -2   8  -1    9.66    0.79
   2  -8   1   11.28    0.80
   2  -8   1    9.51    0.83
   2  -8   1    9.02    0.77
   2  -8   1   11.74    0.78
  -3   8  -1    1.27    0.32
  -3   8  -1    1.39    0.32
  -3   8  -1    1.13    0.43
  -3   8  -1    1.15    0.19
   3  -8   1    1.19    0.27
   3  -8   1    0.78    0.32
   3  -8   1    1.01    0.21
   3  -8   1    1.01    0.25
   3  -8   1    1.48    0.25
   3  -8   1    1.06    0.29
  -4   8  -1    4.25    0.42
  -4   8  -1    5.31    0.59
   4  -8   1    4.88    0.49
   4  -8   1    4.64    0.63
   4  -8   1    4.61    0.50
   4  -8   1    4.12    0.51
   4  -8   1    4.58    0.49
   4  -8   1    4.79    0.44
  -5   8  -1    1.58    0.27
  -5   8  -1    2.50    0.43
   5  -8   1    2.62    0.36
   5  -8   1    2.53    0.34
   5  -8   1    1.93    0.47
   5  -8   1    2.20    0.32
   5  -8   1    2.70    0.36
   5  -8   1    3.15    0.39
  -6   8  -1   14.50    1.19
   6  -8   1   11.79    0.92
   6  -8   1   12.86    1.16
   6  -8   1   13.40    0.99
   6  -8   1   12.23    1.00
   6  -8   1   12.32    1.02
  -7   8  -1   14.28    1.25
   7  -8   1   13.09    1.00
   7  -8   1   12.84    1.36
   7  -8   1   14.32    1.10
   7  -8   1   12.71    1.11
   7  -8   1   14.37    1.15
   7  -8   1   13.51    0.97
  -8   8  -1    0.25    0.57
   8  -8   1    0.04    0.28
   8  -8   1    0.16    0.50
   8  -8   1   -0.17    0.83
   8  -8   1    0.25    0.21
   8  -8   1    0.44    0.83
   8  -8   1    0.55    0.68
  -9   8  -1   -0.25    0.51
  -9   8  -1   -0.17    0.69
   9  -8   1    0.17    0.62
   9  -8   1    0.15    0.25
   9  -8   1    0.32    0.64
   9  -8   1   -0.03    0.35
   9  -8   1    0.60    0.71
  -4  -7   1    6.44    0.72
  -3  -7   1   14.04    1.06
   2   7  -1    6.88    0.58
  -2  -7   1    7.66    0.65
  -2  -7   1    8.32    0.82
   1   7  -1   17.25    1.30
  -1  -7   1   18.11    1.27
   0   7  -1   55.19    3.69
   0  -7   1   58.97    3.86
   0  -7   1   53.45    3.84
   0  -7   1   53.63    3.87
   0  -7   1   63.90    3.84
  -1   7  -1   77.47    5.20
  -1   7  -1   78.60    5.22
  -1   7  -1   81.70    5.20
  -1   7  -1   74.15    5.20
   1  -7   1   76.53    5.19
   1  -7   1   80.17    5.17
   1  -7   1   71.12    5.18
   1  -7   1   79.96    5.18
   1  -7   1   80.96    5.19
   1  -7   1   77.09    5.17
  -2   7  -1   18.23    1.24
  -2   7  -1   16.78    1.19
  -2   7  -1   16.73    1.21
  -2   7  -1   18.31    1.24
   2  -7   1   16.47    1.27
   2  -7   1   18.56    1.25
   2  -7   1   18.23    1.26
   2  -7   1   19.41    1.26
   2  -7   1   17.64    1.24
  -3   7  -1    2.09    0.27
  -3   7  -1    1.60    0.19
  -3   7  -1    1.70    0.18
  -3   7  -1    2.05    0.29
  -3   7  -1    1.58    0.28
   3  -7   1    1.64    0.22
   3  -7   1    1.96    0.25
   3  -7   1    1.92    0.30
   3  -7   1    2.14    0.26
   3  -7   1    2.02    0.24
   3  -7   1    1.96    0.25
  -4   7  -1   39.53    2.54
  -4   7  -1   34.88    2.49
  -4   7  -1   38.75    2.52
  -4   7  -1   35.23    2.54
   4  -7   1   39.08    2.53
   4  -7   1   36.77    2.52
   4  -7   1   35.41    2.50
   4  -7   1   37.27    2.50
  -5   7  -1   35.35    2.49
  -5   7  -1   34.87    2.49
  -5   7  -1   37.62    2.53
  -5   7  -1   38.64    2.52
   5  -7   1   33.85    2.50
   5  -7   1   36.75    2.48
   5  -7   1   39.44    2.52
   5  -7   1   35.07    2.45
  -6   7  -1    1.98    0.32
  -6   7  -1    2.08    0.40
  -6   7  -1    1.72    0.33
  -6   7  -1    1.55    0.52
   6  -7   1    1.62    0.35
   6  -7   1    1.59    0.24
   6  -7   1    1.79    0.46
   6  -7   1    2.40    0.35
   6  -7   1    2.19    0.26
  -7   7  -1   91.01    6.29
  -7   7  -1  101.90    6.38
  -7   7  -1   90.88    6.37
   7  -7   1   99.63    5.94
   7  -7   1   77.30    5.94
  -8   7  -1    3.98    0.63
  -8   7  -1    4.15    0.53
  -8   7  -1    4.17    0.73
   8  -7   1    4.23    0.55
   8  -7   1    3.59    0.88
   8  -7   1    3.87    0.43
   8  -7   1    4.73    0.61
   8  -7   1    4.30    0.48
   8  -7   1    5.13    0.72
  -9   7  -1    9.14    0.88
  -9   7  -1    7.58    1.07
  -9   7  -1    7.55    1.10
   9  -7   1    9.11    1.07
   9  -7   1    8.35    1.04
   9  -7   1    8.88    0.73
   9  -7   1   10.19    1.11
   9  -7   1    8.90    0.79
 -10   7  -1    1.21    0.82
 -10   7  -1    1.02    0.80
  10  -7   1    0.89    0.84
  10  -7   1    1.49    0.32
  10  -7   1    2.10    0.46
  10  -7   1    0.08    0.78
  10  -7   1    1.08    0.79
   5   6  -1   10.64    0.86
  -5  -6   1   10.19    0.87
   4   6  -1   20.19    1.42
  -4  -6   1   22.51    1.58
  -3  -6   1    0.05    0.22
  -3  -6   1    0.02    0.41
   2   6  -1   37.91    2.55
  -2  -6   1   35.22    2.55
  -2  -6   1   39.75    2.52
  -2  -6   1   33.07    2.51
  -2  -6   1   41.20    2.54
   1   6  -1   12.32    0.87
  -1  -6   1   13.72    0.94
  -1  -6   1   12.48    1.02
  -1  -6   1   13.72    0.96
   0   6  -1   18.25    1.16
   0   6  -1   15.54    1.17
   0  -6   1   16.81    1.29
   0  -6   1   20.12    1.27
  -1   6  -1   43.23    2.66
  -1   6  -1   42.30    2.66
  -1   6  -1   39.75    2.66
  -1   6  -1   36.60    2.65
  -1   6  -1   35.91    2.65
   1  -6   1   36.44    2.41
   1  -6   1   37.45    2.41
   1  -6   1   39.17    2.41
   1  -6   1   33.83    2.39
   1  -6   1   37.40    2.40
   1  -6   1   30.57    2.40
  -2   6  -1    0.33    0.16
  -2   6  -1    0.80    0.18
  -2   6  -1    0.73    0.11
   2  -6   1    0.81    0.16
   2  -6   1    0.97    0.13
   2  -6   1    0.49    0.14
   2  -6   1    0.67    0.15
  -3   6  -1    9.22    0.68
  -3   6  -1    9.15    0.67
  -3   6  -1    8.86    0.64
  -3   6  -1    8.96    0.62
  -3   6  -1    9.16    0.69
   3  -6   1    9.06    0.66
   3  -6   1    8.55    0.64
   3  -6   1    7.80    0.65
   3  -6   1   10.24    0.65
  -4   6  -1    2.05    0.29
  -4   6  -1    2.48    0.36
  -4   6  -1    2.41    0.34
  -4   6  -1    2.19    0.29
   4  -6   1    2.38    0.31
   4  -6   1    2.31    0.25
   4  -6   1    1.97    0.30
   4  -6   1    2.56    0.30
   4  -6   1    2.37    0.25
  -5   6  -1    0.12    0.18
  -5   6  -1   -0.05    0.18
  -5   6  -1    0.10    0.24
  -5   6  -1   -0.05    0.11
  -5   6  -1   -0.10    0.25
   5  -6   1   -0.08    0.12
   5  -6   1    0.00    0.19
   5  -6   1   -0.04    0.20
  -6   6  -1    0.04    0.31
  -6   6  -1    0.08    0.22
  -6   6  -1    0.39    0.30
  -6   6  -1    0.24    0.17
  -6   6  -1    0.16    0.23
   6  -6   1    0.01    0.34
   6  -6   1    0.05    0.15
   6  -6   1   -0.01    0.23
   6  -6   1   -0.01    0.25
   6  -6   1    0.05    0.12
  -7   6  -1    1.53    0.39
  -7   6  -1    1.72    0.33
  -7   6  -1    1.94    0.32
  -7   6  -1    2.01    0.45
  -7   6  -1    2.05    0.31
   7  -6   1    1.67    0.21
   7  -6   1    1.81    0.35
   7  -6   1    1.37    0.36
   7  -6   1    1.73    0.50
   7  -6   1    1.80    0.24
  -8   6  -1    1.12    0.38
  -8   6  -1    0.82    0.75
  -8   6  -1    0.55    0.44
   8  -6   1    1.02    0.21
   8  -6   1    0.89    0.38
   8  -6   1    0.38    0.43
   8  -6   1    0.93    0.40
  -9   6  -1   -0.15    0.54
  -9   6  -1    0.03    0.73
  -9   6  -1    0.22    0.55
   9  -6   1    0.48    0.50
   9  -6   1    0.16    0.55
   9  -6   1   -0.02    0.22
   9  -6   1   -0.06    0.29
   9  -6   1    0.04    0.52
 -10   6  -1    1.13    1.22
 -10   6  -1    0.88    0.73
  10  -6   1    0.39    0.69
  10  -6   1    1.17    0.31
  10  -6   1    0.65    0.75
   6   5  -1    1.17    0.32
  -6  -5   1    1.79    0.39
   5   5  -1    0.56    0.24
  -5  -5   1    0.25    0.27
   4   5  -1    3.92    0.39
  -4  -5   1    4.93    0.44
  -4  -5   1    4.18    0.48
   3   5  -1    0.46    0.16
  -3  -5   1    0.17    0.16
  -3  -5   1   -0.14    0.29
  -3  -5   1    0.20    0.23
   2   5  -1    9.72    0.74
   2   5  -1   11.40    0.75
  -2  -5   1   12.76    0.85
  -2  -5   1   11.45    0.82
  -2  -5   1   10.73    0.83
  -2  -5   1   11.61    0.86
   1   5  -1    0.77    0.17
   1   5  -1    0.85    0.12
  -1  -5   1    0.79    0.17
  -1  -5   1    0.66    0.16
  -1  -5   1    0.58    0.14
  -1  -5   1    0.91    0.14
   0   5  -1    4.44    0.35
   0   5  -1    4.01    0.37
   0   5  -1    5.16    0.37
   0  -5   1    4.52    0.34
   0  -5   1    3.77    0.32
   0  -5   1    3.96    0.31
   0  -5   1    3.82    0.33
   0  -5   1    4.56    0.37
   0  -5   1    4.55    0.34
   0  -5   1    4.88    0.35
  -1   5  -1    0.01    0.08
  -1   5  -1    0.17    0.09
  -1   5  -1    0.15    0.12
  -1   5  -1    0.22    0.09
  -1   5  -1    0.15    0.11
  -1   5  -1    0.20    0.11
   1  -5   1    0.08    0.13
   1  -5   1    0.11    0.10
   1  -5   1    0.00    0.10
   1  -5   1    0.07    0.10
   1  -5   1    0.11    0.11
   1  -5   1    0.13    0.09
  -2   5  -1   17.67    1.20
  -2   5  -1   19.18    1.22
  -2   5  -1   18.36    1.22
  -2   5  -1   17.71    1.22
  -2   5  -1   16.05    1.21
  -2   5  -1   18.48    1.24
   2  -5   1   18.82    1.28
   2  -5   1   19.19    1.29
   2  -5   1   18.24    1.27
  -3   5  -1    5.06    0.40
  -3   5  -1    4.48    0.40
  -3   5  -1    3.80    0.36
  -3   5  -1    4.95    0.36
   3  -5   1    6.03    0.41
   3  -5   1    4.66    0.41
   3  -5   1    5.29    0.39
   3  -5   1    5.14    0.41
   3  -5   1    5.18    0.44
  -4   5  -1   14.82    1.02
  -4   5  -1   13.48    1.02
  -4   5  -1   13.36    0.99
  -4   5  -1   15.52    1.00
   4  -5   1   15.95    1.09
   4  -5   1   15.66    1.07
   4  -5   1   15.75    1.05
   4  -5   1   13.86    1.08
   4  -5   1   16.39    1.11
  -5   5  -1    3.62    0.45
  -5   5  -1    5.01    0.47
  -5   5  -1    4.80    0.41
  -5   5  -1    5.38    0.40
   5  -5   1    5.49    0.39
   5  -5   1    4.97    0.45
   5  -5   1    4.32    0.38
   5  -5   1    5.15    0.44
  -6   5  -1    2.92    0.36
  -6   5  -1    2.19    0.29
  -6   5  -1    2.58    0.36
  -6   5  -1    2.31    0.34
  -6   5  -1    2.16    0.32
   6  -5   1    2.37    0.26
   6  -5   1    2.59    0.37
   6  -5   1    2.44    0.27
   6  -5   1    2.87    0.38
  -7   5  -1    1.02    0.26
  -7   5  -1    1.42    0.39
  -7   5  -1    1.57    0.29
  -7   5  -1    1.59    0.36
  -7   5  -1    1.74    0.31
   7  -5   1    1.15    0.44
   7  -5   1    1.41    0.19
   7  -5   1    1.51    0.21
   7  -5   1    1.81    0.33
   7  -5   1    1.66    0.32
  -8   5  -1   -0.02    0.32
  -8   5  -1    0.08    0.38
  -8   5  -1    0.07    0.34
  -8   5  -1    0.25    0.47
  -8   5  -1    0.15    0.39
   8  -5   1   -0.09    0.21
   8  -5   1   -0.09    0.37
   8  -5   1    0.04    0.18
   8  -5   1   -0.12    0.36
  -9   5  -1    0.28    0.67
  -9   5  -1    0.21    0.59
  -9   5  -1    0.00    0.50
   9  -5   1    0.13    0.49
   9  -5   1   -0.10    0.20
   9  -5   1    0.32    0.51
   9  -5   1   -0.36    0.44
 -10   5  -1    0.17    0.96
 -10   5  -1    0.42    0.67
  10  -5   1    0.48    0.30
  10  -5   1   -0.16    0.63
   7   4  -1    0.10    0.30
  -7  -4   1    0.26    0.36
  -7  -4   1   -0.05    0.55
   6   4  -1    0.17    0.24
  -6  -4   1    0.16    0.27
   5   4  -1    2.61    0.33
  -5  -4   1    3.49    0.36
  -5  -4   1    2.39    0.38
  -5  -4   1    3.51    0.41
   4   4  -1    2.17    0.26
  -4  -4   1    2.72    0.29
  -4  -4   1    2.74    0.29
  -4  -4   1    2.60    0.39
  -4  -4   1    2.40    0.31
   3   4  -1    1.92    0.22
  -3  -4   1    1.59    0.27
  -3  -4   1    2.07    0.23
  -3  -4   1    1.78    0.22
  -3  -4   1    2.11    0.25
   2   4  -1    2.41    0.22
   2   4  -1    2.36    0.22
   2   4  -1    2.25    0.27
  -2  -4   1    2.37    0.29
  -2  -4   1    2.30    0.25
  -2  -4   1    2.48    0.24
   1   4  -1    4.44    0.29
   1   4  -1    3.30    0.31
   1   4  -1    3.62    0.29
  -1  -4   1    3.72    0.30
  -1  -4   1    3.97    0.32
  -1  -4   1    4.25    0.32
  -1  -4   1    4.04    0.33
  -1  -4   1    3.98    0.31
   0   4  -1    4.22    0.31
   0   4  -1    4.44    0.31
   0   4  -1    4.35    0.31
   0   4  -1    4.29    0.31
   0   4  -1    3.14    0.30
   0  -4   1    3.70    0.30
   0  -4   1    4.33    0.29
   0  -4   1    3.95    0.30
   0  -4   1    4.26    0.30
   0  -4   1    4.09    0.30
   0  -4   1    3.70    0.30
   0  -4   1    3.25    0.31
   0  -4   1    4.15    0.30
  -1   4  -1   12.15    0.79
  -1   4  -1   10.99    0.78
  -1   4  -1   10.27    0.80
  -1   4  -1   12.70    0.79
   1  -4   1   12.41    0.82
   1  -4   1   11.63    0.82
   1  -4   1   12.19    0.83
   1  -4   1   11.94    0.82
   1  -4   1   11.68    0.82
  -2   4  -1    2.12    0.18
  -2   4  -1    2.33    0.22
  -2   4  -1    1.52    0.20
  -2   4  -1    2.04    0.19
   2  -4   1    2.73    0.25
   2  -4   1    2.25    0.21
   2  -4   1    2.38    0.23
   2  -4   1    2.91    0.22
  -3   4  -1    6.15    0.49
  -3   4  -1    6.67    0.48
  -3   4  -1    6.35    0.50
  -3   4  -1    6.93    0.47
   3  -4   1    6.92    0.46
   3  -4   1    6.83    0.49
   3  -4   1    6.11    0.49
  -4   4  -1   -0.02    0.14
  -4   4  -1    0.14    0.12
  -4   4  -1   -0.19    0.14
  -4   4  -1    0.00    0.09
   4  -4   1   -0.06    0.08
   4  -4   1   -0.02    0.07
   4  -4   1   -0.13    0.11
   4  -4   1    0.00    0.15
   4  -4   1   -0.06    0.12
  -5   4  -1    2.79    0.34
  -5   4  -1    2.40    0.25
  -5   4  -1    2.03    0.32
  -5   4  -1    2.57    0.27
   5  -4   1    2.27    0.30
   5  -4   1    2.23    0.22
   5  -4   1    2.55    0.29
   5  -4   1    2.59    0.23
   5  -4   1    2.59    0.35
  -6   4  -1    6.50    0.60
  -6   4  -1    6.78    0.57
  -6   4  -1    7.08    0.56
  -6   4  -1    7.34    0.61
  -6   4  -1    6.72    0.53
   6  -4   1    7.21    0.58
   6  -4   1    6.51    0.51
   6  -4   1    7.03    0.51
   6  -4   1    6.43    0.57
  -7   4  -1   13.56    0.97
  -7   4  -1   11.41    0.93
  -7   4  -1   11.62    0.99
  -7   4  -1   12.65    1.01
  -7   4  -1   14.19    0.95
   7  -4   1   12.74    1.04
   7  -4   1   14.06    0.98
   7  -4   1   14.00    1.04
   7  -4   1   14.66    0.99
  -8   4  -1    0.31    0.44
  -8   4  -1    0.77    0.51
  -8   4  -1    0.57    0.33
  -8   4  -1    0.93    0.39
   8  -4   1    1.15    0.22
   8  -4   1    0.46    0.36
   8  -4   1    0.84    0.37
  -9   4  -1    6.95    1.03
  -9   4  -1    8.01    0.90
  -9   4  -1    6.56    0.79
   9  -4   1    6.72    0.87
   9  -4   1    7.63    0.79
   9  -4   1    7.97    0.62
   9  -4   1    5.47    0.73
 -10   4  -1    0.24    0.89
 -10   4  -1    0.10    0.65
  10  -4   1    0.31    0.69
  10  -4   1    0.43    0.30
   7   3  -1    0.60    0.26
  -7  -3   1    0.98    0.46
  -7  -3   1    1.27    0.30
  -7  -3   1    0.77    0.35
  -6  -3   1    0.34    0.24
  -6  -3   1    0.29    0.21
  -6  -3   1    0.52    0.34
  -6  -3   1    0.14    0.31
   5   3  -1   -0.07    0.15
  -5  -3   1   -0.07    0.22
  -5  -3   1    0.04    0.33
  -5  -3   1    0.13    0.21
  -5  -3   1    0.12    0.15
   4   3  -1    0.10    0.12
  -4  -3   1    0.07    0.11
  -4  -3   1    0.21    0.24
  -4  -3   1    0.07    0.15
  -4  -3   1    0.02    0.16
   3   3  -1    0.61    0.15
   3   3  -1    0.57    0.11
  -3  -3   1    0.78    0.12
  -3  -3   1    0.52    0.18
  -3  -3   1    0.56    0.10
   2   3  -1    0.42    0.12
   2   3  -1    0.50    0.08
   2   3  -1    0.59    0.08
  -2  -3   1    0.20    0.11
  -2  -3   1    0.31    0.08
  -2  -3   1    0.49    0.12
   1   3  -1    1.82    0.18
   1   3  -1    2.27    0.17
  -1  -3   1    1.73    0.16
  -1  -3   1    1.75    0.15
  -1  -3   1    1.58    0.16
  -1  -3   1    1.65    0.17
   0   3  -1    8.67    0.63
   0   3  -1    8.88    0.63
   0   3  -1    9.39    0.62
   0   3  -1    8.67    0.63
   0   3  -1    9.49    0.62
   0   3  -1   10.09    0.63
   0  -3   1    8.00    0.62
   0  -3   1   10.24    0.62
   0  -3   1    9.61    0.62
   0  -3   1    8.91    0.62
   0  -3   1    9.61    0.62
   0  -3   1    8.80    0.61
   0  -3   1    8.41    0.62
  -1   3  -1    2.31    0.16
  -1   3  -1    1.73    0.16
  -1   3  -1    1.92    0.17
  -1   3  -1    1.72    0.15
  -1   3  -1    1.92    0.16
   1  -3   1    2.12    0.16
   1  -3   1    1.91    0.17
   1  -3   1    2.00    0.18
   1  -3   1    2.20    0.17
   1  -3   1    1.94    0.16
  -2   3  -1    2.49    0.21
  -2   3  -1    2.76    0.21
  -2   3  -1    2.58    0.22
   2  -3   1    2.72    0.23
   2  -3   1    2.46    0.21
   2  -3   1    2.50    0.19
   2  -3   1    2.63    0.21
  -3   3  -1   12.04    0.92
  -3   3  -1   14.00    0.93
  -3   3  -1   14.25    0.94
  -3   3  -1   13.91    0.94
   3  -3   1   13.70    0.96
   3  -3   1   14.93    1.00
   3  -3   1   12.05    0.98
   3  -3   1   15.42    0.97
   3  -3   1   15.70    0.98
   3  -3   1   14.41    0.97
  -4   3  -1    2.33    0.25
  -4   3  -1    1.90    0.22
  -4   3  -1    1.86    0.25
  -4   3  -1    2.12    0.19
   4  -3   1    2.06    0.19
   4  -3   1    2.04    0.27
   4  -3   1    2.67    0.25
   4  -3   1    2.05    0.19
   4  -3   1    2.41    0.23
  -5   3  -1    0.14    0.16
  -5   3  -1    0.29    0.11
  -5   3  -1    0.13    0.14
  -5   3  -1    0.30    0.17
  -5   3  -1    0.47    0.15
   5  -3   1    0.40    0.10
   5  -3   1    0.22    0.09
   5  -3   1    0.25    0.15
   5  -3   1    0.30    0.19
   5  -3   1    0.37    0.15
  -6   3  -1   24.59    1.70
  -6   3  -1   25.88    1.74
  -6   3  -1   25.61    1.73
  -6   3  -1   25.51    1.72
  -6   3  -1   24.08    1.75
   6  -3   1   25.02    1.72
   6  -3   1   25.20    1.75
   6  -3   1   26.16    1.75
   6  -3   1   25.48    1.73
  -7   3  -1    1.44    0.34
  -7   3  -1    1.50    0.24
  -7   3  -1    1.98    0.34
  -7   3  -1    1.59    0.31
  -7   3  -1    1.02    0.27
   7  -3   1    1.80    0.30
   7  -3   1    1.19    0.22
   7  -3   1    1.39    0.39
   7  -3   1    1.26    0.28
  -8   3  -1    4.97    0.64
  -8   3  -1    4.99    0.53
  -8   3  -1    5.65    0.67
  -8   3  -1    3.38    0.60
   8  -3   1    5.22    0.48
   8  -3   1    5.19    0.62
   8  -3   1    4.50    0.62
  -9   3  -1    0.67    0.57
  -9   3  -1    0.12    0.46
  -9   3  -1    0.18    0.43
   9  -3   1    0.05    0.40
   9  -3   1    0.26    0.47
   9  -3   1   -0.25    0.49
   9  -3   1    0.05    0.24
 -10   3  -1   -0.14    0.64
  10  -3   1    0.19    0.28
  10  -3   1    0.16    0.61
   8   2  -1    1.37    0.31
  -8  -2   1    1.31    0.47
  -8  -2   1    1.78    0.34
  -8  -2   1    1.53    0.39
   7   2  -1    1.09    0.24
  -7  -2   1    0.83    0.27
  -7  -2   1    1.37    0.33
   6   2  -1    2.01    0.24
  -6  -2   1    2.59    0.30
  -6  -2   1    2.63    0.31
   5   2  -1    6.17    0.47
  -5  -2   1    6.38    0.61
  -5  -2   1    7.41    0.53
  -5  -2   1    6.47    0.53
   4   2  -1    4.35    0.34
  -4  -2   1    4.15    0.36
  -4  -2   1    4.87    0.43
   3   2  -1    2.46    0.26
   3   2  -1    2.57    0.21
  -3  -2   1    2.41    0.24
  -3  -2   1    2.26    0.25
  -3  -2   1    2.37    0.21
   2   2  -1    3.39    0.30
   2   2  -1    3.84    0.27
  -2  -2   1    3.00    0.28
  -2  -2   1    4.00    0.26
  -2  -2   1    3.67    0.25
  -2  -2   1    3.18    0.25
   1   2  -1   61.39    4.23
   1   2  -1   66.97    4.23
   1   2  -1   62.74    4.24
  -1  -2   1   59.61    3.94
  -1  -2   1   59.73    3.94
  -1  -2   1   60.90    3.95
  -1  -2   1   57.08    3.94
  -1   2  -1  161.84    9.25
  -1   2  -1  117.19    9.25
   1  -2   1  140.10    9.19
   1  -2   1  137.13    9.19
  -2   2  -1    2.20    0.18
  -2   2  -1    2.85    0.21
  -2   2  -1    2.29    0.19
  -2   2  -1    2.03    0.19
   2  -2   1    1.96    0.16
   2  -2   1    2.13    0.18
   2  -2   1    2.23    0.18
   2  -2   1    1.95    0.19
   2  -2   1    2.27    0.15
  -3   2  -1    4.72    0.31
  -3   2  -1    4.25    0.34
  -3   2  -1    3.65    0.32
  -3   2  -1    4.64    0.33
   3  -2   1    4.73    0.34
   3  -2   1    4.71    0.32
   3  -2   1    4.10    0.35
   3  -2   1    4.21    0.34
   3  -2   1    4.54    0.32
  -4   2  -1    0.30    0.13
  -4   2  -1    0.27    0.11
  -4   2  -1    0.22    0.08
   4  -2   1    0.25    0.10
   4  -2   1    0.51    0.11
   4  -2   1    0.16    0.07
   4  -2   1    0.20    0.07
   4  -2   1    0.21    0.13
  -5   2  -1   33.45    2.39
  -5   2  -1   37.68    2.40
  -5   2  -1   36.17    2.41
  -5   2  -1   34.78    2.40
  -5   2  -1   35.55    2.38
   5  -2   1   40.54    2.53
   5  -2   1   34.82    2.51
   5  -2   1   36.65    2.51
  -6   2  -1   62.55    4.23
  -6   2  -1   63.65    4.20
  -6   2  -1   59.20    4.23
  -6   2  -1   66.35    4.23
  -6   2  -1   63.19    4.21
   6  -2   1   64.43    4.32
  -7   2  -1    5.09    0.52
  -7   2  -1    3.98    0.44
  -7   2  -1    4.14    0.50
  -7   2  -1    3.97    0.62
  -7   2  -1    3.91    0.42
   7  -2   1    4.13    0.62
   7  -2   1    4.21    0.51
   7  -2   1    5.22    0.51
   7  -2   1    5.73    0.46
  -8   2  -1    0.41    0.34
  -8   2  -1   -0.12    0.37
  -8   2  -1    0.24    0.29
   8  -2   1    0.39    0.30
   8  -2   1    0.23    0.36
   8  -2   1    0.08    0.19
  -9   2  -1    0.03    0.45
  -9   2  -1    0.02    0.46
  -9   2  -1    0.51    0.54
   9  -2   1   -0.35    0.53
   9  -2   1    0.16    0.43
   9  -2   1    0.04    0.26
   9   1  -1    0.12    0.30
  -9  -1   1   -0.21    0.51
  -9  -1   1   -0.08    0.52
   8   1  -1    0.15    0.29
   8   1  -1    0.44    0.33
   8   1  -1    0.06    0.22
  -8  -1   1    0.28    0.35
  -8  -1   1    0.02    0.31
  -8  -1   1   -0.03    0.29
  -8  -1   1   -0.03    0.35
   7   1  -1    0.95    0.23
   7   1  -1    0.81    0.25
  -7  -1   1    0.89    0.26
  -7  -1   1    1.08    0.27
  -7  -1   1    1.12    0.24
  -7  -1   1    0.80    0.27
  -7  -1   1    0.75    0.29
   6   1  -1    3.42    0.34
   6   1  -1    4.66    0.35
   6   1  -1    3.54    0.36
  -6  -1   1    3.54    0.38
  -6  -1   1    3.65    0.32
  -6  -1   1    3.38    0.37
  -6  -1   1    3.69    0.53
  -6  -1   1    4.05    0.38
   5   1  -1    8.54    0.69
   5   1  -1    9.31    0.68
   5   1  -1   11.06    0.68
  -5  -1   1    9.95    0.65
  -5  -1   1   10.05    0.68
  -5  -1   1    8.15    0.72
  -5  -1   1    9.52    0.67
  -5  -1   1    9.40    0.68
   4   1  -1    0.59    0.10
   4   1  -1    0.58    0.09
   4   1  -1    0.45    0.09
   4   1  -1    0.77    0.11
   4   1  -1    0.51    0.10
  -4  -1   1    0.37    0.14
  -4  -1   1    0.81    0.09
  -4  -1   1    0.62    0.10
  -4  -1   1    0.54    0.11
   3   1  -1   48.02    3.24
   3   1  -1   48.71    3.21
  -3  -1   1   42.76    3.13
  -3  -1   1   47.81    3.13
  -3  -1   1   50.88    3.13
  -3  -1   1   46.53    3.13
   2   1  -1    2.64    0.19
   2   1  -1    2.62    0.18
   2   1  -1    2.28    0.18
   2   1  -1    2.99    0.24
  -2  -1   1    2.29    0.17
  -2  -1   1    2.02    0.17
  -2  -1   1    2.29    0.17
  -2  -1   1    2.45    0.20
  -2  -1   1    2.16    0.16
   1   1  -1  371.99   24.94
   1   1  -1  381.09   24.94
  -1  -1   1  375.14   24.77
  -1  -1   1  376.06   24.77
  -1  -1   1  370.92   24.77
   0   1  -1    2.45    0.19
   0   1  -1    2.94    0.19
   0   1  -1    3.07    0.19
   0  -1   1    2.75    0.19
   0  -1   1    2.56    0.18
   0  -1   1    2.73    0.19
   0  -1   1    2.50    0.18
   0  -1   1    2.69    0.18
  -1   1  -1   27.88    1.89
  -1   1  -1   27.15    1.88
  -1   1  -1   29.32    1.89
  -1   1  -1   30.12    1.89
  -1   1  -1   27.40    1.89
   1  -1   1   27.28    1.75
   1  -1   1   26.25    1.75
   1  -1   1   26.43    1.75
   1  -1   1   24.97    1.75
   1  -1   1   26.70    1.76
  -2   1  -1  300.41   19.35
  -2   1  -1  296.19   19.36
  -2   1  -1  279.56   19.35
   2  -1   1  294.47   21.42
   2  -1   1  310.92   21.42
   2  -1   1  364.38   21.41
  -3   1  -1    4.92    0.38
  -3   1  -1    5.27    0.37
  -3   1  -1    5.73    0.36
  -3   1  -1    5.17    0.37
  -3   1  -1    4.61    0.38
   3  -1   1    4.94    0.38
   3  -1   1    5.12    0.36
   3  -1   1    4.64    0.37
   3  -1   1    5.36    0.36
  -4   1  -1   60.41    4.43
  -4   1  -1   67.85    4.44
  -4   1  -1   71.23    4.42
   4  -1   1   77.10    4.78
   4  -1   1   73.73    4.77
   4  -1   1   63.71    4.83
   4  -1   1   71.84    4.77
  -5   1  -1   39.73    2.62
  -5   1  -1   38.77    2.64
  -5   1  -1   38.12    2.65
  -5   1  -1   40.08    2.63
   5  -1   1   49.75    3.03
   5  -1   1   40.67    3.02
  -6   1  -1   25.05    1.60
  -6   1  -1   22.19    1.63
  -6   1  -1   21.32    1.65
  -6   1  -1   24.02    1.63
  -6   1  -1   24.96    1.61
   6  -1   1   23.28    1.62
   6  -1   1   24.16    1.64
   6  -1   1   23.81    1.61
   6  -1   1   22.74    1.61
  -7   1  -1    5.48    0.55
  -7   1  -1    4.80    0.48
  -7   1  -1    5.22    0.68
  -7   1  -1    5.40    0.54
   7  -1   1    3.85    0.41
   7  -1   1    5.50    0.49
   7  -1   1    4.10    0.64
   7  -1   1    4.85    0.52
  -8   1  -1    0.49    0.34
  -8   1  -1   -0.05    0.37
  -8   1  -1    0.18    0.36
  -8   1  -1    0.02    0.32
   8  -1   1    0.24    0.35
   8  -1   1    0.40    0.32
   8  -1   1    0.14    0.41
   8  -1   1   -0.07    0.21
  -9   1  -1    0.46    0.57
  -9   1  -1    0.97    0.52
  -9   1  -1    0.68    0.51
   9  -1   1    1.20    0.30
   9  -1   1   -0.11    0.61
   9  -1   1    0.63    0.47
   9   0  -1    5.26    0.79
   9   0  -1    5.56    0.55
  -9   0   1    5.85    0.84
  -9   0   1    5.96    0.66
  -9   0   1    5.88    0.81
  -9   0   1    6.40    0.55
   8   0  -1   -0.12    0.29
   8   0  -1   -0.09    0.39
   8   0  -1   -0.11    0.21
   8   0  -1   -0.01    0.32
  -8   0   1    0.05    0.33
  -8   0   1    0.12    0.35
  -8   0   1    0.14    0.25
  -8   0   1   -0.01    0.22
   7   0  -1   34.72    2.13
   7   0  -1   30.17    2.11
   7   0  -1   32.20    2.11
   7   0  -1   30.04    2.10
   7   0  -1   27.71    2.10
  -7   0   1   30.21    2.16
  -7   0   1   29.34    2.06
  -7   0   1   32.71    2.10
  -7   0   1   30.29    2.11
   6   0  -1   71.69    4.92
   6   0  -1   74.38    4.92
   6   0  -1   72.94    4.92
   6   0  -1   76.05    4.91
  -6   0   1   70.73    4.76
  -6   0   1   67.34    4.74
  -6   0   1   70.32    4.75
  -6   0   1   75.30    4.72
   5   0  -1  129.53    8.66
   5   0  -1  129.19    8.66
   5   0  -1  127.77    8.66
   5   0  -1  135.15    8.66
  -5   0   1  126.29    8.02
  -5   0   1  116.72    8.01
  -5   0   1  118.58    8.03
   4   0  -1  294.73   19.96
   4   0  -1  307.77   19.96
  -4   0   1  270.23   19.02
  -4   0   1  303.13   18.99
   3   0  -1   83.19    5.19
   3   0  -1   80.23    5.20
   3   0  -1   68.43    5.19
   3   0  -1   80.94    5.19
  -3   0   1   76.26    5.16
  -3   0   1   75.74    5.15
  -3   0   1   80.67    5.15
  -3   0   1   77.91    5.16
   2   0  -1  818.90   54.23
  -2   0   1  770.80   51.04
   1   0  -1    0.02    0.03
   1   0  -1    0.04    0.02
  -1   0   1    0.05    0.02
  -1   0   1   -0.02    0.03
  -1   0   1   -0.03    0.02
  -1   0   1   -0.03    0.02
   0   0  -1   10.12    0.68
   0   0   1   13.55    0.91
   0   0   1   13.67    0.90
  -1   0  -1  446.77   27.90
  -1   0  -1  390.86   27.90
  -1   0  -1  426.27   27.90
   1   0   1  427.33   28.51
   1   0   1  433.81   28.52
  -2   0  -1    0.21    0.06
  -2   0  -1    0.20    0.03
  -2   0  -1    0.16    0.05
  -2   0  -1    0.17    0.05
  -2   0  -1    0.17    0.06
   2   0   1    0.26    0.07
   2   0   1    0.25    0.06
   2   0   1    0.22    0.05
  -3   0  -1   88.24    6.08
  -3   0  -1  102.77    6.07
  -3   0  -1   88.69    6.06
  -3   0  -1   88.49    6.07
  -3   0  -1   88.82    6.07
   3   0   1   79.62    5.51
   3   0   1   87.50    5.51
   3   0   1   92.91    5.51
   3   0   1   71.62    5.52
  -4   0  -1    2.27    0.18
  -4   0  -1    2.73    0.24
  -4   0  -1    2.17    0.20
  -4   0  -1    2.18    0.21
  -4   0  -1    2.32    0.28
  -4   0  -1    2.15    0.22
   4   0   1    2.02    0.22
   4   0   1    2.56    0.23
   4   0   1    2.39    0.23
   4   0   1    2.87    0.26
  -5   0  -1   16.33    1.13
  -5   0  -1   15.56    1.15
  -5   0  -1   15.84    1.12
  -5   0  -1   16.71    1.08
   5   0   1   16.73    1.19
   5   0   1   18.55    1.20
   5   0   1   16.45    1.18
  -6   0  -1    4.97    0.42
  -6   0  -1    5.85    0.44
  -6   0  -1    5.05    0.47
  -6   0  -1    5.25    0.43
  -6   0  -1    4.64    0.48
  -6   0  -1    4.48    0.63
  -6   0  -1    5.16    0.38
   6   0   1    5.85    0.45
   6   0   1    4.74    0.43
   6   0   1    4.99    0.54
   6   0   1    5.34    0.48
  -7   0  -1    0.22    0.24
  -7   0  -1    0.40    0.29
  -7   0  -1    0.21    0.13
  -7   0  -1    0.30    0.26
  -7   0  -1    0.15    0.28
   7   0   1    0.04    0.16
   7   0   1    0.10    0.30
   7   0   1   -0.05    0.25
   7   0   1    0.17    0.24
  -8   0  -1    0.66    0.39
  -8   0  -1    0.67    0.38
  -8   0  -1    0.44    0.40
  -8   0  -1    0.52    0.41
   8   0   1   -0.04    0.39
   8   0   1    0.63    0.24
   8   0   1    0.79    0.34
   8   0   1    0.47    0.57
  -9   0  -1    0.14    0.71
  -9   0  -1   -0.28    0.59
  -9   0  -1    0.00    0.61
   9   0   1   -0.26    0.29
   9   0   1    0.07    0.50
  10  -1  -1   14.11    1.10
  10  -1  -1   14.42    1.30
 -10   1   1   13.73    1.35
 -10   1   1   15.25    1.44
   9  -1  -1    7.41    0.60
   9  -1  -1    6.41    0.74
   9  -1  -1    5.47    0.85
  -9   1   1    7.48    0.83
  -9   1   1    6.57    0.87
  -9   1   1    7.84    0.69
   8  -1  -1   13.10    0.93
   8  -1  -1   12.05    0.97
   8  -1  -1   10.78    0.88
   8  -1  -1   12.53    0.95
  -8   1   1   12.26    0.90
  -8   1   1   13.51    0.98
  -8   1   1   11.95    0.98
  -8   1   1   11.64    0.85
   7  -1  -1    0.59    0.24
   7  -1  -1    0.74    0.16
   7  -1  -1    0.59    0.24
   7  -1  -1    0.95    0.21
   7  -1  -1    0.77    0.31
  -7   1   1    0.65    0.38
  -7   1   1    0.96    0.25
  -7   1   1    0.81    0.18
  -7   1   1    0.85    0.25
   6  -1  -1    2.42    0.26
   6  -1  -1    2.71    0.25
   6  -1  -1    1.72    0.25
  -6   1   1    1.99    0.30
  -6   1   1    2.11    0.29
  -6   1   1    2.06    0.28
  -6   1   1    1.98    0.21
   5  -1  -1   41.74    2.93
   5  -1  -1   45.96    2.92
   5  -1  -1   43.93    2.92
   5  -1  -1   43.04    2.92
  -5   1   1   42.11    2.91
  -5   1   1   43.51    2.88
  -5   1   1   44.16    2.91
   4  -1  -1   11.60    0.76
   4  -1  -1   10.12    0.78
   4  -1  -1   10.81    0.78
   4  -1  -1   11.25    0.77
   4  -1  -1   12.37    0.77
  -4   1   1   11.07    0.74
  -4   1   1   10.43    0.75
  -4   1   1   10.46    0.72
  -4   1   1   10.72    0.74
   3  -1  -1  100.91    6.90
   3  -1  -1  105.70    6.90
   3  -1  -1  100.07    6.90
   3  -1  -1  108.30    6.89
   3  -1  -1  104.84    6.91
  -3   1   1  108.35    6.94
  -3   1   1  101.73    6.93
  -3   1   1  102.21    6.93
  -3   1   1  105.29    6.92
   2  -1  -1    1.17    0.12
   2  -1  -1    1.14    0.09
   2  -1  -1    1.23    0.10
   2  -1  -1    1.06    0.10
   2  -1  -1    1.20    0.12
   2  -1  -1    1.46    0.11
  -2   1   1    1.31    0.10
  -2   1   1    1.11    0.12
  -2   1   1    1.17    0.12
   1  -1  -1   35.45    2.33
   1  -1  -1   33.27    2.32
   1  -1  -1   37.32    2.32
   1  -1  -1   33.84    2.33
  -1   1   1   34.80    2.36
  -1   1   1   33.86    2.36
  -1   1   1   37.40    2.35
  -1   1   1   35.62    2.35
   0  -1  -1  148.37   11.00
   0  -1  -1  184.01   11.01
   0   1   1  169.37   11.00
   0   1   1  174.03   11.00
   0   1   1  162.81   11.00
   0   1   1  158.18   11.00
  -1  -1  -1   44.12    2.74
  -1  -1  -1   42.10    2.75
  -1  -1  -1   40.65    2.74
  -1  -1  -1   42.73    2.75
  -1  -1  -1   38.82    2.74
  -1  -1  -1   39.42    2.74
   1   1   1   34.78    2.63
   1   1   1   43.42    2.63
   1   1   1   40.63    2.63
   1   1   1   35.86    2.63
   1   1   1   38.21    2.63
   1   1   1   44.72    2.63
  -2  -1  -1   14.76    1.02
  -2  -1  -1   16.14    1.03
  -2  -1  -1   16.04    1.02
  -2  -1  -1   13.01    1.03
  -2  -1  -1   15.89    1.02
  -2  -1  -1   14.71    1.02
  -2  -1  -1   15.65    1.02
   2   1   1   15.44    1.06
   2   1   1   16.98    1.07
   2   1   1   14.94    1.06
   2   1   1   16.03    1.06
  -3  -1  -1   15.71    1.17
  -3  -1  -1   17.85    1.13
  -3  -1  -1   14.71    1.13
  -3  -1  -1   14.77    1.13
  -3  -1  -1   18.98    1.13
  -3  -1  -1   18.49    1.13
   3   1   1   17.85    1.24
   3   1   1   18.55    1.24
   3   1   1   18.01    1.24
   3   1   1   19.33    1.25
  -4  -1  -1    1.28    0.13
  -4  -1  -1    0.61    0.18
  -4  -1  -1    0.84    0.12
  -4  -1  -1    1.03    0.15
  -4  -1  -1    1.07    0.12
  -4  -1  -1    0.93    0.14
   4   1   1    1.10    0.15
   4   1   1    1.02    0.13
   4   1   1    1.16    0.16
   4   1   1    0.85    0.13
  -5  -1  -1    3.48    0.31
  -5  -1  -1    3.37    0.33
  -5  -1  -1    3.60    0.34
  -5  -1  -1    3.21    0.32
  -5  -1  -1    3.56    0.45
  -5  -1  -1    3.29    0.29
  -5  -1  -1    3.20    0.29
   5   1   1    3.26    0.29
   5   1   1    2.71    0.29
   5   1   1    3.00    0.32
  -6  -1  -1    0.15    0.21
  -6  -1  -1    0.32    0.17
  -6  -1  -1    0.19    0.21
  -6  -1  -1    0.24    0.22
  -6  -1  -1    0.06    0.21
  -6  -1  -1   -0.06    0.37
   6   1   1    0.14    0.17
   6   1   1    0.07    0.19
   6   1   1    0.13    0.14
  -7  -1  -1    0.17    0.29
  -7  -1  -1    0.02    0.21
  -7  -1  -1   -0.04    0.30
  -7  -1  -1   -0.07    0.30
   7   1   1   -0.04    0.24
   7   1   1    0.05    0.30
   7   1   1    0.19    0.21
  -8  -1  -1    0.34    0.47
  -8  -1  -1    0.04    0.39
  -8  -1  -1    0.36    0.44
   8   1   1    0.38    0.26
  10  -2  -1    0.15    0.57
  10  -2  -1    0.21    0.31
  10  -2  -1   -0.59    0.68
 -10   2   1   -0.06    0.68
 -10   2   1   -0.29    0.49
   9  -2  -1    0.29    0.39
   9  -2  -1    0.10    0.23
   9  -2  -1   -0.02    0.44
   9  -2  -1    0.06    0.46
  -9   2   1   -0.24    0.47
  -9   2   1    0.13    0.32
  -9   2   1    0.14    0.40
   8  -2  -1   -0.05    0.17
   8  -2  -1   -0.03    0.30
   8  -2  -1    0.07    0.26
   8  -2  -1   -0.11    0.29
  -8   2   1   -0.19    0.22
  -8   2   1    0.10    0.33
  -8   2   1   -0.04    0.43
  -8   2   1   -0.14    0.30
   7  -2  -1    0.56    0.16
   7  -2  -1    0.44    0.19
   7  -2  -1    0.57    0.30
   7  -2  -1    0.35    0.22
   7  -2  -1    0.58    0.23
  -7   2   1    0.74    0.24
  -7   2   1    0.23    0.29
  -7   2   1    0.60    0.17
  -7   2   1    0.66    0.26
   6  -2  -1   -0.04    0.10
   6  -2  -1   -0.04    0.20
   6  -2  -1   -0.09    0.16
   6  -2  -1    0.02    0.10
   6  -2  -1    0.07    0.16
  -6   2   1   -0.05    0.18
  -6   2   1   -0.17    0.16
  -6   2   1    0.03    0.11
  -6   2   1   -0.03    0.17
   5  -2  -1    9.39    0.66
   5  -2  -1    8.89    0.67
   5  -2  -1    9.79    0.68
   5  -2  -1    9.89    0.70
   5  -2  -1   10.14    0.65
   5  -2  -1    8.06    0.66
  -5   2   1    9.91    0.68
  -5   2   1    9.52    0.65
  -5   2   1    9.20    0.68
  -5   2   1    8.99    0.69
   4  -2  -1    1.91    0.20
   4  -2  -1    2.27    0.18
   4  -2  -1    2.00    0.16
   4  -2  -1    1.90    0.19
   4  -2  -1    2.04    0.21
   4  -2  -1    1.78    0.22
  -4   2   1    1.85    0.18
  -4   2   1    2.01    0.16
  -4   2   1    1.58    0.21
  -4   2   1    2.07    0.21
   3  -2  -1   28.87    2.05
   3  -2  -1   30.25    2.07
   3  -2  -1   33.37    2.07
  -3   2   1   28.32    1.84
  -3   2   1   25.59    1.84
  -3   2   1   28.15    1.86
  -3   2   1   28.16    1.85
   2  -2  -1    3.59    0.27
   2  -2  -1    4.19    0.27
   2  -2  -1    3.59    0.28
   2  -2  -1    3.75    0.28
  -2   2   1    3.63    0.26
  -2   2   1    2.85    0.27
  -2   2   1    3.63    0.25
  -2   2   1    3.85    0.25
   1  -2  -1   80.15    5.73
   1  -2  -1   84.46    5.73
   1  -2  -1  100.43    5.73
   1  -2  -1   80.34    5.72
  -1   2   1  100.12    6.09
  -1   2   1   83.14    6.09
  -1   2   1   88.62    6.09
  -1   2   1   87.84    6.09
  -1   2   1   99.04    6.09
   0  -2  -1    3.35    0.26
   0  -2  -1    3.57    0.27
   0  -2  -1    3.45    0.25
   0  -2  -1    3.85    0.26
   0  -2  -1    3.76    0.26
   0  -2  -1    3.90    0.26
   0  -2  -1    3.63    0.27
   0   2   1    4.27    0.28
   0   2   1    3.75    0.27
   0   2   1    3.78    0.28
   0   2   1    3.93    0.28
   0   2   1    3.81    0.27
  -1  -2  -1   34.55    2.34
  -1  -2  -1   35.44    2.33
  -1  -2  -1   36.00    2.34
  -1  -2  -1   34.26    2.35
   1   2   1   38.66    2.52
   1   2   1   37.00    2.52
  -2  -2  -1    3.33    0.24
  -2  -2  -1    2.75    0.27
  -2  -2  -1    2.76    0.27
  -2  -2  -1    2.96    0.23
   2   2   1    2.91    0.24
   2   2   1    3.18    0.23
  -3  -2  -1   10.07    0.66
  -3  -2  -1    9.64    0.67
  -3  -2  -1    9.08    0.71
   3   2   1    8.55    0.61
  -4  -2  -1    0.20    0.24
  -4  -2  -1    0.33    0.13
  -4  -2  -1    0.08    0.12
   4   2   1    0.11    0.12
  -5  -2  -1    1.92    0.22
  -5  -2  -1    1.53    0.22
  -5  -2  -1    1.89    0.36
  -5  -2  -1    1.48    0.21
   5   2   1    1.66    0.20
  -6  -2  -1    0.31    0.23
  -6  -2  -1   -0.09    0.27
  -6  -2  -1    0.67    0.24
  -6  -2  -1    0.17    0.26
   6   2   1   -0.11    0.18
  -7  -2  -1    2.24    0.36
  -7  -2  -1    1.57    0.44
  -7  -2  -1    2.31    0.44
   7   2   1    1.66    0.28
  -8  -2  -1    0.29    0.73
   8   2   1   -0.03    0.30
  10  -3  -1    0.02    0.61
  10  -3  -1    0.08    0.53
 -10   3   1    1.17    0.60
 -10   3   1    1.37    0.76
   9  -3  -1    4.69    0.45
   9  -3  -1    3.76    0.54
   9  -3  -1    3.71    0.56
  -9   3   1    3.69    0.55
  -9   3   1    4.25    0.62
  -9   3   1    3.77    0.48
   8  -3  -1    1.50    0.30
   8  -3  -1    1.46    0.24
   8  -3  -1    1.46    0.35
   8  -3  -1    1.49    0.34
  -8   3   1    1.19    0.25
  -8   3   1    1.48    0.41
  -8   3   1    0.88    0.44
  -8   3   1    1.66    0.40
   7  -3  -1    0.44    0.31
   7  -3  -1    0.45    0.24
   7  -3  -1    0.43    0.14
   7  -3  -1    0.80    0.17
   7  -3  -1    0.61    0.24
   7  -3  -1    0.34    0.20
  -7   3   1    0.54    0.17
  -7   3   1    0.47    0.25
  -7   3   1    0.54    0.26
  -7   3   1    0.26    0.27
  -7   3   1    0.39    0.09
   6  -3  -1    0.24    0.17
   6  -3  -1    0.07    0.11
   6  -3  -1    0.28    0.22
   6  -3  -1    0.17    0.15
   6  -3  -1    0.25    0.17
   6  -3  -1    0.37    0.11
  -6   3   1    0.14    0.19
  -6   3   1    0.52    0.21
  -6   3   1    0.30    0.08
   5  -3  -1    0.06    0.13
   5  -3  -1    0.04    0.08
   5  -3  -1   -0.05    0.13
   5  -3  -1    0.05    0.10
   5  -3  -1   -0.07    0.16
   5  -3  -1    0.15    0.12
  -5   3   1   -0.01    0.10
  -5   3   1    0.07    0.06
  -5   3   1    0.07    0.09
  -5   3   1    0.01    0.14
  -5   3   1   -0.02    0.14
   4  -3  -1    0.86    0.14
   4  -3  -1    1.08    0.14
   4  -3  -1    0.83    0.16
   4  -3  -1    1.22    0.16
   4  -3  -1    1.10    0.12
  -4   3   1    1.31    0.11
  -4   3   1    1.19    0.14
  -4   3   1    0.82    0.15
  -4   3   1    1.31    0.19
  -4   3   1    0.95    0.12
   3  -3  -1   31.20    1.95
   3  -3  -1   25.60    1.95
   3  -3  -1   29.78    1.95
   3  -3  -1   28.12    1.96
   3  -3  -1   30.76    1.94
  -3   3   1   26.93    1.90
  -3   3   1   31.37    1.91
  -3   3   1   26.10    1.91
  -3   3   1   27.79    1.93
  -3   3   1   31.10    1.93
   2  -3  -1   81.04    5.25
   2  -3  -1   73.07    5.25
   2  -3  -1   82.82    5.25
  -2   3   1   81.58    4.91
  -2   3   1   64.31    4.92
  -2   3   1   76.23    4.92
  -2   3   1   73.70    4.92
   1  -3  -1   -0.03    0.04
   1  -3  -1   -0.02    0.05
   1  -3  -1    0.03    0.05
   1  -3  -1   -0.03    0.05
   1  -3  -1    0.01    0.05
   1  -3  -1    0.02    0.06
   1  -3  -1   -0.07    0.06
  -1   3   1   -0.07    0.05
  -1   3   1   -0.04    0.06
   0  -3  -1    5.35    0.37
   0  -3  -1    4.69    0.36
   0  -3  -1    4.67    0.38
   0  -3  -1    5.72    0.37
   0  -3  -1    5.23    0.37
   0  -3  -1    5.41    0.36
   0  -3  -1    5.04    0.37
   0   3   1    5.17    0.39
   0   3   1    6.48    0.39
   0   3   1    5.21    0.40
   0   3   1    5.33    0.39
  -1  -3  -1   43.99    2.95
  -1  -3  -1   44.23    2.96
  -1  -3  -1   42.52    2.94
  -1  -3  -1   46.09    2.95
   1   3   1   43.59    2.91
  -2  -3  -1    1.45    0.19
  -2  -3  -1    1.55    0.19
  -2  -3  -1    1.11    0.13
   2   3   1    1.04    0.13
   2   3   1    1.20    0.14
  -3  -3  -1   23.22    1.73
  -3  -3  -1   26.48    1.70
  -3  -3  -1   25.75    1.70
   3   3   1   26.54    1.79
  -4  -3  -1   26.48    1.82
  -4  -3  -1   27.82    1.88
  -4  -3  -1   26.05    1.81
   4   3   1   25.97    1.77
  -5  -3  -1   34.36    2.35
  -5  -3  -1   34.91    2.35
   5   3   1   32.77    2.23
  -6  -3  -1    1.79    0.40
  -6  -3  -1    1.35    0.39
  -6  -3  -1    2.57    0.39
   6   3   1    1.42    0.26
  -7  -3  -1    0.87    0.50
  -7  -3  -1    0.43    0.55
  -7  -3  -1    0.42    0.39
   7   3   1    0.27    0.29
  10  -4  -1    1.07    0.28
  10  -4  -1    0.06    0.62
  10  -4  -1    0.37    0.52
 -10   4   1    1.38    0.52
 -10   4   1    1.54    0.62
 -10   4   1    0.91    0.80
   9  -4  -1    0.13    0.37
   9  -4  -1    0.96    0.45
   9  -4  -1    0.57    0.46
   9  -4  -1    0.87    0.25
  -9   4   1    0.82    0.36
  -9   4   1    0.76    0.52
  -9   4   1    0.78    0.56
  -9   4   1    0.48    0.44
   8  -4  -1    4.94    0.63
   8  -4  -1    6.04    0.84
   8  -4  -1    6.88    0.54
   8  -4  -1    5.69    0.49
   8  -4  -1    5.25    0.63
   8  -4  -1    6.51    0.59
  -8   4   1    6.12    0.72
  -8   4   1    6.37    0.64
  -8   4   1    6.02    0.66
  -8   4   1    5.43    0.55
   7  -4  -1    1.67    0.29
   7  -4  -1    1.13    0.18
   7  -4  -1    1.51    0.22
   7  -4  -1    1.31    0.36
   7  -4  -1    1.62    0.29
  -7   4   1    1.69    0.28
  -7   4   1    2.12    0.34
  -7   4   1    1.62    0.18
  -7   4   1    1.53    0.23
  -7   4   1    1.32    0.31
   6  -4  -1   -0.01    0.24
   6  -4  -1   -0.03    0.18
   6  -4  -1    0.06    0.18
   6  -4  -1   -0.03    0.10
   6  -4  -1    0.16    0.13
   6  -4  -1    0.05    0.16
  -6   4   1   -0.05    0.14
  -6   4   1    0.12    0.22
  -6   4   1   -0.24    0.19
  -6   4   1    0.06    0.09
  -6   4   1   -0.07    0.14
   5  -4  -1    6.84    0.55
   5  -4  -1    7.06    0.51
   5  -4  -1    7.57    0.55
   5  -4  -1    6.97    0.58
   5  -4  -1    6.90    0.53
  -5   4   1    7.15    0.52
  -5   4   1    7.03    0.60
  -5   4   1    6.98    0.52
  -5   4   1    8.22    0.54
  -5   4   1    7.95    0.59
   4  -4  -1    0.04    0.11
   4  -4  -1    0.03    0.11
   4  -4  -1    0.06    0.08
   4  -4  -1   -0.08    0.14
   4  -4  -1   -0.08    0.11
  -4   4   1    0.01    0.13
  -4   4   1    0.02    0.10
  -4   4   1   -0.02    0.13
  -4   4   1    0.02    0.07
  -4   4   1   -0.03    0.05
   3  -4  -1   14.08    0.96
   3  -4  -1   12.95    0.94
   3  -4  -1   14.60    0.93
   3  -4  -1   12.61    0.93
   3  -4  -1   13.91    0.95
  -3   4   1   14.01    0.98
  -3   4   1   13.99    0.97
  -3   4   1   14.58    0.99
  -3   4   1   14.27    0.96
   2  -4  -1   58.09    3.82
   2  -4  -1   57.64    3.86
   2  -4  -1   55.93    3.82
   2  -4  -1   60.61    3.83
   2  -4  -1   54.63    3.82
  -2   4   1   56.36    3.67
  -2   4   1   57.60    3.66
  -2   4   1   51.01    3.67
   1  -4  -1   69.73    4.64
   1  -4  -1   64.96    4.63
   1  -4  -1   72.42    4.64
   1  -4  -1   69.32    4.63
   1  -4  -1   72.86    4.64
   1  -4  -1   65.02    4.64
   1  -4  -1   70.45    4.64
   1  -4  -1   72.90    4.63
  -1   4   1   73.29    4.76
  -1   4   1   70.02    4.75
  -1   4   1   71.12    4.76
   0  -4  -1    0.81    0.10
   0  -4  -1    0.48    0.10
   0  -4  -1    0.38    0.09
   0  -4  -1    0.55    0.09
   0  -4  -1    0.36    0.11
   0  -4  -1    0.54    0.08
   0  -4  -1    0.46    0.08
   0   4   1    0.52    0.09
   0   4   1    0.48    0.10
   0   4   1    0.46    0.10
  -1  -4  -1    1.16    0.18
  -1  -4  -1    1.25    0.17
  -1  -4  -1    1.59    0.18
  -1  -4  -1    1.50    0.18
   1   4   1    1.24    0.16
   1   4   1    1.43    0.18
  -2  -4  -1   -0.11    0.13
  -2  -4  -1    0.02    0.14
  -2  -4  -1    0.12    0.12
  -2  -4  -1    0.25    0.19
   2   4   1   -0.19    0.10
   2   4   1    0.11    0.11
  -3  -4  -1   -0.18    0.17
  -3  -4  -1    0.19    0.27
  -3  -4  -1   -0.01    0.15
  -3  -4  -1    0.06    0.20
   3   4   1    0.05    0.14
  -4  -4  -1    6.72    0.55
  -4  -4  -1    7.35    0.59
  -4  -4  -1    4.97    0.73
  -4  -4  -1    7.68    0.62
   4   4   1    6.43    0.52
  -5  -4  -1    5.24    0.62
  -5  -4  -1    5.49    0.55
  -5  -4  -1    5.67    0.64
   5   4   1    6.51    0.55
  -6  -4  -1    0.09    0.35
   6   4   1   -0.17    0.26
  10  -5  -1    0.57    0.26
  10  -5  -1    0.23    0.56
  10  -5  -1    1.38    0.75
  10  -5  -1    0.85    0.64
 -10   5   1    0.42    0.62
 -10   5   1    0.86    0.86
   9  -5  -1    0.96    0.42
   9  -5  -1    0.83    0.47
   9  -5  -1    0.23    0.48
   9  -5  -1    0.74    0.26
   9  -5  -1    0.85    0.26
  -9   5   1    0.60    0.40
  -9   5   1    0.65    0.61
  -9   5   1    0.51    0.46
  -9   5   1    0.64    0.47
   8  -5  -1   -0.03    0.19
   8  -5  -1   -0.23    0.30
   8  -5  -1    0.07    0.34
   8  -5  -1    0.01    0.19
   8  -5  -1    0.23    0.48
   8  -5  -1    0.17    0.34
  -8   5   1    0.12    0.30
  -8   5   1    0.26    0.14
  -8   5   1    0.18    0.43
  -8   5   1    0.23    0.36
  -8   5   1    0.10    0.28
   7  -5  -1    1.95    0.31
   7  -5  -1    2.84    0.29
   7  -5  -1    2.90    0.35
   7  -5  -1    2.12    0.43
   7  -5  -1    2.45    0.28
   7  -5  -1    2.31    0.34
  -7   5   1    3.03    0.39
  -7   5   1    2.71    0.24
  -7   5   1    2.25    0.33
  -7   5   1    2.31    0.47
  -7   5   1    1.67    0.40
   6  -5  -1    1.12    0.31
   6  -5  -1    2.06    0.26
   6  -5  -1    1.18    0.18
   6  -5  -1    1.66    0.26
   6  -5  -1    1.31    0.23
  -6   5   1    1.41    0.21
  -6   5   1    1.41    0.29
  -6   5   1    1.59    0.28
  -6   5   1    1.05    0.16
  -6   5   1    1.52    0.18
   5  -5  -1    0.90    0.14
   5  -5  -1    0.93    0.25
   5  -5  -1    0.92    0.20
   5  -5  -1    1.10    0.20
   5  -5  -1    1.17    0.18
  -5   5   1    1.09    0.18
  -5   5   1    0.83    0.13
  -5   5   1    1.02    0.24
  -5   5   1    1.20    0.23
   4  -5  -1    0.11    0.14
   4  -5  -1    0.05    0.14
   4  -5  -1    0.09    0.10
   4  -5  -1    0.11    0.17
   4  -5  -1    0.18    0.13
  -4   5   1    0.07    0.09
  -4   5   1    0.09    0.16
  -4   5   1    0.00    0.12
  -4   5   1    0.29    0.17
   3  -5  -1    0.01    0.11
   3  -5  -1    0.03    0.10
   3  -5  -1    0.14    0.12
   3  -5  -1   -0.03    0.14
   3  -5  -1   -0.05    0.11
   3  -5  -1    0.05    0.09
  -3   5   1   -0.02    0.09
  -3   5   1   -0.04    0.11
  -3   5   1    0.08    0.14
  -3   5   1   -0.10    0.14
   2  -5  -1    4.21    0.34
   2  -5  -1    4.37    0.36
   2  -5  -1    3.96    0.34
   2  -5  -1    4.11    0.34
   2  -5  -1    4.45    0.33
   2  -5  -1    4.28    0.34
  -2   5   1    4.23    0.36
  -2   5   1    4.43    0.33
  -2   5   1    4.19    0.32
  -2   5   1    3.84    0.34
   1  -5  -1   28.05    1.89
   1  -5  -1   28.51    1.89
   1  -5  -1   27.38    1.90
   1  -5  -1   29.11    1.89
   1  -5  -1   30.35    1.90
   1  -5  -1   25.51    1.88
  -1   5   1   28.56    2.01
  -1   5   1   30.74    2.02
  -1   5   1   30.44    2.01
   0  -5  -1    0.06    0.09
   0  -5  -1    0.21    0.14
   0  -5  -1   -0.04    0.13
   0  -5  -1   -0.07    0.10
   0  -5  -1    0.01    0.11
   0  -5  -1   -0.06    0.10
   0  -5  -1   -0.03    0.10
   0   5   1    0.03    0.08
  -1  -5  -1    7.09    0.50
  -1  -5  -1    6.42    0.54
  -1  -5  -1    5.52    0.64
   1   5   1    6.08    0.46
  -2  -5  -1    0.25    0.22
  -2  -5  -1    0.13    0.31
  -2  -5  -1    0.04    0.16
  -2  -5  -1    0.13    0.19
   2   5   1    0.01    0.15
   2   5   1    0.02    0.13
  -3  -5  -1    0.33    0.20
  -3  -5  -1    0.50    0.35
  -3  -5  -1    0.47    0.29
  -3  -5  -1    0.11    0.37
   3   5   1    0.43    0.18
  -4  -5  -1    0.24    0.25
  -4  -5  -1   -0.09    0.46
   4   5   1    0.26    0.21
  -5  -5  -1    4.36    0.57
   5   5   1    4.51    0.51
  10  -6  -1    0.99    0.28
  10  -6  -1   -0.06    0.71
  10  -6  -1    1.46    0.37
  10  -6  -1    0.11    0.63
  10  -6  -1    1.00    0.68
 -10   6   1    0.63    0.60
 -10   6   1    0.88    0.69
 -10   6   1    1.49    1.37
   9  -6  -1    9.08    1.02
   9  -6  -1    8.12    0.82
   9  -6  -1   10.65    0.99
   9  -6  -1   10.36    0.95
   9  -6  -1    8.44    0.72
  -9   6   1    9.01    1.22
  -9   6   1    9.80    0.84
  -9   6   1    9.67    1.03
   8  -6  -1    6.99    0.72
   8  -6  -1    8.51    0.77
   8  -6  -1    6.70    0.75
   8  -6  -1    7.28    0.96
   8  -6  -1    6.38    0.58
   8  -6  -1    7.18    0.57
  -8   6   1    7.54    0.59
  -8   6   1    8.33    1.10
  -8   6   1    6.46    0.78
  -8   6   1    6.04    0.69
   7  -6  -1  116.45    7.34
   7  -6  -1  107.99    7.32
   7  -6  -1  103.94    7.30
   7  -6  -1  111.41    7.35
   7  -6  -1  112.69    7.37
   7  -6  -1  106.04    7.31
  -7   6   1  100.64    7.06
  -7   6   1  106.32    7.16
  -7   6   1  109.21    6.98
  -7   6   1  103.67    7.05
   6  -6  -1    2.79    0.33
   6  -6  -1    2.73    0.38
   6  -6  -1    2.09    0.30
   6  -6  -1    2.91    0.29
   6  -6  -1    1.65    0.39
  -6   6   1    2.33    0.29
  -6   6   1    2.27    0.35
  -6   6   1    1.92    0.36
  -6   6   1    1.99    0.25
   5  -6  -1   51.35    3.40
   5  -6  -1   54.57    3.44
   5  -6  -1   53.02    3.39
   5  -6  -1   49.86    3.41
   5  -6  -1   44.32    3.41
  -5   6   1   50.09    3.39
  -5   6   1   50.27    3.38
  -5   6   1   47.49    3.34
  -5   6   1   52.24    3.36
   4  -6  -1   13.11    1.02
   4  -6  -1   16.15    1.04
   4  -6  -1   13.72    1.06
   4  -6  -1   13.58    1.01
   4  -6  -1   16.41    1.04
  -4   6   1   13.50    0.87
  -4   6   1   12.14    0.89
  -4   6   1   11.53    0.92
  -4   6   1   12.56    0.93
   3  -6  -1    3.97    0.35
   3  -6  -1    4.07    0.37
   3  -6  -1    4.15    0.41
   3  -6  -1    4.17    0.34
   3  -6  -1    3.48    0.35
   3  -6  -1    3.70    0.36
  -3   6   1    4.00    0.39
  -3   6   1    3.46    0.32
  -3   6   1    3.87    0.39
  -3   6   1    3.64    0.36
   2  -6  -1    0.11    0.14
   2  -6  -1    0.15    0.16
   2  -6  -1   -0.03    0.13
   2  -6  -1    0.10    0.13
   2  -6  -1   -0.06    0.14
   2  -6  -1    0.22    0.14
  -2   6   1   -0.05    0.17
  -2   6   1   -0.02    0.16
  -2   6   1    0.24    0.11
  -2   6   1   -0.06    0.17
   1  -6  -1   57.09    3.91
   1  -6  -1   58.25    3.90
   1  -6  -1   57.67    3.91
   1  -6  -1   60.53    3.89
   1  -6  -1   58.29    3.89
  -1   6   1   53.64    3.95
  -1   6   1   64.88    3.95
  -1   6   1   58.77    3.94
   0  -6  -1   12.37    0.91
   0  -6  -1   11.30    0.87
   0  -6  -1   13.32    0.87
   0  -6  -1   12.73    0.90
   0  -6  -1   12.65    0.89
   0   6   1   11.74    0.83
  -1  -6  -1   13.94    0.93
  -1  -6  -1   10.70    0.93
  -1  -6  -1   12.53    0.89
   1   6   1   10.35    0.75
  -2  -6  -1    1.57    0.26
   2   6   1    2.25    0.26
  -3  -6  -1    2.37    0.34
  -4  -6  -1    5.90    0.65
   4   6   1    5.00    0.54
  10  -7  -1    4.15    0.84
  10  -7  -1    5.11    0.58
  10  -7  -1    6.45    0.94
  10  -7  -1    7.19    0.89
  10  -7  -1    6.05    0.70
 -10   7   1    7.28    0.87
 -10   7   1    8.28    1.22
   9  -7  -1    4.56    0.63
   9  -7  -1    2.84    0.36
   9  -7  -1    3.23    0.62
   9  -7  -1    4.74    0.51
   9  -7  -1    4.07    0.66
  -9   7   1    3.89    0.68
  -9   7   1    3.13    0.86
  -9   7   1    3.23    0.48
   8  -7  -1    9.78    1.19
   8  -7  -1   10.32    0.98
   8  -7  -1   11.61    0.97
   8  -7  -1   11.23    0.83
   8  -7  -1   10.29    0.80
  -8   7   1    9.20    1.00
  -8   7   1   10.87    1.13
   7  -7  -1    1.69    0.48
   7  -7  -1    1.94    0.27
   7  -7  -1    2.11    0.40
   7  -7  -1    2.46    0.39
  -7   7   1    1.02    0.42
  -7   7   1    1.69    0.39
  -7   7   1    2.32    0.52
   6  -7  -1   16.15    1.27
   6  -7  -1   17.42    1.25
   6  -7  -1   17.94    1.34
   6  -7  -1   17.65    1.27
   6  -7  -1   17.19    1.21
  -6   7   1   16.21    1.23
  -6   7   1   16.38    1.28
  -6   7   1   18.09    1.31
   5  -7  -1    2.71    0.33
   5  -7  -1    2.11    0.32
   5  -7  -1    2.19    0.26
   5  -7  -1    3.06    0.38
   5  -7  -1    2.91    0.41
  -5   7   1    3.13    0.45
  -5   7   1    2.48    0.39
  -5   7   1    2.69    0.34
   4  -7  -1   11.72    0.89
   4  -7  -1    9.89    0.83
   4  -7  -1   11.42    0.81
   4  -7  -1   11.53    0.83
   4  -7  -1   11.36    0.84
  -4   7   1   10.35    0.85
  -4   7   1   11.00    0.81
  -4   7   1   10.72    0.97
   3  -7  -1    0.47    0.15
   3  -7  -1    0.25    0.18
   3  -7  -1    0.12    0.19
   3  -7  -1    0.32    0.24
   3  -7  -1    0.07    0.21
   3  -7  -1    0.21    0.20
  -3   7   1    0.19    0.12
  -3   7   1   -0.06    0.26
  -3   7   1    0.01    0.23
   2  -7  -1    6.58    0.56
   2  -7  -1    6.91    0.53
   2  -7  -1    4.85    0.51
   2  -7  -1    6.86    0.51
   2  -7  -1    6.58    0.56
   2  -7  -1    6.35    0.52
  -2   7   1    5.97    0.56
  -2   7   1    6.06    0.47
  -2   7   1    5.97    0.55
   1  -7  -1    0.30    0.18
   1  -7  -1    0.30    0.16
   1  -7  -1    0.44    0.18
   1  -7  -1    0.30    0.19
   1  -7  -1    0.23    0.22
   1  -7  -1    0.60    0.22
  -1   7   1    0.31    0.15
  -1   7   1    0.30    0.23
  -1   7   1    0.41    0.26
   0  -7  -1    0.39    0.26
   0  -7  -1    0.41    0.21
   0  -7  -1    0.47    0.18
   0   7   1    0.05    0.16
  -1  -7  -1   -0.08    0.40
  -1  -7  -1    0.25    0.35
   1   7   1    0.02    0.20
  -2  -7  -1   -0.09    0.29
   2   7   1   -0.04    0.24
  -3  -7  -1   -0.02    0.37
  10  -8  -1    0.25    1.32
  10  -8  -1    1.13    0.83
  10  -8  -1    0.55    0.30
  10  -8  -1    0.44    0.44
  10  -8  -1    0.42    0.81
 -10   8   1    0.80    0.88
   9  -8  -1    0.12    0.69
   9  -8  -1    0.15    0.61
   9  -8  -1    0.07    0.34
   9  -8  -1    0.39    0.59
   9  -8  -1    0.24    0.23
  -9   8   1    0.27    0.68
   8  -8  -1    2.40    0.53
   8  -8  -1    2.70    0.59
   8  -8  -1    1.99    0.80
   8  -8  -1    3.11    0.37
   8  -8  -1    2.04    0.52
   8  -8  -1    2.26    0.30
  -8   8   1    3.08    0.64
   7  -8  -1    1.01    0.27
   7  -8  -1    0.86    0.61
   7  -8  -1    0.13    0.39
   7  -8  -1    1.27    0.44
   7  -8  -1    0.62    0.41
  -7   8   1    0.97    0.49
   6  -8  -1    1.96    0.28
   6  -8  -1    1.64    0.39
   6  -8  -1    2.73    0.63
   6  -8  -1    2.35    0.53
   6  -8  -1    1.79    0.37
  -6   8   1    1.51    0.45
   5  -8  -1    0.43    0.22
   5  -8  -1    0.34    0.45
   5  -8  -1    0.45    0.30
   5  -8  -1    0.38    0.41
   5  -8  -1    0.18    0.30
  -5   8   1    0.58    0.37
   4  -8  -1    0.07    0.26
   4  -8  -1    0.21    0.26
   4  -8  -1    0.28    0.35
   4  -8  -1    0.55    0.27
   4  -8  -1    0.33    0.20
  -4   8   1    0.14    0.33
  -4   8   1    0.00    0.16
   3  -8  -1    4.13    0.59
   3  -8  -1    4.22    0.49
   3  -8  -1    4.90    0.45
   3  -8  -1    4.17    0.57
   3  -8  -1    5.50    0.51
  -3   8   1    3.83    0.39
  -3   8   1    4.27    0.55
   2  -8  -1    0.43    0.30
   2  -8  -1    0.39    0.22
   2  -8  -1    0.28    0.26
   2  -8  -1    0.11    0.22
   2  -8  -1    0.28    0.24
  -2   8   1    0.27    0.18
  -2   8   1    0.29    0.32
   1  -8  -1    6.56    0.60
   1  -8  -1    6.31    0.60
   1  -8  -1    6.73    0.63
   1  -8  -1    6.70    0.57
   1  -8  -1    8.01    0.60
  -1   8   1    5.76    0.51
   0  -8  -1    0.57    0.29
   0   8   1    1.48    0.26
  -1  -8  -1    3.79    0.47
  -1  -8  -1    4.85    0.63
   1   8   1    3.50    0.39
  -2  -8  -1   -0.40    0.39
   2   8   1   -0.18    0.33
   9  -9  -1    3.90    0.50
   9  -9  -1    3.77    0.75
   9  -9  -1    1.55    0.97
   9  -9  -1    2.18    0.89
   9  -9  -1    2.29    0.36
  -9   9   1    1.58    0.88
   8  -9  -1    0.01    0.58
   8  -9  -1   -0.29    0.66
   8  -9  -1    0.11    0.96
   8  -9  -1    0.08    0.33
   8  -9  -1   -0.28    0.53
  -8   9   1    0.13    0.70
   7  -9  -1    4.65    0.52
   7  -9  -1    3.33    0.83
   7  -9  -1    3.22    0.61
   7  -9  -1    2.75    0.56
   7  -9  -1    2.84    0.54
  -7   9   1    4.03    0.72
   6  -9  -1   -0.07    0.41
   6  -9  -1    0.22    0.44
   6  -9  -1    0.41    0.62
   6  -9  -1   -0.16    0.27
   6  -9  -1   -0.17    0.39
  -6   9   1    0.05    0.24
  -6   9   1    0.00    0.53
   5  -9  -1    9.02    0.73
   5  -9  -1    8.91    0.80
   5  -9  -1    8.84    1.00
   5  -9  -1    7.78    0.83
  -5   9   1    7.52    0.67
  -5   9   1    9.32    0.92
   4  -9  -1    4.63    0.62
   4  -9  -1    3.71    0.55
   4  -9  -1    4.30    0.58
   4  -9  -1    3.17    0.57
   4  -9  -1    5.42    0.50
  -4   9   1    3.60    0.43
   3  -9  -1   -0.09    0.25
   3  -9  -1    0.10    0.31
   3  -9  -1    0.06    0.41
   3  -9  -1    0.17    0.31
   3  -9  -1    0.42    0.36
  -3   9   1    0.12    0.23
  -3   9   1   -0.18    0.43
   2  -9  -1    0.18    0.29
   2  -9  -1   -0.05    0.30
   2  -9  -1    0.15    0.35
   2  -9  -1   -0.02    0.40
   2  -9  -1    0.26    0.30
  -2   9   1    0.40    0.25
  -2   9   1    0.38    0.43
   1  -9  -1    7.53    0.70
   1  -9  -1    8.64    0.74
   1  -9  -1    5.58    0.66
  -1   9   1    6.05    0.59
   0  -9  -1    2.76    0.46
   0   9   1    1.63    0.36
  -1  -9  -1    4.21    0.58
   1   9   1    6.31    0.78
   8 -10  -1    5.51    0.79
   8 -10  -1    4.96    0.96
   8 -10  -1    3.99    0.57
  -8  10   1    5.50    1.05
   7 -10  -1    1.07    0.41
   7 -10  -1    1.56    0.58
   7 -10  -1    0.90    0.71
   7 -10  -1    0.70    1.01
  -7  10   1    0.69    0.42
  -7  10   1    1.10    0.81
   6 -10  -1    3.66    0.61
   6 -10  -1    3.09    1.45
   6 -10  -1    4.77    0.59
   6 -10  -1    4.72    0.68
  -6  10   1    3.71    0.41
  -6  10   1    0.21    0.72
   5 -10  -1    9.69    1.20
   5 -10  -1    8.72    0.81
   5 -10  -1    8.22    0.99
   4 -10  -1    1.24    0.53
   4 -10  -1   -0.13    1.05
   4 -10  -1    0.70    0.35
   4 -10  -1    0.58    0.41
  -4  10   1   -0.14    0.61
  -4  10   1    0.15    0.27
   3 -10  -1    9.58    1.10
   3 -10  -1    8.68    0.94
   3 -10  -1   11.82    0.91
   3 -10  -1   11.89    1.02
  -3  10   1    9.29    0.81
   2 -10  -1    0.84    0.49
   2 -10  -1    1.90    0.43
   2 -10  -1    1.03    0.43
   2 -10  -1    1.00    0.86
  -2  10   1    0.56    0.35
   3 -11   2    0.34    0.48
   3 -11   2   -0.02    0.43
  -4  11  -2    1.07    0.38
   4 -11   2    0.12    0.65
   4 -11   2    0.83    0.43
   4 -11   2    0.76    0.48
  -5  11  -2    0.42    0.37
   5 -11   2    0.56    0.77
   5 -11   2    0.33    0.38
   5 -11   2    0.38    0.53
   0  10  -2    1.22    0.38
   0 -10   2    1.31    0.46
  -1  10  -2   -0.09    0.31
   1 -10   2    0.13    0.37
   1 -10   2   -0.06    0.36
   1 -10   2    0.05    0.51
  -2  10  -2    0.22    0.29
   2 -10   2    0.42    0.51
   2 -10   2    0.84    0.35
   2 -10   2    0.15    0.43
   2 -10   2    0.22    0.36
  -3  10  -2    2.34    0.32
  -3  10  -2    0.18    0.55
   3 -10   2    3.26    0.57
   3 -10   2    3.19    0.51
   3 -10   2    1.90    0.42
   3 -10   2    3.31    0.41
  -4  10  -2   -0.16    0.25
   4 -10   2   -0.15    0.30
   4 -10   2    0.14    0.48
   4 -10   2    0.18    0.37
   4 -10   2   -0.20    0.57
  -5  10  -2    0.15    0.59
  -5  10  -2    1.41    0.29
   5 -10   2    1.44    0.58
   5 -10   2    2.55    0.55
   5 -10   2    1.74    0.46
   5 -10   2    1.59    0.74
   5 -10   2    2.20    0.37
  -6  10  -2    1.91    0.35
  -6  10  -2    1.83    0.73
   6 -10   2    1.81    0.36
   6 -10   2    2.18    0.58
   6 -10   2    1.96    0.52
   6 -10   2    2.58    0.90
   6 -10   2    1.91    0.60
  -7  10  -2    7.68    0.74
  -7  10  -2    6.99    1.03
   7 -10   2    6.87    0.65
   7 -10   2    8.52    1.00
   7 -10   2    7.54    0.93
   7 -10   2    6.79    0.75
   7 -10   2    7.66    1.25
   7 -10   2    8.05    0.90
  -8  10  -2    0.44    0.94
  -8  10  -2    0.02    0.44
   8 -10   2    0.26    0.40
   8 -10   2   -0.02    0.88
   8 -10   2   -0.05    0.28
   8 -10   2    0.04    0.68
  -2  -9   2    0.02    0.43
   1   9  -2   -0.25    0.30
  -1  -9   2   -0.04    0.35
   0   9  -2    1.82    0.31
   0  -9   2    2.82    0.38
  -1   9  -2    8.97    0.71
   1  -9   2   11.67    0.95
   1  -9   2   11.07    0.88
  -2   9  -2    6.16    0.70
  -2   9  -2    5.46    0.52
   2  -9   2    5.37    0.53
   2  -9   2    5.31    0.66
   2  -9   2    4.40    0.54
   2  -9   2    5.83    0.54
   2  -9   2    5.49    0.59
  -3   9  -2    0.87    0.40
  -3   9  -2    1.05    0.22
   3  -9   2    1.21    0.42
   3  -9   2    1.86    0.28
   3  -9   2    0.94    0.37
   3  -9   2    0.95    0.36
   3  -9   2    1.66    0.32
  -4   9  -2    0.22    0.20
  -4   9  -2    0.40    0.40
   4  -9   2    0.01    0.32
   4  -9   2    0.35    0.31
   4  -9   2    0.14    0.34
   4  -9   2    0.13    0.22
   4  -9   2   -0.01    0.45
  -5   9  -2    2.55    0.53
  -5   9  -2    2.65    0.31
   5  -9   2    2.51    0.40
   5  -9   2    2.71    0.44
   5  -9   2    2.50    0.42
   5  -9   2    2.12    0.32
   5  -9   2    2.60    0.60
   5  -9   2    2.69    0.42
  -6   9  -2    4.76    0.48
  -6   9  -2    4.28    0.67
   6  -9   2    4.47    0.62
   6  -9   2    5.90    0.73
   6  -9   2    4.81    0.70
   6  -9   2    5.95    0.49
   6  -9   2    4.85    0.53
   6  -9   2    6.11    0.81
  -7   9  -2   24.67    1.88
  -7   9  -2   22.35    1.64
   7  -9   2   25.30    1.65
   7  -9   2   21.12    1.78
   7  -9   2   23.19    1.83
   7  -9   2   26.73    1.80
   7  -9   2   19.62    2.06
   7  -9   2   25.01    1.68
  -8   9  -2    1.28    0.74
   8  -9   2    2.16    0.32
   8  -9   2    1.49    0.39
   8  -9   2    2.29    0.65
   8  -9   2    2.31    0.63
   8  -9   2    1.67    1.07
  -9   9  -2   -0.37    0.86
   9  -9   2   -0.58    0.80
   9  -9   2    0.06    0.42
   9  -9   2   -0.07    0.90
   9  -9   2   -0.04    0.28
   9  -9   2    0.46    0.74
  -3  -8   2    0.19    0.38
   2   8  -2    0.06    0.26
  -2  -8   2    0.16    0.30
   1   8  -2    0.12    0.23
  -1  -8   2    0.01    0.26
   0   8  -2    0.02    0.19
   0  -8   2    0.02    0.21
  -1   8  -2    0.11    0.14
  -1   8  -2    0.23    0.31
  -1   8  -2    0.24    0.23
  -1   8  -2    0.05    0.27
   1  -8   2   -0.05    0.19
   1  -8   2    0.10    0.22
   1  -8   2    0.08    0.23
   1  -8   2    0.18    0.26
   1  -8   2    0.20    0.22
  -2   8  -2    1.70    0.24
  -2   8  -2    1.87    0.34
  -2   8  -2    1.94    0.37
  -2   8  -2    1.35    0.34
  -2   8  -2    2.58    0.30
   2  -8   2    1.70    0.29
   2  -8   2    1.76    0.32
   2  -8   2    2.56    0.26
   2  -8   2    1.34    0.23
   2  -8   2    1.85    0.29
   2  -8   2    1.68    0.31
  -3   8  -2    0.88    0.17
  -3   8  -2    0.85    0.37
  -3   8  -2    0.59    0.29
  -3   8  -2    0.91    0.17
   3  -8   2    0.88    0.27
   3  -8   2    0.81    0.32
   3  -8   2    0.98    0.28
   3  -8   2    1.29    0.21
   3  -8   2    0.39    0.23
  -4   8  -2    1.75    0.31
  -4   8  -2    2.60    0.52
  -4   8  -2    2.65    0.31
  -4   8  -2    3.33    0.41
   4  -8   2    3.24    0.42
   4  -8   2    2.41    0.27
   4  -8   2    1.72    0.32
   4  -8   2    2.85    0.32
  -5   8  -2    0.31    0.37
  -5   8  -2    0.46    0.28
  -5   8  -2    0.13    0.17
   5  -8   2    0.30    0.30
   5  -8   2    0.43    0.24
   5  -8   2    0.25    0.28
   5  -8   2    0.35    0.21
  -6   8  -2    4.94    0.61
  -6   8  -2    4.45    0.59
  -6   8  -2    4.60    0.48
   6  -8   2    4.66    0.65
   6  -8   2    5.63    0.86
   6  -8   2    5.50    0.61
   6  -8   2    4.85    0.44
   6  -8   2    4.49    0.48
  -7   8  -2   -0.06    0.41
  -7   8  -2    0.14    0.49
  -7   8  -2   -0.07    0.24
   7  -8   2    0.08    0.24
   7  -8   2    0.15    0.67
   7  -8   2   -0.11    0.39
   7  -8   2   -0.11    0.18
   7  -8   2    0.16    0.44
  -8   8  -2    0.55    0.60
  -8   8  -2    1.03    0.38
   8  -8   2    1.18    0.58
   8  -8   2    1.44    0.26
   8  -8   2    1.57    0.83
   8  -8   2    1.07    0.32
  -9   8  -2    0.60    0.74
  -9   8  -2    0.92    0.55
   9  -8   2    1.12    0.29
   9  -8   2    1.35    0.77
   9  -8   2    1.71    0.68
   9  -8   2    0.93    0.69
   9  -8   2    1.77    0.41
  -4  -7   2    0.03    0.34
  -3  -7   2   15.75    1.14
   2   7  -2    7.58    0.61
  -2  -7   2    8.84    0.70
   1   7  -2    0.98    0.27
  -1  -7   2    1.02    0.21
   0   7  -2   25.04    1.67
   0   7  -2   24.05    1.69
   0  -7   2   27.85    1.78
   0  -7   2   25.68    1.81
   0  -7   2   26.63    1.79
   0  -7   2   24.69    1.79
  -1   7  -2   36.60    2.42
  -1   7  -2   38.60    2.42
  -1   7  -2   32.10    2.41
  -1   7  -2   34.00    2.40
  -1   7  -2   37.26    2.41
   1  -7   2   43.00    2.76
   1  -7   2   40.54    2.76
   1  -7   2   39.62    2.78
   1  -7   2   45.56    2.77
   1  -7   2   36.92    2.75
  -2   7  -2   76.65    4.88
  -2   7  -2   71.92    4.89
  -2   7  -2   71.18    4.89
   2  -7   2   73.70    4.94
   2  -7   2   74.82    4.94
   2  -7   2   73.62    4.95
   2  -7   2   76.46    4.96
   2  -7   2   71.65    4.94
  -3   7  -2   37.61    2.40
  -3   7  -2   34.35    2.41
  -3   7  -2   31.25    2.44
  -3   7  -2   40.26    2.43
  -3   7  -2   35.93    2.42
   3  -7   2   36.99    2.52
   3  -7   2   37.91    2.54
   3  -7   2   35.51    2.52
   3  -7   2   39.39    2.54
  -4   7  -2   18.24    1.25
  -4   7  -2   18.40    1.32
  -4   7  -2   18.95    1.33
  -4   7  -2   18.71    1.28
  -4   7  -2   17.01    1.23
   4  -7   2   17.97    1.23
   4  -7   2   15.77    1.20
   4  -7   2   16.92    1.20
   4  -7   2   18.48    1.24
  -5   7  -2   12.64    0.96
  -5   7  -2   11.50    0.96
  -5   7  -2   13.23    1.02
  -5   7  -2   14.63    1.03
   5  -7   2   13.77    0.97
   5  -7   2   11.44    0.90
   5  -7   2   13.70    1.04
   5  -7   2   12.59    0.96
   5  -7   2   12.45    0.90
  -6   7  -2    0.94    0.22
  -6   7  -2    0.70    0.30
  -6   7  -2    0.76    0.30
  -6   7  -2    0.68    0.63
  -6   7  -2    0.90    0.37
   6  -7   2    0.57    0.16
   6  -7   2    0.79    0.46
   6  -7   2    0.48    0.31
   6  -7   2    0.88    0.19
   6  -7   2    0.64    0.29
  -7   7  -2    0.72    0.42
  -7   7  -2    0.75    0.37
  -7   7  -2    0.79    0.31
  -7   7  -2    0.73    0.53
   7  -7   2    0.51    0.36
   7  -7   2    0.65    0.23
   7  -7   2    0.67    0.19
   7  -7   2    0.89    0.39
   7  -7   2    1.15    0.58
  -8   7  -2    5.57    0.84
  -8   7  -2    4.36    0.60
  -8   7  -2    5.07    0.66
  -8   7  -2    4.48    0.79
   8  -7   2    4.16    0.50
   8  -7   2    5.52    0.63
   8  -7   2    4.15    0.59
   8  -7   2    4.68    0.45
  -9   7  -2    0.42    0.93
  -9   7  -2    0.25    0.64
  -9   7  -2    0.24    0.60
   9  -7   2    0.41    0.26
   9  -7   2    0.54    0.35
   9  -7   2    0.34    0.60
   9  -7   2   -0.09    0.66
 -10   7  -2    0.40    0.87
  10  -7   2   -0.04    0.30
  10  -7   2   -0.34    0.83
  10  -7   2    0.54    0.44
  10  -7   2    0.41    0.84
   5   6  -2    8.57    0.73
  -5  -6   2    7.26    0.69
   4   6  -2   23.23    1.61
  -4  -6   2   25.78    1.78
  -3  -6   2   15.76    1.06
  -3  -6   2   13.99    1.18
   2   6  -2   14.85    1.01
   2   6  -2   12.25    0.95
  -2  -6   2   19.45    1.18
  -2  -6   2   15.89    1.22
  -2  -6   2   15.28    1.20
  -2  -6   2   16.63    1.23
   1   6  -2    1.38    0.19
   1   6  -2    1.70    0.24
  -1  -6   2    1.07    0.21
  -1  -6   2    1.02    0.23
  -1  -6   2    1.88    0.23
   0   6  -2    1.60    0.24
   0   6  -2    1.59    0.22
   0   6  -2    1.40    0.17
   0  -6   2    1.11    0.16
   0  -6   2    1.22    0.18
   0  -6   2    1.08    0.19
   0  -6   2    1.44    0.20
   0  -6   2    1.29    0.16
  -1   6  -2    9.70    0.71
  -1   6  -2   10.32    0.71
  -1   6  -2    9.17    0.72
  -1   6  -2   10.39    0.70
  -1   6  -2    8.85    0.71
  -1   6  -2   10.05    0.70
   1  -6   2   10.13    0.69
   1  -6   2    9.48    0.67
   1  -6   2    8.22    0.66
   1  -6   2    9.73    0.69
  -2   6  -2    1.75    0.25
  -2   6  -2    1.10    0.14
  -2   6  -2    1.13    0.18
  -2   6  -2    1.25    0.14
  -2   6  -2    1.00    0.16
   2  -6   2    1.19    0.20
   2  -6   2    0.71    0.14
   2  -6   2    1.50    0.22
   2  -6   2    0.98    0.17
  -3   6  -2    6.33    0.51
  -3   6  -2    7.02    0.46
  -3   6  -2    5.96    0.50
  -3   6  -2    6.90    0.48
  -3   6  -2    6.19    0.54
  -3   6  -2    6.03    0.54
   3  -6   2    6.79    0.54
   3  -6   2    7.12    0.58
   3  -6   2    7.09    0.51
   3  -6   2    6.76    0.51
   3  -6   2    6.38    0.53
  -4   6  -2    0.33    0.23
  -4   6  -2   -0.05    0.17
  -4   6  -2    0.03    0.16
  -4   6  -2    0.12    0.21
   4  -6   2    0.04    0.12
   4  -6   2    0.04    0.23
   4  -6   2    0.16    0.17
   4  -6   2    0.17    0.17
   4  -6   2    0.08    0.10
  -5   6  -2   -0.07    0.27
  -5   6  -2   -0.13    0.19
  -5   6  -2    0.05    0.18
   5  -6   2   -0.06    0.12
   5  -6   2   -0.21    0.12
   5  -6   2    0.03    0.20
   5  -6   2    0.18    0.11
   5  -6   2   -0.02    0.32
   5  -6   2    0.11    0.21
  -6   6  -2    2.05    0.32
  -6   6  -2    2.86    0.39
  -6   6  -2    2.00    0.37
  -6   6  -2    2.36    0.41
   6  -6   2    2.50    0.36
   6  -6   2    2.39    0.30
   6  -6   2    3.24    0.44
   6  -6   2    2.78    0.46
   6  -6   2    3.08    0.29
  -7   6  -2    1.62    0.34
  -7   6  -2    0.86    0.32
  -7   6  -2    0.83    0.46
  -7   6  -2    0.57    0.38
  -7   6  -2    0.65    0.30
   7  -6   2    1.02    0.21
   7  -6   2    1.32    0.35
   7  -6   2    1.44    0.36
   7  -6   2    0.85    0.18
  -8   6  -2    0.80    0.42
  -8   6  -2    0.25    0.45
  -8   6  -2    0.75    0.60
  -8   6  -2    0.35    0.59
   8  -6   2    0.75    0.42
   8  -6   2    0.47    0.25
   8  -6   2    0.39    0.43
   8  -6   2    0.62    0.21
  -9   6  -2    0.78    0.60
  -9   6  -2    1.18    0.66
  -9   6  -2    1.40    0.82
   9  -6   2    0.94    0.58
   9  -6   2    0.80    0.61
   9  -6   2    0.97    0.26
   9  -6   2    0.55    0.33
 -10   6  -2    0.28    0.78
  10  -6   2    0.16    0.29
  10  -6   2   -0.31    0.73
  10  -6   2    0.20    0.80
   6   5  -2   -0.13    0.28
  -6  -5   2    0.06    0.31
   5   5  -2    1.03    0.25
  -5  -5   2    0.74    0.24
   4   5  -2    0.24    0.17
  -4  -5   2   -0.04    0.31
  -4  -5   2    0.12    0.18
   3   5  -2    3.47    0.31
   3   5  -2    2.70    0.41
  -3  -5   2    2.74    0.35
  -3  -5   2    2.62    0.30
  -3  -5   2    3.05    0.45
   2   5  -2    1.75    0.20
   2   5  -2    2.23    0.23
   2   5  -2    2.04    0.30
  -2  -5   2    1.77    0.24
  -2  -5   2    1.90    0.22
  -2  -5   2    2.30    0.22
  -2  -5   2    1.81    0.27
   1   5  -2    8.47    0.64
   1   5  -2    9.66    0.67
  -1  -5   2    9.70    0.68
  -1  -5   2    9.75    0.70
  -1  -5   2    9.58    0.67
  -1  -5   2    9.04    0.69
  -1  -5   2    9.78    0.69
   0   5  -2    1.29    0.16
   0   5  -2    1.38    0.19
   0   5  -2    1.61    0.19
   0   5  -2    1.61    0.19
   0   5  -2    1.59    0.20
   0   5  -2    1.47    0.18
   0  -5   2    1.52    0.18
   0  -5   2    1.44    0.18
   0  -5   2    1.68    0.17
   0  -5   2    1.81    0.20
   0  -5   2    1.24    0.15
   0  -5   2    1.72    0.18
   0  -5   2    1.59    0.18
  -1   5  -2    8.14    0.56
  -1   5  -2    7.72    0.55
  -1   5  -2    8.23    0.55
  -1   5  -2    6.85    0.57
   1  -5   2    7.88    0.53
   1  -5   2    7.75    0.54
   1  -5   2    6.36    0.54
   1  -5   2    8.13    0.56
  -2   5  -2    0.00    0.07
  -2   5  -2    0.05    0.11
  -2   5  -2    0.06    0.13
  -2   5  -2    0.03    0.07
  -2   5  -2    0.02    0.13
   2  -5   2    0.06    0.11
   2  -5   2    0.05    0.11
   2  -5   2   -0.08    0.13
   2  -5   2   -0.02    0.08
   2  -5   2    0.02    0.09
  -3   5  -2    6.95    0.54
  -3   5  -2    6.24    0.48
  -3   5  -2    8.01    0.55
  -3   5  -2    6.03    0.50
  -3   5  -2    6.89    0.50
   3  -5   2    7.65    0.56
   3  -5   2    7.40    0.58
   3  -5   2    7.21    0.54
   3  -5   2    7.52    0.53
   3  -5   2    7.65    0.56
  -4   5  -2    0.61    0.20
  -4   5  -2    0.37    0.19
  -4   5  -2    0.35    0.12
   4  -5   2    0.46    0.10
   4  -5   2    0.36    0.21
   4  -5   2    0.45    0.16
   4  -5   2    0.47    0.10
   4  -5   2    0.49    0.11
   4  -5   2    0.47    0.16
  -5   5  -2    0.80    0.24
  -5   5  -2    0.93    0.20
  -5   5  -2    1.34    0.26
  -5   5  -2    1.21    0.19
   5  -5   2    0.98    0.14
   5  -5   2    1.60    0.29
   5  -5   2    0.98    0.21
   5  -5   2    0.75    0.21
   5  -5   2    0.96    0.14
  -6   5  -2    0.30    0.22
  -6   5  -2   -0.08    0.26
  -6   5  -2    0.21    0.19
  -6   5  -2    0.29    0.30
   6  -5   2    0.44    0.15
   6  -5   2    0.46    0.24
   6  -5   2    0.52    0.13
   6  -5   2    0.13    0.33
   6  -5   2    0.51    0.24
  -7   5  -2    2.77    0.36
  -7   5  -2    3.43    0.51
  -7   5  -2    3.45    0.49
  -7   5  -2    3.87    0.56
   7  -5   2    3.16    0.54
   7  -5   2    3.42    0.41
   7  -5   2    3.36    0.34
   7  -5   2    3.52    0.35
   7  -5   2    3.01    0.48
  -8   5  -2    0.10    0.44
  -8   5  -2    0.36    0.52
  -8   5  -2    0.17    0.46
  -8   5  -2   -0.13    0.38
  -8   5  -2    0.13    0.41
   8  -5   2    0.05    0.18
   8  -5   2   -0.06    0.22
   8  -5   2   -0.13    0.39
   8  -5   2    0.02    0.40
  -9   5  -2    0.90    0.65
  -9   5  -2    1.47    0.75
  -9   5  -2    0.27    0.54
   9  -5   2    1.31    0.56
   9  -5   2    1.13    0.59
   9  -5   2    0.95    0.26
 -10   5  -2    0.07    0.96
  10  -5   2   -0.14    0.28
  10  -5   2   -0.03    0.68
  10  -5   2    0.35    0.86
   7   4  -2    0.69    0.30
  -7  -4   2    0.83    0.32
  -7  -4   2    0.49    0.37
   6   4  -2    0.25    0.23
  -6  -4   2    0.24    0.27
  -6  -4   2    0.04    0.23
   5   4  -2   -0.13    0.17
  -5  -4   2    0.04    0.17
  -5  -4   2    0.09    0.32
  -5  -4   2    0.14    0.31
   4   4  -2    0.07    0.13
   4   4  -2   -0.01    0.21
  -4  -4   2   -0.33    0.20
  -4  -4   2   -0.06    0.22
  -4  -4   2    0.01    0.13
  -4  -4   2   -0.12    0.29
   3   4  -2    6.13    0.46
   3   4  -2    6.22    0.52
  -3  -4   2    7.46    0.51
  -3  -4   2    6.79    0.58
  -3  -4   2    6.92    0.54
   2   4  -2   16.21    1.01
   2   4  -2   13.99    1.04
   2   4  -2   14.29    1.01
  -2  -4   2   17.30    1.10
  -2  -4   2   15.97    1.13
  -2  -4   2   15.21    1.11
  -2  -4   2   16.36    1.11
   1   4  -2   -0.02    0.09
   1   4  -2    0.04    0.10
   1   4  -2   -0.06    0.07
  -1  -4   2    0.03    0.09
  -1  -4   2    0.03    0.10
  -1  -4   2   -0.06    0.07
  -1  -4   2    0.03    0.08
   0   4  -2    2.77    0.24
   0   4  -2    2.69    0.24
   0   4  -2    3.14    0.24
   0   4  -2    2.67    0.23
   0   4  -2    3.35    0.23
   0   4  -2    2.68    0.24
   0  -4   2    2.89    0.25
   0  -4   2    2.89    0.22
   0  -4   2    2.86    0.23
   0  -4   2    3.26    0.23
   0  -4   2    2.68    0.22
   0  -4   2    2.37    0.24
  -1   4  -2   64.43    4.67
  -1   4  -2   78.24    4.67
  -1   4  -2   68.02    4.67
   1  -4   2   66.43    4.51
   1  -4   2   69.31    4.52
   1  -4   2   68.56    4.51
   1  -4   2   66.98    4.51
  -2   4  -2    5.39    0.39
  -2   4  -2    4.29    0.35
  -2   4  -2    4.32    0.36
  -2   4  -2    5.21    0.34
   2  -4   2    4.83    0.37
   2  -4   2    5.17    0.39
   2  -4   2    4.84    0.35
   2  -4   2    4.89    0.37
   2  -4   2    4.46    0.35
  -3   4  -2   51.96    3.65
  -3   4  -2   55.93    3.65
  -3   4  -2   55.97    3.67
   3  -4   2   52.64    3.60
   3  -4   2   57.95    3.60
   3  -4   2   50.54    3.58
   3  -4   2   54.07    3.57
  -4   4  -2    1.74    0.20
  -4   4  -2    1.95    0.26
  -4   4  -2    1.56    0.22
  -4   4  -2    1.73    0.24
   4  -4   2    1.58    0.17
   4  -4   2    1.65    0.23
   4  -4   2    1.24    0.19
   4  -4   2    1.90    0.23
   4  -4   2    1.39    0.14
   4  -4   2    1.72    0.16
  -5   4  -2   80.71    5.41
  -5   4  -2   80.86    5.43
  -5   4  -2   78.51    5.45
  -5   4  -2   85.16    5.44
   5  -4   2   78.10    5.66
   5  -4   2   85.92    5.69
   5  -4   2   84.64    5.68
   5  -4   2   91.98    5.71
  -6   4  -2   10.41    0.76
  -6   4  -2   11.21    0.79
  -6   4  -2    9.78    0.79
  -6   4  -2    9.84    0.82
  -6   4  -2   10.56    0.83
   6  -4   2   10.47    0.81
   6  -4   2   10.34    0.76
   6  -4   2   10.59    0.88
   6  -4   2   10.65    0.76
   6  -4   2   11.23    0.81
  -7   4  -2    0.00    0.35
  -7   4  -2    0.16    0.24
  -7   4  -2   -0.10    0.37
  -7   4  -2   -0.07    0.30
  -7   4  -2    0.08    0.27
   7  -4   2    0.16    0.28
   7  -4   2   -0.08    0.41
   7  -4   2    0.04    0.28
   7  -4   2    0.24    0.17
   7  -4   2    0.04    0.15
  -8   4  -2    5.12    0.77
  -8   4  -2    4.33    0.57
  -8   4  -2    4.52    0.62
  -8   4  -2    4.95    0.64
  -8   4  -2    4.75    0.57
   8  -4   2    4.06    0.64
   8  -4   2    4.35    0.54
   8  -4   2    5.06    0.44
  -9   4  -2    0.20    0.52
  -9   4  -2    0.38    0.67
   9  -4   2   -0.13    0.23
   9  -4   2    0.30    0.53
   9  -4   2   -0.20    0.55
 -10   4  -2    2.95    0.79
  10  -4   2    2.31    0.36
  10  -4   2   -0.02    0.84
   8   3  -2    0.15    0.32
  -8  -3   2    0.03    0.48
   7   3  -2    0.04    0.24
  -7  -3   2    0.23    0.26
  -7  -3   2    0.21    0.25
  -7  -3   2    0.39    0.43
   6   3  -2    0.25    0.19
  -6  -3   2    0.18    0.17
  -6  -3   2    0.08    0.19
  -6  -3   2    0.24    0.31
   5   3  -2    1.94    0.22
  -5  -3   2    1.42    0.18
  -5  -3   2    1.71    0.35
  -5  -3   2    1.91    0.26
   4   3  -2    2.52    0.34
   4   3  -2    3.04    0.26
  -4  -3   2    3.06    0.25
  -4  -3   2    3.11    0.31
  -4  -3   2    2.89    0.39
   3   3  -2    5.67    0.43
   3   3  -2    4.60    0.37
  -3  -3   2    4.39    0.38
  -3  -3   2    4.06    0.31
  -3  -3   2    4.18    0.34
   2   3  -2    3.11    0.26
   2   3  -2    3.38    0.25
   2   3  -2    3.27    0.29
  -2  -3   2    3.75    0.27
  -2  -3   2    3.65    0.34
  -2  -3   2    3.33    0.29
  -2  -3   2    3.87    0.31
   1   3  -2   58.67    4.49
   1   3  -2   69.76    4.50
   1   3  -2   74.17    4.48
  -1  -3   2   65.42    4.47
  -1  -3   2   73.88    4.47
  -1  -3   2   65.16    4.47
  -1  -3   2   69.33    4.48
  -1  -3   2   66.24    4.47
  -1  -3   2   64.29    4.49
   0   3  -2   41.94    2.47
   0   3  -2   35.55    2.46
   0   3  -2   34.84    2.47
   0   3  -2   36.50    2.47
   0   3  -2   36.31    2.47
   0  -3   2   36.79    2.54
   0  -3   2   39.37    2.55
   0  -3   2   39.29    2.55
   0  -3   2   35.30    2.54
   0  -3   2   40.13    2.54
  -1   3  -2   11.36    0.76
  -1   3  -2   10.69    0.75
  -1   3  -2   10.48    0.75
  -1   3  -2   11.58    0.75
   1  -3   2   12.04    0.82
   1  -3   2   11.39    0.83
   1  -3   2   13.11    0.82
   1  -3   2   11.69    0.82
  -2   3  -2   19.10    1.41
  -2   3  -2   22.92    1.43
  -2   3  -2   21.46    1.41
  -2   3  -2   20.42    1.41
   2  -3   2   20.85    1.50
   2  -3   2   24.34    1.51
   2  -3   2   21.55    1.48
   2  -3   2   21.03    1.49
   2  -3   2   23.07    1.49
  -3   3  -2    0.89    0.16
  -3   3  -2    1.35    0.14
  -3   3  -2    1.27    0.18
  -3   3  -2    1.18    0.16
   3  -3   2    1.10    0.14
   3  -3   2    1.38    0.17
   3  -3   2    1.23    0.17
   3  -3   2    1.20    0.10
   3  -3   2    1.15    0.12
  -4   3  -2   15.90    1.09
  -4   3  -2   15.28    1.10
  -4   3  -2   15.52    1.07
   4  -3   2   16.14    1.02
   4  -3   2   14.82    1.04
   4  -3   2   13.32    1.00
   4  -3   2   14.12    1.00
   4  -3   2   15.03    1.02
  -5   3  -2   14.06    0.97
  -5   3  -2   12.99    0.97
  -5   3  -2   12.87    0.94
  -5   3  -2   13.23    0.92
   5  -3   2   14.14    0.95
   5  -3   2   14.65    0.93
   5  -3   2   12.83    0.95
   5  -3   2   12.51    0.92
   5  -3   2   12.81    0.98
  -6   3  -2   14.48    1.11
  -6   3  -2   15.72    1.11
  -6   3  -2   14.83    1.06
  -6   3  -2   16.09    1.12
  -6   3  -2   15.29    1.09
   6  -3   2   16.37    1.11
   6  -3   2   15.29    1.19
   6  -3   2   16.26    1.14
   6  -3   2   16.22    1.15
  -7   3  -2    0.42    0.24
  -7   3  -2    0.72    0.28
  -7   3  -2    0.42    0.29
  -7   3  -2    0.69    0.37
  -7   3  -2    0.77    0.34
   7  -3   2    0.65    0.28
   7  -3   2    0.86    0.29
   7  -3   2    0.37    0.16
  -8   3  -2    0.90    0.46
  -8   3  -2    1.52    0.37
  -8   3  -2    0.78    0.34
  -8   3  -2    0.69    0.41
   8  -3   2    1.62    0.41
   8  -3   2    1.64    0.42
   8  -3   2    1.52    0.25
  -9   3  -2    0.00    0.51
  -9   3  -2    0.68    0.64
   9  -3   2    0.32    0.27
   9  -3   2   -0.13    0.56
   8   2  -2   -0.09    0.25
  -8  -2   2    0.02    0.26
  -8  -2   2   -0.22    0.24
  -8  -2   2   -0.19    0.54
   7   2  -2    0.34    0.21
  -7  -2   2    0.25    0.19
  -7  -2   2    0.13    0.18
  -7  -2   2    0.21    0.32
   6   2  -2    9.50    0.70
  -6  -2   2    8.43    0.69
  -6  -2   2    8.47    0.72
  -6  -2   2    8.75    0.82
  -6  -2   2    9.65    0.65
  -6  -2   2    9.58    0.65
  -6  -2   2    9.89    0.69
   5   2  -2    6.37    0.57
   5   2  -2    6.81    0.50
  -5  -2   2    5.71    0.48
  -5  -2   2    6.58    0.50
  -5  -2   2    7.05    0.47
  -5  -2   2    6.92    0.47
  -5  -2   2    6.97    0.54
  -5  -2   2    5.70    0.58
   4   2  -2    8.09    0.58
   4   2  -2    6.76    0.52
  -4  -2   2    6.30    0.52
  -4  -2   2    7.89    0.57
  -4  -2   2    8.24    0.50
  -4  -2   2    6.51    0.51
  -4  -2   2    7.26    0.51
   3   2  -2    0.89    0.15
  -3  -2   2    1.13    0.10
  -3  -2   2    1.21    0.13
  -3  -2   2    0.79    0.16
  -3  -2   2    1.00    0.13
   2   2  -2   14.01    1.01
   2   2  -2   16.24    1.04
  -2  -2   2   13.72    0.94
  -2  -2   2   12.75    0.92
  -2  -2   2   14.37    0.92
   1   2  -2    5.64    0.44
   1   2  -2    6.08    0.43
   1   2  -2    6.17    0.44
   1   2  -2    7.25    0.45
   1   2  -2    6.57    0.44
   1   2  -2    7.21    0.46
  -1  -2   2    6.44    0.42
  -1  -2   2    6.11    0.42
  -1  -2   2    6.53    0.42
  -1  -2   2    5.79    0.42
  -1  -2   2    6.04    0.43
   0   2  -2  168.81   10.83
   0   2  -2  147.22   10.82
   0   2  -2  173.54   10.83
   0   2  -2  163.94   10.83
   0  -2   2  151.89   10.01
   0  -2   2  144.37   10.01
   0  -2   2  156.87   10.01
  -1   2  -2   98.00    6.74
  -1   2  -2  107.09    6.73
  -1   2  -2   94.79    6.73
  -1   2  -2  106.21    6.74
   1  -2   2  122.06    7.22
   1  -2   2  101.31    7.21
   1  -2   2  101.87    7.22
   1  -2   2  100.52    7.22
   1  -2   2  118.19    7.22
  -2   2  -2   53.82    3.41
  -2   2  -2   46.93    3.42
  -2   2  -2   53.50    3.42
  -2   2  -2   50.73    3.41
   2  -2   2   55.23    3.57
   2  -2   2   53.47    3.57
   2  -2   2   55.52    3.56
   2  -2   2   49.99    3.57
  -3   2  -2   18.59    1.34
  -3   2  -2   20.83    1.34
  -3   2  -2   20.42    1.36
  -3   2  -2   19.74    1.35
  -3   2  -2   20.02    1.35
   3  -2   2   18.85    1.34
   3  -2   2   18.76    1.35
   3  -2   2   20.14    1.33
   3  -2   2   21.17    1.34
  -4   2  -2   11.51    0.83
  -4   2  -2   13.34    0.86
  -4   2  -2   12.12    0.87
  -4   2  -2   11.77    0.85
   4  -2   2   11.62    0.88
   4  -2   2   13.00    0.87
   4  -2   2   12.54    0.88
   4  -2   2   11.61    0.86
   4  -2   2   14.74    0.94
  -5   2  -2    9.52    0.69
  -5   2  -2    9.45    0.67
  -5   2  -2    9.48    0.71
  -5   2  -2    9.13    0.70
   5  -2   2    9.53    0.69
   5  -2   2    9.67    0.72
   5  -2   2   10.02    0.75
   5  -2   2    9.78    0.71
  -6   2  -2   10.45    0.73
  -6   2  -2    9.75    0.76
  -6   2  -2    9.41    0.76
  -6   2  -2    9.79    0.70
  -6   2  -2    7.88    0.87
   6  -2   2    8.61    0.83
   6  -2   2   11.56    0.76
   6  -2   2   10.15    0.79
   6  -2   2   11.30    0.79
  -7   2  -2    2.63    0.40
  -7   2  -2    2.72    0.48
  -7   2  -2    2.52    0.33
  -7   2  -2    3.03    0.39
  -7   2  -2    3.70    0.43
   7  -2   2    3.03    0.47
   7  -2   2    2.89    0.37
   7  -2   2    3.38    0.37
  -8   2  -2    0.58    0.36
  -8   2  -2    0.59    0.43
  -8   2  -2    0.85    0.40
   8  -2   2    1.48    0.30
   8  -2   2    0.90    0.40
  -9   2  -2    0.12    0.46
  -9   2  -2    0.58    0.52
  -9   2  -2    0.67    0.63
   9  -2   2    0.58    0.29
   9  -2   2    0.38    0.60
   9  -2   2    0.06    0.48
   9   1  -2    1.62    0.35
  -9  -1   2    1.35    0.55
  -9  -1   2    0.76    0.49
  -9  -1   2    0.76    0.52
   8   1  -2    1.20    0.31
   8   1  -2    1.22    0.26
  -8  -1   2    1.71    0.36
  -8  -1   2    1.71    0.38
  -8  -1   2    1.51    0.25
  -8  -1   2    1.61    0.38
   7   1  -2   14.15    0.98
   7   1  -2   13.70    0.99
   7   1  -2   13.37    0.98
  -7  -1   2   14.09    0.96
  -7  -1   2   11.79    0.95
  -7  -1   2   14.03    0.89
  -7  -1   2   10.87    1.02
   6   1  -2   26.07    1.66
   6   1  -2   23.13    1.67
   6   1  -2   24.90    1.67
   6   1  -2   24.26    1.68
  -6  -1   2   22.95    1.55
  -6  -1   2   24.67    1.58
  -6  -1   2   20.02    1.58
  -6  -1   2   24.74    1.58
   5   1  -2    1.05    0.15
   5   1  -2    1.18    0.20
   5   1  -2    1.54    0.17
   5   1  -2    1.24    0.16
   5   1  -2    1.37    0.15
   5   1  -2    1.28    0.16
  -5  -1   2    1.00    0.22
  -5  -1   2    1.09    0.17
  -5  -1   2    1.33    0.13
  -5  -1   2    1.11    0.16
  -5  -1   2    1.09    0.16
   4   1  -2    0.09    0.08
   4   1  -2   -0.02    0.07
   4   1  -2    0.00    0.08
   4   1  -2    0.15    0.09
   4   1  -2   -0.03    0.12
   4   1  -2   -0.01    0.07
  -4  -1   2    0.05    0.09
  -4  -1   2   -0.02    0.09
  -4  -1   2    0.06    0.05
  -4  -1   2    0.03    0.13
   3   1  -2    0.01    0.06
   3   1  -2    0.05    0.05
   3   1  -2    0.08    0.05
   3   1  -2    0.02    0.06
   3   1  -2   -0.01    0.10
   3   1  -2   -0.03    0.06
  -3  -1   2   -0.04    0.07
  -3  -1   2   -0.06    0.06
  -3  -1   2   -0.04    0.08
  -3  -1   2    0.02    0.06
   2   1  -2  128.71    8.54
   2   1  -2  131.82    8.54
   2   1  -2  125.98    8.54
  -2  -1   2  120.19    7.97
   1   1  -2   38.74    2.57
   1   1  -2   36.98    2.57
   1   1  -2   40.18    2.56
  -1  -1   2   42.36    2.69
  -1  -1   2   40.16    2.69
  -1  -1   2   38.96    2.69
  -1  -1   2   41.24    2.69
  -1  -1   2   39.65    2.68
   0   1  -2  728.18   48.22
   0  -1   2  831.70   58.10
   0  -1   2  779.27   58.09
   0  -1   2 1000.00   58.11
   0  -1   2  899.01   58.10
  -1   1  -2    7.44    0.59
  -1   1  -2    8.90    0.59
  -1   1  -2    8.77    0.58
  -1   1  -2    9.04    0.60
  -1   1  -2    9.31    0.58
   1  -1   2   10.31    0.65
   1  -1   2    9.27    0.65
   1  -1   2    9.42    0.64
   1  -1   2    9.00    0.64
  -2   1  -2  128.09    8.55
  -2   1  -2  126.91    8.54
  -2   1  -2  131.08    8.53
   2  -1   2  127.34    8.63
   2  -1   2  128.37    8.63
   2  -1   2  134.54    8.63
  -3   1  -2    4.14    0.32
  -3   1  -2    3.53    0.33
  -3   1  -2    4.81    0.32
  -3   1  -2    4.23    0.33
  -3   1  -2    4.58    0.33
   3  -1   2    4.02    0.34
   3  -1   2    4.30    0.32
   3  -1   2    3.97    0.30
   3  -1   2    4.23    0.32
  -4   1  -2    0.19    0.12
  -4   1  -2    0.11    0.11
  -4   1  -2    0.05    0.09
  -4   1  -2    0.10    0.12
   4  -1   2    0.13    0.14
   4  -1   2    0.13    0.12
   4  -1   2    0.03    0.11
   4  -1   2    0.10    0.08
  -5   1  -2    6.26    0.48
  -5   1  -2    6.06    0.54
  -5   1  -2    6.76    0.47
  -5   1  -2    6.08    0.57
  -5   1  -2    5.37    0.50
   5  -1   2    6.37    0.51
   5  -1   2    6.26    0.54
   5  -1   2    7.40    0.53
  -6   1  -2   18.08    1.29
  -6   1  -2   19.60    1.29
  -6   1  -2   18.29    1.31
  -6   1  -2   18.88    1.32
  -6   1  -2   18.03    1.35
   6  -1   2   17.28    1.27
   6  -1   2   19.39    1.28
  -7   1  -2   -0.09    0.22
  -7   1  -2    0.23    0.30
  -7   1  -2    0.10    0.26
  -7   1  -2   -0.22    0.28
  -7   1  -2    0.23    0.26
   7  -1   2    0.42    0.21
   7  -1   2    0.21    0.27
   7  -1   2   -0.09    0.30
  -8   1  -2    0.60    0.34
  -8   1  -2    0.47    0.40
  -8   1  -2    0.77    0.41
  -8   1  -2    0.51    0.43
   8  -1   2    0.29    0.40
   8  -1   2    0.63    0.21
   8  -1   2    0.22    0.44
  -9   1  -2   -0.09    0.63
   9  -1   2    0.22    0.29
   9  -1   2    0.31    0.68
   9  -1   2   -0.15    0.53
   9   0  -2   16.63    1.27
   9   0  -2   16.68    1.22
  -9   0   2   20.45    1.44
  -9   0   2   17.26    1.29
  -9   0   2   18.00    1.45
  -9   0   2   18.68    1.32
   8   0  -2   16.81    1.17
   8   0  -2   15.80    1.19
   8   0  -2   16.34    1.21
   8   0  -2   16.74    1.23
  -8   0   2   15.92    1.17
  -8   0   2   16.90    1.08
  -8   0   2   13.43    1.16
   7   0  -2   10.52    0.84
   7   0  -2   11.40    0.83
   7   0  -2   12.77    0.86
   7   0  -2   11.60    0.88
   7   0  -2   10.79    0.82
  -7   0   2    9.70    0.83
  -7   0   2   11.97    0.76
  -7   0   2   12.46    0.93
  -7   0   2    9.79    0.83
   6   0  -2   76.47    5.10
   6   0  -2   70.88    5.11
   6   0  -2   77.56    5.11
   6   0  -2   80.34    5.10
   6   0  -2   77.66    5.10
  -6   0   2   75.84    4.93
  -6   0   2   72.24    4.96
  -6   0   2   76.52    4.96
  -6   0   2   72.27    4.98
   5   0  -2    0.62    0.13
   5   0  -2    0.58    0.15
   5   0  -2    0.49    0.12
   5   0  -2    0.82    0.14
   5   0  -2    0.58    0.16
   5   0  -2    0.77    0.12
  -5   0   2    0.73    0.14
  -5   0   2    0.51    0.17
  -5   0   2    0.53    0.08
  -5   0   2    0.89    0.15
   4   0  -2  105.42    7.25
   4   0  -2  107.89    7.24
   4   0  -2  109.55    7.25
   4   0  -2  113.74    7.25
  -4   0   2  106.72    6.85
  -4   0   2  105.77    6.83
  -4   0   2   96.67    6.86
   3   0  -2   19.67    1.43
   3   0  -2   23.40    1.44
   3   0  -2   20.29    1.43
   3   0  -2   22.32    1.45
  -3   0   2   20.52    1.39
  -3   0   2   18.96    1.40
  -3   0   2   20.74    1.41
  -3   0   2   23.25    1.40
   2   0  -2   20.21    1.44
   2   0  -2   22.84    1.44
   2   0  -2   20.83    1.44
   2   0  -2   22.10    1.43
  -2   0   2   20.95    1.39
  -2   0   2   21.09    1.39
  -2   0   2   20.32    1.39
   1   0  -2   16.13    1.08
   1   0  -2   16.11    1.08
  -1   0   2   15.35    1.03
  -1   0   2   15.56    1.04
  -1   0   2   15.53    1.04
   0   0  -2    0.00    0.04
   0   0  -2   -0.01    0.03
   0   0  -2    0.04    0.03
   0   0  -2   -0.04    0.04
   0   0   2    0.02    0.04
   0   0   2    0.03    0.04
   0   0   2    0.02    0.02
   0   0   2    0.00    0.04
  -1   0  -2   -0.12    0.05
  -1   0  -2    0.07    0.05
  -1   0  -2    0.06    0.05
  -1   0  -2   -0.02    0.01
  -1   0  -2   -0.02    0.04
   1   0   2    0.01    0.04
   1   0   2    0.01    0.04
   1   0   2    0.08    0.06
   1   0   2    0.05    0.05
  -2   0  -2    8.69    0.61
  -2   0  -2    8.67    0.62
  -2   0  -2    8.50    0.61
  -2   0  -2    9.17    0.61
  -2   0  -2    9.16    0.59
   2   0   2    9.43    0.62
   2   0   2    9.44    0.64
   2   0   2    8.88    0.63
   2   0   2    9.43    0.65
  -3   0  -2    0.29    0.06
  -3   0  -2    0.32    0.09
  -3   0  -2    0.19    0.08
  -3   0  -2    0.12    0.10
   3   0   2    0.06    0.08
   3   0   2    0.25    0.11
   3   0   2    0.14    0.09
   3   0   2   -0.07    0.07
  -4   0  -2    6.90    0.52
  -4   0  -2    7.24    0.56
  -4   0  -2    7.09    0.49
  -4   0  -2    7.14    0.53
  -4   0  -2    7.11    0.51
   4   0   2    7.14    0.55
   4   0   2    6.93    0.54
   4   0   2    8.89    0.57
   4   0   2    7.84    0.57
  -5   0  -2    2.94    0.32
  -5   0  -2    2.71    0.29
  -5   0  -2    3.03    0.29
  -5   0  -2    2.39    0.34
  -5   0  -2    2.89    0.26
  -5   0  -2    2.84    0.33
   5   0   2    2.75    0.28
   5   0   2    2.97    0.28
   5   0   2    2.34    0.30
  -6   0  -2    1.21    0.37
  -6   0  -2    0.67    0.21
  -6   0  -2    1.19    0.20
  -6   0  -2    1.00    0.25
  -6   0  -2    1.40    0.26
  -6   0  -2    1.32    0.24
   6   0   2    1.44    0.32
   6   0   2    1.69    0.25
   6   0   2    1.40    0.26
   6   0   2    1.21    0.21
  -7   0  -2    2.32    0.35
  -7   0  -2    2.47    0.38
  -7   0  -2    2.73    0.37
  -7   0  -2    3.39    0.40
  -7   0  -2    2.24    0.32
   7   0   2    2.53    0.39
   7   0   2    2.74    0.40
   7   0   2    3.06    0.35
  -8   0  -2    0.16    0.46
  -8   0  -2    0.50    0.41
  -8   0  -2    0.29    0.42
  -8   0  -2   -0.07    0.46
   8   0   2    0.36    0.24
   8   0   2    0.03    0.38
  10  -1  -2   -0.09    0.30
  10  -1  -2    0.05    0.57
 -10   1   2    0.34    0.66
 -10   1   2   -0.47    0.58
   9  -1  -2   11.62    1.02
   9  -1  -2   12.33    0.94
   9  -1  -2   13.99    1.11
  -9   1   2   12.05    1.04
  -9   1   2   11.80    1.03
  -9   1   2   12.10    0.86
  -9   1   2   10.73    0.92
   8  -1  -2    2.69    0.35
   8  -1  -2    2.91    0.38
   8  -1  -2    2.20    0.28
   8  -1  -2    3.25    0.40
  -8   1   2    3.25    0.49
  -8   1   2    3.40    0.51
  -8   1   2    2.91    0.34
   7  -1  -2    2.91    0.38
   7  -1  -2    3.08    0.47
   7  -1  -2    3.58    0.31
   7  -1  -2    3.21    0.41
   7  -1  -2    2.19    0.29
  -7   1   2    3.44    0.28
  -7   1   2    2.36    0.38
  -7   1   2    2.75    0.41
  -7   1   2    3.04    0.40
   6  -1  -2    3.33    0.30
   6  -1  -2    3.93    0.38
   6  -1  -2    2.68    0.27
   6  -1  -2    2.13    0.32
  -6   1   2    2.97    0.34
  -6   1   2    3.06    0.25
  -6   1   2    2.82    0.34
  -6   1   2    3.20    0.37
   5  -1  -2    0.90    0.12
   5  -1  -2    0.84    0.15
   5  -1  -2    1.09    0.14
   5  -1  -2    1.14    0.16
   5  -1  -2    0.90    0.13
   5  -1  -2    1.05    0.18
  -5   1   2    0.86    0.17
  -5   1   2    1.12    0.16
  -5   1   2    1.19    0.12
  -5   1   2    1.13    0.16
   4  -1  -2   56.88    3.83
   4  -1  -2   60.10    3.83
   4  -1  -2   57.01    3.84
   4  -1  -2   58.25    3.82
   4  -1  -2   57.54    3.84
   4  -1  -2   55.09    3.83
  -4   1   2   59.61    3.96
  -4   1   2   59.15    3.96
   3  -1  -2  233.68   15.49
  -3   1   2  231.82   15.36
  -3   1   2  232.06   15.38
   2  -1  -2    3.10    0.21
   2  -1  -2    2.70    0.22
   2  -1  -2    3.05    0.22
   2  -1  -2    3.37    0.23
  -2   1   2    2.76    0.21
  -2   1   2    2.64    0.22
  -2   1   2    3.43    0.23
   1  -1  -2   45.66    3.39
   1  -1  -2   53.28    3.38
   1  -1  -2   53.88    3.39
  -1   1   2   53.03    3.57
  -1   1   2   55.24    3.58
  -1   1   2   53.22    3.58
   0  -1  -2    0.12    0.05
   0  -1  -2    0.13    0.05
   0  -1  -2   -0.01    0.04
   0  -1  -2    0.20    0.04
   0   1   2   -0.03    0.05
   0   1   2    0.05    0.04
   0   1   2    0.09    0.05
   0   1   2   -0.03    0.04
  -1  -1  -2   32.98    2.31
  -1  -1  -2   34.31    2.32
  -1  -1  -2   37.98    2.32
  -1  -1  -2   35.32    2.32
  -1  -1  -2   32.60    2.32
  -1  -1  -2   35.88    2.32
   1   1   2   34.40    2.31
   1   1   2   32.49    2.31
   1   1   2   36.31    2.31
   1   1   2   36.96    2.31
   1   1   2   34.91    2.30
   1   1   2   32.86    2.31
  -2  -1  -2    6.00    0.41
  -2  -1  -2    5.84    0.40
  -2  -1  -2    5.53    0.43
  -2  -1  -2    6.19    0.42
  -2  -1  -2    5.58    0.42
   2   1   2    6.15    0.41
   2   1   2    5.65    0.40
   2   1   2    5.63    0.42
   2   1   2    5.82    0.41
   2   1   2    5.87    0.41
  -3  -1  -2    4.00    0.37
  -3  -1  -2    4.33    0.31
  -3  -1  -2    4.33    0.31
  -3  -1  -2    4.35    0.32
  -3  -1  -2    4.38    0.33
  -3  -1  -2    4.13    0.33
   3   1   2    3.61    0.29
   3   1   2    4.21    0.32
   3   1   2    3.77    0.29
  -4  -1  -2    5.68    0.40
  -4  -1  -2    6.09    0.43
  -4  -1  -2    5.94    0.43
  -4  -1  -2    5.23    0.40
  -4  -1  -2    4.56    0.41
   4   1   2    5.74    0.42
   4   1   2    5.59    0.40
   4   1   2    4.72    0.40
   4   1   2    4.99    0.42
  -5  -1  -2    3.14    0.33
  -5  -1  -2    2.60    0.30
  -5  -1  -2    2.72    0.33
  -5  -1  -2    3.08    0.34
  -5  -1  -2    3.14    0.27
  -5  -1  -2    2.60    0.29
  -5  -1  -2    3.19    0.53
   5   1   2    2.63    0.29
   5   1   2    2.63    0.31
   5   1   2    3.44    0.37
   5   1   2    3.02    0.30
  -6  -1  -2    0.35    0.27
  -6  -1  -2    0.50    0.26
  -6  -1  -2    0.35    0.25
  -6  -1  -2    0.42    0.22
  -6  -1  -2    0.37    0.27
   6   1   2    0.10    0.22
   6   1   2    0.03    0.17
  -7  -1  -2   -0.09    0.34
  -7  -1  -2    0.16    0.38
  -7  -1  -2    0.20    0.33
  -7  -1  -2    0.20    0.32
   7   1   2    0.09    0.31
   7   1   2   -0.11    0.20
  -8  -1  -2    0.19    0.43
  -8  -1  -2    0.06    0.49
   8   1   2    0.05    0.28
  10  -2  -2   -0.08    0.65
  10  -2  -2   -0.22    0.54
 -10   2   2    2.43    0.61
 -10   2   2    2.81    0.70
 -10   2   2    1.48    0.45
   9  -2  -2    9.67    0.85
   9  -2  -2    7.48    0.95
   9  -2  -2    9.05    0.78
   9  -2  -2    6.98    0.66
  -9   2   2    7.67    0.87
  -9   2   2    9.68    0.75
  -9   2   2   10.68    0.95
   8  -2  -2    4.32    0.49
   8  -2  -2    4.64    0.55
   8  -2  -2    4.44    0.54
   8  -2  -2    4.41    0.50
  -8   2   2    4.66    0.55
  -8   2   2    4.23    0.41
  -8   2   2    4.21    0.59
  -8   2   2    4.50    0.63
   7  -2  -2    2.93    0.38
   7  -2  -2    2.44    0.29
   7  -2  -2    3.10    0.38
  -7   2   2    2.89    0.44
  -7   2   2    3.47    0.41
  -7   2   2    2.61    0.30
  -7   2   2    4.19    0.44
   6  -2  -2    4.87    0.41
   6  -2  -2    4.75    0.35
   6  -2  -2    4.65    0.37
   6  -2  -2    4.58    0.40
   6  -2  -2    5.25    0.47
   6  -2  -2    4.56    0.42
  -6   2   2    5.17    0.37
  -6   2   2    4.60    0.43
  -6   2   2    4.85    0.44
  -6   2   2    4.65    0.44
   5  -2  -2   20.41    1.39
   5  -2  -2   20.27    1.39
   5  -2  -2   21.80    1.38
   5  -2  -2   20.45    1.40
   5  -2  -2   18.80    1.38
   5  -2  -2   20.41    1.37
  -5   2   2   21.17    1.41
  -5   2   2   20.78    1.43
  -5   2   2   20.47    1.42
  -5   2   2   20.57    1.39
   4  -2  -2   56.43    3.47
   4  -2  -2   51.89    3.44
   4  -2  -2   52.95    3.45
   4  -2  -2   47.23    3.45
   4  -2  -2   52.17    3.45
   4  -2  -2   49.93    3.46
  -4   2   2   55.96    3.60
  -4   2   2   53.32    3.57
  -4   2   2   52.09    3.59
   3  -2  -2    2.35    0.19
   3  -2  -2    2.31    0.22
   3  -2  -2    2.58    0.20
   3  -2  -2    3.10    0.24
   3  -2  -2    2.77    0.23
  -3   2   2    2.83    0.21
  -3   2   2    3.02    0.24
  -3   2   2    2.44    0.24
  -3   2   2    2.61    0.20
   2  -2  -2    7.15    0.48
   2  -2  -2    6.65    0.49
   2  -2  -2    6.93    0.49
  -2   2   2    6.23    0.44
  -2   2   2    6.24    0.45
  -2   2   2    6.15    0.43
  -2   2   2    6.57    0.45
   1  -2  -2  118.82    7.46
   1  -2  -2  105.74    7.45
  -1   2   2  144.92    9.54
  -1   2   2  142.94    9.55
   0  -2  -2   25.34    1.82
   0  -2  -2   27.89    1.83
   0  -2  -2   31.45    1.83
   0  -2  -2   25.17    1.82
   0  -2  -2   26.69    1.83
   0   2   2   29.50    1.83
   0   2   2   27.10    1.82
   0   2   2   27.54    1.82
   0   2   2   25.49    1.83
  -1  -2  -2   25.05    1.66
  -1  -2  -2   24.96    1.66
  -1  -2  -2   23.90    1.66
  -1  -2  -2   25.56    1.67
  -1  -2  -2   24.79    1.66
  -1  -2  -2   24.79    1.66
   1   2   2   23.81    1.58
   1   2   2   23.05    1.57
   1   2   2   23.27    1.58
   1   2   2   22.57    1.58
   1   2   2   24.47    1.58
   1   2   2   24.43    1.58
  -2  -2  -2    3.05    0.25
  -2  -2  -2    3.30    0.25
  -2  -2  -2    2.88    0.26
  -2  -2  -2    3.54    0.26
  -2  -2  -2    3.31    0.26
  -2  -2  -2    3.84    0.31
   2   2   2    3.36    0.24
   2   2   2    2.83    0.24
   2   2   2    3.49    0.27
  -3  -2  -2   23.91    1.71
  -3  -2  -2   24.62    1.75
  -3  -2  -2   27.60    1.72
  -3  -2  -2   25.73    1.72
  -3  -2  -2   25.76    1.72
   3   2   2   26.64    1.76
   3   2   2   25.67    1.75
  -4  -2  -2    6.03    0.63
  -4  -2  -2    7.25    0.54
  -4  -2  -2    7.07    0.53
  -4  -2  -2    7.76    0.57
  -4  -2  -2    7.57    0.53
   4   2   2    5.90    0.46
  -5  -2  -2    0.42    0.19
  -5  -2  -2    0.47    0.19
  -5  -2  -2    0.54    0.19
  -5  -2  -2    0.73    0.20
  -5  -2  -2    0.30    0.38
   5   2   2    0.75    0.17
  -6  -2  -2    2.35    0.44
  -6  -2  -2    2.51    0.38
  -6  -2  -2    1.46    0.32
  -6  -2  -2    2.12    0.31
  -6  -2  -2    2.20    0.30
   6   2   2    1.91    0.26
  -7  -2  -2    1.76    0.45
  -7  -2  -2    1.37    0.77
   7   2   2    1.35    0.29
  10  -3  -2    0.00    0.25
  10  -3  -2   -0.07    0.58
  10  -3  -2    0.18    0.50
 -10   3   2    0.23    0.70
 -10   3   2    0.16    0.55
   9  -3  -2    0.40    0.21
   9  -3  -2    0.29    0.70
   9  -3  -2    0.41    0.43
  -9   3   2    0.71    0.76
  -9   3   2    0.52    0.50
  -9   3   2    0.38    0.31
  -9   3   2    0.16    0.40
   8  -3  -2    1.96    0.31
   8  -3  -2    1.88    0.36
   8  -3  -2    1.69    0.35
  -8   3   2    2.26    0.41
  -8   3   2    1.87    0.27
  -8   3   2    2.33    0.40
   7  -3  -2    0.07    0.30
   7  -3  -2    0.24    0.14
   7  -3  -2   -0.04    0.22
   7  -3  -2   -0.02    0.12
   7  -3  -2    0.25    0.23
   7  -3  -2    0.16    0.19
  -7   3   2   -0.04    0.26
  -7   3   2    0.16    0.23
  -7   3   2   -0.07    0.16
  -7   3   2    0.01    0.23
   6  -3  -2    8.65    0.65
   6  -3  -2    8.94    0.68
   6  -3  -2    8.30    0.60
   6  -3  -2    7.83    0.60
   6  -3  -2    8.38    0.64
   6  -3  -2    8.44    0.63
  -6   3   2    7.80    0.64
  -6   3   2    8.02    0.64
  -6   3   2    8.08    0.58
  -6   3   2    8.15    0.60
   5  -3  -2    5.75    0.49
   5  -3  -2    5.39    0.44
   5  -3  -2    5.49    0.45
   5  -3  -2    5.61    0.41
   5  -3  -2    6.45    0.47
  -5   3   2    4.49    0.43
  -5   3   2    5.06    0.44
  -5   3   2    5.46    0.39
  -5   3   2    5.45    0.38
   4  -3  -2   60.76    4.20
   4  -3  -2   64.13    4.19
   4  -3  -2   63.92    4.20
  -4   3   2   63.50    4.16
  -4   3   2   64.11    4.18
  -4   3   2   61.54    4.19
  -4   3   2   61.23    4.16
   3  -3  -2   41.73    3.06
   3  -3  -2   44.06    3.07
   3  -3  -2   45.83    3.05
   3  -3  -2   46.02    3.06
   3  -3  -2   51.66    3.07
  -3   3   2   43.37    2.91
  -3   3   2   44.02    2.93
   2  -3  -2   20.42    1.38
   2  -3  -2   20.24    1.37
   2  -3  -2   20.47    1.38
  -2   3   2   21.42    1.30
  -2   3   2   19.26    1.30
  -2   3   2   18.62    1.31
  -2   3   2   19.21    1.30
  -2   3   2   18.01    1.30
   1  -3  -2  296.12   21.56
   1  -3  -2  354.60   21.56
  -1   3   2  276.90   19.32
  -1   3   2  306.05   19.31
   0  -3  -2   -0.04    0.10
   0  -3  -2    0.08    0.08
   0  -3  -2   -0.07    0.07
   0  -3  -2   -0.02    0.07
   0  -3  -2    0.06    0.07
   0  -3  -2   -0.07    0.06
   0  -3  -2    0.03    0.08
   0   3   2    0.01    0.08
   0   3   2   -0.01    0.06
   0   3   2    0.00    0.07
   0   3   2    0.02    0.07
   0   3   2   -0.02    0.05
  -1  -3  -2   83.58    5.78
  -1  -3  -2   87.00    5.76
  -1  -3  -2   82.40    5.77
  -1  -3  -2   89.10    5.76
  -1  -3  -2   91.84    5.76
   1   3   2   86.32    5.87
   1   3   2   87.97    5.86
   1   3   2   90.85    5.88
  -2  -3  -2   11.46    0.80
  -2  -3  -2   11.64    0.81
  -2  -3  -2   11.86    0.84
   2   3   2   10.91    0.75
  -3  -3  -2   10.30    0.70
  -3  -3  -2    9.16    0.77
  -3  -3  -2   10.19    0.72
   3   3   2    9.30    0.67
  -4  -3  -2    3.53    0.34
  -4  -3  -2    1.94    0.40
  -4  -3  -2    2.79    0.29
   4   3   2    2.30    0.28
  -5  -3  -2    5.82    0.65
  -5  -3  -2    5.97    0.56
   5   3   2    5.12    0.46
  -6  -3  -2    1.68    0.41
  -6  -3  -2    2.15    0.49
  -6  -3  -2    2.72    0.43
   6   3   2    2.69    0.34
   7   3   2    2.00    0.36
  10  -4  -2    1.43    0.63
  10  -4  -2   -0.04    0.52
 -10   4   2    5.97    0.92
 -10   4   2    5.72    0.67
   9  -4  -2    0.40    0.38
   9  -4  -2    0.37    0.23
   9  -4  -2    0.61    0.44
   9  -4  -2    0.07    0.21
   9  -4  -2    0.45    0.44
  -9   4   2    0.35    0.16
  -9   4   2    0.55    0.34
  -9   4   2    0.29    0.46
  -9   4   2    0.36    0.43
  -9   4   2    0.43    0.55
   8  -4  -2    0.28    0.32
   8  -4  -2    0.36    0.45
   8  -4  -2    0.61    0.28
   8  -4  -2    0.45    0.32
   8  -4  -2    0.67    0.23
   8  -4  -2    1.10    0.19
  -8   4   2    0.04    0.30
  -8   4   2    0.84    0.40
  -8   4   2    0.77    0.15
  -8   4   2    0.53    0.34
  -8   4   2    0.52    0.25
   7  -4  -2   46.50    3.27
   7  -4  -2   51.16    3.32
   7  -4  -2   49.57    3.31
   7  -4  -2   47.23    3.30
   7  -4  -2   50.62    3.34
  -7   4   2   51.33    3.28
  -7   4   2   51.73    3.33
  -7   4   2   48.48    3.26
  -7   4   2   44.50    3.32
  -7   4   2   48.37    3.28
   6  -4  -2    3.07    0.37
   6  -4  -2    2.93    0.37
   6  -4  -2    3.39    0.34
   6  -4  -2    3.01    0.28
   6  -4  -2    3.88    0.37
  -6   4   2    3.44    0.40
  -6   4   2    3.26    0.32
  -6   4   2    3.40    0.43
  -6   4   2    3.99    0.28
  -6   4   2    3.15    0.31
   5  -4  -2   26.08    1.65
   5  -4  -2   21.79    1.60
   5  -4  -2   25.08    1.64
   5  -4  -2   22.55    1.62
   5  -4  -2   23.45    1.62
  -5   4   2   21.08    1.47
  -5   4   2   22.97    1.49
  -5   4   2   21.90    1.52
  -5   4   2   22.02    1.48
   4  -4  -2    0.73    0.18
   4  -4  -2    0.66    0.17
   4  -4  -2    0.57    0.23
   4  -4  -2    0.72    0.13
   4  -4  -2    0.61    0.10
  -4   4   2    0.71    0.16
  -4   4   2    0.64    0.10
  -4   4   2    0.63    0.16
   3  -4  -2    6.90    0.49
   3  -4  -2    7.14    0.51
   3  -4  -2    6.97    0.49
   3  -4  -2    5.68    0.51
   3  -4  -2    7.30    0.50
  -3   4   2    7.48    0.57
  -3   4   2    7.38    0.56
  -3   4   2    7.85    0.56
  -3   4   2    7.84    0.55
   2  -4  -2   38.12    2.65
   2  -4  -2   40.21    2.65
   2  -4  -2   39.80    2.66
   2  -4  -2   44.12    2.67
   2  -4  -2   36.33    2.66
  -2   4   2   41.85    2.82
  -2   4   2   42.29    2.81
   1  -4  -2  110.53    7.26
   1  -4  -2  105.35    7.26
   1  -4  -2  111.24    7.27
   1  -4  -2  110.32    7.26
  -1   4   2  102.67    6.96
  -1   4   2  108.66    6.98
  -1   4   2  103.27    6.97
   0  -4  -2    2.04    0.21
   0  -4  -2    1.62    0.22
   0  -4  -2    2.05    0.19
   0  -4  -2    1.94    0.19
   0  -4  -2    2.25    0.22
   0  -4  -2    2.11    0.20
   0   4   2    1.69    0.22
   0   4   2    2.22    0.21
   0   4   2    2.66    0.22
   0   4   2    1.96    0.19
  -1  -4  -2   16.14    1.11
  -1  -4  -2   17.98    1.15
  -1  -4  -2   16.04    1.13
  -1  -4  -2   15.73    1.13
  -1  -4  -2   16.43    1.11
   1   4   2   18.42    1.21
   1   4   2   16.88    1.19
  -2  -4  -2    0.13    0.22
  -2  -4  -2    0.07    0.14
  -2  -4  -2    0.03    0.14
  -2  -4  -2    0.15    0.16
   2   4   2    0.09    0.13
   2   4   2    0.08    0.11
  -3  -4  -2    3.01    0.38
  -3  -4  -2    3.11    0.35
  -3  -4  -2    2.82    0.41
  -3  -4  -2    3.28    0.35
   3   4   2    3.92    0.36
  -4  -4  -2    6.54    0.59
  -4  -4  -2    6.95    0.60
  -4  -4  -2    7.04    0.63
   4   4   2    7.28    0.59
  -5  -4  -2    9.99    0.90
  -5  -4  -2   10.43    0.87
  -5  -4  -2   10.19    0.84
   5   4   2    7.03    0.61
  -6  -4  -2    0.33    0.41
   6   4   2    0.36    0.29
  10  -5  -2    0.21    0.56
  10  -5  -2   -0.18    0.25
  10  -5  -2   -0.11    0.64
  10  -5  -2   -0.21    0.31
  10  -5  -2    0.12    0.62
 -10   5   2   -0.55    0.54
 -10   5   2    0.40    0.63
 -10   5   2    0.12    0.83
 -10   5   2   -0.05    0.59
   9  -5  -2    0.13    0.18
   9  -5  -2    0.09    0.40
   9  -5  -2    0.17    0.46
   9  -5  -2   -0.06    0.44
   9  -5  -2    0.06    0.24
  -9   5   2   -0.21    0.59
  -9   5   2    0.38    0.59
  -9   5   2    0.06    0.45
  -9   5   2   -0.03    0.17
  -9   5   2    0.06    0.49
   8  -5  -2    1.83    0.53
   8  -5  -2    2.81    0.38
   8  -5  -2    2.77    0.41
   8  -5  -2    2.63    0.33
   8  -5  -2    2.17    0.41
   8  -5  -2    2.43    0.30
  -8   5   2    2.15    0.48
  -8   5   2    1.82    0.42
  -8   5   2    2.03    0.26
  -8   5   2    2.59    0.34
  -8   5   2    1.81    0.30
   7  -5  -2    4.41    0.49
   7  -5  -2    3.83    0.36
   7  -5  -2    4.64    0.38
   7  -5  -2    3.14    0.49
   7  -5  -2    3.46    0.41
  -7   5   2    3.91    0.52
  -7   5   2    3.88    0.36
  -7   5   2    4.03    0.42
  -7   5   2    4.37    0.57
  -7   5   2    3.99    0.34
   6  -5  -2    0.07    0.20
   6  -5  -2   -0.16    0.20
   6  -5  -2    0.00    0.19
   6  -5  -2    0.13    0.28
   6  -5  -2    0.04    0.13
  -6   5   2    0.04    0.26
  -6   5   2   -0.08    0.23
  -6   5   2    0.03    0.18
  -6   5   2    0.03    0.12
   5  -5  -2    0.12    0.17
   5  -5  -2    0.23    0.18
   5  -5  -2    0.27    0.16
   5  -5  -2    0.38    0.12
   5  -5  -2    0.23    0.23
  -5   5   2    0.34    0.11
  -5   5   2    0.13    0.15
  -5   5   2    0.25    0.22
  -5   5   2    0.20    0.20
   4  -5  -2    0.96    0.18
   4  -5  -2    0.81    0.16
   4  -5  -2    0.98    0.17
   4  -5  -2    1.12    0.14
   4  -5  -2    1.16    0.22
  -4   5   2    1.28    0.22
  -4   5   2    1.09    0.14
  -4   5   2    1.24    0.17
  -4   5   2    1.44    0.22
   3  -5  -2    0.22    0.13
   3  -5  -2    0.15    0.12
   3  -5  -2    0.16    0.13
   3  -5  -2    0.30    0.16
   3  -5  -2    0.04    0.09
  -3   5   2    0.40    0.13
  -3   5   2   -0.02    0.09
  -3   5   2    0.53    0.16
  -3   5   2    0.22    0.15
   2  -5  -2    7.22    0.56
   2  -5  -2    7.09    0.55
   2  -5  -2    8.09    0.56
   2  -5  -2    8.06    0.60
   2  -5  -2    7.50    0.57
   2  -5  -2    8.72    0.57
  -2   5   2    8.35    0.59
  -2   5   2    7.40    0.57
  -2   5   2    7.97    0.56
   1  -5  -2    4.56    0.36
   1  -5  -2    3.86    0.35
   1  -5  -2    4.02    0.34
   1  -5  -2    4.40    0.35
   1  -5  -2    4.97    0.37
   1  -5  -2    4.94    0.35
   1  -5  -2    4.30    0.37
  -1   5   2    4.05    0.34
  -1   5   2    4.68    0.33
  -1   5   2    3.27    0.35
  -1   5   2    4.79    0.36
   0  -5  -2    1.06    0.19
   0  -5  -2    1.61    0.21
   0  -5  -2    1.52    0.18
   0  -5  -2    1.15    0.16
   0  -5  -2    1.31    0.18
   0  -5  -2    1.45    0.18
   0  -5  -2    1.08    0.20
   0   5   2    1.29    0.15
  -1  -5  -2    0.00    0.14
  -1  -5  -2   -0.11    0.18
  -1  -5  -2   -0.11    0.12
  -1  -5  -2    0.10    0.21
   1   5   2    0.16    0.12
  -2  -5  -2    3.34    0.51
  -2  -5  -2    3.05    0.47
  -2  -5  -2    4.03    0.38
   2   5   2    3.27    0.34
   2   5   2    3.02    0.32
  -3  -5  -2    0.12    0.43
  -3  -5  -2    0.05    0.31
  -3  -5  -2    0.04    0.22
   3   5   2    0.15    0.28
  -4  -5  -2    4.78    0.68
  -4  -5  -2    6.47    0.63
   4   5   2    6.35    0.57
  -5  -5  -2   -0.18    0.39
   5   5   2   -0.10    0.28
  10  -6  -2    1.70    0.68
  10  -6  -2    1.07    0.36
  10  -6  -2    0.04    0.62
  10  -6  -2    1.31    0.27
  10  -6  -2    1.29    0.71
 -10   6   2    0.92    1.13
 -10   6   2    1.63    0.68
 -10   6   2    0.75    0.56
   9  -6  -2   13.45    1.16
   9  -6  -2   12.10    0.95
   9  -6  -2   13.39    1.16
   9  -6  -2   12.75    0.96
   9  -6  -2   12.78    1.13
  -9   6   2   11.35    1.18
  -9   6   2   13.06    0.98
  -9   6   2   12.15    1.34
  -9   6   2   12.67    1.17
  -9   6   2   13.13    0.91
   8  -6  -2    0.01    0.54
   8  -6  -2    0.41    0.18
   8  -6  -2   -0.02    0.38
   8  -6  -2   -0.02    0.36
   8  -6  -2    0.30    0.35
   8  -6  -2    0.34    0.21
  -8   6   2    0.25    0.18
  -8   6   2    0.60    0.52
  -8   6   2    0.49    0.34
  -8   6   2    0.20    0.41
   7  -6  -2    0.07    0.18
   7  -6  -2    0.03    0.27
   7  -6  -2    0.02    0.30
   7  -6  -2    0.00    0.72
   7  -6  -2    0.12    0.29
  -7   6   2    0.25    0.40
  -7   6   2    0.10    0.16
  -7   6   2    0.23    0.34
  -7   6   2   -0.27    0.27
   6  -6  -2    8.61    0.74
   6  -6  -2    9.56    0.72
   6  -6  -2    9.39    0.74
   6  -6  -2    8.54    0.81
   6  -6  -2    8.78    0.67
  -6   6   2    9.67    0.99
  -6   6   2    9.26    0.75
  -6   6   2    9.22    0.70
  -6   6   2   11.00    0.83
   5  -6  -2   10.42    0.66
   5  -6  -2    7.21    0.70
   5  -6  -2    8.08    0.75
   5  -6  -2   10.03    0.69
   5  -6  -2    8.82    0.70
  -5   6   2    9.81    0.76
  -5   6   2    9.55    0.71
  -5   6   2    8.60    0.67
   4  -6  -2   16.68    1.09
   4  -6  -2   13.89    1.10
   4  -6  -2   17.27    1.13
   4  -6  -2   14.98    1.09
   4  -6  -2   14.62    1.07
  -4   6   2   15.45    1.11
  -4   6   2   16.00    1.13
  -4   6   2   17.56    1.17
  -4   6   2   15.16    1.25
   3  -6  -2    1.31    0.20
   3  -6  -2    1.43    0.21
   3  -6  -2    1.90    0.26
   3  -6  -2    1.73    0.22
  -3   6   2    1.27    0.18
  -3   6   2    1.93    0.23
  -3   6   2    2.37    0.32
  -3   6   2    1.52    0.25
   2  -6  -2   12.32    0.89
   2  -6  -2   13.69    0.89
   2  -6  -2   11.77    0.88
   2  -6  -2   12.68    0.85
   2  -6  -2   12.42    0.89
   2  -6  -2   11.96    0.90
   2  -6  -2   12.42    0.87
  -2   6   2   12.08    0.85
  -2   6   2   12.19    0.88
  -2   6   2   12.17    0.86
   1  -6  -2    7.45    0.52
   1  -6  -2    6.86    0.52
   1  -6  -2    6.52    0.50
   1  -6  -2    5.94    0.52
   1  -6  -2    7.98    0.54
   1  -6  -2    5.48    0.52
   1  -6  -2    6.95    0.55
  -1   6   2    6.58    0.55
  -1   6   2    6.95    0.56
  -1   6   2    6.72    0.51
   0  -6  -2    0.84    0.23
   0  -6  -2    1.15    0.20
   0  -6  -2    0.86    0.19
   0  -6  -2    1.01    0.17
   0  -6  -2    0.73    0.25
   0  -6  -2    0.98    0.18
   0  -6  -2    1.15    0.17
   0   6   2    1.07    0.17
  -1  -6  -2    8.68    0.68
  -1  -6  -2    8.48    0.69
  -1  -6  -2    6.07    0.60
   1   6   2    7.12    0.55
  -2  -6  -2   -0.23    0.23
  -2  -6  -2    0.13    0.41
   2   6   2    0.09    0.19
  -3  -6  -2   -0.17    0.30
  -4  -6  -2   -0.23    0.39
  10  -7  -2   14.58    1.15
  10  -7  -2   13.67    1.08
  10  -7  -2   14.96    1.46
  10  -7  -2   16.11    1.53
 -10   7   2   14.46    1.50
   9  -7  -2    0.21    0.22
   9  -7  -2    0.07    0.57
   9  -7  -2    0.39    0.31
   9  -7  -2    0.17    0.52
  -9   7   2    0.45    0.58
   8  -7  -2    9.28    0.73
   8  -7  -2    8.39    1.14
   8  -7  -2   10.20    0.93
   8  -7  -2    9.40    0.70
   8  -7  -2    7.68    0.88
  -8   7   2    9.14    0.97
  -8   7   2   10.05    1.10
  -8   7   2    8.25    0.69
   7  -7  -2    6.58    0.89
   7  -7  -2    5.97    0.53
   7  -7  -2    5.79    0.69
   7  -7  -2    5.93    0.66
  -7   7   2    5.44    0.67
  -7   7   2    5.90    0.83
  -7   7   2    6.19    0.75
  -7   7   2    5.65    0.49
   6  -7  -2    4.43    0.44
   6  -7  -2    4.19    0.56
   6  -7  -2    5.88    0.69
   6  -7  -2    4.71    0.54
  -6   7   2    4.44    0.65
  -6   7   2    4.44    0.51
  -6   7   2    3.86    0.39
  -6   7   2    3.85    0.60
   5  -7  -2   20.04    1.31
   5  -7  -2   18.48    1.34
   5  -7  -2   18.48    1.39
   5  -7  -2   17.23    1.35
   5  -7  -2   19.52    1.33
  -5   7   2   19.09    1.30
  -5   7   2   16.13    1.34
  -5   7   2   18.52    1.26
  -5   7   2   18.81    1.35
   4  -7  -2    1.90    0.26
   4  -7  -2    2.06    0.27
   4  -7  -2    1.29    0.22
   4  -7  -2    1.96    0.35
  -4   7   2    1.72    0.31
  -4   7   2    1.83    0.33
  -4   7   2    2.36    0.28
  -4   7   2    1.84    0.35
   3  -7  -2    0.02    0.20
   3  -7  -2    0.08    0.19
   3  -7  -2    0.16    0.18
   3  -7  -2   -0.10    0.26
   3  -7  -2    0.00    0.20
  -3   7   2    0.07    0.27
  -3   7   2    0.11    0.13
   2  -7  -2    0.06    0.17
   2  -7  -2    0.05    0.21
   2  -7  -2   -0.09    0.17
   2  -7  -2    0.37    0.23
   2  -7  -2    0.01    0.23
   2  -7  -2   -0.03    0.19
  -2   7   2    0.15    0.27
  -2   7   2    0.12    0.26
  -2   7   2    0.08    0.14
   1  -7  -2    0.62    0.21
   1  -7  -2    0.86    0.19
   1  -7  -2    0.97    0.22
   1  -7  -2    0.77    0.22
   1  -7  -2    0.98    0.25
   1  -7  -2    0.95    0.22
  -1   7   2    0.92    0.19
  -1   7   2    1.04    0.28
   0  -7  -2    0.66    0.31
   0  -7  -2    0.43    0.23
   0  -7  -2    0.60    0.29
   0  -7  -2    0.17    0.25
   0   7   2    0.63    0.19
  -1  -7  -2    5.48    0.70
  -1  -7  -2    4.35    0.52
   1   7   2    4.17    0.45
  -2  -7  -2    0.37    0.33
   2   7   2    0.52    0.27
  -3  -7  -2    0.15    0.42
  10  -8  -2    0.19    0.83
  10  -8  -2    0.75    1.14
  10  -8  -2    0.97    0.30
  10  -8  -2    0.83    0.80
  10  -8  -2    0.98    0.46
 -10   8   2    1.12    0.89
   9  -8  -2   -0.15    0.22
   9  -8  -2   -0.59    0.58
   9  -8  -2    0.10    0.68
   9  -8  -2    0.26    0.35
   9  -8  -2    0.00    0.62
  -9   8   2    0.15    0.68
   8  -8  -2    1.39    0.54
   8  -8  -2    1.13    0.48
   8  -8  -2    0.94    0.51
   8  -8  -2    1.11    0.31
   8  -8  -2    0.90    0.78
  -8   8   2    2.30    0.62
   7  -8  -2    0.61    0.28
   7  -8  -2    1.62    0.42
   7  -8  -2    0.96    0.42
   7  -8  -2    1.29    0.45
   7  -8  -2    0.94    0.62
  -7   8   2    1.65    0.53
   6  -8  -2    0.94    0.36
   6  -8  -2    1.44    0.52
   6  -8  -2    0.55    0.34
   6  -8  -2    0.67    0.25
   6  -8  -2    0.58    0.37
  -6   8   2    0.79    0.45
   5  -8  -2    5.19    0.71
   5  -8  -2    3.59    0.45
   5  -8  -2    4.18    0.52
   5  -8  -2    3.27    0.52
   5  -8  -2    4.30    0.44
  -5   8   2    4.44    0.66
   4  -8  -2    0.01    0.26
   4  -8  -2    0.04    0.28
   4  -8  -2    0.36    0.37
   4  -8  -2    0.14    0.40
   4  -8  -2    0.29    0.21
  -4   8   2    0.22    0.19
  -4   8   2    0.24    0.35
   3  -8  -2    3.58    0.42
   3  -8  -2    3.96    0.46
   3  -8  -2    4.35    0.55
   3  -8  -2    3.23    0.43
   3  -8  -2    3.93    0.45
  -3   8   2    3.49    0.44
  -3   8   2    2.96    0.36
   2  -8  -2    0.05    0.28
   2  -8  -2    0.05    0.24
   2  -8  -2    0.21    0.31
   2  -8  -2    0.06    0.23
   2  -8  -2   -0.07    0.24
  -2   8   2    0.03    0.20
  -2   8   2    0.02    0.35
   1  -8  -2    1.26    0.29
   1  -8  -2    0.71    0.29
   1  -8  -2    1.25    0.33
   1  -8  -2    0.63    0.34
   1  -8  -2    1.23    0.28
  -1   8   2    0.47    0.22
   0  -8  -2    0.19    0.41
   0  -8  -2    0.02    0.31
   0   8   2    0.15    0.24
  -1  -8  -2    0.26    0.37
  -1  -8  -2    0.21    0.71
   1   8   2    0.29    0.30
  -2  -8  -2    0.47    0.47
   2   8   2    0.09    0.38
   9  -9  -2    0.30    0.85
   9  -9  -2    0.03    0.41
   9  -9  -2    0.09    0.68
   9  -9  -2    0.23    0.78
   9  -9  -2   -0.16    0.26
  -9   9   2   -0.41    1.35
   8  -9  -2    0.30    0.55
   8  -9  -2    0.04    1.03
   8  -9  -2    0.52    0.36
   8  -9  -2   -0.10    0.99
   8  -9  -2   -0.32    0.66
  -8   9   2    0.17    0.71
   7  -9  -2    1.77    0.37
   7  -9  -2    0.93    0.56
   7  -9  -2    1.57    0.93
   7  -9  -2    2.01    0.51
   7  -9  -2    1.13    0.81
  -7   9   2    0.61    0.63
   6  -9  -2   10.22    1.24
   6  -9  -2   12.54    1.02
   6  -9  -2   11.40    0.91
   6  -9  -2   11.82    1.05
   6  -9  -2   10.94    1.06
  -6   9   2   10.08    0.79
  -6   9   2    9.03    1.05
   5  -9  -2    0.17    0.27
   5  -9  -2    0.15    0.37
   5  -9  -2   -0.22    0.56
   5  -9  -2   -0.26    0.38
   5  -9  -2   -0.08    0.39
  -5   9   2   -0.02    0.49
  -5   9   2   -0.12    0.23
   4  -9  -2    1.61    0.39
   4  -9  -2    1.50    0.31
   4  -9  -2    1.70    0.42
   4  -9  -2    2.01    0.52
   4  -9  -2    1.69    0.38
  -4   9   2    1.32    0.27
  -4   9   2    0.79    0.60
   3  -9  -2   23.56    1.65
   3  -9  -2   23.24    1.65
   3  -9  -2   23.04    1.68
   3  -9  -2   23.26    1.72
   3  -9  -2   23.18    1.67
  -3   9   2   22.62    1.59
  -3   9   2   19.28    1.47
   2  -9  -2   12.58    1.14
   2  -9  -2   15.74    1.08
   2  -9  -2   13.50    1.09
   2  -9  -2   13.03    1.06
  -2   9   2   12.10    0.93
   1  -9  -2    5.66    0.67
   1  -9  -2    5.57    0.73
  -1   9   2    5.01    0.57
   0  -9  -2    0.03    0.44
   0   9   2   -0.24    0.35
   7 -10  -2    6.35    0.91
   7 -10  -2    8.96    0.98
   7 -10  -2    5.24    0.87
   7 -10  -2    7.54    1.76
   6 -10  -2    0.19    0.52
   6 -10  -2    0.16    0.36
   6 -10  -2    0.04    0.93
   6 -10  -2    0.17    0.59
  -6  10   2   -0.02    0.72
  -6  10   2    0.49    0.34
   5 -10  -2    6.37    0.75
   5 -10  -2    6.43    0.70
   5 -10  -2    6.44    0.82
   5 -10  -2    5.19    0.88
  -5  10   2    6.12    0.65
   4 -10  -2   -0.13    0.56
   4 -10  -2   -0.24    0.36
   4 -10  -2   -0.12    0.44
   4 -10  -2   -0.25    0.65
  -4  10   2    0.15    0.67
  -4  10   2    0.04    0.31
   3 -10  -2    0.18    0.62
   3 -10  -2    0.19    0.56
   3 -10  -2   -0.17    0.77
  -3  10   2    0.09    0.70
  -3  10   2    0.23    0.33
   2 -10  -2    4.70    0.57
   2 -10  -2    4.21    0.57
   2 -10  -2    3.74    0.71
  -2  10   2    3.86    0.48
  -3  11  -3    0.67    0.35
   3 -11   3   -0.06    0.43
   3 -11   3    0.09    0.47
   3 -11   3    0.17    0.61
  -4  11  -3    0.11    0.35
   4 -11   3    0.28    0.65
   4 -11   3    0.22    0.49
   4 -11   3    0.14    0.40
  -5  11  -3    0.14    0.82
  -5  11  -3    3.34    0.44
   5 -11   3    3.04    0.51
   5 -11   3    3.00    0.88
   5 -11   3    4.51    0.64
   0  10  -3    0.24    0.34
   0 -10   3    0.69    0.42
  -1  10  -3    0.05    0.31
   1 -10   3    1.16    0.38
   1 -10   3    0.09    0.36
   1 -10   3    0.81    0.51
  -2  10  -3    0.00    0.26
  -2  10  -3    0.21    0.56
   2 -10   3    0.10    0.36
   2 -10   3    0.27    0.51
   2 -10   3   -0.03    0.33
   2 -10   3   -0.24    0.42
  -3  10  -3    0.25    0.56
  -3  10  -3    2.80    0.33
   3 -10   3    2.93    0.61
   3 -10   3    3.78    0.48
   3 -10   3    3.61    0.43
   3 -10   3    3.46    0.53
  -4  10  -3    0.63    0.28
   4 -10   3    0.75    0.62
   4 -10   3    1.10    0.47
   4 -10   3    0.67    0.31
   4 -10   3    1.13    0.40
  -5  10  -3    1.49    0.30
  -5  10  -3    0.19    0.59
   5 -10   3    1.24    0.75
   5 -10   3    1.52    0.60
   5 -10   3    1.29    0.45
   5 -10   3    1.21    0.52
   5 -10   3    0.91    0.33
  -6  10  -3    1.91    0.77
  -6  10  -3    2.66    0.38
   6 -10   3    3.11    0.33
   6 -10   3    1.93    0.61
   6 -10   3    2.52    0.95
   6 -10   3    3.88    1.08
   6 -10   3    2.62    0.55
   6 -10   3    2.74    0.41
  -7  10  -3    0.26    0.83
  -7  10  -3    0.05    0.36
   7 -10   3   -0.13    0.57
   7 -10   3   -0.14    0.73
   7 -10   3    0.26    0.75
   7 -10   3    0.31    1.59
   7 -10   3   -0.07    0.26
  -2  -9   3    0.10    0.41
   1   9  -3   -0.12    0.26
  -1  -9   3    0.43    0.35
   0   9  -3    0.19    0.25
   0  -9   3   -0.16    0.34
   0  -9   3   -0.02    0.29
  -1   9  -3   14.26    1.02
  -1   9  -3   12.05    0.97
   1  -9   3   14.04    1.10
   1  -9   3   15.90    1.10
   1  -9   3   14.67    1.11
   1  -9   3   15.79    1.18
  -2   9  -3    8.12    0.67
  -2   9  -3    8.21    0.80
  -2   9  -3    7.14    0.63
   2  -9   3    7.75    0.71
   2  -9   3    7.57    0.68
   2  -9   3    7.45    0.77
   2  -9   3    7.95    0.65
   2  -9   3    7.76    0.67
  -3   9  -3    6.79    0.57
  -3   9  -3    7.11    0.58
  -3   9  -3    6.36    0.75
   3  -9   3    7.33    0.65
   3  -9   3    6.05    0.60
   3  -9   3    7.13    0.69
   3  -9   3    7.12    0.79
  -4   9  -3    0.13    0.30
  -4   9  -3    0.32    0.42
  -4   9  -3   -0.04    0.19
  -4   9  -3    0.21    0.20
   4  -9   3    0.17    0.31
   4  -9   3    0.22    0.23
   4  -9   3    0.31    0.35
  -5   9  -3    1.73    0.53
  -5   9  -3    2.15    0.28
  -5   9  -3    1.23    0.39
   5  -9   3    1.30    0.38
   5  -9   3    2.43    0.45
   5  -9   3    1.39    0.37
   5  -9   3    1.82    0.30
  -6   9  -3    0.32    0.25
  -6   9  -3    0.32    0.56
  -6   9  -3    0.11    0.42
   6  -9   3    0.26    0.22
   6  -9   3    0.45    0.27
   6  -9   3    0.11    0.41
   6  -9   3    0.50    0.49
  -7   9  -3    7.66    0.66
  -7   9  -3    7.58    1.11
  -7   9  -3    6.44    0.77
   7  -9   3    8.01    0.62
   7  -9   3    7.30    0.84
   7  -9   3    5.65    0.67
   7  -9   3    7.45    1.30
   7  -9   3    7.83    0.90
  -8   9  -3   11.60    0.98
  -8   9  -3   12.46    1.32
  -8   9  -3   12.95    1.47
   8  -9   3   12.66    1.01
   8  -9   3   12.45    0.94
   8  -9   3   12.75    1.42
   8  -9   3   10.46    1.26
  -3  -8   3    0.14    0.44
   2   8  -3    2.94    0.35
  -2  -8   3    3.02    0.38
   1   8  -3    2.19    0.30
   1   8  -3    2.65    0.41
  -1  -8   3    2.71    0.33
   0   8  -3    1.55    0.23
   0  -8   3    2.51    0.29
   0  -8   3    2.07    0.28
   0  -8   3    1.91    0.31
  -1   8  -3   13.15    1.10
  -1   8  -3   14.63    1.06
  -1   8  -3   16.25    1.08
  -1   8  -3   13.82    1.10
  -1   8  -3   17.38    1.13
   1  -8   3   14.55    1.08
   1  -8   3   17.50    1.10
   1  -8   3   15.49    1.09
   1  -8   3   13.54    1.08
  -2   8  -3    1.23    0.32
  -2   8  -3    1.07    0.19
  -2   8  -3    1.07    0.24
  -2   8  -3    0.84    0.21
  -2   8  -3    1.24    0.31
   2  -8   3    1.11    0.33
   2  -8   3    0.93    0.21
   2  -8   3    0.88    0.29
   2  -8   3    0.89    0.26
   2  -8   3    0.63    0.30
  -3   8  -3    2.87    0.31
  -3   8  -3    2.23    0.37
  -3   8  -3    2.24    0.37
  -3   8  -3    2.58    0.31
  -3   8  -3    2.65    0.32
   3  -8   3    3.18    0.41
   3  -8   3    2.44    0.33
   3  -8   3    2.65    0.34
   3  -8   3    2.24    0.32
   3  -8   3    2.85    0.35
  -4   8  -3    2.11    0.27
  -4   8  -3    2.90    0.42
  -4   8  -3    2.02    0.25
  -4   8  -3    2.48    0.32
   4  -8   3    2.48    0.31
   4  -8   3    1.81    0.28
   4  -8   3    2.48    0.44
   4  -8   3    2.36    0.35
   4  -8   3    2.01    0.32
  -5   8  -3    1.60    0.23
  -5   8  -3    1.47    0.33
  -5   8  -3    1.66    0.43
   5  -8   3    1.62    0.24
   5  -8   3    1.35    0.21
   5  -8   3    1.52    0.50
   5  -8   3    2.26    0.35
   5  -8   3    1.68    0.29
  -6   8  -3    1.41    0.48
  -6   8  -3    1.60    0.39
  -6   8  -3    1.63    0.28
   6  -8   3    1.02    0.20
   6  -8   3    0.93    0.58
   6  -8   3    1.01    0.37
   6  -8   3    1.93    0.42
   6  -8   3    1.02    0.22
  -7   8  -3    7.85    0.99
  -7   8  -3    8.05    0.87
   7  -8   3    7.86    0.90
   7  -8   3    8.27    0.66
   7  -8   3    6.81    0.60
   7  -8   3    7.52    1.07
  -8   8  -3    0.02    0.49
  -8   8  -3   -0.03    0.64
  -8   8  -3   -0.29    0.57
   8  -8   3    0.27    0.31
   8  -8   3    0.13    0.23
   8  -8   3    0.09    0.54
   8  -8   3    0.05    0.63
  -9   8  -3    1.71    0.73
  -9   8  -3    0.80    0.79
  -9   8  -3    0.65    0.82
   9  -8   3    1.03    0.42
   9  -8   3    0.86    0.72
   9  -8   3    1.38    0.31
   9  -8   3    1.20    0.83
  -4  -7   3   10.82    0.86
  -3  -7   3    0.59    0.25
   2   7  -3   24.04    1.60
   2   7  -3   20.38    1.53
  -2  -7   3   21.53    1.49
   1   7  -3    1.35    0.29
  -1  -7   3    2.01    0.24
   0   7  -3    8.87    0.64
   0   7  -3    7.46    0.61
   0   7  -3    7.60    0.66
   0  -7   3    9.71    0.68
   0  -7   3    6.84    0.70
   0  -7   3    8.83    0.64
   0  -7   3    9.12    0.65
  -1   7  -3    5.08    0.41
  -1   7  -3    4.91    0.48
  -1   7  -3    5.33    0.42
  -1   7  -3    4.07    0.47
  -1   7  -3    4.84    0.48
  -1   7  -3    5.44    0.44
   1  -7   3    5.91    0.45
   1  -7   3    4.93    0.48
   1  -7   3    5.49    0.45
   1  -7   3    4.92    0.49
   1  -7   3    4.60    0.43
  -2   7  -3   -0.16    0.12
  -2   7  -3    0.13    0.14
  -2   7  -3   -0.14    0.20
  -2   7  -3   -0.05    0.23
  -2   7  -3    0.03    0.24
  -2   7  -3   -0.06    0.17
   2  -7   3    0.07    0.16
   2  -7   3    0.09    0.19
   2  -7   3    0.00    0.19
   2  -7   3    0.06    0.14
  -3   7  -3    1.20    0.16
  -3   7  -3    1.38    0.29
  -3   7  -3    0.84    0.24
  -3   7  -3    1.43    0.17
  -3   7  -3    0.70    0.28
   3  -7   3    1.16    0.29
   3  -7   3    1.14    0.21
   3  -7   3    1.15    0.17
   3  -7   3    0.60    0.21
   3  -7   3    1.28    0.23
  -4   7  -3    1.10    0.25
  -4   7  -3    0.91    0.23
  -4   7  -3    0.53    0.32
  -4   7  -3    0.79    0.16
  -4   7  -3    1.07    0.31
   4  -7   3    1.10    0.25
   4  -7   3    0.54    0.16
   4  -7   3    1.20    0.20
   4  -7   3    0.73    0.23
   4  -7   3    0.65    0.32
  -5   7  -3    0.90    0.17
  -5   7  -3    0.81    0.26
  -5   7  -3    0.45    0.26
  -5   7  -3    0.25    0.41
  -5   7  -3    0.63    0.40
   5  -7   3    0.68    0.15
   5  -7   3    1.15    0.40
   5  -7   3    0.93    0.19
   5  -7   3    0.93    0.18
   5  -7   3    0.62    0.28
   5  -7   3    0.58    0.26
  -6   7  -3    0.31    0.37
  -6   7  -3    0.08    0.30
  -6   7  -3   -0.10    0.58
   6  -7   3   -0.27    0.32
   6  -7   3    0.41    0.30
   6  -7   3   -0.36    0.46
   6  -7   3    0.45    0.16
   6  -7   3    0.35    0.30
  -7   7  -3    2.53    0.58
  -7   7  -3    0.96    0.38
  -7   7  -3    0.73    0.40
  -7   7  -3    0.59    0.47
   7  -7   3    1.07    0.24
   7  -7   3    1.25    0.44
   7  -7   3    0.65    0.26
   7  -7   3    0.60    0.63
   7  -7   3    0.87    0.39
  -8   7  -3    0.57    0.72
  -8   7  -3    1.30    0.53
  -8   7  -3    0.79    0.52
   8  -7   3    1.06    0.51
   8  -7   3    0.82    0.24
   8  -7   3    1.03    0.30
   8  -7   3    0.40    0.56
  -9   7  -3    3.96    0.75
  -9   7  -3    3.76    0.80
  -9   7  -3    1.98    0.77
   9  -7   3    3.59    0.81
   9  -7   3    3.67    0.74
   9  -7   3    3.66    0.48
   9  -7   3    3.79    0.48
   5   6  -3   -0.28    0.27
  -5  -6   3   -0.09    0.28
   4   6  -3    0.23    0.22
  -4  -6   3    0.07    0.22
   3   6  -3    7.91    0.72
  -3  -6   3    8.64    0.65
   2   6  -3   14.24    1.01
   2   6  -3   14.54    1.06
  -2  -6   3   15.24    1.07
  -2  -6   3   14.85    1.01
  -2  -6   3   13.56    1.05
   1   6  -3    0.14    0.18
   1   6  -3    0.10    0.13
  -1  -6   3    0.07    0.12
  -1  -6   3    0.24    0.19
  -1  -6   3    0.08    0.17
  -1  -6   3    0.06    0.14
  -1  -6   3   -0.11    0.12
   0   6  -3    2.17    0.23
   0   6  -3    1.84    0.23
   0   6  -3    1.85    0.25
   0   6  -3    1.81    0.27
   0   6  -3    2.00    0.23
   0   6  -3    2.30    0.26
   0  -6   3    1.76    0.25
   0  -6   3    1.95    0.27
   0  -6   3    2.41    0.28
   0  -6   3    2.37    0.24
   0  -6   3    2.12    0.22
   0  -6   3    2.07    0.23
  -1   6  -3    0.20    0.17
  -1   6  -3   -0.11    0.15
  -1   6  -3    0.17    0.10
  -1   6  -3    0.08    0.17
  -1   6  -3    0.08    0.12
  -1   6  -3    0.14    0.13
   1  -6   3    0.05    0.14
   1  -6   3   -0.10    0.15
   1  -6   3    0.15    0.11
   1  -6   3    0.12    0.14
   1  -6   3    0.04    0.13
   1  -6   3    0.04    0.14
  -2   6  -3    4.92    0.41
  -2   6  -3    5.12    0.38
  -2   6  -3    4.01    0.44
  -2   6  -3    5.14    0.44
  -2   6  -3    4.62    0.37
  -2   6  -3    5.04    0.40
   2  -6   3    5.38    0.47
   2  -6   3    4.58    0.42
   2  -6   3    5.16    0.43
   2  -6   3    5.26    0.41
   2  -6   3    5.18    0.40
  -3   6  -3    8.24    0.55
  -3   6  -3    6.51    0.61
  -3   6  -3    6.39    0.58
  -3   6  -3    8.72    0.64
  -3   6  -3    7.92    0.58
   3  -6   3    7.70    0.56
   3  -6   3    8.42    0.63
   3  -6   3    6.33    0.56
   3  -6   3    8.17    0.60
   3  -6   3    7.86    0.60
  -4   6  -3   15.85    1.10
  -4   6  -3   15.44    1.07
  -4   6  -3   15.86    1.09
  -4   6  -3   15.16    1.13
   4  -6   3   16.09    1.10
   4  -6   3   16.17    1.12
   4  -6   3   16.76    1.15
   4  -6   3   13.92    1.18
   4  -6   3   17.00    1.18
  -5   6  -3   -0.12    0.29
  -5   6  -3   -0.15    0.21
  -5   6  -3    0.13    0.27
  -5   6  -3    0.14    0.19
   5  -6   3    0.18    0.12
   5  -6   3    0.08    0.32
   5  -6   3   -0.04    0.22
   5  -6   3   -0.04    0.12
   5  -6   3   -0.07    0.11
   5  -6   3    0.15    0.22
  -6   6  -3    2.42    0.35
  -6   6  -3    2.53    0.32
  -6   6  -3    2.68    0.45
  -6   6  -3    2.75    0.41
   6  -6   3    2.63    0.47
   6  -6   3    2.10    0.27
   6  -6   3    2.59    0.31
   6  -6   3    3.03    0.44
   6  -6   3    2.17    0.36
  -7   6  -3    5.41    1.01
  -7   6  -3    4.63    0.72
  -7   6  -3    6.79    0.69
  -7   6  -3    5.59    0.64
   7  -6   3    5.12    0.65
   7  -6   3    5.90    0.47
   7  -6   3    5.19    0.67
   7  -6   3    5.81    0.89
  -8   6  -3    0.48    0.61
  -8   6  -3    0.66    0.64
  -8   6  -3    0.08    0.46
  -8   6  -3    0.37    0.50
   8  -6   3    0.32    0.21
   8  -6   3    0.69    0.46
   8  -6   3    0.35    0.27
   8  -6   3    0.28    0.48
  -9   6  -3   -0.02    0.72
  -9   6  -3   -0.01    0.63
  -9   6  -3    0.15    0.88
   9  -6   3   -0.08    0.24
   9  -6   3   -0.16    0.65
   9  -6   3   -0.44    0.61
   6   5  -3    0.31    0.28
  -6  -5   3    0.12    0.26
   5   5  -3    0.88    0.24
  -5  -5   3    0.81    0.22
   4   5  -3    0.02    0.16
   4   5  -3    0.01    0.28
  -4  -5   3    0.23    0.31
  -4  -5   3    0.17    0.16
   3   5  -3    0.12    0.13
   3   5  -3    0.20    0.22
  -3  -5   3    0.10    0.27
  -3  -5   3   -0.03    0.19
  -3  -5   3    0.25    0.13
   2   5  -3    1.25    0.21
   2   5  -3    1.04    0.15
  -2  -5   3    0.85    0.17
  -2  -5   3    0.90    0.20
  -2  -5   3    1.01    0.14
   1   5  -3    7.74    0.53
   1   5  -3    6.47    0.51
   1   5  -3    6.84    0.53
  -1  -5   3    6.49    0.45
  -1  -5   3    6.34    0.45
  -1  -5   3    5.80    0.47
   0   5  -3    7.27    0.55
   0   5  -3    7.07    0.56
   0   5  -3    8.94    0.57
   0  -5   3    9.26    0.59
   0  -5   3    8.05    0.56
   0  -5   3    8.20    0.57
   0  -5   3    7.43    0.56
   0  -5   3    6.90    0.57
   0  -5   3    8.33    0.57
  -1   5  -3    0.73    0.13
  -1   5  -3    0.71    0.14
  -1   5  -3    0.66    0.11
  -1   5  -3    0.63    0.12
  -1   5  -3    0.68    0.12
   1  -5   3    0.84    0.13
   1  -5   3    0.40    0.15
   1  -5   3    0.75    0.11
   1  -5   3    0.55    0.12
  -2   5  -3    0.67    0.14
  -2   5  -3    0.60    0.10
  -2   5  -3    0.66    0.15
  -2   5  -3    0.53    0.17
  -2   5  -3    0.65    0.13
   2  -5   3    0.62    0.14
   2  -5   3    0.50    0.10
   2  -5   3    0.57    0.17
   2  -5   3    0.50    0.13
   2  -5   3    0.72    0.12
  -3   5  -3    5.33    0.49
  -3   5  -3    7.04    0.52
  -3   5  -3    7.32    0.54
  -3   5  -3    6.40    0.46
  -3   5  -3    6.06    0.48
   3  -5   3    5.99    0.50
   3  -5   3    5.75    0.45
   3  -5   3    6.10    0.49
   3  -5   3    7.52    0.48
   3  -5   3    6.28    0.53
   3  -5   3    6.40    0.46
  -4   5  -3    1.98    0.26
  -4   5  -3    1.64    0.20
  -4   5  -3    1.59    0.26
  -4   5  -3    1.35    0.22
   4  -5   3    1.69    0.18
   4  -5   3    1.45    0.22
   4  -5   3    1.39    0.22
   4  -5   3    1.51    0.27
   4  -5   3    1.59    0.17
   4  -5   3    1.74    0.19
  -5   5  -3    0.65    0.30
  -5   5  -3    0.51    0.21
  -5   5  -3    0.61    0.25
  -5   5  -3   -0.07    0.25
   5  -5   3    0.31    0.12
   5  -5   3    0.32    0.12
   5  -5   3    0.44    0.29
   5  -5   3    0.74    0.22
   5  -5   3    0.63    0.22
  -6   5  -3    3.60    0.40
  -6   5  -3    3.17    0.44
  -6   5  -3    2.90    0.41
  -6   5  -3    4.17    0.54
   6  -5   3    3.72    0.73
   6  -5   3    3.49    0.46
   6  -5   3    3.96    0.46
   6  -5   3    3.92    0.34
   6  -5   3    3.36    0.35
  -7   5  -3    5.45    0.75
  -7   5  -3    5.29    0.66
  -7   5  -3    6.96    0.63
  -7   5  -3    4.89    0.57
  -7   5  -3    5.47    0.68
   7  -5   3    5.74    0.84
   7  -5   3    5.91    0.49
   7  -5   3    6.51    0.66
   7  -5   3    5.48    0.64
   7  -5   3    6.10    0.51
  -8   5  -3    0.07    0.57
  -8   5  -3    0.15    0.54
  -8   5  -3   -0.03    0.42
  -8   5  -3   -0.17    0.45
   8  -5   3    0.04    0.20
   8  -5   3    0.15    0.45
   8  -5   3    0.06    0.43
  -9   5  -3    0.92    0.59
  -9   5  -3    0.46    0.60
  -9   5  -3    0.30    0.81
   9  -5   3    0.49    0.26
   9  -5   3    0.29    0.62
   9  -5   3    0.84    0.62
   7   4  -3    0.03    0.28
   6   4  -3   -0.07    0.22
  -6  -4   3   -0.12    0.20
  -6  -4   3    0.23    0.19
   5   4  -3    1.14    0.31
   5   4  -3    1.94    0.23
  -5  -4   3    1.67    0.20
   4   4  -3    5.90    0.47
   4   4  -3    6.61    0.57
  -4  -4   3    5.31    0.66
  -4  -4   3    5.84    0.42
  -4  -4   3    5.24    0.76
   3   4  -3    1.52    0.24
   3   4  -3    1.99    0.19
  -3  -4   3    1.44    0.30
  -3  -4   3    1.60    0.25
  -3  -4   3    1.97    0.19
   2   4  -3    4.66    0.40
   2   4  -3    4.49    0.37
   2   4  -3    5.26    0.35
  -2  -4   3    4.83    0.36
  -2  -4   3    5.18    0.42
  -2  -4   3    4.84    0.44
  -2  -4   3    5.02    0.39
   1   4  -3   54.01    3.51
   1   4  -3   51.42    3.51
   1   4  -3   58.10    3.53
   1   4  -3   47.24    3.51
  -1  -4   3   52.65    3.44
  -1  -4   3   52.58    3.43
  -1  -4   3   51.73    3.43
  -1  -4   3   54.80    3.43
  -1  -4   3   46.08    3.43
   0   4  -3   63.74    4.25
   0   4  -3   64.71    4.26
   0   4  -3   61.46    4.26
   0   4  -3   64.49    4.25
   0   4  -3   65.28    4.25
   0  -4   3   62.89    4.20
   0  -4   3   68.36    4.20
   0  -4   3   65.57    4.21
   0  -4   3   55.81    4.20
  -1   4  -3   37.34    2.47
  -1   4  -3   36.10    2.48
  -1   4  -3   39.88    2.48
  -1   4  -3   35.01    2.48
   1  -4   3   35.85    2.46
   1  -4   3   36.40    2.45
   1  -4   3   37.60    2.45
   1  -4   3   36.70    2.48
  -2   4  -3    2.61    0.23
  -2   4  -3    2.79    0.25
  -2   4  -3    1.97    0.19
  -2   4  -3    2.68    0.27
  -2   4  -3    2.35    0.21
   2  -4   3    3.27    0.29
   2  -4   3    2.53    0.20
   2  -4   3    2.95    0.23
   2  -4   3    2.58    0.25
   2  -4   3    2.43    0.24
  -3   4  -3   41.23    2.74
  -3   4  -3   40.80    2.73
  -3   4  -3   41.73    2.74
  -3   4  -3   39.42    2.75
   3  -4   3   46.54    2.94
   3  -4   3   43.82    2.93
   3  -4   3   43.66    2.90
   3  -4   3   39.20    2.90
   3  -4   3   43.72    2.94
   3  -4   3   44.95    2.92
  -4   4  -3    2.97    0.32
  -4   4  -3    2.11    0.32
  -4   4  -3    2.60    0.29
  -4   4  -3    2.86    0.26
   4  -4   3    3.44    0.32
   4  -4   3    3.45    0.31
   4  -4   3    2.92    0.37
   4  -4   3    2.60    0.25
   4  -4   3    2.97    0.24
   4  -4   3    2.70    0.22
  -5   4  -3    0.13    0.21
  -5   4  -3    0.26    0.19
  -5   4  -3    0.50    0.16
  -5   4  -3    0.32    0.22
   5  -4   3    0.46    0.19
   5  -4   3    0.43    0.19
   5  -4   3    0.13    0.10
   5  -4   3    0.30    0.12
   5  -4   3    0.56    0.26
  -6   4  -3   44.98    2.89
  -6   4  -3   42.02    2.89
  -6   4  -3   41.72    2.86
  -6   4  -3   40.11    2.84
   6  -4   3   43.34    2.84
   6  -4   3   36.02    2.79
   6  -4   3   44.07    2.87
   6  -4   3   42.08    2.83
   6  -4   3   43.05    2.80
  -7   4  -3    3.23    0.46
  -7   4  -3    2.18    0.46
  -7   4  -3    2.09    0.34
  -7   4  -3    3.13    0.39
  -7   4  -3    2.15    0.40
   7  -4   3    2.12    0.51
   7  -4   3    2.15    0.37
   7  -4   3    1.84    0.24
   7  -4   3    2.57    0.38
  -8   4  -3    7.58    0.99
  -8   4  -3    8.87    0.88
  -8   4  -3    7.99    0.83
   8  -4   3    8.32    0.69
   8  -4   3    7.84    0.89
   8  -4   3   10.70    0.89
  -9   4  -3    0.24    0.76
  -9   4  -3    0.01    0.57
  -9   4  -3    0.08    0.74
   9  -4   3   -0.30    0.61
   9  -4   3   -0.06    0.24
   8   3  -3    0.24    0.31
   7   3  -3    4.45    0.46
  -7  -3   3    3.31    0.52
   6   3  -3   15.28    1.08
  -6  -3   3   17.75    1.17
  -6  -3   3   16.93    1.17
   5   3  -3    1.01    0.26
   5   3  -3    0.65    0.16
  -5  -3   3    0.54    0.30
  -5  -3   3    0.73    0.12
  -5  -3   3    0.48    0.26
   4   3  -3    1.16    0.22
   4   3  -3    1.40    0.15
  -4  -3   3    1.20    0.14
  -4  -3   3    1.40    0.20
  -4  -3   3    1.02    0.28
   3   3  -3   10.21    0.72
   3   3  -3    9.46    0.67
  -3  -3   3    9.26    0.66
  -3  -3   3   10.16    0.63
  -3  -3   3    8.40    0.68
  -3  -3   3    9.16    0.66
   2   3  -3    2.69    0.26
   2   3  -3    3.11    0.22
  -2  -3   3    2.96    0.22
  -2  -3   3    2.80    0.22
  -2  -3   3    3.02    0.23
  -2  -3   3    3.32    0.24
  -2  -3   3    2.74    0.24
  -2  -3   3    3.09    0.24
  -2  -3   3    2.27    0.26
   1   3  -3   10.96    0.77
   1   3  -3   12.20    0.78
   1   3  -3   10.57    0.77
   1   3  -3   11.89    0.79
   1   3  -3   11.25    0.78
   1   3  -3   11.51    0.77
  -1  -3   3   10.75    0.78
  -1  -3   3   11.79    0.78
  -1  -3   3   11.30    0.78
  -1  -3   3   11.25    0.78
  -1  -3   3   11.83    0.77
  -1  -3   3   12.21    0.79
   0   3  -3  243.55   17.08
   0   3  -3  264.70   17.09
   0   3  -3  265.15   17.08
   0  -3   3  287.36   18.45
   0  -3   3  305.16   18.46
   0  -3   3  242.72   18.45
  -1   3  -3    9.03    0.63
  -1   3  -3    8.54    0.64
  -1   3  -3    8.87    0.62
  -1   3  -3    9.30    0.61
  -1   3  -3    9.28    0.62
   1  -3   3   10.33    0.68
   1  -3   3   10.07    0.66
   1  -3   3   10.41    0.68
   1  -3   3    9.16    0.70
   1  -3   3    9.54    0.69
  -2   3  -3   27.22    1.81
  -2   3  -3   29.85    1.80
  -2   3  -3   25.84    1.79
  -2   3  -3   25.84    1.82
  -2   3  -3   25.54    1.80
   2  -3   3   32.35    1.97
   2  -3   3   29.14    1.98
   2  -3   3   32.17    1.97
   2  -3   3   26.41    1.95
   2  -3   3   26.58    1.97
  -3   3  -3    0.48    0.11
  -3   3  -3    0.23    0.13
  -3   3  -3    0.38    0.09
  -3   3  -3    0.56    0.14
   3  -3   3    0.32    0.08
   3  -3   3    0.29    0.07
   3  -3   3    0.31    0.15
   3  -3   3    0.54    0.12
   3  -3   3    0.66    0.12
  -4   3  -3    2.08    0.28
  -4   3  -3    2.63    0.27
  -4   3  -3    1.89    0.29
  -4   3  -3    2.52    0.23
   4  -3   3    2.18    0.23
   4  -3   3    2.45    0.27
   4  -3   3    2.98    0.28
   4  -3   3    2.54    0.22
   4  -3   3    2.57    0.34
  -5   3  -3    4.89    0.40
  -5   3  -3    4.94    0.47
  -5   3  -3    4.44    0.43
  -5   3  -3    5.28    0.46
   5  -3   3    5.03    0.45
   5  -3   3    4.90    0.39
   5  -3   3    4.50    0.50
   5  -3   3    5.72    0.46
   5  -3   3    5.06    0.40
  -6   3  -3   53.85    3.86
  -6   3  -3   51.81    3.91
  -6   3  -3   61.62    3.91
  -6   3  -3   63.19    3.90
   6  -3   3   58.81    4.10
   6  -3   3   63.11    4.12
   6  -3   3   61.52    4.13
   6  -3   3   61.93    4.15
  -7   3  -3    2.13    0.48
  -7   3  -3    2.50    0.37
  -7   3  -3    2.48    0.40
  -7   3  -3    2.55    0.44
  -7   3  -3    2.57    0.34
   7  -3   3    2.40    0.39
   7  -3   3    2.64    0.31
   7  -3   3    2.58    0.38
  -8   3  -3    9.90    0.99
  -8   3  -3    8.23    0.91
  -8   3  -3    9.34    0.92
   8  -3   3    7.37    1.01
   8  -3   3    9.27    0.70
  -9   3  -3    0.22    0.73
  -9   3  -3    0.31    0.57
   9  -3   3   -0.17    0.61
   9  -3   3    0.13    0.27
   8   2  -3    0.84    0.27
  -8  -2   3    0.86    0.48
   7   2  -3    0.06    0.19
  -7  -2   3    0.09    0.25
   6   2  -3    8.50    0.69
   6   2  -3    7.53    0.60
  -6  -2   3    7.53    0.59
  -6  -2   3    7.72    0.59
  -6  -2   3    7.56    0.73
  -6  -2   3    6.73    0.62
   5   2  -3    0.67    0.13
   5   2  -3    0.45    0.20
  -5  -2   3    0.29    0.14
  -5  -2   3    0.13    0.23
  -5  -2   3    0.28    0.07
  -5  -2   3    0.18    0.17
  -5  -2   3    0.42    0.14
   4   2  -3    2.62    0.24
   4   2  -3    2.74    0.23
   4   2  -3    2.82    0.22
  -4  -2   3    2.36    0.24
  -4  -2   3    2.64    0.26
  -4  -2   3    3.30    0.31
  -4  -2   3    2.52    0.24
   3   2  -3    9.68    0.65
   3   2  -3    9.47    0.65
   3   2  -3    8.93    0.68
   3   2  -3    9.46    0.65
   3   2  -3    9.71    0.64
  -3  -2   3   10.16    0.67
  -3  -2   3   10.00    0.66
  -3  -2   3    9.28    0.67
  -3  -2   3    9.43    0.64
  -3  -2   3    9.24    0.69
   2   2  -3   11.03    0.84
   2   2  -3   12.47    0.84
   2   2  -3   13.74    0.87
   2   2  -3   12.70    0.84
   2   2  -3   12.89    0.85
  -2  -2   3   13.45    0.84
  -2  -2   3   12.13    0.82
  -2  -2   3   12.21    0.82
  -2  -2   3   12.56    0.83
  -2  -2   3   10.85    0.83
   1   2  -3   19.03    1.18
   1   2  -3   17.65    1.15
   1   2  -3   18.24    1.17
   1   2  -3   17.41    1.17
   1   2  -3   16.98    1.16
   1   2  -3   14.79    1.16
  -1  -2   3   17.94    1.18
  -1  -2   3   17.61    1.18
  -1  -2   3   17.52    1.18
  -1  -2   3   16.39    1.17
  -1  -2   3   18.53    1.19
   0   2  -3   94.83    6.51
   0   2  -3  103.47    6.51
   0   2  -3   91.95    6.52
   0   2  -3  102.59    6.52
   0  -2   3   95.58    6.49
   0  -2   3  104.42    6.49
   0  -2   3   94.40    6.49
   0  -2   3   96.90    6.49
  -1   2  -3    9.22    0.60
  -1   2  -3    9.29    0.58
  -1   2  -3    8.36    0.60
  -1   2  -3    8.75    0.61
  -1   2  -3    7.48    0.59
   1  -2   3    9.60    0.63
   1  -2   3    8.83    0.62
   1  -2   3    9.22    0.60
   1  -2   3    8.43    0.61
   1  -2   3    8.91    0.62
  -2   2  -3   49.72    3.05
  -2   2  -3   42.51    3.05
  -2   2  -3   42.67    3.05
  -2   2  -3   46.67    3.06
  -2   2  -3   46.81    3.04
   2  -2   3   44.09    3.05
   2  -2   3   44.98    3.05
   2  -2   3   47.96    3.05
   2  -2   3   45.33    3.03
  -3   2  -3    0.16    0.09
  -3   2  -3    0.14    0.08
  -3   2  -3    0.00    0.10
  -3   2  -3   -0.13    0.10
  -3   2  -3   -0.04    0.11
   3  -2   3   -0.04    0.11
   3  -2   3    0.02    0.10
   3  -2   3   -0.09    0.06
   3  -2   3    0.07    0.07
   3  -2   3   -0.08    0.13
  -4   2  -3    6.82    0.49
  -4   2  -3    6.13    0.50
  -4   2  -3    7.44    0.52
  -4   2  -3    6.25    0.52
   4  -2   3    6.72    0.53
   4  -2   3    7.27    0.53
   4  -2   3    6.59    0.50
   4  -2   3    7.63    0.57
  -5   2  -3    0.19    0.17
  -5   2  -3    0.02    0.19
  -5   2  -3   -0.01    0.18
  -5   2  -3    0.02    0.14
   5  -2   3    0.09    0.10
   5  -2   3   -0.03    0.17
   5  -2   3    0.25    0.17
   5  -2   3    0.18    0.23
  -6   2  -3    0.83    0.32
  -6   2  -3    1.53    0.37
  -6   2  -3    1.42    0.29
  -6   2  -3    1.10    0.25
  -6   2  -3    0.73    0.26
   6  -2   3    0.67    0.24
   6  -2   3    0.66    0.33
   6  -2   3    0.67    0.18
   6  -2   3    0.69    0.25
  -7   2  -3   -0.05    0.36
  -7   2  -3    0.28    0.41
  -7   2  -3   -0.34    0.29
  -7   2  -3    0.09    0.31
   7  -2   3    0.15    0.30
   7  -2   3    0.18    0.31
   7  -2   3    0.33    0.18
  -8   2  -3    0.94    0.36
  -8   2  -3    0.91    0.51
  -8   2  -3    0.92    0.42
  -8   2  -3    0.75    0.43
   8  -2   3    0.63    0.47
   8  -2   3    0.72    0.43
   8  -2   3    1.44    0.26
  -9   2  -3    0.18    0.49
  -9   2  -3   -0.22    0.86
  -9   2  -3    0.09    0.68
   9  -2   3   -0.25    0.25
   9  -2   3   -0.22    0.66
   9   1  -3    0.08    0.29
  -9  -1   3    0.24    0.50
  -9  -1   3    0.26    0.46
  -9  -1   3    0.03    0.51
   8   1  -3   -0.28    0.27
   8   1  -3    0.09    0.22
   8   1  -3   -0.01    0.32
  -8  -1   3    0.12    0.35
  -8  -1   3    0.17    0.32
   7   1  -3    1.26    0.26
   7   1  -3    1.24    0.22
   7   1  -3    1.51    0.24
  -7  -1   3    1.76    0.28
  -7  -1   3    1.01    0.29
   6   1  -3   14.13    0.96
   6   1  -3   13.42    0.96
   6   1  -3   12.76    1.01
   6   1  -3   14.38    0.95
   6   1  -3   13.16    0.97
   6   1  -3   14.20    0.97
  -6  -1   3   14.16    0.93
  -6  -1   3   13.51    0.99
  -6  -1   3   11.60    0.92
  -6  -1   3   12.92    0.93
   5   1  -3    9.34    0.59
   5   1  -3    7.85    0.59
   5   1  -3    7.96    0.60
   5   1  -3    7.23    0.58
   5   1  -3    8.57    0.64
   5   1  -3    8.48    0.60
  -5  -1   3    9.01    0.62
  -5  -1   3    8.33    0.62
  -5  -1   3    8.10    0.66
   4   1  -3   68.04    4.38
   4   1  -3   62.41    4.35
   4   1  -3   66.16    4.35
   4   1  -3   68.88    4.35
   4   1  -3   61.51    4.35
   4   1  -3   65.50    4.35
  -4  -1   3   54.73    4.07
  -4  -1   3   66.17    4.07
  -4  -1   3   62.44    4.09
   3   1  -3  102.48    6.43
   3   1  -3   97.68    6.43
   3   1  -3   94.10    6.43
   3   1  -3   93.29    6.45
  -3  -1   3   82.22    5.71
  -3  -1   3   89.94    5.73
   2   1  -3    0.43    0.07
   2   1  -3    0.52    0.08
   2   1  -3    0.69    0.07
   2   1  -3    0.48    0.08
  -2  -1   3    0.59    0.08
  -2  -1   3    0.58    0.09
  -2  -1   3    0.51    0.07
   1   1  -3   13.30    0.86
   1   1  -3   12.49    0.87
   1   1  -3   12.51    0.85
  -1  -1   3   12.95    0.86
  -1  -1   3   13.00    0.86
  -1  -1   3   12.40    0.87
   0   1  -3   99.56    6.45
   0   1  -3   98.94    6.46
   0   1  -3   95.35    6.46
   0   1  -3   95.33    6.46
   0  -1   3   96.43    6.37
   0  -1   3   95.47    6.37
   0  -1   3   95.71    6.36
   0  -1   3   99.13    6.36
   0  -1   3   93.05    6.37
  -1   1  -3    1.26    0.09
  -1   1  -3    0.97    0.15
  -1   1  -3    1.50    0.11
   1  -1   3    1.18    0.15
   1  -1   3    1.14    0.12
   1  -1   3    1.21    0.10
  -2   1  -3  118.93    8.42
  -2   1  -3  138.05    8.42
  -2   1  -3  123.70    8.43
   2  -1   3  120.51    8.00
   2  -1   3  120.02    7.98
   2  -1   3  120.55    7.99
  -3   1  -3   38.29    2.62
  -3   1  -3   38.33    2.61
  -3   1  -3   40.96    2.62
  -3   1  -3   38.32    2.60
   3  -1   3   39.22    2.59
   3  -1   3   40.66    2.59
   3  -1   3   38.83    2.60
   3  -1   3   37.76    2.59
   3  -1   3   37.04    2.57
  -4   1  -3    3.17    0.32
  -4   1  -3    4.10    0.34
  -4   1  -3    3.87    0.31
  -4   1  -3    3.69    0.35
   4  -1   3    3.59    0.34
   4  -1   3    4.47    0.32
   4  -1   3    3.46    0.33
   4  -1   3    3.88    0.38
  -5   1  -3    0.45    0.20
  -5   1  -3    0.98    0.21
  -5   1  -3    0.92    0.21
  -5   1  -3    0.95    0.17
   5  -1   3    0.95    0.16
   5  -1   3    0.92    0.25
   5  -1   3    1.14    0.20
  -6   1  -3    5.77    0.64
  -6   1  -3    7.10    0.58
  -6   1  -3    6.30    0.72
  -6   1  -3    7.57    0.56
  -6   1  -3    7.87    0.59
  -6   1  -3    6.96    0.62
   6  -1   3    8.03    0.61
   6  -1   3    7.70    0.64
   6  -1   3    8.32    0.74
   6  -1   3    7.56    0.65
  -7   1  -3    3.23    0.40
  -7   1  -3    2.50    0.42
  -7   1  -3    2.49    0.41
  -7   1  -3    2.87    0.31
  -7   1  -3    3.14    0.38
   7  -1   3    3.05    0.40
   7  -1   3    3.04    0.42
   7  -1   3    2.93    0.36
  -8   1  -3    6.65    0.88
  -8   1  -3    8.32    0.84
  -8   1  -3    7.27    0.70
  -9   1  -3    0.89    0.78
  -9   1  -3    1.34    0.62
   9  -1   3    0.94    0.62
   9  -1   3    1.10    0.32
   9   0  -3   11.01    1.07
   9   0  -3   11.49    0.98
   9   0  -3   12.11    0.90
  -9   0   3   10.46    0.96
  -9   0   3   10.60    1.01
   8   0  -3    1.55    0.26
   8   0  -3    2.25    0.32
   8   0  -3    1.73    0.38
  -8   0   3    1.58    0.36
  -8   0   3    1.63    0.35
   7   0  -3    0.83    0.22
   7   0  -3    0.45    0.25
   7   0  -3    1.00    0.18
   7   0  -3    0.88    0.28
   7   0  -3    0.72    0.23
  -7   0   3    0.79    0.36
  -7   0   3    0.84    0.12
  -7   0   3    1.26    0.25
  -7   0   3    0.56    0.25
   6   0  -3    1.45    0.23
   6   0  -3    1.79    0.24
   6   0  -3    0.95    0.21
   6   0  -3    2.11    0.22
   6   0  -3    1.38    0.20
  -6   0   3    1.45    0.43
  -6   0   3    1.01    0.19
  -6   0   3    0.97    0.20
   5   0  -3    0.16    0.14
   5   0  -3    0.25    0.14
   5   0  -3    0.17    0.13
   5   0  -3    0.07    0.11
   5   0  -3   -0.04    0.09
   5   0  -3    0.12    0.11
  -5   0   3    0.35    0.17
  -5   0   3    0.20    0.13
   4   0  -3   29.70    2.07
   4   0  -3   33.21    2.14
   4   0  -3   30.22    2.07
  -4   0   3   31.23    1.96
  -4   0   3   30.45    1.95
  -4   0   3   25.32    1.95
   3   0  -3   55.37    3.65
   3   0  -3   54.08    3.65
   3   0  -3   55.14    3.66
  -3   0   3   54.30    3.54
  -3   0   3   50.46    3.55
  -3   0   3   54.50    3.54
  -3   0   3   53.22    3.53
   2   0  -3   68.16    4.56
   2   0  -3   71.61    4.56
   2   0  -3   65.90    4.56
  -2   0   3   67.77    4.55
  -2   0   3   69.08    4.55
   1   0  -3    0.15    0.06
   1   0  -3   -0.04    0.05
   1   0  -3   -0.05    0.05
  -1   0   3    0.03    0.05
  -1   0   3    0.05    0.04
  -1   0   3   -0.03    0.06
   0   0  -3   68.25    4.43
   0   0  -3   67.15    4.42
   0   0  -3   64.30    4.42
   0   0   3   65.61    4.34
   0   0   3   65.04    4.35
   0   0   3   65.48    4.34
  -1   0  -3   68.73    4.56
  -1   0  -3   68.43    4.56
   1   0   3   55.16    4.13
   1   0   3   68.98    4.13
   1   0   3   62.41    4.14
   1   0   3   61.92    4.13
  -2   0  -3  104.39    7.37
  -2   0  -3  119.58    7.36
  -2   0  -3  108.81    7.36
  -2   0  -3  110.98    7.37
   2   0   3  117.52    7.63
   2   0   3  124.05    7.63
   2   0   3  109.88    7.63
   2   0   3  108.16    7.63
  -3   0  -3    3.80    0.28
  -3   0  -3    4.55    0.33
  -3   0  -3    3.59    0.31
   3   0   3    3.72    0.30
   3   0   3    3.95    0.29
   3   0   3    3.26    0.33
  -4   0  -3    0.28    0.08
  -4   0  -3    0.36    0.15
  -4   0  -3    0.19    0.13
  -4   0  -3    0.29    0.15
  -4   0  -3    0.50    0.13
   4   0   3    0.30    0.13
   4   0   3    0.60    0.15
   4   0   3    0.22    0.18
   4   0   3    0.32    0.11
  -5   0  -3   19.91    1.40
  -5   0  -3   19.65    1.42
  -5   0  -3   19.35    1.46
  -5   0  -3   21.25    1.38
  -5   0  -3   20.73    1.41
  -5   0  -3   21.18    1.40
   5   0   3   22.07    1.52
   5   0   3   20.09    1.48
   5   0   3   24.80    1.51
   5   0   3   20.23    1.49
  -6   0  -3    0.46    0.23
  -6   0  -3    0.51    0.28
  -6   0  -3    0.43    0.18
  -6   0  -3    0.48    0.26
  -6   0  -3    0.12    0.27
   6   0   3    0.33    0.23
   6   0   3    0.20    0.26
  -7   0  -3    0.69    0.39
  -7   0  -3    0.64    0.35
  -7   0  -3    0.79    0.32
  -7   0  -3    1.65    0.40
  -7   0  -3    0.94    0.28
   7   0   3    0.90    0.24
   7   0   3    0.49    0.34
   7   0   3    0.70    0.37
  -8   0  -3    2.39    0.47
  -8   0  -3    1.72    0.50
  -8   0  -3    1.79    0.56
   8   0   3    1.49    0.57
   8   0   3    1.52    0.31
   8   0   3    2.60    0.49
  10  -1  -3    0.27    0.56
  10  -1  -3    0.18    0.31
  10  -1  -3    0.10    0.74
 -10   1   3    0.05    0.57
 -10   1   3    0.30    0.64
   9  -1  -3    1.95    0.49
   9  -1  -3    1.84    0.46
   9  -1  -3    1.40    0.28
   9  -1  -3    1.12    0.40
  -9   1   3    1.00    0.45
  -9   1   3    1.55    0.44
   8  -1  -3    0.36    0.31
   8  -1  -3    0.14    0.36
   8  -1  -3    0.33    0.32
  -8   1   3    0.52    0.32
  -8   1   3    0.42    0.17
  -8   1   3    0.50    0.47
  -8   1   3    0.63    0.30
   7  -1  -3    2.62    0.31
   7  -1  -3    2.00    0.28
   7  -1  -3    1.68    0.21
  -7   1   3    2.42    0.37
  -7   1   3    2.54    0.24
  -7   1   3    2.97    0.40
  -7   1   3    2.73    0.38
   6  -1  -3    0.24    0.16
   6  -1  -3   -0.07    0.16
   6  -1  -3    0.20    0.11
   6  -1  -3    0.34    0.16
   6  -1  -3    0.23    0.20
   6  -1  -3    0.18    0.14
  -6   1   3    0.26    0.20
  -6   1   3    0.15    0.17
  -6   1   3    0.23    0.17
  -6   1   3    0.29    0.09
   5  -1  -3    6.32    0.48
   5  -1  -3    6.36    0.50
   5  -1  -3    7.13    0.51
   5  -1  -3    6.71    0.51
   5  -1  -3    6.57    0.45
   5  -1  -3    6.68    0.49
  -5   1   3    7.26    0.48
  -5   1   3    6.46    0.61
  -5   1   3    6.78    0.53
   4  -1  -3    1.70    0.13
   4  -1  -3    1.57    0.20
   4  -1  -3    1.62    0.19
   4  -1  -3    1.56    0.17
   4  -1  -3    1.55    0.17
   4  -1  -3    1.69    0.15
  -4   1   3    1.32    0.21
  -4   1   3    1.61    0.13
  -4   1   3    1.59    0.20
  -4   1   3    1.72    0.17
  -4   1   3    1.70    0.17
   3  -1  -3    6.06    0.41
   3  -1  -3    5.29    0.40
   3  -1  -3    5.78    0.42
   3  -1  -3    6.26    0.42
  -3   1   3    5.32    0.41
  -3   1   3    5.77    0.41
   2  -1  -3    0.12    0.07
   2  -1  -3    0.23    0.06
   2  -1  -3    0.14    0.04
   2  -1  -3    0.08    0.07
  -2   1   3    0.09    0.07
  -2   1   3    0.18    0.07
  -2   1   3    0.15    0.06
   1  -1  -3    3.08    0.25
   1  -1  -3    3.46    0.25
   1  -1  -3    3.35    0.24
  -1   1   3    3.26    0.25
  -1   1   3    3.27    0.24
   0  -1  -3    3.27    0.25
   0  -1  -3    3.23    0.24
   0  -1  -3    3.25    0.25
   0  -1  -3    3.24    0.24
   0   1   3    2.95    0.24
   0   1   3    2.57    0.22
   0   1   3    3.40    0.23
  -1  -1  -3    0.02    0.09
  -1  -1  -3    0.00    0.07
  -1  -1  -3   -0.03    0.07
  -1  -1  -3    0.08    0.07
   1   1   3    0.12    0.09
   1   1   3   -0.03    0.07
   1   1   3    0.07    0.05
   1   1   3    0.12    0.03
   1   1   3    0.01    0.06
  -2  -1  -3    2.44    0.18
  -2  -1  -3    2.26    0.22
  -2  -1  -3    2.39    0.21
   2   1   3    2.37    0.21
   2   1   3    2.43    0.19
   2   1   3    2.51    0.21
   2   1   3    2.24    0.21
   2   1   3    2.70    0.24
  -3  -1  -3    1.67    0.19
  -3  -1  -3    1.81    0.21
  -3  -1  -3    1.88    0.21
  -3  -1  -3    1.48    0.15
   3   1   3    1.61    0.19
   3   1   3    1.73    0.20
   3   1   3    1.70    0.24
   3   1   3    1.75    0.21
  -4  -1  -3    0.36    0.16
  -4  -1  -3    0.33    0.25
  -4  -1  -3    0.23    0.14
  -4  -1  -3    0.54    0.17
  -4  -1  -3    0.56    0.11
   4   1   3    0.32    0.15
   4   1   3    0.72    0.15
   4   1   3    0.26    0.12
   4   1   3    0.34    0.19
  -5  -1  -3    1.35    0.20
  -5  -1  -3    1.69    0.25
  -5  -1  -3    1.65    0.23
  -5  -1  -3    1.05    0.37
  -5  -1  -3    1.80    0.26
  -5  -1  -3    1.88    0.26
   5   1   3    1.85    0.25
   5   1   3    1.49    0.23
   5   1   3    1.68    0.23
  -6  -1  -3   -0.01    0.23
  -6  -1  -3    0.34    0.24
  -6  -1  -3    0.00    0.31
  -6  -1  -3   -0.03    0.26
  -6  -1  -3    0.32    0.29
   6   1   3    0.17    0.25
   6   1   3    0.19    0.19
   6   1   3    0.08    0.29
  -7  -1  -3    0.22    0.41
  -7  -1  -3    0.02    0.35
  -7  -1  -3    0.29    0.34
   7   1   3    0.36    0.24
  -8  -1  -3    0.31    0.58
  -8  -1  -3    0.14    0.59
   8   1   3    0.34    0.30
 -10   2   3    8.04    0.96
 -10   2   3    8.12    1.11
 -10   2   3    7.86    0.70
   9  -2  -3    3.03    0.42
   9  -2  -3    2.65    0.31
   9  -2  -3    2.60    0.49
  -9   2   3    2.08    0.47
  -9   2   3    2.62    0.52
  -9   2   3    3.45    0.39
   8  -2  -3    0.10    0.17
   8  -2  -3    0.06    0.24
   8  -2  -3   -0.06    0.29
   8  -2  -3    0.00    0.29
  -8   2   3   -0.03    0.33
  -8   2   3    0.07    0.18
  -8   2   3   -0.17    0.37
  -8   2   3    0.07    0.30
   7  -2  -3    2.58    0.53
   7  -2  -3    3.00    0.40
   7  -2  -3    3.09    0.38
   7  -2  -3    2.25    0.27
  -7   2   3    2.61    0.34
  -7   2   3    3.14    0.28
  -7   2   3    3.07    0.40
  -7   2   3    2.77    0.43
   6  -2  -3    6.54    0.53
   6  -2  -3    6.51    0.55
   6  -2  -3    6.64    0.50
   6  -2  -3    7.01    0.53
   6  -2  -3    6.79    0.59
   6  -2  -3    6.98    0.53
   6  -2  -3    7.18    0.48
  -6   2   3    7.71    0.50
  -6   2   3    6.26    0.54
  -6   2   3    6.74    0.57
  -6   2   3    6.98    0.58
   5  -2  -3    0.10    0.11
   5  -2  -3    0.12    0.12
   5  -2  -3    0.20    0.11
   5  -2  -3    0.27    0.17
   5  -2  -3    0.00    0.07
   5  -2  -3    0.13    0.13
   5  -2  -3    0.12    0.08
  -5   2   3    0.16    0.08
  -5   2   3    0.11    0.14
  -5   2   3    0.02    0.11
   4  -2  -3    0.67    0.13
   4  -2  -3    0.99    0.13
   4  -2  -3    1.04    0.11
   4  -2  -3    0.94    0.16
  -4   2   3    0.95    0.15
  -4   2   3    0.97    0.11
  -4   2   3    0.94    0.15
   3  -2  -3   57.10    3.80
   3  -2  -3   56.76    3.78
   3  -2  -3   58.38    3.80
   3  -2  -3   55.26    3.79
   3  -2  -3   56.88    3.78
  -3   2   3   58.55    3.87
  -3   2   3   57.28    3.88
  -3   2   3   58.15    3.87
  -3   2   3   58.80    3.89
   2  -2  -3  148.18    9.95
   2  -2  -3  148.56    9.94
   2  -2  -3  152.77    9.96
  -2   2   3  132.66    9.10
  -2   2   3  134.55    9.10
  -2   2   3  144.14    9.11
   1  -2  -3   15.65    0.97
   1  -2  -3   14.59    0.98
   1  -2  -3   14.54    0.97
   1  -2  -3   12.55    0.97
  -1   2   3   15.59    1.01
  -1   2   3   13.62    1.02
  -1   2   3   15.60    1.02
   0  -2  -3    0.11    0.07
   0  -2  -3    0.09    0.07
   0  -2  -3    0.02    0.06
   0  -2  -3    0.06    0.09
   0   2   3   -0.04    0.06
   0   2   3    0.03    0.06
   0   2   3    0.04    0.04
   0   2   3    0.03    0.09
   0   2   3    0.01    0.05
  -1  -2  -3   21.14    1.44
  -1  -2  -3   23.02    1.45
  -1  -2  -3   20.32    1.45
   1   2   3   22.14    1.43
   1   2   3   20.48    1.42
   1   2   3   18.43    1.44
   1   2   3   24.51    1.45
   1   2   3   20.65    1.43
   1   2   3   22.11    1.44
  -2  -2  -3    1.08    0.17
  -2  -2  -3    1.25    0.13
  -2  -2  -3    0.65    0.12
  -2  -2  -3    1.05    0.14
   2   2   3    1.21    0.14
   2   2   3    1.32    0.15
   2   2   3    1.22    0.12
   2   2   3    1.58    0.21
   2   2   3    0.85    0.13
   2   2   3    1.13    0.14
  -3  -2  -3    3.36    0.30
  -3  -2  -3    3.60    0.40
  -3  -2  -3    3.22    0.30
  -3  -2  -3    3.18    0.28
  -3  -2  -3    3.19    0.27
   3   2   3    3.17    0.28
   3   2   3    3.48    0.29
   3   2   3    3.42    0.30
  -4  -2  -3   36.67    2.38
  -4  -2  -3   33.04    2.38
  -4  -2  -3   34.57    2.37
  -4  -2  -3   36.94    2.37
   4   2   3   33.63    2.29
   4   2   3   34.04    2.27
  -5  -2  -3   24.73    1.65
  -5  -2  -3   22.36    1.63
  -5  -2  -3   24.51    1.65
   5   2   3   20.38    1.42
  -6  -2  -3    0.87    0.33
  -6  -2  -3    0.65    0.30
  -6  -2  -3    0.82    0.39
  -6  -2  -3    0.68    0.42
   6   2   3    0.45    0.22
  -7  -2  -3   -0.16    0.38
  -7  -2  -3   -0.15    0.48
   7   2   3    0.19    0.28
  10  -3  -3    0.01    0.49
  10  -3  -3    0.30    0.27
  10  -3  -3    0.13    0.59
 -10   3   3    0.34    0.22
 -10   3   3    0.01    0.39
 -10   3   3    0.32    0.69
 -10   3   3    0.38    0.54
   9  -3  -3   -0.19    0.20
   9  -3  -3    0.01    0.42
   9  -3  -3    0.08    0.35
   9  -3  -3   -0.13    0.47
  -9   3   3    0.29    0.28
  -9   3   3    0.45    0.49
  -9   3   3    0.07    0.40
  -9   3   3    0.67    0.49
   8  -3  -3   21.92    1.45
   8  -3  -3   21.45    1.36
   8  -3  -3   21.18    1.45
   8  -3  -3   17.19    1.38
   8  -3  -3   18.14    1.41
  -8   3   3   21.02    1.55
  -8   3   3   20.82    1.45
  -8   3   3   21.49    1.54
  -8   3   3   21.23    1.51
   7  -3  -3    0.44    0.23
   7  -3  -3    0.33    0.24
   7  -3  -3    0.20    0.21
   7  -3  -3    0.38    0.13
   7  -3  -3    0.15    0.32
   7  -3  -3    0.37    0.13
  -7   3   3    0.55    0.28
  -7   3   3    0.24    0.24
  -7   3   3    0.13    0.21
  -7   3   3    0.28    0.16
   6  -3  -3   21.92    1.51
   6  -3  -3   20.83    1.45
   6  -3  -3   21.09    1.47
   6  -3  -3   19.73    1.48
   6  -3  -3   21.52    1.49
   6  -3  -3   23.83    1.47
  -6   3   3   19.42    1.42
  -6   3   3   20.54    1.37
  -6   3   3   20.34    1.38
  -6   3   3   20.48    1.42
   5  -3  -3   36.33    2.42
   5  -3  -3   38.43    2.44
   5  -3  -3   35.00    2.40
   5  -3  -3   32.13    2.43
   5  -3  -3   36.16    2.43
   5  -3  -3   37.21    2.40
  -5   3   3   36.09    2.41
  -5   3   3   36.44    2.44
  -5   3   3   35.63    2.45
   4  -3  -3    6.34    0.49
   4  -3  -3    6.68    0.48
   4  -3  -3    6.70    0.51
   4  -3  -3    6.58    0.47
   4  -3  -3    7.10    0.53
   4  -3  -3    7.54    0.50
  -4   3   3    6.74    0.47
  -4   3   3    5.90    0.50
  -4   3   3    6.93    0.50
   3  -3  -3  104.85    6.92
   3  -3  -3  105.82    6.92
   3  -3  -3   99.57    6.90
   3  -3  -3  103.02    6.93
   3  -3  -3  107.47    6.93
  -3   3   3   98.95    6.49
  -3   3   3   85.10    6.51
  -3   3   3   99.03    6.50
  -3   3   3  108.19    6.51
   2  -3  -3   52.02    3.40
   2  -3  -3   50.39    3.39
   2  -3  -3   50.10    3.40
  -2   3   3   55.33    3.34
  -2   3   3   50.64    3.35
  -2   3   3   49.99    3.34
  -2   3   3   44.62    3.35
   1  -3  -3   96.17    6.39
  -1   3   3   59.45    3.97
   0  -3  -3   12.93    0.93
   0  -3  -3   13.50    0.92
   0  -3  -3   14.37    0.93
   0   3   3   13.31    0.90
   0   3   3   13.33    0.91
   0   3   3   13.56    0.91
  -1  -3  -3    3.93    0.32
  -1  -3  -3    3.90    0.32
  -1  -3  -3    4.76    0.33
  -1  -3  -3    3.85    0.31
   1   3   3    3.97    0.31
   1   3   3    4.66    0.33
   1   3   3    4.35    0.33
   1   3   3    4.64    0.34
   1   3   3    3.63    0.31
   1   3   3    4.06    0.33
  -2  -3  -3    2.25    0.30
  -2  -3  -3    2.71    0.26
  -2  -3  -3    2.88    0.28
  -2  -3  -3    3.26    0.27
  -2  -3  -3    2.59    0.24
   2   3   3    2.46    0.22
   2   3   3    2.24    0.25
   2   3   3    2.69    0.22
  -3  -3  -3    0.32    0.17
  -3  -3  -3   -0.10    0.14
  -3  -3  -3    0.23    0.15
  -3  -3  -3   -0.03    0.28
  -3  -3  -3    0.17    0.15
   3   3   3    0.18    0.14
  -4  -3  -3    2.10    0.25
  -4  -3  -3    1.87    0.43
   4   3   3    1.43    0.22
  -5  -3  -3    2.04    0.33
   5   3   3    1.71    0.25
  -6  -3  -3   -0.29    0.41
   6   3   3    0.15    0.26
  10  -4  -3   -0.17    0.53
  10  -4  -3    1.10    0.62
  10  -4  -3    1.57    0.28
 -10   4   3    0.87    0.24
 -10   4   3    1.26    0.46
 -10   4   3    0.82    0.58
 -10   4   3    1.05    0.77
   9  -4  -3    7.10    0.59
   9  -4  -3    7.47    0.82
   9  -4  -3    7.03    0.77
   9  -4  -3    7.49    0.60
   9  -4  -3    7.24    0.82
  -9   4   3    7.08    0.66
  -9   4   3    7.37    0.55
  -9   4   3    7.10    0.95
  -9   4   3    6.61    0.80
  -9   4   3    6.54    0.76
   8  -4  -3   -0.08    0.17
   8  -4  -3    0.01    0.17
   8  -4  -3   -0.24    0.31
   8  -4  -3    0.20    0.29
   8  -4  -3   -0.21    0.45
   8  -4  -3    0.18    0.33
  -8   4   3    0.03    0.15
  -8   4   3   -0.16    0.32
  -8   4   3    0.05    0.45
  -8   4   3   -0.10    0.27
  -8   4   3    0.05    0.24
   7  -4  -3    0.45    0.35
   7  -4  -3    0.11    0.14
   7  -4  -3    0.07    0.25
   7  -4  -3    0.02    0.13
   7  -4  -3    0.00    0.24
   7  -4  -3    0.13    0.22
  -7   4   3    0.07    0.26
  -7   4   3    0.05    0.19
  -7   4   3    0.10    0.13
  -7   4   3    0.16    0.19
   6  -4  -3    7.62    0.59
   6  -4  -3    7.72    0.59
   6  -4  -3    7.38    0.75
   6  -4  -3    7.30    0.54
   6  -4  -3    6.84    0.65
  -6   4   3    7.47    0.52
  -6   4   3    6.80    0.55
  -6   4   3    7.50    0.61
   5  -4  -3   15.03    1.08
   5  -4  -3   15.56    1.07
   5  -4  -3   15.40    1.06
   5  -4  -3   14.64    1.10
   5  -4  -3   15.56    1.04
  -5   4   3   15.46    0.99
  -5   4   3   12.83    1.14
  -5   4   3   14.05    0.97
   4  -4  -3    7.73    0.68
   4  -4  -3    8.50    0.71
   4  -4  -3   10.09    0.65
   4  -4  -3   10.04    0.67
   4  -4  -3    8.63    0.63
  -4   4   3   10.17    0.70
  -4   4   3    9.87    0.69
  -4   4   3    9.55    0.73
   3  -4  -3   21.62    1.45
   3  -4  -3   22.33    1.45
   3  -4  -3   21.76    1.47
   3  -4  -3   20.08    1.46
  -3   4   3   22.39    1.44
  -3   4   3   19.48    1.41
   2  -4  -3   10.46    0.70
   2  -4  -3    9.39    0.70
   2  -4  -3    9.36    0.69
   2  -4  -3   10.17    0.70
  -2   4   3   11.70    0.76
  -2   4   3    9.84    0.75
  -2   4   3   11.09    0.77
   1  -4  -3    6.88    0.51
   1  -4  -3    7.26    0.50
   1  -4  -3    6.61    0.51
   1  -4  -3    7.59    0.51
   1  -4  -3    6.36    0.49
  -1   4   3    6.19    0.47
  -1   4   3    6.46    0.44
  -1   4   3    6.04    0.47
  -1   4   3    6.28    0.46
  -1   4   3    6.08    0.45
   0  -4  -3    4.03    0.32
   0  -4  -3    4.12    0.31
   0  -4  -3    4.55    0.35
   0  -4  -3    4.04    0.34
   0  -4  -3    3.67    0.32
   0  -4  -3    2.92    0.32
   0   4   3    4.23    0.36
   0   4   3    4.16    0.35
   0   4   3    4.33    0.32
   0   4   3    3.98    0.33
   0   4   3    3.98    0.32
  -1  -4  -3    4.99    0.40
  -1  -4  -3    4.50    0.38
  -1  -4  -3    4.96    0.45
  -1  -4  -3    5.24    0.40
  -1  -4  -3    4.58    0.38
  -1  -4  -3    4.87    0.37
   1   4   3    4.64    0.36
   1   4   3    4.95    0.39
  -2  -4  -3   10.92    0.76
  -2  -4  -3   10.69    0.85
  -2  -4  -3   10.41    0.80
   2   4   3   11.04    0.79
   2   4   3   11.11    0.77
  -3  -4  -3    0.24    0.25
  -3  -4  -3    0.00    0.36
   3   4   3    0.17    0.17
   4   4   3    5.47    0.50
  -5  -4  -3    2.38    0.42
  -5  -4  -3    2.16    0.45
   5   4   3    2.17    0.32
  -6  -4  -3    0.52    0.49
   6   4   3    0.76    0.34
  10  -5  -3    2.99    0.70
  10  -5  -3    2.57    0.34
  10  -5  -3    2.61    0.39
  10  -5  -3    4.13    0.70
 -10   5   3    2.09    0.66
 -10   5   3    2.00    0.89
 -10   5   3    2.51    0.64
 -10   5   3    3.06    0.33
 -10   5   3    3.57    0.57
   9  -5  -3    0.20    0.24
   9  -5  -3    0.27    0.47
   9  -5  -3    0.21    0.44
   9  -5  -3    0.17    0.19
   9  -5  -3    0.19    0.42
  -9   5   3   -0.06    0.45
  -9   5   3    0.07    0.60
  -9   5   3    0.29    0.38
  -9   5   3    0.05    0.21
  -9   5   3    0.19    0.37
   8  -5  -3    4.10    0.39
   8  -5  -3    3.42    0.60
   8  -5  -3    3.29    0.37
   8  -5  -3    3.80    0.45
   8  -5  -3    4.23    0.49
   8  -5  -3    4.57    0.60
  -8   5   3    5.14    0.76
  -8   5   3    3.88    0.51
  -8   5   3    4.24    0.39
  -8   5   3    4.15    0.63
   7  -5  -3    6.47    0.55
   7  -5  -3    7.46    0.76
   7  -5  -3    7.80    0.67
   7  -5  -3    7.51    0.66
   7  -5  -3    7.35    0.64
  -7   5   3    6.98    0.72
  -7   5   3    6.91    0.53
  -7   5   3    7.72    0.68
  -7   5   3    6.39    0.58
   6  -5  -3    0.06    0.21
   6  -5  -3    0.13    0.30
   6  -5  -3    0.08    0.14
   6  -5  -3    0.19    0.21
   6  -5  -3    0.08    0.22
  -6   5   3    0.14    0.25
  -6   5   3    0.15    0.13
  -6   5   3    0.06    0.27
  -6   5   3    0.05    0.18
   5  -5  -3   12.42    0.88
   5  -5  -3   12.70    0.84
   5  -5  -3   11.66    0.92
   5  -5  -3   12.26    0.89
   5  -5  -3   11.06    0.87
  -5   5   3   11.85    0.83
  -5   5   3   10.83    0.85
  -5   5   3   12.46    0.90
  -5   5   3   12.35    0.90
   4  -5  -3   28.30    1.95
   4  -5  -3   31.06    1.94
   4  -5  -3   28.40    1.97
   4  -5  -3   26.99    1.95
   4  -5  -3   28.94    1.96
  -4   5   3   27.44    1.93
  -4   5   3   28.96    1.91
  -4   5   3   28.16    1.94
   3  -5  -3    1.31    0.22
   3  -5  -3    1.87    0.21
   3  -5  -3    1.59    0.24
   3  -5  -3    1.47    0.19
   3  -5  -3    1.37    0.18
  -3   5   3    1.60    0.22
  -3   5   3    1.34    0.22
  -3   5   3    1.30    0.16
   2  -5  -3   52.07    3.92
   2  -5  -3   59.00    3.91
   2  -5  -3   56.64    3.92
   2  -5  -3   59.73    3.90
   2  -5  -3   65.67    3.93
  -2   5   3   66.32    4.43
   1  -5  -3   15.15    1.14
   1  -5  -3   16.68    1.14
   1  -5  -3   17.54    1.12
   1  -5  -3   16.93    1.14
   1  -5  -3   14.48    1.12
   1  -5  -3   17.79    1.13
  -1   5   3   17.08    1.17
  -1   5   3   17.45    1.18
  -1   5   3   16.32    1.15
   0  -5  -3   23.71    1.51
   0  -5  -3   22.09    1.48
   0  -5  -3   21.01    1.47
   0  -5  -3   21.29    1.48
   0  -5  -3   20.51    1.49
   0  -5  -3   22.11    1.49
   0   5   3   21.67    1.53
   0   5   3   22.72    1.54
   0   5   3   24.26    1.54
   0   5   3   21.61    1.54
  -1  -5  -3    7.71    0.62
  -1  -5  -3    8.15    0.58
  -1  -5  -3    5.96    0.59
  -1  -5  -3    8.89    0.57
  -1  -5  -3    6.82    0.66
   1   5   3    7.33    0.54
  -2  -5  -3    0.00    0.21
  -2  -5  -3    0.35    0.35
  -2  -5  -3   -0.11    0.28
   2   5   3    0.13    0.16
  -3  -5  -3    0.94    0.31
   3   5   3    1.22    0.25
  -4  -5  -3    1.45    0.38
   4   5   3    1.39    0.30
  -5  -5  -3    0.81    0.47
   5   5   3    0.76    0.33
  10  -6  -3    0.33    0.29
  10  -6  -3    0.49    0.69
  10  -6  -3   -0.27    0.64
  10  -6  -3    0.35    0.34
  10  -6  -3   -0.20    0.65
 -10   6   3   -0.15    0.95
 -10   6   3    0.32    0.66
 -10   6   3    0.45    0.29
   9  -6  -3    0.18    0.27
   9  -6  -3    0.09    0.48
   9  -6  -3    0.34    0.52
   9  -6  -3   -0.15    0.23
   9  -6  -3   -0.01    0.47
  -9   6   3    0.15    0.45
  -9   6   3    0.35    0.52
  -9   6   3   -0.08    0.24
  -9   6   3   -0.04    0.98
   8  -6  -3    0.03    0.37
   8  -6  -3   -0.18    0.16
   8  -6  -3   -0.16    0.36
   8  -6  -3    0.04    0.39
   8  -6  -3   -0.02    0.22
   8  -6  -3    0.00    0.56
  -8   6   3    0.10    0.35
  -8   6   3   -0.03    0.52
  -8   6   3    0.07    0.41
  -8   6   3    0.05    0.20
   7  -6  -3    0.25    0.19
   7  -6  -3    0.14    0.30
   7  -6  -3    0.34    0.32
   7  -6  -3    0.45    0.30
   7  -6  -3    0.04    0.64
  -7   6   3    0.58    0.18
  -7   6   3    0.16    0.31
  -7   6   3    0.35    0.34
  -7   6   3    0.30    0.41
   6  -6  -3    0.40    0.16
   6  -6  -3    0.36    0.25
   6  -6  -3    0.83    0.27
   6  -6  -3    0.50    0.26
   6  -6  -3    0.47    0.37
  -6   6   3    0.32    0.24
  -6   6   3    0.64    0.35
  -6   6   3    0.47    0.16
  -6   6   3    0.47    0.30
   5  -6  -3    0.92    0.22
   5  -6  -3    0.79    0.17
   5  -6  -3    1.17    0.25
   5  -6  -3    1.17    0.32
   5  -6  -3    0.80    0.23
  -5   6   3    0.58    0.23
  -5   6   3    0.90    0.16
  -5   6   3    0.47    0.27
  -5   6   3    1.10    0.30
   4  -6  -3   -0.16    0.18
   4  -6  -3    0.02    0.18
   4  -6  -3    0.06    0.25
   4  -6  -3   -0.19    0.18
   4  -6  -3    0.10    0.14
  -4   6   3   -0.15    0.13
  -4   6   3    0.06    0.23
  -4   6   3    0.19    0.25
   3  -6  -3    3.30    0.35
   3  -6  -3    4.44    0.37
   3  -6  -3    3.32    0.38
   3  -6  -3    4.73    0.44
   3  -6  -3    3.90    0.37
  -3   6   3    3.71    0.38
  -3   6   3    4.66    0.47
  -3   6   3    5.27    0.46
   2  -6  -3    2.29    0.29
   2  -6  -3    1.68    0.22
   2  -6  -3    2.08    0.31
   2  -6  -3    2.01    0.27
   2  -6  -3    2.07    0.28
   2  -6  -3    1.98    0.22
  -2   6   3    2.03    0.28
  -2   6   3    2.25    0.24
  -2   6   3    1.66    0.27
  -2   6   3    2.04    0.26
   1  -6  -3    0.24    0.16
   1  -6  -3    0.32    0.17
   1  -6  -3   -0.05    0.19
   1  -6  -3    0.23    0.17
   1  -6  -3    0.38    0.19
   1  -6  -3    0.19    0.16
  -1   6   3    0.47    0.17
  -1   6   3    0.22    0.21
  -1   6   3    0.28    0.14
  -1   6   3    0.25    0.24
   0  -6  -3    5.14    0.41
   0  -6  -3    4.15    0.43
   0  -6  -3    4.67    0.40
   0  -6  -3    4.10    0.49
   0  -6  -3    4.32    0.43
   0  -6  -3    4.32    0.40
   0  -6  -3    4.41    0.49
   0   6   3    3.87    0.36
  -1  -6  -3    1.94    0.40
  -1  -6  -3    2.22    0.29
  -1  -6  -3    1.13    0.28
   1   6   3    1.63    0.23
  -2  -6  -3    3.31    0.38
  -2  -6  -3    2.63    0.56
   2   6   3    2.20    0.29
  -3  -6  -3    3.11    0.44
  -4  -6  -3   -0.09    0.45
  10  -7  -3    3.47    0.79
  10  -7  -3    3.92    0.48
  10  -7  -3    1.90    1.10
  10  -7  -3    4.86    0.62
  10  -7  -3    3.11    0.81
 -10   7   3    3.81    0.83
 -10   7   3    3.58    0.45
   9  -7  -3    0.81    0.60
   9  -7  -3    0.56    0.24
   9  -7  -3    0.66    0.54
   9  -7  -3    0.20    0.56
   9  -7  -3    0.51    0.32
  -9   7   3    0.95    0.62
  -9   7   3    0.54    0.30
   8  -7  -3    0.03    0.45
   8  -7  -3    0.08    0.43
   8  -7  -3    0.20    0.26
   8  -7  -3    0.03    0.42
   8  -7  -3   -0.03    0.66
  -8   7   3    0.03    0.49
  -8   7   3   -0.06    0.23
   7  -7  -3    0.25    0.35
   7  -7  -3    0.65    0.58
   7  -7  -3    0.41    0.37
   7  -7  -3    0.18    0.23
   7  -7  -3    0.10    0.35
  -7   7   3    0.44    0.22
  -7   7   3    0.32    0.51
  -7   7   3    0.14    0.41
   6  -7  -3    0.26    0.31
   6  -7  -3    0.45    0.20
   6  -7  -3    0.35    0.29
   6  -7  -3    0.24    0.44
   6  -7  -3    0.51    0.30
  -6   7   3    0.25    0.42
  -6   7   3    0.22    0.33
  -6   7   3    0.42    0.20
  -6   7   3    0.37    0.36
   5  -7  -3   20.65    1.31
   5  -7  -3   16.87    1.35
   5  -7  -3   19.96    1.31
   5  -7  -3   16.31    1.26
   5  -7  -3   16.40    1.29
  -5   7   3   16.30    1.20
  -5   7   3   16.65    1.28
  -5   7   3   16.85    1.25
  -5   7   3   19.15    1.31
   4  -7  -3   15.39    1.05
   4  -7  -3   15.70    1.13
   4  -7  -3   14.62    1.07
   4  -7  -3   14.80    1.09
   4  -7  -3   13.49    1.07
  -4   7   3   14.91    1.05
  -4   7   3   15.10    1.12
  -4   7   3   14.44    1.13
   3  -7  -3    0.09    0.27
   3  -7  -3    0.20    0.22
   3  -7  -3    0.11    0.21
   3  -7  -3    0.22    0.19
   3  -7  -3   -0.03    0.21
  -3   7   3    0.06    0.31
  -3   7   3    0.12    0.18
  -3   7   3    0.04    0.15
   2  -7  -3   -0.07    0.25
   2  -7  -3    0.09    0.23
   2  -7  -3    0.07    0.20
   2  -7  -3    0.13    0.15
   2  -7  -3    0.08    0.20
   2  -7  -3    0.05    0.21
  -2   7   3    0.11    0.16
  -2   7   3   -0.02    0.28
  -2   7   3    0.11    0.32
   1  -7  -3    5.71    0.50
   1  -7  -3    5.30    0.48
   1  -7  -3    4.71    0.52
   1  -7  -3    5.12    0.50
   1  -7  -3    4.79    0.48
   1  -7  -3    5.86    0.53
  -1   7   3    3.47    0.52
  -1   7   3    4.30    0.55
  -1   7   3    5.16    0.41
   0  -7  -3    2.38    0.32
   0  -7  -3    1.86    0.29
   0  -7  -3    2.34    0.39
   0  -7  -3    2.02    0.32
   0   7   3    2.15    0.34
  -1  -7  -3    0.06    0.48
  -1  -7  -3    0.06    0.29
   1   7   3    0.11    0.25
  -2  -7  -3    0.55    0.38
   2   7   3    1.07    0.32
  -3  -7  -3    3.08    0.55
  10  -8  -3    0.36    0.79
  10  -8  -3   -0.10    0.44
   9  -8  -3    0.53    0.26
   9  -8  -3    0.70    0.71
   9  -8  -3    1.31    0.61
   9  -8  -3    0.43    0.66
   9  -8  -3    1.07    0.38
  -9   8   3    0.76    0.36
  -9   8   3    0.65    0.74
   8  -8  -3    0.76    0.31
   8  -8  -3    0.50    0.52
   8  -8  -3    0.61    0.51
   8  -8  -3    0.94    0.57
   8  -8  -3    0.81    0.82
  -8   8   3    0.40    0.30
  -8   8   3    0.52    0.61
   7  -8  -3   -0.07    0.45
   7  -8  -3    0.20    0.65
   7  -8  -3   -0.04    0.27
   7  -8  -3   -0.17    0.43
   7  -8  -3    0.04    0.40
  -7   8   3    0.29    0.52
  -7   8   3   -0.23    0.44
   6  -8  -3    0.43    0.45
   6  -8  -3    0.23    0.54
   6  -8  -3    0.21    0.24
   6  -8  -3    0.36    0.38
   6  -8  -3    0.28    0.35
  -6   8   3   -0.17    0.24
  -6   8   3    0.42    0.46
   5  -8  -3    2.98    0.42
   5  -8  -3    3.44    0.51
   5  -8  -3    3.10    0.53
   5  -8  -3    2.61    0.42
   5  -8  -3    3.24    0.40
  -5   8   3    2.95    0.33
  -5   8   3    2.33    0.47
   4  -8  -3    4.61    0.52
   4  -8  -3    4.53    0.66
   4  -8  -3    4.81    0.46
   4  -8  -3    3.47    0.44
   4  -8  -3    3.12    0.52
  -4   8   3    3.52    0.40
  -4   8   3    3.53    0.48
   3  -8  -3    1.14    0.35
   3  -8  -3    2.03    0.39
   3  -8  -3    1.70    0.32
   3  -8  -3    1.73    0.31
   3  -8  -3    1.62    0.28
  -3   8   3    1.94    0.41
  -3   8   3    1.23    0.24
   2  -8  -3    0.18    0.35
   2  -8  -3    0.13    0.27
   2  -8  -3    0.14    0.31
   2  -8  -3    0.21    0.27
   2  -8  -3    0.26    0.25
  -2   8   3   -0.08    0.21
  -2   8   3    0.13    0.38
   1  -8  -3    1.53    0.35
   1  -8  -3    1.84    0.34
   1  -8  -3    1.25    0.32
   1  -8  -3    0.64    0.37
   1  -8  -3    1.06    0.32
   1  -8  -3    1.52    0.32
  -1   8   3    1.65    0.27
   0  -8  -3    0.32    0.35
   0  -8  -3    0.30    0.48
   0   8   3    0.37    0.29
  -1  -8  -3    0.47    0.43
   1   8   3    0.06    0.35
   9  -9  -3    0.10    0.44
   9  -9  -3    0.17    0.70
   9  -9  -3    0.88    0.88
   9  -9  -3   -0.04    0.81
   8  -9  -3    8.93    1.23
   8  -9  -3    9.16    1.18
   8  -9  -3   11.64    1.11
   8  -9  -3    7.57    1.28
   8  -9  -3    8.94    0.86
  -8   9   3    9.91    1.33
   7  -9  -3    1.16    0.61
   7  -9  -3    1.13    0.37
   7  -9  -3    1.01    0.56
   7  -9  -3    0.83    0.86
   7  -9  -3    1.38    0.52
  -7   9   3    1.52    0.69
   6  -9  -3    5.72    0.67
   6  -9  -3    5.74    0.74
   6  -9  -3    4.79    0.61
   6  -9  -3    5.47    0.83
   6  -9  -3    5.89    0.80
  -6   9   3    5.12    0.74
   5  -9  -3    8.86    0.87
   5  -9  -3    9.31    0.85
   5  -9  -3    8.76    0.87
   5  -9  -3    7.50    1.07
   5  -9  -3    8.59    0.76
  -5   9   3    7.92    0.60
  -5   9   3    4.58    0.72
   4  -9  -3    0.90    0.52
   4  -9  -3    0.75    0.44
   4  -9  -3    1.01    0.40
   4  -9  -3    1.08    0.33
   4  -9  -3    0.95    0.39
  -4   9   3    0.10    0.49
  -4   9   3    0.82    0.28
   3  -9  -3    3.17    0.55
   3  -9  -3    3.42    0.52
   3  -9  -3    3.25    0.41
   3  -9  -3    3.50    0.47
  -3   9   3    0.81    0.56
  -3   9   3    3.01    0.34
   2  -9  -3    3.49    0.47
   2  -9  -3    3.03    0.44
   2  -9  -3    4.49    0.57
   2  -9  -3    3.17    0.51
  -2   9   3    3.27    0.40
   1  -9  -3    1.04    0.41
   1  -9  -3    2.03    0.45
   1  -9  -3    1.73    0.52
  -1   9   3    2.20    0.38
   7 -10  -3    0.65    0.45
   7 -10  -3    1.59    0.79
   7 -10  -3    0.33    0.83
  -7  10   3   -0.01    0.87
  -7  10   3    0.67    0.39
   6 -10  -3    2.30    0.67
   6 -10  -3    2.37    0.48
   6 -10  -3    2.22    1.04
  -6  10   3    2.09    0.37
  -6  10   3   -0.33    0.76
   5 -10  -3    1.15    0.46
   5 -10  -3    1.14    0.65
   5 -10  -3    1.52    0.69
   5 -10  -3    1.57    0.83
   4 -10  -3    0.63    0.49
   4 -10  -3    0.91    0.71
   4 -10  -3    0.40    0.39
   4 -10  -3   -0.18    0.63
  -4  10   3    0.82    0.72
  -4  10   3    0.34    0.77
   3 -10  -3    6.43    0.83
   3 -10  -3    6.14    0.77
   3 -10  -3    5.97    0.85
  -3  10   3    6.41    0.73
  -3  11  -4    2.66    0.41
   3 -11   4    2.86    0.51
   3 -11   4    2.38    0.79
  -4  11  -4    0.03    0.34
   4 -11   4    0.04    0.67
   4 -11   4   -0.25    0.41
   4 -11   4    0.12    0.50
  -5  11  -4   -0.44    0.94
  -5  11  -4    2.05    0.42
   5 -11   4    2.53    0.36
   5 -11   4    2.11    0.48
   5 -11   4    2.33    0.60
   0  10  -4    0.77    0.32
   0 -10   4    1.13    0.43
  -1  10  -4    7.73    0.77
  -1  10  -4    9.62    0.89
   1 -10   4   11.24    0.98
   1 -10   4   11.75    0.98
   1 -10   4   13.39    1.48
  -2  10  -4   -0.16    0.38
  -2  10  -4   -0.04    0.64
  -2  10  -4   -0.02    0.28
   2 -10   4    0.37    0.54
   2 -10   4   -0.11    0.42
   2 -10   4    0.18    0.32
   2 -10   4   -0.23    0.37
  -3  10  -4   -0.07    0.56
  -3  10  -4    0.37    0.33
  -3  10  -4    0.49    0.28
   3 -10   4    0.38    0.32
   3 -10   4    0.54    0.45
   3 -10   4    0.74    0.38
   3 -10   4    0.51    0.58
  -4  10  -4    0.11    0.29
  -4  10  -4    0.25    0.54
  -4  10  -4    0.12    0.28
   4 -10   4   -0.31    0.30
   4 -10   4   -0.22    0.47
   4 -10   4    0.02    0.38
  -5  10  -4    0.15    0.48
  -5  10  -4   -0.05    0.62
   5 -10   4    2.47    0.59
   5 -10   4    2.61    0.52
   5 -10   4    3.37    0.41
   5 -10   4    2.47    0.39
  -6  10  -4    0.10    0.58
  -6  10  -4    0.61    0.33
  -6  10  -4    0.84    0.76
   6 -10   4    1.30    0.36
   6 -10   4    1.09    0.66
   6 -10   4    1.10    0.28
   6 -10   4    0.81    0.53
  -7  10  -4   11.57    1.61
  -7  10  -4   14.30    1.08
   7 -10   4   13.29    1.19
   7 -10   4   18.67    1.59
   7 -10   4   16.16    1.14
   7 -10   4   14.76    1.43
   7 -10   4   14.78    2.08
  -2  -9   4    3.00    0.47
   1   9  -4    1.79    0.33
   1   9  -4    2.97    0.52
  -1  -9   4    3.08    0.42
   0   9  -4    0.03    0.25
   0   9  -4   -0.17    0.37
   0  -9   4    0.32    0.37
   0  -9   4   -0.01    0.27
   0  -9   4    0.15    0.29
  -1   9  -4    6.57    0.59
  -1   9  -4    6.08    0.66
  -1   9  -4    7.53    0.77
   1  -9   4    6.79    0.66
   1  -9   4    8.22    0.65
   1  -9   4    7.16    0.66
  -2   9  -4    6.89    0.77
  -2   9  -4    7.04    0.58
  -2   9  -4    6.17    0.62
  -2   9  -4    6.99    0.66
   2  -9   4    5.03    0.61
   2  -9   4    7.25    0.74
   2  -9   4    6.69    0.56
   2  -9   4    5.24    0.64
  -3   9  -4    2.59    0.32
  -3   9  -4    2.21    0.30
  -3   9  -4    2.83    0.38
   3  -9   4    1.69    0.28
   3  -9   4    2.06    0.34
   3  -9   4    1.74    0.38
   3  -9   4    2.04    0.47
  -4   9  -4   15.11    1.08
  -4   9  -4   15.05    1.22
  -4   9  -4   13.74    1.05
   4  -9   4   14.01    1.13
   4  -9   4   14.77    1.13
   4  -9   4   13.71    1.06
   4  -9   4   15.83    1.26
  -5   9  -4    0.07    0.50
  -5   9  -4   -0.06    0.24
  -5   9  -4   -0.13    0.22
  -5   9  -4   -0.04    0.38
   5  -9   4    0.12    0.24
   5  -9   4    0.14    0.42
   5  -9   4   -0.06    0.18
   5  -9   4    0.07    0.37
   5  -9   4   -0.22    0.35
   5  -9   4    0.17    0.61
  -6   9  -4    6.24    0.80
  -6   9  -4    6.27    0.68
  -6   9  -4    6.00    0.59
   6  -9   4    5.83    0.58
   6  -9   4    5.32    0.90
   6  -9   4    5.69    0.77
   6  -9   4    6.09    0.71
   6  -9   4    5.25    0.64
   6  -9   4    6.13    0.52
  -7   9  -4    0.55    0.59
  -7   9  -4    0.00    0.30
  -7   9  -4   -0.10    0.70
   7  -9   4    0.25    0.32
   7  -9   4   -0.09    0.24
   7  -9   4    0.45    0.52
   7  -9   4    0.51    0.98
   7  -9   4    0.11    0.63
  -8   9  -4    0.48    0.75
  -8   9  -4   -0.25    0.60
  -8   9  -4    0.18    0.36
  -8   9  -4    0.13    1.14
   8  -9   4    0.06    0.28
   8  -9   4    0.19    0.67
   8  -9   4   -0.38    0.80
   8  -9   4   -0.35    0.72
  -3  -8   4    3.28    0.43
   2   8  -4   10.57    0.98
  -2  -8   4   10.73    0.84
   1   8  -4    1.66    0.37
  -1  -8   4    2.33    0.31
   0   8  -4    1.02    0.23
   0   8  -4    0.81    0.35
   0   8  -4    1.40    0.31
   0  -8   4    1.46    0.25
   0  -8   4    1.52    0.26
   0  -8   4    1.66    0.26
   0  -8   4    1.35    0.31
  -1   8  -4    5.49    0.49
  -1   8  -4    5.16    0.48
  -1   8  -4    3.63    0.56
  -1   8  -4    4.90    0.44
  -1   8  -4    5.06    0.57
   1  -8   4    5.30    0.45
   1  -8   4    4.50    0.55
   1  -8   4    4.77    0.48
  -2   8  -4   -0.05    0.30
  -2   8  -4   -0.06    0.15
  -2   8  -4    0.00    0.20
  -2   8  -4    0.07    0.23
  -2   8  -4   -0.04    0.29
   2  -8   4    0.02    0.28
   2  -8   4    0.03    0.17
   2  -8   4   -0.08    0.29
   2  -8   4   -0.15    0.25
   2  -8   4    0.01    0.30
  -3   8  -4   12.75    0.90
  -3   8  -4   12.20    1.00
  -3   8  -4   12.19    0.90
  -3   8  -4   12.62    0.97
  -3   8  -4   13.00    0.94
   3  -8   4   11.89    0.91
   3  -8   4   11.58    0.98
   3  -8   4   12.43    0.87
   3  -8   4   12.44    1.00
   3  -8   4   11.59    0.92
  -4   8  -4    9.78    0.78
  -4   8  -4   10.02    0.88
  -4   8  -4    9.08    0.72
  -4   8  -4    9.81    0.72
   4  -8   4    9.86    0.81
   4  -8   4    9.17    0.81
   4  -8   4    9.13    0.74
   4  -8   4    9.48    0.77
   4  -8   4    9.66    0.70
   4  -8   4   11.86    0.94
  -5   8  -4    0.20    0.19
  -5   8  -4    0.66    0.33
  -5   8  -4    0.68    0.43
   5  -8   4    0.30    0.19
   5  -8   4    0.39    0.50
   5  -8   4    0.50    0.17
   5  -8   4    0.33    0.35
   5  -8   4    1.24    0.34
   5  -8   4    0.38    0.27
  -6   8  -4    0.51    0.39
  -6   8  -4    0.44    0.50
  -6   8  -4    0.75    0.23
   6  -8   4    0.65    0.57
   6  -8   4    0.38    0.25
   6  -8   4    0.34    0.19
   6  -8   4    0.16    0.20
   6  -8   4    0.60    0.43
   6  -8   4    0.85    0.62
  -7   8  -4    0.18    0.49
  -7   8  -4    0.05    0.57
  -7   8  -4    0.00    0.25
   7  -8   4    0.31    0.54
   7  -8   4   -0.12    0.26
   7  -8   4   -0.03    0.80
   7  -8   4    0.05    0.21
   7  -8   4    0.28    0.53
  -8   8  -4    0.46    0.72
  -8   8  -4    0.67    0.64
  -8   8  -4    0.88    0.31
  -8   8  -4    0.86    0.64
   8  -8   4    0.79    0.36
   8  -8   4    0.69    0.68
   8  -8   4    1.03    0.28
   8  -8   4    0.55    0.60
  -9   8  -4   -0.04    0.89
  -9   8  -4   -0.09    1.05
   9  -8   4    0.14    0.30
   9  -8   4    0.47    1.17
   9  -8   4    0.18    0.79
   9  -8   4    0.57    0.50
  -4  -7   4    1.76    0.33
   3   7  -4    6.42    0.73
  -3  -7   4    5.99    0.54
   2   7  -4    7.49    0.70
   2   7  -4    7.46    0.61
  -2  -7   4    6.73    0.56
   1   7  -4    0.17    0.24
  -1  -7   4    0.13    0.16
  -1  -7   4    0.00    0.17
  -1  -7   4    0.18    0.21
   0   7  -4    0.76    0.17
   0   7  -4    1.07    0.20
   0   7  -4    1.15    0.24
   0   7  -4    0.73    0.25
   0   7  -4    1.18    0.42
   0   7  -4    1.13    0.23
   0  -7   4    1.12    0.22
   0  -7   4    1.32    0.21
   0  -7   4    1.34    0.25
   0  -7   4    1.19    0.19
   0  -7   4    1.17    0.21
   0  -7   4    1.35    0.28
  -1   7  -4   -0.03    0.23
  -1   7  -4   -0.04    0.12
  -1   7  -4    0.42    0.18
  -1   7  -4    0.14    0.22
  -1   7  -4    0.00    0.18
  -1   7  -4    0.03    0.28
   1  -7   4    0.21    0.22
   1  -7   4    0.03    0.22
   1  -7   4    0.04    0.18
   1  -7   4    0.29    0.19
   1  -7   4    0.16    0.22
   1  -7   4    0.03    0.14
  -2   7  -4    8.99    0.64
  -2   7  -4    8.98    0.67
  -2   7  -4    9.11    0.69
  -2   7  -4    8.01    0.64
   2  -7   4    9.07    0.63
   2  -7   4    9.12    0.71
   2  -7   4    7.50    0.65
   2  -7   4    7.56    0.65
   2  -7   4    8.88    0.66
  -3   7  -4    0.14    0.20
  -3   7  -4   -0.13    0.25
  -3   7  -4    0.25    0.14
  -3   7  -4    0.08    0.22
   3  -7   4    0.06    0.14
   3  -7   4    0.16    0.21
   3  -7   4   -0.03    0.28
   3  -7   4   -0.06    0.20
   3  -7   4    0.61    0.20
  -4   7  -4    1.61    0.19
  -4   7  -4    1.34    0.27
  -4   7  -4    1.50    0.35
  -4   7  -4    1.21    0.27
   4  -7   4    1.57    0.28
   4  -7   4    1.72    0.21
   4  -7   4    1.16    0.28
   4  -7   4    0.96    0.19
   4  -7   4    2.30    0.39
   4  -7   4    1.68    0.23
  -5   7  -4   15.28    1.16
  -5   7  -4   13.89    1.07
  -5   7  -4   15.50    1.24
  -5   7  -4   13.44    1.02
  -5   7  -4   15.47    1.10
   5  -7   4   15.64    1.13
   5  -7   4   15.91    1.08
   5  -7   4   15.45    1.04
   5  -7   4   15.36    1.23
   5  -7   4   14.99    1.05
   5  -7   4   12.61    1.12
  -6   7  -4    4.69    0.59
  -6   7  -4    5.01    0.64
  -6   7  -4    4.50    0.43
  -6   7  -4    5.11    0.61
   6  -7   4    4.25    0.52
   6  -7   4    4.10    0.44
   6  -7   4    4.36    0.59
   6  -7   4    4.16    0.85
   6  -7   4    5.19    0.41
  -7   7  -4   10.47    0.98
  -7   7  -4   10.14    1.18
  -7   7  -4   11.08    1.07
   7  -7   4   10.25    0.78
   7  -7   4   11.01    1.09
   7  -7   4    8.93    0.79
   7  -7   4   10.79    0.96
   7  -7   4   10.49    1.25
  -8   7  -4    0.76    0.63
  -8   7  -4    0.83    0.83
  -8   7  -4    0.88    0.57
  -8   7  -4    0.96    0.64
   8  -7   4    0.37    0.24
   8  -7   4    0.57    0.60
   8  -7   4    0.94    0.33
   8  -7   4    1.17    0.55
  -9   7  -4    8.33    1.01
  -9   7  -4    8.33    1.29
   9  -7   4   10.34    0.79
   9  -7   4   11.25    1.29
   9  -7   4    9.19    0.88
   9  -7   4    6.47    1.06
   5   6  -4    1.09    0.29
  -5  -6   4    1.38    0.28
   4   6  -4    0.32    0.22
   4   6  -4    0.29    0.37
  -4  -6   4    0.12    0.21
   3   6  -4   -0.19    0.27
  -3  -6   4    0.00    0.16
   2   6  -4   15.25    1.09
   2   6  -4   14.60    1.04
  -2  -6   4   15.05    1.04
  -2  -6   4   14.96    1.07
   1   6  -4    0.11    0.13
   1   6  -4    0.25    0.12
   1   6  -4    0.19    0.17
   1   6  -4    0.12    0.19
  -1  -6   4    0.16    0.17
  -1  -6   4    0.16    0.13
  -1  -6   4    0.27    0.16
  -1  -6   4    0.20    0.17
  -1  -6   4    0.21    0.13
   0   6  -4    2.61    0.27
   0   6  -4    2.86    0.31
   0   6  -4    2.35    0.32
   0   6  -4    2.65    0.30
   0   6  -4    3.07    0.29
   0  -6   4    2.59    0.34
   0  -6   4    2.83    0.30
   0  -6   4    2.79    0.26
   0  -6   4    2.50    0.28
   0  -6   4    3.13    0.28
   0  -6   4    2.53    0.26
  -1   6  -4    7.37    0.54
  -1   6  -4    8.65    0.61
  -1   6  -4    7.22    0.56
  -1   6  -4    7.65    0.59
  -1   6  -4    7.82    0.56
  -1   6  -4    6.07    0.57
   1  -6   4    7.37    0.55
   1  -6   4    7.28    0.52
   1  -6   4    7.91    0.53
   1  -6   4    7.04    0.58
   1  -6   4    6.38    0.55
  -2   6  -4    1.68    0.26
  -2   6  -4    2.14    0.24
  -2   6  -4    2.22    0.22
  -2   6  -4    2.21    0.28
   2  -6   4    2.26    0.31
   2  -6   4    3.25    0.27
   2  -6   4    3.13    0.32
  -3   6  -4    2.26    0.30
  -3   6  -4    1.92    0.23
  -3   6  -4    2.32    0.31
  -3   6  -4    2.50    0.37
  -3   6  -4    2.31    0.30
   3  -6   4    1.81    0.19
   3  -6   4    2.10    0.31
   3  -6   4    1.41    0.19
   3  -6   4    1.80    0.24
   3  -6   4    2.52    0.31
   3  -6   4    1.79    0.23
  -4   6  -4    3.07    0.46
  -4   6  -4    3.01    0.39
  -4   6  -4    3.39    0.35
  -4   6  -4    3.61    0.46
  -4   6  -4    2.92    0.28
   4  -6   4    3.18    0.31
   4  -6   4    3.54    0.29
   4  -6   4    3.79    0.40
   4  -6   4    3.14    0.32
   4  -6   4    2.91    0.35
   4  -6   4    3.93    0.51
  -5   6  -4    9.82    0.81
  -5   6  -4    8.56    0.71
  -5   6  -4   10.83    0.76
  -5   6  -4    9.09    0.82
  -5   6  -4    8.52    0.66
   5  -6   4   10.24    0.67
   5  -6   4    9.21    0.68
   5  -6   4    8.06    0.70
   5  -6   4   10.09    0.87
   5  -6   4    9.21    0.76
   5  -6   4   10.86    0.78
  -6   6  -4    0.67    0.37
  -6   6  -4    0.37    0.31
  -6   6  -4    0.39    0.27
   6  -6   4    0.47    0.32
   6  -6   4    0.58    0.19
   6  -6   4    0.93    0.32
   6  -6   4    0.65    0.48
   6  -6   4    0.10    0.15
  -7   6  -4    0.07    0.43
  -7   6  -4   -0.20    0.53
  -7   6  -4   -0.04    0.38
   7  -6   4    0.10    0.38
   7  -6   4   -0.18    0.22
   7  -6   4    0.01    0.40
   7  -6   4   -0.10    0.61
   7  -6   4   -0.14    0.22
  -8   6  -4    0.36    0.72
  -8   6  -4   -0.08    0.55
  -8   6  -4   -0.39    0.62
  -8   6  -4    0.40    0.52
   8  -6   4   -0.42    0.50
   8  -6   4    0.21    0.28
   8  -6   4   -0.09    0.54
   8  -6   4   -0.07    0.21
  -9   6  -4    0.03    0.69
  -9   6  -4   -0.32    0.70
   9  -6   4    0.91    0.74
   9  -6   4    0.43    0.73
   9  -6   4    0.04    0.27
   6   5  -4   -0.17    0.31
   5   5  -4    0.10    0.21
   5   5  -4    0.12    0.36
  -5  -5   4    0.23    0.17
   4   5  -4    0.00    0.27
   4   5  -4    0.11    0.16
  -4  -5   4    0.07    0.14
   3   5  -4    3.80    0.33
   3   5  -4    4.01    0.44
  -3  -5   4    3.96    0.33
  -3  -5   4    4.02    0.41
   2   5  -4    9.93    0.71
   2   5  -4    9.65    0.74
  -2  -5   4    9.07    0.62
  -2  -5   4   10.02    0.64
  -2  -5   4    6.94    0.69
  -2  -5   4    7.61    0.65
   1   5  -4    2.73    0.25
   1   5  -4    2.48    0.25
   1   5  -4    2.34    0.28
   1   5  -4    2.44    0.23
   1   5  -4    2.14    0.25
   1   5  -4    2.33    0.23
  -1  -5   4    2.42    0.25
  -1  -5   4    2.15    0.22
  -1  -5   4    2.40    0.23
  -1  -5   4    2.24    0.26
  -1  -5   4    2.12    0.25
  -1  -5   4    2.26    0.23
   0   5  -4   11.18    0.87
   0   5  -4   12.23    0.88
   0   5  -4   13.74    0.88
   0   5  -4   12.23    0.88
   0   5  -4   13.56    0.87
   0  -5   4   13.52    0.95
   0  -5   4   14.05    0.94
   0  -5   4   13.13    0.96
   0  -5   4   15.62    0.98
   0  -5   4   13.30    0.95
  -1   5  -4   23.03    1.55
  -1   5  -4   22.11    1.52
  -1   5  -4   21.61    1.53
  -1   5  -4   23.46    1.53
   1  -5   4   25.45    1.56
   1  -5   4   23.18    1.53
   1  -5   4   21.82    1.53
   1  -5   4   20.10    1.54
  -2   5  -4   -0.01    0.13
  -2   5  -4    0.01    0.11
  -2   5  -4   -0.01    0.07
  -2   5  -4    0.07    0.15
  -2   5  -4    0.00    0.16
   2  -5   4   -0.04    0.12
   2  -5   4   -0.07    0.09
   2  -5   4   -0.09    0.06
   2  -5   4   -0.04    0.13
   2  -5   4   -0.07    0.17
  -3   5  -4    9.99    0.71
  -3   5  -4    8.45    0.65
  -3   5  -4    8.30    0.68
  -3   5  -4    9.25    0.67
  -3   5  -4    8.96    0.62
   3  -5   4    8.76    0.64
   3  -5   4    8.91    0.66
   3  -5   4    9.53    0.67
   3  -5   4    8.34    0.71
   3  -5   4    9.00    0.62
  -4   5  -4    1.71    0.21
  -4   5  -4    1.72    0.30
  -4   5  -4    1.38    0.24
  -4   5  -4    2.08    0.29
   4  -5   4    2.35    0.32
   4  -5   4    2.32    0.24
   4  -5   4    1.72    0.32
   4  -5   4    1.96    0.30
   4  -5   4    2.12    0.21
   4  -5   4    1.83    0.20
  -5   5  -4   21.72    1.59
  -5   5  -4   22.03    1.57
  -5   5  -4   25.30    1.62
  -5   5  -4   22.28    1.62
   5  -5   4   22.28    1.53
   5  -5   4   22.82    1.57
   5  -5   4   22.56    1.56
   5  -5   4   23.07    1.61
   5  -5   4   23.57    1.65
   5  -5   4   23.81    1.60
  -6   5  -4   12.12    1.02
  -6   5  -4   12.93    0.96
  -6   5  -4   12.11    0.92
  -6   5  -4   12.15    1.00
   6  -5   4   12.21    0.92
   6  -5   4   11.74    0.84
   6  -5   4   10.51    0.82
   6  -5   4   11.42    0.91
   6  -5   4   12.06    1.03
  -7   5  -4    1.04    0.42
  -7   5  -4    1.18    0.51
  -7   5  -4    1.38    0.39
   7  -5   4    1.18    0.27
   7  -5   4    0.98    0.38
   7  -5   4    1.92    0.41
   7  -5   4    1.13    0.29
  -8   5  -4    0.22    0.48
  -8   5  -4    0.04    0.66
  -8   5  -4    0.08    0.52
   8  -5   4   -0.07    0.22
   8  -5   4   -0.33    0.50
   8  -5   4   -0.33    0.49
  -9   5  -4   -0.47    0.94
  -9   5  -4    0.92    0.68
   9  -5   4    0.63    0.28
   9  -5   4    0.40    0.71
   7   4  -4   -0.32    0.27
   6   4  -4    2.43    0.29
   6   4  -4    2.04    0.45
   5   4  -4    0.78    0.31
   5   4  -4    1.42    0.20
  -5  -4   4    1.06    0.14
   4   4  -4   10.19    0.82
   4   4  -4   10.76    0.74
  -4  -4   4    8.48    0.74
  -4  -4   4   10.48    0.69
  -4  -4   4   10.73    0.85
   3   4  -4   11.63    0.80
   3   4  -4   11.73    0.86
  -3  -4   4   12.50    0.84
  -3  -4   4   12.42    0.85
  -3  -4   4   11.32    0.82
   2   4  -4   10.74    0.76
   2   4  -4   11.15    0.76
   2   4  -4   11.84    0.77
   2   4  -4   10.85    0.80
  -2  -4   4   10.68    0.72
  -2  -4   4   10.30    0.73
  -2  -4   4   11.24    0.73
  -2  -4   4   10.84    0.72
  -2  -4   4    9.37    0.74
  -2  -4   4   10.67    0.74
   1   4  -4   59.68    3.99
   1   4  -4   58.33    3.99
   1   4  -4   64.21    4.01
   1   4  -4   57.59    3.99
  -1  -4   4   60.40    4.00
  -1  -4   4   66.87    3.99
  -1  -4   4   53.58    3.99
  -1  -4   4   57.76    3.99
  -1  -4   4   61.01    3.99
   0   4  -4    2.34    0.23
   0   4  -4    2.73    0.22
   0   4  -4    2.97    0.25
   0   4  -4    2.51    0.22
   0  -4   4    2.33    0.18
   0  -4   4    2.77    0.21
   0  -4   4    2.79    0.21
   0  -4   4    2.47    0.23
   0  -4   4    2.42    0.22
   0  -4   4    1.98    0.25
  -1   4  -4   30.09    2.09
  -1   4  -4   30.64    2.07
  -1   4  -4   32.05    2.07
   1  -4   4   34.37    2.14
   1  -4   4   29.73    2.16
   1  -4   4   30.87    2.12
   1  -4   4   31.61    2.13
   1  -4   4   33.10    2.14
  -2   4  -4    9.94    0.80
  -2   4  -4   12.13    0.79
  -2   4  -4   12.32    0.83
  -2   4  -4   11.75    0.84
  -2   4  -4   12.14    0.82
   2  -4   4   11.40    0.78
   2  -4   4   11.18    0.82
   2  -4   4   10.07    0.79
   2  -4   4   11.78    0.76
   2  -4   4   11.88    0.80
  -3   4  -4    3.13    0.34
  -3   4  -4    3.29    0.24
  -3   4  -4    2.89    0.27
  -3   4  -4    2.81    0.30
  -3   4  -4    3.41    0.33
   3  -4   4    2.94    0.26
   3  -4   4    3.09    0.24
   3  -4   4    3.25    0.31
   3  -4   4    3.42    0.36
   3  -4   4    2.94    0.34
  -4   4  -4   12.45    0.90
  -4   4  -4   12.29    0.88
  -4   4  -4   12.25    0.92
  -4   4  -4   13.39    0.93
   4  -4   4   11.61    0.85
   4  -4   4   12.37    0.92
   4  -4   4   12.50    0.83
   4  -4   4   12.03    0.81
   4  -4   4   12.02    0.88
   4  -4   4   12.03    0.87
  -5   4  -4    1.17    0.23
  -5   4  -4    0.71    0.19
  -5   4  -4    1.00    0.27
  -5   4  -4    0.50    0.25
   5  -4   4    0.90    0.15
   5  -4   4    0.99    0.16
   5  -4   4    1.29    0.24
   5  -4   4    0.87    0.23
   5  -4   4    0.83    0.31
  -6   4  -4    3.85    0.52
  -6   4  -4    4.70    0.57
  -6   4  -4    4.16    0.54
   6  -4   4    4.58    0.53
   6  -4   4    4.31    0.67
   6  -4   4    4.93    0.40
   6  -4   4    4.26    0.51
  -7   4  -4    0.42    0.32
  -7   4  -4    0.82    0.44
  -7   4  -4    0.53    0.36
  -7   4  -4    1.03    0.46
   7  -4   4    1.02    0.37
   7  -4   4    0.84    0.20
   7  -4   4    1.09    0.39
  -8   4  -4   -0.10    0.47
  -8   4  -4    0.27    0.51
  -8   4  -4    0.42    0.63
   8  -4   4    0.20    0.81
   8  -4   4    0.05    0.49
   8  -4   4    0.17    0.22
  -9   4  -4   -0.03    0.63
   9  -4   4    0.33    0.68
   9  -4   4    0.45    0.28
   8   3  -4    0.30    0.30
   7   3  -4    3.27    0.39
   6   3  -4    3.42    0.34
   6   3  -4    2.94    0.41
   5   3  -4   10.79    0.82
   5   3  -4   12.86    0.91
  -5  -3   4    9.92    0.78
  -5  -3   4   10.88    0.85
   4   3  -4   18.81    1.35
   4   3  -4   19.55    1.30
  -4  -3   4   19.79    1.21
  -4  -3   4   18.21    1.24
  -4  -3   4   18.35    1.28
  -4  -3   4   15.66    1.24
   3   3  -4   12.53    0.89
   3   3  -4   13.80    0.89
   3   3  -4   13.03    0.93
  -3  -3   4   13.82    0.92
  -3  -3   4   12.63    0.91
  -3  -3   4   13.29    0.92
  -3  -3   4   14.13    0.91
  -3  -3   4   13.38    0.93
  -3  -3   4   13.32    0.90
   2   3  -4    6.18    0.44
   2   3  -4    5.88    0.47
   2   3  -4    6.48    0.43
   2   3  -4    6.11    0.42
  -2  -3   4    5.41    0.40
  -2  -3   4    5.57    0.42
  -2  -3   4    6.03    0.44
  -2  -3   4    6.16    0.42
  -2  -3   4    6.08    0.40
  -2  -3   4    5.88    0.41
   1   3  -4    1.12    0.16
   1   3  -4    1.20    0.16
   1   3  -4    1.32    0.13
   1   3  -4    1.37    0.15
   1   3  -4    1.31    0.14
   1   3  -4    1.67    0.17
  -1  -3   4    1.44    0.12
  -1  -3   4    1.26    0.14
  -1  -3   4    1.11    0.17
  -1  -3   4    1.12    0.14
  -1  -3   4    1.26    0.18
   0   3  -4   70.44    4.10
   0   3  -4   57.30    4.09
   0   3  -4   55.70    4.10
   0   3  -4   63.08    4.11
   0  -3   4   57.71    3.71
   0  -3   4   54.68    3.72
   0  -3   4   50.94    3.72
   0  -3   4   58.37    3.71
   0  -3   4   57.23    3.72
  -1   3  -4   26.11    1.58
  -1   3  -4   24.85    1.57
  -1   3  -4   21.33    1.58
  -1   3  -4   21.70    1.59
   1  -3   4   27.32    1.74
   1  -3   4   27.78    1.73
   1  -3   4   24.84    1.71
   1  -3   4   22.25    1.74
   1  -3   4   26.18    1.72
  -2   3  -4   91.64    6.20
  -2   3  -4   95.72    6.17
  -2   3  -4   94.18    6.21
  -2   3  -4   90.84    6.19
   2  -3   4  103.27    6.15
   2  -3   4   91.79    6.13
   2  -3   4   89.36    6.13
   2  -3   4   84.13    6.11
  -3   3  -4   55.98    3.71
  -3   3  -4   56.18    3.67
  -3   3  -4   57.54    3.69
  -3   3  -4   55.44    3.70
  -3   3  -4   52.85    3.72
  -3   3  -4   53.99    3.68
   3  -3   4   56.87    3.70
   3  -3   4   59.06    3.72
   3  -3   4   51.48    3.72
   3  -3   4   56.13    3.73
   3  -3   4   54.77    3.74
  -4   3  -4    3.87    0.34
  -4   3  -4    4.33    0.40
  -4   3  -4    4.12    0.41
  -4   3  -4    3.79    0.37
   4  -3   4    4.45    0.33
   4  -3   4    3.96    0.39
   4  -3   4    4.21    0.45
   4  -3   4    4.47    0.39
   4  -3   4    4.22    0.34
  -5   3  -4    7.29    0.55
  -5   3  -4    5.51    0.56
  -5   3  -4    6.08    0.57
  -5   3  -4    6.59    0.51
   5  -3   4    6.76    0.52
   5  -3   4    6.88    0.57
   5  -3   4    7.47    0.59
   5  -3   4    7.05    0.65
  -6   3  -4    4.35    0.53
  -6   3  -4    4.50    0.56
  -6   3  -4    4.93    0.46
  -6   3  -4    4.03    0.49
   6  -3   4    3.57    0.50
   6  -3   4    4.83    0.49
   6  -3   4    4.95    0.64
   6  -3   4    4.18    0.38
  -7   3  -4    0.19    0.43
  -7   3  -4    0.33    0.36
  -7   3  -4    0.08    0.32
  -7   3  -4    0.19    0.34
   7  -3   4    0.05    0.36
   7  -3   4    0.04    0.18
   7  -3   4    0.14    0.35
  -8   3  -4    8.69    0.93
  -8   3  -4    9.40    0.96
  -8   3  -4    9.01    1.07
   8  -3   4    8.56    0.71
   8  -3   4    9.45    0.93
   8  -3   4    8.87    0.95
  -9   3  -4    0.44    0.85
  -9   3  -4    0.32    0.45
  -9   3  -4    0.82    1.07
   9  -3   4    0.50    0.28
   9  -3   4   -0.06    0.68
   8   2  -4    0.23    0.25
  -8  -2   4   -0.08    0.37
  -8  -2   4    0.20    0.35
   7   2  -4    0.19    0.20
   7   2  -4    0.48    0.33
  -7  -2   4    0.27    0.27
  -7  -2   4   -0.17    0.25
   6   2  -4    5.70    0.42
   6   2  -4    4.33    0.42
   6   2  -4    4.84    0.53
  -6  -2   4    4.74    0.44
  -6  -2   4    4.83    0.49
  -6  -2   4    3.81    0.57
  -6  -2   4    5.45    0.45
   5   2  -4    9.08    0.67
   5   2  -4    8.53    0.59
   5   2  -4    8.39    0.60
   5   2  -4    7.49    0.59
  -5  -2   4    8.59    0.61
  -5  -2   4    8.45    0.67
  -5  -2   4    8.33    0.62
  -5  -2   4    7.52    0.61
   4   2  -4   47.52    3.12
   4   2  -4   45.31    3.12
   4   2  -4   47.64    3.12
  -4  -2   4   47.26    3.04
  -4  -2   4   44.00    3.05
  -4  -2   4   45.65    3.05
  -4  -2   4   46.47    3.05
  -4  -2   4   44.82    3.07
   3   2  -4  100.07    6.16
   3   2  -4   93.86    6.17
   3   2  -4   94.96    6.16
   3   2  -4   83.08    6.19
   3   2  -4   92.15    6.17
  -3  -2   4   92.38    5.85
  -3  -2   4   86.82    5.86
  -3  -2   4   81.15    5.86
  -3  -2   4   92.33    5.86
   2   2  -4    6.47    0.44
   2   2  -4    6.46    0.42
   2   2  -4    5.29    0.42
   2   2  -4    5.62    0.41
   2   2  -4    5.70    0.40
   2   2  -4    5.54    0.40
  -2  -2   4    5.16    0.41
  -2  -2   4    5.87    0.39
  -2  -2   4    5.85    0.41
  -2  -2   4    5.53    0.41
  -2  -2   4    6.27    0.42
   1   2  -4   58.40    4.11
   1   2  -4   67.21    4.12
   1   2  -4   60.08    4.11
  -1  -2   4   59.61    4.04
  -1  -2   4   59.45    4.05
  -1  -2   4   62.65    4.04
  -1  -2   4   61.86    4.05
   0   2  -4    0.43    0.10
   0   2  -4    0.43    0.05
   0   2  -4    0.44    0.09
   0   2  -4    0.43    0.06
   0   2  -4    0.52    0.05
   0   2  -4    0.41    0.08
   0  -2   4    0.55    0.09
   0  -2   4    0.52    0.06
   0  -2   4    0.58    0.09
   0  -2   4    0.44    0.05
   0  -2   4    0.41    0.10
   0  -2   4    0.52    0.07
  -1   2  -4   24.29    1.53
  -1   2  -4   22.99    1.50
  -1   2  -4   21.40    1.52
  -1   2  -4   21.92    1.53
  -1   2  -4   23.21    1.50
  -1   2  -4   21.54    1.51
   1  -2   4   23.11    1.58
   1  -2   4   24.60    1.57
   1  -2   4   22.92    1.58
   1  -2   4   23.31    1.59
   1  -2   4   23.70    1.56
   1  -2   4   23.22    1.56
  -2   2  -4   12.01    0.83
  -2   2  -4   12.20    0.84
  -2   2  -4   12.23    0.86
  -2   2  -4   12.17    0.81
  -2   2  -4   12.67    0.83
  -2   2  -4   11.79    0.85
   2  -2   4   13.39    0.89
   2  -2   4   12.38    0.91
   2  -2   4   13.22    0.89
   2  -2   4   12.38    0.87
  -3   2  -4   35.30    2.34
  -3   2  -4   35.69    2.32
  -3   2  -4   33.75    2.35
  -3   2  -4   33.99    2.33
   3  -2   4   32.36    2.44
   3  -2   4   36.68    2.46
   3  -2   4   41.33    2.47
   3  -2   4   36.11    2.48
  -4   2  -4   14.58    1.03
  -4   2  -4   15.39    1.03
  -4   2  -4   14.65    1.01
  -4   2  -4   13.06    0.99
   4  -2   4   16.07    1.08
   4  -2   4   14.84    1.04
   4  -2   4   14.29    1.05
   4  -2   4   14.61    1.03
  -5   2  -4    2.56    0.39
  -5   2  -4    3.07    0.37
  -5   2  -4    3.51    0.41
  -5   2  -4    3.04    0.33
   5  -2   4    2.76    0.28
   5  -2   4    2.45    0.36
   5  -2   4    3.05    0.46
  -6   2  -4    1.88    0.36
  -6   2  -4    1.90    0.29
  -6   2  -4    1.98    0.34
  -6   2  -4    1.74    0.31
   6  -2   4    1.63    0.21
   6  -2   4    1.61    0.41
   6  -2   4    1.76    0.31
   6  -2   4    1.85    0.30
  -7   2  -4    3.89    0.51
  -7   2  -4    3.21    0.44
  -7   2  -4    2.84    0.44
  -7   2  -4    3.32    0.46
  -7   2  -4    3.03    0.36
   7  -2   4    3.06    0.44
   7  -2   4    2.90    0.43
   7  -2   4    3.03    0.36
  -8   2  -4    0.91    0.58
  -8   2  -4    0.31    0.32
  -8   2  -4    0.38    0.47
   8  -2   4    0.31    0.23
   8  -2   4    0.06    0.51
  -9   2  -4   -0.02    0.62
   9  -2   4    0.45    0.29
   9   1  -4    2.58    0.36
   9   1  -4    2.37    0.45
  -9  -1   4    2.07    0.50
  -9  -1   4    2.75    0.56
   8   1  -4   -0.10    0.33
   8   1  -4    0.26    0.23
   8   1  -4    0.14    0.29
  -8  -1   4    0.10    0.33
  -8  -1   4    0.20    0.35
   7   1  -4    0.02    0.21
   7   1  -4    0.26    0.28
   7   1  -4    0.07    0.17
   7   1  -4    0.21    0.27
   7   1  -4   -0.21    0.23
  -7  -1   4    0.08    0.25
  -7  -1   4    0.20    0.32
   6   1  -4   -0.06    0.20
   6   1  -4    0.13    0.17
   6   1  -4   -0.06    0.19
   6   1  -4    0.02    0.13
   6   1  -4    0.14    0.20
   6   1  -4    0.31    0.16
  -6  -1   4    0.12    0.27
  -6  -1   4    0.13    0.19
  -6  -1   4    0.16    0.18
   5   1  -4    0.10    0.12
   5   1  -4    0.09    0.15
   5   1  -4   -0.19    0.11
   5   1  -4   -0.13    0.15
   5   1  -4    0.05    0.14
   5   1  -4   -0.05    0.10
  -5  -1   4    0.01    0.19
  -5  -1   4   -0.03    0.14
  -5  -1   4   -0.06    0.13
   4   1  -4    7.05    0.44
   4   1  -4    5.94    0.46
   4   1  -4    6.50    0.46
   4   1  -4    5.25    0.47
   4   1  -4    5.96    0.44
  -4  -1   4    5.08    0.45
  -4  -1   4    5.96    0.42
  -4  -1   4    6.37    0.44
   3   1  -4    9.87    0.64
   3   1  -4    9.19    0.65
   3   1  -4    9.05    0.70
   3   1  -4    9.23    0.64
  -3  -1   4    8.57    0.60
  -3  -1   4    7.20    0.58
  -3  -1   4    9.17    0.58
   2   1  -4    3.46    0.25
   2   1  -4    3.62    0.28
   2   1  -4    3.45    0.28
   2   1  -4    3.90    0.28
  -2  -1   4    3.39    0.27
  -2  -1   4    3.50    0.26
  -2  -1   4    3.63    0.28
   1   1  -4   -0.06    0.06
   1   1  -4    0.07    0.07
   1   1  -4    0.05    0.08
   1   1  -4    0.03    0.04
  -1  -1   4   -0.06    0.08
  -1  -1   4    0.02    0.06
  -1  -1   4   -0.03    0.06
   0   1  -4    4.08    0.28
   0   1  -4    3.93    0.32
   0   1  -4    3.53    0.31
   0   1  -4    4.69    0.29
   0  -1   4    3.96    0.31
   0  -1   4    3.88    0.29
   0  -1   4    3.83    0.27
   0  -1   4    4.25    0.30
   0  -1   4    3.88    0.27
  -1   1  -4    0.13    0.09
  -1   1  -4   -0.02    0.05
  -1   1  -4    0.16    0.06
  -1   1  -4    0.15    0.09
   1  -1   4    0.07    0.10
   1  -1   4   -0.05    0.07
   1  -1   4    0.11    0.08
   1  -1   4    0.03    0.05
  -2   1  -4   56.96    3.84
  -2   1  -4   58.77    3.87
  -2   1  -4   57.41    3.85
  -2   1  -4   62.79    3.86
  -2   1  -4   53.00    3.85
   2  -1   4   54.71    3.70
   2  -1   4   52.13    3.67
   2  -1   4   60.59    3.68
   2  -1   4   53.50    3.69
  -3   1  -4    1.04    0.17
  -3   1  -4    1.14    0.15
  -3   1  -4    1.05    0.09
  -3   1  -4    1.09    0.16
   3  -1   4    1.38    0.19
   3  -1   4    1.28    0.11
   3  -1   4    1.12    0.20
   3  -1   4    1.19    0.16
   3  -1   4    1.20    0.15
  -4   1  -4   19.78    1.21
  -4   1  -4   17.96    1.18
  -4   1  -4   17.41    1.22
  -4   1  -4   15.19    1.22
  -4   1  -4   17.78    1.24
   4  -1   4   16.35    1.22
   4  -1   4   18.05    1.18
   4  -1   4   17.54    1.19
   4  -1   4   16.93    1.19
  -5   1  -4    9.55    0.72
  -5   1  -4    8.21    0.77
  -5   1  -4    9.57    0.65
  -5   1  -4    9.50    0.74
  -5   1  -4   10.06    0.75
   5  -1   4    8.77    0.71
   5  -1   4   10.97    0.80
   5  -1   4    9.42    0.73
   5  -1   4   10.25    0.74
  -6   1  -4    4.10    0.49
  -6   1  -4    5.01    0.54
  -6   1  -4    4.32    0.36
  -6   1  -4    3.39    0.74
  -6   1  -4    3.96    0.49
  -6   1  -4    4.24    0.62
   6  -1   4    3.44    0.39
   6  -1   4    3.10    0.47
   6  -1   4    4.05    0.46
  -7   1  -4    9.50    0.86
  -7   1  -4   10.25    0.72
  -7   1  -4    7.64    0.89
  -7   1  -4    9.75    0.82
   7  -1   4    8.76    0.86
   7  -1   4    9.48    0.73
   7  -1   4    9.77    0.83
  -8   1  -4    0.31    0.36
  -8   1  -4    0.25    0.48
  -8   1  -4   -0.29    0.57
   8  -1   4   -0.26    0.27
   8  -1   4   -0.08    0.56
   9   0  -4    6.81    0.62
   9   0  -4    6.25    0.86
   9   0  -4    7.41    0.73
  -9   0   4    6.66    0.85
  -9   0   4    7.10    0.80
   8   0  -4    0.83    0.29
   8   0  -4    0.83    0.34
   8   0  -4    1.34    0.37
  -8   0   4    0.87    0.34
  -8   0   4    0.65    0.32
   7   0  -4    0.79    0.28
   7   0  -4    0.50    0.25
   7   0  -4    0.24    0.23
   7   0  -4    0.45    0.16
   7   0  -4    0.59    0.21
   7   0  -4    0.93    0.26
  -7   0   4    0.60    0.25
  -7   0   4    0.36    0.33
  -7   0   4    0.31    0.24
   6   0  -4    5.72    0.47
   6   0  -4    6.67    0.48
   6   0  -4    6.02    0.46
   6   0  -4    6.38    0.52
   6   0  -4    5.82    0.56
   6   0  -4    5.74    0.52
  -6   0   4    5.81    0.48
  -6   0   4    4.94    0.65
   5   0  -4    0.43    0.11
   5   0  -4    0.61    0.16
   5   0  -4    0.52    0.15
   5   0  -4    0.33    0.12
   5   0  -4    0.29    0.12
  -5   0   4    0.40    0.15
  -5   0   4    0.34    0.17
  -5   0   4    0.50    0.14
   4   0  -4  185.80   12.83
   4   0  -4  200.80   12.83
   3   0  -4   75.80    4.88
   3   0  -4   74.66    4.87
   3   0  -4   67.96    4.87
   3   0  -4   70.58    4.85
   3   0  -4   77.14    4.88
  -3   0   4   71.53    4.88
  -3   0   4   74.98    4.87
   2   0  -4   51.65    3.46
   2   0  -4   53.71    3.45
   2   0  -4   50.11    3.46
  -2   0   4   52.34    3.53
  -2   0   4   52.23    3.52
  -2   0   4   53.96    3.52
   1   0  -4  103.99    6.52
   1   0  -4   96.62    6.51
   1   0  -4   92.99    6.52
   1   0  -4   99.04    6.52
  -1   0   4   98.30    6.29
  -1   0   4   90.86    6.28
   0   0  -4   80.08    5.17
   0   0  -4   77.74    5.16
   0   0  -4   75.37    5.17
   0   0   4   77.83    5.37
   0   0   4   84.01    5.36
   0   0   4   82.49    5.35
   0   0   4   78.18    5.36
  -1   0  -4   43.85    2.84
  -1   0  -4   39.90    2.84
  -1   0  -4   41.97    2.85
  -1   0  -4   44.78    2.85
   1   0   4   42.43    2.81
   1   0   4   40.48    2.82
   1   0   4   42.25    2.83
   1   0   4   43.87    2.82
  -2   0  -4   12.24    0.87
  -2   0  -4   12.69    0.86
   2   0   4   12.52    0.85
   2   0   4   12.78    0.83
   2   0   4   11.88    0.85
   2   0   4   11.14    0.84
   2   0   4   13.16    0.87
  -3   0  -4   83.68    5.44
  -3   0  -4   80.14    5.46
  -3   0  -4   81.43    5.45
   3   0   4   84.89    5.71
   3   0   4   88.45    5.68
   3   0   4   83.70    5.70
   3   0   4   85.56    5.70
  -4   0  -4    2.14    0.29
  -4   0  -4    1.87    0.23
  -4   0  -4    1.58    0.23
  -4   0  -4    2.39    0.29
  -4   0  -4    2.23    0.18
   4   0   4    2.06    0.22
   4   0   4    1.66    0.26
   4   0   4    1.57    0.21
  -5   0  -4    0.04    0.21
  -5   0  -4    0.08    0.21
  -5   0  -4   -0.11    0.32
  -5   0  -4   -0.10    0.23
  -5   0  -4    0.06    0.12
  -5   0  -4   -0.03    0.20
   5   0   4   -0.12    0.29
   5   0   4    0.17    0.16
   5   0   4    0.04    0.20
   5   0   4   -0.01    0.21
  -6   0  -4    4.48    0.52
  -6   0  -4    4.63    0.55
  -6   0  -4    4.67    0.53
  -6   0  -4    4.43    0.41
  -6   0  -4    4.85    0.57
   6   0   4    4.88    0.53
   6   0   4    4.37    0.51
   6   0   4    4.58    0.44
  -7   0  -4    1.07    0.46
  -7   0  -4    0.39    0.37
  -7   0  -4    0.56    0.29
  -7   0  -4    0.86    0.38
   7   0   4    0.53    0.64
   7   0   4    0.69    0.44
   7   0   4    0.73    0.23
  -8   0  -4   -0.13    0.64
  -8   0  -4   -0.26    0.58
   8   0   4   -0.32    0.67
   8   0   4    0.18    0.31
  10  -1  -4   -0.08    0.70
  10  -1  -4    0.23    0.56
 -10   1   4    3.09    0.70
 -10   1   4    3.11    0.71
   9  -1  -4    3.05    0.47
   9  -1  -4    3.48    0.52
   9  -1  -4    3.87    0.43
   9  -1  -4    3.84    0.55
  -9   1   4    2.55    0.46
  -9   1   4    2.85    0.51
   8  -1  -4   -0.07    0.32
   8  -1  -4    0.00    0.18
   8  -1  -4   -0.01    0.27
   8  -1  -4   -0.06    0.31
  -8   1   4   -0.09    0.42
  -8   1   4   -0.22    0.29
  -8   1   4    0.00    0.32
   7  -1  -4    0.14    0.15
   7  -1  -4   -0.04    0.26
   7  -1  -4   -0.02    0.22
   7  -1  -4   -0.05    0.19
   7  -1  -4   -0.14    0.21
   7  -1  -4    0.00    0.22
  -7   1   4    0.11    0.24
  -7   1   4    0.03    0.28
  -7   1   4    0.05    0.22
   6  -1  -4    0.19    0.12
   6  -1  -4    0.13    0.17
   6  -1  -4    0.19    0.16
   6  -1  -4   -0.06    0.16
   6  -1  -4    0.08    0.14
  -6   1   4    0.04    0.07
  -6   1   4    0.23    0.19
  -6   1   4    0.18    0.18
   5  -1  -4    0.09    0.15
   5  -1  -4    0.09    0.09
   5  -1  -4   -0.09    0.11
   5  -1  -4   -0.04    0.11
   5  -1  -4    0.05    0.05
   5  -1  -4    0.10    0.13
  -5   1   4    0.09    0.13
  -5   1   4   -0.06    0.13
  -5   1   4   -0.05    0.14
   4  -1  -4    4.93    0.36
   4  -1  -4    4.86    0.37
   4  -1  -4    4.43    0.37
   4  -1  -4    4.52    0.36
  -4   1   4    5.27    0.40
  -4   1   4    4.93    0.40
  -4   1   4    4.77    0.37
   3  -1  -4    3.99    0.32
   3  -1  -4    3.71    0.32
   3  -1  -4    4.66    0.31
   3  -1  -4    4.00    0.29
   3  -1  -4    4.08    0.31
  -3   1   4    4.16    0.34
  -3   1   4    4.03    0.33
  -3   1   4    4.42    0.32
   2  -1  -4   15.34    1.07
   2  -1  -4   16.51    1.08
   2  -1  -4   15.44    1.08
  -2   1   4   14.65    1.01
  -2   1   4   14.64    1.01
  -2   1   4   15.28    1.02
   1  -1  -4    5.26    0.38
   1  -1  -4    5.34    0.37
   1  -1  -4    5.70    0.37
   1  -1  -4    4.47    0.38
  -1   1   4    5.60    0.37
  -1   1   4    5.18    0.39
  -1   1   4    4.47    0.37
   0  -1  -4    0.16    0.08
   0  -1  -4    0.23    0.09
   0  -1  -4    0.22    0.09
   0  -1  -4    0.17    0.09
   0   1   4    0.13    0.08
   0   1   4    0.45    0.08
   0   1   4   -0.01    0.06
   0   1   4    0.13    0.10
  -1  -1  -4    0.52    0.10
  -1  -1  -4    0.60    0.13
  -1  -1  -4    0.65    0.12
   1   1   4    0.50    0.09
   1   1   4    0.66    0.07
   1   1   4    0.49    0.13
   1   1   4    0.66    0.11
   1   1   4    0.65    0.10
   1   1   4    0.70    0.08
  -2  -1  -4    1.39    0.19
  -2  -1  -4    0.81    0.14
  -2  -1  -4    1.37    0.19
   2   1   4    1.73    0.15
   2   1   4    1.83    0.24
   2   1   4    1.38    0.18
   2   1   4    1.60    0.18
   2   1   4    1.08    0.15
  -3  -1  -4    0.04    0.12
  -3  -1  -4    0.21    0.14
  -3  -1  -4    0.04    0.14
  -3  -1  -4   -0.03    0.07
   3   1   4   -0.01    0.14
   3   1   4   -0.15    0.12
   3   1   4    0.10    0.13
   3   1   4    0.18    0.18
   3   1   4    0.05    0.09
  -4  -1  -4    1.17    0.22
  -4  -1  -4    1.06    0.21
  -4  -1  -4    1.41    0.14
  -4  -1  -4    1.05    0.20
  -4  -1  -4    1.03    0.31
   4   1   4    1.37    0.20
   4   1   4    1.29    0.20
   4   1   4    1.51    0.28
   4   1   4    1.41    0.22
  -5  -1  -4    2.75    0.41
  -5  -1  -4    2.48    0.38
  -5  -1  -4    2.96    0.29
  -5  -1  -4    2.21    0.39
   5   1   4    2.15    0.29
   5   1   4    2.62    0.39
   5   1   4    2.65    0.38
  -6  -1  -4    0.53    0.36
  -6  -1  -4    0.48    0.31
  -6  -1  -4    0.56    0.30
  -6  -1  -4    0.81    0.24
   6   1   4    0.30    0.22
   6   1   4    0.37    0.30
   6   1   4    0.58    0.58
  -7  -1  -4    0.25    0.40
  -7  -1  -4    0.28    0.50
  -7  -1  -4    0.24    0.37
   7   1   4   -0.19    0.23
  10  -2  -4    0.37    0.54
  10  -2  -4    0.39    0.72
  10  -2  -4   -0.04    0.27
 -10   2   4    0.29    0.55
 -10   2   4   -0.22    0.66
   9  -2  -4    0.06    0.42
   9  -2  -4    0.23    0.22
   9  -2  -4    0.16    0.42
   9  -2  -4   -0.13    0.35
  -9   2   4    0.21    0.21
  -9   2   4   -0.09    0.46
  -9   2   4    0.20    0.38
   8  -2  -4    2.45    0.31
   8  -2  -4    3.34    0.49
   8  -2  -4    2.04    0.38
  -8   2   4    2.64    0.43
  -8   2   4    2.72    0.41
  -8   2   4    3.56    0.31
   7  -2  -4   -0.16    0.19
   7  -2  -4    0.27    0.47
   7  -2  -4    0.14    0.22
   7  -2  -4    0.16    0.11
   7  -2  -4    0.11    0.19
   7  -2  -4    0.12    0.13
   7  -2  -4    0.27    0.24
  -7   2   4    0.21    0.25
  -7   2   4    0.07    0.23
  -7   2   4    0.08    0.26
  -7   2   4    0.09    0.13
   6  -2  -4    5.12    0.40
   6  -2  -4    4.47    0.41
   6  -2  -4    4.37    0.40
   6  -2  -4    4.60    0.34
   6  -2  -4    4.75    0.44
   6  -2  -4    4.44    0.36
   6  -2  -4    4.48    0.45
  -6   2   4    5.23    0.43
  -6   2   4    4.48    0.47
  -6   2   4    5.15    0.37
   5  -2  -4    3.01    0.30
   5  -2  -4    3.25    0.28
   5  -2  -4    2.61    0.32
   5  -2  -4    2.76    0.22
   5  -2  -4    2.68    0.26
  -5   2   4    2.61    0.22
  -5   2   4    2.51    0.29
  -5   2   4    2.32    0.30
   4  -2  -4    6.76    0.57
   4  -2  -4    8.16    0.54
   4  -2  -4    7.98    0.53
   4  -2  -4    7.55    0.56
   4  -2  -4    7.56    0.55
  -4   2   4    7.74    0.59
  -4   2   4    8.94    0.61
  -4   2   4    8.03    0.61
   3  -2  -4    9.45    0.73
   3  -2  -4   10.06    0.72
   3  -2  -4   11.36    0.73
   3  -2  -4   10.12    0.70
  -3   2   4   10.68    0.73
  -3   2   4    9.98    0.73
   2  -2  -4    2.98    0.25
   2  -2  -4    2.39    0.21
   2  -2  -4    2.79    0.22
   2  -2  -4    2.59    0.24
  -2   2   4    3.69    0.27
  -2   2   4    2.83    0.25
  -2   2   4    2.72    0.26
   1  -2  -4   97.70    6.53
   1  -2  -4   99.01    6.54
  -1   2   4  108.87    7.00
  -1   2   4  105.79    7.01
  -1   2   4  101.60    7.01
   0  -2  -4    1.60    0.18
   0  -2  -4    1.85    0.19
   0  -2  -4    1.84    0.20
   0   2   4    1.62    0.21
   0   2   4    1.67    0.16
   0   2   4    1.83    0.14
   0   2   4    1.19    0.18
   0   2   4    1.80    0.17
  -1  -2  -4   36.30    2.50
  -1  -2  -4   38.13    2.49
   1   2   4   34.32    2.39
   1   2   4   35.45    2.38
   1   2   4   33.87    2.40
   1   2   4   36.42    2.36
   1   2   4   38.67    2.38
   1   2   4   34.26    2.38
  -2  -2  -4    1.63    0.20
  -2  -2  -4    1.68    0.23
  -2  -2  -4    1.72    0.22
   2   2   4    1.88    0.27
   2   2   4    1.55    0.19
   2   2   4    1.37    0.15
   2   2   4    2.23    0.22
   2   2   4    1.55    0.19
   2   2   4    1.70    0.19
  -3  -2  -4    2.70    0.28
  -3  -2  -4    2.73    0.30
  -3  -2  -4    2.44    0.34
  -3  -2  -4    2.36    0.29
   3   2   4    1.97    0.35
   3   2   4    2.68    0.30
   3   2   4    2.99    0.30
   3   2   4    2.95    0.27
  -4  -2  -4   -0.06    0.36
  -4  -2  -4    0.45    0.22
  -4  -2  -4    0.11    0.15
  -4  -2  -4    0.22    0.20
  -4  -2  -4    0.30    0.19
   4   2   4    0.34    0.17
   4   2   4    0.14    0.17
  -5  -2  -4    6.15    0.58
  -5  -2  -4    5.17    0.50
  -5  -2  -4    6.12    0.55
  -5  -2  -4    5.25    0.53
   5   2   4    5.90    0.52
  -6  -2  -4    0.06    0.32
  -6  -2  -4   -0.18    0.39
  -6  -2  -4   -0.03    0.34
   6   2   4    0.40    0.25
  -7  -2  -4    1.81    0.55
   7   2   4    1.09    0.33
  10  -3  -4   -0.09    0.60
  10  -3  -4    0.04    0.66
 -10   3   4    4.62    0.70
 -10   3   4    4.87    0.83
   9  -3  -4    2.00    0.29
   9  -3  -4    2.98    0.52
   9  -3  -4    2.73    0.49
   9  -3  -4    3.17    0.43
  -9   3   4    3.18    0.43
  -9   3   4    3.16    0.55
  -9   3   4    2.60    0.49
  -9   3   4    2.72    0.57
   8  -3  -4    2.20    0.39
   8  -3  -4    2.43    0.29
   8  -3  -4    2.46    0.27
   8  -3  -4    2.35    0.34
   8  -3  -4    2.06    0.38
  -8   3   4    2.37    0.43
  -8   3   4    2.48    0.33
  -8   3   4    2.38    0.40
  -8   3   4    2.87    0.42
   7  -3  -4   32.07    2.23
   7  -3  -4   34.31    2.26
   7  -3  -4   35.23    2.25
   7  -3  -4   30.57    2.28
   7  -3  -4   33.19    2.27
  -7   3   4   30.69    2.23
  -7   3   4   32.95    2.17
  -7   3   4   33.32    2.24
   6  -3  -4    0.19    0.24
   6  -3  -4    0.27    0.19
   6  -3  -4    0.15    0.15
   6  -3  -4    0.12    0.17
   6  -3  -4    0.27    0.10
   6  -3  -4    0.31    0.17
  -6   3   4    0.20    0.13
  -6   3   4    0.07    0.20
  -6   3   4    0.26    0.22
   5  -3  -4   80.38    5.12
   5  -3  -4   78.51    5.13
   5  -3  -4   72.91    5.10
   5  -3  -4   74.15    5.13
   5  -3  -4   77.76    5.12
  -5   3   4   77.39    5.10
  -5   3   4   75.55    5.14
  -5   3   4   77.23    5.13
   4  -3  -4    5.35    0.40
   4  -3  -4    4.47    0.42
   4  -3  -4    5.29    0.42
   4  -3  -4    5.02    0.37
   4  -3  -4    5.39    0.38
  -4   3   4    4.92    0.42
  -4   3   4    5.17    0.42
  -4   3   4    4.70    0.39
   3  -3  -4    9.08    0.65
   3  -3  -4    8.53    0.63
   3  -3  -4    8.48    0.62
   3  -3  -4    9.81    0.65
  -3   3   4    8.70    0.59
  -3   3   4    8.18    0.62
  -3   3   4    8.12    0.61
   2  -3  -4   40.99    2.49
   2  -3  -4   35.63    2.48
   2  -3  -4   35.42    2.49
   2  -3  -4   36.13    2.48
  -2   3   4   36.75    2.51
  -2   3   4   39.42    2.51
  -2   3   4   36.41    2.52
   1  -3  -4   36.24    2.43
   1  -3  -4   35.63    2.42
   1  -3  -4   36.50    2.43
  -1   3   4   37.76    2.40
  -1   3   4   33.45    2.39
  -1   3   4   36.02    2.40
   0  -3  -4    2.26    0.22
   0  -3  -4    2.17    0.23
   0  -3  -4    1.99    0.21
   0   3   4    1.82    0.20
   0   3   4    2.07    0.26
   0   3   4    2.54    0.21
   0   3   4    1.99    0.18
  -1  -3  -4   16.82    1.10
  -1  -3  -4   15.79    1.10
  -1  -3  -4   15.34    1.09
   1   3   4   17.02    1.25
   1   3   4   19.60    1.23
   1   3   4   17.54    1.23
   1   3   4   17.28    1.22
   1   3   4   19.14    1.24
  -2  -3  -4    5.91    0.47
  -2  -3  -4    5.76    0.48
  -2  -3  -4    6.83    0.49
  -2  -3  -4    6.26    0.57
   2   3   4    5.46    0.48
   2   3   4    5.74    0.43
   2   3   4    5.38    0.45
   2   3   4    6.58    0.45
  -3  -3  -4    0.37    0.17
  -3  -3  -4    0.25    0.48
  -3  -3  -4    0.10    0.17
  -3  -3  -4    0.17    0.19
   3   3   4    0.13    0.15
   3   3   4   -0.12    0.14
  -4  -3  -4   14.94    1.23
  -4  -3  -4   17.06    1.15
   4   3   4   16.85    1.19
   5   3   4    4.65    0.48
   6   3   4    8.21    0.72
  10  -4  -4    0.43    0.25
  10  -4  -4    0.61    0.92
  10  -4  -4   -0.14    0.53
  10  -4  -4    0.47    0.60
 -10   4   4    0.20    0.77
 -10   4   4    0.92    0.58
 -10   4   4    0.52    0.43
 -10   4   4    0.60    0.27
   9  -4  -4    0.05    0.44
   9  -4  -4   -0.18    0.45
   9  -4  -4    0.15    0.21
   9  -4  -4    0.04    0.20
  -9   4   4    0.08    0.43
  -9   4   4    0.29    0.21
  -9   4   4    0.24    0.32
  -9   4   4   -0.38    0.54
   8  -4  -4    0.78    0.35
   8  -4  -4    0.31    0.42
   8  -4  -4    0.63    0.31
   8  -4  -4    0.27    0.45
   8  -4  -4    0.65    0.18
   8  -4  -4    0.44    0.17
  -8   4   4    0.48    0.41
  -8   4   4    0.37    0.25
  -8   4   4    0.42    0.35
   7  -4  -4    5.74    0.54
   7  -4  -4    5.55    0.45
   7  -4  -4    5.29    0.66
   7  -4  -4    6.23    0.58
  -7   4   4    5.29    0.59
  -7   4   4    5.96    0.49
  -7   4   4    6.18    0.63
   6  -4  -4    0.04    0.19
   6  -4  -4    0.19    0.21
   6  -4  -4    0.34    0.28
   6  -4  -4    0.13    0.19
   6  -4  -4    0.27    0.13
  -6   4   4    0.04    0.25
  -6   4   4    0.31    0.23
  -6   4   4    0.09    0.16
   5  -4  -4    7.20    0.57
   5  -4  -4    7.11    0.52
   5  -4  -4    7.59    0.57
   5  -4  -4    8.30    0.59
   5  -4  -4    6.85    0.53
  -5   4   4    6.94    0.53
  -5   4   4    6.69    0.59
  -5   4   4    7.24    0.51
   4  -4  -4    1.09    0.11
   4  -4  -4    0.82    0.13
   4  -4  -4    0.77    0.18
   4  -4  -4    1.26    0.21
   4  -4  -4    1.20    0.17
  -4   4   4    0.82    0.13
  -4   4   4    0.98    0.20
   3  -4  -4    0.32    0.12
   3  -4  -4    0.65    0.16
   3  -4  -4    0.58    0.11
   3  -4  -4    0.48    0.14
  -3   4   4    0.43    0.17
  -3   4   4    0.72    0.12
  -3   4   4    0.47    0.13
  -3   4   4    0.67    0.18
   2  -4  -4    1.15    0.16
   2  -4  -4    1.70    0.23
   2  -4  -4    1.61    0.22
   2  -4  -4    1.53    0.19
  -2   4   4    1.61    0.20
  -2   4   4    1.59    0.24
  -2   4   4    1.85    0.21
  -2   4   4    1.81    0.26
   1  -4  -4    0.47    0.13
   1  -4  -4    0.39    0.13
   1  -4  -4    0.36    0.13
   1  -4  -4    0.29    0.13
  -1   4   4    0.34    0.09
  -1   4   4    0.35    0.12
  -1   4   4    0.38    0.11
  -1   4   4    0.24    0.22
  -1   4   4    0.63    0.17
   0  -4  -4    0.90    0.34
   0  -4  -4    1.18    0.18
   0  -4  -4    1.52    0.19
   0  -4  -4    1.33    0.17
   0  -4  -4    1.30    0.18
   0   4   4    1.34    0.19
   0   4   4    1.08    0.19
   0   4   4    1.27    0.16
   0   4   4    0.96    0.13
   0   4   4    1.39    0.22
  -1  -4  -4    1.42    0.19
  -1  -4  -4    0.98    0.19
  -1  -4  -4    1.26    0.17
  -1  -4  -4    1.04    0.27
   1   4   4    1.18    0.18
   1   4   4    0.87    0.14
   1   4   4    1.25    0.17
   1   4   4    1.53    0.20
   1   4   4    1.08    0.28
  -2  -4  -4    0.16    0.17
  -2  -4  -4   -0.09    0.32
  -2  -4  -4    0.10    0.20
   2   4   4    0.38    0.18
   2   4   4    0.13    0.13
  -3  -4  -4    0.54    0.45
   3   4   4    0.40    0.20
   4   4   4    0.28    0.22
   5   4   4    0.03    0.27
  10  -5  -4    5.09    0.56
  10  -5  -4    5.97    0.77
  10  -5  -4    5.67    0.79
  10  -5  -4    4.17    0.51
 -10   5   4    4.26    1.01
 -10   5   4    5.12    0.77
 -10   5   4    5.93    0.55
   9  -5  -4    1.14    0.47
   9  -5  -4    2.02    0.51
   9  -5  -4    1.88    0.51
   9  -5  -4    1.32    0.28
   9  -5  -4    1.42    0.24
  -9   5   4    1.67    0.52
  -9   5   4    1.73    0.41
  -9   5   4    1.53    0.27
  -9   5   4    1.81    0.65
   8  -5  -4    2.99    0.58
   8  -5  -4    3.22    0.36
   8  -5  -4    2.61    0.45
   8  -5  -4    2.56    0.45
   8  -5  -4    3.84    0.43
   8  -5  -4    2.86    0.35
  -8   5   4    2.44    0.53
  -8   5   4    2.36    0.45
  -8   5   4    2.76    0.33
  -8   5   4    2.69    0.37
   7  -5  -4   10.90    0.88
   7  -5  -4   11.31    0.87
   7  -5  -4    9.79    0.89
   7  -5  -4   10.83    0.98
   7  -5  -4   11.93    0.80
  -7   5   4   10.60    0.92
  -7   5   4   11.55    0.80
  -7   5   4   11.12    0.96
  -7   5   4   11.05    0.84
   6  -5  -4   17.28    1.16
   6  -5  -4   15.43    1.12
   6  -5  -4   17.18    1.22
   6  -5  -4   15.73    1.18
   6  -5  -4   15.48    1.16
  -6   5   4   15.33    1.14
  -6   5   4   15.49    1.08
  -6   5   4   15.05    1.06
  -6   5   4   15.05    1.15
   5  -5  -4   71.79    4.97
   5  -5  -4   76.01    4.98
   5  -5  -4   68.30    4.96
   5  -5  -4   74.69    4.96
   5  -5  -4   80.88    5.00
  -5   5   4   75.53    4.94
  -5   5   4   72.28    4.93
  -5   5   4   75.65    4.96
  -5   5   4   72.37    4.97
   4  -5  -4    0.21    0.13
   4  -5  -4    0.01    0.17
   4  -5  -4    0.33    0.22
   4  -5  -4    0.09    0.16
  -4   5   4    0.16    0.23
  -4   5   4    0.09    0.11
   3  -5  -4    2.14    0.29
   3  -5  -4    2.49    0.27
   3  -5  -4    2.09    0.32
   3  -5  -4    2.55    0.26
  -3   5   4    2.27    0.32
  -3   5   4    2.56    0.34
  -3   5   4    1.61    0.20
   2  -5  -4    0.79    0.18
   2  -5  -4    1.41    0.18
   2  -5  -4    1.44    0.20
   2  -5  -4    0.98    0.17
   2  -5  -4    1.23    0.21
  -2   5   4    1.35    0.26
  -2   5   4    1.10    0.16
  -2   5   4    0.90    0.34
   1  -5  -4    1.92    0.25
   1  -5  -4    1.47    0.23
   1  -5  -4    1.84    0.26
   1  -5  -4    2.16    0.26
   1  -5  -4    1.89    0.28
  -1   5   4    2.32    0.28
  -1   5   4    2.37    0.32
  -1   5   4    1.68    0.22
  -1   5   4    1.76    0.22
  -1   5   4    1.84    0.24
   0  -5  -4    2.46    0.31
   0  -5  -4    3.11    0.31
   0  -5  -4    2.53    0.32
   0  -5  -4    3.02    0.34
   0  -5  -4    3.24    0.40
   0   5   4    2.30    0.29
   0   5   4    2.65    0.27
   0   5   4    2.35    0.26
   0   5   4    2.55    0.38
  -1  -5  -4   24.88    1.56
  -1  -5  -4   24.03    1.55
  -1  -5  -4   20.02    1.79
  -1  -5  -4   21.02    1.55
   1   5   4   25.97    1.71
   1   5   4   24.68    1.71
  -2  -5  -4    0.08    0.25
  -2  -5  -4    0.86    0.44
   2   5   4    0.22    0.19
  -3  -5  -4    0.14    0.31
   3   5   4    0.36    0.25
  -4  -5  -4    1.49    0.44
   4   5   4    2.16    0.35
  10  -6  -4    0.77    0.27
  10  -6  -4    0.80    0.41
  10  -6  -4    2.09    0.74
  10  -6  -4   -0.06    0.67
  10  -6  -4    1.41    0.68
 -10   6   4    1.28    1.00
 -10   6   4    0.68    0.69
 -10   6   4    1.47    0.35
   9  -6  -4    0.62    0.29
   9  -6  -4    0.57    0.54
   9  -6  -4    0.92    0.51
   9  -6  -4    0.72    0.52
   9  -6  -4    0.99    0.24
  -9   6   4    0.46    0.47
  -9   6   4    0.72    0.55
  -9   6   4    0.72    0.28
  -9   6   4    1.12    0.72
   8  -6  -4   -0.18    0.57
   8  -6  -4   -0.34    0.38
   8  -6  -4   -0.28    0.39
   8  -6  -4    0.17    0.23
   8  -6  -4    0.11    0.41
  -8   6   4   -0.06    0.43
  -8   6   4    0.04    0.22
  -8   6   4    0.06    0.94
  -8   6   4    0.23    0.37
   7  -6  -4    6.34    0.64
   7  -6  -4    6.23    0.65
   7  -6  -4    5.58    0.62
   7  -6  -4    5.11    0.50
  -7   6   4    4.23    0.56
  -7   6   4    4.66    0.60
  -7   6   4    4.71    0.43
  -7   6   4    4.39    0.65
   6  -6  -4   12.07    0.84
   6  -6  -4   10.03    0.76
   6  -6  -4   10.14    0.82
   6  -6  -4    8.80    0.83
   6  -6  -4   10.76    0.92
  -6   6   4    7.70    0.83
  -6   6   4   10.61    0.78
  -6   6   4   10.72    0.87
  -6   6   4    9.42    0.71
   5  -6  -4   27.71    1.91
   5  -6  -4   28.02    1.93
   5  -6  -4   28.84    1.95
   5  -6  -4   27.67    1.97
  -5   6   4   25.35    1.95
  -5   6   4   27.76    1.89
  -5   6   4   30.57    1.96
   4  -6  -4    0.27    0.17
   4  -6  -4    0.12    0.27
   4  -6  -4    0.13    0.20
   4  -6  -4    0.25    0.20
   4  -6  -4   -0.05    0.20
  -4   6   4   -0.06    0.15
  -4   6   4    0.09    0.25
  -4   6   4   -0.06    0.27
   3  -6  -4    2.87    0.34
   3  -6  -4    3.70    0.41
   3  -6  -4    2.47    0.33
   3  -6  -4    1.91    0.26
   3  -6  -4    2.63    0.33
  -3   6   4    2.86    0.40
  -3   6   4    2.66    0.46
  -3   6   4    2.41    0.30
   2  -6  -4    8.90    0.67
   2  -6  -4    8.73    0.66
   2  -6  -4    8.74    0.69
   2  -6  -4    8.99    0.66
   2  -6  -4    8.26    0.63
  -2   6   4   10.37    0.67
  -2   6   4    8.31    0.63
  -2   6   4    8.20    0.70
  -2   6   4    7.77    0.73
   1  -6  -4    3.39    0.38
   1  -6  -4    3.24    0.37
   1  -6  -4    3.73    0.38
   1  -6  -4    3.54    0.41
   1  -6  -4    3.27    0.37
  -1   6   4    3.28    0.42
  -1   6   4    2.62    0.34
  -1   6   4    3.13    0.31
  -1   6   4    3.03    0.38
   0  -6  -4    0.19    0.24
   0  -6  -4    0.02    0.30
   0  -6  -4    0.16    0.20
   0  -6  -4   -0.13    0.24
   0   6   4    0.10    0.16
  -1  -6  -4   15.09    1.16
  -1  -6  -4   18.38    1.38
  -1  -6  -4   16.56    1.19
   1   6   4   13.19    0.95
  -2  -6  -4    1.09    0.34
   2   6   4    1.59    0.29
  -3  -6  -4    0.52    0.41
  10  -7  -4    0.40    1.31
  10  -7  -4    1.53    0.30
  10  -7  -4    2.44    0.80
  10  -7  -4    1.90    0.43
 -10   7   4    1.13    0.81
 -10   7   4    1.70    0.40
   9  -7  -4    0.01    0.56
   9  -7  -4   -0.20    0.62
   9  -7  -4   -0.08    0.58
   9  -7  -4   -0.15    0.31
   9  -7  -4    0.06    0.22
  -9   7   4    0.35    0.62
  -9   7   4    0.00    0.31
   8  -7  -4    1.84    0.73
   8  -7  -4    2.90    0.52
   8  -7  -4    3.08    0.54
   8  -7  -4    2.51    0.35
   8  -7  -4    2.37    0.52
  -8   7   4    2.60    0.35
  -8   7   4    3.73    0.61
   7  -7  -4    1.41    0.42
   7  -7  -4    1.73    0.41
   7  -7  -4    1.12    0.30
   7  -7  -4    1.48    0.40
  -7   7   4    1.20    0.26
  -7   7   4    1.23    0.46
   6  -7  -4    5.71    0.78
   6  -7  -4    5.83    0.63
   6  -7  -4    4.86    0.52
   6  -7  -4    5.74    0.63
   6  -7  -4    5.96    0.62
  -6   7   4    5.99    0.71
  -6   7   4    4.84    0.48
   5  -7  -4   -0.08    0.28
   5  -7  -4    0.12    0.38
   5  -7  -4    0.01    0.19
   5  -7  -4    0.07    0.28
   5  -7  -4    0.26    0.28
  -5   7   4    0.04    0.20
  -5   7   4   -0.08    0.34
   4  -7  -4    0.27    0.25
   4  -7  -4    0.44    0.26
   4  -7  -4    0.16    0.24
   4  -7  -4    0.18    0.34
   4  -7  -4    0.46    0.22
  -4   7   4    0.35    0.32
  -4   7   4    0.40    0.20
   3  -7  -4    3.91    0.44
   3  -7  -4    3.34    0.50
   3  -7  -4    3.36    0.43
   3  -7  -4    3.45    0.41
   3  -7  -4    2.90    0.36
  -3   7   4    2.44    0.31
  -3   7   4    2.56    0.31
   2  -7  -4    1.37    0.32
   2  -7  -4    0.85    0.26
   2  -7  -4    1.49    0.26
   2  -7  -4    1.46    0.22
   2  -7  -4    0.86    0.26
   2  -7  -4    1.35    0.28
  -2   7   4    1.00    0.23
  -2   7   4    1.00    0.20
  -2   7   4    1.06    0.33
   1  -7  -4    0.63    0.28
   1  -7  -4    0.78    0.31
   1  -7  -4    0.99    0.32
   1  -7  -4    1.29    0.27
   1  -7  -4    1.36    0.28
   1  -7  -4    1.00    0.28
  -1   7   4    1.70    0.24
  -1   7   4    0.83    0.35
   0  -7  -4    0.24    0.35
   0  -7  -4   -0.08    0.42
   0  -7  -4    0.06    0.26
   0  -7  -4    0.07    0.27
   0  -7  -4   -0.06    0.31
   0   7   4    0.07    0.23
  -1  -7  -4    0.51    0.62
  -1  -7  -4    0.20    0.35
   1   7   4    0.62    0.29
  -2  -7  -4   -0.24    0.42
   2   7   4    0.33    0.35
   9  -8  -4    0.46    0.39
   9  -8  -4    0.67    0.71
   9  -8  -4    0.36    0.75
   9  -8  -4    0.28    0.65
  -9   8   4    0.21    0.37
  -9   8   4    0.77    0.76
   8  -8  -4    0.14    0.84
   8  -8  -4    0.13    0.33
   8  -8  -4    0.04    0.52
   8  -8  -4    0.17    0.59
   8  -8  -4    0.39    0.56
  -8   8   4   -0.21    0.63
  -8   8   4    0.06    0.32
   7  -8  -4   -0.11    0.43
   7  -8  -4    0.04    0.90
   7  -8  -4   -0.08    0.48
   7  -8  -4    0.04    0.29
   7  -8  -4    0.00    0.46
  -7   8   4    0.28    0.55
  -7   8   4   -0.24    0.28
   6  -8  -4    0.68    0.42
   6  -8  -4    1.30    0.28
   6  -8  -4    0.79    0.57
   6  -8  -4    1.41    0.43
   6  -8  -4    0.70    0.39
  -6   8   4    0.81    0.28
  -6   8   4    0.82    0.50
   5  -8  -4    0.11    0.35
   5  -8  -4    0.16    0.25
   5  -8  -4    0.00    0.34
   5  -8  -4   -0.06    0.35
   5  -8  -4    0.20    0.49
  -5   8   4    0.03    0.44
  -5   8   4    0.02    0.25
   4  -8  -4   -0.08    0.34
   4  -8  -4    0.17    0.44
   4  -8  -4    0.30    0.34
   4  -8  -4    0.07    0.32
   4  -8  -4    0.04    0.24
  -4   8   4    0.14    0.22
  -4   8   4    0.13    0.26
  -4   8   4    0.30    0.40
   3  -8  -4   10.79    0.89
   3  -8  -4    9.82    0.87
   3  -8  -4   11.46    0.96
   3  -8  -4   11.23    0.90
   3  -8  -4   11.36    0.91
  -3   8   4    8.26    0.69
  -3   8   4    9.23    0.87
   2  -8  -4    1.89    0.28
   2  -8  -4    2.25    0.37
   2  -8  -4    1.24    0.34
   2  -8  -4    1.93    0.36
   2  -8  -4    1.97    0.44
   2  -8  -4    2.09    0.39
  -2   8   4    1.44    0.47
  -2   8   4    1.59    0.29
   1  -8  -4    0.79    0.35
   1  -8  -4    0.88    0.43
   1  -8  -4    1.40    0.37
   1  -8  -4    0.67    0.40
  -1   8   4    0.78    0.28
   0  -8  -4   -0.28    0.39
   0  -8  -4   -0.02    0.34
   0  -8  -4    0.13    0.59
   0   8   4    0.00    0.32
  -1  -8  -4   -0.12    0.51
   1   8   4    0.00    0.40
   8  -9  -4    1.65    1.12
   8  -9  -4    2.20    0.66
   8  -9  -4    1.97    0.79
   8  -9  -4    1.96    0.72
   8  -9  -4    1.80    0.45
  -8   9   4    1.38    0.85
  -8   9   4    1.57    0.45
   7  -9  -4    5.60    0.77
   7  -9  -4    6.55    0.92
   7  -9  -4    6.01    0.82
   7  -9  -4    7.53    0.72
   7  -9  -4    7.51    1.14
  -7   9   4    6.38    0.71
  -7   9   4    6.12    0.90
   6  -9  -4    0.35    0.54
   6  -9  -4   -0.32    0.51
   6  -9  -4    0.18    0.34
   6  -9  -4    0.12    0.75
   6  -9  -4    0.04    0.47
  -6   9   4    0.22    0.62
  -6   9   4    0.24    0.36
   5  -9  -4    0.50    0.33
   5  -9  -4    0.66    0.49
   5  -9  -4    0.48    0.66
   5  -9  -4    0.87    0.44
  -5   9   4    0.38    0.29
  -5   9   4    0.27    0.57
   4  -9  -4    0.18    0.39
   4  -9  -4    0.20    0.33
   4  -9  -4    0.20    0.57
  -4   9   4    0.12    0.56
  -4   9   4   -0.09    0.29
   3  -9  -4    0.91    0.50
   3  -9  -4   -0.04    0.33
   3  -9  -4    0.44    0.55
   3  -9  -4    0.05    0.39
  -3   9   4    0.37    0.30
  -3   9   4   -0.16    0.60
   2  -9  -4    0.22    0.38
   2  -9  -4    0.10    0.56
   2  -9  -4    0.42    0.55
   2  -9  -4    0.02    0.41
  -2   9   4    0.42    0.34
   1  -9  -4    0.10    0.58
   1  -9  -4   -0.07    0.45
   1  -9  -4   -0.06    0.45
  -1   9   4   -0.20    0.38
   6 -10  -4    7.58    0.85
   6 -10  -4    7.61    1.01
  -6  10   4    0.03    0.86
   5 -10  -4   -0.04    0.54
   5 -10  -4    0.33    0.89
   5 -10  -4    0.06    0.43
  -5  10   4   -0.07    0.39
   0  10  -5    0.30    0.34
   0  10  -5    0.28    0.54
   0 -10   5    0.28    0.53
   0 -10   5    0.23    0.40
  -1  10  -5    4.89    0.58
  -1  10  -5    3.58    0.45
   1 -10   5    4.12    0.50
   1 -10   5    4.28    0.54
   1 -10   5    4.69    0.61
   1 -10   5    3.45    0.66
  -2  10  -5    0.13    0.60
  -2  10  -5    1.80    0.43
  -2  10  -5    1.11    0.32
   2 -10   5    0.60    0.40
   2 -10   5    1.34    0.48
   2 -10   5    1.86    0.61
   2 -10   5    1.87    0.37
  -3  10  -5   10.11    0.85
  -3  10  -5    9.36    0.81
  -3  10  -5    9.46    0.93
   3 -10   5   10.88    0.87
   3 -10   5   10.06    1.00
   3 -10   5    8.50    1.17
   3 -10   5   10.58    0.77
  -4  10  -5    4.83    0.56
   4 -10   5    4.73    0.66
   4 -10   5    5.95    0.52
   4 -10   5    5.75    0.76
   4 -10   5    6.86    0.63
   4 -10   5    4.80    0.85
  -5  10  -5    0.08    0.33
  -5  10  -5   -0.24    0.31
  -5  10  -5    0.16    0.70
  -5  10  -5   -0.08    0.53
   5 -10   5   -0.02    0.25
   5 -10   5   -0.04    0.47
   5 -10   5    0.06    0.57
   5 -10   5   -0.08    0.31
   5 -10   5   -0.35    0.87
  -6  10  -5    0.03    0.34
  -6  10  -5    0.08    0.64
  -6  10  -5   -0.18    0.79
  -6  10  -5   -0.09    0.35
   6 -10   5    0.10    1.08
   6 -10   5    0.42    0.68
   6 -10   5    0.36    0.28
   6 -10   5    0.18    0.47
   6 -10   5   -0.33    0.54
  -7  10  -5    0.16    0.79
  -7  10  -5    2.13    0.98
  -7  10  -5    1.06    0.41
   7 -10   5    0.77    0.88
   7 -10   5    1.23    0.34
   7 -10   5    2.65    0.71
   7 -10   5    1.39    0.43
   2   9  -5    0.93    0.59
  -2  -9   5    1.24    0.40
   1   9  -5    0.90    0.48
   1   9  -5    1.29    0.31
  -1  -9   5    0.76    0.34
   0   9  -5    2.02    0.44
   0   9  -5    1.91    0.29
   0  -9   5    2.24    0.34
   0  -9   5    1.91    0.35
   0  -9   5    2.02    0.34
   0  -9   5    2.39    0.46
  -1   9  -5   -0.04    0.42
  -1   9  -5    0.10    0.33
  -1   9  -5   -0.03    0.23
  -1   9  -5    0.10    0.32
   1  -9   5    0.18    0.26
   1  -9   5    0.09    0.40
   1  -9   5   -0.11    0.33
   1  -9   5    0.04    0.29
  -2   9  -5    2.26    0.30
  -2   9  -5    2.52    0.49
  -2   9  -5    2.69    0.37
  -2   9  -5    2.48    0.39
   2  -9   5    2.84    0.34
   2  -9   5    1.84    0.47
   2  -9   5    3.36    0.42
   2  -9   5    2.70    0.39
  -3   9  -5    4.81    0.59
  -3   9  -5    4.16    0.58
  -3   9  -5    5.14    0.52
  -3   9  -5    4.87    0.48
   3  -9   5    5.05    0.43
   3  -9   5    5.42    0.51
   3  -9   5    4.69    0.63
   3  -9   5    4.39    0.60
  -4   9  -5    7.00    0.65
  -4   9  -5    9.07    0.67
  -4   9  -5    7.20    0.92
  -4   9  -5    7.61    0.76
   4  -9   5    8.23    0.65
   4  -9   5    6.50    0.98
   4  -9   5    7.64    0.58
   4  -9   5    7.82    0.78
   4  -9   5    6.55    0.76
  -5   9  -5    0.11    0.55
  -5   9  -5    0.15    0.25
  -5   9  -5    0.05    0.42
   5  -9   5    0.16    0.37
   5  -9   5   -0.02    0.24
   5  -9   5    0.34    0.49
   5  -9   5    0.05    0.67
   5  -9   5    0.25    0.21
   5  -9   5    0.40    0.40
  -6   9  -5   -0.37    0.63
  -6   9  -5   -0.26    0.27
  -6   9  -5   -0.26    0.51
   6  -9   5    0.14    0.37
   6  -9   5    0.26    0.84
   6  -9   5    0.12    0.56
   6  -9   5   -0.11    0.28
   6  -9   5    0.05    0.47
   6  -9   5   -0.12    0.22
  -7   9  -5    0.13    0.32
  -7   9  -5    0.24    0.64
  -7   9  -5    0.51    0.75
   7  -9   5    0.65    0.71
   7  -9   5   -0.01    0.26
   7  -9   5    0.23    0.34
   7  -9   5    0.23    0.57
  -8   9  -5    0.97    0.85
  -8   9  -5    0.18    0.90
  -8   9  -5    0.19    0.39
   8  -9   5    0.52    0.31
   8  -9   5    0.20    0.90
   8  -9   5    0.05    0.41
   8  -9   5    0.01    0.74
   3   8  -5    0.40    0.53
  -3  -8   5    0.01    0.32
   2   8  -5    2.93    0.50
  -2  -8   5    2.32    0.33
   1   8  -5    0.37    0.34
   1   8  -5    0.29    0.21
  -1  -8   5    0.31    0.38
  -1  -8   5    0.21    0.22
  -1  -8   5    0.39    0.30
  -1  -8   5    0.31    0.24
   0   8  -5    0.01    0.24
   0   8  -5    0.29    0.34
   0   8  -5    0.17    0.28
   0   8  -5   -0.01    0.19
   0  -8   5    0.20    0.31
   0  -8   5    0.08    0.25
   0  -8   5    0.12    0.21
   0  -8   5   -0.03    0.22
   0  -8   5    0.25    0.26
  -1   8  -5    0.14    0.19
  -1   8  -5   -0.04    0.32
  -1   8  -5   -0.10    0.31
  -1   8  -5   -0.20    0.25
  -1   8  -5    0.02    0.24
   1  -8   5   -0.20    0.22
   1  -8   5    0.12    0.23
   1  -8   5    0.01    0.19
   1  -8   5   -0.06    0.25
   1  -8   5    0.02    0.31
  -2   8  -5    0.06    0.26
  -2   8  -5    0.70    0.23
  -2   8  -5    0.52    0.18
  -2   8  -5    0.29    0.53
  -2   8  -5    0.49    0.31
   2  -8   5    0.32    0.27
   2  -8   5    0.50    0.35
   2  -8   5    0.55    0.30
   2  -8   5    0.20    0.19
   2  -8   5    0.39    0.27
   2  -8   5    0.16    0.24
  -3   8  -5    1.97    0.40
  -3   8  -5    1.51    0.23
  -3   8  -5    2.08    0.27
   3  -8   5    1.74    0.43
   3  -8   5    2.13    0.33
   3  -8   5    1.85    0.33
   3  -8   5    2.23    0.29
   3  -8   5    1.79    0.33
   3  -8   5    1.86    0.24
  -4   8  -5    0.56    0.40
  -4   8  -5    0.81    0.20
  -4   8  -5    0.41    0.31
   4  -8   5    0.26    0.46
   4  -8   5    0.37    0.27
   4  -8   5    0.67    0.33
   4  -8   5    0.58    0.16
   4  -8   5    0.73    0.37
   4  -8   5    0.28    0.20
  -5   8  -5    1.49    0.24
  -5   8  -5    1.98    0.40
  -5   8  -5    0.96    0.48
   5  -8   5    1.53    0.42
   5  -8   5    2.37    0.43
   5  -8   5    2.54    0.29
   5  -8   5    1.32    0.27
   5  -8   5    0.84    0.58
   5  -8   5    1.56    0.30
  -6   8  -5    3.38    0.62
  -6   8  -5    2.73    0.51
  -6   8  -5    3.34    0.34
   6  -8   5    3.54    0.56
   6  -8   5    3.35    0.43
   6  -8   5    3.04    0.37
   6  -8   5    3.53    0.44
   6  -8   5    3.81    0.52
   6  -8   5    1.35    0.74
  -7   8  -5    1.14    0.64
  -7   8  -5    1.25    0.66
  -7   8  -5    1.15    0.45
   7  -8   5    1.98    0.54
   7  -8   5    1.04    0.64
   7  -8   5    1.41    0.27
   7  -8   5    1.41    0.34
  -8   8  -5    1.28    0.36
  -8   8  -5    0.70    0.78
  -8   8  -5    1.45    0.74
   8  -8   5    0.73    0.38
   8  -8   5    0.89    0.69
   8  -8   5    0.22    0.76
   8  -8   5    0.60    0.29
  -5  -7   5    0.10    0.33
   4   7  -5    1.37    0.53
  -4  -7   5    1.45    0.30
   3   7  -5   12.43    1.04
  -3  -7   5   12.78    0.93
   2   7  -5    0.55    0.31
  -2  -7   5    0.38    0.20
  -2  -7   5    0.52    0.27
   1   7  -5    0.94    0.20
   1   7  -5    1.66    0.29
   1   7  -5    1.44    0.29
   1   7  -5    1.54    0.22
  -1  -7   5    1.64    0.28
  -1  -7   5    0.94    0.22
  -1  -7   5    1.22    0.21
  -1  -7   5    1.55    0.21
   0   7  -5   20.83    1.34
   0   7  -5   18.05    1.37
   0   7  -5   17.75    1.31
   0   7  -5   17.84    1.30
   0   7  -5   19.21    1.34
   0   7  -5   19.55    1.33
   0  -7   5   16.58    1.27
   0  -7   5   17.57    1.24
   0  -7   5   19.13    1.25
   0  -7   5   16.48    1.25
   0  -7   5   19.76    1.22
  -1   7  -5    1.98    0.25
  -1   7  -5    2.91    0.42
  -1   7  -5    2.66    0.35
  -1   7  -5    3.07    0.33
  -1   7  -5    2.60    0.35
  -1   7  -5    3.21    0.38
   1  -7   5    2.98    0.36
   1  -7   5    3.37    0.30
   1  -7   5    2.36    0.27
   1  -7   5    1.91    0.32
   1  -7   5    2.45    0.34
  -2   7  -5    5.64    0.57
  -2   7  -5    5.76    0.58
  -2   7  -5    5.33    0.44
  -2   7  -5    5.73    0.52
  -2   7  -5    5.63    0.51
  -2   7  -5    5.56    0.47
   2  -7   5    6.31    0.47
   2  -7   5    5.70    0.51
   2  -7   5    5.65    0.59
   2  -7   5    5.63    0.42
   2  -7   5    5.12    0.51
  -3   7  -5   43.74    2.92
  -3   7  -5   44.05    2.98
  -3   7  -5   42.74    2.94
  -3   7  -5   41.83    2.95
  -3   7  -5   45.52    2.98
   3  -7   5   42.82    2.95
   3  -7   5   42.51    2.93
   3  -7   5   45.38    2.91
   3  -7   5   45.42    2.93
   3  -7   5   41.79    2.96
  -4   7  -5   12.18    0.93
  -4   7  -5   10.73    0.91
  -4   7  -5   12.43    1.00
  -4   7  -5   12.11    0.85
  -4   7  -5   12.62    1.00
   4  -7   5   11.89    0.88
   4  -7   5   12.19    0.85
   4  -7   5   13.60    0.95
   4  -7   5   10.98    0.87
   4  -7   5   12.29    0.94
  -5   7  -5    8.52    0.82
  -5   7  -5    6.96    0.86
  -5   7  -5    7.99    0.73
  -5   7  -5    7.91    0.60
   5  -7   5    6.98    0.72
   5  -7   5    7.62    0.57
   5  -7   5    7.43    0.59
   5  -7   5    7.89    0.71
   5  -7   5    9.44    0.90
   5  -7   5    6.81    0.62
  -6   7  -5    6.38    0.76
  -6   7  -5    6.78    0.56
  -6   7  -5    6.90    0.85
  -6   7  -5    8.10    0.95
   6  -7   5    7.84    0.75
   6  -7   5    7.20    0.54
   6  -7   5    4.89    0.80
   6  -7   5    7.79    0.60
   6  -7   5    6.30    0.56
   6  -7   5    7.84    0.78
  -7   7  -5   14.37    1.11
  -7   7  -5   16.16    1.31
  -7   7  -5   16.66    1.38
  -7   7  -5   15.97    1.50
   7  -7   5   14.84    1.35
   7  -7   5   19.12    1.38
   7  -7   5   16.53    1.18
   7  -7   5   16.22    1.21
  -8   7  -5    1.19    0.31
  -8   7  -5    0.89    0.69
   8  -7   5    1.15    0.64
   8  -7   5    0.81    0.35
   8  -7   5    1.49    0.29
   8  -7   5    0.64    0.67
  -9   7  -5   -0.14    0.85
  -9   7  -5    0.52    0.87
  -9   7  -5    0.47    0.39
   9  -7   5   -0.15    0.85
   9  -7   5    0.60    1.20
   9  -7   5    0.16    0.31
   6   6  -5    1.38    0.40
   5   6  -5   -0.05    0.46
   5   6  -5    0.25    0.27
  -5  -6   5    0.01    0.21
   4   6  -5    2.45    0.45
  -4  -6   5    3.07    0.34
   3   6  -5    4.41    0.54
  -3  -6   5    4.51    0.39
   2   6  -5    3.48    0.43
  -2  -6   5    2.97    0.33
  -2  -6   5    3.30    0.37
  -2  -6   5    4.06    0.31
  -2  -6   5    2.91    0.32
  -2  -6   5    3.00    0.33
   1   6  -5    2.94    0.32
   1   6  -5    2.21    0.27
   1   6  -5    2.44    0.33
   1   6  -5    2.90    0.32
   1   6  -5    2.88    0.30
   1   6  -5    2.42    0.35
  -1  -6   5    2.73    0.35
  -1  -6   5    2.63    0.27
  -1  -6   5    3.07    0.30
  -1  -6   5    2.97    0.25
  -1  -6   5    2.53    0.29
  -1  -6   5    1.99    0.31
   0   6  -5    0.04    0.15
   0   6  -5   -0.12    0.19
   0   6  -5   -0.05    0.12
   0   6  -5    0.02    0.16
   0   6  -5    0.09    0.16
   0   6  -5   -0.14    0.20
   0  -6   5   -0.02    0.16
   0  -6   5    0.05    0.09
   0  -6   5   -0.03    0.16
   0  -6   5   -0.14    0.19
   0  -6   5   -0.03    0.11
   0  -6   5    0.12    0.15
  -1   6  -5    6.44    0.45
  -1   6  -5    5.42    0.40
  -1   6  -5    5.42    0.47
  -1   6  -5    4.07    0.43
  -1   6  -5    4.71    0.42
   1  -6   5    4.73    0.33
   1  -6   5    4.93    0.38
   1  -6   5    5.00    0.47
   1  -6   5    3.92    0.41
   1  -6   5    5.10    0.35
   1  -6   5    4.16    0.41
  -2   6  -5    1.09    0.15
  -2   6  -5    1.06    0.20
  -2   6  -5    1.31    0.26
  -2   6  -5    0.71    0.24
  -2   6  -5    1.29    0.20
   2  -6   5    0.93    0.26
   2  -6   5    0.93    0.20
   2  -6   5    0.62    0.14
   2  -6   5    0.77    0.11
   2  -6   5    0.78    0.19
  -3   6  -5    3.22    0.42
  -3   6  -5    2.97    0.26
  -3   6  -5    2.41    0.41
  -3   6  -5    2.50    0.34
  -3   6  -5    2.16    0.27
   3  -6   5    3.25    0.25
   3  -6   5    2.86    0.36
   3  -6   5    2.59    0.38
   3  -6   5    2.57    0.28
   3  -6   5    2.66    0.36
  -4   6  -5    0.59    0.14
  -4   6  -5    0.91    0.25
  -4   6  -5    0.95    0.41
  -4   6  -5    0.62    0.21
   4  -6   5    0.79    0.16
   4  -6   5    0.53    0.17
   4  -6   5    0.53    0.25
   4  -6   5    1.02    0.26
   4  -6   5    1.38    0.36
   4  -6   5    0.65    0.14
  -5   6  -5    3.49    0.35
  -5   6  -5    4.66    0.47
  -5   6  -5    4.49    0.62
  -5   6  -5    3.60    0.51
  -5   6  -5    4.61    0.59
   5  -6   5    4.04    0.36
   5  -6   5    4.98    0.40
   5  -6   5    4.28    0.37
   5  -6   5    4.09    0.52
   5  -6   5    4.15    0.52
   5  -6   5    4.20    0.55
  -6   6  -5    2.28    0.46
  -6   6  -5    2.35    0.41
  -6   6  -5    1.88    0.53
  -6   6  -5    2.51    0.29
   6  -6   5    2.61    0.42
   6  -6   5    2.49    0.59
   6  -6   5    1.85    0.27
   6  -6   5    2.06    0.25
   6  -6   5    2.85    0.43
  -7   6  -5    1.21    0.51
  -7   6  -5    0.62    0.46
  -7   6  -5    0.58    0.63
   7  -6   5    0.32    0.46
   7  -6   5    0.71    0.22
   7  -6   5    0.99    0.27
   7  -6   5    0.71    0.46
  -8   6  -5   -0.09    0.59
  -8   6  -5   -0.04    0.60
  -8   6  -5   -0.16    0.87
   8  -6   5    0.20    0.60
   8  -6   5    0.11    0.24
   8  -6   5    0.23    0.59
  -9   6  -5    0.15    1.93
  -9   6  -5    0.90    0.80
   9  -6   5    0.60    0.82
   9  -6   5    0.48    0.31
   6   5  -5    0.02    0.46
   6   5  -5    0.02    0.26
   5   5  -5    0.19    0.36
   5   5  -5    0.08    0.20
   4   5  -5    0.52    0.51
   4   5  -5    0.28    0.16
  -4  -5   5    0.16    0.13
   3   5  -5    1.13    0.24
  -3  -5   5    1.20    0.15
  -3  -5   5    1.43    0.23
  -3  -5   5    1.04    0.20
   2   5  -5   -0.03    0.13
   2   5  -5   -0.08    0.14
   2   5  -5   -0.08    0.16
  -2  -5   5    0.07    0.16
  -2  -5   5   -0.04    0.11
  -2  -5   5   -0.01    0.10
  -2  -5   5    0.06    0.12
  -2  -5   5    0.01    0.12
  -2  -5   5   -0.11    0.16
   1   5  -5   10.56    0.76
   1   5  -5   12.05    0.75
   1   5  -5   10.71    0.75
   1   5  -5   10.95    0.77
   1   5  -5    8.88    0.74
  -1  -5   5   11.88    0.75
  -1  -5   5   10.65    0.77
  -1  -5   5    9.44    0.76
  -1  -5   5   10.37    0.77
  -1  -5   5   11.99    0.79
   0   5  -5   10.25    0.76
   0   5  -5   10.85    0.79
   0   5  -5   11.89    0.76
   0   5  -5   11.00    0.79
   0   5  -5   11.01    0.77
   0   5  -5   10.44    0.78
   0  -5   5   10.54    0.71
   0  -5   5    8.88    0.74
   0  -5   5    9.68    0.72
   0  -5   5   10.85    0.70
   0  -5   5   10.15    0.71
  -1   5  -5    0.07    0.16
  -1   5  -5    0.44    0.13
  -1   5  -5    0.20    0.09
  -1   5  -5    0.13    0.17
   1  -5   5    0.10    0.09
   1  -5   5    0.27    0.14
   1  -5   5    0.36    0.14
   1  -5   5    0.07    0.18
   1  -5   5    0.17    0.06
  -2   5  -5    1.84    0.23
  -2   5  -5    2.26    0.32
  -2   5  -5    1.35    0.20
  -2   5  -5    1.85    0.25
  -2   5  -5    1.86    0.19
   2  -5   5    1.79    0.20
   2  -5   5    1.72    0.23
   2  -5   5    1.98    0.16
   2  -5   5    2.05    0.26
   2  -5   5    1.26    0.26
  -3   5  -5    1.42    0.26
  -3   5  -5    2.06    0.27
  -3   5  -5    1.37    0.20
  -3   5  -5    1.74    0.18
   3  -5   5    1.39    0.24
   3  -5   5    1.84    0.21
   3  -5   5    1.60    0.23
   3  -5   5    1.55    0.17
   3  -5   5    1.75    0.29
  -4   5  -5    0.83    0.12
  -4   5  -5    0.69    0.26
  -4   5  -5    1.17    0.28
  -4   5  -5    0.54    0.22
  -4   5  -5    0.59    0.18
   4  -5   5    0.62    0.23
   4  -5   5    0.70    0.13
   4  -5   5    0.96    0.24
   4  -5   5    0.83    0.13
   4  -5   5    0.49    0.30
   4  -5   5    0.63    0.14
  -5   5  -5    5.21    0.39
  -5   5  -5    5.09    0.57
  -5   5  -5    5.80    0.53
  -5   5  -5    3.73    0.47
  -5   5  -5    5.14    0.60
   5  -5   5    6.10    0.57
   5  -5   5    5.23    0.40
   5  -5   5    5.54    0.55
   5  -5   5    5.16    0.46
   5  -5   5    6.96    0.71
   5  -5   5    5.87    0.44
  -6   5  -5   14.17    1.16
  -6   5  -5   15.25    1.08
  -6   5  -5   13.18    1.16
  -6   5  -5   15.09    1.19
   6  -5   5   14.91    1.00
   6  -5   5   14.96    1.11
   6  -5   5   14.03    1.09
   6  -5   5   12.34    1.01
   6  -5   5   14.54    1.24
  -7   5  -5   -0.15    0.56
  -7   5  -5   -0.11    0.41
  -7   5  -5   -0.08    0.44
   7  -5   5   -0.09    0.42
   7  -5   5    0.10    0.20
   7  -5   5    0.32    0.42
  -8   5  -5    6.53    0.98
  -8   5  -5    8.52    1.10
  -8   5  -5    7.67    1.01
   8  -5   5    8.38    1.04
   8  -5   5    7.64    0.66
   8  -5   5    7.76    1.00
  -9   5  -5    1.93    0.78
   9  -5   5    0.02    0.80
   7   4  -5    0.19    0.30
   6   4  -5    8.57    0.65
   6   4  -5    7.86    0.82
   5   4  -5    3.03    0.31
   5   4  -5    2.60    0.39
   4   4  -5   10.45    0.68
   4   4  -5    8.67    0.76
  -4  -4   5    9.77    0.74
   3   4  -5   -0.03    0.12
   3   4  -5    0.22    0.09
   3   4  -5   -0.03    0.16
  -3  -4   5    0.11    0.08
  -3  -4   5    0.17    0.15
  -3  -4   5   -0.01    0.12
  -3  -4   5    0.10    0.11
  -3  -4   5    0.19    0.12
  -3  -4   5    0.20    0.15
   2   4  -5    2.22    0.27
   2   4  -5    2.67    0.22
   2   4  -5    2.08    0.25
   2   4  -5    2.77    0.26
   2   4  -5    2.06    0.23
  -2  -4   5    2.05    0.23
  -2  -4   5    2.16    0.22
  -2  -4   5    2.52    0.25
  -2  -4   5    2.21    0.19
  -2  -4   5    2.92    0.27
   1   4  -5    0.18    0.11
   1   4  -5    0.22    0.11
   1   4  -5    0.12    0.13
   1   4  -5    0.35    0.10
   1   4  -5    0.40    0.13
   1   4  -5    0.17    0.08
  -1  -4   5    0.14    0.10
  -1  -4   5    0.21    0.10
  -1  -4   5    0.22    0.08
  -1  -4   5    0.18    0.11
  -1  -4   5    0.30    0.14
   0   4  -5   53.95    3.48
   0   4  -5   49.85    3.46
   0   4  -5   50.41    3.46
   0   4  -5   54.59    3.46
   0   4  -5   50.67    3.47
   0  -4   5   48.81    3.05
   0  -4   5   39.34    3.03
   0  -4   5   48.39    3.04
   0  -4   5   45.79    3.05
  -1   4  -5    0.31    0.12
  -1   4  -5    0.64    0.12
  -1   4  -5    0.59    0.15
  -1   4  -5    0.68    0.16
  -1   4  -5    0.46    0.08
   1  -4   5    0.38    0.09
   1  -4   5    0.51    0.13
   1  -4   5    0.66    0.14
   1  -4   5    0.52    0.09
   1  -4   5    0.50    0.06
   1  -4   5    0.29    0.16
  -2   4  -5   46.09    3.14
  -2   4  -5   46.69    3.16
  -2   4  -5   50.94    3.18
  -2   4  -5   44.88    3.17
   2  -4   5   47.88    3.16
   2  -4   5   52.56    3.14
   2  -4   5   41.92    3.17
   2  -4   5   46.32    3.12
   2  -4   5   46.15    3.15
  -3   4  -5   28.51    1.77
  -3   4  -5   24.91    1.71
  -3   4  -5   25.83    1.66
  -3   4  -5   23.70    1.69
  -3   4  -5   21.29    1.67
   3  -4   5   23.94    1.68
   3  -4   5   25.77    1.69
   3  -4   5   24.23    1.74
   3  -4   5   26.15    1.71
  -4   4  -5    0.13    0.08
  -4   4  -5    0.15    0.19
  -4   4  -5   -0.29    0.37
  -4   4  -5    0.21    0.22
  -4   4  -5   -0.05    0.14
   4  -4   5   -0.08    0.10
   4  -4   5    0.18    0.20
   4  -4   5    0.17    0.27
   4  -4   5    0.28    0.20
   4  -4   5    0.04    0.11
  -5   4  -5    8.27    0.66
  -5   4  -5    6.66    0.96
  -5   4  -5   10.01    0.74
  -5   4  -5    8.14    0.70
   5  -4   5   10.61    0.83
   5  -4   5    9.68    0.93
   5  -4   5    9.04    0.70
   5  -4   5   10.13    0.77
  -6   4  -5    0.22    0.65
  -6   4  -5   -0.34    0.32
  -6   4  -5    0.05    0.27
  -6   4  -5    0.16    0.31
   6  -4   5    0.10    0.16
   6  -4   5    0.24    0.45
   6  -4   5    0.12    0.31
   6  -4   5    0.23    0.32
  -7   4  -5    3.34    0.65
  -7   4  -5    4.07    0.52
  -7   4  -5    3.82    0.55
   7  -4   5    4.25    0.42
   7  -4   5    3.71    0.52
   7  -4   5    3.77    0.54
  -8   4  -5    0.20    0.72
  -8   4  -5   -0.27    0.55
  -8   4  -5   -0.14    0.53
   8  -4   5   -0.02    0.24
   8  -4   5    0.04    0.56
   8  -4   5   -0.05    0.55
  -9   4  -5    1.24    0.74
   9  -4   5    0.91    0.32
   9  -4   5   -0.15    0.78
   8   3  -5    0.40    0.30
   7   3  -5    0.36    0.23
   7   3  -5    0.11    0.39
   6   3  -5    3.04    0.35
   6   3  -5    3.56    0.52
  -6  -3   5    3.51    0.47
  -6  -3   5    3.22    0.43
   5   3  -5    1.51    0.19
   5   3  -5    1.23    0.25
   5   3  -5    1.72    0.19
  -5  -3   5    1.70    0.27
  -5  -3   5    1.92    0.27
  -5  -3   5    1.84    0.25
   4   3  -5   -0.06    0.10
   4   3  -5   -0.10    0.15
   4   3  -5    0.04    0.16
   4   3  -5    0.07    0.13
   4   3  -5    0.01    0.13
  -4  -3   5    0.02    0.15
  -4  -3   5    0.04    0.16
  -4  -3   5   -0.04    0.12
   3   3  -5   13.63    0.97
   3   3  -5   13.30    0.99
   3   3  -5   14.85    0.96
   3   3  -5   13.56    0.96
   3   3  -5   14.66    0.94
  -3  -3   5   14.21    0.94
  -3  -3   5   12.92    0.90
  -3  -3   5   13.48    0.93
  -3  -3   5   13.99    0.92
  -3  -3   5   12.62    0.93
   2   3  -5    4.66    0.39
   2   3  -5    4.82    0.36
   2   3  -5    5.41    0.39
   2   3  -5    5.92    0.42
  -2  -3   5    5.15    0.38
  -2  -3   5    4.89    0.40
  -2  -3   5    5.08    0.37
  -2  -3   5    4.36    0.38
  -2  -3   5    5.54    0.35
   1   3  -5    4.20    0.32
   1   3  -5    4.57    0.35
   1   3  -5    4.58    0.34
  -1  -3   5    4.41    0.34
  -1  -3   5    4.41    0.33
  -1  -3   5    4.92    0.32
  -1  -3   5    3.72    0.33
   0   3  -5    2.13    0.22
   0   3  -5    1.85    0.17
   0   3  -5    1.38    0.19
   0   3  -5    1.75    0.22
   0   3  -5    1.79    0.15
   0  -3   5    1.73    0.23
   0  -3   5    1.87    0.19
   0  -3   5    1.64    0.15
   0  -3   5    1.84    0.23
   0  -3   5    1.45    0.15
  -1   3  -5   -0.02    0.10
  -1   3  -5    0.00    0.08
  -1   3  -5   -0.04    0.12
  -1   3  -5    0.05    0.12
  -1   3  -5   -0.05    0.05
   1  -3   5    0.09    0.10
   1  -3   5   -0.09    0.13
   1  -3   5    0.00    0.05
   1  -3   5    0.09    0.10
   1  -3   5    0.05    0.06
   1  -3   5    0.02    0.06
  -2   3  -5    5.24    0.45
  -2   3  -5    5.59    0.39
  -2   3  -5    6.19    0.41
  -2   3  -5    5.25    0.41
  -2   3  -5    5.68    0.43
  -2   3  -5    5.48    0.46
   2  -3   5    5.27    0.39
   2  -3   5    5.46    0.42
   2  -3   5    5.19    0.37
   2  -3   5    5.23    0.40
   2  -3   5    4.44    0.45
  -3   3  -5    4.41    0.42
  -3   3  -5    5.45    0.45
  -3   3  -5    4.99    0.46
  -3   3  -5    5.61    0.36
  -3   3  -5    4.81    0.40
   3  -3   5    5.05    0.51
   3  -3   5    5.23    0.40
   3  -3   5    5.90    0.45
   3  -3   5    5.83    0.46
  -4   3  -5    4.39    0.37
  -4   3  -5    4.02    0.44
  -4   3  -5    3.84    0.44
  -4   3  -5    3.91    0.40
  -4   3  -5    4.36    0.30
   4  -3   5    4.10    0.40
   4  -3   5    4.13    0.48
   4  -3   5    3.24    0.38
   4  -3   5    3.67    0.31
  -5   3  -5    0.14    0.28
  -5   3  -5    0.23    0.19
  -5   3  -5    0.05    0.25
  -5   3  -5    0.03    0.22
   5  -3   5    0.06    0.34
   5  -3   5    0.02    0.13
   5  -3   5    0.03    0.23
   5  -3   5    0.19    0.24
  -6   3  -5    2.13    0.42
  -6   3  -5    1.95    0.38
  -6   3  -5    1.94    0.35
  -6   3  -5    2.00    0.32
   6  -3   5    2.29    0.48
   6  -3   5    1.39    0.34
   6  -3   5    1.68    0.34
   6  -3   5    1.13    0.20
  -7   3  -5    2.04    0.55
  -7   3  -5    2.35    0.47
  -7   3  -5    1.36    0.45
   7  -3   5    2.73    0.46
   7  -3   5    2.07    0.45
   7  -3   5    2.01    0.27
  -8   3  -5    0.14    0.28
  -8   3  -5    0.22    0.54
  -8   3  -5    0.51    0.72
   8  -3   5    0.20    0.54
   8  -3   5    0.25    0.25
   9   2  -5   12.88    1.01
  -9  -2   5   10.17    1.11
   8   2  -5    0.75    0.27
  -8  -2   5    0.25    0.36
  -8  -2   5    0.50    0.46
   7   2  -5    5.19    0.52
   7   2  -5    5.20    0.64
   7   2  -5    6.53    0.54
   7   2  -5    5.62    0.49
  -7  -2   5    5.52    0.53
  -7  -2   5    4.26    0.56
   6   2  -5    0.24    0.19
   6   2  -5    0.26    0.23
   6   2  -5    0.21    0.16
   6   2  -5   -0.02    0.18
   6   2  -5    0.34    0.24
   6   2  -5    0.13    0.22
  -6  -2   5    0.14    0.20
  -6  -2   5   -0.01    0.22
  -6  -2   5    0.19    0.23
  -6  -2   5    0.06    0.33
   5   2  -5   10.35    0.72
   5   2  -5   10.02    0.71
   5   2  -5   10.11    0.78
   5   2  -5   11.11    0.74
   5   2  -5    9.20    0.74
  -5  -2   5   10.26    0.72
  -5  -2   5   10.08    0.73
  -5  -2   5   10.44    0.74
  -5  -2   5    9.71    0.74
   4   2  -5   28.91    1.90
   4   2  -5   25.95    1.86
   4   2  -5   25.46    1.87
   4   2  -5   28.36    1.86
   4   2  -5   29.79    1.87
  -4  -2   5   28.78    2.05
  -4  -2   5   32.01    2.04
  -4  -2   5   29.21    2.05
  -4  -2   5   31.52    2.05
   3   2  -5   27.72    1.82
   3   2  -5   27.50    1.87
   3   2  -5   27.86    1.84
   3   2  -5   26.18    1.83
  -3  -2   5   26.94    1.83
  -3  -2   5   29.14    1.84
  -3  -2   5   26.53    1.83
  -3  -2   5   26.27    1.82
   2   2  -5   12.51    0.88
   2   2  -5   14.37    0.91
   2   2  -5   13.76    0.91
   2   2  -5   12.49    0.89
  -2  -2   5   11.82    0.92
  -2  -2   5   11.58    0.87
  -2  -2   5   13.70    0.88
  -2  -2   5   13.95    0.87
   1   2  -5    0.15    0.10
   1   2  -5    0.12    0.09
   1   2  -5    0.04    0.10
   1   2  -5    0.08    0.06
  -1  -2   5   -0.05    0.06
  -1  -2   5    0.14    0.08
  -1  -2   5   -0.05    0.11
  -1  -2   5    0.19    0.09
   0   2  -5   17.72    1.26
   0   2  -5   18.73    1.27
   0   2  -5   18.71    1.25
   0   2  -5   18.20    1.27
   0   2  -5   19.40    1.24
   0  -2   5   17.44    1.17
   0  -2   5   16.53    1.19
   0  -2   5   18.49    1.20
   0  -2   5   17.64    1.21
   0  -2   5   18.03    1.18
  -1   2  -5    7.20    0.49
  -1   2  -5    5.56    0.45
  -1   2  -5    6.61    0.47
   1  -2   5    7.23    0.51
   1  -2   5    6.67    0.46
   1  -2   5    6.58    0.45
   1  -2   5    5.85    0.49
   1  -2   5    6.99    0.49
  -2   2  -5  106.96    7.34
  -2   2  -5  113.52    7.33
  -2   2  -5  107.02    7.33
  -2   2  -5  113.07    7.32
   2  -2   5  110.14    6.70
   2  -2   5  106.10    6.71
   2  -2   5   86.52    6.70
   2  -2   5  100.12    6.72
  -3   2  -5   38.06    2.52
  -3   2  -5   37.12    2.51
  -3   2  -5   35.86    2.50
  -3   2  -5   37.86    2.52
   3  -2   5   39.58    2.55
   3  -2   5   36.55    2.53
   3  -2   5   37.91    2.57
   3  -2   5   37.59    2.56
  -4   2  -5    0.86    0.17
  -4   2  -5    0.99    0.23
  -4   2  -5    0.82    0.23
  -4   2  -5    0.54    0.18
   4  -2   5    0.88    0.27
   4  -2   5    1.20    0.20
   4  -2   5    0.62    0.13
   4  -2   5    0.96    0.20
  -5   2  -5   -0.10    0.27
  -5   2  -5    0.21    0.21
  -5   2  -5    0.17    0.09
  -5   2  -5    0.27    0.25
  -5   2  -5   -0.08    0.22
   5  -2   5    0.30    0.23
   5  -2   5    0.06    0.22
   5  -2   5    0.16    0.12
   5  -2   5   -0.05    0.51
  -6   2  -5    0.81    0.37
  -6   2  -5    0.28    0.31
  -6   2  -5    0.67    0.14
  -6   2  -5    0.37    0.30
   6  -2   5    0.10    0.17
   6  -2   5    0.42    0.31
   6  -2   5    0.58    0.30
  -7   2  -5    3.15    0.49
  -7   2  -5    2.29    0.48
  -7   2  -5    2.67    0.33
  -7   2  -5    2.44    0.56
   7  -2   5    2.08    0.30
   7  -2   5    2.92    0.47
   7  -2   5    2.43    0.46
  -8   2  -5    7.95    1.16
  -8   2  -5    8.45    0.97
   9   1  -5    2.08    0.35
   9   1  -5    1.71    0.46
  -9  -1   5    1.73    0.55
  -9  -1   5    1.18    0.49
   8   1  -5    0.63    0.40
   8   1  -5    0.67    0.25
   8   1  -5    0.99    0.31
   8   1  -5    0.59    0.44
   8   1  -5    0.51    0.35
  -8  -1   5    0.68    0.37
  -8  -1   5    0.88    0.35
   7   1  -5    0.23    0.43
   7   1  -5    0.14    0.22
   7   1  -5    0.30    0.25
   7   1  -5    0.29    0.18
   7   1  -5    0.13    0.28
  -7  -1   5    0.21    0.25
  -7  -1   5    0.35    0.27
   6   1  -5    4.38    0.60
   6   1  -5    4.10    0.34
   6   1  -5    3.71    0.36
   6   1  -5    3.38    0.43
   6   1  -5    3.48    0.40
   6   1  -5    3.46    0.36
  -6  -1   5    3.57    0.37
  -6  -1   5    3.49    0.45
  -6  -1   5    3.04    0.38
   5   1  -5    5.97    0.50
   5   1  -5    6.34    0.47
   5   1  -5    5.81    0.45
   5   1  -5    6.11    0.49
   5   1  -5    6.86    0.52
  -5  -1   5    6.29    0.46
  -5  -1   5    6.00    0.48
  -5  -1   5    5.44    0.47
   4   1  -5   15.10    1.05
   4   1  -5   12.90    1.02
   4   1  -5   15.94    1.04
   4   1  -5   16.11    1.03
  -4  -1   5   15.92    1.10
  -4  -1   5   15.53    1.08
  -4  -1   5   15.96    1.09
   3   1  -5    0.78    0.14
   3   1  -5    1.14    0.11
   3   1  -5    1.29    0.17
   3   1  -5    1.19    0.15
   3   1  -5    1.13    0.15
  -3  -1   5    0.96    0.15
  -3  -1   5    1.06    0.15
  -3  -1   5    1.27    0.17
   2   1  -5   46.65    3.22
   2   1  -5   49.80    3.22
  -2  -1   5   53.82    3.40
  -2  -1   5   50.42    3.41
  -2  -1   5   48.66    3.40
   1   1  -5   -0.01    0.05
   1   1  -5    0.07    0.09
   1   1  -5    0.05    0.05
   1   1  -5    0.07    0.08
   1   1  -5    0.07    0.09
  -1  -1   5    0.05    0.10
  -1  -1   5    0.01    0.07
  -1  -1   5    0.01    0.08
   0   1  -5   96.17    6.23
   0   1  -5   95.70    6.22
   0   1  -5   86.55    6.21
   0   1  -5   96.03    6.23
   0  -1   5   92.44    6.19
   0  -1   5   92.24    6.16
   0  -1   5   96.44    6.18
   0  -1   5   90.43    6.16
  -1   1  -5   31.63    2.12
  -1   1  -5   30.79    2.13
  -1   1  -5   31.94    2.13
  -1   1  -5   32.33    2.11
  -1   1  -5   30.94    2.11
   1  -1   5   30.99    2.14
   1  -1   5   31.33    2.11
   1  -1   5   32.44    2.12
  -2   1  -5   75.68    5.27
  -2   1  -5   80.31    5.25
  -2   1  -5   77.74    5.26
  -2   1  -5   81.93    5.26
   2  -1   5   79.57    5.39
   2  -1   5   79.44    5.38
   2  -1   5   83.82    5.40
  -3   1  -5   14.86    1.04
  -3   1  -5   13.26    1.02
  -3   1  -5   14.97    1.03
  -3   1  -5   15.90    1.05
   3  -1   5   14.32    1.03
   3  -1   5   16.34    1.07
   3  -1   5   14.41    1.04
   3  -1   5   13.96    1.00
   3  -1   5   15.76    1.02
  -4   1  -5    0.22    0.21
  -4   1  -5    0.36    0.19
  -4   1  -5    0.42    0.18
  -4   1  -5    0.43    0.20
   4  -1   5    0.18    0.26
   4  -1   5    0.09    0.18
   4  -1   5    0.28    0.12
  -5   1  -5   24.55    1.69
  -5   1  -5   24.66    1.67
  -5   1  -5   23.70    1.60
  -5   1  -5   23.49    1.68
  -5   1  -5   23.72    1.68
   5  -1   5   23.55    1.59
   5  -1   5   21.51    1.58
   5  -1   5   21.74    1.56
   5  -1   5   24.37    1.64
  -6   1  -5    0.00    0.37
  -6   1  -5   -0.01    0.32
  -6   1  -5   -0.01    0.35
  -6   1  -5    0.07    0.14
  -6   1  -5   -0.04    0.31
   6  -1   5   -0.17    0.18
   6  -1   5   -0.01    0.30
  -7   1  -5    0.63    0.40
  -7   1  -5    0.92    0.43
  -7   1  -5    0.67    0.22
  -7   1  -5    0.31    0.51
   7  -1   5    0.51    0.45
   7  -1   5    1.06    0.45
   7  -1   5    0.73    0.24
  -8   1  -5    0.72    0.72
  -8   1  -5    0.74    0.56
   8  -1   5    0.34    0.67
   9   0  -5    7.49    0.65
   9   0  -5    7.55    0.78
  -9   0   5    8.37    0.85
  -9   0   5    8.25    0.92
   8   0  -5    3.27    0.46
   8   0  -5    3.12    0.38
   8   0  -5    3.24    0.37
   8   0  -5    2.54    0.59
   8   0  -5    3.10    0.44
  -8   0   5    2.26    0.40
  -8   0   5    3.56    0.44
   7   0  -5    6.01    0.46
   7   0  -5    5.51    0.54
   7   0  -5    6.33    0.49
   7   0  -5    5.41    0.57
   7   0  -5    4.30    0.54
   7   0  -5    4.74    0.51
  -7   0   5    5.58    0.54
  -7   0   5    5.50    0.56
  -7   0   5    5.77    0.63
   6   0  -5   19.05    1.35
   6   0  -5   21.64    1.37
   6   0  -5   20.08    1.36
   6   0  -5   19.05    1.39
   6   0  -5   19.61    1.38
  -6   0   5   20.73    1.45
  -6   0   5   20.89    1.45
   5   0  -5    0.01    0.09
   5   0  -5    0.08    0.14
   5   0  -5    0.24    0.15
   5   0  -5    0.02    0.16
   5   0  -5   -0.04    0.11
  -5   0   5    0.14    0.16
  -5   0   5    0.00    0.14
  -5   0   5   -0.05    0.12
   4   0  -5   22.26    1.47
   4   0  -5   21.69    1.44
   4   0  -5   21.59    1.46
   4   0  -5   20.27    1.46
  -4   0   5   20.34    1.41
  -4   0   5   20.75    1.42
  -4   0   5   21.19    1.42
   3   0  -5   78.93    5.12
   3   0  -5   74.78    5.11
  -3   0   5   74.92    5.34
  -3   0   5   85.31    5.34
   2   0  -5   49.99    3.27
   2   0  -5   50.01    3.26
   2   0  -5   46.73    3.27
  -2   0   5   48.84    3.28
  -2   0   5   49.65    3.29
  -2   0   5   48.88    3.27
   1   0  -5   84.06    5.65
   1   0  -5   83.50    5.65
   1   0  -5   83.96    5.64
   1   0  -5   87.86    5.63
  -1   0   5   88.34    5.81
  -1   0   5   86.14    5.84
   0   0  -5    8.14    0.60
   0   0  -5    9.70    0.60
   0   0  -5    8.48    0.61
   0   0  -5    8.14    0.62
   0   0   5    8.37    0.63
   0   0   5    9.18    0.65
   0   0   5    8.50    0.62
   0   0   5   10.04    0.64
  -1   0  -5   35.41    2.52
  -1   0  -5   37.17    2.45
  -1   0  -5   36.11    2.44
  -1   0  -5   36.76    2.43
   1   0   5   33.31    2.21
   1   0   5   33.96    2.19
   1   0   5   30.87    2.20
  -2   0  -5    0.13    0.14
  -2   0  -5    0.48    0.13
  -2   0  -5    0.29    0.13
   2   0   5    0.50    0.08
   2   0   5    0.60    0.13
   2   0   5    0.68    0.13
   2   0   5    0.56    0.17
   2   0   5    0.44    0.10
  -3   0  -5    1.20    0.20
  -3   0  -5    1.75    0.26
  -3   0  -5    1.20    0.20
   3   0   5    1.35    0.20
   3   0   5    1.78    0.16
   3   0   5    1.25    0.17
   3   0   5    1.91    0.26
   3   0   5    2.14    0.25
  -4   0  -5    0.94    0.26
  -4   0  -5    1.37    0.22
  -4   0  -5    0.60    0.21
  -4   0  -5    0.70    0.20
   4   0   5    1.62    0.30
   4   0   5    0.61    0.15
   4   0   5    0.95    0.21
  -5   0  -5    6.55    0.60
  -5   0  -5    5.03    0.56
  -5   0  -5    5.55    0.58
  -5   0  -5    6.36    0.56
  -5   0  -5    6.40    0.44
   5   0   5    5.79    0.71
   5   0   5    6.03    0.56
   5   0   5    5.20    0.54
   5   0   5    6.49    0.50
  -6   0  -5    0.03    0.31
  -6   0  -5    0.42    0.38
  -6   0  -5   -0.06    0.37
  -6   0  -5    0.17    0.18
   6   0   5    0.11    0.35
   6   0   5    0.02    0.20
   6   0   5    0.18    0.33
  -7   0  -5    1.44    0.57
  -7   0  -5    1.54    0.30
  -7   0  -5    1.93    0.47
   7   0   5    0.92    0.29
   7   0   5   -0.21    0.52
  10  -1  -5    0.09    0.72
  10  -1  -5    0.39    0.55
  10  -1  -5    0.59    0.31
 -10   1   5    0.52    0.58
 -10   1   5    0.56    0.66
   9  -1  -5    3.03    0.51
   9  -1  -5    2.21    0.44
   9  -1  -5    2.83    0.33
   9  -1  -5    2.14    0.51
  -9   1   5    2.36    0.47
  -9   1   5    2.85    0.54
   8  -1  -5    0.34    0.33
   8  -1  -5   -0.17    0.30
   8  -1  -5    0.27    0.19
   8  -1  -5   -0.05    0.27
  -8   1   5    0.19    0.30
  -8   1   5    0.03    0.44
  -8   1   5    0.30    0.34
   7  -1  -5    1.56    0.27
   7  -1  -5    2.08    0.30
   7  -1  -5    1.70    0.21
   7  -1  -5    1.32    0.28
   7  -1  -5    1.82    0.25
   7  -1  -5    2.05    0.34
  -7   1   5    1.51    0.31
   6  -1  -5    1.57    0.25
   6  -1  -5    1.18    0.23
   6  -1  -5    1.43    0.22
   6  -1  -5    1.10    0.15
  -6   1   5    1.13    0.22
  -6   1   5    0.92    0.23
   5  -1  -5    0.36    0.18
   5  -1  -5    0.46    0.06
   5  -1  -5    0.27    0.15
   5  -1  -5    0.14    0.12
   5  -1  -5    0.21    0.12
  -5   1   5    0.28    0.17
  -5   1   5    0.48    0.16
  -5   1   5    0.05    0.12
   4  -1  -5    1.70    0.14
   4  -1  -5    1.51    0.23
   4  -1  -5    1.53    0.20
   4  -1  -5    1.95    0.19
   4  -1  -5    1.43    0.22
  -4   1   5    1.80    0.24
  -4   1   5    1.78    0.25
   3  -1  -5   -0.10    0.10
   3  -1  -5    0.07    0.09
   3  -1  -5   -0.04    0.06
   3  -1  -5    0.05    0.11
  -3   1   5    0.02    0.11
  -3   1   5    0.05    0.09
  -3   1   5    0.04    0.11
   2  -1  -5    0.15    0.10
   2  -1  -5    0.15    0.11
   2  -1  -5    0.12    0.10
  -2   1   5    0.24    0.09
  -2   1   5    0.13    0.11
  -2   1   5    0.12    0.10
   1  -1  -5   27.60    1.82
   1  -1  -5   27.86    1.81
   1  -1  -5   23.96    1.81
   1  -1  -5   28.36    1.81
  -1   1   5   27.65    1.92
  -1   1   5   30.34    1.92
  -1   1   5   27.38    1.91
   0  -1  -5    3.59    0.40
   0  -1  -5    4.00    0.31
   0  -1  -5    4.02    0.32
   0  -1  -5    3.91    0.34
   0   1   5    3.75    0.31
   0   1   5    3.85    0.35
   0   1   5    3.88    0.32
   0   1   5    4.52    0.31
  -1  -1  -5   23.06    1.49
  -1  -1  -5   22.65    1.50
  -1  -1  -5   20.05    1.48
   1   1   5   20.62    1.43
   1   1   5   18.95    1.46
   1   1   5   23.69    1.46
   1   1   5   22.41    1.48
   1   1   5   22.19    1.45
   1   1   5   21.41    1.45
  -2  -1  -5   17.29    1.16
  -2  -1  -5   16.12    1.16
   2   1   5   16.15    1.09
   2   1   5   16.10    1.07
   2   1   5   16.52    1.12
   2   1   5   14.61    1.08
  -3  -1  -5    1.32    0.21
  -3  -1  -5    1.49    0.22
  -3  -1  -5    1.23    0.21
   3   1   5    1.48    0.27
   3   1   5    1.04    0.16
   3   1   5    1.17    0.19
   3   1   5    1.24    0.20
  -4  -1  -5   16.09    1.22
  -4  -1  -5   18.38    1.23
   4   1   5   19.63    1.32
   4   1   5   18.78    1.27
   4   1   5   16.82    1.26
   4   1   5   17.79    1.28
  -5  -1  -5    2.00    0.46
  -5  -1  -5    2.96    0.39
  -5  -1  -5    2.99    0.28
  -5  -1  -5    2.05    0.34
  -5  -1  -5    1.91    0.34
   5   1   5    3.16    0.46
   5   1   5    1.84    0.28
   5   1   5    2.59    0.32
  -6  -1  -5    1.82    0.29
  -6  -1  -5    2.85    0.41
  -6  -1  -5    1.71    0.40
  -6  -1  -5    2.35    0.48
   6   1   5    1.74    0.46
   6   1   5    2.34    0.33
  -7  -1  -5    1.27    0.63
  -7  -1  -5    1.40    0.77
   7   1   5    1.63    0.34
  10  -2  -5   -0.24    0.53
  10  -2  -5    0.59    0.29
 -10   2   5    0.15    0.55
 -10   2   5   -0.18    0.70
   9  -2  -5    0.06    0.36
   9  -2  -5    0.08    0.45
   9  -2  -5   -0.03    0.44
   9  -2  -5    0.15    0.22
  -9   2   5    0.34    0.42
  -9   2   5   -0.37    0.50
   8  -2  -5    1.99    0.36
   8  -2  -5    2.56    0.37
   8  -2  -5    2.87    0.41
   8  -2  -5    2.98    0.40
   8  -2  -5    2.44    0.31
  -8   2   5    2.23    0.43
  -8   2   5    2.70    0.40
   7  -2  -5    0.49    0.22
   7  -2  -5    0.61    0.24
   7  -2  -5    0.32    0.29
   7  -2  -5    0.32    0.14
   7  -2  -5    0.50    0.11
   7  -2  -5    0.38    0.25
   7  -2  -5    0.29    0.22
  -7   2   5    0.73    0.29
   6  -2  -5    3.57    0.35
   6  -2  -5    3.05    0.41
   6  -2  -5    3.25    0.25
   6  -2  -5    3.13    0.32
   6  -2  -5    3.01    0.37
   6  -2  -5    2.85    0.34
   6  -2  -5    2.61    0.28
  -6   2   5    3.28    0.42
  -6   2   5    2.97    0.38
   5  -2  -5    3.62    0.37
   5  -2  -5    4.04    0.39
   5  -2  -5    3.94    0.28
   5  -2  -5    3.25    0.33
   5  -2  -5    3.89    0.34
  -5   2   5    3.83    0.35
  -5   2   5    4.33    0.38
  -5   2   5    3.32    0.39
   4  -2  -5    0.64    0.10
   4  -2  -5    0.89    0.17
   4  -2  -5    0.57    0.18
   4  -2  -5    0.78    0.12
   4  -2  -5    0.96    0.16
  -4   2   5    1.08    0.21
  -4   2   5    0.91    0.18
  -4   2   5    0.63    0.14
   3  -2  -5   15.42    1.10
   3  -2  -5   14.87    1.08
   3  -2  -5   16.50    1.10
   3  -2  -5   16.45    1.07
  -3   2   5   14.29    1.07
  -3   2   5   16.73    1.09
  -3   2   5   15.89    1.09
   2  -2  -5   12.65    0.86
   2  -2  -5   13.62    0.88
   2  -2  -5   11.22    0.87
  -2   2   5   13.02    0.89
  -2   2   5   12.32    0.90
  -2   2   5   12.84    0.88
   1  -2  -5    5.37    0.48
   1  -2  -5    7.34    0.49
   1  -2  -5    6.92    0.48
  -1   2   5    6.68    0.49
  -1   2   5    7.04    0.51
   0  -2  -5    6.88    0.49
   0  -2  -5    6.50    0.49
   0  -2  -5    6.05    0.48
   0   2   5    6.36    0.47
   0   2   5    5.59    0.49
   0   2   5    6.65    0.43
   0   2   5    6.93    0.45
   0   2   5    5.11    0.44
  -1  -2  -5    1.45    0.22
  -1  -2  -5    1.04    0.17
   1   2   5    1.40    0.16
   1   2   5    0.92    0.20
   1   2   5    0.76    0.14
   1   2   5    1.17    0.12
   1   2   5    1.08    0.14
   1   2   5    1.05    0.17
  -2  -2  -5    0.13    0.17
  -2  -2  -5    0.24    0.15
  -2  -2  -5    0.15    0.19
   2   2   5    0.12    0.14
   2   2   5    0.34    0.14
   2   2   5    0.14    0.16
   2   2   5    0.61    0.13
   2   2   5    0.22    0.34
  -3  -2  -5    0.76    0.21
  -3  -2  -5    1.22    0.24
  -3  -2  -5    1.08    0.21
   3   2   5    0.99    0.19
   3   2   5    0.99    0.30
   3   2   5    1.25    0.18
   3   2   5    1.12    0.23
  -4  -2  -5   -0.15    0.26
  -4  -2  -5    0.12    0.27
  -4  -2  -5    0.02    0.27
   4   2   5   -0.01    0.21
   4   2   5   -0.08    0.26
   4   2   5    0.08    0.33
   4   2   5    0.17    0.17
  -5  -2  -5    3.23    0.50
  -5  -2  -5    3.19    0.45
   5   2   5    3.53    0.44
   5   2   5    3.98    0.48
  -6  -2  -5    1.25    0.50
  -6  -2  -5    0.90    0.42
   6   2   5    0.70    0.28
  10  -3  -5   -0.25    0.61
  10  -3  -5   -0.12    0.64
 -10   3   5    5.02    0.71
 -10   3   5    4.12    0.85
   9  -3  -5    0.86    0.39
   9  -3  -5    0.72    0.50
   9  -3  -5    0.55    0.46
   9  -3  -5    0.60    0.21
  -9   3   5    0.60    0.43
  -9   3   5    1.06    0.54
   8  -3  -5    0.13    0.21
   8  -3  -5    0.06    0.22
   8  -3  -5   -0.05    0.29
   8  -3  -5    0.43    0.33
   8  -3  -5    0.01    0.34
  -8   3   5    0.26    0.33
  -8   3   5    0.29    0.39
   7  -3  -5   -0.18    0.32
   7  -3  -5    0.21    0.24
   7  -3  -5   -0.11    0.22
   7  -3  -5    0.08    0.20
   7  -3  -5   -0.11    0.25
   7  -3  -5   -0.09    0.15
   7  -3  -5   -0.01    0.13
  -7   3   5    0.08    0.31
  -7   3   5   -0.09    0.26
   6  -3  -5    1.43    0.19
   6  -3  -5    1.59    0.21
   6  -3  -5    1.74    0.24
   6  -3  -5    1.18    0.28
   6  -3  -5    1.97    0.24
   6  -3  -5    1.11    0.25
  -6   3   5    1.42    0.26
  -6   3   5    1.18    0.27
   5  -3  -5   32.16    2.11
   5  -3  -5   31.26    2.15
   5  -3  -5   30.67    2.14
   5  -3  -5   31.56    2.13
  -5   3   5   30.83    2.10
  -5   3   5   29.98    2.07
  -5   3   5   30.99    2.10
   4  -3  -5   17.01    1.13
   4  -3  -5   17.35    1.17
   4  -3  -5   16.32    1.13
   4  -3  -5   15.97    1.15
  -4   3   5   13.52    1.03
  -4   3   5   16.43    1.02
  -4   3   5   13.63    1.09
   3  -3  -5    0.80    0.16
   3  -3  -5    0.67    0.17
   3  -3  -5    0.67    0.12
   3  -3  -5    0.78    0.14
  -3   3   5    0.73    0.14
  -3   3   5    0.86    0.18
  -3   3   5    0.99    0.18
   2  -3  -5   11.15    0.73
   2  -3  -5    9.79    0.71
   2  -3  -5    8.84    0.73
   2  -3  -5   10.72    0.72
  -2   3   5   11.40    0.74
  -2   3   5   10.91    0.76
  -2   3   5    9.67    0.77
  -2   3   5   10.30    0.74
   1  -3  -5   36.94    2.50
   1  -3  -5   38.51    2.52
   1  -3  -5   36.58    2.52
  -1   3   5   34.73    2.29
  -1   3   5   35.00    2.29
  -1   3   5   32.50    2.30
   0  -3  -5   23.97    1.67
   0  -3  -5   24.17    1.66
   0  -3  -5   25.32    1.67
   0   3   5   22.51    1.61
   0   3   5   24.48    1.60
   0   3   5   23.36    1.64
   0   3   5   25.21    1.62
  -1  -3  -5   89.53    6.14
  -1  -3  -5   89.07    6.13
  -1  -3  -5   97.92    6.14
   1   3   5   77.35    5.92
   1   3   5   91.15    5.92
   1   3   5   88.90    5.99
   1   3   5   92.83    5.91
   1   3   5   94.20    5.90
  -2  -3  -5    1.13    0.23
  -2  -3  -5    1.11    0.20
  -2  -3  -5    0.97    0.19
   2   3   5    1.03    0.15
   2   3   5    0.85    0.23
   2   3   5    1.18    0.18
   2   3   5    1.11    0.18
   2   3   5    0.94    0.19
   2   3   5    0.76    0.27
  -3  -3  -5    3.69    0.42
  -3  -3  -5    4.07    0.41
  -3  -3  -5    4.46    0.45
  -3  -3  -5    3.35    0.53
   3   3   5    4.91    0.47
   3   3   5    4.55    0.41
   3   3   5    3.72    0.43
  -4  -3  -5    6.75    0.64
  -4  -3  -5    7.86    0.68
  -4  -3  -5    7.55    0.74
   4   3   5    7.04    0.60
  -5  -3  -5    0.94    0.35
  -5  -3  -5    1.03    0.42
   5   3   5    0.58    0.27
  10  -4  -5    4.16    0.80
  10  -4  -5    5.16    0.51
 -10   4   5    4.36    0.90
 -10   4   5    3.45    0.70
 -10   4   5    4.53    0.51
   9  -4  -5   -0.10    0.19
   9  -4  -5    0.03    0.21
   9  -4  -5    0.00    0.41
   9  -4  -5    0.11    0.47
   9  -4  -5   -0.15    0.47
  -9   4   5    0.23    0.46
  -9   4   5   -0.03    0.33
  -9   4   5    0.27    0.59
   8  -4  -5    0.22    0.35
   8  -4  -5    0.15    0.32
   8  -4  -5    0.20    0.36
   8  -4  -5    0.34    0.17
   8  -4  -5    0.76    0.19
  -8   4   5    0.53    0.26
  -8   4   5    0.32    0.44
  -8   4   5    0.29    0.36
   7  -4  -5    0.71    0.38
   7  -4  -5    0.85    0.28
   7  -4  -5    1.00    0.28
   7  -4  -5    1.21    0.31
   7  -4  -5    1.00    0.18
  -7   4   5    1.18    0.33
  -7   4   5    0.98    0.37
   6  -4  -5    7.55    0.59
   6  -4  -5    6.58    0.50
   6  -4  -5    6.00    0.63
   6  -4  -5    6.17    0.56
   6  -4  -5    6.22    0.55
   6  -4  -5    6.38    0.49
  -6   4   5    5.81    0.58
  -6   4   5    6.42    0.61
   5  -4  -5   42.53    2.62
   5  -4  -5   37.37    2.60
   5  -4  -5   39.33    2.58
   5  -4  -5   35.92    2.62
   5  -4  -5   37.29    2.57
  -5   4   5   38.27    2.78
  -5   4   5   43.42    2.78
   4  -4  -5   13.64    0.95
   4  -4  -5   13.77    0.91
   4  -4  -5   12.87    0.96
   4  -4  -5   13.10    0.93
   4  -4  -5   13.60    0.98
  -4   4   5   13.28    0.94
  -4   4   5   13.55    0.99
  -4   4   5   14.40    0.99
  -4   4   5   12.94    0.95
   3  -4  -5    2.03    0.29
   3  -4  -5    1.46    0.19
   3  -4  -5    1.10    0.17
   3  -4  -5    1.10    0.20
  -3   4   5    1.31    0.16
  -3   4   5    1.28    0.23
  -3   4   5    1.43    0.19
  -3   4   5    1.32    0.22
   2  -4  -5    2.89    0.28
   2  -4  -5    3.43    0.31
   2  -4  -5    2.60    0.28
   2  -4  -5    2.62    0.33
  -2   4   5    3.46    0.30
  -2   4   5    3.23    0.30
  -2   4   5    2.88    0.37
  -2   4   5    3.10    0.34
   1  -4  -5    2.80    0.31
   1  -4  -5    2.62    0.30
   1  -4  -5    3.50    0.51
   1  -4  -5    3.17    0.30
  -1   4   5    2.78    0.27
  -1   4   5    2.96    0.24
  -1   4   5    2.43    0.35
  -1   4   5    2.78    0.37
   0  -4  -5    8.65    0.68
   0  -4  -5    9.03    0.69
   0  -4  -5   10.07    0.68
   0   4   5    9.47    0.74
   0   4   5   10.14    0.67
   0   4   5    9.73    0.69
   0   4   5    8.90    0.69
  -1  -4  -5   18.54    1.42
  -1  -4  -5   19.55    1.38
  -1  -4  -5   21.10    1.38
  -1  -4  -5   19.96    1.36
   1   4   5   18.30    1.37
   1   4   5   21.17    1.36
   1   4   5   20.61    1.38
  -2  -4  -5    1.51    0.43
  -2  -4  -5    1.74    0.26
  -2  -4  -5    1.30    0.28
  -2  -4  -5    1.94    0.25
   2   4   5    1.34    0.24
   2   4   5    1.65    0.23
   2   4   5    1.71    0.20
  -3  -4  -5   -0.06    0.29
  -3  -4  -5    0.06    0.25
   3   4   5    0.10    0.20
   4   4   5    0.07    0.24
   5   4   5   -0.08    0.29
  10  -5  -5    0.18    0.26
  10  -5  -5   -0.22    0.69
  10  -5  -5    0.50    0.32
  10  -5  -5    0.33    0.66
  10  -5  -5   -0.18    0.61
 -10   5   5    0.02    0.63
 -10   5   5    0.28    0.92
 -10   5   5    0.25    0.32
   9  -5  -5    2.74    0.54
   9  -5  -5    2.46    0.32
   9  -5  -5    3.44    0.42
   9  -5  -5    3.97    0.59
   9  -5  -5    3.34    0.58
  -9   5   5    3.45    0.42
  -9   5   5    3.09    0.47
  -9   5   5    3.07    0.59
  -9   5   5    2.78    0.72
   8  -5  -5    0.78    0.40
   8  -5  -5    0.45    0.21
   8  -5  -5    0.42    0.36
   8  -5  -5    0.46    0.52
   8  -5  -5    0.26    0.39
  -8   5   5    0.23    0.21
  -8   5   5    0.56    0.54
  -8   5   5    0.15    0.40
  -8   5   5    0.23    0.32
   7  -5  -5    3.30    0.41
   7  -5  -5    3.14    0.49
   7  -5  -5    3.36    0.43
   7  -5  -5    2.89    0.36
  -7   5   5    2.66    0.42
  -7   5   5    2.56    0.32
   6  -5  -5    0.57    0.34
   6  -5  -5    0.59    0.27
   6  -5  -5    0.83    0.26
   6  -5  -5    1.15    0.18
   6  -5  -5    0.69    0.26
  -6   5   5    0.63    0.17
  -6   5   5    0.64    0.53
  -6   5   5    1.16    0.31
   5  -5  -5    2.45    0.48
   5  -5  -5    3.47    0.38
   5  -5  -5    3.11    0.38
   5  -5  -5    3.03    0.32
   5  -5  -5    3.40    0.40
  -5   5   5    3.96    0.49
  -5   5   5    3.75    0.35
   4  -5  -5    3.91    0.49
   4  -5  -5    4.89    0.43
   4  -5  -5    4.77    0.40
   4  -5  -5    4.81    0.45
  -4   5   5    4.78    0.50
  -4   5   5    4.59    0.48
  -4   5   5    3.96    0.37
   3  -5  -5    2.49    0.38
   3  -5  -5    2.51    0.32
   3  -5  -5    2.71    0.29
   3  -5  -5    3.09    0.34
  -3   5   5    3.05    0.34
  -3   5   5    3.16    0.30
  -3   5   5    2.76    0.41
  -3   5   5    3.11    0.42
   2  -5  -5   -0.02    0.17
   2  -5  -5    0.14    0.21
   2  -5  -5    0.07    0.18
   2  -5  -5    0.05    0.15
  -2   5   5   -0.02    0.21
  -2   5   5   -0.13    0.13
  -2   5   5   -0.03    0.12
  -2   5   5   -0.06    0.16
  -2   5   5    0.09    0.24
   1  -5  -5    1.42    0.26
   1  -5  -5    1.18    0.20
   1  -5  -5    1.14    0.24
   1  -5  -5    1.33    0.22
   1  -5  -5    1.31    0.22
  -1   5   5    1.14    0.19
  -1   5   5    1.14    0.26
  -1   5   5    1.03    0.19
  -1   5   5    1.05    0.16
  -1   5   5    0.80    0.40
   0  -5  -5    0.78    0.24
   0  -5  -5    0.98    0.30
   0  -5  -5    0.60    0.21
   0  -5  -5    0.43    0.20
   0  -5  -5    0.71    0.21
   0   5   5    0.52    0.18
   0   5   5    0.58    0.19
   0   5   5    0.91    0.27
   0   5   5    0.44    0.31
   0   5   5    1.01    0.17
  -1  -5  -5    1.09    0.25
  -1  -5  -5    0.87    0.25
  -1  -5  -5    1.44    0.27
  -1  -5  -5    1.12    0.40
  -1  -5  -5    1.25    0.28
   1   5   5    1.19    0.21
   1   5   5    1.38    0.20
   1   5   5    0.72    0.30
  -2  -5  -5    3.33    0.39
  -2  -5  -5    2.81    0.42
   2   5   5    3.44    0.39
  -3  -5  -5    0.76    0.38
  -4  -5  -5    0.20    0.48
   4   5   5    0.03    0.32
  10  -6  -5    2.85    0.34
  10  -6  -5    2.91    0.76
  10  -6  -5    0.23    0.72
  10  -6  -5    2.70    0.81
 -10   6   5    4.10    0.47
 -10   6   5    2.96    0.78
   9  -6  -5    4.99    0.55
   9  -6  -5    4.88    0.49
   9  -6  -5    4.49    0.67
   9  -6  -5    5.69    0.87
   9  -6  -5    5.70    0.71
  -9   6   5    4.40    0.54
  -9   6   5    4.96    0.72
  -9   6   5    5.89    0.90
   8  -6  -5    0.59    0.43
   8  -6  -5    0.69    0.61
   8  -6  -5    0.70    0.43
   8  -6  -5    1.02    0.26
   8  -6  -5    0.28    0.44
  -8   6   5    1.06    0.49
  -8   6   5    0.13    0.59
  -8   6   5    0.52    0.25
   7  -6  -5    1.83    0.39
   7  -6  -5    1.09    0.38
   7  -6  -5    1.62    0.51
   7  -6  -5    1.80    0.37
   7  -6  -5    1.21    0.25
  -7   6   5    1.78    0.52
  -7   6   5    1.35    0.25
  -7   6   5    1.34    0.43
   6  -6  -5    0.81    0.21
   6  -6  -5    0.48    0.30
   6  -6  -5    0.19    0.40
   6  -6  -5    0.35    0.30
   6  -6  -5    0.36    0.30
  -6   6   5    0.28    0.35
  -6   6   5    0.52    0.19
  -6   6   5    0.72    0.42
   5  -6  -5   24.63    1.52
   5  -6  -5   19.35    1.54
   5  -6  -5   20.94    1.49
   5  -6  -5   20.32    1.46
   5  -6  -5   20.50    1.49
  -5   6   5   21.83    1.47
  -5   6   5   17.88    1.39
  -5   6   5   20.74    1.48
   4  -6  -5   20.95    1.50
   4  -6  -5   23.11    1.52
   4  -6  -5   19.97    1.53
   4  -6  -5   23.03    1.56
   4  -6  -5   21.71    1.51
  -4   6   5   20.34    1.55
  -4   6   5   19.66    1.48
  -4   6   5   24.50    1.55
   3  -6  -5    1.48    0.31
   3  -6  -5    1.86    0.27
   3  -6  -5    1.20    0.23
   3  -6  -5    1.52    0.22
   3  -6  -5    1.77    0.26
   3  -6  -5    1.77    0.27
  -3   6   5    1.82    0.23
  -3   6   5    1.50    0.36
   2  -6  -5    0.89    0.23
   2  -6  -5    0.79    0.21
   2  -6  -5    0.78    0.30
   2  -6  -5    1.02    0.23
   2  -6  -5    0.77    0.24
  -2   6   5    1.04    0.18
  -2   6   5    0.71    0.21
  -2   6   5    0.65    0.35
   1  -6  -5    6.11    0.52
   1  -6  -5    5.20    0.52
   1  -6  -5    5.41    0.56
   1  -6  -5    5.70    0.63
  -1   6   5    7.34    0.54
  -1   6   5    6.77    0.64
  -1   6   5    6.19    0.59
   0  -6  -5    1.80    0.33
   0  -6  -5    1.88    0.30
   0  -6  -5    1.87    0.31
   0  -6  -5    2.09    0.53
   0  -6  -5    1.83    0.30
   0   6   5    1.85    0.25
  -1  -6  -5    0.17    0.27
  -1  -6  -5    0.26    0.33
  -1  -6  -5    0.27    0.30
  -1  -6  -5    0.11    0.52
   1   6   5    0.12    0.24
  -2  -6  -5    0.15    0.38
   2   6   5    0.66    0.30
  -3  -6  -5    2.33    0.53
  10  -7  -5    2.73    0.38
  10  -7  -5    3.43    0.50
  10  -7  -5    3.73    0.88
  10  -7  -5    3.42    0.96
  10  -7  -5    3.16    0.83
 -10   7   5    3.06    0.48
 -10   7   5    3.35    0.89
   9  -7  -5    0.13    0.34
   9  -7  -5    0.27    0.60
   9  -7  -5    0.60    0.66
   9  -7  -5    0.28    0.62
  -9   7   5    0.44    0.66
  -9   7   5    0.18    0.34
   8  -7  -5    2.77    0.60
   8  -7  -5    3.19    0.56
   8  -7  -5    2.51    0.56
   8  -7  -5    2.73    0.77
   8  -7  -5    3.16    0.39
  -8   7   5    2.53    0.63
  -8   7   5    2.85    0.37
   7  -7  -5    0.65    0.46
   7  -7  -5    0.17    0.41
   7  -7  -5    0.53    0.43
   7  -7  -5   -0.22    0.58
   7  -7  -5    0.52    0.27
  -7   7   5    0.26    0.26
  -7   7   5    0.26    0.48
   6  -7  -5    2.08    0.41
   6  -7  -5    2.20    0.30
   6  -7  -5    2.49    0.53
   6  -7  -5    1.80    0.40
   6  -7  -5    2.16    0.41
  -6   7   5    2.80    0.50
  -6   7   5    2.43    0.32
   5  -7  -5    0.68    0.33
   5  -7  -5    1.03    0.33
   5  -7  -5    0.98    0.33
   5  -7  -5    1.12    0.44
   5  -7  -5    1.12    0.25
  -5   7   5    0.92    0.24
  -5   7   5    1.52    0.41
   4  -7  -5    0.42    0.38
   4  -7  -5    0.03    0.22
   4  -7  -5    0.07    0.28
   4  -7  -5    0.15    0.28
  -4   7   5    0.35    0.37
  -4   7   5   -0.07    0.21
   3  -7  -5    3.48    0.51
   3  -7  -5    3.58    0.58
   3  -7  -5    4.76    0.51
   3  -7  -5    4.34    0.47
   3  -7  -5    4.52    0.51
  -3   7   5    3.58    0.43
  -3   7   5    4.08    0.41
   2  -7  -5    0.87    0.27
   2  -7  -5    0.90    0.26
   2  -7  -5    0.54    0.35
   2  -7  -5    0.20    0.30
   2  -7  -5    0.43    0.28
   2  -7  -5    0.70    0.30
  -2   7   5    0.38    0.22
  -2   7   5    0.73    0.25
  -2   7   5    0.41    0.37
   1  -7  -5    0.58    0.30
   1  -7  -5    0.47    0.32
   1  -7  -5    0.07    0.31
   1  -7  -5    0.43    0.28
   1  -7  -5    0.45    0.38
   1  -7  -5    0.98    0.38
  -1   7   5    0.65    0.31
  -1   7   5    0.64    0.40
   0  -7  -5    0.42    0.32
   0  -7  -5    0.18    0.33
   0  -7  -5    0.21    0.39
   0  -7  -5    0.09    0.33
   0  -7  -5    0.45    0.33
   0  -7  -5    0.16    0.63
   0   7   5    0.29    0.27
  -1  -7  -5    0.02    0.33
  -1  -7  -5    0.02    0.42
  -1  -7  -5    0.06    0.39
   1   7   5   -0.23    0.32
   9  -8  -5   -0.11    0.75
   9  -8  -5    0.07    0.69
   9  -8  -5    0.07    0.81
   9  -8  -5    0.15    0.41
  -9   8   5    0.12    0.40
  -9   8   5    0.27    0.80
   8  -8  -5    0.28    0.64
   8  -8  -5    0.01    0.60
   8  -8  -5    0.50    0.37
   8  -8  -5    0.00    0.92
   8  -8  -5    0.33    0.56
  -8   8   5    0.64    0.70
  -8   8   5    0.08    0.35
   7  -8  -5    1.44    0.77
   7  -8  -5    1.51    0.36
   7  -8  -5    0.71    0.49
   7  -8  -5    1.68    0.56
   7  -8  -5    1.61    0.53
  -7   8   5    2.10    0.64
  -7   8   5    1.42    0.35
   6  -8  -5    0.89    0.31
   6  -8  -5    0.02    0.63
   6  -8  -5    0.84    0.45
   6  -8  -5    0.60    0.42
   6  -8  -5    0.46    0.46
  -6   8   5    0.38    0.54
  -6   8   5    0.76    0.30
   5  -8  -5    0.49    0.47
   5  -8  -5    0.26    0.39
   5  -8  -5    0.56    0.55
   5  -8  -5    0.40    0.38
   5  -8  -5    0.30    0.27
  -5   8   5    0.33    0.50
  -5   8   5    0.25    0.28
   4  -8  -5    1.04    0.29
   4  -8  -5    0.63    0.39
   4  -8  -5    1.47    0.40
   4  -8  -5    1.65    0.38
   4  -8  -5    0.78    0.51
  -4   8   5    0.71    0.26
  -4   8   5    1.01    0.30
  -4   8   5    1.23    0.48
   3  -8  -5    0.19    0.30
   3  -8  -5    0.11    0.37
   3  -8  -5    0.32    0.40
   3  -8  -5   -0.05    0.34
   3  -8  -5   -0.31    0.47
  -3   8   5    0.04    0.29
  -3   8   5    0.33    0.47
  -3   8   5    0.06    0.26
   2  -8  -5    5.37    0.69
   2  -8  -5    5.55    0.62
   2  -8  -5    5.97    0.56
   2  -8  -5    5.32    0.78
   2  -8  -5    4.10    0.64
  -2   8   5    4.86    0.53
  -2   8   5    4.58    0.64
   1  -8  -5    0.69    0.51
   1  -8  -5    0.52    0.43
   1  -8  -5    0.80    0.40
   1  -8  -5    0.93    0.50
   1  -8  -5    0.81    0.39
  -1   8   5    0.39    0.32
   0  -8  -5    4.79    1.06
   0  -8  -5    6.69    0.85
   0  -8  -5    7.14    0.73
   0  -8  -5    5.01    0.68
   0   8   5    4.47    0.51
   8  -9  -5    0.70    0.46
   8  -9  -5    0.32    0.84
   8  -9  -5    0.32    0.67
  -8   9   5    0.12    0.89
  -8   9   5    0.21    0.45
   7  -9  -5    3.80    0.50
   7  -9  -5    3.57    1.07
   7  -9  -5    3.06    0.76
   7  -9  -5    2.81    0.65
  -7   9   5    3.62    0.49
  -7   9   5    2.74    0.84
   6  -9  -5    5.26    0.73
   6  -9  -5    5.92    0.96
   6  -9  -5    5.86    0.67
   6  -9  -5    3.76    0.66
   5  -9  -5    3.37    0.63
   5  -9  -5    3.89    0.58
   5  -9  -5    3.49    0.80
   5  -9  -5    2.63    0.46
  -5   9   5    3.11    0.48
  -5   9   5    3.18    0.42
   4  -9  -5    0.69    0.40
   4  -9  -5    0.86    0.47
   4  -9  -5    0.07    0.66
   4  -9  -5    0.64    0.57
  -4   9   5    0.04    0.64
  -4   9   5    0.21    0.34
   3  -9  -5    9.21    1.00
   3  -9  -5    8.71    1.10
   3  -9  -5    7.51    1.01
   2  -9  -5    0.82    0.59
   2  -9  -5    0.26    0.46
   2  -9  -5    0.75    0.69
   2  -9  -5    0.55    0.49
  -2   9   5    0.75    0.40
   0  10  -6    0.19    0.56
   0  10  -6    0.15    0.33
   0 -10   6    0.13    0.40
   0 -10   6   -0.03    0.44
  -1  10  -6   -0.05    0.31
  -1  10  -6    0.35    0.75
   1 -10   6   -0.07    0.39
   1 -10   6   -0.13    0.61
   1 -10   6    0.36    0.55
   1 -10   6   -0.15    0.36
  -2  10  -6   -0.02    0.31
  -2  10  -6    0.19    0.43
  -2  10  -6   -0.24    0.49
  -2  10  -6   -0.06    0.62
   2 -10   6    0.42    0.61
   2 -10   6   -0.11    0.34
   2 -10   6    0.13    0.21
   2 -10   6    0.10    0.40
   2 -10   6    0.34    0.49
  -3  10  -6    1.97    0.36
  -3  10  -6    3.01    0.46
  -3  10  -6    0.81    0.71
   3 -10   6    2.89    0.49
   3 -10   6    2.75    0.30
   3 -10   6    1.41    0.63
   3 -10   6    2.22    0.40
   3 -10   6    1.58    0.72
  -4  10  -6    0.96    0.40
  -4  10  -6   -0.25    0.51
  -4  10  -6   -0.09    0.68
  -4  10  -6    1.10    0.33
   4 -10   6    1.42    0.57
   4 -10   6    0.25    0.81
   4 -10   6    0.65    0.48
   4 -10   6    0.34    0.34
   4 -10   6    0.92    0.25
  -5  10  -6    0.00    0.34
  -5  10  -6   -0.02    0.60
  -5  10  -6   -0.05    0.78
  -5  10  -6   -0.20    0.39
   5 -10   6   -0.04    0.26
   5 -10   6    0.21    0.98
   5 -10   6    0.13    0.32
   5 -10   6    0.08    0.53
   5 -10   6    0.19    0.62
  -6  10  -6    1.11    0.95
  -6  10  -6    2.43    0.43
  -6  10  -6    2.64    0.47
  -6  10  -6    0.05    0.74
   6 -10   6    2.42    0.82
   6 -10   6    2.85    0.51
   6 -10   6    1.46    0.67
   6 -10   6    1.22    0.41
   2   9  -6   12.33    1.22
  -2  -9   6   11.97    1.00
   1   9  -6    1.50    0.51
   1   9  -6    1.40    0.34
  -1  -9   6    1.32    0.46
  -1  -9   6    1.12    0.35
  -1  -9   6    0.78    0.33
   0   9  -6    0.27    0.61
   0   9  -6    0.20    0.27
   0   9  -6    0.32    0.43
   0  -9   6    0.25    0.29
   0  -9   6    0.86    0.47
   0  -9   6    0.61    0.32
  -1   9  -6    0.51    0.26
  -1   9  -6    0.21    0.36
  -1   9  -6    0.76    0.46
  -1   9  -6    0.33    0.35
   1  -9   6    0.47    0.46
   1  -9   6    0.28    0.36
   1  -9   6    0.81    0.28
   1  -9   6    0.40    0.31
  -2   9  -6    0.24    0.37
  -2   9  -6    0.22    0.32
  -2   9  -6    0.14    0.24
  -2   9  -6    0.05    0.45
   2  -9   6    0.26    0.48
   2  -9   6    0.43    0.26
   2  -9   6    0.11    0.33
   2  -9   6    0.22    0.37
  -3   9  -6   14.13    1.01
  -3   9  -6   12.76    1.09
  -3   9  -6   14.67    1.04
  -3   9  -6   12.79    1.20
   3  -9   6   13.27    1.38
   3  -9   6   16.99    1.17
   3  -9   6   16.57    1.11
   3  -9   6   16.18    1.25
  -4   9  -6   11.60    1.11
  -4   9  -6   10.39    0.85
  -4   9  -6    9.44    0.96
  -4   9  -6   10.86    0.82
   4  -9   6    9.69    0.82
   4  -9   6   10.03    0.96
   4  -9   6   10.65    0.76
   4  -9   6   10.38    1.20
  -5   9  -6   -0.37    0.62
  -5   9  -6    0.02    0.27
  -5   9  -6   -0.02    0.48
   5  -9   6    0.42    0.78
   5  -9   6   -0.01    0.40
   5  -9   6   -0.05    0.51
   5  -9   6    0.24    0.22
   5  -9   6   -0.15    0.27
   5  -9   6    0.01    0.45
  -6   9  -6    0.08    0.70
  -6   9  -6    0.07    0.31
  -6   9  -6    0.58    0.59
   6  -9   6    0.10    0.25
   6  -9   6    0.49    0.64
   6  -9   6    0.08    0.39
   6  -9   6    0.03    0.54
   6  -9   6    0.00    0.30
  -7   9  -6   -0.21    0.82
  -7   9  -6    0.37    0.36
   7  -9   6    0.35    0.79
   7  -9   6    0.12    0.56
   7  -9   6    0.37    0.29
   7  -9   6    0.37    0.66
   3   8  -6    1.04    0.54
  -3  -8   6    1.12    0.33
   2   8  -6    1.80    0.47
  -2  -8   6    1.36    0.30
   1   8  -6    0.13    0.39
   1   8  -6   -0.18    0.21
   1   8  -6   -0.15    0.27
  -1  -8   6    0.13    0.35
  -1  -8   6    0.15    0.24
  -1  -8   6    0.12    0.24
   0   8  -6    1.37    0.32
   0   8  -6    1.26    0.37
   0   8  -6    1.16    0.24
   0   8  -6    1.37    0.36
   0   8  -6    1.26    0.31
   0  -8   6    1.57    0.30
   0  -8   6    1.63    0.28
   0  -8   6    1.00    0.24
   0  -8   6    1.07    0.38
  -1   8  -6    0.03    0.26
  -1   8  -6    0.15    0.34
  -1   8  -6   -0.08    0.28
  -1   8  -6    0.02    0.20
  -1   8  -6   -0.13    0.32
   1  -8   6   -0.21    0.28
   1  -8   6   -0.02    0.20
   1  -8   6    0.01    0.24
   1  -8   6    0.04    0.33
  -2   8  -6    4.30    0.65
  -2   8  -6    5.54    0.50
  -2   8  -6    6.01    0.64
  -2   8  -6    6.64    0.56
  -2   8  -6    6.28    0.59
   2  -8   6    6.05    0.58
   2  -8   6    6.57    0.61
   2  -8   6    6.29    0.46
   2  -8   6    6.77    0.53
   2  -8   6    5.68    0.64
   2  -8   6    5.23    0.59
  -3   8  -6   -0.13    0.40
  -3   8  -6    0.04    0.29
  -3   8  -6    0.28    0.19
   3  -8   6   -0.04    0.30
   3  -8   6    0.04    0.14
   3  -8   6    0.19    0.44
   3  -8   6    0.16    0.31
   3  -8   6    0.08    0.20
   3  -8   6    0.05    0.30
  -4   8  -6    4.77    0.44
  -4   8  -6    3.98    0.50
  -4   8  -6    4.16    0.58
   4  -8   6    3.44    0.49
   4  -8   6    4.60    0.45
   4  -8   6    5.34    0.40
   4  -8   6    4.51    1.02
   4  -8   6    4.03    0.52
   4  -8   6    4.22    0.51
  -5   8  -6    5.90    0.53
  -5   8  -6    5.68    0.73
  -5   8  -6    5.70    0.88
   5  -8   6    5.75    0.53
   5  -8   6    6.63    0.78
   5  -8   6    4.54    0.79
   5  -8   6    4.98    0.47
   5  -8   6    5.45    0.57
   5  -8   6    6.21    0.72
  -6   8  -6    3.02    0.67
  -6   8  -6    3.96    0.45
  -6   8  -6    2.61    0.57
   6  -8   6    4.43    0.59
   6  -8   6    4.33    0.42
   6  -8   6    1.62    0.87
   6  -8   6    3.72    0.62
   6  -8   6    3.22    0.41
   6  -8   6    3.52    0.38
  -7   8  -6    4.71    0.53
  -7   8  -6    4.60    0.76
  -7   8  -6    4.13    0.81
   7  -8   6    3.53    0.44
   7  -8   6    3.64    0.68
   7  -8   6    3.73    0.75
  -8   8  -6    0.18    0.83
  -8   8  -6    0.02    0.37
  -8   8  -6    0.75    0.86
   8  -8   6    0.15    0.31
   8  -8   6   -0.27    0.86
   8  -8   6   -0.29    0.40
   8  -8   6   -0.33    0.75
   4   7  -6    7.25    0.90
  -4  -7   6    6.39    0.57
   3   7  -6    1.59    0.43
  -3  -7   6    1.12    0.25
  -2  -7   6   29.10    2.02
  -2  -7   6   32.72    2.05
  -2  -7   6   27.57    2.02
   1   7  -6    4.82    0.44
   1   7  -6    4.94    0.55
   1   7  -6    5.08    0.53
   1   7  -6    4.46    0.51
   1   7  -6    5.21    0.48
  -1  -7   6    5.28    0.53
  -1  -7   6    5.20    0.45
  -1  -7   6    4.28    0.43
  -1  -7   6    4.51    0.46
   0   7  -6    8.07    0.62
   0   7  -6    8.45    0.67
   0   7  -6    8.61    0.66
   0   7  -6    7.43    0.69
   0   7  -6    8.12    0.67
   0  -7   6    9.04    0.71
   0  -7   6    7.31    0.64
   0  -7   6    7.71    0.66
   0  -7   6    8.41    0.61
   0  -7   6    7.64    0.63
  -1   7  -6   22.12    1.59
  -1   7  -6   21.42    1.56
  -1   7  -6   24.29    1.60
  -1   7  -6   23.87    1.59
   1  -7   6   18.40    1.48
   1  -7   6   19.39    1.44
   1  -7   6   21.21    1.44
   1  -7   6   23.42    1.42
  -2   7  -6    2.25    0.44
  -2   7  -6    1.19    0.36
  -2   7  -6    1.77    0.21
  -2   7  -6    1.65    0.34
   2  -7   6    1.28    0.27
   2  -7   6    1.49    0.36
   2  -7   6    1.68    0.27
   2  -7   6    1.78    0.18
  -3   7  -6   11.67    0.83
  -3   7  -6   11.50    0.96
  -3   7  -6   12.50    0.97
  -3   7  -6   11.22    0.90
  -3   7  -6   11.19    0.89
   3  -7   6   13.17    0.99
   3  -7   6   14.03    0.90
   3  -7   6   14.11    1.00
   3  -7   6   10.99    0.93
   3  -7   6   13.17    1.09
  -4   7  -6    1.55    0.45
  -4   7  -6    1.50    0.21
  -4   7  -6    1.65    0.33
  -4   7  -6    0.88    0.50
   4  -7   6    1.04    0.21
   4  -7   6    1.41    0.18
   4  -7   6    1.46    0.34
   4  -7   6    0.89    0.46
   4  -7   6    0.61    0.31
   4  -7   6    1.31    0.24
  -5   7  -6   10.96    0.93
  -5   7  -6   10.19    0.78
  -5   7  -6   12.05    1.01
  -5   7  -6   10.18    1.07
   5  -7   6    8.85    0.88
   5  -7   6    9.81    0.77
   5  -7   6   10.27    1.08
   5  -7   6    9.59    0.74
   5  -7   6   11.26    0.90
   5  -7   6   10.35    0.72
  -6   7  -6    0.73    0.46
  -6   7  -6    0.66    0.64
  -6   7  -6    0.68    0.22
  -6   7  -6    0.63    0.52
   6  -7   6    0.57    0.46
   6  -7   6    0.06    0.69
   6  -7   6    0.81    0.44
   6  -7   6    0.17    0.24
   6  -7   6    0.74    0.19
   6  -7   6    0.97    0.22
  -7   7  -6   -0.20    0.56
  -7   7  -6   -0.42    0.78
  -7   7  -6   -0.01    0.26
   7  -7   6    0.23    0.29
   7  -7   6   -0.27    0.23
   7  -7   6    0.17    0.59
   7  -7   6   -0.12    0.53
  -8   7  -6    0.43    0.76
  -8   7  -6    0.70    0.77
  -8   7  -6    0.80    0.33
   8  -7   6    0.74    0.78
   8  -7   6    0.15    0.71
   8  -7   6    1.38    0.32
   6   6  -6    2.40    0.40
   6   6  -6    3.03    0.69
   5   6  -6    0.75    0.50
   4   6  -6    0.07    0.35
  -4  -6   6    0.42    0.18
   3   6  -6    1.52    0.39
  -3  -6   6    1.82    0.21
   2   6  -6    1.31    0.27
   2   6  -6    1.50    0.24
   2   6  -6    1.41    0.22
  -2  -6   6    1.27    0.18
  -2  -6   6    1.50    0.27
  -2  -6   6    0.94    0.25
  -2  -6   6    1.33    0.20
  -2  -6   6    1.06    0.20
   1   6  -6    2.57    0.36
   1   6  -6    3.37    0.29
   1   6  -6    2.47    0.35
   1   6  -6    2.46    0.33
   1   6  -6    2.49    0.33
  -1  -6   6    3.15    0.32
  -1  -6   6    2.98    0.39
  -1  -6   6    2.96    0.33
  -1  -6   6    2.47    0.28
  -1  -6   6    2.39    0.31
   0   6  -6   16.32    1.13
   0   6  -6   16.88    1.11
   0   6  -6   14.69    1.11
   0   6  -6   15.27    1.09
   0   6  -6   15.82    1.12
   0  -6   6   14.73    1.07
   0  -6   6   16.50    1.07
   0  -6   6   15.45    1.05
   0  -6   6   15.80    1.11
   0  -6   6   13.98    1.07
  -1   6  -6    0.81    0.20
  -1   6  -6    0.91    0.20
  -1   6  -6    0.57    0.24
  -1   6  -6    1.08    0.26
  -1   6  -6    0.97    0.15
   1  -6   6    0.92    0.14
   1  -6   6    0.54    0.19
   1  -6   6    0.66    0.19
   1  -6   6    0.54    0.26
  -2   6  -6   16.89    1.21
  -2   6  -6   18.05    1.23
  -2   6  -6   17.45    1.26
  -2   6  -6   16.15    1.25
  -2   6  -6   18.35    1.19
   2  -6   6   18.37    1.30
   2  -6   6   17.81    1.25
   2  -6   6   17.26    1.19
   2  -6   6   17.82    1.26
   2  -6   6   17.78    1.22
  -3   6  -6    0.11    0.28
  -3   6  -6    0.11    0.30
  -3   6  -6   -0.01    0.12
  -3   6  -6    0.20    0.20
  -3   6  -6    0.33    0.23
   3  -6   6    0.17    0.11
   3  -6   6    0.29    0.27
   3  -6   6    0.18    0.32
   3  -6   6    0.04    0.13
   3  -6   6    0.18    0.23
  -4   6  -6    2.04    0.41
  -4   6  -6    2.32    0.40
  -4   6  -6    2.60    0.27
  -4   6  -6    2.04    0.31
  -4   6  -6    2.75    0.35
   4  -6   6    2.38    0.28
   4  -6   6    1.87    0.32
   4  -6   6    2.12    0.45
   4  -6   6    1.45    0.31
   4  -6   6    1.77    0.25
   4  -6   6    1.80    0.23
  -5   6  -6   -0.06    0.43
  -5   6  -6   -0.06    0.14
  -5   6  -6   -0.28    0.36
  -5   6  -6   -0.28    0.31
   5  -6   6   -0.15    0.32
   5  -6   6   -0.06    0.15
   5  -6   6    0.00    0.15
   5  -6   6   -0.19    0.71
   5  -6   6    0.09    0.31
  -6   6  -6    1.14    0.47
  -6   6  -6    1.43    0.60
  -6   6  -6    1.11    0.20
  -6   6  -6    1.36    0.58
   6  -6   6    0.73    0.23
   6  -6   6    1.11    0.21
   6  -6   6    1.31    0.64
   6  -6   6    1.20    0.41
   6  -6   6    1.17    0.43
  -7   6  -6    0.53    0.55
  -7   6  -6   -0.08    0.52
  -7   6  -6    0.41    0.23
  -7   6  -6    0.40    1.15
   7  -6   6    0.47    0.23
   7  -6   6    0.63    0.51
   7  -6   6    0.69    0.53
  -8   6  -6    1.55    1.03
  -8   6  -6    2.48    0.73
  -8   6  -6    1.48    0.32
  -8   6  -6    1.81    0.75
   8  -6   6    1.42    0.70
   8  -6   6    2.97    0.73
   8  -6   6    1.56    0.32
   6   5  -6   -0.03    0.26
   6   5  -6    0.24    0.48
   5   5  -6   -0.05    0.19
   5   5  -6    0.13    0.36
   4   5  -6   -0.07    0.26
   4   5  -6    0.01    0.15
  -4  -5   6    0.05    0.37
  -4  -5   6    0.02    0.11
   3   5  -6    0.07    0.22
   3   5  -6   -0.07    0.17
  -3  -5   6    0.11    0.16
  -3  -5   6   -0.04    0.21
  -3  -5   6    0.09    0.11
  -3  -5   6    0.02    0.15
  -3  -5   6   -0.03    0.21
   2   5  -6    0.29    0.18
   2   5  -6   -0.05    0.18
   2   5  -6    0.30    0.14
   2   5  -6    0.12    0.20
   2   5  -6    0.25    0.17
  -2  -5   6    0.62    0.18
  -2  -5   6   -0.06    0.14
  -2  -5   6    0.07    0.15
  -2  -5   6    0.19    0.11
  -2  -5   6    0.05    0.19
   1   5  -6    0.54    0.12
   1   5  -6    0.40    0.16
   1   5  -6    0.30    0.20
   1   5  -6    0.35    0.18
   1   5  -6    0.25    0.16
   1   5  -6    0.38    0.14
  -1  -5   6    0.16    0.15
  -1  -5   6    0.17    0.10
  -1  -5   6    0.22    0.14
  -1  -5   6    0.20    0.15
  -1  -5   6    0.37    0.19
   0   5  -6    1.01    0.14
   0   5  -6    1.25    0.22
   0   5  -6    1.03    0.16
   0   5  -6    1.35    0.21
   0   5  -6    0.73    0.17
   0  -5   6    1.10    0.18
   0  -5   6    0.93    0.22
   0  -5   6    0.78    0.15
   0  -5   6    0.94    0.17
   0  -5   6    1.23    0.14
  -1   5  -6    0.71    0.17
  -1   5  -6    1.00    0.13
  -1   5  -6    1.40    0.17
  -1   5  -6    0.93    0.22
  -1   5  -6    0.67    0.22
   1  -5   6    1.12    0.14
   1  -5   6    0.76    0.24
   1  -5   6    0.81    0.14
   1  -5   6    0.75    0.18
   1  -5   6    0.82    0.18
  -2   5  -6    3.74    0.39
  -2   5  -6    4.21    0.33
  -2   5  -6    4.48    0.45
  -2   5  -6    4.52    0.38
  -2   5  -6    4.18    0.46
   2  -5   6    3.49    0.33
   2  -5   6    3.49    0.39
   2  -5   6    4.54    0.40
   2  -5   6    4.65    0.30
   2  -5   6    3.56    0.46
  -3   5  -6    2.47    0.34
  -3   5  -6    2.73    0.23
  -3   5  -6    2.90    0.42
  -3   5  -6    2.57    0.34
  -3   5  -6    2.12    0.26
   3  -5   6    2.38    0.24
   3  -5   6    3.22    0.36
   3  -5   6    2.91    0.28
   3  -5   6    3.49    0.47
   3  -5   6    2.53    0.31
  -4   5  -6    1.81    0.26
  -4   5  -6    1.44    0.33
  -4   5  -6    1.77    0.35
  -4   5  -6    1.82    0.22
  -4   5  -6    1.93    0.29
   4  -5   6    1.61    0.39
   4  -5   6    1.91    0.21
   4  -5   6    1.64    0.29
   4  -5   6    1.19    0.28
   4  -5   6    1.46    0.20
  -5   5  -6    2.08    0.44
  -5   5  -6    1.80    0.31
  -5   5  -6    2.20    0.25
  -5   5  -6    2.48    0.37
  -5   5  -6    2.39    0.41
   5  -5   6    2.78    0.38
   5  -5   6    2.82    0.28
   5  -5   6    2.48    0.22
   5  -5   6    2.07    0.50
   5  -5   6    1.87    0.36
   5  -5   6    2.16    0.27
  -6   5  -6    0.37    0.16
  -6   5  -6    0.29    0.40
  -6   5  -6    0.48    0.38
  -6   5  -6    0.70    0.50
   6  -5   6    0.25    0.37
   6  -5   6    0.18    0.38
   6  -5   6    0.45    0.59
   6  -5   6    0.24    0.18
  -7   5  -6    3.57    0.76
  -7   5  -6    1.06    0.88
  -7   5  -6    2.05    0.26
  -7   5  -6    2.70    0.57
   7  -5   6    2.57    0.55
   7  -5   6    2.26    0.54
   7  -5   6    2.65    0.31
  -8   5  -6    0.26    0.67
  -8   5  -6    0.22    0.65
  -8   5  -6    0.31    1.35
  -8   5  -6    0.31    0.26
   8  -5   6    0.22    0.27
   8  -5   6   -0.36    0.68
   8  -5   6   -0.22    0.65
   7   4  -6    1.09    0.53
   7   4  -6    1.03    0.30
   6   4  -6    0.26    0.21
   6   4  -6    0.48    0.37
   5   4  -6    0.25    0.16
   5   4  -6    0.17    0.29
  -5  -4   6    0.16    0.21
  -5  -4   6    0.38    0.25
   4   4  -6   19.24    1.42
   4   4  -6   20.65    1.37
  -4  -4   6   22.18    1.42
  -4  -4   6   21.28    1.40
  -4  -4   6   17.99    1.43
  -4  -4   6   21.09    1.44
   3   4  -6   40.12    2.61
   3   4  -6   39.60    2.61
   3   4  -6   39.18    2.58
   3   4  -6   38.43    2.60
   3   4  -6   36.89    2.64
  -3  -4   6   39.52    2.45
  -3  -4   6   37.64    2.48
  -3  -4   6   36.22    2.47
  -3  -4   6   31.61    2.46
  -3  -4   6   38.17    2.44
   2   4  -6    0.64    0.15
   2   4  -6    0.53    0.16
   2   4  -6    0.37    0.11
   2   4  -6    0.51    0.15
   2   4  -6    0.44    0.18
  -2  -4   6    0.76    0.14
  -2  -4   6    0.43    0.14
  -2  -4   6    0.32    0.17
  -2  -4   6    0.54    0.09
  -2  -4   6    0.45    0.14
   1   4  -6   23.56    1.55
   1   4  -6   22.19    1.57
   1   4  -6   23.25    1.57
  -1  -4   6   20.04    1.52
  -1  -4   6   22.24    1.52
  -1  -4   6   23.64    1.51
  -1  -4   6   22.79    1.65
  -1  -4   6   23.36    1.51
   0   4  -6    3.63    0.36
   0   4  -6    3.99    0.31
   0   4  -6    3.93    0.37
   0   4  -6    3.62    0.29
   0  -4   6    3.58    0.32
   0  -4   6    3.56    0.36
   0  -4   6    3.13    0.31
   0  -4   6    3.64    0.28
   0  -4   6    3.27    0.31
  -1   4  -6   52.90    3.60
  -1   4  -6   54.10    3.63
  -1   4  -6   54.60    3.61
  -1   4  -6   55.74    3.59
  -1   4  -6   52.32    3.62
   1  -4   6   56.82    3.58
   1  -4   6   49.29    3.55
   1  -4   6   54.19    3.53
   1  -4   6   53.43    3.55
   1  -4   6   52.65    3.56
  -2   4  -6   27.24    1.78
  -2   4  -6   26.07    1.84
  -2   4  -6   29.79    1.85
  -2   4  -6   24.37    1.83
  -2   4  -6   25.94    1.80
   2  -4   6   28.23    1.77
   2  -4   6   25.92    1.75
   2  -4   6   24.27    1.79
   2  -4   6   26.92    1.73
   2  -4   6   24.05    1.77
  -3   4  -6    1.21    0.14
  -3   4  -6    1.12    0.21
  -3   4  -6    1.02    0.25
  -3   4  -6    0.70    0.17
  -3   4  -6    0.90    0.25
   3  -4   6    0.92    0.21
   3  -4   6    0.92    0.15
   3  -4   6    1.11    0.22
   3  -4   6    0.98    0.28
   3  -4   6    1.13    0.14
  -4   4  -6   27.12    1.75
  -4   4  -6   23.99    1.79
  -4   4  -6   25.96    1.70
  -4   4  -6   25.45    1.76
  -4   4  -6   24.82    1.79
   4  -4   6   27.75    1.88
   4  -4   6   27.65    1.89
   4  -4   6   27.28    1.93
   4  -4   6   26.65    1.84
  -5   4  -6    0.71    0.25
  -5   4  -6    1.15    0.38
  -5   4  -6    0.51    0.29
  -5   4  -6    0.83    0.12
  -5   4  -6    0.95    0.34
   5  -4   6    1.25    0.19
   5  -4   6    1.15    0.30
   5  -4   6    0.91    0.30
   5  -4   6    1.27    0.45
  -6   4  -6   38.42    2.67
  -6   4  -6   37.60    2.63
  -6   4  -6   36.82    2.53
  -6   4  -6   39.37    2.66
   6  -4   6   39.53    2.63
   6  -4   6   35.85    2.80
   6  -4   6   40.88    2.69
  -7   4  -6    5.10    0.62
  -7   4  -6    4.17    0.62
  -7   4  -6    4.54    0.76
   7  -4   6    4.70    0.63
   7  -4   6    5.09    0.65
   7  -4   6    5.67    0.49
  -8   4  -6   46.73    3.42
  -8   4  -6   45.73    3.32
  -8   4  -6   47.34    3.12
   8  -4   6   44.67    3.04
   8   3  -6   -0.08    0.29
   8   3  -6    0.05    0.79
   7   3  -6   -0.09    0.22
   7   3  -6    0.08    0.38
  -7  -3   6   -0.02    0.37
  -7  -3   6    0.17    0.31
   6   3  -6    2.38    0.30
   6   3  -6    2.49    0.38
   6   3  -6    2.05    0.28
  -6  -3   6    2.23    0.36
  -6  -3   6    3.31    0.40
   5   3  -6    1.64    0.22
   5   3  -6    1.31    0.27
   5   3  -6    1.51    0.18
  -5  -3   6    1.74    0.27
  -5  -3   6    1.22    0.23
  -5  -3   6    1.93    0.28
  -5  -3   6    2.07    0.23
   4   3  -6   24.39    1.67
   4   3  -6   26.33    1.69
   4   3  -6   25.29    1.69
   4   3  -6   24.51    1.68
   4   3  -6   23.79    1.72
  -4  -3   6   24.72    1.61
  -4  -3   6   23.19    1.59
  -4  -3   6   20.29    1.59
  -4  -3   6   25.21    1.58
   3   3  -6    2.56    0.28
   3   3  -6    2.34    0.20
   3   3  -6    2.91    0.30
   3   3  -6    2.93    0.30
   3   3  -6    2.90    0.27
   3   3  -6    2.37    0.20
  -3  -3   6    2.81    0.31
  -3  -3   6    2.58    0.27
  -3  -3   6    2.66    0.28
  -3  -3   6    2.77    0.26
   2   3  -6    4.27    0.40
   2   3  -6    5.15    0.41
   2   3  -6    5.52    0.35
   2   3  -6    4.57    0.38
  -2  -3   6    5.41    0.35
  -2  -3   6    4.90    0.39
  -2  -3   6    5.00    0.38
  -2  -3   6    4.64    0.42
  -2  -3   6    4.72    0.38
   1   3  -6    1.72    0.22
   1   3  -6    1.11    0.18
   1   3  -6    1.47    0.15
  -1  -3   6    1.25    0.19
  -1  -3   6    1.10    0.14
  -1  -3   6    1.63    0.18
  -1  -3   6    1.33    0.16
  -1  -3   6    1.05    0.19
   0   3  -6   27.35    1.92
   0   3  -6   30.36    1.89
   0   3  -6   26.84    1.90
   0  -3   6   27.18    1.80
   0  -3   6   25.63    1.79
   0  -3   6   28.01    1.79
   0  -3   6   24.74    1.81
   0  -3   6   28.00    1.83
  -1   3  -6    4.34    0.28
  -1   3  -6    3.10    0.35
  -1   3  -6    3.42    0.36
  -1   3  -6    4.16    0.33
  -1   3  -6    3.11    0.30
  -1   3  -6    3.60    0.26
   1  -3   6    4.08    0.29
   1  -3   6    5.10    0.40
   1  -3   6    3.72    0.34
   1  -3   6    3.80    0.29
   1  -3   6    3.90    0.31
   1  -3   6    3.84    0.34
  -2   3  -6   74.80    5.09
  -2   3  -6   75.34    5.04
  -2   3  -6   73.26    5.07
  -2   3  -6   78.85    5.05
  -2   3  -6   77.83    5.08
   2  -3   6   71.56    4.70
   2  -3   6   71.99    4.69
   2  -3   6   64.85    4.67
   2  -3   6   71.97    4.68
  -3   3  -6    0.31    0.21
  -3   3  -6    0.20    0.06
  -3   3  -6    0.50    0.22
  -3   3  -6    0.17    0.17
  -3   3  -6    0.08    0.14
   3  -3   6    0.14    0.09
   3  -3   6    0.26    0.18
   3  -3   6    0.13    0.25
   3  -3   6    0.26    0.17
  -4   3  -6    1.67    0.27
  -4   3  -6    1.83    0.30
  -4   3  -6    1.84    0.24
  -4   3  -6    1.48    0.31
   4  -3   6    2.18    0.37
   4  -3   6    2.10    0.28
   4  -3   6    1.80    0.22
   4  -3   6    1.53    0.27
  -5   3  -6    4.88    0.53
  -5   3  -6    6.09    0.60
  -5   3  -6    5.60    0.58
  -5   3  -6    6.71    0.66
   5  -3   6    5.39    0.44
   5  -3   6    6.03    0.57
   5  -3   6    5.54    0.73
   5  -3   6    5.39    0.56
  -6   3  -6    0.00    0.43
  -6   3  -6    0.11    0.36
  -6   3  -6    0.20    0.37
   6  -3   6   -0.01    0.35
   6  -3   6   -0.20    0.35
  -7   3  -6    0.00    0.62
  -7   3  -6   -0.12    0.49
  -7   3  -6   -0.34    0.46
   7  -3   6    0.06    0.23
   7  -3   6   -0.18    0.48
   7  -3   6   -0.09    0.45
  -8   3  -6    3.29    0.95
  -8   3  -6    2.83    0.67
   8  -3   6    0.16    0.63
   9   2  -6    0.82    0.35
  -9  -2   6    0.85    0.53
  -9  -2   6    1.05    0.64
   8   2  -6   -0.06    0.25
   8   2  -6   -0.31    0.45
   8   2  -6   -0.04    0.35
  -8  -2   6   -0.11    0.44
  -8  -2   6    0.11    0.38
   7   2  -6    0.27    0.21
   7   2  -6    0.32    0.39
   7   2  -6    0.10    0.26
   7   2  -6    0.03    0.33
  -7  -2   6   -0.05    0.32
   6   2  -6    0.08    0.26
   6   2  -6   -0.04    0.24
   6   2  -6   -0.03    0.19
   6   2  -6    0.21    0.16
   6   2  -6    0.01    0.20
   6   2  -6   -0.21    0.24
  -6  -2   6   -0.03    0.33
  -6  -2   6    0.02    0.21
  -6  -2   6   -0.02    0.24
   5   2  -6    0.03    0.16
   5   2  -6    0.13    0.19
   5   2  -6    0.03    0.20
   5   2  -6    0.16    0.12
   5   2  -6    0.22    0.19
  -5  -2   6    0.05    0.20
  -5  -2   6    0.10    0.18
  -5  -2   6    0.18    0.18
  -5  -2   6    0.03    0.16
   4   2  -6    9.18    0.67
   4   2  -6    8.77    0.70
   4   2  -6   10.44    0.64
   4   2  -6    9.16    0.68
   4   2  -6    8.66    0.68
  -4  -2   6    9.76    0.66
  -4  -2   6    8.79    0.67
  -4  -2   6    9.16    0.69
  -4  -2   6    9.20    0.67
   3   2  -6   26.05    1.62
   3   2  -6   23.35    1.57
   3   2  -6   23.09    1.60
   3   2  -6   21.73    1.59
  -3  -2   6   24.01    1.68
  -3  -2   6   23.38    1.57
  -3  -2   6   20.74    1.56
  -3  -2   6   24.44    1.56
   2   2  -6    1.09    0.11
   2   2  -6    0.97    0.09
   2   2  -6    0.76    0.15
   2   2  -6    0.90    0.16
  -2  -2   6    1.04    0.12
  -2  -2   6    0.92    0.13
  -2  -2   6    1.04    0.14
  -2  -2   6    0.92    0.17
   1   2  -6    3.69    0.32
   1   2  -6    3.65    0.31
   1   2  -6    3.89    0.24
   1   2  -6    3.13    0.26
   1   2  -6    2.86    0.29
  -1  -2   6    3.64    0.27
  -1  -2   6    3.83    0.30
  -1  -2   6    3.55    0.31
  -1  -2   6    3.07    0.33
   0   2  -6    0.08    0.13
   0   2  -6    0.13    0.07
   0   2  -6    0.03    0.08
   0   2  -6    0.10    0.14
   0   2  -6    0.00    0.11
   0  -2   6    0.16    0.15
   0  -2   6    0.04    0.06
   0  -2   6    0.17    0.11
   0  -2   6    0.23    0.11
  -1   2  -6    0.47    0.11
  -1   2  -6    0.49    0.13
  -1   2  -6    0.58    0.16
  -1   2  -6    0.53    0.11
   1  -2   6    0.65    0.18
   1  -2   6    0.44    0.06
   1  -2   6    0.63    0.14
   1  -2   6    0.50    0.08
   1  -2   6    0.56    0.13
  -2   2  -6   12.66    0.94
  -2   2  -6   14.34    0.95
  -2   2  -6   14.15    0.96
  -2   2  -6   13.59    0.98
   2  -2   6   14.82    1.07
   2  -2   6   14.87    1.03
   2  -2   6   15.22    1.04
   2  -2   6   14.42    1.01
  -3   2  -6    8.59    0.63
  -3   2  -6    8.74    0.68
  -3   2  -6    8.21    0.68
  -3   2  -6    8.84    0.65
   3  -2   6    9.10    0.62
   3  -2   6    7.35    0.57
   3  -2   6    8.25    0.63
   3  -2   6    7.84    0.68
  -4   2  -6    1.95    0.31
  -4   2  -6    2.69    0.40
  -4   2  -6    2.39    0.30
  -4   2  -6    2.93    0.34
   4  -2   6    2.59    0.21
   4  -2   6    2.97    0.41
   4  -2   6    2.94    0.34
   4  -2   6    2.78    0.27
   4  -2   6    2.76    0.36
  -5   2  -6   -0.20    0.28
  -5   2  -6   -0.01    0.25
  -5   2  -6    0.00    0.33
  -5   2  -6    0.04    0.27
   5  -2   6    0.12    0.26
   5  -2   6   -0.10    0.40
   5  -2   6    0.00    0.27
   5  -2   6    0.05    0.15
  -6   2  -6    2.46    0.49
  -6   2  -6    1.76    0.42
  -6   2  -6    1.60    0.40
   6  -2   6    1.47    0.39
   6  -2   6    1.35    0.24
   6  -2   6    1.50    0.38
  -7   2  -6    0.37    0.46
  -7   2  -6    0.47    0.62
  -7   2  -6    0.17    0.50
   7  -2   6   -0.02    0.24
   7  -2   6    0.13    0.47
   7  -2   6    0.13    0.51
  -8   2  -6    0.10    0.59
   8  -2   6    0.28    0.28
   8  -2   6    0.34    1.00
   9   1  -6    1.70    0.34
   9   1  -6    1.66    0.49
  -9  -1   6    1.15    0.50
  -9  -1   6    1.18    0.58
   8   1  -6    0.33    0.37
   8   1  -6    0.04    0.42
   8   1  -6    0.11    0.40
   8   1  -6    0.22    0.33
   8   1  -6    0.39    0.24
  -8  -1   6    0.35    0.35
  -8  -1   6    0.03    0.40
   7   1  -6    0.35    0.25
   7   1  -6    0.06    0.30
   7   1  -6    0.11    0.29
   7   1  -6    0.04    0.18
   7   1  -6    0.10    0.24
  -7  -1   6    0.04    0.29
  -7  -1   6    0.31    0.26
   6   1  -6    6.89    0.61
   6   1  -6    7.68    0.55
   6   1  -6    8.38    0.64
   6   1  -6    6.68    0.63
  -6  -1   6    6.33    0.56
  -6  -1   6    7.28    0.59
   5   1  -6    0.63    0.18
   5   1  -6    0.35    0.12
   5   1  -6    0.27    0.20
   5   1  -6    0.50    0.16
  -5  -1   6    0.37    0.19
  -5  -1   6    0.14    0.15
  -5  -1   6    0.37    0.18
   4   1  -6   85.43    5.65
   4   1  -6   83.95    5.65
   4   1  -6   87.04    5.65
   4   1  -6   82.37    5.64
  -4  -1   6   89.96    5.71
  -4  -1   6   84.33    5.69
  -4  -1   6   82.17    5.70
   3   1  -6    7.07    0.52
   3   1  -6    7.62    0.47
   3   1  -6    6.30    0.52
   3   1  -6    6.88    0.53
   3   1  -6    6.44    0.51
  -3  -1   6    6.89    0.53
  -3  -1   6    7.25    0.56
  -3  -1   6    7.76    0.54
   2   1  -6   58.28    3.65
   2   1  -6   53.89    3.67
   2   1  -6   50.60    3.67
   2   1  -6   56.77    3.67
  -2  -1   6   50.49    3.50
  -2  -1   6   54.08    3.50
  -2  -1   6   52.59    3.51
   1   1  -6    7.95    0.57
   1   1  -6    6.76    0.56
   1   1  -6    7.92    0.53
   1   1  -6    7.48    0.55
   1   1  -6    8.00    0.53
  -1  -1   6    7.77    0.56
  -1  -1   6    7.92    0.59
  -1  -1   6    7.75    0.57
   0   1  -6   15.10    1.03
   0   1  -6   14.42    1.02
   0   1  -6   14.02    1.03
   0   1  -6   13.51    1.00
   0   1  -6   16.68    1.01
   0  -1   6   15.39    1.06
   0  -1   6   16.87    1.09
   0  -1   6   15.56    1.08
   0  -1   6   15.56    1.05
   0  -1   6   15.37    1.10
  -1   1  -6   29.21    1.92
  -1   1  -6   30.80    1.95
  -1   1  -6   26.81    1.92
  -1   1  -6   29.06    1.93
  -1   1  -6   27.16    1.97
   1  -1   6   26.96    1.92
   1  -1   6   30.17    1.94
   1  -1   6   27.47    1.94
   1  -1   6   30.25    1.96
  -2   1  -6    0.17    0.17
  -2   1  -6   -0.09    0.15
  -2   1  -6    0.00    0.14
  -2   1  -6    0.07    0.12
   2  -1   6    0.13    0.09
   2  -1   6   -0.03    0.14
   2  -1   6   -0.23    0.19
   2  -1   6    0.00    0.14
  -3   1  -6   16.53    1.19
  -3   1  -6   16.11    1.21
  -3   1  -6   17.87    1.21
  -3   1  -6   18.08    1.20
   3  -1   6   16.87    1.24
   3  -1   6   18.84    1.20
   3  -1   6   16.39    1.17
   3  -1   6   17.62    1.19
   3  -1   6   15.85    1.15
  -4   1  -6    0.03    0.23
  -4   1  -6    0.08    0.21
  -4   1  -6   -0.03    0.21
  -4   1  -6   -0.02    0.25
   4  -1   6    0.09    0.21
   4  -1   6    0.12    0.22
   4  -1   6    0.30    0.14
   4  -1   6    0.15    0.45
   4  -1   6    0.03    0.09
  -5   1  -6    0.16    0.42
  -5   1  -6    0.07    0.29
  -5   1  -6    0.45    0.29
  -5   1  -6   -0.09    0.33
   5  -1   6    0.44    0.17
   5  -1   6    0.13    0.27
   5  -1   6    0.07    0.28
  -6   1  -6    0.27    0.45
  -6   1  -6    0.31    0.35
   6  -1   6    0.23    0.21
   6  -1   6    0.35    0.38
  -7   1  -6    0.70    0.63
  -7   1  -6    0.25    0.46
   7  -1   6   -0.09    0.52
   7  -1   6    0.29    0.26
   9   0  -6   -0.04    0.54
   9   0  -6    0.93    0.28
   9   0  -6    0.74    0.43
  -9   0   6    0.35    0.51
  -9   0   6    0.83    0.46
   8   0  -6   12.79    1.00
   8   0  -6   11.56    0.96
   8   0  -6   10.98    0.99
   8   0  -6   12.06    0.94
   8   0  -6   12.62    0.89
  -8   0   6   10.55    0.90
  -8   0   6    9.86    0.87
   7   0  -6    0.64    0.23
   7   0  -6    1.08    0.26
   7   0  -6    0.77    0.38
   7   0  -6    0.83    0.29
   7   0  -6    0.80    0.18
  -7   0   6    0.83    0.29
  -7   0   6    0.65    0.28
   6   0  -6   11.04    0.83
   6   0  -6   11.03    0.85
   6   0  -6   10.76    0.80
   6   0  -6   11.02    0.78
   6   0  -6   11.50    0.83
  -6   0   6   10.29    0.81
  -6   0   6   10.82    0.78
  -6   0   6   10.92    0.81
   5   0  -6   12.93    0.85
   5   0  -6   11.37    0.84
   5   0  -6   10.94    0.84
   5   0  -6   11.01    0.80
  -5   0   6   11.09    0.83
  -5   0   6   11.75    0.86
  -5   0   6   12.67    0.87
   4   0  -6   11.28    0.76
   4   0  -6   11.47    0.82
   4   0  -6   11.51    0.81
   4   0  -6   11.19    0.80
   4   0  -6   11.44    0.82
  -4   0   6   12.22    0.84
  -4   0   6   11.57    0.84
  -4   0   6   11.29    0.82
   3   0  -6   14.44    1.02
   3   0  -6   15.23    1.04
  -3   0   6   15.15    1.02
  -3   0   6   14.89    1.00
  -3   0   6   13.52    1.01
   2   0  -6   12.77    0.90
  -2   0   6   14.94    0.94
  -2   0   6   13.22    0.94
  -2   0   6   12.49    0.95
   1   0  -6    7.27    0.54
   1   0  -6    6.97    0.53
   1   0  -6    7.50    0.53
   1   0  -6    7.04    0.52
  -1   0   6    6.58    0.55
  -1   0   6    7.35    0.53
  -1   0   6    7.58    0.52
   0   0  -6    7.52    0.49
   0   0  -6    6.61    0.50
   0   0  -6    5.87    0.48
   0   0  -6    6.11    0.52
   0   0   6    6.18    0.45
   0   0   6    5.72    0.48
   0   0   6    6.29    0.43
   0   0   6    5.51    0.46
  -1   0  -6    0.24    0.13
  -1   0  -6    0.45    0.15
  -1   0  -6    0.49    0.16
   1   0   6    0.33    0.14
   1   0   6    0.37    0.10
   1   0   6    0.65    0.13
   1   0   6    0.35    0.18
  -2   0  -6    0.69    0.20
  -2   0  -6    0.68    0.17
  -2   0  -6    0.74    0.18
   2   0   6    0.42    0.15
   2   0   6    0.35    0.16
   2   0   6    0.70    0.12
   2   0   6    0.49    0.10
   2   0   6    0.70    0.22
  -3   0  -6    0.71    0.21
  -3   0  -6    1.10    0.24
  -3   0  -6    1.48    0.25
   3   0   6    0.76    0.20
   3   0   6    1.07    0.29
   3   0   6    0.81    0.20
   3   0   6    0.61    0.14
   3   0   6    1.02    0.13
  -4   0  -6   -0.08    0.22
  -4   0  -6    0.17    0.26
  -4   0  -6    0.10    0.24
  -4   0  -6   -0.23    0.23
   4   0   6    0.00    0.23
   4   0   6    0.11    0.35
   4   0   6    0.22    0.14
  -5   0  -6    0.00    0.28
  -5   0  -6    0.26    0.36
  -5   0  -6   -0.05    0.30
   5   0   6    0.09    0.31
   5   0   6    0.20    0.30
   5   0   6    0.25    0.18
  -6   0  -6    0.31    0.41
  -6   0  -6    0.36    0.47
  -6   0  -6    0.26    0.37
   6   0   6    0.49    0.23
   6   0   6    0.36    0.40
   6   0   6   -0.07    0.44
  -7   0  -6    0.00    0.68
   7   0   6    0.39    0.29
   7   0   6    0.27    0.66
  10  -1  -6    0.07    0.31
  10  -1  -6    0.17    0.73
  10  -1  -6    0.06    0.58
 -10   1   6    0.38    0.70
 -10   1   6    0.28    0.59
   9  -1  -6    0.25    0.24
   9  -1  -6    0.44    0.62
   9  -1  -6    0.23    0.55
   9  -1  -6    0.16    0.41
  -9   1   6    0.23    0.43
  -9   1   6    0.15    0.50
   8  -1  -6    1.12    0.30
   8  -1  -6    0.49    0.33
   8  -1  -6    1.01    0.21
   8  -1  -6    0.56    0.36
   8  -1  -6    0.64    0.35
  -8   1   6    0.45    0.33
  -8   1   6    1.15    0.40
   7  -1  -6    0.74    0.17
   7  -1  -6    1.00    0.28
   7  -1  -6    0.85    0.26
   7  -1  -6    1.06    0.32
   7  -1  -6    0.88    0.26
  -7   1   6    1.29    0.29
  -7   1   6    1.14    0.33
   6  -1  -6    0.04    0.18
   6  -1  -6    0.02    0.17
   6  -1  -6    0.04    0.20
   6  -1  -6   -0.06    0.11
   6  -1  -6   -0.02    0.23
  -6   1   6   -0.13    0.23
  -6   1   6   -0.07    0.20
  -6   1   6   -0.09    0.18
   5  -1  -6    5.03    0.42
   5  -1  -6    4.92    0.46
   5  -1  -6    4.71    0.41
   5  -1  -6    5.37    0.35
   5  -1  -6    4.46    0.44
  -5   1   6    4.28    0.39
  -5   1   6    4.93    0.42
  -5   1   6    3.15    0.35
   4  -1  -6   25.43    1.69
   4  -1  -6   24.79    1.68
   4  -1  -6   24.55    1.66
   4  -1  -6   24.43    1.70
   4  -1  -6   25.08    1.70
  -4   1   6   24.91    1.75
  -4   1   6   26.23    1.72
  -4   1   6   25.06    1.74
   3  -1  -6    0.56    0.15
  -3   1   6    1.18    0.19
  -3   1   6    1.23    0.15
  -3   1   6    0.97    0.17
   2  -1  -6   32.71    2.08
   2  -1  -6   32.28    2.07
   2  -1  -6   27.38    2.08
   2  -1  -6   31.19    2.09
  -2   1   6   31.87    2.10
  -2   1   6   29.55    2.12
  -2   1   6   32.40    2.12
   1  -1  -6    3.85    0.36
   1  -1  -6    4.50    0.37
   1  -1  -6    4.40    0.35
  -1   1   6    4.81    0.40
  -1   1   6    4.67    0.35
  -1   1   6    3.98    0.36
   0  -1  -6   37.26    2.48
   0  -1  -6   36.19    2.47
   0   1   6   38.05    2.59
   0   1   6   38.54    2.57
  -1  -1  -6   29.45    1.97
  -1  -1  -6   29.27    1.97
  -1  -1  -6   28.23    1.96
   1   1   6   28.08    1.88
   1   1   6   26.72    1.86
   1   1   6   27.24    1.90
   1   1   6   26.67    1.87
   1   1   6   30.15    1.88
  -2  -1  -6    1.92    0.29
  -2  -1  -6    1.48    0.22
  -2  -1  -6    1.68    0.25
   2   1   6    1.84    0.27
   2   1   6    1.53    0.31
   2   1   6    1.18    0.18
   2   1   6    1.59    0.28
   2   1   6    2.03    0.20
  -3  -1  -6    0.10    0.20
  -3  -1  -6   -0.02    0.23
  -3  -1  -6    0.00    0.21
   3   1   6   -0.16    0.13
   3   1   6   -0.21    0.30
   3   1   6   -0.05    0.13
   3   1   6    0.13    0.18
  -4  -1  -6    0.30    0.27
  -4  -1  -6    1.11    0.38
  -4  -1  -6    1.15    0.30
   4   1   6    1.03    0.29
   4   1   6    0.99    0.20
   4   1   6    0.55    0.25
  -5  -1  -6    0.53    0.33
  -5  -1  -6    0.34    0.34
  -5  -1  -6    0.57    0.40
   5   1   6    0.60    0.31
   5   1   6    1.01    0.23
   5   1   6    0.55    0.38
  -6  -1  -6    2.05    0.47
  -6  -1  -6    1.64    0.57
   6   1   6    1.83    0.31
   6   1   6    1.10    0.55
  10  -2  -6    0.23    0.54
  10  -2  -6    0.00    0.65
  10  -2  -6    0.16    0.29
 -10   2   6    0.02    0.56
 -10   2   6   -0.32    0.73
   9  -2  -6    1.88    0.51
   9  -2  -6    1.78    0.50
   9  -2  -6    1.85    0.28
  -9   2   6    2.94    0.61
  -9   2   6    2.96    0.51
   8  -2  -6   -0.13    0.35
   8  -2  -6   -0.02    0.33
   8  -2  -6   -0.19    0.29
   8  -2  -6   -0.12    0.29
   8  -2  -6    0.04    0.17
  -8   2   6    0.09    0.33
  -8   2   6    0.06    0.40
   7  -2  -6    3.19    0.43
   7  -2  -6    2.70    0.34
   7  -2  -6    3.07    0.26
   7  -2  -6    3.07    0.31
   7  -2  -6    2.86    0.42
   7  -2  -6    3.57    0.40
   7  -2  -6    3.20    0.45
  -7   2   6    2.73    0.37
  -7   2   6    3.37    0.51
   6  -2  -6    5.99    0.45
   6  -2  -6    5.82    0.59
   6  -2  -6    7.14    0.53
   6  -2  -6    5.82    0.51
   6  -2  -6    6.74    0.56
  -6   2   6    7.17    0.59
  -6   2   6    6.28    0.54
  -6   2   6    6.32    0.60
   5  -2  -6   48.13    3.21
   5  -2  -6   49.68    3.21
   5  -2  -6   45.84    3.18
   5  -2  -6   46.31    3.23
   5  -2  -6   47.55    3.17
  -5   2   6   47.91    3.22
  -5   2   6   47.68    3.22
  -5   2   6   47.49    3.20
   4  -2  -6   17.41    1.16
   4  -2  -6   17.30    1.18
   4  -2  -6   16.09    1.14
   4  -2  -6   16.03    1.16
   4  -2  -6   17.56    1.19
  -4   2   6   17.70    1.15
  -4   2   6   14.86    1.14
   3  -2  -6    1.24    0.19
   3  -2  -6    1.07    0.16
  -3   2   6    0.89    0.20
  -3   2   6    1.22    0.20
  -3   2   6    1.19    0.17
   2  -2  -6   14.53    0.97
   2  -2  -6   11.95    0.96
   2  -2  -6   14.67    0.95
  -2   2   6   14.34    1.01
  -2   2   6   14.11    0.98
  -2   2   6   13.99    0.99
   1  -2  -6    2.63    0.27
   1  -2  -6    2.59    0.28
   1  -2  -6    2.44    0.29
  -1   2   6    2.36    0.33
  -1   2   6    2.50    0.28
  -1   2   6    2.90    0.26
   0  -2  -6   22.94    1.55
   0  -2  -6   22.59    1.55
   0  -2  -6   22.47    1.55
   0   2   6   21.73    1.49
   0   2   6   23.10    1.48
   0   2   6   20.56    1.45
   0   2   6   21.45    1.50
   0   2   6   21.65    1.47
  -1  -2  -6    0.38    0.19
  -1  -2  -6    0.60    0.17
  -1  -2  -6    0.38    0.16
   1   2   6    0.76    0.13
   1   2   6    0.34    0.08
   1   2   6    0.30    0.13
  -2  -2  -6   10.75    0.77
  -2  -2  -6    9.89    0.79
  -2  -2  -6   10.78    0.78
   2   2   6   11.62    0.83
   2   2   6   11.70    0.85
   2   2   6   13.10    0.86
   2   2   6   11.73    0.86
   2   2   6   11.08    0.91
  -3  -2  -6   20.63    1.56
  -3  -2  -6   22.20    1.56
  -3  -2  -6   24.31    1.55
   3   2   6   21.79    1.49
   3   2   6   19.31    1.47
   3   2   6   22.25    1.49
   3   2   6   22.09    1.54
  -4  -2  -6   19.42    1.32
  -4  -2  -6   16.85    1.28
  -4  -2  -6   17.14    1.29
   4   2   6   16.90    1.23
   4   2   6   16.46    1.19
  -5  -2  -6    7.98    0.85
  -5  -2  -6    7.31    0.76
   5   2   6    8.47    0.75
   5   2   6    8.15    0.84
  -6  -2  -6   26.96    2.30
  -6  -2  -6   30.30    2.15
   6   2   6   26.86    1.89
  10  -3  -6    0.06    0.55
  10  -3  -6   -0.06    0.26
  10  -3  -6    0.49    0.66
 -10   3   6    0.34    0.59
   9  -3  -6    0.23    0.49
   9  -3  -6    0.22    0.85
   9  -3  -6    0.47    0.23
   9  -3  -6    0.37    0.41
  -9   3   6    0.38    0.45
   8  -3  -6    1.64    0.40
   8  -3  -6    1.47    0.18
   8  -3  -6    0.64    0.31
   8  -3  -6    0.70    0.21
   8  -3  -6    1.13    0.36
   8  -3  -6    1.12    0.34
  -8   3   6    1.86    0.64
   7  -3  -6    0.62    0.36
   7  -3  -6    0.41    0.27
   7  -3  -6    0.73    0.23
   7  -3  -6    0.86    0.27
   7  -3  -6    0.67    0.20
   7  -3  -6    0.78    0.30
  -7   3   6    0.25    0.34
  -7   3   6    0.68    0.30
   6  -3  -6    5.07    0.38
   6  -3  -6    5.17    0.50
   6  -3  -6    4.14    0.54
   6  -3  -6    4.91    0.47
   6  -3  -6    4.89    0.43
  -6   3   6    4.59    0.47
  -6   3   6    4.77    0.54
  -6   3   6    5.09    0.52
   5  -3  -6   38.98    2.69
   5  -3  -6   41.48    2.69
   5  -3  -6   40.76    2.73
   5  -3  -6   41.22    2.71
   5  -3  -6   38.16    2.72
  -5   3   6   41.33    2.77
  -5   3   6   40.96    2.80
  -5   3   6   41.11    2.80
   4  -3  -6    3.89    0.37
   4  -3  -6    4.09    0.33
   4  -3  -6    3.77    0.40
   4  -3  -6    4.41    0.42
  -4   3   6    4.13    0.41
  -4   3   6    3.94    0.37
  -4   3   6    4.07    0.43
   3  -3  -6   70.45    4.99
   3  -3  -6   75.55    5.01
   3  -3  -6   75.41    5.01
   3  -3  -6   78.03    4.99
  -3   3   6   74.90    4.95
  -3   3   6   76.19    4.97
  -3   3   6   71.44    4.96
   2  -3  -6    9.07    0.75
   2  -3  -6   10.93    0.74
   2  -3  -6   10.86    0.77
   2  -3  -6   10.47    0.74
  -2   3   6   10.98    0.82
  -2   3   6   10.59    0.78
  -2   3   6   10.42    0.80
  -2   3   6   11.66    0.77
   1  -3  -6   41.62    2.68
   1  -3  -6   38.09    2.66
   1  -3  -6   39.14    2.68
  -1   3   6   36.28    2.54
  -1   3   6   39.96    2.54
  -1   3   6   37.30    2.57
   0  -3  -6   29.84    2.07
   0  -3  -6   31.13    2.07
   0   3   6   32.65    2.22
   0   3   6   32.76    2.19
   0   3   6   31.99    2.19
  -1  -3  -6    0.13    0.18
  -1  -3  -6    0.02    0.17
  -1  -3  -6   -0.10    0.20
   1   3   6   -0.20    0.28
   1   3   6   -0.01    0.14
   1   3   6    0.03    0.16
   1   3   6   -0.10    0.10
   1   3   6   -0.01    0.21
  -2  -3  -6   42.13    2.65
  -2  -3  -6   33.68    2.65
  -2  -3  -6   41.48    2.64
   2   3   6   41.84    2.69
   2   3   6   37.20    2.69
   2   3   6   39.64    2.67
   2   3   6   39.92    2.71
  -3  -3  -6    4.96    0.50
  -3  -3  -6    4.08    0.50
  -3  -3  -6    5.16    0.56
   3   3   6    3.71    0.56
   3   3   6    4.52    0.46
   3   3   6    5.20    0.48
  -4  -3  -6    8.52    0.78
  -4  -3  -6    7.21    0.71
  -4  -3  -6    6.83    0.70
   4   3   6    6.61    0.66
   4   3   6    7.98    0.64
  -5  -3  -6    3.25    0.60
  -5  -3  -6    3.50    0.50
   5   3   6    3.15    0.41
  10  -4  -6    5.32    0.57
  10  -4  -6    6.05    0.55
  10  -4  -6    6.82    0.86
 -10   4   6    6.60    1.01
 -10   4   6    4.78    1.01
   9  -4  -6    2.84    0.36
   9  -4  -6    2.64    0.56
   9  -4  -6    2.68    0.55
   9  -4  -6    3.03    0.51
   9  -4  -6    1.85    0.29
  -9   4   6    2.50    0.55
  -9   4   6    2.25    0.69
   8  -4  -6    0.45    0.19
   8  -4  -6    0.54    0.19
   8  -4  -6    0.16    0.39
   8  -4  -6    0.76    0.36
   8  -4  -6    0.29    0.37
  -8   4   6    0.87    0.40
  -8   4   6    0.58    0.50
   7  -4  -6    0.34    0.29
   7  -4  -6    0.28    0.17
   7  -4  -6    0.00    0.30
   7  -4  -6    0.47    0.29
   7  -4  -6    0.17    0.21
   7  -4  -6    0.31    0.42
  -7   4   6    0.32    0.39
   6  -4  -6    3.99    0.44
   6  -4  -6    3.13    0.43
   6  -4  -6    2.98    0.32
   6  -4  -6    3.54    0.42
   6  -4  -6    3.53    0.34
   6  -4  -6    3.65    0.45
  -6   4   6    2.23    0.39
  -6   4   6    3.03    0.44
   5  -4  -6   54.41    3.59
   5  -4  -6   52.92    3.57
   5  -4  -6   51.64    3.55
   5  -4  -6   53.38    3.59
  -5   4   6   52.15    3.55
  -5   4   6   52.22    3.52
  -5   4   6   52.80    3.55
   4  -4  -6   25.22    1.73
   4  -4  -6   24.69    1.73
   4  -4  -6   25.88    1.71
   4  -4  -6   23.97    1.69
  -4   4   6   23.34    1.59
  -4   4   6   22.07    1.63
  -4   4   6   25.26    1.64
  -4   4   6   22.66    1.60
   3  -4  -6    3.76    0.40
   3  -4  -6    4.53    0.38
   3  -4  -6    4.00    0.36
   3  -4  -6    4.07    0.44
  -3   4   6    3.68    0.45
  -3   4   6    3.27    0.32
   2  -4  -6    2.88    0.36
   2  -4  -6    3.10    0.33
   2  -4  -6    2.90    0.30
   2  -4  -6    2.45    0.34
  -2   4   6    2.64    0.26
  -2   4   6    2.09    0.31
  -2   4   6    2.16    0.34
   1  -4  -6    1.98    0.31
   1  -4  -6    2.00    0.24
   1  -4  -6    1.78    0.27
   1  -4  -6    2.31    0.31
  -1   4   6    2.17    0.29
  -1   4   6    1.89    0.22
  -1   4   6    2.35    0.32
  -1   4   6    1.93    0.22
   0  -4  -6    7.78    0.65
   0  -4  -6    8.51    0.67
   0  -4  -6    8.81    0.65
   0   4   6    8.22    0.61
   0   4   6    7.10    0.66
   0   4   6    9.02    0.58
   0   4   6    8.34    0.62
   0   4   6    6.91    0.70
  -1  -4  -6   12.09    0.95
  -1  -4  -6   13.37    0.97
  -1  -4  -6   13.31    0.94
   1   4   6   15.07    0.98
   1   4   6   12.33    1.01
   1   4   6   14.61    1.01
   1   4   6   13.77    1.06
   1   4   6   15.31    1.10
  -2  -4  -6    1.87    0.37
  -2  -4  -6    1.77    0.56
  -2  -4  -6    2.35    0.32
  -2  -4  -6    2.18    0.32
   2   4   6    2.05    0.30
   2   4   6    2.69    0.30
   2   4   6    2.19    0.37
  -3  -4  -6    0.14    0.38
  -3  -4  -6    0.32    0.31
   3   4   6    0.40    0.30
   3   4   6    0.06    0.25
  -4  -4  -6    0.00    0.37
   4   4   6   -0.12    0.29
  10  -5  -6   -0.05    0.67
  10  -5  -6    0.03    0.71
  10  -5  -6    0.57    0.73
  10  -5  -6   -0.03    0.32
  10  -5  -6    0.21    0.26
[truncated: 245,952 more chars]
