# Supplementary material for: Highly Antiproliferative Latonduine and Indolo[2,3-c]quinoline Derivatives: Complex Formation with Copper(II) Markedly Changes the Kinase Inhibitory Profile
Source: J Med Chem. 2022 Feb 1;65(3):2238–61. doi: 10.1021/acs.jmedchem.1c01740 (PMC8842277; doi:10.1021/acs.jmedchem.1c01740)
Supplement: Supplementary file 11 — jm1c01740_si_014.cif [file jm1c01740_si_014.cif]

 
data_chwi436
 
_audit_creation_method            SHELXL-2014
_chemical_name_systematic
;
 ?
;
_chemical_name_common             ?
_chemical_melting_point           ?
_chemical_formula_moiety          'C28 H27 Cl Cu N6 O, 0.5(H2 O)'
_chemical_formula_sum
 'C28 H28 Cl Cu N6 O1.50' 
_chemical_formula_weight          571.55

loop_
 _atom_type_symbol
 _atom_type_description
 _atom_type_scat_dispersion_real
 _atom_type_scat_dispersion_imag
 _atom_type_scat_source
 'C'  'C'   0.0033   0.0016
 'International Tables Vol C Tables 4.2.6.8 and 6.1.1.4'
 'H'  'H'   0.0000   0.0000
 'International Tables Vol C Tables 4.2.6.8 and 6.1.1.4'
 'Cl'  'Cl'   0.1484   0.1585
 'International Tables Vol C Tables 4.2.6.8 and 6.1.1.4'
 'Cu'  'Cu'   0.3201   1.2651
 'International Tables Vol C Tables 4.2.6.8 and 6.1.1.4'
 'N'  'N'   0.0061   0.0033
 'International Tables Vol C Tables 4.2.6.8 and 6.1.1.4'
 'O'  'O'   0.0106   0.0060
 'International Tables Vol C Tables 4.2.6.8 and 6.1.1.4'
 
_space_group_crystal_system       monoclinic
_space_group_IT_number            14
_space_group_name_H-M_alt         'P 21/c'
_space_group_name_Hall            '-P 2ybc'
 
_shelx_space_group_comment
;
The symmetry employed for this shelxl refinement is uniquely defined
by the following loop, which should always be used as a source of
symmetry information in preference to the above space-group names.
They are only intended as comments.
;
 
loop_
 _space_group_symop_operation_xyz
 'x, y, z'
 '-x, y+1/2, -z+1/2'
 '-x, -y, -z'
 'x, -y-1/2, z-1/2'
 
_cell_length_a                    15.0147(7)
_cell_length_b                    34.2629(15)
_cell_length_c                    10.2999(4)
_cell_angle_alpha                 90
_cell_angle_beta                  107.565(3)
_cell_angle_gamma                 90
_cell_volume                      5051.7(4)
_cell_formula_units_Z             8
_cell_measurement_temperature     125(2)
_cell_measurement_reflns_used     9943
_cell_measurement_theta_min       2.280
_cell_measurement_theta_max       28.359
 
_exptl_crystal_description        block 
_exptl_crystal_colour             brown
_exptl_crystal_density_meas       ? 
_exptl_crystal_density_method     ?              
_exptl_crystal_density_diffrn     1.503          
_exptl_crystal_F_000              2368
_exptl_transmission_factor_min    ?                                             
_exptl_transmission_factor_max    ?                                             
_exptl_crystal_size_max           0.293
_exptl_crystal_size_mid           0.086
_exptl_crystal_size_min           0.013
_exptl_absorpt_coefficient_mu     1.008
_shelx_estimated_absorpt_T_min    0.757
_shelx_estimated_absorpt_T_max    0.987
_exptl_absorpt_correction_type    'multi-scan' 
_exptl_absorpt_correction_T_min   0.4528
_exptl_absorpt_correction_T_max   0.5642
_exptl_absorpt_process_details    SADABS
 
_exptl_special_details
;
 ?
;
 
_diffrn_ambient_temperature       125(2)
_diffrn_radiation_wavelength      0.71073
_diffrn_radiation_type            MoK\a
_diffrn_source                    ?                       
_diffrn_measurement_device_type   'Bruker D8 Venture' 
_diffrn_measurement_method        '\f and \w scans' 
_diffrn_detector_area_resol_mean  ? 
_diffrn_reflns_number             71049
_diffrn_reflns_av_unetI/netI      0.0999
_diffrn_reflns_av_R_equivalents   0.1071
_diffrn_reflns_limit_h_min        -21
_diffrn_reflns_limit_h_max        21
_diffrn_reflns_limit_k_min        -48
_diffrn_reflns_limit_k_max        48
_diffrn_reflns_limit_l_min        -12
_diffrn_reflns_limit_l_max        14
_diffrn_reflns_theta_min          1.854
_diffrn_reflns_theta_max          30.165
_diffrn_reflns_theta_full         25.242
_diffrn_measured_fraction_theta_max   0.990
_diffrn_measured_fraction_theta_full  0.995
_diffrn_reflns_Laue_measured_fraction_max    0.990
_diffrn_reflns_Laue_measured_fraction_full   0.995
_diffrn_reflns_point_group_measured_fraction_max   0.990
_diffrn_reflns_point_group_measured_fraction_full  0.995
_reflns_number_total              14827
_reflns_number_gt                 8972
_reflns_threshold_expression      'I > 2\s(I)'
_reflns_Friedel_coverage          0.000
_reflns_Friedel_fraction_max      .
_reflns_Friedel_fraction_full     .
 
_reflns_special_details
;
 Reflections were merged by SHELXL according to the crystal
 class for the calculation of statistics and refinement.
 
 _reflns_Friedel_fraction is defined as the number of unique
 Friedel pairs measured divided by the number that would be
 possible theoretically, ignoring centric projections and
 systematic absences.
;
 
_computing_data_collection        'Bruker APEX3'
_computing_cell_refinement        'Bruker SAINT v8.38A'
_computing_data_reduction         'Bruker SAINT v8.38A' 
_computing_structure_solution     'SHELXS-2014 (Sheldrick, 2014)'
_computing_structure_refinement   'SHELXL-2014 (Sheldrick, 2014)'
_computing_molecular_graphics     'Bruker SHELXTL'
_computing_publication_material   'Bruker SHELXTL'
 
_refine_special_details
;
 ?
;
_refine_ls_structure_factor_coef  Fsqd
_refine_ls_matrix_type            full
_refine_ls_weighting_scheme       calc
_refine_ls_weighting_details
'w=1/[\s^2^(Fo^2^)+(0.0525P)^2^] where P=(Fo^2^+2Fc^2^)/3'
_atom_sites_solution_primary      ?
_atom_sites_solution_secondary    ?
_atom_sites_solution_hydrogens    mixed
_refine_ls_hydrogen_treatment     constr
_refine_ls_extinction_method      none
_refine_ls_extinction_coef        .
_refine_ls_number_reflns          14827
_refine_ls_number_parameters      681
_refine_ls_number_restraints      2
_refine_ls_R_factor_all           0.1017
_refine_ls_R_factor_gt            0.0472
_refine_ls_wR_factor_ref          0.1203
_refine_ls_wR_factor_gt           0.1058
_refine_ls_goodness_of_fit_ref    1.019
_refine_ls_restrained_S_all       1.020
_refine_ls_shift/su_max           0.003
_refine_ls_shift/su_mean          0.000
 
loop_
 _atom_site_label
 _atom_site_type_symbol
 _atom_site_fract_x
 _atom_site_fract_y
 _atom_site_fract_z
 _atom_site_U_iso_or_equiv
 _atom_site_adp_type
 _atom_site_occupancy
 _atom_site_site_symmetry_order  
 _atom_site_calc_flag
 _atom_site_refinement_flags_posn
 _atom_site_refinement_flags_adp
 _atom_site_refinement_flags_occupancy
 _atom_site_disorder_assembly
 _atom_site_disorder_group
O56 O 0.39663(15) 0.25260(5) 0.0362(3) 0.0524(7) Uani 1 1 d . . . . .
C57 C 0.3441(2) 0.28009(8) -0.0595(4) 0.0429(8) Uani 1 1 d . . . . .
H57A H 0.2898 0.2888 -0.0315 0.051 Uiso 1 1 calc R U . . .
H57B H 0.3203 0.2675 -0.1499 0.051 Uiso 1 1 calc R U . . .
C58 C 0.40317(19) 0.31506(7) -0.0696(3) 0.0260(6) Uani 1 1 d . . . . .
H58A H 0.4555 0.3066 -0.1028 0.031 Uiso 1 1 calc R U . . .
H58B H 0.3648 0.3339 -0.1360 0.031 Uiso 1 1 calc R U . . .
C59 C 0.37225(19) 0.53187(7) -0.2898(2) 0.0226(5) Uani 1 1 d . . . . .
H59A H 0.3240 0.5194 -0.3643 0.034 Uiso 1 1 calc R U . . .
H59B H 0.4338 0.5269 -0.3011 0.034 Uiso 1 1 calc R U . . .
H59C H 0.3610 0.5601 -0.2914 0.034 Uiso 1 1 calc R U . . .
O1 O 0.21240(18) 0.46595(7) 0.6025(2) 0.0513(6) Uani 1 1 d G . . . .
H1A H 0.1611 0.4591 0.5410 0.077 Uiso 1 1 d DG U . . .
H1B H 0.2567 0.4570 0.5723 0.077 Uiso 1 1 d DG U . . .
C42A C 0.31086(17) 0.69065(6) 0.1224(2) 0.0175(5) Uani 1 1 d . . . . .
C42B C 0.33469(17) 0.65140(6) 0.1725(2) 0.0167(5) Uani 1 1 d . . . . .
C42C C 0.39611(17) 0.63962(6) 0.3053(2) 0.0183(5) Uani 1 1 d . . . . .
N43 N 0.32504(14) 0.57382(5) -0.0743(2) 0.0166(4) Uani 1 1 d . . . . .
N44 N 0.34773(13) 0.53488(5) -0.0635(2) 0.0159(4) Uani 1 1 d . . . . .
C45 C 0.36928(17) 0.51554(6) -0.1576(2) 0.0179(5) Uani 1 1 d . . . . .
C46 C 0.39629(16) 0.47492(6) -0.1182(2) 0.0169(5) Uani 1 1 d . . . . .
N47 N 0.39636(14) 0.46492(5) 0.0088(2) 0.0185(4) Uani 1 1 d . . . . .
C48 C 0.42613(17) 0.42955(6) 0.0582(3) 0.0213(5) Uani 1 1 d . . . . .
H48 H 0.4248 0.4229 0.1472 0.026 Uiso 1 1 calc R U . . .
C49 C 0.45907(17) 0.40190(6) -0.0163(3) 0.0214(5) Uani 1 1 d . . . . .
C50 C 0.45587(17) 0.41159(7) -0.1465(3) 0.0227(6) Uani 1 1 d . . . . .
H50 H 0.4754 0.3931 -0.2011 0.027 Uiso 1 1 calc R U . . .
C51 C 0.42419(17) 0.44827(6) -0.2001(3) 0.0199(5) Uani 1 1 d . . . . .
H51 H 0.4217 0.4549 -0.2907 0.024 Uiso 1 1 calc R U . . .
C52 C 0.50458(18) 0.36513(7) 0.0559(3) 0.0256(6) Uani 1 1 d . . . . .
H52A H 0.5486 0.3551 0.0091 0.031 Uiso 1 1 calc R U . . .
H52B H 0.5416 0.3721 0.1501 0.031 Uiso 1 1 calc R U . . .
N53 N 0.44018(15) 0.33393(5) 0.0622(2) 0.0205(5) Uani 1 1 d . . . . .
C54 C 0.4918(2) 0.30481(7) 0.1619(3) 0.0289(6) Uani 1 1 d . . . . .
H54A H 0.5141 0.3169 0.2534 0.035 Uiso 1 1 calc R U . . .
H54B H 0.5469 0.2957 0.1367 0.035 Uiso 1 1 calc R U . . .
C55 C 0.4292(2) 0.27080(9) 0.1650(4) 0.0503(10) Uani 1 1 d . . . . .
H55A H 0.4640 0.2516 0.2332 0.060 Uiso 1 1 calc R U . . .
H55B H 0.3752 0.2800 0.1929 0.060 Uiso 1 1 calc R U . . .
C38A C 0.26413(17) 0.68797(6) -0.0176(2) 0.0173(5) Uani 1 1 d . . . . .
Cu1 Cu 0.15769(2) 0.45247(2) 0.13179(3) 0.01790(8) Uani 1 1 d . . . . .
Cl1 Cl 0.12255(5) 0.42480(2) 0.30807(6) 0.02555(14) Uani 1 1 d D . . . .
C1 C 0.01576(19) 0.30695(7) -0.1463(3) 0.0273(6) Uani 1 1 d . . . . .
H1 H -0.0029 0.2996 -0.2396 0.033 Uiso 1 1 calc R U . . .
C2 C -0.0366(2) 0.29477(7) -0.0641(3) 0.0323(7) Uani 1 1 d . . . . .
H2 H -0.0904 0.2790 -0.1008 0.039 Uiso 1 1 calc R U . . .
C3 C -0.0107(2) 0.30542(8) 0.0705(3) 0.0350(7) Uani 1 1 d . . . . .
H3 H -0.0465 0.2969 0.1272 0.042 Uiso 1 1 calc R U . . .
C4 C 0.0676(2) 0.32856(7) 0.1241(3) 0.0269(6) Uani 1 1 d . . . . .
H4 H 0.0847 0.3361 0.2172 0.032 Uiso 1 1 calc R U . . .
C4A C 0.12121(18) 0.34084(6) 0.0431(3) 0.0217(5) Uani 1 1 d . . . . .
C5 C 0.20602(18) 0.36656(6) 0.0992(3) 0.0211(5) Uani 1 1 d . . . . .
H5A H 0.2224 0.3675 0.1997 0.025 Uiso 1 1 calc R U . . .
H5B H 0.2597 0.3553 0.0753 0.025 Uiso 1 1 calc R U . . .
N6 N 0.18781(14) 0.40645(5) 0.0435(2) 0.0183(4) Uani 1 1 d . . . . .
C7 C 0.18461(17) 0.41291(6) -0.0828(2) 0.0172(5) Uani 1 1 d . . . . .
C7A C 0.18919(17) 0.38090(6) -0.1764(2) 0.0181(5) Uani 1 1 d . . . . .
N8 N 0.22411(14) 0.38573(5) -0.2835(2) 0.0193(4) Uani 1 1 d . . . . .
H8 H 0.2515 0.4070 -0.3007 0.023 Uiso 1 1 calc R U . . .
C8A C 0.20967(18) 0.35213(7) -0.3603(3) 0.0210(5) Uani 1 1 d . . . . .
C9 C 0.23487(19) 0.34339(7) -0.4760(3) 0.0265(6) Uani 1 1 d . . . . .
H9 H 0.2661 0.3618 -0.5157 0.032 Uiso 1 1 calc R U . . .
C10 C 0.2123(2) 0.30651(8) -0.5309(3) 0.0328(7) Uani 1 1 d . . . . .
H10 H 0.2290 0.2994 -0.6096 0.039 Uiso 1 1 calc R U . . .
C11 C 0.1657(2) 0.27947(8) -0.4739(3) 0.0324(7) Uani 1 1 d . . . . .
H11 H 0.1510 0.2545 -0.5149 0.039 Uiso 1 1 calc R U . . .
C12 C 0.14054(19) 0.28812(7) -0.3601(3) 0.0271(6) Uani 1 1 d . . . . .
H12 H 0.1090 0.2694 -0.3219 0.032 Uiso 1 1 calc R U . . .
C12A C 0.16239(18) 0.32532(7) -0.3005(3) 0.0212(5) Uani 1 1 d . . . . .
C12B C 0.14888(18) 0.34427(6) -0.1827(3) 0.0201(5) Uani 1 1 d . . . . .
C12C C 0.09577(18) 0.32990(6) -0.0944(3) 0.0201(5) Uani 1 1 d . . . . .
N13 N 0.17000(14) 0.44933(5) -0.1413(2) 0.0169(4) Uani 1 1 d . . . . .
N14 N 0.15404(14) 0.47405(5) -0.0469(2) 0.0168(4) Uani 1 1 d . . . . .
C15 C 0.12666(16) 0.50996(6) -0.0747(2) 0.0167(5) Uani 1 1 d . . . . .
C16 C 0.10453(17) 0.52948(6) 0.0399(2) 0.0173(5) Uani 1 1 d . . . . .
N17 N 0.11452(14) 0.50708(5) 0.1516(2) 0.0178(4) Uani 1 1 d . . . . .
C18 C 0.09238(17) 0.52193(7) 0.2578(2) 0.0199(5) Uani 1 1 d . . . . .
H18 H 0.0993 0.5058 0.3353 0.024 Uiso 1 1 calc R U . . .
C19 C 0.05975(17) 0.55975(7) 0.2607(3) 0.0196(5) Uani 1 1 d . . . . .
C20 C 0.05144(18) 0.58299(7) 0.1469(3) 0.0221(5) Uani 1 1 d . . . . .
H20 H 0.0300 0.6091 0.1451 0.026 Uiso 1 1 calc R U . . .
C21 C 0.07432(17) 0.56804(6) 0.0364(3) 0.0201(5) Uani 1 1 d . . . . .
H21 H 0.0695 0.5839 -0.0411 0.024 Uiso 1 1 calc R U . . .
C22 C 0.03130(18) 0.57432(7) 0.3804(3) 0.0217(5) Uani 1 1 d . . . . .
H22A H -0.0358 0.5813 0.3497 0.026 Uiso 1 1 calc R U . . .
H22B H 0.0402 0.5533 0.4489 0.026 Uiso 1 1 calc R U . . .
N23 N 0.08627(14) 0.60841(5) 0.4427(2) 0.0171(4) Uani 1 1 d . . . . .
C24 C 0.04399(18) 0.62857(7) 0.5347(3) 0.0223(5) Uani 1 1 d . . . . .
H24A H 0.0427 0.6110 0.6105 0.027 Uiso 1 1 calc R U . . .
H24B H -0.0211 0.6360 0.4849 0.027 Uiso 1 1 calc R U . . .
C25 C 0.10020(19) 0.66435(7) 0.5899(3) 0.0269(6) Uani 1 1 d . . . . .
H25A H 0.0986 0.6823 0.5140 0.032 Uiso 1 1 calc R U . . .
H25B H 0.0721 0.6780 0.6527 0.032 Uiso 1 1 calc R U . . .
O26 O 0.19527(13) 0.65455(5) 0.66110(17) 0.0252(4) Uani 1 1 d . . . . .
C27 C 0.23670(18) 0.63368(7) 0.5738(3) 0.0226(5) Uani 1 1 d . . . . .
H27A H 0.3015 0.6264 0.6254 0.027 Uiso 1 1 calc R U . . .
H27B H 0.2392 0.6508 0.4974 0.027 Uiso 1 1 calc R U . . .
C28 C 0.18194(17) 0.59753(6) 0.5182(2) 0.0183(5) Uani 1 1 d . . . . .
H28A H 0.2113 0.5837 0.4572 0.022 Uiso 1 1 calc R U . . .
H28B H 0.1817 0.5797 0.5938 0.022 Uiso 1 1 calc R U . . .
C29 C 0.11450(19) 0.52973(7) -0.2073(2) 0.0226(5) Uani 1 1 d . . . . .
H29A H 0.1628 0.5498 -0.1965 0.034 Uiso 1 1 calc R U . . .
H29B H 0.0527 0.5420 -0.2379 0.034 Uiso 1 1 calc R U . . .
H29C H 0.1200 0.5105 -0.2749 0.034 Uiso 1 1 calc R U . . .
Cu2 Cu 0.35478(2) 0.50846(2) 0.10641(3) 0.01766(8) Uani 1 1 d . . . . .
Cl2 Cl 0.34532(5) 0.47539(2) 0.28709(7) 0.02781(15) Uani 1 1 d D . . . .
C31 C 0.46728(18) 0.66443(7) 0.3817(3) 0.0217(5) Uani 1 1 d . . . . .
H31 H 0.4712 0.6903 0.3503 0.026 Uiso 1 1 calc R U . . .
C32 C 0.5316(2) 0.65216(7) 0.5013(3) 0.0265(6) Uani 1 1 d . . . . .
H32 H 0.5786 0.6695 0.5520 0.032 Uiso 1 1 calc R U . . .
C33 C 0.5271(2) 0.61431(8) 0.5469(3) 0.0299(6) Uani 1 1 d . . . . .
H33 H 0.5719 0.6055 0.6281 0.036 Uiso 1 1 calc R U . . .
C34 C 0.45733(19) 0.58938(7) 0.4738(3) 0.0256(6) Uani 1 1 d . . . . .
H34 H 0.4553 0.5634 0.5050 0.031 Uiso 1 1 calc R U . . .
C34A C 0.39009(18) 0.60163(7) 0.3556(2) 0.0196(5) Uani 1 1 d . . . . .
C35 C 0.31305(18) 0.57517(7) 0.2771(3) 0.0215(5) Uani 1 1 d . . . . .
H35A H 0.3088 0.5526 0.3347 0.026 Uiso 1 1 calc R U . . .
H35B H 0.2529 0.5894 0.2546 0.026 Uiso 1 1 calc R U . . .
N36 N 0.32798(14) 0.56108(5) 0.1513(2) 0.0182(4) Uani 1 1 d . . . . .
C37 C 0.31705(17) 0.58535(6) 0.0477(2) 0.0164(5) Uani 1 1 d . . . . .
C37A C 0.30026(17) 0.62725(6) 0.0602(2) 0.0165(5) Uani 1 1 d . . . . .
N38 N 0.25779(14) 0.64889(5) -0.0535(2) 0.0169(4) Uani 1 1 d . . . . .
H38 H 0.2310 0.6395 -0.1356 0.020 Uiso 1 1 calc R U . . .
C39 C 0.23142(18) 0.72048(6) -0.1002(3) 0.0206(5) Uani 1 1 d . . . . .
H39 H 0.2000 0.7179 -0.1948 0.025 Uiso 1 1 calc R U . . .
C40 C 0.24677(19) 0.75645(7) -0.0381(3) 0.0239(6) Uani 1 1 d . . . . .
H40 H 0.2258 0.7792 -0.0910 0.029 Uiso 1 1 calc R U . . .
C41 C 0.29275(19) 0.76015(7) 0.1019(3) 0.0246(6) Uani 1 1 d . . . . .
H41 H 0.3022 0.7854 0.1419 0.029 Uiso 1 1 calc R U . . .
C42 C 0.32458(18) 0.72775(7) 0.1828(3) 0.0212(5) Uani 1 1 d . . . . .
H42 H 0.3552 0.7306 0.2776 0.025 Uiso 1 1 calc R U . . .
 
loop_
 _atom_site_aniso_label
 _atom_site_aniso_U_11
 _atom_site_aniso_U_22
 _atom_site_aniso_U_33
 _atom_site_aniso_U_23
 _atom_site_aniso_U_13
 _atom_site_aniso_U_12
O56 0.0301(12) 0.0175(10) 0.106(2) 0.0092(11) 0.0151(13) 0.0019(9)
C57 0.0255(17) 0.0211(14) 0.074(2) -0.0013(14) 0.0033(16) 0.0005(12)
C58 0.0236(15) 0.0177(12) 0.0350(16) -0.0037(11) 0.0062(12) 0.0009(10)
C59 0.0266(15) 0.0190(12) 0.0234(14) 0.0015(10) 0.0093(11) 0.0032(10)
O1 0.0508(15) 0.0498(14) 0.0485(15) -0.0065(11) 0.0080(12) -0.0171(12)
C42A 0.0174(13) 0.0180(11) 0.0186(13) -0.0008(9) 0.0079(10) 0.0013(9)
C42B 0.0167(13) 0.0150(11) 0.0206(13) -0.0001(9) 0.0090(10) 0.0007(9)
C42C 0.0184(13) 0.0202(12) 0.0185(13) -0.0015(9) 0.0088(10) 0.0034(10)
N43 0.0153(11) 0.0134(9) 0.0222(11) -0.0007(8) 0.0072(9) -0.0001(8)
N44 0.0133(10) 0.0120(9) 0.0224(11) 0.0002(8) 0.0056(8) 0.0000(8)
C45 0.0140(12) 0.0145(11) 0.0256(14) -0.0002(9) 0.0068(10) 0.0000(9)
C46 0.0113(12) 0.0134(11) 0.0266(14) 0.0002(9) 0.0065(10) -0.0021(9)
N47 0.0169(11) 0.0146(9) 0.0253(12) 0.0027(8) 0.0083(9) 0.0012(8)
C48 0.0177(13) 0.0141(11) 0.0321(15) 0.0025(10) 0.0074(11) -0.0004(10)
C49 0.0105(13) 0.0138(11) 0.0387(16) 0.0000(10) 0.0053(11) -0.0030(9)
C50 0.0176(14) 0.0154(11) 0.0376(16) -0.0054(10) 0.0122(12) -0.0011(10)
C51 0.0183(13) 0.0179(12) 0.0244(14) -0.0010(9) 0.0076(11) -0.0013(10)
C52 0.0167(13) 0.0164(12) 0.0407(16) 0.0027(11) 0.0040(12) 0.0028(10)
N53 0.0219(12) 0.0132(9) 0.0274(12) 0.0048(8) 0.0090(10) 0.0028(8)
C54 0.0298(16) 0.0234(13) 0.0354(16) 0.0110(11) 0.0126(13) 0.0116(11)
C55 0.045(2) 0.0338(17) 0.085(3) 0.0349(18) 0.039(2) 0.0157(15)
C38A 0.0170(13) 0.0133(11) 0.0239(13) -0.0018(9) 0.0099(10) 0.0022(9)
Cu1 0.02104(17) 0.01452(14) 0.01961(17) -0.00074(11) 0.00834(13) -0.00021(12)
Cl1 0.0320(4) 0.0216(3) 0.0274(3) 0.0025(2) 0.0156(3) -0.0003(3)
C1 0.0237(15) 0.0192(13) 0.0369(16) -0.0028(11) 0.0058(12) -0.0017(11)
C2 0.0258(16) 0.0258(14) 0.0450(19) -0.0019(12) 0.0105(14) -0.0076(12)
C3 0.0328(18) 0.0346(16) 0.0423(19) 0.0051(13) 0.0186(15) -0.0034(13)
C4 0.0300(16) 0.0237(13) 0.0290(15) 0.0028(11) 0.0118(12) 0.0005(11)
C4A 0.0196(14) 0.0158(11) 0.0298(15) 0.0002(10) 0.0077(11) 0.0042(10)
C5 0.0245(14) 0.0163(12) 0.0220(13) 0.0025(9) 0.0064(11) 0.0019(10)
N6 0.0206(12) 0.0137(9) 0.0209(11) -0.0003(8) 0.0067(9) -0.0007(8)
C7 0.0120(12) 0.0169(11) 0.0231(13) -0.0018(9) 0.0058(10) -0.0008(9)
C7A 0.0156(13) 0.0172(11) 0.0208(13) -0.0013(9) 0.0046(10) 0.0016(9)
N8 0.0173(11) 0.0193(10) 0.0219(11) -0.0021(8) 0.0067(9) -0.0013(8)
C8A 0.0160(13) 0.0224(12) 0.0223(13) -0.0040(10) 0.0024(10) 0.0050(10)
C9 0.0211(15) 0.0313(14) 0.0264(15) -0.0026(11) 0.0060(12) 0.0084(11)
C10 0.0308(17) 0.0360(15) 0.0303(16) -0.0126(12) 0.0074(13) 0.0097(13)
C11 0.0350(17) 0.0230(14) 0.0355(17) -0.0128(11) 0.0053(13) 0.0031(12)
C12 0.0230(15) 0.0192(12) 0.0363(16) -0.0071(11) 0.0050(12) -0.0008(10)
C12A 0.0188(14) 0.0188(12) 0.0234(14) -0.0007(10) 0.0025(11) 0.0053(10)
C12B 0.0175(13) 0.0164(11) 0.0253(14) -0.0034(9) 0.0049(11) 0.0023(10)
C12C 0.0181(13) 0.0133(11) 0.0292(14) -0.0017(9) 0.0074(11) 0.0024(9)
N13 0.0166(11) 0.0160(9) 0.0187(11) -0.0045(8) 0.0063(8) -0.0015(8)
N14 0.0158(11) 0.0159(10) 0.0192(11) -0.0041(8) 0.0063(8) -0.0018(8)
C15 0.0141(12) 0.0158(11) 0.0201(13) -0.0013(9) 0.0049(10) -0.0014(9)
C16 0.0151(13) 0.0153(11) 0.0203(13) -0.0023(9) 0.0035(10) -0.0030(9)
N17 0.0176(11) 0.0153(9) 0.0201(11) -0.0015(8) 0.0053(9) -0.0023(8)
C18 0.0181(13) 0.0189(11) 0.0223(13) -0.0052(9) 0.0056(10) -0.0050(10)
C19 0.0133(13) 0.0191(11) 0.0258(14) -0.0077(10) 0.0049(10) -0.0044(9)
C20 0.0189(14) 0.0177(12) 0.0270(14) -0.0051(10) 0.0032(11) -0.0021(10)
C21 0.0200(14) 0.0168(12) 0.0223(13) -0.0020(9) 0.0046(11) -0.0016(10)
C22 0.0178(13) 0.0233(12) 0.0250(14) -0.0071(10) 0.0080(11) -0.0029(10)
N23 0.0149(11) 0.0178(10) 0.0182(11) -0.0040(8) 0.0046(8) 0.0006(8)
C24 0.0179(14) 0.0242(13) 0.0246(14) -0.0051(10) 0.0060(11) 0.0028(10)
C25 0.0296(16) 0.0245(13) 0.0266(15) -0.0076(10) 0.0083(12) 0.0044(11)
O26 0.0270(11) 0.0263(9) 0.0215(10) -0.0100(7) 0.0061(8) -0.0022(8)
C27 0.0212(14) 0.0262(13) 0.0197(13) -0.0038(10) 0.0050(11) -0.0027(11)
C28 0.0184(13) 0.0173(12) 0.0201(13) -0.0009(9) 0.0070(10) 0.0017(9)
C29 0.0257(15) 0.0181(12) 0.0241(14) 0.0026(10) 0.0078(11) 0.0001(10)
Cu2 0.01809(17) 0.01363(14) 0.02303(17) 0.00146(11) 0.00884(13) 0.00014(12)
Cl2 0.0336(4) 0.0231(3) 0.0301(4) 0.0069(2) 0.0146(3) 0.0030(3)
C31 0.0268(15) 0.0199(12) 0.0197(13) -0.0012(9) 0.0089(11) 0.0013(10)
C32 0.0253(15) 0.0297(14) 0.0222(14) -0.0040(11) 0.0038(11) -0.0005(11)
C33 0.0321(16) 0.0361(15) 0.0189(14) 0.0058(11) 0.0039(12) 0.0048(12)
C34 0.0339(17) 0.0252(13) 0.0213(14) 0.0047(10) 0.0141(12) 0.0034(11)
C34A 0.0219(14) 0.0203(12) 0.0211(13) -0.0001(9) 0.0133(11) 0.0015(10)
C35 0.0265(15) 0.0193(12) 0.0232(14) 0.0006(10) 0.0144(11) 0.0009(10)
N36 0.0202(11) 0.0153(9) 0.0210(11) -0.0020(8) 0.0094(9) -0.0018(8)
C37 0.0129(12) 0.0153(11) 0.0221(13) -0.0007(9) 0.0069(10) -0.0020(9)
C37A 0.0168(13) 0.0157(11) 0.0191(12) 0.0014(9) 0.0086(10) 0.0009(9)
N38 0.0185(11) 0.0132(9) 0.0185(11) -0.0037(7) 0.0047(9) -0.0014(8)
C39 0.0234(14) 0.0185(12) 0.0206(13) 0.0005(9) 0.0077(11) 0.0019(10)
C40 0.0293(15) 0.0163(12) 0.0269(14) 0.0020(10) 0.0097(12) 0.0022(10)
C41 0.0318(16) 0.0154(12) 0.0271(14) -0.0048(10) 0.0098(12) 0.0030(10)
C42 0.0242(14) 0.0205(12) 0.0196(13) -0.0047(9) 0.0074(11) 0.0008(10)
 
_geom_special_details
;
 All esds (except the esd in the dihedral angle between two l.s. planes)
 are estimated using the full covariance matrix.  The cell esds are taken
 into account individually in the estimation of esds in distances, angles
 and torsion angles; correlations between esds in cell parameters are only
 used when they are defined by crystal symmetry.  An approximate (isotropic)
 treatment of cell esds is used for estimating esds involving l.s. planes.
;
 
loop_
 _geom_bond_atom_site_label_1
 _geom_bond_atom_site_label_2
 _geom_bond_distance
 _geom_bond_site_symmetry_2
 _geom_bond_publ_flag
O56 C55 1.413(4) . ?
O56 C57 1.418(4) . ?
C57 C58 1.513(4) . ?
C57 H57A 0.9900 . ?
C57 H57B 0.9900 . ?
C58 N53 1.454(3) . ?
C58 H58A 0.9900 . ?
C58 H58B 0.9900 . ?
C59 C45 1.486(3) . ?
C59 H59A 0.9800 . ?
C59 H59B 0.9800 . ?
C59 H59C 0.9800 . ?
O1 H1A 0.8696 . ?
O1 H1B 0.8704 . ?
C42A C42 1.403(3) . ?
C42A C38A 1.403(3) . ?
C42A C42B 1.446(3) . ?
C42B C37A 1.388(3) . ?
C42B C42C 1.458(3) . ?
C42C C31 1.406(3) . ?
C42C C34A 1.414(3) . ?
N43 C37 1.357(3) . ?
N43 N44 1.373(2) . ?
N44 C45 1.293(3) . ?
N44 Cu2 1.9449(19) . ?
C45 C46 1.472(3) . ?
C46 N47 1.352(3) . ?
C46 C51 1.391(3) . ?
N47 C48 1.338(3) . ?
N47 Cu2 2.0014(19) . ?
C48 C49 1.400(3) . ?
C48 H48 0.9500 . ?
C49 C50 1.368(4) . ?
C49 C52 1.517(3) . ?
C50 C51 1.397(3) . ?
C50 H50 0.9500 . ?
C51 H51 0.9500 . ?
C52 N53 1.456(3) . ?
C52 H52A 0.9900 . ?
C52 H52B 0.9900 . ?
N53 C54 1.474(3) . ?
C54 C55 1.504(4) . ?
C54 H54A 0.9900 . ?
C54 H54B 0.9900 . ?
C55 H55A 0.9900 . ?
C55 H55B 0.9900 . ?
C38A N38 1.385(3) . ?
C38A C39 1.398(3) . ?
Cu1 N6 1.9407(19) . ?
Cu1 N14 1.969(2) . ?
Cu1 N17 2.0107(18) . ?
Cu1 Cl1 2.2475(7) . ?
C1 C2 1.382(4) . ?
C1 C12C 1.400(3) . ?
C1 H1 0.9500 . ?
C2 C3 1.372(4) . ?
C2 H2 0.9500 . ?
C3 C4 1.387(4) . ?
C3 H3 0.9500 . ?
C4 C4A 1.388(4) . ?
C4 H4 0.9500 . ?
C4A C12C 1.402(3) . ?
C4A C5 1.513(3) . ?
C5 N6 1.476(3) . ?
C5 H5A 0.9900 . ?
C5 H5B 0.9900 . ?
N6 C7 1.305(3) . ?
C7 N13 1.374(3) . ?
C7 C7A 1.475(3) . ?
C7A N8 1.368(3) . ?
C7A C12B 1.386(3) . ?
N8 C8A 1.376(3) . ?
N8 H8 0.8800 . ?
C8A C9 1.388(4) . ?
C8A C12A 1.411(4) . ?
C9 C10 1.384(4) . ?
C9 H9 0.9500 . ?
C10 C11 1.393(4) . ?
C10 H10 0.9500 . ?
C11 C12 1.368(4) . ?
C11 H11 0.9500 . ?
C12 C12A 1.410(3) . ?
C12 H12 0.9500 . ?
C12A C12B 1.443(3) . ?
C12B C12C 1.464(3) . ?
N13 N14 1.364(3) . ?
N14 C15 1.302(3) . ?
C15 C16 1.479(3) . ?
C15 C29 1.485(3) . ?
C16 N17 1.353(3) . ?
C16 C21 1.394(3) . ?
N17 C18 1.337(3) . ?
C18 C19 1.389(3) . ?
C18 H18 0.9500 . ?
C19 C20 1.392(3) . ?
C19 C22 1.506(3) . ?
C20 C21 1.383(3) . ?
C20 H20 0.9500 . ?
C21 H21 0.9500 . ?
C22 N23 1.462(3) . ?
C22 H22A 0.9900 . ?
C22 H22B 0.9900 . ?
N23 C28 1.460(3) . ?
N23 C24 1.463(3) . ?
C24 C25 1.500(3) . ?
C24 H24A 0.9900 . ?
C24 H24B 0.9900 . ?
C25 O26 1.434(3) . ?
C25 H25A 0.9900 . ?
C25 H25B 0.9900 . ?
O26 C27 1.430(3) . ?
C27 C28 1.501(3) . ?
C27 H27A 0.9900 . ?
C27 H27B 0.9900 . ?
C28 H28A 0.9900 . ?
C28 H28B 0.9900 . ?
C29 H29A 0.9800 . ?
C29 H29B 0.9800 . ?
C29 H29C 0.9800 . ?
Cu2 N36 1.9334(18) . ?
Cu2 Cl2 2.2196(7) . ?
C31 C32 1.381(4) . ?
C31 H31 0.9500 . ?
C32 C33 1.388(4) . ?
C32 H32 0.9500 . ?
C33 C34 1.385(4) . ?
C33 H33 0.9500 . ?
C34 C34A 1.391(4) . ?
C34 H34 0.9500 . ?
C34A C35 1.500(3) . ?
C35 N36 1.462(3) . ?
C35 H35A 0.9900 . ?
C35 H35B 0.9900 . ?
N36 C37 1.323(3) . ?
C37 C37A 1.470(3) . ?
C37A N38 1.370(3) . ?
N38 H38 0.8800 . ?
C39 C40 1.376(3) . ?
C39 H39 0.9500 . ?
C40 C41 1.404(4) . ?
C40 H40 0.9500 . ?
C41 C42 1.384(3) . ?
C41 H41 0.9500 . ?
C42 H42 0.9500 . ?
 
loop_
 _geom_angle_atom_site_label_1
 _geom_angle_atom_site_label_2
 _geom_angle_atom_site_label_3
 _geom_angle
 _geom_angle_site_symmetry_1
 _geom_angle_site_symmetry_3
 _geom_angle_publ_flag
C55 O56 C57 108.7(2) . . ?
O56 C57 C58 111.1(2) . . ?
O56 C57 H57A 109.4 . . ?
C58 C57 H57A 109.4 . . ?
O56 C57 H57B 109.4 . . ?
C58 C57 H57B 109.4 . . ?
H57A C57 H57B 108.0 . . ?
N53 C58 C57 110.8(2) . . ?
N53 C58 H58A 109.5 . . ?
C57 C58 H58A 109.5 . . ?
N53 C58 H58B 109.5 . . ?
C57 C58 H58B 109.5 . . ?
H58A C58 H58B 108.1 . . ?
C45 C59 H59A 109.5 . . ?
C45 C59 H59B 109.5 . . ?
H59A C59 H59B 109.5 . . ?
C45 C59 H59C 109.5 . . ?
H59A C59 H59C 109.5 . . ?
H59B C59 H59C 109.5 . . ?
H1A O1 H1B 104.5 . . ?
C42 C42A C38A 118.4(2) . . ?
C42 C42A C42B 134.2(2) . . ?
C38A C42A C42B 107.4(2) . . ?
C37A C42B C42A 105.5(2) . . ?
C37A C42B C42C 126.0(2) . . ?
C42A C42B C42C 127.6(2) . . ?
C31 C42C C34A 118.3(2) . . ?
C31 C42C C42B 121.1(2) . . ?
C34A C42C C42B 120.5(2) . . ?
C37 N43 N44 107.30(17) . . ?
C45 N44 N43 123.36(19) . . ?
C45 N44 Cu2 118.54(15) . . ?
N43 N44 Cu2 117.99(14) . . ?
N44 C45 C46 112.9(2) . . ?
N44 C45 C59 125.3(2) . . ?
C46 C45 C59 121.8(2) . . ?
N47 C46 C51 120.5(2) . . ?
N47 C46 C45 115.2(2) . . ?
C51 C46 C45 124.2(2) . . ?
C48 N47 C46 120.0(2) . . ?
C48 N47 Cu2 127.11(17) . . ?
C46 N47 Cu2 112.82(14) . . ?
N47 C48 C49 122.5(2) . . ?
N47 C48 H48 118.7 . . ?
C49 C48 H48 118.7 . . ?
C50 C49 C48 117.3(2) . . ?
C50 C49 C52 124.0(2) . . ?
C48 C49 C52 118.3(2) . . ?
C49 C50 C51 120.9(2) . . ?
C49 C50 H50 119.6 . . ?
C51 C50 H50 119.6 . . ?
C46 C51 C50 118.7(2) . . ?
C46 C51 H51 120.7 . . ?
C50 C51 H51 120.7 . . ?
N53 C52 C49 115.1(2) . . ?
N53 C52 H52A 108.5 . . ?
C49 C52 H52A 108.5 . . ?
N53 C52 H52B 108.5 . . ?
C49 C52 H52B 108.5 . . ?
H52A C52 H52B 107.5 . . ?
C58 N53 C52 110.9(2) . . ?
C58 N53 C54 108.80(19) . . ?
C52 N53 C54 108.1(2) . . ?
N53 C54 C55 109.8(2) . . ?
N53 C54 H54A 109.7 . . ?
C55 C54 H54A 109.7 . . ?
N53 C54 H54B 109.7 . . ?
C55 C54 H54B 109.7 . . ?
H54A C54 H54B 108.2 . . ?
O56 C55 C54 111.3(3) . . ?
O56 C55 H55A 109.4 . . ?
C54 C55 H55A 109.4 . . ?
O56 C55 H55B 109.4 . . ?
C54 C55 H55B 109.4 . . ?
H55A C55 H55B 108.0 . . ?
N38 C38A C39 128.7(2) . . ?
N38 C38A C42A 108.08(19) . . ?
C39 C38A C42A 123.2(2) . . ?
N6 Cu1 N14 79.13(8) . . ?
N6 Cu1 N17 158.65(8) . . ?
N14 Cu1 N17 80.00(8) . . ?
N6 Cu1 Cl1 100.42(6) . . ?
N14 Cu1 Cl1 165.12(6) . . ?
N17 Cu1 Cl1 98.58(6) . . ?
C2 C1 C12C 121.1(3) . . ?
C2 C1 H1 119.4 . . ?
C12C C1 H1 119.4 . . ?
C3 C2 C1 119.9(3) . . ?
C3 C2 H2 120.0 . . ?
C1 C2 H2 120.0 . . ?
C2 C3 C4 120.1(3) . . ?
C2 C3 H3 119.9 . . ?
C4 C3 H3 119.9 . . ?
C3 C4 C4A 120.7(3) . . ?
C3 C4 H4 119.7 . . ?
C4A C4 H4 119.7 . . ?
C4 C4A C12C 119.7(2) . . ?
C4 C4A C5 121.4(2) . . ?
C12C C4A C5 118.9(2) . . ?
N6 C5 C4A 110.8(2) . . ?
N6 C5 H5A 109.5 . . ?
C4A C5 H5A 109.5 . . ?
N6 C5 H5B 109.5 . . ?
C4A C5 H5B 109.5 . . ?
H5A C5 H5B 108.1 . . ?
C7 N6 C5 119.41(19) . . ?
C7 N6 Cu1 112.68(15) . . ?
C5 N6 Cu1 127.76(16) . . ?
N6 C7 N13 122.9(2) . . ?
N6 C7 C7A 122.0(2) . . ?
N13 C7 C7A 114.9(2) . . ?
N8 C7A C12B 109.9(2) . . ?
N8 C7A C7 122.8(2) . . ?
C12B C7A C7 126.7(2) . . ?
C7A N8 C8A 109.3(2) . . ?
C7A N8 H8 125.4 . . ?
C8A N8 H8 125.4 . . ?
N8 C8A C9 129.6(2) . . ?
N8 C8A C12A 107.9(2) . . ?
C9 C8A C12A 122.5(2) . . ?
C10 C9 C8A 116.8(3) . . ?
C10 C9 H9 121.6 . . ?
C8A C9 H9 121.6 . . ?
C9 C10 C11 121.8(3) . . ?
C9 C10 H10 119.1 . . ?
C11 C10 H10 119.1 . . ?
C12 C11 C10 121.4(2) . . ?
C12 C11 H11 119.3 . . ?
C10 C11 H11 119.3 . . ?
C11 C12 C12A 118.7(3) . . ?
C11 C12 H12 120.6 . . ?
C12A C12 H12 120.6 . . ?
C12 C12A C8A 118.7(2) . . ?
C12 C12A C12B 134.4(2) . . ?
C8A C12A C12B 106.9(2) . . ?
C7A C12B C12A 106.1(2) . . ?
C7A C12B C12C 126.0(2) . . ?
C12A C12B C12C 127.7(2) . . ?
C1 C12C C4A 118.5(2) . . ?
C1 C12C C12B 121.2(2) . . ?
C4A C12C C12B 120.3(2) . . ?
N14 N13 C7 106.87(19) . . ?
C15 N14 N13 122.8(2) . . ?
C15 N14 Cu1 118.58(15) . . ?
N13 N14 Cu1 118.16(14) . . ?
N14 C15 C16 112.6(2) . . ?
N14 C15 C29 125.2(2) . . ?
C16 C15 C29 122.2(2) . . ?
N17 C16 C21 120.8(2) . . ?
N17 C16 C15 115.35(19) . . ?
C21 C16 C15 123.9(2) . . ?
C18 N17 C16 119.3(2) . . ?
C18 N17 Cu1 127.20(16) . . ?
C16 N17 Cu1 113.46(15) . . ?
N17 C18 C19 123.3(2) . . ?
N17 C18 H18 118.3 . . ?
C19 C18 H18 118.3 . . ?
C18 C19 C20 117.3(2) . . ?
C18 C19 C22 121.1(2) . . ?
C20 C19 C22 121.6(2) . . ?
C21 C20 C19 120.0(2) . . ?
C21 C20 H20 120.0 . . ?
C19 C20 H20 120.0 . . ?
C20 C21 C16 119.3(2) . . ?
C20 C21 H21 120.4 . . ?
C16 C21 H21 120.4 . . ?
N23 C22 C19 111.25(19) . . ?
N23 C22 H22A 109.4 . . ?
C19 C22 H22A 109.4 . . ?
N23 C22 H22B 109.4 . . ?
C19 C22 H22B 109.4 . . ?
H22A C22 H22B 108.0 . . ?
C28 N23 C22 111.35(18) . . ?
C28 N23 C24 108.99(19) . . ?
C22 N23 C24 111.34(18) . . ?
N23 C24 C25 109.1(2) . . ?
N23 C24 H24A 109.9 . . ?
C25 C24 H24A 109.9 . . ?
N23 C24 H24B 109.9 . . ?
C25 C24 H24B 109.9 . . ?
H24A C24 H24B 108.3 . . ?
O26 C25 C24 111.2(2) . . ?
O26 C25 H25A 109.4 . . ?
C24 C25 H25A 109.4 . . ?
O26 C25 H25B 109.4 . . ?
C24 C25 H25B 109.4 . . ?
H25A C25 H25B 108.0 . . ?
C27 O26 C25 110.51(19) . . ?
O26 C27 C28 111.1(2) . . ?
O26 C27 H27A 109.4 . . ?
C28 C27 H27A 109.4 . . ?
O26 C27 H27B 109.4 . . ?
C28 C27 H27B 109.4 . . ?
H27A C27 H27B 108.0 . . ?
N23 C28 C27 109.26(19) . . ?
N23 C28 H28A 109.8 . . ?
C27 C28 H28A 109.8 . . ?
N23 C28 H28B 109.8 . . ?
C27 C28 H28B 109.8 . . ?
H28A C28 H28B 108.3 . . ?
C15 C29 H29A 109.5 . . ?
C15 C29 H29B 109.5 . . ?
H29A C29 H29B 109.5 . . ?
C15 C29 H29C 109.5 . . ?
H29A C29 H29C 109.5 . . ?
H29B C29 H29C 109.5 . . ?
N36 Cu2 N44 79.77(8) . . ?
N36 Cu2 N47 159.10(8) . . ?
N44 Cu2 N47 80.52(8) . . ?
N36 Cu2 Cl2 101.83(6) . . ?
N44 Cu2 Cl2 172.88(6) . . ?
N47 Cu2 Cl2 98.58(6) . . ?
C32 C31 C42C 121.6(2) . . ?
C32 C31 H31 119.2 . . ?
C42C C31 H31 119.2 . . ?
C31 C32 C33 119.6(2) . . ?
C31 C32 H32 120.2 . . ?
C33 C32 H32 120.2 . . ?
C34 C33 C32 119.9(3) . . ?
C34 C33 H33 120.1 . . ?
C32 C33 H33 120.1 . . ?
C33 C34 C34A 121.3(2) . . ?
C33 C34 H34 119.3 . . ?
C34A C34 H34 119.3 . . ?
C34 C34A C42C 119.2(2) . . ?
C34 C34A C35 121.8(2) . . ?
C42C C34A C35 118.9(2) . . ?
N36 C35 C34A 112.22(19) . . ?
N36 C35 H35A 109.2 . . ?
C34A C35 H35A 109.2 . . ?
N36 C35 H35B 109.2 . . ?
C34A C35 H35B 109.2 . . ?
H35A C35 H35B 107.9 . . ?
C37 N36 C35 119.48(19) . . ?
C37 N36 Cu2 112.18(15) . . ?
C35 N36 Cu2 128.20(15) . . ?
N36 C37 N43 122.7(2) . . ?
N36 C37 C37A 121.7(2) . . ?
N43 C37 C37A 115.52(19) . . ?
N38 C37A C42B 110.45(19) . . ?
N38 C37A C37 120.1(2) . . ?
C42B C37A C37 128.6(2) . . ?
C37A N38 C38A 108.55(19) . . ?
C37A N38 H38 125.7 . . ?
C38A N38 H38 125.7 . . ?
C40 C39 C38A 116.9(2) . . ?
C40 C39 H39 121.6 . . ?
C38A C39 H39 121.6 . . ?
C39 C40 C41 121.3(2) . . ?
C39 C40 H40 119.3 . . ?
C41 C40 H40 119.3 . . ?
C42 C41 C40 121.3(2) . . ?
C42 C41 H41 119.4 . . ?
C40 C41 H41 119.4 . . ?
C41 C42 C42A 118.8(2) . . ?
C41 C42 H42 120.6 . . ?
C42A C42 H42 120.6 . . ?
 
loop_
 _geom_torsion_atom_site_label_1
 _geom_torsion_atom_site_label_2
 _geom_torsion_atom_site_label_3
 _geom_torsion_atom_site_label_4
 _geom_torsion
 _geom_torsion_site_symmetry_1
 _geom_torsion_site_symmetry_2
 _geom_torsion_site_symmetry_3
 _geom_torsion_site_symmetry_4
 _geom_torsion_publ_flag
C55 O56 C57 C58 59.8(3) . . . . ?
O56 C57 C58 N53 -58.5(3) . . . . ?
C42 C42A C42B C37A 179.4(3) . . . . ?
C38A C42A C42B C37A -0.6(3) . . . . ?
C42 C42A C42B C42C -10.7(5) . . . . ?
C38A C42A C42B C42C 169.3(2) . . . . ?
C37A C42B C42C C31 142.8(2) . . . . ?
C42A C42B C42C C31 -25.1(4) . . . . ?
C37A C42B C42C C34A -32.2(4) . . . . ?
C42A C42B C42C C34A 159.9(2) . . . . ?
C37 N43 N44 C45 -173.2(2) . . . . ?
C37 N43 N44 Cu2 3.1(2) . . . . ?
N43 N44 C45 C46 176.5(2) . . . . ?
Cu2 N44 C45 C46 0.3(3) . . . . ?
N43 N44 C45 C59 -0.4(4) . . . . ?
Cu2 N44 C45 C59 -176.70(19) . . . . ?
N44 C45 C46 N47 -1.5(3) . . . . ?
C59 C45 C46 N47 175.6(2) . . . . ?
N44 C45 C46 C51 -178.8(2) . . . . ?
C59 C45 C46 C51 -1.7(4) . . . . ?
C51 C46 N47 C48 2.0(3) . . . . ?
C45 C46 N47 C48 -175.3(2) . . . . ?
C51 C46 N47 Cu2 179.35(18) . . . . ?
C45 C46 N47 Cu2 2.0(3) . . . . ?
C46 N47 C48 C49 0.8(4) . . . . ?
Cu2 N47 C48 C49 -176.04(18) . . . . ?
N47 C48 C49 C50 -3.0(4) . . . . ?
N47 C48 C49 C52 171.0(2) . . . . ?
C48 C49 C50 C51 2.4(4) . . . . ?
C52 C49 C50 C51 -171.3(2) . . . . ?
N47 C46 C51 C50 -2.6(4) . . . . ?
C45 C46 C51 C50 174.5(2) . . . . ?
C49 C50 C51 C46 0.3(4) . . . . ?
C50 C49 C52 N53 -102.0(3) . . . . ?
C48 C49 C52 N53 84.4(3) . . . . ?
C57 C58 N53 C52 174.2(2) . . . . ?
C57 C58 N53 C54 55.4(3) . . . . ?
C49 C52 N53 C58 74.3(3) . . . . ?
C49 C52 N53 C54 -166.5(2) . . . . ?
C58 N53 C54 C55 -55.9(3) . . . . ?
C52 N53 C54 C55 -176.5(2) . . . . ?
C57 O56 C55 C54 -61.1(3) . . . . ?
N53 C54 C55 O56 60.0(3) . . . . ?
C42 C42A C38A N38 -179.2(2) . . . . ?
C42B C42A C38A N38 0.8(3) . . . . ?
C42 C42A C38A C39 0.7(4) . . . . ?
C42B C42A C38A C39 -179.4(2) . . . . ?
C12C C1 C2 C3 0.5(4) . . . . ?
C1 C2 C3 C4 0.3(4) . . . . ?
C2 C3 C4 C4A -0.7(4) . . . . ?
C3 C4 C4A C12C 0.3(4) . . . . ?
C3 C4 C4A C5 179.1(2) . . . . ?
C4 C4A C5 N6 -108.7(3) . . . . ?
C12C C4A C5 N6 70.1(3) . . . . ?
C4A C5 N6 C7 -73.6(3) . . . . ?
C4A C5 N6 Cu1 101.4(2) . . . . ?
C5 N6 C7 N13 -178.6(2) . . . . ?
Cu1 N6 C7 N13 5.7(3) . . . . ?
C5 N6 C7 C7A 6.3(4) . . . . ?
Cu1 N6 C7 C7A -169.46(18) . . . . ?
N6 C7 C7A N8 -152.0(2) . . . . ?
N13 C7 C7A N8 32.5(3) . . . . ?
N6 C7 C7A C12B 37.5(4) . . . . ?
N13 C7 C7A C12B -138.0(2) . . . . ?
C12B C7A N8 C8A -1.5(3) . . . . ?
C7 C7A N8 C8A -173.4(2) . . . . ?
C7A N8 C8A C9 -178.6(3) . . . . ?
C7A N8 C8A C12A 1.0(3) . . . . ?
N8 C8A C9 C10 178.9(3) . . . . ?
C12A C8A C9 C10 -0.6(4) . . . . ?
C8A C9 C10 C11 0.6(4) . . . . ?
C9 C10 C11 C12 -0.4(4) . . . . ?
C10 C11 C12 C12A 0.2(4) . . . . ?
C11 C12 C12A C8A -0.2(4) . . . . ?
C11 C12 C12A C12B -178.9(3) . . . . ?
N8 C8A C12A C12 -179.2(2) . . . . ?
C9 C8A C12A C12 0.5(4) . . . . ?
N8 C8A C12A C12B -0.2(3) . . . . ?
C9 C8A C12A C12B 179.5(2) . . . . ?
N8 C7A C12B C12A 1.4(3) . . . . ?
C7 C7A C12B C12A 172.8(2) . . . . ?
N8 C7A C12B C12C -173.3(2) . . . . ?
C7 C7A C12B C12C -1.8(4) . . . . ?
C12 C12A C12B C7A 178.0(3) . . . . ?
C8A C12A C12B C7A -0.7(3) . . . . ?
C12 C12A C12B C12C -7.4(5) . . . . ?
C8A C12A C12B C12C 173.8(2) . . . . ?
C2 C1 C12C C4A -0.9(4) . . . . ?
C2 C1 C12C C12B -177.2(2) . . . . ?
C4 C4A C12C C1 0.5(4) . . . . ?
C5 C4A C12C C1 -178.3(2) . . . . ?
C4 C4A C12C C12B 176.9(2) . . . . ?
C5 C4A C12C C12B -2.0(3) . . . . ?
C7A C12B C12C C1 140.5(3) . . . . ?
C12A C12B C12C C1 -32.9(4) . . . . ?
C7A C12B C12C C4A -35.7(4) . . . . ?
C12A C12B C12C C4A 150.8(2) . . . . ?
N6 C7 N13 N14 -4.2(3) . . . . ?
C7A C7 N13 N14 171.25(19) . . . . ?
C7 N13 N14 C15 -171.6(2) . . . . ?
C7 N13 N14 Cu1 0.7(2) . . . . ?
N13 N14 C15 C16 173.9(2) . . . . ?
Cu1 N14 C15 C16 1.6(3) . . . . ?
N13 N14 C15 C29 -3.8(4) . . . . ?
Cu1 N14 C15 C29 -176.07(19) . . . . ?
N14 C15 C16 N17 -1.1(3) . . . . ?
C29 C15 C16 N17 176.7(2) . . . . ?
N14 C15 C16 C21 179.6(2) . . . . ?
C29 C15 C16 C21 -2.6(4) . . . . ?
C21 C16 N17 C18 2.0(3) . . . . ?
C15 C16 N17 C18 -177.3(2) . . . . ?
C21 C16 N17 Cu1 179.46(18) . . . . ?
C15 C16 N17 Cu1 0.1(3) . . . . ?
C16 N17 C18 C19 -0.5(4) . . . . ?
Cu1 N17 C18 C19 -177.53(18) . . . . ?
N17 C18 C19 C20 -0.9(4) . . . . ?
N17 C18 C19 C22 176.9(2) . . . . ?
C18 C19 C20 C21 0.7(4) . . . . ?
C22 C19 C20 C21 -177.1(2) . . . . ?
C19 C20 C21 C16 0.8(4) . . . . ?
N17 C16 C21 C20 -2.2(4) . . . . ?
C15 C16 C21 C20 177.1(2) . . . . ?
C18 C19 C22 N23 121.0(2) . . . . ?
C20 C19 C22 N23 -61.3(3) . . . . ?
C19 C22 N23 C28 -72.7(3) . . . . ?
C19 C22 N23 C24 165.4(2) . . . . ?
C28 N23 C24 C25 59.7(2) . . . . ?
C22 N23 C24 C25 -177.0(2) . . . . ?
N23 C24 C25 O26 -58.7(3) . . . . ?
C24 C25 O26 C27 57.3(3) . . . . ?
C25 O26 C27 C28 -57.1(3) . . . . ?
C22 N23 C28 C27 177.01(19) . . . . ?
C24 N23 C28 C27 -59.8(2) . . . . ?
O26 C27 C28 N23 58.8(3) . . . . ?
C34A C42C C31 C32 1.6(4) . . . . ?
C42B C42C C31 C32 -173.6(2) . . . . ?
C42C C31 C32 C33 0.9(4) . . . . ?
C31 C32 C33 C34 -1.2(4) . . . . ?
C32 C33 C34 C34A -0.9(4) . . . . ?
C33 C34 C34A C42C 3.4(4) . . . . ?
C33 C34 C34A C35 -178.8(2) . . . . ?
C31 C42C C34A C34 -3.6(3) . . . . ?
C42B C42C C34A C34 171.5(2) . . . . ?
C31 C42C C34A C35 178.5(2) . . . . ?
C42B C42C C34A C35 -6.4(3) . . . . ?
C34 C34A C35 N36 -105.6(3) . . . . ?
C42C C34A C35 N36 72.2(3) . . . . ?
C34A C35 N36 C37 -72.4(3) . . . . ?
C34A C35 N36 Cu2 112.3(2) . . . . ?
C35 N36 C37 N43 -176.5(2) . . . . ?
Cu2 N36 C37 N43 -0.6(3) . . . . ?
C35 N36 C37 C37A 6.8(3) . . . . ?
Cu2 N36 C37 C37A -177.27(18) . . . . ?
N44 N43 C37 N36 -1.6(3) . . . . ?
N44 N43 C37 C37A 175.29(19) . . . . ?
C42A C42B C37A N38 0.2(3) . . . . ?
C42C C42B C37A N38 -170.0(2) . . . . ?
C42A C42B C37A C37 169.7(2) . . . . ?
C42C C42B C37A C37 -0.4(4) . . . . ?
N36 C37 C37A N38 -157.1(2) . . . . ?
N43 C37 C37A N38 26.0(3) . . . . ?
N36 C37 C37A C42B 34.2(4) . . . . ?
N43 C37 C37A C42B -142.7(3) . . . . ?
C42B C37A N38 C38A 0.3(3) . . . . ?
C37 C37A N38 C38A -170.3(2) . . . . ?
C39 C38A N38 C37A 179.5(2) . . . . ?
C42A C38A N38 C37A -0.7(3) . . . . ?
N38 C38A C39 C40 179.8(2) . . . . ?
C42A C38A C39 C40 -0.1(4) . . . . ?
C38A C39 C40 C41 -0.3(4) . . . . ?
C39 C40 C41 C42 0.1(4) . . . . ?
C40 C41 C42 C42A 0.5(4) . . . . ?
C38A C42A C42 C41 -0.9(4) . . . . ?
C42B C42A C42 C41 179.2(3) . . . . ?
 
loop_
 _geom_hbond_atom_site_label_D 
 _geom_hbond_atom_site_label_H 
 _geom_hbond_atom_site_label_A 
 _geom_hbond_distance_DH 
 _geom_hbond_distance_HA 
 _geom_hbond_distance_DA 
 _geom_hbond_angle_DHA 
 _geom_hbond_site_symmetry_A 
C59 H59A O1  0.98 2.44 3.238(3) 138.8 1_554
O1 H1A Cl1  0.87 2.58 3.246(2) 134.6 .
C48 H48 Cl2  0.95 2.79 3.350(3) 118.8 .
C5 H5A Cl1  0.99 2.89 3.437(3) 115.7 .
N8 H8 O1  0.88 2.25 2.973(3) 139.1 1_554
C18 H18 Cl1  0.95 2.82 3.377(2) 118.3 .
C22 H22A N13  0.99 2.68 3.371(3) 127.5 3_565
C29 H29A N43  0.98 2.52 3.397(3) 149.0 .
C29 H29B Cl1  0.98 2.76 3.734(3) 176.3 3_565
C29 H29C O1  0.98 2.63 3.538(4) 154.4 1_554
C35 H35A Cl2  0.99 2.77 3.450(2) 126.0 .
N38 H38 O26  0.88 2.06 2.810(3) 141.9 1_554
C39 H39 O26  0.95 2.62 3.262(3) 125.5 1_554
 
_refine_diff_density_max    0.571
_refine_diff_density_min   -0.513
_refine_diff_density_rms    0.095

_shelxl_version_number 2014-3

_shelx_res_file
;
TITL chwi436_P21c in P21/c #14
CELL 0.71073 15.0147 34.2629 10.2999 90 107.565 90
ZERR 8 0.0007 0.0015 0.0004 0 0.0028 0
LATT 1
SYMM -X,0.5+Y,0.5-Z
SFAC C H Cl Cu N O
UNIT 224 224 8 8 48 12
DFIX 2.4 0.03 H1a Cl1
DFIX 3.5 0.05 H1b Cl2

L.S. 10
ACTA
fmap 2 53
MERG 2
PLAN  5
SIZE 0.013 0.086 0.293
TEMP -148.15
CONF
BOND $H
HTAB
RTAB X1 Cu1 Cl2
MORE -1
EQIV $1 x, y, z-1
HTAB C59 O1_$1
HTAB O1 Cl1
HTAB C48 Cl2
HTAB C5 Cl1
HTAB N8 O1_$1
HTAB C18 Cl1
EQIV $2 -x, -y+1, -z
HTAB C22 N13_$2
HTAB C29 N43
HTAB C29 Cl1_$2
HTAB C29 O1_$1
HTAB C35 Cl2
HTAB N38 O26_$1
HTAB C39 O26_$1

WGHT    0.052500
FVAR       0.07136
O56   6    0.396632    0.252596    0.036183    11.00000    0.03012    0.01751 =
         0.10593    0.00920    0.01508    0.00190
C57   1    0.344122    0.280089   -0.059459    11.00000    0.02554    0.02105 =
         0.07428   -0.00133    0.00329    0.00050
AFIX  23
H57A  2    0.289793    0.288817   -0.031451    11.00000   -1.20000
H57B  2    0.320255    0.267530   -0.149915    11.00000   -1.20000
AFIX   0
C58   1    0.403173    0.315060   -0.069602    11.00000    0.02359    0.01766 =
         0.03503   -0.00372    0.00617    0.00094
AFIX  23
H58A  2    0.455468    0.306572   -0.102803    11.00000   -1.20000
H58B  2    0.364782    0.333923   -0.136033    11.00000   -1.20000
AFIX   0
C59   1    0.372254    0.531874   -0.289840    11.00000    0.02662    0.01896 =
         0.02341    0.00146    0.00933    0.00318
AFIX 137
H59A  2    0.323958    0.519414   -0.364282    11.00000   -1.50000
H59B  2    0.433784    0.526915   -0.301089    11.00000   -1.50000
H59C  2    0.360983    0.560067   -0.291381    11.00000   -1.50000
AFIX   6
O1    6    0.212403    0.465946    0.602491    11.00000    0.05084    0.04982 =
         0.04851   -0.00648    0.00800   -0.01708
H1A   2    0.161050    0.459103    0.540962    11.00000   -1.50000
H1B   2    0.256723    0.457023    0.572321    11.00000   -1.50000
AFIX   0
C42A  1    0.310856    0.690645    0.122406    11.00000    0.01740    0.01805 =
         0.01857   -0.00079    0.00786    0.00129
C42B  1    0.334686    0.651403    0.172458    11.00000    0.01673    0.01496 =
         0.02062   -0.00009    0.00905    0.00065
C42C  1    0.396107    0.639617    0.305317    11.00000    0.01844    0.02020 =
         0.01853   -0.00152    0.00879    0.00341
N43   5    0.325042    0.573822   -0.074278    11.00000    0.01525    0.01342 =
         0.02223   -0.00070    0.00721   -0.00014
N44   5    0.347733    0.534877   -0.063542    11.00000    0.01332    0.01201 =
         0.02240    0.00021    0.00556    0.00002
C45   1    0.369278    0.515536   -0.157568    11.00000    0.01403    0.01452 =
         0.02560   -0.00020    0.00683   -0.00005
C46   1    0.396287    0.474922   -0.118193    11.00000    0.01130    0.01339 =
         0.02658    0.00018    0.00655   -0.00206
N47   5    0.396365    0.464919    0.008798    11.00000    0.01686    0.01465 =
         0.02533    0.00266    0.00825    0.00124
C48   1    0.426125    0.429548    0.058172    11.00000    0.01767    0.01413 =
         0.03210    0.00247    0.00736   -0.00044
AFIX  43
H48   2    0.424849    0.422942    0.147171    11.00000   -1.20000
AFIX   0
C49   1    0.459074    0.401900   -0.016305    11.00000    0.01051    0.01375 =
         0.03866   -0.00001    0.00532   -0.00300
C50   1    0.455871    0.411594   -0.146501    11.00000    0.01757    0.01537 =
         0.03763   -0.00536    0.01218   -0.00108
AFIX  43
H50   2    0.475445    0.393147   -0.201146    11.00000   -1.20000
AFIX   0
C51   1    0.424188    0.448269   -0.200128    11.00000    0.01830    0.01790 =
         0.02439   -0.00096    0.00758   -0.00133
AFIX  43
H51   2    0.421747    0.454872   -0.290718    11.00000   -1.20000
AFIX   0
C52   1    0.504579    0.365134    0.055928    11.00000    0.01666    0.01638 =
         0.04065    0.00273    0.00400    0.00275
AFIX  23
H52A  2    0.548613    0.355117    0.009094    11.00000   -1.20000
H52B  2    0.541567    0.372084    0.150056    11.00000   -1.20000
AFIX   0
N53   5    0.440176    0.333931    0.062175    11.00000    0.02190    0.01321 =
         0.02739    0.00475    0.00897    0.00280
C54   1    0.491814    0.304814    0.161931    11.00000    0.02983    0.02336 =
         0.03537    0.01101    0.01264    0.01164
AFIX  23
H54A  2    0.514132    0.316857    0.253428    11.00000   -1.20000
H54B  2    0.546916    0.295653    0.136720    11.00000   -1.20000
AFIX   0
C55   1    0.429166    0.270803    0.164977    11.00000    0.04472    0.03379 =
         0.08533    0.03488    0.03893    0.01575
AFIX  23
H55A  2    0.463953    0.251561    0.233236    11.00000   -1.20000
H55B  2    0.375155    0.280005    0.192857    11.00000   -1.20000
AFIX   0
C38A  1    0.264134    0.687971   -0.017600    11.00000    0.01704    0.01333 =
         0.02386   -0.00178    0.00987    0.00220
CU1   4    0.157690    0.452467    0.131790    11.00000    0.02104    0.01452 =
         0.01961   -0.00074    0.00834   -0.00021
CL1   3    0.122547    0.424805    0.308065    11.00000    0.03198    0.02165 =
         0.02742    0.00246    0.01560   -0.00032
C1    1    0.015756    0.306953   -0.146295    11.00000    0.02369    0.01924 =
         0.03686   -0.00278    0.00576   -0.00172
AFIX  43
H1    2   -0.002896    0.299631   -0.239599    11.00000   -1.20000
AFIX   0
C2    1   -0.036555    0.294772   -0.064077    11.00000    0.02583    0.02584 =
         0.04501   -0.00194    0.01051   -0.00761
AFIX  43
H2    2   -0.090391    0.279037   -0.100765    11.00000   -1.20000
AFIX   0
C3    1   -0.010690    0.305418    0.070535    11.00000    0.03279    0.03462 =
         0.04229    0.00511    0.01861   -0.00339
AFIX  43
H3    2   -0.046463    0.296927    0.127168    11.00000   -1.20000
AFIX   0
C4    1    0.067591    0.328555    0.124104    11.00000    0.03002    0.02365 =
         0.02900    0.00282    0.01177    0.00051
AFIX  43
H4    2    0.084698    0.336072    0.217166    11.00000   -1.20000
AFIX   0
C4A   1    0.121205    0.340841    0.043086    11.00000    0.01955    0.01580 =
         0.02982    0.00017    0.00768    0.00421
C5    1    0.206017    0.366559    0.099153    11.00000    0.02448    0.01630 =
         0.02195    0.00246    0.00636    0.00189
AFIX  23
H5A   2    0.222356    0.367542    0.199681    11.00000   -1.20000
H5B   2    0.259749    0.355303    0.075252    11.00000   -1.20000
AFIX   0
N6    5    0.187806    0.406452    0.043456    11.00000    0.02061    0.01368 =
         0.02091   -0.00032    0.00668   -0.00073
C7    1    0.184605    0.412908   -0.082770    11.00000    0.01203    0.01685 =
         0.02306   -0.00183    0.00576   -0.00078
C7A   1    0.189186    0.380902   -0.176377    11.00000    0.01562    0.01723 =
         0.02078   -0.00133    0.00457    0.00160
N8    5    0.224111    0.385734   -0.283545    11.00000    0.01725    0.01931 =
         0.02191   -0.00214    0.00669   -0.00126
AFIX  43
H8    2    0.251503    0.406981   -0.300728    11.00000   -1.20000
AFIX   0
C8A   1    0.209670    0.352134   -0.360276    11.00000    0.01596    0.02236 =
         0.02233   -0.00402    0.00241    0.00499
C9    1    0.234868    0.343388   -0.476001    11.00000    0.02107    0.03133 =
         0.02643   -0.00263    0.00595    0.00844
AFIX  43
H9    2    0.266129    0.361835   -0.515669    11.00000   -1.20000
AFIX   0
C10   1    0.212284    0.306512   -0.530856    11.00000    0.03085    0.03596 =
         0.03026   -0.01263    0.00736    0.00966
AFIX  43
H10   2    0.229036    0.299438   -0.609576    11.00000   -1.20000
AFIX   0
C11   1    0.165662    0.279467   -0.473856    11.00000    0.03498    0.02300 =
         0.03553   -0.01284    0.00527    0.00315
AFIX  43
H11   2    0.151021    0.254502   -0.514881    11.00000   -1.20000
AFIX   0
C12   1    0.140537    0.288119   -0.360054    11.00000    0.02304    0.01916 =
         0.03632   -0.00713    0.00498   -0.00084
AFIX  43
H12   2    0.108960    0.269413   -0.321896    11.00000   -1.20000
AFIX   0
C12A  1    0.162389    0.325324   -0.300452    11.00000    0.01876    0.01878 =
         0.02337   -0.00072    0.00253    0.00529
C12B  1    0.148882    0.344274   -0.182694    11.00000    0.01754    0.01640 =
         0.02529   -0.00343    0.00489    0.00232
C12C  1    0.095774    0.329903   -0.094396    11.00000    0.01815    0.01334 =
         0.02915   -0.00173    0.00744    0.00239
N13   5    0.170002    0.449331   -0.141302    11.00000    0.01663    0.01601 =
         0.01868   -0.00453    0.00633   -0.00152
N14   5    0.154040    0.474045   -0.046928    11.00000    0.01582    0.01595 =
         0.01923   -0.00413    0.00632   -0.00185
C15   1    0.126663    0.509959   -0.074713    11.00000    0.01409    0.01585 =
         0.02006   -0.00131    0.00495   -0.00143
C16   1    0.104533    0.529478    0.039892    11.00000    0.01510    0.01531 =
         0.02029   -0.00232    0.00350   -0.00296
N17   5    0.114520    0.507082    0.151564    11.00000    0.01764    0.01530 =
         0.02015   -0.00149    0.00528   -0.00232
C18   1    0.092379    0.521933    0.257825    11.00000    0.01814    0.01885 =
         0.02227   -0.00525    0.00559   -0.00501
AFIX  43
H18   2    0.099314    0.505801    0.335271    11.00000   -1.20000
AFIX   0
C19   1    0.059751    0.559750    0.260736    11.00000    0.01330    0.01905 =
         0.02583   -0.00766    0.00491   -0.00442
C20   1    0.051444    0.582985    0.146864    11.00000    0.01892    0.01775 =
         0.02700   -0.00505    0.00318   -0.00211
AFIX  43
H20   2    0.030043    0.609131    0.145057    11.00000   -1.20000
AFIX   0
C21   1    0.074319    0.568042    0.036365    11.00000    0.02000    0.01681 =
         0.02226   -0.00196    0.00461   -0.00161
AFIX  43
H21   2    0.069496    0.583888   -0.041146    11.00000   -1.20000
AFIX   0
C22   1    0.031304    0.574323    0.380360    11.00000    0.01775    0.02333 =
         0.02497   -0.00706    0.00800   -0.00291
AFIX  23
H22A  2   -0.035791    0.581323    0.349694    11.00000   -1.20000
H22B  2    0.040183    0.553273    0.448941    11.00000   -1.20000
AFIX   0
N23   5    0.086274    0.608405    0.442714    11.00000    0.01490    0.01783 =
         0.01822   -0.00399    0.00465    0.00060
C24   1    0.043988    0.628569    0.534695    11.00000    0.01788    0.02421 =
         0.02456   -0.00513    0.00598    0.00281
AFIX  23
H24A  2    0.042684    0.611034    0.610494    11.00000   -1.20000
H24B  2   -0.021072    0.636028    0.484925    11.00000   -1.20000
AFIX   0
C25   1    0.100199    0.664352    0.589928    11.00000    0.02960    0.02454 =
         0.02657   -0.00762    0.00828    0.00439
AFIX  23
H25A  2    0.098644    0.682311    0.513978    11.00000   -1.20000
H25B  2    0.072066    0.678012    0.652685    11.00000   -1.20000
AFIX   0
O26   6    0.195271    0.654550    0.661104    11.00000    0.02697    0.02630 =
         0.02149   -0.00996    0.00609   -0.00216
C27   1    0.236696    0.633681    0.573753    11.00000    0.02123    0.02621 =
         0.01968   -0.00384    0.00503   -0.00267
AFIX  23
H27A  2    0.301504    0.626366    0.625371    11.00000   -1.20000
H27B  2    0.239205    0.650756    0.497398    11.00000   -1.20000
AFIX   0
C28   1    0.181939    0.597527    0.518154    11.00000    0.01840    0.01734 =
         0.02005   -0.00093    0.00702    0.00174
AFIX  23
H28A  2    0.211291    0.583710    0.457161    11.00000   -1.20000
H28B  2    0.181691    0.579747    0.593811    11.00000   -1.20000
AFIX   0
C29   1    0.114495    0.529730   -0.207281    11.00000    0.02575    0.01808 =
         0.02410    0.00256    0.00784    0.00010
AFIX 137
H29A  2    0.162796    0.549756   -0.196466    11.00000   -1.50000
H29B  2    0.052675    0.541975   -0.237949    11.00000   -1.50000
H29C  2    0.119985    0.510504   -0.274896    11.00000   -1.50000
AFIX   0
CU2   4    0.354776    0.508463    0.106408    11.00000    0.01809    0.01363 =
         0.02303    0.00146    0.00884    0.00014
CL2   3    0.345320    0.475395    0.287092    11.00000    0.03360    0.02307 =
         0.03006    0.00689    0.01458    0.00303
C31   1    0.467284    0.664433    0.381712    11.00000    0.02679    0.01992 =
         0.01974   -0.00115    0.00889    0.00131
AFIX  43
H31   2    0.471250    0.690259    0.350348    11.00000   -1.20000
AFIX   0
C32   1    0.531594    0.652160    0.501298    11.00000    0.02532    0.02967 =
         0.02222   -0.00396    0.00380   -0.00047
AFIX  43
H32   2    0.578593    0.669527    0.552024    11.00000   -1.20000
AFIX   0
C33   1    0.527128    0.614308    0.546883    11.00000    0.03211    0.03609 =
         0.01885    0.00580    0.00392    0.00476
AFIX  43
H33   2    0.571866    0.605510    0.628083    11.00000   -1.20000
AFIX   0
C34   1    0.457331    0.589380    0.473787    11.00000    0.03395    0.02519 =
         0.02132    0.00473    0.01406    0.00344
AFIX  43
H34   2    0.455342    0.563396    0.504972    11.00000   -1.20000
AFIX   0
C34A  1    0.390088    0.601629    0.355633    11.00000    0.02187    0.02034 =
         0.02107   -0.00006    0.01325    0.00151
C35   1    0.313049    0.575169    0.277060    11.00000    0.02649    0.01931 =
         0.02323    0.00063    0.01439    0.00087
AFIX  23
H35A  2    0.308793    0.552555    0.334725    11.00000   -1.20000
H35B  2    0.252950    0.589417    0.254575    11.00000   -1.20000
AFIX   0
N36   5    0.327978    0.561081    0.151274    11.00000    0.02023    0.01534 =
         0.02104   -0.00197    0.00939   -0.00182
C37   1    0.317054    0.585346    0.047732    11.00000    0.01293    0.01531 =
         0.02209   -0.00070    0.00694   -0.00195
C37A  1    0.300256    0.627245    0.060236    11.00000    0.01683    0.01571 =
         0.01907    0.00137    0.00857    0.00092
N38   5    0.257786    0.648888   -0.053502    11.00000    0.01851    0.01322 =
         0.01846   -0.00374    0.00472   -0.00144
AFIX  43
H38   2    0.230977    0.639521   -0.135585    11.00000   -1.20000
AFIX   0
C39   1    0.231422    0.720479   -0.100173    11.00000    0.02336    0.01845 =
         0.02064    0.00049    0.00770    0.00193
AFIX  43
H39   2    0.200046    0.717858   -0.194782    11.00000   -1.20000
AFIX   0
C40   1    0.246773    0.756451   -0.038071    11.00000    0.02933    0.01630 =
         0.02691    0.00199    0.00970    0.00224
AFIX  43
H40   2    0.225849    0.779249   -0.090982    11.00000   -1.20000
AFIX   0
C41   1    0.292747    0.760152    0.101948    11.00000    0.03180    0.01535 =
         0.02712   -0.00481    0.00981    0.00304
AFIX  43
H41   2    0.302179    0.785395    0.141932    11.00000   -1.20000
AFIX   0
C42   1    0.324578    0.727754    0.182820    11.00000    0.02419    0.02050 =
         0.01957   -0.00467    0.00738    0.00076
AFIX  43
H42   2    0.355186    0.730583    0.277582    11.00000   -1.20000

AFIX   0
HKLF 4

REM  chwi436_P21c in P21/c #14
REM R1 =  0.0472 for    8972 Fo > 4sig(Fo)  and  0.1017 for all   14827 data
REM    681 parameters refined using      2 restraints

END

WGHT      0.0517      0.0000

REM Instructions for potential hydrogen bonds
HTAB C59 O1_$1
HTAB O1 Cl1
HTAB C48 Cl2
HTAB C5 Cl1
HTAB N8 O1_$1
HTAB C18 Cl1
HTAB C22 N13_$2
HTAB C29 N43
HTAB C29 Cl1_$2
HTAB C29 O1_$1
HTAB C35 Cl2
HTAB N38 O26_$1
HTAB C39 O26_$1

REM Highest difference peak  0.571,  deepest hole -0.513,  1-sigma level  0.095
Q1    1   0.3565  0.5078 -0.0026  11.00000  0.05    0.57
Q2    1   0.1965  0.4595  0.6963  11.00000  0.05    0.53
Q3    1   0.1641  0.4535  0.2555  11.00000  0.05    0.53
Q4    1   0.1594  0.4576  0.0203  11.00000  0.05    0.52
Q5    1   0.0223  0.5582  0.2244  11.00000  0.05    0.50
;
_shelx_res_checksum   44944

_shelx_hkl_file
;
   0   0   2  249.58   14.95
   0   0   3    0.10    0.09
   0   0   4  184.29   11.05
   0   0   5    0.14    0.14
   0   0   6    1.31    0.18
   0   0   9   -0.15    0.33
   0   0  10   -0.58    0.53
   0   0  11    0.76    0.77
   0   0  12   18.69    2.13
   0   0  13    0.23    1.47
   1   0  13   -0.72    1.46
   1   0  12    1.85    1.03
   1   0  11   -0.76    0.67
   1   0   8    2.15    0.31
   1   0   7   -0.21    0.23
   1   0   6  116.73    7.03
   1   0   5   -0.35    0.19
   1   0   4   28.85    1.78
  -1   0   1   -0.02    0.05
  -1   0   2   97.05    5.82
  -1   0   3   -0.05    0.07
  -1   0   4    0.17    0.08
  -1   0   5   -0.15    0.11
  -1   0   5    0.09    0.11
  -1   0   6  121.77    7.31
  -1   0   7   -0.01    0.21
  -1   0   8    6.38    0.66
  -1   0   9    0.09    0.44
  -1   0  10    0.86    0.61
  -1   0  11   -1.41    0.80
  -1   0  12   -0.05    1.07
  -1   0  14    0.91    1.95
   2   0  13   -0.87    1.46
   2   0   9    0.27    0.37
   2   0   8   20.06    1.35
   2   0   7    0.19    0.31
   2   0   6    6.16    0.60
   2   0   5   -0.14    0.24
  -2   0   0  111.70    6.83
  -2   0   0  115.70    6.83
   2   0   0  110.90    6.71
   2   0   0  112.51    6.71
  -2   0   1   -0.09    0.10
   2   0  -1    0.15    0.12
  -2   0   2   22.85    1.42
   2   0  -2   23.13    1.43
  -2   0   3    0.09    0.14
   2   0  -3    0.10    0.09
  -2   0   4   11.15    0.76
  -2   0   5    0.13    0.20
  -2   0   6    0.33    0.24
  -2   0   7    0.00    0.29
  -2   0   8   26.49    1.77
  -2   0   9    0.13    0.50
  -2   0  10   10.91    1.30
  -2   0  11    0.54    0.88
  -2   0  12    8.51    1.32
  -2   0  13    0.24    1.48
  -2   0  14   -0.43    1.91
   3   0  10    1.51    0.52
   3   0   9   -0.32    0.47
   3   0   8   11.46    1.01
   3   0   7   -0.22    0.38
   3   0   6   28.54    1.85
   3   0   5   -0.26    0.29
   3   0   1    0.02    0.09
   3   0   1   -0.05    0.09
  -3   0   0   71.27    4.24
  -3   0   0   69.39    4.24
   3   0   0   67.73    4.14
   3   0   0   69.18    4.14
  -3   0   1    0.11    0.14
  -3   0   1    0.07    0.16
   3   0  -1   -0.10    0.15
  -3   0   2   83.94    5.09
   3   0  -2   80.25    4.86
  -3   0   3   -0.06    0.21
   3   0  -3    0.09    0.16
  -3   0   4   48.86    3.01
   3   0  -4   52.58    3.18
  -3   0   5   -0.25    0.25
  -3   0   6  118.10    7.16
  -3   0   7    0.12    0.36
  -3   0   8    3.84    0.58
  -3   0   9   -0.11    0.57
  -3   0  10   20.87    1.80
  -3   0  11   -0.29    0.88
  -3   0  12    1.15    1.20
  -3   0  13   -0.63    1.51
  -3   0  14   -0.29    1.92
   4   0  11   -0.03    0.66
   4   0  10    0.54    0.63
   4   0   9   -0.50    0.58
   4   0   8    2.81    0.59
   4   0   7   -0.27    0.45
   4   0   6    3.06    0.48
   4   0   5   -0.25    0.34
   4   0   1    0.19    0.15
   4   0   1   -0.07    0.15
  -4   0   0  471.38   28.72
  -4   0   0  487.05   28.72
   4   0   0  481.37   28.85
   4   0   0  481.20   28.85
  -4   0   1   -0.11    0.18
  -4   0   1   -0.02    0.18
   4   0  -1   -0.03    0.19
  -4   0   2  218.09   13.12
   4   0  -2  211.47   12.73
  -4   0   3   -0.19    0.24
   4   0  -3   -0.01    0.21
  -4   0   4   91.48    5.58
   4   0  -4   94.60    5.73
  -4   0   5   -0.90    0.33
   4   0  -5    0.06    0.19
  -4   0   6   14.90    1.17
  -4   0   7    0.01    0.42
  -4   0   8    3.33    0.61
  -4   0   9   -1.14    0.61
  -4   0  10   23.69    2.03
  -4   0  11   -0.79    0.97
  -4   0  13   -1.03    1.51
  -4   0  14   -1.67    1.94
   5   0  12    3.60    0.95
   5   0  11   -0.58    0.83
   5   0  10   24.52    1.96
   5   0   9   -0.08    0.72
   5   0   8   15.86    1.40
   5   0   7   -0.21    0.53
   5   0   6   51.20    3.24
   5   0   2  105.23    6.44
   5   0   2  108.94    6.45
   5   0   1   -0.22    0.19
  -5   0   0    9.77    0.66
  -5   0   0    8.13    0.65
   5   0   0    9.62    0.73
   5   0   0    8.79    0.70
  -5   0   1    0.04    0.21
  -5   0   1   -0.01    0.20
   5   0  -1    0.05    0.25
  -5   0   2   42.15    2.63
   5   0  -2   42.47    2.65
  -5   0   3    0.15    0.27
   5   0  -3    0.22    0.27
  -5   0   4   65.64    4.07
   5   0  -4   66.50    4.08
  -5   0   5    0.21    0.36
   5   0  -5    0.14    0.28
  -5   0   6  195.60   11.84
   5   0  -6  206.69   12.42
  -5   0   7   -0.03    0.48
  -5   0   8    0.47    0.59
  -5   0   9    0.19    0.66
  -5   0  10   24.95    2.17
  -5   0  11    0.16    0.99
  -5   0  12    5.82    1.41
  -5   0  13    1.11    1.54
  -5   0  14    0.42    1.94
   6   0  12   11.63    1.52
   6   0  11    1.08    1.04
   6   0  10   -0.71    0.91
   6   0   9   -0.27    0.82
   6   0   8   14.60    1.46
   6   0   7    0.37    0.62
   6   0   6    0.49    0.53
   6   0   3    0.17    0.20
   6   0   3   -0.04    0.20
   6   0   2   58.12    3.44
   6   0   2   54.25    3.44
   6   0   1    0.06    0.26
   6   0   1   -0.02    0.27
  -6   0   0  141.07    8.82
  -6   0   0  151.53    8.82
   6   0   0  144.82    8.66
   6   0   0  141.52    8.65
  -6   0   1    0.14    0.25
  -6   0   1   -0.41    0.24
   6   0  -1    0.17    0.30
  -6   0   2    1.69    0.34
  -6   0   2    1.30    0.32
   6   0  -2    0.98    0.35
  -6   0   3    0.19    0.33
   6   0  -3    0.52    0.35
  -6   0   4  133.31    8.12
   6   0  -4  125.24    7.61
  -6   0   5    0.13    0.41
   6   0  -5    0.16    0.35
  -6   0   6   36.92    2.49
   6   0  -6   34.43    2.17
   6   0  -6   33.32    2.09
  -6   0   7    0.64    0.56
   6   0  -7   -0.03    0.24
   6   0  -7    0.18    0.28
  -6   0   8    0.57    0.65
  -6   0   9    0.81    0.76
  -6   0  10    1.13    0.89
  -6   0  11    0.18    1.06
  -6   0  12    5.50    1.37
  -6   0  13   -0.97    1.59
  -6   0  14    2.04    2.01
   7   0  11   -0.49    1.30
   7   0  10    1.50    1.08
   7   0   9   -0.76    0.92
   7   0   8    4.29    0.90
   7   0   7    0.40    0.71
   7   0   6   33.30    2.31
   7   0   4    3.69    0.38
   7   0   4    3.97    0.39
   7   0   3   -0.11    0.29
   7   0   3   -0.22    0.31
   7   0   2   40.25    2.56
   7   0   2   41.54    2.58
   7   0   1    0.02    0.31
   7   0   1   -0.17    0.35
  -7   0   0   35.28    2.33
  -7   0   0   39.49    2.34
   7   0   0   37.55    2.41
   7   0   0   37.25    2.39
  -7   0   1    0.01    0.30
  -7   0   1   -0.40    0.29
   7   0  -1   -0.22    0.37
  -7   0   2   59.74    3.75
  -7   0   2   60.90    3.75
   7   0  -2   67.62    4.21
  -7   0   3   -0.13    0.36
  -7   0   3   -0.01    0.45
   7   0  -3   -0.10    0.39
  -7   0   4    6.00    0.66
   7   0  -4    4.35    0.57
  -7   0   5   -0.22    0.45
   7   0  -5    0.27    0.42
  -7   0   6   14.11    1.31
   7   0  -6   14.04    1.16
  -7   0   7    0.05    0.60
   7   0  -7    0.11    0.40
   7   0  -7    0.15    0.27
  -7   0   8    0.94    0.71
   7   0  -8    0.59    0.27
   7   0  -8    0.81    0.32
  -7   0   9   -0.67    0.78
  -7   0  10    9.93    1.25
  -7   0  11   -0.77    1.11
  -7   0  12    1.10    1.32
  -7   0  13   -0.23    1.62
  -7   0  14   -2.60    2.10
   8   0  11   -1.24    1.48
   8   0  10   -0.84    1.25
   8   0   9    0.87    1.10
   8   0   8    4.16    1.01
   8   0   7    1.15    0.82
   8   0   6    5.22    0.84
   8   0   5   -0.73    0.61
   8   0   5   -0.03    0.37
   8   0   5   -0.05    0.40
   8   0   4    0.42    0.47
   8   0   4    0.52    0.43
   8   0   3   -0.13    0.43
   8   0   3    0.02    0.44
   8   0   2    0.21    0.39
   8   0   2    0.52    0.42
   8   0   1   -0.50    0.37
   8   0   1    0.28    0.44
  -8   0   0    0.46    0.30
  -8   0   0    0.81    0.32
   8   0   0    0.23    0.38
   8   0   0    0.18    0.44
  -8   0   1    0.36    0.37
  -8   0   1   -0.16    0.34
   8   0  -1   -0.05    0.45
  -8   0   2    1.20    0.43
  -8   0   2    0.92    0.39
   8   0  -2    0.47    0.49
  -8   0   3    0.11    0.44
  -8   0   3   -0.24    0.41
   8   0  -3   -0.37    0.48
  -8   0   4    2.11    0.53
   8   0  -4    2.40    0.56
  -8   0   5   -0.47    0.48
   8   0  -5    0.50    0.49
  -8   0   6    5.58    0.76
   8   0  -6    5.72    0.70
  -8   0   7   -0.24    0.64
   8   0  -7    0.34    0.34
   8   0  -7   -0.18    0.51
  -8   0   8    1.19    0.75
   8   0  -8    0.89    0.31
   8   0  -8    1.57    0.49
  -8   0   9   -0.29    0.85
  -8   0  10   43.96    3.29
  -8   0  11    0.60    1.15
  -8   0  12    9.11    1.61
  -8   0  13    0.20    1.75
   9   0  10    3.55    1.57
   9   0   9   -0.76    1.25
   9   0   8    0.62    1.06
   9   0   7   -0.30    0.92
   9   0   6    3.53    0.67
   9   0   6    2.51    0.85
   9   0   6    3.09    0.61
   9   0   5   -0.04    0.71
   9   0   5    0.19    0.51
   9   0   4    3.86    0.64
   9   0   4    3.84    0.59
   9   0   3    0.48    0.48
   9   0   3    0.04    0.53
   9   0   2    0.55    0.48
   9   0   2   -0.15    0.52
   9   0   1   -0.68    0.53
   9   0   1   -0.39    0.43
  -9   0   0   18.74    1.24
  -9   0   0   15.69    1.22
   9   0   0   19.13    1.46
   9   0   0   16.95    1.51
  -9   0   1   -0.57    0.42
  -9   0   1   -0.43    0.37
   9   0  -1   -0.36    0.52
  -9   0   2   12.52    1.18
  -9   0   2   13.14    1.18
   9   0  -2   12.81    1.31
  -9   0   3    0.40    0.48
  -9   0   3    0.14    0.52
   9   0  -3   -0.14    0.58
  -9   0   4    1.05    0.58
  -9   0   4    0.19    0.55
   9   0  -4    1.06    0.59
  -9   0   5   -0.01    0.58
   9   0  -5   -0.04    0.57
  -9   0   6  116.32    7.22
   9   0  -6  115.64    7.13
  -9   0   7   -0.36    0.72
   9   0  -7    0.32    0.39
   9   0  -7    0.47    0.61
  -9   0   8  109.83    6.91
   9   0  -8  118.79    7.19
   9   0  -8  115.93    7.10
  -9   0   9    0.10    0.91
   9   0  -9   -0.23    0.48
   9   0  -9    0.07    0.43
  -9   0  10   24.95    2.46
  -9   0  11   -1.01    1.25
  -9   0  12    3.66    1.59
  -9   0  13   -0.84    1.80
  -9   0  14    1.59    2.26
  10   0  10    0.41    1.74
  10   0   9    0.72    1.63
  10   0   8   22.01    1.92
  10   0   8   16.05    1.62
  10   0   8   19.74    2.29
  10   0   7   -0.17    1.04
  10   0   7    0.66    1.17
  10   0   7   -0.18    0.80
  10   0   6   -0.99    0.70
  10   0   6    0.05    0.81
  10   0   6   -0.36    0.90
  10   0   5    0.28    0.65
  10   0   5    0.04    0.77
  10   0   5    0.58    0.75
  10   0   4    2.83    0.77
  10   0   4    2.12    0.67
  10   0   3    0.54    0.69
  10   0   3    0.38    0.58
  10   0   2   -0.05    0.66
  10   0   2   -0.17    0.58
  10   0   1    0.82    0.65
  10   0   1    0.21    0.55
 -10   0   0   48.47    3.00
 -10   0   0   47.63    3.02
  10   0   0   45.99    3.10
 -10   0   1    0.49    0.45
 -10   0   1   -0.03    0.48
  10   0  -1   -0.39    0.63
 -10   0   2    0.12    0.50
 -10   0   2    0.72    0.54
  10   0  -2    0.47    0.68
 -10   0   3   -0.12    0.58
 -10   0   3   -0.10    0.53
  10   0  -3   -0.17    0.86
 -10   0   4   34.96    2.38
 -10   0   4   31.40    2.36
  10   0  -4   40.86    2.83
 -10   0   5    0.34    0.72
 -10   0   5    0.08    0.66
  10   0  -5   -0.41    0.64
 -10   0   6    0.98    0.72
  10   0  -6    0.65    0.70
 -10   0   7   -0.25    0.76
  10   0  -7    0.30    0.70
  10   0  -7   -0.14    0.47
 -10   0   8   -0.51    0.87
  10   0  -8   -0.28    0.72
  10   0  -8    0.78    0.47
 -10   0   9   -0.08    1.59
  10   0  -9    0.29    0.68
  10   0  -9   -0.01    0.43
 -10   0  10    3.45    1.22
  10   0 -10    6.35    0.66
  10   0 -10    6.13    0.63
 -10   0  11   -1.46    1.27
 -10   0  12    2.07    1.63
 -10   0  13   -2.52    1.84
 -10   0  14    2.00    2.37
  11   0   9    0.91    1.52
  11   0   9   -0.90    2.68
  11   0   9    0.01    1.65
  11   0   8    2.39    1.45
  11   0   8    2.46    1.28
  11   0   8    4.67    1.44
  11   0   7    0.13    1.22
  11   0   7   -0.56    1.05
  11   0   7   -0.27    1.40
  11   0   6   22.51    2.11
  11   0   6   23.97    2.28
  11   0   6   22.70    2.33
  11   0   5   -0.21    0.97
  11   0   5    0.55    0.82
  11   0   5   -0.94    0.90
  11   0   4    6.05    0.92
  11   0   4    6.26    1.06
  11   0   3   -0.62    0.70
  11   0   3   -0.26    0.83
  11   0   2   53.87    3.61
  11   0   2   52.75    3.53
  11   0   1   -0.07    0.79
  11   0   1    0.34    0.67
 -11   0   0    0.95    0.44
 -11   0   0    0.39    0.40
  11   0   0    0.59    0.79
 -11   0   1    0.07    0.50
 -11   0   1   -0.81    0.54
  11   0  -1    0.38    0.77
 -11   0   2   10.83    1.31
 -11   0   2   11.61    1.25
  11   0  -2   14.49    1.68
 -11   0   3    0.68    0.64
 -11   0   3   -0.47    0.66
  11   0  -3    0.07    0.79
 -11   0   4    4.95    0.88
 -11   0   4    5.08    0.82
  11   0  -4    3.64    0.87
 -11   0   5    0.12    0.81
 -11   0   5   -0.37    0.76
  11   0  -5   -0.64    0.76
 -11   0   6   21.15    2.15
 -11   0   6   23.94    2.05
  11   0  -6   25.98    2.19
 -11   0   7    0.07    0.87
 -11   0   7   -1.42    0.99
  11   0  -7    0.92    0.84
  11   0  -7    0.25    0.53
 -11   0   8    3.74    1.04
  11   0  -8    5.13    0.69
  11   0  -8    6.99    1.01
 -11   0   9    0.62    1.08
  11   0  -9    0.30    0.53
  11   0  -9    0.06    0.86
 -11   0  10    0.62    1.24
  11   0 -10   -0.18    0.73
  11   0 -10    0.44    0.64
 -11   0  11    0.44    1.44
 -11   0  12    0.82    1.71
 -11   0  14   -1.25    2.48
  12   0   8    0.00    1.90
  12   0   8   -1.01    1.59
  12   0   7   -1.65    1.55
  12   0   7    2.01    1.36
  12   0   7    1.28    1.40
  12   0   6   -0.83    1.18
  12   0   6   -0.70    1.16
  12   0   6   -0.55    1.37
  12   0   5   -0.86    1.20
  12   0   5    0.78    1.05
  12   0   5   -0.26    1.05
  12   0   4    8.19    1.21
  12   0   4   10.26    1.20
  12   0   4    9.14    1.34
  12   0   3   -0.52    1.06
  12   0   3    0.39    0.84
  12   0   2    1.00    0.99
  12   0   2    1.05    0.85
  12   0   1    0.36    0.97
 -12   0   0    5.41    0.65
 -12   0   0    7.34    0.81
  12   0   0    6.15    1.92
 -12   0   1   -0.01    0.53
  12   0  -1    0.39    0.93
 -12   0   2    0.01    0.71
 -12   0   2   -0.35    0.62
  12   0  -2   -0.13    0.92
 -12   0   3    0.48    0.69
 -12   0   3   -0.51    0.79
  12   0  -3   -0.56    0.90
 -12   0   4    9.07    1.06
 -12   0   4    8.05    1.10
  12   0  -4   10.23    1.25
 -12   0   5   -0.43    0.79
 -12   0   5    0.31    0.92
  12   0  -5    0.86    0.93
 -12   0   6    6.17    1.08
 -12   0   6    5.11    1.19
  12   0  -6    6.44    1.13
 -12   0   7   -0.32    1.13
 -12   0   7   -0.45    0.95
  12   0  -7    0.55    1.00
  12   0  -7    0.18    0.61
 -12   0   8    5.80    1.43
 -12   0   8    1.81    1.28
  12   0  -8    2.65    1.03
  12   0  -8    2.49    0.74
 -12   0   9   -0.04    1.15
 -12   0   9    0.37    2.58
  12   0  -9    0.17    0.61
  12   0  -9   -0.28    0.98
 -12   0  10   14.19    1.79
  12   0 -10   12.75    1.39
  12   0 -10   15.78    1.29
 -12   0  11    0.80    1.51
  12   0 -11    0.88    0.73
  12   0 -11   -0.19    0.66
 -12   0  12    3.85    1.86
 -12   0  13    1.69    2.22
  13   0   8    3.47    1.85
  13   0   8   -1.03    2.02
  13   0   7    0.86    1.60
  13   0   7    0.99    1.67
  13   0   7    1.00    2.09
  13   0   6   -0.35    1.76
  13   0   6    2.19    1.51
  13   0   6    0.03    1.42
  13   0   5   -0.40    1.21
  13   0   5   -0.36    1.54
  13   0   5    0.12    1.25
  13   0   4    5.73    1.32
  13   0   4    3.05    1.43
  13   0   4    5.74    1.22
  13   0   3    1.22    1.06
  13   0   3   -1.92    1.27
  13   0   2   21.52    2.11
  13   0   1    0.03    1.15
 -13   0   0    1.11    0.50
 -13   0   0    0.33    0.53
  13   0   0   -1.51    1.08
 -13   0   1    0.16    0.61
 -13   0   1   -0.06    0.72
  13   0  -1    0.14    1.11
 -13   0   2   10.10    1.08
 -13   0   2   11.21    1.18
  13   0  -2   10.42    1.38
 -13   0   3   -0.02    0.88
 -13   0   3   -1.27    0.78
  13   0  -3   -1.14    1.05
 -13   0   4   21.04    2.14
 -13   0   4   21.13    2.08
  13   0  -4   24.74    2.53
 -13   0   5    0.51    0.91
 -13   0   5    0.83    1.05
  13   0  -5    0.60    1.11
 -13   0   6   17.86    2.14
 -13   0   6   17.14    1.77
  13   0  -6   18.06    2.26
 -13   0   7    0.07    1.28
 -13   0   7   -0.13    1.09
  13   0  -7   -0.13    1.13
  13   0  -7    0.02    0.68
 -13   0   8   83.42    5.73
 -13   0   8   81.08    5.55
  13   0  -8   90.39    5.67
  13   0  -8   92.10    5.98
 -13   0   9   -0.26    1.34
 -13   0   9   -0.57    1.68
  13   0  -9   -1.55    1.47
  13   0  -9    0.65    0.71
 -13   0  10   13.29    1.84
 -13   0  10   10.86    3.46
  13   0 -10   16.07    1.44
  13   0 -10   12.67    1.56
 -13   0  11   -1.11    1.69
  13   0 -11    0.24    0.89
 -13   0  12    2.34    2.02
 -13   0  13    2.05    2.41
  14   0   7   -1.50    1.82
  14   0   7   -2.00    2.70
  14   0   7   -3.25    2.09
  14   0   6    9.36    1.93
  14   0   6   17.36    2.13
  14   0   6   12.53    2.47
  14   0   5   -0.52    1.39
  14   0   5    0.93    1.56
  14   0   5    2.04    2.27
  14   0   4    4.68    1.35
  14   0   4    6.00    1.93
  14   0   3   -0.19    1.61
  14   0   3   -1.48    1.11
  14   0   2   13.37    1.82
  14   0   1   -0.04    1.40
  14   0   0    0.30    1.38
 -14   0   1    0.45    0.81
 -14   0   1   -0.01    0.65
  14   0  -1   -0.24    1.31
 -14   0   2    1.07    0.98
 -14   0   2    0.70    0.78
  14   0  -2    1.57    1.33
 -14   0   3   -0.24    0.86
 -14   0   3    0.36    1.03
  14   0  -3   -0.43    1.46
 -14   0   4   25.74    2.45
 -14   0   4   22.02    2.34
  14   0  -4   23.58    2.69
 -14   0   5   -0.85    1.19
 -14   0   5    0.25    1.02
  14   0  -5   -0.78    1.25
 -14   0   6    1.68    2.30
 -14   0   6    1.10    1.12
 -14   0   7    1.32    1.51
 -14   0   7    0.33    1.20
  14   0  -7   -0.60    1.32
  14   0  -7   -0.14    0.79
 -14   0   8    5.93    1.43
 -14   0   8    3.75    1.69
  14   0  -8    2.15    1.40
 -14   0   9   -0.49    1.40
  14   0  -9    0.32    1.39
  14   0  -9   -0.19    0.83
 -14   0  10   13.12    1.98
  14   0 -10   12.05    1.75
  14   0 -10   11.19    1.16
 -14   0  11    2.06    1.85
  14   0 -11   -1.02    0.77
  14   0 -11    0.46    1.56
 -14   0  12    2.43    2.13
  14   0 -12   -0.22    0.99
  14   0 -12   -0.52    1.03
 -14   0  13    2.10    3.37
  15   0   6   26.43    3.34
  15   0   6   19.82    2.50
  15   0   5    1.06    1.67
  15   0   5   -0.80    2.50
  15   0   4   12.64    1.83
  15   0   4   10.49    2.47
  15   0   3   -1.16    1.95
  15   0   3    0.10    1.31
  15   0   2    9.23    2.06
  15   0   2   11.72    1.56
  15   0   1    1.98    1.74
  15   0   0    0.49    1.65
 -15   0   1   -0.18    0.89
 -15   0   1    0.22    0.73
  15   0  -1    1.16    1.74
 -15   0   2   18.44    1.81
 -15   0   2   13.78    1.54
  15   0  -2   12.81    1.88
 -15   0   3   -0.76    1.16
 -15   0   3    0.41    0.98
  15   0  -3   -1.71    1.54
 -15   0   4    2.31    1.13
 -15   0   4    3.21    1.35
 -15   0   5   -0.62    1.17
 -15   0   5    0.26    1.42
  15   0  -5   -1.05    1.47
 -15   0   6    9.72    1.70
 -15   0   6    8.80    1.53
  15   0  -6    8.02    1.67
 -15   0   7    0.93    1.36
 -15   0   7    2.14    1.71
  15   0  -7    0.34    0.88
  15   0  -7    0.26    1.52
 -15   0   8   19.60    2.13
  15   0  -8   16.98    1.80
 -15   0   9    2.19    1.66
  15   0  -9    0.10    0.93
 -15   0  10    4.08    1.87
  15   0 -10    3.22    1.02
 -15   0  11   -0.28    2.07
  15   0 -11    0.13    0.92
 -15   0  12   14.75    2.63
  15   0 -12   -0.50    1.21
  16   0   5   -2.02    3.19
  16   0   5   -0.58    1.96
  16   0   4   15.57    2.16
  16   0   4   15.17    3.23
  16   0   3   -0.59    1.51
  16   0   2    3.76    1.49
  16   0   2    5.12    2.49
  16   0   1   -0.13    1.26
  16   0   1   -3.41    2.08
  16   0   0   10.37    2.18
 -16   0   1    0.32    0.96
 -16   0   1   -0.08    0.75
  16   0  -1   -0.15    1.93
 -16   0   2   23.65    2.45
 -16   0   2   19.08    2.08
  16   0  -2   21.74    2.73
 -16   0   3   -0.12    1.06
 -16   0   3   -0.70    1.38
  16   0  -3   -1.16    1.83
 -16   0   4    1.64    1.49
 -16   0   4   -0.65    1.19
  16   0  -4    0.77    1.84
 -16   0   5   -0.94    1.37
 -16   0   5   -0.37    1.61
  16   0  -5    0.22    1.82
 -16   0   6    3.33    1.53
  16   0  -6    5.56    1.17
 -16   0   7    1.42    1.62
  16   0  -7    0.02    0.99
 -16   0   8   19.70    2.29
  16   0  -8   17.82    1.98
 -16   0   9   -1.44    1.73
  16   0  -9   -0.07    1.04
 -16   0  10    5.14    2.15
  16   0 -10    6.02    1.21
 -16   0  11    0.35    2.27
  16   0 -11    0.67    1.14
 -16   0  12    0.60    2.84
  16   0 -12    0.47    1.23
  16   0 -12   -0.38    1.55
  17   0   4    3.21    2.06
  17   0   4   -0.86    5.17
  17   0   3    1.36    1.88
  17   0   2    1.36    1.63
  17   0   1    0.05    1.49
  17   0   1    0.31    2.65
  17   0   0    4.50    2.53
  17   0   0    4.97    1.55
  17   0  -1   -0.54    2.37
  17   0  -1    1.51    1.39
 -17   0   2    0.77    1.08
  17   0  -2    3.15    2.30
 -17   0   3    0.20    2.55
 -17   0   3    1.06    1.25
 -17   0   4    2.55    1.74
 -17   0   4    4.21    1.39
 -17   0   5   -1.40    1.47
  17   0  -5   -0.14    1.15
 -17   0   6    0.26    1.64
 -17   0   7   -0.28    1.71
  17   0  -7   -0.87    1.15
 -17   0   8   -1.08    1.88
  17   0  -8    2.67    1.24
 -17   0   9    0.76    2.13
  17   0  -9    1.53    1.24
 -17   0  10   11.98    3.31
  17   0 -10   20.64    2.39
 -17   0  11    0.71    2.58
  17   0 -11   -0.80    1.34
  18   0   3   -0.02    5.62
  18   0   3    2.55    2.29
  18   0   2    0.24    2.01
  18   0   2    3.44    5.22
  18   0   1    0.30    1.74
  18   0   0    1.67    1.61
  18   0  -1    0.37    1.50
 -18   0   2   23.28    2.44
  18   0  -2   23.81    2.34
 -18   0   3    0.64    1.39
 -18   0   3    0.70    1.85
  18   0  -3   -0.32    1.39
 -18   0   4    9.10    1.70
  18   0  -4    9.88    1.63
 -18   0   5    0.39    1.66
  18   0  -5   -0.85    1.25
 -18   0   6    8.94    1.95
  18   0  -6    5.60    1.45
 -18   0   7    0.94    2.09
  18   0  -7   -1.32    1.33
 -18   0   8   -2.20    2.14
  18   0  -8    0.37    1.38
 -18   0   9   -0.36    2.32
  18   0  -9   -0.27    1.56
 -18   0  10    1.19    2.61
  18   0 -10    0.22    1.47
 -18   0  11   -2.36    3.80
  18   0 -11   -2.13    1.56
  19   0   2    0.09    2.19
  19   0   0   -0.31    1.89
  19   0  -1    1.86    1.78
 -19   0   2    1.20    1.24
 -19   0   2    3.48    1.64
  19   0  -2    6.83    1.87
 -19   0   3   -1.58    1.50
 -19   0   3    1.61    2.16
  19   0  -3    0.53    1.65
 -19   0   4    6.20    1.82
  19   0  -4    8.07    1.74
 -19   0   5   -0.83    1.83
  19   0  -5   -1.80    1.46
 -19   0   6    7.30    2.17
  19   0  -6    8.60    1.72
 -19   0   7   -0.01    2.20
  19   0  -7   -0.57    1.50
 -19   0   8   27.45    3.29
  19   0  -8   22.57    2.28
  19   0  -9    0.54    1.65
 -19   0  10    0.48    3.06
  19   0 -10   -0.09    1.69
  20   0   0    6.06    2.42
  20   0  -1   -3.12    2.10
  20   0  -2   12.58    2.34
 -20   0   3   -0.56    2.13
 -20   0   3   -0.42    2.40
  20   0  -3   -2.23    1.83
 -20   0   4    1.15    1.92
  20   0  -4    4.55    1.95
 -20   0   5   -2.68    2.32
  20   0  -5   -0.76    1.80
 -20   0   6   19.26    2.75
  20   0  -6   31.20    3.46
 -20   0   7    0.24    2.51
  20   0  -7   -0.20    1.75
 -20   0   8   -0.04    2.78
  20   0  -8   -0.82    1.79
 -21   0   3    2.30    1.95
 -21   0   3    0.78    2.82
  21   0  -3    2.28    2.33
 -21   0   4    3.55    2.28
  21   0  -4    6.19    2.37
 -21   0   5   -0.18    2.50
  21   0  -5   -1.77    3.54
 -21   0   6    7.42    2.83
  21   0  -6   12.70    2.33
  21   1  -6    2.85    2.09
 -21  -1   6    0.86    2.65
  21   1  -5    0.20    2.61
 -21  -1   5    2.23    2.44
  21   1  -4    1.02    2.18
 -21  -1   4    0.97    2.27
  21   1  -3    0.33    2.21
 -21  -1   3    1.78    1.92
 -21  -1   3    0.42    3.29
  20   1  -8   -0.10    1.80
 -20  -1   8   -0.02    2.72
  20   1  -7    3.25    1.82
 -20  -1   7    0.91    2.52
  20   1  -6   -0.68    1.74
 -20  -1   6   -1.52    2.29
  20   1  -5    4.87    1.90
 -20  -1   5    4.20    2.27
  20   1  -4   -0.12    1.88
 -20  -1   4    0.32    1.87
  20   1  -3    0.24    1.98
 -20  -1   3    1.57    2.56
 -20  -1   3    3.16    2.39
  20   1  -2    1.03    1.95
  20   1  -1    7.65    2.35
  20   1   0    1.05    2.31
  19   1 -10    0.12    1.69
 -19  -1  10   -0.87    2.99
  19   1  -9    0.41    1.59
  19   1  -8   -2.93    1.50
 -19  -1   8   -0.79    2.40
  19   1  -7   19.62    2.12
 -19  -1   7   20.62    2.71
  19   1  -6    0.00    1.53
 -19  -1   6   -0.03    2.02
  19   1  -5   -0.75    1.52
 -19  -1   5   -1.02    1.85
  19   1  -4    0.58    1.53
 -19  -1   4    1.10    1.70
  19   1  -3   14.19    1.98
 -19  -1   3   10.53    1.77
 -19  -1   3   13.03    2.35
  19   1  -2   -0.29    1.68
 -19  -1   2   -0.55    1.21
 -19  -1   2   -0.17    1.60
  19   1  -1    1.10    1.75
  19   1   0    1.23    1.98
  19   1   1   -0.83    3.51
  19   1   2    0.42    2.34
  18   1 -11   -0.28    1.49
 -18  -1  11   -3.50    3.82
  18   1 -10    0.50    1.42
 -18  -1  10    2.39    2.66
  18   1  -9   16.66    2.08
 -18  -1   9   12.96    2.64
  18   1  -8    0.97    1.35
 -18  -1   8   -1.88    2.15
  18   1  -7   10.16    1.58
 -18  -1   7   10.09    2.24
  18   1  -6    0.05    1.31
 -18  -1   6   -0.48    1.75
  18   1  -5    2.47    1.36
 -18  -1   5   -0.39    1.61
  18   1  -4   -0.68    1.35
 -18  -1   4    2.70    1.57
  18   1  -3    2.38    1.39
 -18  -1   3    3.48    1.89
 -18  -1   3    1.82    1.34
  18   1  -2    1.77    1.50
 -18  -1   2    0.08    1.18
  18   1  -1    0.46    1.48
  18   1   0    0.31    1.58
  18   1   1   -0.50    1.74
  18   1   2   -0.43    4.21
  18   1   2    2.66    1.97
  18   1   3    2.03    2.36
  18   1   3    4.91    5.28
  17   1 -11    0.01    1.29
 -17  -1  11    1.29    2.64
  17   1 -10   -0.37    1.25
 -17  -1  10   -0.90    3.08
  17   1  -9    0.38    1.21
 -17  -1   9    1.39    2.18
  17   1  -8    1.88    1.20
 -17  -1   8    0.43    1.87
  17   1  -7   -0.95    1.15
 -17  -1   7   -0.96    1.77
 -17  -1   6   -0.77    1.66
  17   1  -5    0.54    1.14
 -17  -1   5   -0.54    1.40
  17   1  -4   -1.10    1.11
 -17  -1   4    0.74    1.29
 -17  -1   4    0.88    1.71
  17   1  -3   -0.46    1.18
 -17  -1   3   -0.02    1.25
  17   1  -2    0.26    2.24
  17   1  -2    0.61    1.24
 -17  -1   2   -1.47    1.02
  17   1  -1    1.93    1.36
  17   1  -1    1.16    2.40
  17   1   0    1.84    1.37
  17   1   0    0.24    2.44
  17   1   1    3.74    2.63
  17   1   1    4.17    1.58
  17   1   2    7.32    1.79
  17   1   3   -3.40    4.41
  17   1   3    2.59    1.77
  17   1   4    4.40    2.03
  17   1   4   -2.42    4.92
  16   1 -12   -0.16    1.05
  16   1 -12   -1.25    1.54
 -16  -1  12    0.61    2.80
  16   1 -11    2.01    1.08
 -16  -1  11    1.06    2.24
  16   1 -10    0.84    1.12
 -16  -1  10    1.29    2.08
  16   1  -9    2.05    1.09
 -16  -1   9    0.58    1.84
  16   1  -8    1.06    1.05
 -16  -1   8    0.09    1.67
  16   1  -7    0.87    1.02
 -16  -1   7    1.52    1.53
  16   1  -6   11.05    1.36
 -16  -1   6   11.45    1.84
  16   1  -5    4.67    1.13
  16   1  -5    7.81    1.98
 -16  -1   5    6.92    1.73
 -16  -1   5    4.30    1.41
  16   1  -4   14.46    1.51
  16   1  -4   12.00    2.16
 -16  -1   4   14.09    1.67
 -16  -1   4   16.65    1.90
  16   1  -3   -1.15    1.83
 -16  -1   3    0.99    1.06
 -16  -1   3    0.13    1.36
  16   1  -2    3.56    2.32
 -16  -1   2    1.97    1.03
 -16  -1   2    2.44    1.25
  16   1  -1    5.22    1.29
  16   1  -1    2.41    1.92
 -16  -1   1    3.84    1.00
 -16  -1   1    4.71    0.84
  16   1   0    1.41    1.98
  16   1   0    0.31    1.17
  16   1   1   -3.71    2.28
  16   1   1    1.15    1.29
  16   1   2    1.47    2.62
  16   1   2    1.86    1.42
  16   1   3   15.20    2.00
  16   1   4   -1.36    1.65
  16   1   4    2.10    3.00
  16   1   5   -1.36    3.14
  16   1   5   -0.69    1.87
  15   1 -12   -0.43    1.21
 -15  -1  12   -0.72    2.30
  15   1 -11   13.72    1.32
 -15  -1  11   10.42    2.32
  15   1 -10    1.77    0.96
 -15  -1  10    1.70    1.86
  15   1  -9   -0.26    0.92
 -15  -1   9    2.16    1.68
  15   1  -8    3.97    0.99
 -15  -1   8    5.36    1.60
  15   1  -7   30.74    2.37
  15   1  -7   28.61    3.31
 -15  -1   7   22.67    2.54
 -15  -1   7   33.60    3.05
  15   1  -6    4.62    1.61
  15   1  -6    3.44    0.94
 -15  -1   6    4.25    1.36
 -15  -1   6    5.37    1.61
  15   1  -5   -1.48    1.50
  15   1  -5    0.70    0.89
 -15  -1   5   -0.66    1.13
 -15  -1   5    0.15    1.39
 -15  -1   4   11.09    1.40
 -15  -1   4   11.89    1.59
  15   1  -3   42.90    3.84
 -15  -1   3   37.94    3.25
 -15  -1   3   41.80    3.03
  15   1  -2    0.49    1.52
 -15  -1   2   -0.09    1.09
 -15  -1   2    0.00    0.85
  15   1  -1   -0.02    1.73
 -15  -1   1    1.18    0.88
 -15  -1   1    0.08    0.72
  15   1   0    7.64    1.79
  15   1   1   10.97    1.48
  15   1   1   11.76    1.99
  15   1   2    0.28    1.16
  15   1   2   -2.23    1.79
  15   1   3   -1.48    1.95
  15   1   3    0.10    1.29
  15   1   4    2.79    2.17
  15   1   4   -0.19    1.46
  15   1   5    3.07    1.72
  15   1   5    0.83    2.45
  15   1   6    0.88    2.97
  15   1   6   -1.19    1.83
 -14  -1  13   11.44    3.60
  14   1 -12    1.04    1.03
  14   1 -12   -0.44    0.97
 -14  -1  12    3.34    2.18
  14   1 -11    0.77    1.41
  14   1 -11   -0.17    0.75
 -14  -1  11    1.77    1.86
  14   1 -10   -0.38    0.81
  14   1 -10    0.02    1.39
 -14  -1  10    0.03    1.62
  14   1  -9   21.49    1.93
  14   1  -9   26.35    2.86
 -14  -1   9   16.92    2.00
  14   1  -8    2.19    0.82
  14   1  -8    0.26    1.38
 -14  -1   8    2.39    1.68
 -14  -1   8    2.49    1.35
  14   1  -7    3.17    1.44
  14   1  -7    4.44    0.87
 -14  -1   7    5.08    1.53
 -14  -1   7    4.57    1.34
  14   1  -6   11.78    1.20
  14   1  -6    8.53    2.75
 -14  -1   6   12.21    1.55
 -14  -1   6   13.29    2.11
  14   1  -5   12.19    1.67
 -14  -1   5   12.52    1.42
 -14  -1   5    8.42    1.46
  14   1  -4   -0.11    1.29
 -14  -1   4   -0.31    0.98
 -14  -1   4    0.00    1.13
  14   1  -3    4.30    1.63
 -14  -1   3    5.33    1.13
 -14  -1   3    3.03    0.96
  14   1  -2   12.51    1.62
 -14  -1   2   10.09    1.24
 -14  -1   2   11.06    1.13
  14   1  -1    1.35    1.37
 -14  -1   1    0.77    0.66
 -14  -1   1    1.94    0.83
  14   1   0    0.01    1.37
  14   1   1    9.91    1.65
  14   1   2    2.07    1.50
  14   1   3    9.04    1.39
  14   1   3    8.99    1.80
  14   1   4    0.75    1.26
  14   1   4    1.07    2.36
  14   1   5    5.53    2.28
  14   1   5    2.02    1.48
  14   1   6    0.39    2.23
  14   1   6   -1.74    1.58
  14   1   7   -1.08    2.67
  14   1   7    1.48    1.82
 -13  -1  13    6.34    2.36
 -13  -1  12    1.84    2.22
  13   1 -11   10.31    1.16
 -13  -1  11    5.35    1.79
  13   1 -10    0.08    1.20
  13   1 -10    1.16    0.70
 -13  -1  10    0.36    1.50
  13   1  -9   10.22    1.02
 -13  -1   9    6.08    1.84
 -13  -1   9    5.02    1.43
  13   1  -8    6.10    1.34
  13   1  -8    8.36    0.93
 -13  -1   8    4.18    1.56
 -13  -1   8    3.04    1.23
  13   1  -7   32.35    2.30
  13   1  -7   32.01    2.90
 -13  -1   7   28.72    2.94
 -13  -1   7   31.81    2.74
  13   1  -6    0.40    1.10
  13   1  -6    0.11    0.68
 -13  -1   6    0.53    1.12
 -13  -1   6   -0.35    0.98
  13   1  -5    0.50    1.12
 -13  -1   5    2.38    1.09
 -13  -1   5    1.14    0.97
  13   1  -4    4.01    1.24
 -13  -1   4    5.23    1.08
 -13  -1   4    5.99    1.03
  13   1  -3   24.17    2.54
 -13  -1   3   21.60    1.96
 -13  -1   3   22.10    2.10
  13   1  -2    6.17    1.26
 -13  -1   2    3.27    0.76
 -13  -1   2    2.51    0.89
  13   1  -1    2.24    1.17
 -13  -1   1    1.38    0.60
 -13  -1   1    1.28    0.75
  13   1   0    3.05    1.20
 -13  -1   0    3.82    0.57
  13   1   1    0.58    1.18
  13   1   2    1.32    1.28
  13   1   3    1.21    0.98
  13   1   3   -1.68    1.28
  13   1   4    3.35    1.23
  13   1   4    1.01    1.38
  13   1   4    0.83    1.12
  13   1   5    1.39    1.57
  13   1   5    2.53    1.27
  13   1   5    3.63    1.36
  13   1   6   -1.04    1.39
  13   1   6    2.35    1.67
  13   1   6   -1.07    1.71
  13   1   7   -0.05    1.72
  13   1   7    2.86    2.06
  13   1   7    0.72    1.59
  13   1   8    2.04    1.87
  13   1   8    0.28    2.13
 -12  -1  13    1.46    2.20
 -12  -1  12    1.74    1.89
  12   1 -11    1.18    0.80
  12   1 -11    1.37    0.70
 -12  -1  11   -0.24    1.56
  12   1 -10   -0.91    0.54
  12   1 -10    0.46    1.08
 -12  -1  10    0.47    1.32
  12   1  -9   11.99    1.18
  12   1  -9    9.89    1.33
 -12  -1   9   10.77    1.52
  12   1  -8    9.10    1.00
  12   1  -8    8.04    1.22
 -12  -1   8    9.31    1.53
 -12  -1   8    6.72    1.46
  12   1  -7    0.37    0.59
  12   1  -7    0.90    1.01
 -12  -1   7   -0.87    0.98
 -12  -1   7   -1.26    1.13
  12   1  -6   11.28    1.34
 -12  -1   6    8.74    1.21
 -12  -1   6   10.85    1.35
  12   1  -5    1.87    0.99
 -12  -1   5    2.98    0.97
 -12  -1   5    2.31    0.88
  12   1  -4    7.73    1.19
 -12  -1   4    6.44    1.05
 -12  -1   4    6.93    0.98
  12   1  -3    3.39    1.01
 -12  -1   3    1.70    0.83
 -12  -1   3    1.67    0.75
  12   1  -2    9.11    1.23
 -12  -1   2    7.91    0.97
 -12  -1   2    7.42    0.88
  12   1  -1   26.00    2.35
 -12  -1   1   18.54    2.02
 -12  -1   1   21.47    1.62
  12   1   0    0.27    1.28
 -12  -1   0    0.44    0.41
 -12  -1   0    0.28    0.47
  12   1   1   12.51    1.38
  12   1   2    0.64    1.00
  12   1   3   12.27    1.25
  12   1   3   10.03    1.24
  12   1   3   11.13    1.34
  12   1   4    0.74    0.94
  12   1   4    0.48    0.92
  12   1   4    0.90    1.12
  12   1   5    2.11    1.26
  12   1   5    4.67    1.10
  12   1   5    4.16    1.17
  12   1   6   -0.64    1.16
  12   1   6   -0.87    1.18
  12   1   6   -0.72    1.34
  12   1   7    7.79    1.70
  12   1   7    7.38    1.54
  12   1   7   11.14    1.56
  12   1   8   -1.96    1.56
  12   1   8   -0.28    1.82
 -11  -1  14    0.90    2.55
 -11  -1  12    2.75    1.69
 -11  -1  11    0.44    1.45
  11   1 -10    1.18    0.65
  11   1 -10   -0.29    0.78
 -11  -1  10   -0.05    1.28
  11   1  -9    0.01    0.51
  11   1  -9   -0.25    0.81
 -11  -1   9    0.88    1.11
  11   1  -8    4.60    0.64
  11   1  -8    3.33    0.93
 -11  -1   8    4.90    1.10
  11   1  -7   38.67    3.04
  11   1  -7   44.90    2.75
 -11  -1   7   40.70    3.02
  11   1  -6    1.03    0.86
 -11  -1   6    1.26    0.82
 -11  -1   6    1.38    0.95
  11   1  -5    1.62    0.85
 -11  -1   5    1.89    0.77
 -11  -1   5    1.77    0.83
  11   1  -4    5.21    0.96
 -11  -1   4    4.45    0.85
 -11  -1   4    2.34    0.73
  11   1  -3   24.67    2.10
 -11  -1   3   24.72    1.87
 -11  -1   3   21.09    1.86
  11   1  -2    8.40    1.08
 -11  -1   2    6.13    0.83
 -11  -1   2    6.93    0.78
  11   1  -1    4.43    0.90
 -11  -1   1    7.27    0.74
 -11  -1   1    6.89    0.81
  11   1   0   -1.29    0.75
 -11  -1   0    0.36    0.39
 -11  -1   0    0.71    0.44
  11   1   1   38.35    2.80
  11   1   2    0.46    0.71
  11   1   2    0.66    0.83
  11   1   3   -0.17    0.72
  11   1   3    0.58    0.87
  11   1   4    7.58    1.02
  11   1   4    7.13    0.98
  11   1   4    6.34    1.06
  11   1   5   17.32    1.84
  11   1   5   16.98    1.96
  11   1   5   17.01    1.90
  11   1   6    2.52    1.08
  11   1   6    2.47    0.96
  11   1   6    2.80    1.10
  11   1   7   11.92    1.42
  11   1   7    9.42    1.31
  11   1   8   -0.84    1.23
  11   1   8    0.30    1.38
  11   1   8   -1.23    1.39
  11   1   9    2.75    1.57
  11   1   9    3.78    1.68
 -10  -1  14   -0.95    2.36
 -10  -1  13   -0.23    1.89
 -10  -1  12    1.46    1.60
 -10  -1  11   -1.26    1.33
  10   1 -10    2.48    0.56
  10   1 -10    1.23    0.49
 -10  -1  10    1.91    1.21
  10   1  -9    7.17    0.78
  10   1  -9    7.33    0.89
  10   1  -8    0.07    0.44
  10   1  -8   -0.06    0.71
 -10  -1   8   -0.42    0.87
  10   1  -7    0.16    0.47
  10   1  -7    0.50    0.72
 -10  -1   7   -0.08    0.76
  10   1  -6    1.39    0.74
 -10  -1   6    1.05    0.73
  10   1  -5   35.59    2.58
 -10  -1   5   36.46    2.57
 -10  -1   5   35.24    2.60
  10   1  -4   10.88    1.10
 -10  -1   4    9.55    1.04
 -10  -1   4   11.99    1.26
  10   1  -3   10.09    1.23
 -10  -1   3   10.31    1.16
 -10  -1   3    8.19    0.91
  10   1  -2    1.82    0.71
 -10  -1   2    2.89    0.61
 -10  -1   2    3.01    0.60
  10   1  -1   17.67    1.67
 -10  -1   1   18.91    1.39
 -10  -1   1   17.07    1.45
  10   1   0   -0.59    0.64
 -10  -1   0    0.04    0.39
 -10  -1   0   -0.04    0.35
  10   1   1   26.94    2.01
  10   1   1   27.71    2.07
  10   1   2    7.69    0.90
  10   1   2    7.06    0.83
  10   1   3   46.67    3.10
  10   1   3   46.12    3.06
  10   1   4    0.07    0.71
  10   1   4    0.82    0.63
  10   1   4   -0.46    0.70
  10   1   5   25.71    2.09
  10   1   5   32.19    2.19
  10   1   5   27.81    2.24
  10   1   6    2.20    0.94
  10   1   6    0.91    0.75
  10   1   6    2.11    0.83
  10   1   7   25.70    2.26
  10   1   7   24.53    2.00
  10   1   7   21.94    2.09
  10   1   8   -0.69    1.19
  10   1   8    0.09    0.93
  10   1   8   -0.89    1.02
  10   1   9    1.31    1.57
  10   1  10   -0.50    1.69
  -9  -1  14    1.01    2.25
  -9  -1  13    2.71    1.86
  -9  -1  12   -0.22    1.50
  -9  -1  11   35.87    3.16
  -9  -1  10   -0.40    1.08
   9   1  -9   15.78    1.35
   9   1  -9   17.50    1.28
  -9  -1   9   16.03    1.89
   9   1  -8    4.52    0.51
   9   1  -8    4.96    0.74
  -9  -1   8    2.46    0.88
   9   1  -7   69.44    4.40
   9   1  -7   69.61    4.27
  -9  -1   7   68.79    4.46
   9   1  -6    8.93    0.93
  -9  -1   6    5.06    0.80
   9   1  -5   81.19    5.10
  -9  -1   5   80.39    5.07
   9   1  -4   10.97    1.28
  -9  -1   4   10.79    1.23
  -9  -1   4   11.91    1.24
   9   1  -3   36.24    2.49
  -9  -1   3   35.74    2.42
  -9  -1   3   36.39    2.43
   9   1  -2    0.23    0.56
  -9  -1   2   -0.66    0.44
  -9  -1   2   -0.34    0.42
   9   1  -1    5.06    0.71
  -9  -1   1    4.18    0.56
  -9  -1   1    6.03    0.62
   9   1   0    0.89    0.55
  -9  -1   0    1.43    0.35
  -9  -1   0    1.54    0.40
   9   1   1   32.85    2.27
   9   1   1   32.65    2.22
   9   1   2   19.37    1.49
   9   1   2   17.37    1.43
   9   1   3    0.68    0.54
   9   1   3    1.37    0.49
   9   1   4    6.13    0.69
   9   1   4    5.90    0.80
   9   1   4    6.92    0.74
   9   1   5   12.51    1.51
   9   1   5   17.34    1.30
   9   1   5   15.09    1.52
   9   1   6    3.84    0.63
   9   1   6    3.54    0.67
   9   1   6    3.45    0.88
   9   1   7    4.30    1.00
   9   1   8    1.40    1.07
   9   1   9   -0.14    1.24
   9   1  10    1.51    1.44
  -8  -1  13    3.12    1.78
  -8  -1  12    0.09    1.43
  -8  -1  11    3.31    1.25
  -8  -1  10    0.81    1.04
  -8  -1   9   24.42    2.18
   8   1  -8   10.67    0.79
   8   1  -8   10.79    1.05
  -8  -1   8   13.26    1.57
   8   1  -7   -0.03    0.32
   8   1  -7    0.14    0.51
  -8  -1   7    0.12    0.64
   8   1  -6   -0.25    0.33
   8   1  -6   -0.23    0.52
  -8  -1   6   -0.48    0.56
   8   1  -5   68.24    4.29
  -8  -1   5   64.22    4.09
   8   1  -4   21.90    1.66
  -8  -1   4   21.70    1.64
   8   1  -3   11.94    1.14
  -8  -1   3    8.81    1.00
  -8  -1   3   11.19    1.05
   8   1  -2   24.36    1.77
  -8  -1   2   28.22    1.75
  -8  -1   2   22.17    1.74
   8   1  -1    3.58    0.57
  -8  -1   1    3.48    0.45
  -8  -1   1    3.47    0.48
   8   1   0    5.71    0.66
  -8  -1   0    5.61    0.61
  -8  -1   0    5.27    0.51
   8   1   1    6.23    0.68
   8   1   1    7.51    0.82
   8   1   2    4.99    0.59
   8   1   2    5.17    0.57
   8   1   3    1.05    0.44
   8   1   3    1.03    0.52
   8   1   4    1.91    0.43
   8   1   4    1.20    0.42
   8   1   5    1.69    0.41
   8   1   5    2.14    0.43
   8   1   5    1.98    0.64
   8   1   6    0.93    0.69
   8   1   7    1.68    0.82
   8   1   8    3.07    0.98
   8   1   9    0.58    1.08
   8   1  10   -1.00    1.19
   8   1  11    1.01    1.49
  -7  -1  14   -1.54    2.04
  -7  -1  13   -0.44    1.63
  -7  -1  12    1.27    1.35
  -7  -1  11   11.00    1.43
  -7  -1  10    0.77    0.96
  -7  -1   9   -0.32    0.78
   7   1  -8    1.45    0.29
   7   1  -8    0.70    0.34
  -7  -1   8    1.63    0.71
   7   1  -7   20.85    1.36
   7   1  -7   21.67    1.51
  -7  -1   7   18.66    1.61
   7   1  -6    0.66    0.44
   7   1  -6   -0.50    0.27
  -7  -1   6    0.26    0.52
   7   1  -5   16.30    1.29
  -7  -1   5   16.13    1.35
   7   1  -4    0.40    0.42
  -7  -1   4    0.59    0.42
   7   1  -3    2.67    0.50
  -7  -1   3    3.97    0.59
   7   1  -2    1.09    0.41
  -7  -1   2    0.47    0.35
  -7  -1   2    0.28    0.32
   7   1  -1   31.34    2.08
  -7  -1   1   29.52    1.89
  -7  -1   1   28.41    1.89
   7   1   0    0.21    0.31
   7   1   0    0.12    0.37
  -7  -1   0    0.70    0.26
  -7  -1   0    0.32    0.28
   7   1   1    0.29    0.31
   7   1   1    0.28    0.35
   7   1   2    2.29    0.39
   7   1   2    2.03    0.36
   7   1   3    7.70    0.72
   7   1   3    7.97    0.71
   7   1   4    1.49    0.29
   7   1   4    1.59    0.29
   7   1   5   12.73    1.20
   7   1   6    0.73    0.62
   7   1   7    7.23    0.89
   7   1   8    1.58    0.85
   7   1   9    1.43    0.98
   7   1  10    0.00    1.04
   7   1  11   15.98    1.65
  -6  -1  14    0.21    2.02
  -6  -1  13    0.70    1.57
  -6  -1  12    0.15    1.24
  -6  -1  11    0.69    1.11
  -6  -1  10    0.88    0.91
  -6  -1   9    3.57    0.83
  -6  -1   8   14.59    1.49
   6   1  -7    3.62    0.37
   6   1  -7    3.87    0.41
  -6  -1   7    4.31    0.68
   6   1  -6    0.60    0.23
   6   1  -6    0.83    0.36
  -6  -1   6    0.48    0.50
   6   1  -5   77.77    4.78
  -6  -1   5   71.52    4.46
   6   1  -4    2.65    0.44
  -6  -1   4    1.38    0.41
   6   1  -3   41.95    2.67
  -6  -1   3   39.17    2.50
   6   1  -2   37.83    2.42
  -6  -1   2   36.09    2.32
  -6  -1   2   36.77    2.32
   6   1  -1   40.63    2.57
  -6  -1   1   37.40    2.35
  -6  -1   1   37.39    2.35
   6   1   0    2.83    0.39
   6   1   0    3.33    0.37
  -6  -1   0    2.71    0.31
  -6  -1   0    2.95    0.32
   6   1   1  127.42    7.82
   6   1   1  131.56    7.83
   6   1   2    2.09    0.29
   6   1   2    1.19    0.28
   6   1   3   42.34    2.59
   6   1   3   42.38    2.58
   6   1   6   14.57    1.29
   6   1   7   31.18    2.18
   6   1   8   -0.22    0.71
   6   1   9    0.53    0.84
   6   1  10   -0.31    0.91
   6   1  11    2.31    1.06
   6   1  12    1.22    1.20
  -5  -1  14    0.99    2.00
  -5  -1  13    0.04    1.54
  -5  -1  12   -0.26    1.24
  -5  -1  11   15.56    1.56
  -5  -1  10    0.06    0.82
  -5  -1   9    2.73    0.77
  -5  -1   8    1.87    0.63
  -5  -1   7   21.18    1.63
   5   1  -6    1.17    0.23
   5   1  -6    1.15    0.27
  -5  -1   6    0.88    0.45
   5   1  -5   50.53    3.16
   5   1  -5   53.62    3.22
  -5  -1   5   51.77    3.27
   5   1  -4    0.25    0.29
  -5  -1   4   -0.18    0.31
   5   1  -3   13.99    1.03
  -5  -1   3   16.31    1.16
   5   1  -2   88.79    5.41
  -5  -1   2   84.52    5.15
   5   1  -1  107.21    6.50
  -5  -1   1  108.39    6.36
  -5  -1   1  101.67    6.36
   5   1   0   49.72    3.19
   5   1   0   54.32    3.20
  -5  -1   0   51.17    3.15
  -5  -1   0   52.18    3.15
   5   1   1   59.30    3.61
   5   1   2    2.46    0.26
   5   1   2    3.05    0.32
   5   1   5   34.69    2.25
   5   1   6    1.38    0.49
   5   1   7   13.56    1.29
   5   1   8    0.70    0.60
   5   1   9    4.35    0.78
   5   1  10    0.97    0.79
   5   1  11   14.76    1.59
   5   1  12    3.84    0.93
  -4  -1  14    1.27    1.95
  -4  -1  13    2.05    1.49
  -4  -1  11    3.77    1.04
  -4  -1  10    5.15    0.93
  -4  -1   9   14.57    1.43
  -4  -1   8   11.69    1.20
  -4  -1   7   36.32    2.40
  -4  -1   6    4.54    0.55
   4   1  -5  125.46    7.56
  -4  -1   5  125.32    7.61
   4   1  -4    0.62    0.25
  -4  -1   4    0.00    0.27
   4   1  -3    8.16    0.67
  -4  -1   3    7.34    0.66
   4   1  -2   95.47    5.79
  -4  -1   2   93.41    5.67
   4   1  -1   10.46    0.76
  -4  -1   1   10.14    0.73
  -4  -1   1   10.28    0.73
   4   1   0  577.47   36.68
   4   1   0  646.77   36.68
  -4  -1   0  642.63   37.18
  -4  -1   0  598.66   37.18
   4   1   1  852.07   50.79
   4   1   1  844.10   50.79
   4   1   5   64.62    3.98
   4   1   6    2.87    0.47
   4   1   7   14.30    1.16
   4   1   8    0.44    0.51
   4   1   9   -0.26    0.56
   4   1  10    0.05    0.63
   4   1  11    0.17    0.66
  -3  -1  14   -2.39    1.95
  -3  -1  13   -0.93    1.45
  -3  -1  12    1.16    1.19
  -3  -1  11   38.67    2.91
  -3  -1  10    3.41    0.81
  -3  -1   9    2.46    0.64
  -3  -1   8    0.43    0.49
  -3  -1   7    0.56    0.39
  -3  -1   6    2.72    0.41
  -3  -1   5   12.36    0.93
   3   1  -4    0.37    0.17
  -3  -1   4    0.21    0.24
   3   1  -3  126.17    7.60
  -3  -1   3  114.98    6.95
   3   1  -2  242.63   14.57
  -3  -1   2  242.61   14.58
   3   1  -1  193.54   11.63
  -3  -1   1  200.45   12.04
   3   1   0  105.13    6.61
   3   1   0  114.73    6.62
  -3  -1   0  107.04    6.57
  -3  -1   0  111.52    6.57
   3   1   1   41.15    2.37
   3   1   1   37.39    2.37
   3   1   4    2.14    0.31
   3   1   5   12.44    0.92
   3   1   6    3.53    0.45
   3   1   7    0.33    0.37
   3   1   8    3.00    0.50
   3   1   9    2.64    0.53
   3   1  10    1.30    0.51
   3   1  11   10.08    1.03
  -2  -1  14    0.14    1.92
  -2  -1  13    1.74    1.48
  -2  -1  12    0.57    1.15
  -2  -1  11    1.59    0.88
  -2  -1  10    7.97    0.92
  -2  -1   9   16.37    1.37
  -2  -1   8    1.04    0.43
  -2  -1   7    1.40    0.35
  -2  -1   6   21.29    1.39
  -2  -1   5    4.83    0.48
  -2  -1   4   10.83    0.75
   2   1  -3   13.03    0.80
   2   1  -3   12.23    0.78
  -2  -1   3   13.73    0.90
   2   1  -2  120.97    7.28
  -2  -1   2  117.83    7.10
   2   1  -1   33.95    2.08
  -2  -1   1   36.29    2.21
   2   1   0   99.94    5.93
   2   1   0   97.33    5.93
  -2  -1   0   92.93    5.79
  -2  -1   0   99.93    5.79
   2   1   4   44.26    2.71
   2   1   5   51.10    3.13
   2   1   6    2.02    0.32
   2   1   7   10.94    0.85
   2   1   8    0.32    0.34
   2   1   9   11.42    0.91
   2   1  10    0.94    0.39
   2   1  13    4.99    1.45
  -1  -1  14    3.56    1.98
  -1  -1  13   -0.33    1.72
  -1  -1  12   -1.01    1.11
  -1  -1  11   -1.06    0.84
  -1  -1  10    1.05    0.64
  -1  -1   9    5.42    0.62
  -1  -1   8    4.10    0.46
  -1  -1   7    1.73    0.28
  -1  -1   6   12.53    0.81
  -1  -1   6   11.83    0.79
  -1  -1   5    1.88    0.22
  -1  -1   5    1.61    0.18
  -1  -1   4    0.10    0.10
  -1  -1   4    0.55    0.10
  -1  -1   3    0.15    0.09
  -1  -1   3    0.21    0.08
   1   1  -2    3.13    0.21
  -1  -1   2    2.95    0.25
   1   1  -1   13.67    0.83
  -1  -1   1   17.31    1.06
   1   1   2   13.24    0.83
   1   1   3    6.91    0.48
   1   1   4    3.39    0.34
   1   1   5   34.43    2.11
   1   1   6    0.37    0.22
   1   1   7   24.33    1.54
   1   1   8    0.27    0.25
   1   1  12    1.25    0.98
   1   1  13   -0.36    1.40
   0  -1  13   -0.10    1.48
   0  -1  12    1.74    1.12
   0  -1  11    3.71    0.85
   0  -1  10    8.29    0.80
   0  -1   6    0.42    0.16
   0  -1   5  243.13   14.57
   0  -1   4   13.09    0.82
   0   1   2    2.70    0.20
   0   1   3   14.01    0.86
   0   1   4   13.16    0.82
   0   1   5  239.79   14.37
   0   1   6    0.20    0.15
   0   1   7   33.21    2.02
   0   1  10    9.86    1.02
   0   1  11    2.46    0.75
   0   1  12    0.46    1.05
   0   1  13   -0.81    1.42
   1  -1  13    1.65    1.47
   1  -1  12    2.06    1.08
   1  -1  11   32.19    2.31
   1  -1   8    0.20    0.27
   1  -1   7   24.43    1.55
   1  -1   6    0.06    0.23
   1  -1   5   31.10    1.92
  -1   1   1   15.46    0.94
   1  -1  -1   15.28    0.95
  -1   1   2    3.20    0.23
   1  -1  -2    3.12    0.20
  -1   1   3    0.12    0.07
  -1   1   6   10.59    0.69
  -1   1   7    2.10    0.26
  -1   1   8    3.32    0.38
  -1   1   9    5.58    0.58
  -1   1  10    1.34    0.60
  -1   1  11    0.06    0.80
  -1   1  12    0.49    1.07
  -1   1  14    0.71    1.95
   2  -1  13    6.45    1.51
   2  -1  12    0.46    1.00
   2  -1   9   10.90    0.90
   2  -1   8   -0.07    0.35
   2  -1   7    9.50    0.79
   2  -1   6    1.89    0.34
  -2   1   0  110.02    6.32
  -2   1   0  100.34    6.32
   2  -1   0  101.52    6.59
   2  -1   0  117.98    6.59
  -2   1   1   41.99    2.55
   2  -1  -1   37.30    2.29
  -2   1   2  120.11    7.23
   2  -1  -2  125.33    7.53
  -2   1   3   12.63    0.82
   2  -1  -3   13.38    0.83
  -2   1   4   11.03    0.74
  -2   1   5    5.01    0.44
  -2   1   6   18.86    1.23
  -2   1   7    1.10    0.30
  -2   1   8    0.12    0.37
  -2   1   9   16.85    1.35
  -2   1  10    6.38    0.82
  -2   1  11    1.15    0.86
  -2   1  12    2.39    1.17
  -2   1  13    2.03    1.50
  -2   1  14   -0.91    1.92
   3  -1  13    0.18    1.46
   3  -1  10    1.62    0.54
   3  -1   9    2.05    0.51
   3  -1   8    3.82    0.54
   3  -1   7    1.63    0.43
   3  -1   6    4.32    0.48
   3  -1   1   42.77    2.56
   3  -1   1   41.97    2.56
  -3   1   0  106.91    6.47
  -3   1   0  108.07    6.47
   3  -1   0  109.63    6.84
   3  -1   0  117.50    6.84
  -3   1   1  202.52   13.62
  -3   1   1  251.37   13.63
   3  -1  -1  211.36   12.70
  -3   1   2  249.97   15.02
   3  -1  -2  246.91   14.83
  -3   1   3  124.83    7.53
   3  -1  -3  128.31    7.72
  -3   1   4    0.06    0.21
   3  -1  -4    0.55    0.15
  -3   1   5    9.26    0.73
  -3   1   6    3.31    0.40
  -3   1   7    0.05    0.35
  -3   1   8    0.21    0.43
  -3   1   9    2.17    0.60
  -3   1  10    3.66    0.78
  -3   1  11   35.38    2.68
  -3   1  12   -0.02    1.13
  -3   1  13    0.82    1.50
  -3   1  14   -0.47    1.89
   4  -1  11    0.21    0.66
   4  -1  10    0.61    0.65
   4  -1   9    0.80    0.62
   4  -1   8   -0.17    0.52
   4  -1   7   15.14    1.23
   4  -1   6    1.42    0.43
   4  -1   1  879.64   52.67
   4  -1   1  879.48   52.67
  -4   1   0  599.04   36.40
  -4   1   0  616.00   36.40
   4  -1   0  634.54   37.86
   4  -1   0  628.97   37.86
  -4   1   1   11.02    0.75
  -4   1   1    9.99    0.76
   4  -1  -1   11.94    0.84
  -4   1   2   98.94    6.00
   4  -1  -2   96.39    5.84
  -4   1   3    7.36    0.66
   4  -1  -3    7.90    0.64
  -4   1   4    0.13    0.26
   4  -1  -4    0.17    0.21
  -4   1   5  121.64    7.38
   4  -1  -5  126.81    7.63
  -4   1   6    3.97    0.49
  -4   1   7   31.34    2.09
  -4   1   8    9.31    1.05
  -4   1   9   14.66    1.42
  -4   1  10    3.24    0.83
  -4   1  11    4.07    1.03
  -4   1  13    2.83    1.57
  -4   1  14   -3.95    1.89
   5  -1  12    3.93    0.95
   5  -1  11   14.60    1.64
   5  -1  10   -0.24    0.77
   5  -1   9    3.87    0.78
   5  -1   8    0.26    0.63
   5  -1   7   13.90    1.26
   5  -1   6    0.99    0.48
   5  -1   2    2.89    0.36
   5  -1   2    3.79    0.38
   5  -1   1   57.68    3.75
   5  -1   1   64.78    3.74
  -5   1   0   50.86    3.17
  -5   1   0   52.87    3.17
   5  -1   0   55.57    3.40
   5  -1   0   55.39    3.40
  -5   1   1  110.54    6.55
  -5   1   1  105.82    6.55
   5  -1  -1  115.36    6.95
   5  -1  -1  114.10    6.95
  -5   1   2   88.85    5.50
  -5   1   2   91.87    5.50
   5  -1  -2   92.15    5.61
  -5   1   3   13.84    1.04
   5  -1  -3   17.44    1.21
  -5   1   4   -0.02    0.31
   5  -1  -4    0.57    0.29
  -5   1   5   51.57    3.25
   5  -1  -5   53.52    3.30
  -5   1   6    0.47    0.43
   5  -1  -6    1.14    0.25
  -5   1   7   22.55    1.68
  -5   1   8    1.62    0.60
  -5   1   9    2.72    0.75
  -5   1  10   -0.39    0.80
  -5   1  11   14.36    1.48
  -5   1  12    1.85    1.27
  -5   1  13    0.24    1.59
  -5   1  14    1.12    1.97
   6  -1  12    2.09    1.38
   6  -1  11    3.93    1.12
   6  -1  10   -0.63    0.93
   6  -1   9   -0.10    0.82
   6  -1   8   -0.27    0.71
   6  -1   7   32.70    2.29
   6  -1   6   13.75    1.25
   6  -1   3   41.85    2.61
   6  -1   3   43.31    2.60
   6  -1   2    1.48    0.29
   6  -1   2    1.56    0.31
   6  -1   1  130.31    7.91
   6  -1   1  131.54    7.91
  -6   1   0    2.54    0.31
  -6   1   0    3.08    0.33
   6  -1   0    3.12    0.38
   6  -1   0    2.29    0.35
  -6   1   1   38.08    2.34
  -6   1   1   36.20    2.33
   6  -1  -1   39.57    2.56
   6  -1  -1   41.79    2.57
  -6   1   2   34.72    2.28
  -6   1   2   37.07    2.29
   6  -1  -2   40.18    2.56
  -6   1   3   42.95    2.73
   6  -1  -3   38.97    2.49
  -6   1   4    1.58    0.41
   6  -1  -4    2.86    0.43
  -6   1   5   79.33    4.92
   6  -1  -5   75.50    4.64
  -6   1   6    0.69    0.47
   6  -1  -6    0.28    0.33
  -6   1   7    3.45    0.61
   6  -1  -7    4.10    0.40
  -6   1   8   15.07    1.44
  -6   1   9    3.92    0.81
  -6   1  10   -0.04    0.88
  -6   1  11    1.00    1.07
  -6   1  12    0.03    1.33
  -6   1  13    1.24    1.58
  -6   1  14   -0.31    1.97
   7  -1  11   15.56    1.69
   7  -1  10    0.72    1.13
   7  -1   9    0.90    0.99
   7  -1   8    2.81    0.87
   7  -1   7    6.58    0.89
   7  -1   6    0.32    0.61
   7  -1   4    1.69    0.31
   7  -1   4    1.29    0.32
   7  -1   3    5.55    0.72
   7  -1   3    7.98    0.68
   7  -1   2    1.81    0.38
   7  -1   2    1.26    0.35
   7  -1   1    0.21    0.32
   7  -1   1    0.75    0.38
  -7   1   0    0.64    0.27
  -7   1   0    0.42    0.27
   7  -1   0    0.53    0.33
   7  -1   0    0.69    0.38
  -7   1   1   28.67    1.82
  -7   1   1   26.82    1.81
   7  -1  -1   31.03    2.06
  -7   1   2    0.81    0.37
  -7   1   2    0.40    0.35
   7  -1  -2    0.04    0.37
  -7   1   3    2.55    0.54
  -7   1   3    2.26    0.45
   7  -1  -3    2.51    0.48
  -7   1   4    1.16    0.43
   7  -1  -4   -0.02    0.41
  -7   1   5   13.04    1.20
   7  -1  -5   16.53    1.30
  -7   1   6    0.59    0.53
   7  -1  -6    0.47    0.42
  -7   1   7   22.93    1.83
   7  -1  -7   18.73    1.29
   7  -1  -7   20.92    1.41
  -7   1   8    1.70    0.73
   7  -1  -8    1.05    0.30
   7  -1  -8    1.02    0.28
  -7   1   9   -0.29    0.79
  -7   1  10    1.03    0.94
  -7   1  11    9.60    1.40
  -7   1  12    0.40    1.35
  -7   1  13   -1.15    1.55
  -7   1  14   -2.68    2.05
   8  -1  11    0.15    1.53
   8  -1  10   -0.87    1.32
   8  -1   9    1.03    1.09
   8  -1   8    3.75    1.00
   8  -1   7    2.33    0.85
   8  -1   6    0.99    0.70
   8  -1   5    1.32    0.45
   8  -1   5    1.86    0.44
   8  -1   4    1.62    0.47
   8  -1   3    1.38    0.42
   8  -1   3    0.30    0.43
   8  -1   2    4.54    0.58
   8  -1   2    5.83    0.58
   8  -1   1    4.69    0.56
   8  -1   1    5.46    0.62
  -8   1   0    4.18    0.43
  -8   1   0    3.76    0.44
   8  -1   0    4.89    0.63
   8  -1   0    6.74    0.79
  -8   1   1    2.95    0.47
  -8   1   1    4.30    0.49
   8  -1  -1    3.71    0.57
  -8   1   2   24.14    1.78
  -8   1   2   27.80    1.79
   8  -1  -2   26.12    1.84
  -8   1   3   10.17    1.01
  -8   1   3    9.78    1.03
   8  -1  -3    9.20    1.04
  -8   1   4   22.05    1.57
  -8   1   4   18.02    1.56
   8  -1  -4   19.11    1.49
  -8   1   5   66.24    4.20
   8  -1  -5   69.39    4.35
  -8   1   6    0.27    0.56
   8  -1  -6   -0.58    0.48
  -8   1   7    0.89    0.66
   8  -1  -7    0.50    0.50
  -8   1   8   11.24    1.17
   8  -1  -8   11.59    0.89
   8  -1  -8   12.00    1.08
  -8   1   9   26.81    2.31
  -8   1  10    1.38    1.04
  -8   1  11    4.96    1.26
  -8   1  12   -0.54    1.36
  -8   1  13    1.84    1.73
   9  -1  10   -0.01    1.54
   9  -1   9    0.03    1.27
   9  -1   8    1.11    1.08
   9  -1   7    4.38    0.77
   9  -1   7    4.04    1.01
   9  -1   7    4.54    0.69
   9  -1   6    5.19    0.92
   9  -1   6    3.48    0.69
   9  -1   6    2.98    0.61
   9  -1   5   19.80    1.52
   9  -1   4    7.84    0.93
   9  -1   4    4.43    0.70
   9  -1   3    0.66    0.57
   9  -1   3    0.41    0.48
   9  -1   2   17.77    1.54
   9  -1   2   19.93    1.46
   9  -1   1   35.55    2.47
   9  -1   1   37.46    2.44
  -9   1   0    1.68    0.39
  -9   1   0    0.46    0.34
   9  -1   0    2.09    0.50
   9  -1   0    1.09    0.56
  -9   1   1    4.25    0.59
  -9   1   1    6.22    0.61
   9  -1  -1    5.54    0.73
  -9   1   2    0.28    0.51
  -9   1   2    0.12    0.48
   9  -1  -2    0.23    0.52
  -9   1   3   34.96    2.49
  -9   1   3   38.78    2.50
   9  -1  -3   38.74    2.64
  -9   1   4   11.81    1.25
  -9   1   4   11.81    1.27
   9  -1  -4   13.44    1.35
  -9   1   5   82.75    5.19
  -9   1   5   81.71    5.17
   9  -1  -5   83.32    5.21
  -9   1   6    6.02    0.85
   9  -1  -6    8.24    0.88
  -9   1   7   68.88    4.48
   9  -1  -7   70.93    4.48
  -9   1   8    3.03    0.87
   9  -1  -8    4.43    0.53
   9  -1  -8    4.76    0.69
  -9   1   9   15.57    1.87
   9  -1  -9   15.16    1.26
  -9   1  10    0.64    1.01
  -9   1  11   37.31    3.18
  -9   1  12   -0.59    1.48
  -9   1  13    4.01    1.89
  -9   1  14    1.57    2.27
  10  -1  10    1.31    1.83
  10  -1  10   -0.98    1.42
  10  -1   9    0.90    1.68
  10  -1   9   -0.74    1.31
  10  -1   9    1.10    1.14
  10  -1   8   -0.88    1.22
  10  -1   8   -1.51    1.07
  10  -1   8    0.25    0.95
  10  -1   7   23.87    2.01
  10  -1   7   25.71    2.37
  10  -1   6    2.32    0.87
  10  -1   6    0.04    0.90
  10  -1   6   -0.68    0.72
  10  -1   5   28.41    2.27
  10  -1   5   30.80    2.17
  10  -1   4    0.40    0.62
  10  -1   4    0.07    0.73
  10  -1   3   48.40    3.16
  10  -1   3   45.49    3.08
  10  -1   2    6.28    0.84
  10  -1   2    6.21    0.78
  10  -1   1   26.53    2.01
  10  -1   1   28.42    2.07
 -10   1   0    0.08    0.37
 -10   1   0   -0.07    0.40
  10  -1   0   -0.48    0.62
  10  -1   0   -0.79    0.51
 -10   1   1   15.41    1.43
 -10   1   1   20.29    1.40
  10  -1  -1   19.80    1.75
 -10   1   2    2.76    0.58
 -10   1   2    3.20    0.64
  10  -1  -2    3.83    0.74
 -10   1   3   11.20    1.22
 -10   1   3    9.51    1.21
  10  -1  -3   13.49    1.37
 -10   1   4    9.71    1.02
 -10   1   4    9.93    1.01
  10  -1  -4   12.23    1.41
 -10   1   5   35.26    2.55
 -10   1   5   35.44    2.54
  10  -1  -5   36.27    2.58
 -10   1   6    1.21    0.75
 -10   1   6    1.50    0.83
  10  -1  -6    0.53    0.72
 -10   1   7   -0.17    0.76
  10  -1  -7    0.14    0.71
 -10   1   8    0.12    0.87
  10  -1  -8    0.18    0.47
  10  -1  -8    0.11    0.72
 -10   1   9    5.34    1.94
  10  -1  -9    7.12    0.86
  10  -1  -9    6.90    0.67
 -10   1  10    0.29    1.16
  10  -1 -10    1.82    0.53
  10  -1 -10    1.45    0.48
 -10   1  11   -0.67    1.31
 -10   1  12    1.50    1.64
 -10   1  13   -0.35    1.92
 -10   1  14    0.48    2.34
  11  -1   9    1.99    1.84
  11  -1   9    3.18    1.54
  11  -1   9    2.68    1.72
  11  -1   8    1.24    1.47
  11  -1   8    1.18    1.41
  11  -1   8   -0.40    1.22
  11  -1   7    8.23    1.44
  11  -1   7   10.77    1.68
  11  -1   7   10.74    1.29
  11  -1   6    1.41    0.94
  11  -1   6    2.92    1.11
  11  -1   6    2.06    1.12
  11  -1   5   19.68    1.99
  11  -1   5   16.52    2.03
  11  -1   5   18.63    1.82
  11  -1   4    7.14    0.96
  11  -1   4    6.79    1.06
  11  -1   3    0.18    0.72
  11  -1   3    0.48    0.84
  11  -1   2   -0.08    0.67
  11  -1   2    1.02    0.83
  11  -1   1   35.43    2.67
  11  -1   1   36.74    2.58
 -11   1   0    0.74    0.41
 -11   1   0    0.93    0.46
  11  -1   0    0.06    0.76
 -11   1   1    4.31    0.65
 -11   1   1    6.48    0.73
  11  -1  -1    6.96    1.00
 -11   1   2    7.42    0.89
 -11   1   2    9.71    0.95
  11  -1  -2    7.51    0.99
 -11   1   3   20.90    1.74
 -11   1   3   20.81    1.80
  11  -1  -3   23.68    2.04
 -11   1   4    4.46    0.79
 -11   1   4    3.51    0.84
  11  -1  -4    4.59    0.90
 -11   1   5    1.55    0.82
 -11   1   5    2.44    0.80
  11  -1  -5    1.64    0.81
 -11   1   6    1.71    0.93
 -11   1   6    0.92    0.83
  11  -1  -6    0.83    0.83
 -11   1   7   37.14    2.83
 -11   1   7   35.65    2.93
  11  -1  -7   38.94    2.83
 -11   1   8    5.19    2.01
 -11   1   8    3.17    1.06
  11  -1  -8    3.98    0.93
  11  -1  -8    4.81    0.67
 -11   1   9    0.36    1.05
  11  -1  -9    0.58    0.86
  11  -1  -9    0.03    0.54
 -11   1  10    0.49    1.22
  11  -1 -10    0.88    0.74
 -11   1  11    0.51    1.47
 -11   1  12    1.94    1.73
 -11   1  14   -1.89    2.47
  12  -1   8   -1.91    1.92
  12  -1   8   -1.55    1.62
  12  -1   7    7.32    1.54
  12  -1   7    5.56    1.72
  12  -1   7    7.19    1.42
  12  -1   6   -0.30    1.12
  12  -1   6   -0.32    1.39
  12  -1   6   -0.11    1.21
  12  -1   5    3.74    1.13
  12  -1   5    5.92    1.31
  12  -1   5    3.89    1.11
  12  -1   4    0.02    1.12
  12  -1   4   -0.31    0.89
  12  -1   3   10.79    1.35
  12  -1   3   11.74    1.21
  12  -1   2   -0.36    0.80
  12  -1   2    0.06    0.99
  12  -1   1    8.80    1.12
  12  -1   1   12.81    1.31
 -12   1   0   -0.37    0.49
 -12   1   0    0.24    0.42
 -12   1   1   22.22    1.71
  12  -1  -1   24.95    2.32
 -12   1   2    7.79    0.96
 -12   1   2    7.82    0.91
  12  -1  -2   10.25    1.26
 -12   1   3    1.75    0.75
 -12   1   3    1.18    0.80
  12  -1  -3    1.92    0.96
 -12   1   4    4.79    0.96
  12  -1  -4    7.36    1.12
 -12   1   5    3.04    0.89
 -12   1   5    1.05    0.93
  12  -1  -5    2.26    0.94
 -12   1   6   10.04    1.37
 -12   1   6   15.58    1.78
  12  -1  -6    9.47    1.25
 -12   1   7    0.88    1.14
 -12   1   7    0.44    0.97
  12  -1  -7    0.84    0.97
 -12   1   8    9.10    1.45
 -12   1   8    8.42    1.54
  12  -1  -8    6.88    1.19
  12  -1  -8    8.98    0.89
 -12   1   9   11.43    1.53
  12  -1  -9   10.03    1.24
  12  -1  -9    8.85    0.92
 -12   1  10   -1.79    1.81
 -12   1  10   -1.57    1.33
  12  -1 -10   -0.49    0.92
  12  -1 -10   -0.28    0.60
 -12   1  11    1.47    1.58
 -12   1  11    0.26    2.23
  12  -1 -11    0.18    0.66
  12  -1 -11    1.89    0.75
 -12   1  12    0.99    1.86
 -12   1  13    3.14    2.16
  13  -1   8   -0.83    1.98
  13  -1   8   -0.42    1.84
  13  -1   7    1.42    2.12
  13  -1   7    1.98    1.67
  13  -1   7    0.96    1.64
  13  -1   6    0.40    1.41
  13  -1   6    2.06    1.44
  13  -1   6   -2.21    1.76
  13  -1   5    2.61    1.26
  13  -1   5    4.54    1.63
  13  -1   5    2.99    1.28
  13  -1   4    1.45    1.39
  13  -1   4    0.35    1.11
  13  -1   4    1.31    1.22
  13  -1   3   -1.43    1.25
  13  -1   3    0.12    1.05
  13  -1   2    2.24    1.60
  13  -1   2    3.38    1.07
  13  -1   1    0.66    1.16
 -13   1   0    3.45    0.58
 -13   1   0    4.04    0.53
  13  -1   0    1.30    1.17
 -13   1   1    0.92    0.63
 -13   1   1    0.81    0.73
  13  -1  -1    0.70    1.04
 -13   1   2    3.24    0.79
 -13   1   2    2.62    0.88
  13  -1  -2    1.87    1.12
 -13   1   3   22.30    2.04
 -13   1   3   22.09    2.10
  13  -1  -3   28.08    2.64
 -13   1   4    3.88    0.95
 -13   1   4    3.42    1.02
  13  -1  -4    2.89    1.15
 -13   1   5    1.59    1.06
 -13   1   5    1.43    0.95
  13  -1  -5    2.26    1.10
 -13   1   6   -0.35    0.98
 -13   1   6   -0.56    1.15
  13  -1  -6   -0.30    1.08
 -13   1   7   31.74    2.68
 -13   1   7   23.35    2.87
  13  -1  -7   34.93    3.00
 -13   1   8    5.76    1.31
 -13   1   8    3.29    1.55
  13  -1  -8    5.98    1.30
  13  -1  -8    7.38    0.91
 -13   1   9    5.34    1.42
 -13   1   9    8.57    1.84
  13  -1  -9    9.36    0.99
  13  -1  -9    6.62    1.54
 -13   1  10    0.11    2.45
 -13   1  10    0.60    1.45
  13  -1 -10    0.25    0.73
  13  -1 -10   -0.87    1.13
 -13   1  11   10.18    1.90
  13  -1 -11   11.14    1.22
  13  -1 -11   12.16    1.21
 -13   1  12    1.33    1.99
 -13   1  13    4.65    2.45
  14  -1   7   -0.86    2.60
  14  -1   7   -1.66    2.07
  14  -1   7   -0.75    1.82
  14  -1   6    1.67    1.77
  14  -1   6   -1.31    1.63
  14  -1   6    0.16    2.29
  14  -1   5    4.01    1.51
  14  -1   5    3.42    1.58
  14  -1   4    0.75    1.83
  14  -1   4    1.17    1.24
  14  -1   4   -1.81    1.38
  14  -1   3    8.54    1.82
  14  -1   3   10.14    1.50
  14  -1   2    3.17    1.54
  14  -1   1   11.73    1.75
  14  -1   0    0.28    1.32
 -14   1   1    1.36    0.82
 -14   1   1    0.17    0.67
  14  -1  -1    2.05    1.31
 -14   1   2    8.98    1.08
 -14   1   2    9.22    1.22
  14  -1  -2    9.40    1.51
 -14   1   3    6.54    1.05
 -14   1   3    3.33    1.12
  14  -1  -3    3.39    1.41
 -14   1   4    0.06    1.11
 -14   1   4   -0.65    0.94
  14  -1  -4    0.62    1.25
 -14   1   5   14.60    1.45
 -14   1   5    7.96    1.48
  14  -1  -5   12.92    1.64
 -14   1   6   15.42    2.15
 -14   1   6   11.80    1.52
 -14   1   7    3.91    1.53
 -14   1   7    3.81    1.27
  14  -1  -7    2.74    1.35
 -14   1   8    1.85    1.39
 -14   1   8    3.45    1.69
  14  -1  -8    1.44    0.83
  14  -1  -8    0.95    1.38
 -14   1   9   20.69    2.19
  14  -1  -9   23.01    2.75
  14  -1  -9   23.94    1.99
 -14   1  10    0.72    1.59
  14  -1 -10   -0.02    0.86
  14  -1 -10   -0.54    1.37
 -14   1  11    1.06    1.81
  14  -1 -11   -1.10    0.77
  14  -1 -11   -0.53    1.57
 -14   1  12    1.26    2.15
  14  -1 -12    0.98    1.00
  14  -1 -12    0.16    1.12
 -14   1  13    9.03    3.70
  15  -1   6   -1.43    1.87
  15  -1   6    1.99    2.86
  15  -1   5   -2.20    2.36
  15  -1   5    2.28    1.65
  15  -1   4    1.19    1.50
  15  -1   3    0.19    1.38
  15  -1   3   -3.61    1.99
  15  -1   2    0.20    1.83
  15  -1   1   11.10    1.89
  15  -1   0   11.09    1.85
 -15   1   1    1.98    0.76
 -15   1   1    0.10    0.91
  15  -1  -1    2.05    1.78
 -15   1   2    0.33    0.89
 -15   1   2    0.34    1.11
  15  -1  -2    0.10    1.54
 -15   1   3   42.71    3.49
 -15   1   3   46.67    3.33
  15  -1  -3   43.52    3.87
 -15   1   4   11.29    1.46
 -15   1   4   10.18    1.58
 -15   1   5    0.16    1.37
 -15   1   5   -1.50    1.16
  15  -1  -5   -1.78    1.44
 -15   1   6    3.40    1.55
 -15   1   6    4.03    1.37
  15  -1  -6    3.05    1.54
 -15   1   7   30.44    3.50
 -15   1   7   30.66    3.08
  15  -1  -7   29.69    3.31
  15  -1  -7   29.39    2.39
 -15   1   8    5.08    1.60
  15  -1  -8    4.46    1.01
 -15   1   9    3.05    1.64
  15  -1  -9   -0.03    0.98
 -15   1  10    3.23    1.80
  15  -1 -10    1.53    0.98
 -15   1  11   11.51    2.31
  15  -1 -11   12.77    1.34
 -15   1  12    1.40    2.36
  15  -1 -12   -0.80    1.23
  16  -1   5   -0.71    1.93
  16  -1   5    1.59    3.37
  16  -1   4    0.92    1.76
  16  -1   4   -1.57    3.58
  16  -1   3    9.92    1.82
  16  -1   2   -0.84    1.43
  16  -1   2   -0.29    2.28
  16  -1   1   -4.81    2.06
  16  -1   0    1.39    2.04
 -16   1   1    3.68    0.85
 -16   1   1    5.63    1.07
  16  -1  -1    4.83    2.00
 -16   1   2    3.02    1.29
 -16   1   2    1.72    1.01
  16  -1  -2    0.88    2.12
 -16   1   3    1.63    1.09
 -16   1   3    0.85    1.39
  16  -1  -3    1.99    1.86
 -16   1   4   14.55    1.80
 -16   1   4   10.43    1.55
  16  -1  -4   13.60    2.13
 -16   1   5    8.39    1.55
 -16   1   5    3.06    1.69
  16  -1  -5    9.32    1.95
 -16   1   6   10.11    1.73
 -16   1   7    2.12    1.58
  16  -1  -7    0.09    1.02
 -16   1   8   -0.05    1.64
  16  -1  -8    0.40    1.02
 -16   1   9   -0.70    1.77
  16  -1  -9    2.69    1.13
 -16   1  10   -0.29    2.03
  16  -1 -10    1.75    1.14
 -16   1  11    2.74    2.32
  16  -1 -11    1.86    1.21
 -16   1  12    0.37    2.81
  17  -1   4    1.80    1.97
  17  -1   3    1.71    1.79
  17  -1   2    3.54    1.70
  17  -1   2    6.17    4.19
  17  -1   1    5.91    1.67
  17  -1   1   -0.95    2.68
  17  -1   0    2.82    2.47
  17  -1  -1   -0.06    2.37
 -17   1   2   -0.04    1.20
  17  -1  -2    1.21    2.33
 -17   1   3    0.28    1.20
 -17   1   3   -0.11    1.84
 -17   1   4    0.88    1.74
 -17   1   4    1.37    1.36
 -17   1   5    1.51    1.52
 -17   1   6    0.58    1.68
 -17   1   7   -0.03    1.73
  17  -1  -7   -0.15    1.18
 -17   1   8   -1.34    1.88
  17  -1  -8    2.87    1.23
 -17   1   9    0.55    2.12
  17  -1  -9    1.45    1.27
 -17   1  10    0.02    2.92
  17  -1 -10    0.63    1.27
 -17   1  11   -0.82    2.54
  17  -1 -11    0.29    1.34
  18  -1   3    0.54    5.61
  18  -1   3    1.52    2.41
  18  -1   2    2.66    2.01
  18  -1   2    4.24    5.19
  18  -1   1   -0.07    1.71
  18  -1   0    1.23    1.67
  18  -1  -1    0.87    1.59
 -18   1   2    0.00    1.19
 -18   1   3    3.49    1.92
 -18   1   3    5.13    1.46
 -18   1   4   -0.36    1.50
 -18   1   5    2.32    1.70
  18  -1  -5    1.18    1.37
 -18   1   6    0.47    1.78
  18  -1  -6    0.54    1.30
 -18   1   7   15.38    2.44
  18  -1  -7   13.58    1.70
 -18   1   8   -0.47    2.13
  18  -1  -8   -0.01    1.37
 -18   1   9   17.14    2.84
  18  -1  -9   15.13    2.01
 -18   1  10    1.12    2.63
  18  -1 -10    0.08    1.51
 -18   1  11   -2.87    4.97
  18  -1 -11   -1.33    1.53
  19  -1   2   -1.29    2.37
  19  -1   1   -0.47    2.51
  19  -1   0   -0.54    1.93
  19  -1  -1    1.32    1.76
 -19   1   2    0.50    1.27
 -19   1   2   -0.77    1.66
  19  -1  -2    0.75    1.71
 -19   1   3   11.76    1.79
 -19   1   3   13.91    2.38
  19  -1  -3   14.44    2.06
 -19   1   4    1.51    1.72
  19  -1  -4    1.79    1.56
 -19   1   5   -0.12    1.86
  19  -1  -5   -0.77    1.47
 -19   1   6    2.29    2.07
  19  -1  -6    0.61    1.51
 -19   1   7   20.29    2.79
  19  -1  -7   19.51    2.16
 -19   1   8   -1.94    2.56
  19  -1  -8   -1.33    1.55
  19  -1  -9    1.10    1.66
 -19   1  10   -0.34    2.91
  19  -1 -10    0.47    1.70
  20  -1   0    2.08    2.18
  20  -1  -1    4.98    2.19
  20  -1  -2    0.82    1.98
 -20   1   3    2.36    2.46
 -20   1   3    1.58    1.92
  20  -1  -3   -0.34    1.88
 -20   1   4    0.58    1.96
  20  -1  -4    1.12    1.83
 -20   1   5    3.48    2.88
  20  -1  -5    6.46    1.91
 -20   1   6   -1.67    2.28
  20  -1  -6    0.51    1.77
 -20   1   7    1.06    2.54
  20  -1  -7    0.84    1.77
 -20   1   8    1.20    2.77
  20  -1  -8    0.07    1.80
 -21   1   3    1.28    2.71
 -21   1   3    2.08    1.98
  21  -1  -3    2.84    2.26
 -21   1   4    1.16    2.25
  21  -1  -4    1.53    2.20
 -21   1   5    1.44    3.07
  21  -1  -5    5.46    2.90
 -21   1   6    0.99    2.66
  21  -1  -6   -0.05    2.06
  21   2  -6    1.23    2.03
 -21  -2   6    3.04    2.72
  21   2  -5    0.91    2.73
 -21  -2   5    0.91    2.43
  21   2  -4    7.09    2.36
 -21  -2   4    7.42    2.35
  21   2  -3    1.21    2.26
 -21  -2   3    1.00    1.90
  20   2  -8    6.65    1.89
 -20  -2   8    4.22    2.80
  20   2  -7    1.09    1.75
 -20  -2   7    4.19    2.57
  20   2  -6    3.92    1.82
 -20  -2   6    1.77    2.33
  20   2  -5   -1.46    1.77
 -20  -2   5   -3.73    2.16
  20   2  -4    0.56    1.83
 -20  -2   4   -0.27    1.86
  20   2  -3   -0.91    1.88
 -20  -2   3    1.42    2.38
  20   2  -2    9.37    2.20
  20   2  -1    0.61    2.08
  20   2   0    1.09    2.18
  19   2 -10    2.64    1.67
 -19  -2  10    3.16    3.14
  19   2  -9   -0.53    1.57
  19   2  -8    2.09    1.55
 -19  -2   8    4.98    2.51
  19   2  -7    0.67    1.54
 -19  -2   7    2.69    2.22
  19   2  -6    0.90    1.55
 -19  -2   6    0.34    1.98
  19   2  -5   -0.04    1.54
 -19  -2   5   -0.74    1.85
  19   2  -4    5.18    1.71
 -19  -2   4    7.09    1.86
  19   2  -3    0.71    1.69
 -19  -2   3   -0.02    2.15
 -19  -2   3   -0.53    1.53
  19   2  -2    1.34    1.81
 -19  -2   2    1.59    1.57
 -19  -2   2   -0.65    1.16
  19   2  -1    3.15    1.88
  19   2   0    1.77    1.90
  19   2   1   -1.58    2.72
  19   2   2    3.01    2.37
  18   2 -11    1.08    1.43
 -18  -2  11   -4.59    4.62
  18   2 -10    9.38    1.60
 -18  -2  10    9.02    2.81
  18   2  -9    0.14    1.71
 -18  -2   9    0.65    2.42
  18   2  -8    1.51    1.35
 -18  -2   8   -1.20    2.19
  18   2  -7    2.02    1.34
 -18  -2   7    2.96    1.98
  18   2  -6    1.44    1.34
 -18  -2   6    0.60    1.81
  18   2  -5   -0.85    1.33
 -18  -2   5    0.42    1.60
  18   2  -4   -1.67    1.35
 -18  -2   4   -0.27    1.48
  18   2  -3   -0.14    1.35
 -18  -2   3    0.22    1.33
 -18  -2   3   -0.35    1.82
  18   2  -2    2.79    1.46
 -18  -2   2    1.08    1.85
 -18  -2   2    2.04    1.18
  18   2  -1   -0.88    1.56
  18   2   0    0.69    1.63
  18   2   1    1.37    1.75
  18   2   2   -0.51    1.93
  18   2   2   -1.26    4.89
  18   2   3    9.51    4.69
  18   2   3    3.15    2.54
  17   2 -11   -0.48    1.22
 -17  -2  11   -0.51    2.71
  17   2 -10    5.22    1.30
 -17  -2  10    5.29    4.00
  17   2  -9   -0.41    1.19
 -17  -2   9    1.19    2.14
  17   2  -8    3.11    1.21
 -17  -2   8    1.53    1.94
  17   2  -7    5.93    1.30
 -17  -2   7    8.09    2.02
 -17  -2   6    5.82    1.72
  17   2  -5    3.99    1.22
 -17  -2   5    3.10    1.54
  17   2  -4   -1.32    1.12
 -17  -2   4    1.24    1.31
 -17  -2   4    0.51    1.70
  17   2  -3    0.32    1.19
 -17  -2   3    1.03    1.19
  17   2  -2    2.95    1.32
  17   2  -2    4.14    2.38
 -17  -2   2    0.58    1.06
 -17  -2   2    2.52    2.20
  17   2  -1    4.19    1.36
  17   2  -1    2.95    2.34
  17   2   0    8.76    2.64
  17   2   0   13.29    1.72
  17   2   1    0.80    1.48
  17   2   1    1.22    2.67
  17   2   2    0.78    1.60
  17   2   3   -0.01    1.83
  17   2   4    2.52    2.07
  17   2   4   -0.29    4.64
  16   2 -12   -0.51    1.53
  16   2 -12    0.04    1.03
 -16  -2  12    1.18    2.88
  16   2 -11    0.60    1.09
 -16  -2  11    0.69    2.33
  16   2 -10   -0.92    1.08
 -16  -2  10    0.24    2.14
  16   2  -9    4.63    1.15
 -16  -2   9    2.98    1.92
  16   2  -8    2.03    1.05
 -16  -2   8    4.52    1.82
  16   2  -7    5.21    1.13
 -16  -2   7    2.29    1.60
  16   2  -6   12.38    1.39
 -16  -2   6   13.96    1.94
  16   2  -5   -0.49    0.98
  16   2  -5    2.66    1.96
 -16  -2   5    1.23    1.65
 -16  -2   5   -0.09    1.30
  16   2  -4    0.50    1.86
  16   2  -4    1.64    1.02
 -16  -2   4    1.50    1.18
 -16  -2   4    1.78    1.49
  16   2  -3    2.30    1.89
  16   2  -3    3.07    1.26
 -16  -2   3    1.82    1.08
 -16  -2   3    1.63    1.35
  16   2  -2    6.59    1.27
  16   2  -2    8.91    2.42
 -16  -2   2    5.79    1.31
 -16  -2   2    5.96    1.21
  16   2  -1    0.90    1.11
  16   2  -1    0.44    1.94
 -16  -2   1    0.29    1.06
 -16  -2   1    1.21    0.75
  16   2   0    5.60    1.35
  16   2   0    6.50    2.10
  16   2   1   -1.35    2.37
  16   2   1    0.91    1.27
  16   2   2    4.53    2.57
  16   2   2    3.79    1.47
  16   2   3    0.00    1.48
  16   2   4    6.78    1.82
  16   2   4    8.83    3.03
  16   2   5    2.97    1.95
  16   2   5    3.29    3.27
  15   2 -12   12.13    1.99
 -15  -2  12    9.99    2.53
  15   2 -11    0.48    0.91
 -15  -2  11    1.79    2.09
  15   2 -10    3.57    1.01
 -15  -2  10    1.72    1.82
  15   2  -9    0.65    0.94
 -15  -2   9    1.22    1.62
  15   2  -8   15.52    1.73
 -15  -2   8   16.52    2.01
  15   2  -7    0.13    0.89
  15   2  -7    0.90    1.60
 -15  -2   7    0.03    1.68
 -15  -2   7    0.49    1.43
  15   2  -6   18.36    2.27
  15   2  -6   27.71    2.06
 -15  -2   6   22.30    2.25
 -15  -2   6   23.06    2.73
  15   2  -5    9.85    1.86
  15   2  -5   11.62    1.25
 -15  -2   5    7.39    1.57
 -15  -2   5   10.14    1.43
  15   2  -4   13.74    1.39
 -15  -2   4   11.49    1.65
 -15  -2   4   14.40    1.50
  15   2  -3    2.72    0.97
  15   2  -3    1.56    1.61
 -15  -2   3    0.78    1.20
 -15  -2   3    2.43    0.98
  15   2  -2   27.27    2.39
  15   2  -2   28.67    3.20
 -15  -2   2   25.02    2.17
 -15  -2   2   25.37    2.45
  15   2  -1   -0.80    0.99
  15   2  -1    0.35    1.92
 -15  -2   1   -0.01    0.70
 -15  -2   1    0.35    0.88
  15   2   0    4.59    1.34
  15   2   0    4.60    1.75
  15   2   1    3.25    1.77
  15   2   1    1.05    1.06
  15   2   2    7.15    1.98
  15   2   2    9.90    1.43
  15   2   3    3.35    1.43
  15   2   3    0.79    2.02
  15   2   4    0.99    1.52
  15   2   4    4.05    2.26
  15   2   5   -0.47    2.50
  15   2   5    0.13    1.64
  15   2   6    0.23    1.84
  15   2   6    2.80    2.95
 -14  -2  13    2.30    4.35
  14   2 -12   -0.69    0.94
  14   2 -12    2.93    1.09
 -14  -2  12    4.16    2.27
  14   2 -11    0.00    0.75
  14   2 -11    0.56    1.44
 -14  -2  11    1.67    1.90
  14   2 -10    9.73    1.72
  14   2 -10   11.15    1.11
 -14  -2  10   12.11    1.95
  14   2  -9    1.71    1.46
  14   2  -9    0.42    0.81
 -14  -2   9    1.85    1.47
  14   2  -8    1.47    1.47
  14   2  -8    1.66    0.82
 -14  -2   8    2.49    1.40
 -14  -2   8    4.20    1.74
  14   2  -7    1.61    0.79
  14   2  -7    0.09    1.41
 -14  -2   7    0.81    1.27
 -14  -2   7    2.95    1.47
  14   2  -6   13.42    2.59
  14   2  -6   12.62    1.23
 -14  -2   6   11.27    1.50
 -14  -2   6   10.03    2.05
  14   2  -5    2.64    0.82
  14   2  -5    3.10    1.35
 -14  -2   5    2.19    1.25
 -14  -2   5    2.00    1.13
  14   2  -4   16.40    1.83
 -14  -2   4   16.96    1.94
 -14  -2   4   13.76    1.59
  14   2  -3   17.63    2.07
 -14  -2   3   16.42    1.84
 -14  -2   3   17.42    2.07
  14   2  -2   11.34    1.65
 -14  -2   2    8.06    1.03
 -14  -2   2   10.64    1.19
  14   2  -1    0.56    1.31
 -14  -2   1    0.45    0.79
 -14  -2   1   -0.16    0.64
  14   2   0    8.14    1.57
  14   2   1    8.40    1.61
  14   2   1    8.77    1.24
  14   2   2    3.46    1.53
  14   2   3    0.17    1.14
  14   2   3    2.29    1.57
  14   2   4    0.26    2.32
  14   2   4    1.22    1.27
  14   2   5    2.15    1.45
  14   2   5    3.81    2.03
  14   2   6   -1.25    1.56
  14   2   6    2.76    2.25
  14   2   7   -1.53    2.65
  14   2   7    1.36    1.83
 -13  -2  13    0.53    2.39
 -13  -2  12    4.20    2.21
  13   2 -11    0.79    0.90
 -13  -2  11   -1.06    1.68
  13   2 -10   28.68    2.02
  13   2 -10   27.71    2.70
 -13  -2  10   25.82    3.07
  13   2  -9    2.05    0.73
 -13  -2   9    1.66    1.33
 -13  -2   9    0.15    1.72
  13   2  -8   27.42    3.00
  13   2  -8   27.26    2.03
 -13  -2   8   23.81    2.34
 -13  -2   8   25.58    2.67
  13   2  -7   30.62    2.93
  13   2  -7   33.65    2.32
 -13  -2   7   29.21    2.89
 -13  -2   7   27.57    2.68
  13   2  -6   14.53    1.62
  13   2  -6   15.07    1.45
 -13  -2   6   14.24    1.60
 -13  -2   6   13.51    1.47
  13   2  -5   11.67    1.34
  13   2  -5   12.01    1.49
 -13  -2   5    8.78    1.29
  13   2  -4   -0.63    1.13
 -13  -2   4   -1.06    0.82
 -13  -2   4    0.97    0.96
  13   2  -3    7.81    1.31
 -13  -2   3    5.17    1.08
 -13  -2   3    8.80    1.01
  13   2  -2   -0.41    1.12
 -13  -2   2    0.01    0.67
 -13  -2   2   -0.43    0.81
  13   2  -1   11.25    1.46
 -13  -2   1    9.34    1.04
 -13  -2   1   11.99    1.22
  13   2   0   10.69    1.43
 -13  -2   0    8.46    0.93
  13   2   1    1.31    1.17
  13   2   2    0.98    1.29
  13   2   2    0.99    0.89
  13   2   3    4.42    1.05
  13   2   3    0.49    1.32
  13   2   4   -0.88    1.36
  13   2   4    1.22    1.12
  13   2   5    8.13    1.46
  13   2   5   11.36    1.70
  13   2   6    0.93    1.36
  13   2   6   -1.10    1.72
  13   2   7    3.07    1.62
  13   2   7    4.01    2.05
  13   2   8    2.39    1.87
 -12  -2  13    3.62    2.29
 -12  -2  12   -0.55    1.89
  12   2 -11    1.41    0.73
  12   2 -11    1.49    0.80
 -12  -2  11    1.10    1.64
  12   2 -10    1.30    1.34
  12   2 -10    0.95    0.56
 -12  -2  10    1.58    1.37
  12   2  -9   20.66    1.62
  12   2  -9   22.57    2.23
 -12  -2   9   25.21    2.76
  12   2  -8    5.60    1.13
  12   2  -8    3.82    0.86
 -12  -2   8    4.36    1.30
  12   2  -7    5.93    1.16
  12   2  -7    5.60    0.76
 -12  -2   7    0.64    1.16
 -12  -2   7    4.94    1.07
  12   2  -6    9.15    0.95
  12   2  -6   10.67    1.31
 -12  -2   6   12.89    1.38
 -12  -2   6   12.63    1.61
  12   2  -5    0.27    0.98
 -12  -2   5    1.62    0.95
 -12  -2   5    1.10    0.87
  12   2  -4    5.47    1.13
 -12  -2   4    6.39    0.95
 -12  -2   4    4.87    0.99
  12   2  -3    0.96    0.96
 -12  -2   3    0.89    0.69
 -12  -2   3    0.07    0.77
  12   2  -2    5.33    1.09
 -12  -2   2    6.28    0.80
 -12  -2   2    5.02    0.87
  12   2  -1    4.20    1.07
 -12  -2   1    3.89    0.94
 -12  -2   1    4.51    0.67
 -12  -2   0    0.32    0.40
 -12  -2   0    0.13    0.48
  12   2   1    3.61    1.04
  12   2   2    2.70    0.87
  12   2   2    3.98    1.05
  12   2   3   11.55    1.28
  12   2   3   12.01    1.43
  12   2   3   13.10    1.32
  12   2   4   13.13    1.47
  12   2   4   12.12    1.38
  12   2   4   12.89    1.38
  12   2   5   -0.68    1.19
  12   2   5    1.54    1.07
  12   2   5    0.33    1.03
  12   2   6    1.03    1.19
  12   2   6   -0.04    1.19
  12   2   6   -0.78    1.34
  12   2   7    4.70    1.45
  12   2   7    3.28    1.59
  12   2   7    4.83    1.45
  12   2   8    2.74    1.62
  12   2   8    0.47    1.83
 -11  -2  14    2.92    2.58
 -11  -2  12    2.59    1.71
 -11  -2  11    2.51    1.49
  11   2 -10    0.27    0.78
  11   2 -10    1.04    0.65
 -11  -2  10    0.59    1.27
  11   2  -9   -0.09    0.89
  11   2  -9   -0.44    0.50
 -11  -2   9    0.88    1.07
  11   2  -8    1.31    0.90
  11   2  -8    1.93    0.55
 -11  -2   8    1.37    0.98
  11   2  -7    0.53    0.53
  11   2  -7    1.06    0.88
 -11  -2   7    0.37    0.87
  11   2  -6   23.79    1.83
  11   2  -6   24.98    2.16
 -11  -2   6   22.59    2.04
  11   2  -5   -0.06    0.82
 -11  -2   5   -0.02    0.80
 -11  -2   5    0.51    0.73
  11   2  -4   14.10    1.74
 -11  -2   4   14.48    1.58
 -11  -2   4   15.47    1.57
  11   2  -3    5.96    0.98
 -11  -2   3    6.98    0.92
 -11  -2   3    6.47    0.85
  11   2  -2   20.10    1.97
 -11  -2   2   19.97    1.66
 -11  -2   2   19.21    1.60
  11   2  -1    1.03    0.82
 -11  -2   1    0.91    0.57
 -11  -2   1    1.40    0.51
  11   2   0   14.67    1.34
 -11  -2   0   16.66    1.20
 -11  -2   0   13.17    1.13
  11   2   1    0.58    0.79
  11   2   2   26.11    2.05
  11   2   2   19.58    1.93
  11   2   3    0.19    0.74
  11   2   3    1.23    0.85
  11   2   3    0.96    0.73
  11   2   4    0.27    0.80
  11   2   4    1.03    0.87
  11   2   4   -0.19    0.76
  11   2   5   -0.50    0.88
  11   2   5   -0.80    0.94
  11   2   5    0.81    0.88
  11   2   6   19.73    2.07
  11   2   6   19.55    2.16
  11   2   6   20.48    2.13
  11   2   7   -0.80    1.10
  11   2   7    1.03    1.18
  11   2   8    2.55    1.42
  11   2   8   -0.90    1.37
  11   2   8   -0.54    1.31
  11   2   9   -0.07    1.65
  11   2   9    1.63    1.64
 -10  -2  14   -0.21    2.42
 -10  -2  13    1.50    1.94
 -10  -2  12    1.24    1.60
 -10  -2  11   -1.36    1.36
  10   2 -10    6.49    0.65
  10   2 -10    5.86    0.70
 -10  -2  10    6.40    1.33
  10   2  -9    0.13    0.39
  10   2  -9    0.96    0.71
  10   2  -8    1.82    0.47
  10   2  -8    0.99    0.76
 -10  -2   8    0.39    0.90
  10   2  -7    5.02    0.64
  10   2  -7    7.98    0.95
 -10  -2   7    3.96    0.90
  10   2  -6    1.58    0.76
  10   2  -6    2.11    0.49
 -10  -2   6    1.73    0.76
  10   2  -5   -0.62    0.70
 -10  -2   5    0.06    0.63
  10   2  -4   83.84    5.32
 -10  -2   4   81.82    4.79
 -10  -2   4   68.81    4.77
  10   2  -3   62.49    4.21
 -10  -2   3   59.72    3.88
 -10  -2   3   61.30    3.90
  10   2  -2    2.97    0.75
 -10  -2   2    2.68    0.57
 -10  -2   2    3.17    0.62
  10   2  -1    7.42    0.91
 -10  -2   1    6.99    0.88
 -10  -2   1    7.04    0.73
  10   2   0   62.35    4.03
 -10  -2   0   64.35    3.96
 -10  -2   0   64.23    3.97
  10   2   1   19.83    1.75
  10   2   2    8.90    0.94
  10   2   2    7.80    0.87
  10   2   3   10.66    0.96
  10   2   3    7.78    0.91
  10   2   3    6.09    0.82
  10   2   4   20.11    1.76
  10   2   4   21.21    1.70
  10   2   4   18.97    1.73
  10   2   5    1.21    0.80
  10   2   5   -0.52    0.66
  10   2   5    1.03    0.76
  10   2   6    6.12    0.93
  10   2   6    7.23    1.07
  10   2   6    4.90    0.87
  10   2   7    0.26    1.01
  10   2   7    0.57    0.89
  10   2   7   -0.68    0.82
  10   2   8   10.60    1.27
  10   2   8   10.24    1.23
  10   2   8   12.63    1.50
  10   2   9    2.05    1.18
  10   2   9    1.32    1.46
  10   2  10   -0.95    1.61
  -9  -2  14   -0.71    2.25
  -9  -2  13   -0.80    1.82
  -9  -2  12    4.83    1.61
  -9  -2  11   -0.45    1.23
  -9  -2  10   23.41    2.44
   9   2  -9   33.91    2.17
   9   2  -9   32.43    2.23
  -9  -2   9   28.74    2.50
   9   2  -8   50.67    3.27
   9   2  -8   49.47    3.09
  -9  -2   8   49.76    3.48
   9   2  -7    7.88    0.90
   9   2  -7    8.96    0.82
  -9  -2   7    5.89    0.91
   9   2  -6   89.06    5.27
   9   2  -6   82.93    5.39
  -9  -2   6   87.55    5.52
   9   2  -5   24.17    1.89
  -9  -2   5   24.43    1.89
   9   2  -4   20.02    1.86
  -9  -2   4   18.31    1.50
   9   2  -3    1.65    0.62
  -9  -2   3    2.73    0.58
  -9  -2   3    2.75    0.55
   9   2  -2   30.06    2.17
  -9  -2   2   24.51    1.64
  -9  -2   2   19.09    1.60
   9   2  -1   12.24    1.30
  -9  -2   1   13.81    1.14
  -9  -2   1   12.88    1.09
   9   2   0    1.80    0.60
  -9  -2   0    1.60    0.39
  -9  -2   0    0.44    0.33
   9   2   1    7.62    0.74
   9   2   1    6.18    0.77
   9   2   2   35.87    2.50
   9   2   2   39.04    2.49
   9   2   3    1.80    0.53
   9   2   3    1.56    0.58
   9   2   4    5.28    0.77
   9   2   4    6.10    0.72
   9   2   4    5.75    0.68
   9   2   5   -0.23    0.51
   9   2   5   -0.01    0.67
   9   2   5   -0.13    0.58
   9   2   6   12.64    1.20
   9   2   6   11.24    1.15
   9   2   6    9.13    1.13
   9   2   7    7.17    1.08
   9   2   8   -0.15    1.05
   9   2   9    8.61    1.47
   9   2  10    0.18    1.44
  -8  -2  13    0.99    1.74
  -8  -2  12   15.87    1.89
  -8  -2  11    1.23    1.21
  -8  -2  10   10.68    1.41
  -8  -2   9    6.92    1.07
   8   2  -8    3.98    0.39
   8   2  -8    4.87    0.62
  -8  -2   8    3.98    0.84
   8   2  -7   -0.29    0.31
   8   2  -7    0.31    0.53
  -8  -2   7    0.42    0.67
   8   2  -6   10.10    0.85
   8   2  -6   11.48    1.17
  -8  -2   6   10.43    1.24
   8   2  -5   -0.15    0.52
  -8  -2   5   -0.31    0.52
   8   2  -4  109.20    6.72
  -8  -2   4  106.10    6.54
   8   2  -3   19.53    1.55
  -8  -2   3   17.43    1.34
  -8  -2   3   16.28    1.34
   8   2  -2   38.63    2.57
  -8  -2   2   36.97    2.42
  -8  -2   2   37.25    2.41
   8   2  -1    0.10    0.47
  -8  -2   1   -0.15    0.36
  -8  -2   1    0.50    0.35
   8   2   0    3.07    0.53
  -8  -2   0    2.60    0.37
  -8  -2   0    3.27    0.41
   8   2   1   59.15    3.71
   8   2   1   59.35    3.70
   8   2   2    0.47    0.40
   8   2   2   -0.28    0.41
   8   2   3   13.68    1.26
   8   2   3   12.86    1.09
   8   2   4    3.44    0.49
   8   2   4    3.99    0.51
   8   2   4    3.28    0.62
   8   2   5    4.18    0.50
   8   2   5    4.08    0.72
   8   2   5    4.89    0.50
   8   2   6    1.90    0.71
   8   2   7    8.23    1.02
   8   2   8    0.78    0.94
   8   2   9    0.28    1.13
   8   2  10    3.03    1.27
   8   2  11    3.13    1.47
  -7  -2  14    0.49    2.08
  -7  -2  13    1.34    1.66
  -7  -2  12    2.95    1.40
  -7  -2  11    1.24    1.15
  -7  -2  10    8.65    1.20
  -7  -2   9    0.20    0.77
   7   2  -8    0.13    0.28
   7   2  -8    0.01    0.33
  -7  -2   8    0.34    0.69
   7   2  -7   20.67    1.48
   7   2  -7   20.03    1.30
  -7  -2   7   18.89    1.61
   7   2  -6   -0.70    0.26
   7   2  -6   -0.35    0.45
  -7  -2   6    0.38    0.54
   7   2  -5   10.88    0.85
   7   2  -5   12.40    1.06
  -7  -2   5    9.80    1.05
   7   2  -4    2.68    0.52
  -7  -2   4    4.06    0.57
   7   2  -3   13.74    1.18
  -7  -2   3   12.24    1.17
   7   2  -2    0.32    0.41
  -7  -2   2    0.30    0.34
  -7  -2   2    0.42    0.36
   7   2  -1    0.04    0.38
  -7  -2   1    0.54    0.33
  -7  -2   1   -0.12    0.29
   7   2   0   29.88    1.97
  -7  -2   0   29.36    1.87
  -7  -2   0   29.54    1.88
   7   2   1   10.83    0.86
   7   2   1    9.15    0.90
   7   2   2   -0.20    0.29
   7   2   2    0.44    0.33
   7   2   3    0.57    0.30
   7   2   3    0.31    0.30
   7   2   4    2.22    0.51
   7   2   4    1.87    0.30
   7   2   5    0.81    0.53
   7   2   6   44.02    2.91
   7   2   7    2.13    0.71
   7   2   8   -0.36    0.78
   7   2   9    1.67    0.96
   7   2  10    4.72    1.16
   7   2  11    1.14    1.24
  -6  -2  14   -0.02    2.08
  -6  -2  13    0.91    1.67
  -6  -2  12    1.22    1.33
  -6  -2  11    0.00    1.29
  -6  -2  10    0.77    0.89
  -6  -2   9   12.79    1.60
  -6  -2   8    0.12    0.64
   6   2  -7    0.18    0.30
   6   2  -7    0.93    0.25
  -6  -2   7    0.44    0.54
   6   2  -6    7.01    0.77
   6   2  -6    6.90    0.55
  -6  -2   6    7.62    0.80
   6   2  -5    1.60    0.42
   6   2  -5    2.27    0.29
  -6  -2   5    1.40    0.45
   6   2  -4   39.59    2.54
  -6  -2   4   40.82    2.63
   6   2  -3   -0.31    0.35
  -6  -2   3    0.12    0.33
   6   2  -2  114.77    6.99
  -6  -2   2  114.14    6.93
   6   2  -1    2.86    0.42
  -6  -2   1    2.52    0.36
  -6  -2   1    2.75    0.35
   6   2   0  121.89    7.39
  -6  -2   0  118.81    7.03
  -6  -2   0  113.97    7.03
   6   2   1    4.51    0.44
   6   2   1    4.96    0.58
   6   2   2    1.87    0.29
   6   2   2    1.58    0.28
   6   2   3    0.07    0.20
   6   2   3    0.23    0.19
   6   2   4   58.19    3.63
   6   2   5    5.78    0.73
   6   2   6   11.93    1.16
   6   2   7    2.56    0.66
   6   2   8   25.25    1.93
   6   2   9   -0.17    0.79
   6   2  10    0.42    0.93
   6   2  11    1.34    1.02
   6   2  12   12.79    1.47
  -5  -2  14    0.84    2.04
  -5  -2  13    1.32    1.58
  -5  -2  12   -1.23    1.21
  -5  -2  11    6.17    1.20
  -5  -2  10    1.60    0.87
  -5  -2   9   10.16    1.08
  -5  -2   8   26.11    1.98
  -5  -2   7   15.62    1.37
   5   2  -6  130.06    7.73
   5   2  -6  126.32    7.72
  -5  -2   6  131.78    8.04
   5   2  -5    7.77    0.74
   5   2  -5    7.53    0.56
  -5  -2   5    8.31    0.89
   5   2  -4   74.13    4.60
   5   2  -4   75.80    4.54
  -5  -2   4   73.78    4.55
   5   2  -3   37.49    2.37
  -5  -2   3   38.53    2.44
   5   2  -2    8.35    0.75
  -5  -2   2    7.53    0.66
   5   2  -1   10.66    0.84
  -5  -2   1   10.37    0.77
  -5  -2   1    9.85    0.76
   5   2   0    0.75    0.25
  -5  -2   0    0.15    0.19
  -5  -2   0    0.31    0.19
   5   2   1    6.84    0.57
   5   2   2   27.17    1.69
   5   2   2   27.83    1.70
   5   2   4   11.75    0.96
   5   2   5    5.37    0.59
   5   2   6   62.27    3.88
   5   2   8    3.33    0.67
   5   2   9    2.41    0.71
   5   2  10   15.14    1.52
   5   2  11    1.32    0.84
   5   2  12   -0.38    0.94
  -4  -2  14    2.77    1.97
  -4  -2  13    0.22    1.55
  -4  -2  12   13.36    1.93
  -4  -2  11    6.54    1.16
  -4  -2  10    8.30    1.03
  -4  -2   9   12.24    1.42
  -4  -2   8    0.22    0.55
  -4  -2   7    9.88    1.02
  -4  -2   6    1.28    0.43
   4   2  -5    6.98    0.51
   4   2  -5    6.52    0.57
  -4  -2   5    5.66    0.58
   4   2  -4   76.79    4.49
   4   2  -4   72.21    4.54
  -4  -2   4   77.60    4.75
   4   2  -3    0.62    0.25
   4   2  -3    0.16    0.16
  -4  -2   3    0.37    0.25
   4   2  -2    1.69    0.28
  -4  -2   2    1.50    0.27
   4   2  -1  170.36   10.26
  -4  -2   1  166.61   10.03
   4   2   0  918.51   55.02
  -4  -2   0  835.43   51.34
  -4  -2   0  879.04   51.34
   4   2   1  241.81   14.28
   4   2   1  234.31   14.28
   4   2   3   62.72    3.84
   4   2   4   18.08    1.24
   4   2   5    8.15    0.77
   4   2   6    0.43    0.38
   4   2   7    0.19    0.44
   4   2   8   12.14    1.12
   4   2   9    3.58    0.65
   4   2  10    0.71    0.62
   4   2  11    0.97    0.69
  -3  -2  14   -2.91    1.91
  -3  -2  13    1.10    1.52
  -3  -2  12    1.95    1.21
  -3  -2  11    4.27    1.02
  -3  -2  10   13.02    1.23
  -3  -2   9    6.57    0.79
  -3  -2   8    0.21    0.50
  -3  -2   7    0.69    0.44
  -3  -2   6   72.87    4.48
  -3  -2   5   13.53    1.01
   3   2  -4    6.12    0.52
   3   2  -4    7.37    0.48
  -3  -2   4    7.58    0.66
   3   2  -3   58.92    3.44
   3   2  -3   53.96    3.40
  -3  -2   3   51.83    3.18
   3   2  -2   57.63    3.54
   3   2  -2   59.72    3.58
  -3  -2   2   54.97    3.36
   3   2  -1  421.81   25.29
  -3  -2   1  413.31   24.78
   3   2   0    6.23    0.47
  -3  -2   0    5.31    0.41
  -3  -2   0    5.49    0.41
   3   2   1   26.85    1.63
   3   2   1   26.91    1.63
   3   2   3   12.04    0.85
   3   2   4    2.15    0.31
   3   2   5    0.52    0.29
   3   2   6    1.21    0.34
   3   2   7    0.32    0.39
   3   2   8    0.00    0.41
   3   2   9    1.42    0.48
   3   2  10    8.14    0.90
   3   2  11    1.47    0.54
  -2  -2  14    2.81    1.97
  -2  -2  13    2.20    1.51
  -2  -2  12    5.22    1.26
  -2  -2  11    2.20    0.94
  -2  -2  10    1.32    0.71
  -2  -2   9    0.70    0.56
  -2  -2   8   12.49    1.09
  -2  -2   7    0.58    0.36
  -2  -2   6    1.91    0.34
  -2  -2   5   73.55    4.47
  -2  -2   4    1.96    0.27
   2   2  -3   17.74    1.08
   2   2  -3   16.96    1.07
  -2  -2   3   18.09    1.16
   2   2  -2    7.44    0.53
   2   2  -2    7.23    0.46
  -2  -2   2    5.97    0.47
   2   2  -1   80.83    4.42
   2   2  -1   66.00    4.43
  -2  -2   1   70.30    4.24
   2   2   0    7.46    0.51
   2   2   0    8.33    0.52
  -2  -2   0    6.78    0.45
   2   2   1   65.12    3.93
   2   2   2    3.30    0.32
   2   2   3    7.13    0.54
   2   2   4   87.18    5.27
   2   2   5   23.42    1.49
   2   2   6    9.25    0.74
   2   2   7    8.03    0.69
   2   2   8   14.36    1.03
   2   2   9    2.41    0.41
   2   2  10    2.08    0.42
  -1  -2  14    3.17    2.02
  -1  -2  13   -0.41    1.48
  -1  -2  12    1.54    1.17
  -1  -2  11    7.41    1.05
  -1  -2  10    0.56    0.67
  -1  -2   9   -1.06    0.48
  -1  -2   8    0.26    0.45
  -1  -2   7    6.94    0.64
  -1  -2   7    6.44    0.55
  -1  -2   6   30.53    1.91
  -1  -2   6   31.75    1.93
  -1  -2   5    0.05    0.16
  -1  -2   5    0.13    0.13
  -1  -2   4   69.71    4.18
  -1  -2   4   68.99    4.17
  -1  -2   3    5.31    0.37
  -1  -2   3    5.54    0.40
   1   2  -2    0.74    0.07
   1   2  -2    0.11    0.09
  -1  -2   2    0.34    0.08
  -1  -2   2    0.43    0.05
  -1  -2   2    0.09    0.11
   1   2  -1    1.51    0.18
   1   2  -1    1.76    0.12
  -1  -2   1    1.69    0.19
  -1  -2   1    2.48    0.15
   1   2   0    0.00    0.04
   1   2   1   34.05    2.06
  -1  -2  -1   31.22    1.89
   1   2   2   24.32    1.49
   1   2   3    7.64    0.52
   1   2   4   38.20    2.33
   1   2   5   61.19    3.71
   1   2   6   90.82    5.48
   1   2   7    4.09    0.46
   1   2   8    0.53    0.26
   1   2   9    0.47    0.29
   1   2  11    2.08    0.63
   1   2  12    1.95    0.97
   1   2  13   -2.51    1.40
   0  -2  13   -0.18    1.80
   0  -2  12    8.91    1.32
   0  -2  11    0.86    0.82
   0  -2  10    0.91    0.61
   0  -2   9    0.43    0.32
   0  -2   9    0.20    0.55
   0  -2   6    6.90    0.50
   0  -2   5   19.01    1.18
   0  -2   1   42.87    2.55
   0  -2   1   42.24    2.56
   0   2   1   44.21    2.66
   0  -2  -1   52.53    3.15
   0   2   2  108.61    6.51
   0  -2  -2  114.23    6.85
   0   2   3   27.70    1.68
   0   2   4   28.57    1.74
   0   2   5   18.68    1.16
   0   2   6    6.26    0.46
   0   2   7    1.12    0.20
   0   2  10    1.46    0.49
   0   2  11    0.12    0.71
   0   2  12    9.09    1.23
   0   2  13   -0.13    1.44
   1  -2  13    1.24    1.49
   1  -2  12    2.51    1.13
   1  -2  11    4.48    0.87
   1  -2   8    0.76    0.28
   1  -2   7    3.88    0.39
   1  -2   6   86.04    5.20
   1  -2   0    0.23    0.06
  -1   2   1    1.70    0.14
  -1   2   1    1.48    0.16
   1  -2  -1    1.42    0.13
  -1   2   2    0.30    0.07
   1  -2  -2    0.16    0.06
  -1   2   3    5.08    0.33
  -1   2   3    5.18    0.34
   1  -2  -3    5.51    0.36
  -1   2   4   71.60    4.15
  -1   2   4   66.80    4.15
  -1   2   6   29.47    1.80
  -1   2   7    7.35    0.57
  -1   2   8    0.55    0.28
  -1   2   9   -0.08    0.38
  -1   2  10    0.69    0.56
  -1   2  11    6.20    0.90
  -1   2  12    1.81    1.08
  -1   2  14    1.52    1.98
   2  -2  13    1.29    1.51
   2  -2  12    6.05    1.18
   2  -2   9    2.61    0.44
   2  -2   8   15.87    1.15
   2  -2   7    7.83    0.73
   2  -2   6    8.17    0.72
   2  -2   1   56.61    3.40
  -2   2   0    6.11    0.42
   2  -2   0    6.92    0.47
  -2   2   1   79.62    4.59
  -2   2   1   72.36    4.58
   2  -2  -1   74.57    4.50
  -2   2   2    7.04    0.49
   2  -2  -2    7.72    0.52
  -2   2   3   15.83    1.00
   2  -2  -3   17.95    1.07
   2  -2  -3   17.44    1.08
  -2   2   4    3.46    0.34
  -2   2   5   66.86    4.05
  -2   2   6    1.90    0.27
  -2   2   7    0.33    0.27
  -2   2   8    9.95    0.88
  -2   2   9    0.26    0.48
  -2   2  10    2.47    0.67
  -2   2  11    0.43    0.84
  -2   2  12    5.28    1.18
  -2   2  13    0.86    1.44
  -2   2  14   -0.07    1.99
   3  -2  13   -2.44    1.50
   3  -2  10    5.81    0.67
   3  -2   9    0.92    0.52
   3  -2   8    0.31    0.45
   3  -2   7    0.63    0.41
   3  -2   1   33.63    1.92
   3  -2   1   29.57    1.92
  -3   2   0    7.17    0.47
  -3   2   0    5.45    0.46
   3  -2   0    5.46    0.43
  -3   2   1  610.37   31.82
  -3   2   1  451.45   31.81
  -3   2   2   62.83    3.82
   3  -2  -2   57.74    3.51
  -3   2   3   54.41    3.32
   3  -2  -3   57.76    3.51
  -3   2   4    6.66    0.56
   3  -2  -4    7.49    0.52
  -3   2   5   13.75    0.97
  -3   2   6   70.35    4.30
  -3   2   7    0.81    0.36
  -3   2   8    0.02    0.41
  -3   2   9    7.21    0.77
  -3   2  10   14.79    1.51
  -3   2  11    5.76    1.02
  -3   2  12   -0.71    1.15
  -3   2  13    0.77    1.53
  -3   2  14    0.98    1.98
   4  -2  11    1.75    0.69
   4  -2  10    0.28    0.65
   4  -2   9    2.21    0.64
   4  -2   8   12.67    1.18
   4  -2   7   -0.14    0.45
   4  -2   1  279.00   15.96
   4  -2   1  252.95   15.96
  -4   2   0  841.68   50.83
  -4   2   0  855.58   50.83
   4  -2   0 1000.00   56.30
   4  -2   0  879.88   56.30
  -4   2   1  174.41   11.07
  -4   2   1  193.46   11.07
   4  -2  -1  169.17   10.19
  -4   2   2    1.20    0.25
  -4   2   2    1.43    0.25
   4  -2  -2    0.50    0.21
  -4   2   3   -0.08    0.22
   4  -2  -3    0.17    0.20
  -4   2   4   73.68    4.51
   4  -2  -4   77.03    4.67
  -4   2   5    4.34    0.51
   4  -2  -5    7.06    0.54
  -4   2   6    0.85    0.35
  -4   2   7    8.24    0.88
  -4   2   8   -0.14    0.47
  -4   2   9   14.35    1.39
  -4   2  10    7.80    0.97
  -4   2  11    5.74    1.08
  -4   2  13   -0.68    1.54
  -4   2  14   -3.41    1.92
   5  -2  12    1.50    0.91
   5  -2  11    0.11    0.90
   5  -2  10   11.41    1.15
   5  -2   9    2.16    0.75
   5  -2   8    2.38    0.69
   5  -2   7    8.63    0.86
   5  -2   2   28.72    1.72
   5  -2   2   26.59    1.72
   5  -2   1    9.27    0.70
   5  -2   1    8.61    0.69
  -5   2   0    0.32    0.19
  -5   2   0    0.90    0.21
   5  -2   0    0.62    0.23
   5  -2   0    0.66    0.25
  -5   2   1   10.36    0.78
  -5   2   1    9.91    0.76
   5  -2  -1   11.43    0.84
   5  -2  -1   10.84    0.83
  -5   2   2    9.46    0.73
  -5   2   2    8.30    0.74
   5  -2  -2    8.33    0.72
  -5   2   3   40.65    2.57
   5  -2  -3   38.64    2.43
  -5   2   4   77.00    4.73
   5  -2  -4   80.25    4.89
  -5   2   5    8.91    0.89
   5  -2  -5    9.06    0.74
  -5   2   6  131.33    8.00
   5  -2  -6  133.54    8.04
  -5   2   7   10.00    1.05
  -5   2   8   25.12    1.87
  -5   2   9   11.28    1.38
  -5   2  10    1.04    0.82
  -5   2  11    4.83    1.06
  -5   2  12    2.37    1.31
  -5   2  13    0.54    1.57
  -5   2  14   -0.47    1.97
   6  -2  12   11.55    2.04
   6  -2  11    3.33    1.12
   6  -2  10   -0.52    0.98
   6  -2   9   -0.27    0.83
   6  -2   8   19.78    1.71
   6  -2   7    1.88    0.64
   6  -2   3    0.27    0.25
   6  -2   3    0.59    0.23
   6  -2   2    1.45    0.30
   6  -2   1    4.35    0.46
   6  -2   1    5.12    0.56
  -6   2   0  108.89    6.82
  -6   2   0  116.81    6.82
   6  -2   0  123.55    8.24
   6  -2   0  149.12    8.25
  -6   2   1    3.65    0.41
  -6   2   1    4.09    0.42
   6  -2  -1    5.12    0.59
   6  -2  -1    3.53    0.45
  -6   2   2  117.40    7.03
  -6   2   2  113.90    7.03
   6  -2  -2  115.12    7.00
  -6   2   3    0.40    0.34
  -6   2   3    0.05    0.32
   6  -2  -3    0.62    0.34
  -6   2   4   36.28    2.37
   6  -2  -4   39.87    2.54
  -6   2   5    1.82    0.46
   6  -2  -5    1.45    0.38
  -6   2   6    8.16    0.98
   6  -2  -6    7.21    0.73
  -6   2   7    0.49    0.54
   6  -2  -7    0.30    0.27
  -6   2   8    0.71    0.64
  -6   2   9   13.62    1.58
  -6   2  10    0.74    0.84
  -6   2  11    1.26    1.08
  -6   2  12   -0.16    1.26
  -6   2  13   -0.35    1.58
  -6   2  14    1.65    1.95
   7  -2  11   -2.36    1.27
   7  -2  10    3.49    1.20
   7  -2   9    2.29    1.01
   7  -2   8   -0.01    0.82
   7  -2   7    1.59    0.72
   7  -2   4    1.57    0.32
   7  -2   4    1.76    0.36
   7  -2   3    0.40    0.30
   7  -2   3   -0.09    0.34
   7  -2   2   -0.35    0.31
   7  -2   2    0.31    0.36
   7  -2   1    9.13    0.85
   7  -2   1   10.31    0.90
  -7   2   0   30.02    1.95
  -7   2   0   31.20    1.94
   7  -2   0   26.69    2.10
   7  -2   0   35.98    2.08
  -7   2   1    0.68    0.32
  -7   2   1    0.14    0.30
   7  -2  -1    0.71    0.39
  -7   2   2    0.71    0.36
  -7   2   2    0.00    0.34
   7  -2  -2    0.51    0.38
  -7   2   3   12.55    1.07
  -7   2   3   12.84    1.08
   7  -2  -3   13.37    1.12
  -7   2   4    2.78    0.54
  -7   2   4    3.93    0.55
   7  -2  -4    3.33    0.51
  -7   2   5    8.53    0.83
   7  -2  -5   12.42    1.08
  -7   2   6    0.08    0.53
   7  -2  -6   -0.34    0.41
  -7   2   7   19.22    1.62
   7  -2  -7   19.02    1.36
  -7   2   8    0.61    0.66
   7  -2  -8   -0.08    0.26
   7  -2  -8    0.01    0.28
  -7   2   9   -0.25    0.77
  -7   2  10    6.95    1.14
  -7   2  11    0.65    1.11
  -7   2  12    0.38    1.37
  -7   2  13   -0.99    1.66
  -7   2  14   -2.05    2.06
   8  -2  11    3.25    1.52
   8  -2  10    1.94    1.32
   8  -2   9    1.69    1.13
   8  -2   8    1.75    0.98
   8  -2   7    9.54    1.11
   8  -2   5    5.56    0.60
   8  -2   4    4.09    0.56
   8  -2   4    2.41    0.69
   8  -2   3   12.42    1.14
   8  -2   3   14.13    1.10
   8  -2   2    0.50    0.39
   8  -2   2    0.57    0.45
   8  -2   1   56.92    3.67
   8  -2   1   59.84    3.66
  -8   2   0    3.58    0.43
  -8   2   0    3.95    0.44
   8  -2   0    2.63    0.52
   8  -2   0    3.01    0.49
  -8   2   1    0.24    0.38
  -8   2   1   -0.43    0.34
   8  -2  -1    0.01    0.37
   8  -2  -1   -0.08    0.46
  -8   2   2   37.02    2.50
  -8   2   2   39.85    2.51
   8  -2  -2   44.15    2.87
  -8   2   3   16.36    1.31
  -8   2   3   15.89    1.32
   8  -2  -3   18.13    1.43
  -8   2   4  112.85    6.97
  -8   2   4  113.97    6.97
   8  -2  -4  120.34    7.37
  -8   2   5   -0.21    0.50
  -8   2   5    0.07    0.55
   8  -2  -5    0.50    0.50
  -8   2   6   12.19    1.30
   8  -2  -6    9.61    1.08
  -8   2   7   -0.09    0.63
   8  -2  -7   -0.12    0.50
  -8   2   8    3.76    0.84
   8  -2  -8    4.75    0.59
   8  -2  -8    5.48    0.62
  -8   2   9    9.40    1.16
  -8   2  10   14.96    1.53
  -8   2  11    4.62    1.28
  -8   2  12   13.20    1.77
  -8   2  13   -0.73    1.66
   9  -2  10    1.37    1.53
   9  -2   9    5.08    1.38
   9  -2   8    0.82    1.10
   9  -2   8    0.78    0.71
   9  -2   7    6.28    1.07
   9  -2   7    3.47    0.81
   9  -2   7    5.78    0.74
   9  -2   6   11.82    1.23
   9  -2   6   12.70    1.18
   9  -2   6   10.48    1.30
   9  -2   5    0.54    0.54
   9  -2   5    0.62    0.61
   9  -2   4    5.07    0.75
   9  -2   4    7.34    0.71
   9  -2   3    0.93    0.50
   9  -2   3    1.47    0.58
   9  -2   2   41.32    2.61
   9  -2   2   37.75    2.64
   9  -2   1    7.11    0.77
   9  -2   1    6.29    0.71
  -9   2   0    0.60    0.35
  -9   2   0    0.76    0.37
   9  -2   0    1.38    0.55
   9  -2   0    2.02    0.52
  -9   2   1   11.80    1.07
  -9   2   1   11.02    1.03
   9  -2  -1   12.60    1.27
  -9   2   2   23.62    1.72
   9  -2  -2   26.62    1.96
  -9   2   3    2.41    0.58
  -9   2   3    2.23    0.57
   9  -2  -3    1.84    0.59
  -9   2   4   18.40    1.49
  -9   2   4   16.13    1.48
   9  -2  -4   18.52    1.70
  -9   2   5   25.63    1.93
  -9   2   5   22.61    1.86
   9  -2  -5   25.44    1.91
  -9   2   6   82.03    5.49
  -9   2   6   91.58    5.49
   9  -2  -6   93.38    5.79
  -9   2   7    8.49    1.02
   9  -2  -7    6.98    0.82
  -9   2   8   50.05    3.48
   9  -2  -8   47.88    3.08
   9  -2  -8   46.93    2.96
  -9   2   9   29.19    2.51
   9  -2  -9   31.89    2.12
  -9   2  10   27.34    2.57
  -9   2  11   -0.52    1.24
  -9   2  12    3.82    1.50
  -9   2  13    0.48    1.80
  -9   2  14    2.87    2.29
  10  -2  10   -1.26    1.74
  10  -2  10    2.61    1.48
  10  -2   9   -0.11    1.14
  10  -2   9    0.57    2.44
  10  -2   9    2.84    1.41
  10  -2   8    9.50    1.30
  10  -2   8    8.44    1.47
  10  -2   8    7.58    1.13
  10  -2   7    0.03    0.83
  10  -2   7   -0.24    1.06
  10  -2   7    0.76    1.07
  10  -2   6    5.31    1.03
  10  -2   6    3.69    0.81
  10  -2   6    4.00    0.93
  10  -2   5    0.77    0.80
  10  -2   5    0.44    0.68
  10  -2   4   21.99    1.69
  10  -2   4   18.96    1.82
  10  -2   3    4.53    0.74
  10  -2   3    6.10    0.84
  10  -2   2   10.35    1.20
  10  -2   2    8.07    0.95
  10  -2   1   20.86    1.79
  10  -2   1   20.23    1.66
 -10   2   0   65.29    3.97
 -10   2   0   63.16    3.97
  10  -2   0   70.85    4.40
  10  -2   0   66.38    4.35
 -10   2   1    9.04    1.02
 -10   2   1    6.58    0.75
  10  -2  -1    7.62    0.91
 -10   2   2    4.30    0.67
 -10   2   2    3.27    0.61
  10  -2  -2    3.73    0.75
 -10   2   3   60.27    3.90
 -10   2   3   61.12    3.90
  10  -2  -3   63.79    4.16
 -10   2   4   83.41    4.96
 -10   2   4   72.66    4.94
  10  -2  -4   81.08    5.12
 -10   2   5    0.36    0.70
 -10   2   5    0.83    0.67
  10  -2  -5    0.26    0.66
 -10   2   6    2.95    0.87
 -10   2   6    2.53    0.79
  10  -2  -6    1.45    0.68
 -10   2   7    5.31    1.06
 -10   2   7    5.46    0.93
  10  -2  -7    5.08    0.83
 -10   2   8    0.45    0.86
  10  -2  -8    0.75    0.71
  10  -2  -9    0.15    0.66
  10  -2  -9   -0.23    0.47
 -10   2  10    3.88    1.22
  10  -2 -10    5.17    0.64
  10  -2 -10    6.32    0.63
 -10   2  11   -0.33    1.33
 -10   2  12    1.60    1.60
 -10   2  13    2.41    2.00
 -10   2  14    2.27    2.41
  11  -2   9    2.04    1.50
  11  -2   9    3.51    1.81
  11  -2   9   -0.09    1.65
  11  -2   8    0.19    1.22
  11  -2   8    1.35    1.44
  11  -2   8   -0.45    1.50
  11  -2   7    1.33    1.05
  11  -2   7   -1.27    1.35
  11  -2   7   -0.62    1.25
  11  -2   6   21.12    2.16
  11  -2   6   16.74    1.90
  11  -2   6   19.82    2.26
  11  -2   5   -0.20    0.82
  11  -2   5   -0.92    0.98
  11  -2   4    0.10    0.92
  11  -2   4   -0.13    0.74
  11  -2   3    0.87    0.88
  11  -2   3    1.43    0.72
  11  -2   2   23.23    2.07
  11  -2   2   22.34    1.93
  11  -2   1    0.21    0.64
  11  -2   1   -0.81    0.77
 -11   2   0   17.07    1.29
 -11   2   0   15.62    1.24
  11  -2   0   16.16    1.79
  11  -2   0   19.17    1.68
 -11   2   1    2.07    0.61
 -11   2   1    1.38    0.54
  11  -2  -1    3.31    0.82
 -11   2   2   17.70    1.57
 -11   2   2   18.14    1.61
  11  -2  -2   21.46    1.94
 -11   2   3    6.04    0.81
 -11   2   3    4.70    0.82
  11  -2  -3    5.96    0.96
 -11   2   4   12.47    1.49
 -11   2   4   14.02    1.55
  11  -2  -4   14.93    1.65
 -11   2   5    0.63    0.76
 -11   2   5    1.08    0.84
  11  -2  -5    1.14    0.77
 -11   2   6   23.39    2.23
 -11   2   6   23.42    2.07
  11  -2  -6   23.60    2.09
 -11   2   7   -0.93    1.03
 -11   2   7    1.63    0.89
  11  -2  -7    1.01    0.84
 -11   2   8    2.49    1.95
 -11   2   8    1.43    0.97
  11  -2  -8    2.88    0.90
 -11   2   9    1.32    1.06
 -11   2   9    1.08    1.40
  11  -2  -9    0.91    0.58
  11  -2  -9    0.16    0.80
 -11   2  10    0.78    1.20
  11  -2 -10    0.93    0.72
  11  -2 -10    0.09    0.51
 -11   2  11    2.48    1.49
 -11   2  12    4.19    1.77
 -11   2  14   -3.61    2.49
  12  -2   8    2.17    1.91
  12  -2   8    0.63    1.67
  12  -2   8    2.48    1.66
  12  -2   7    1.69    1.32
  12  -2   7    1.80    1.68
  12  -2   7    2.14    1.44
  12  -2   6   -0.16    1.20
  12  -2   6   -0.95    1.40
  12  -2   6    1.30    1.13
  12  -2   5    1.01    1.27
  12  -2   5    0.26    1.00
  12  -2   5    0.30    1.07
  12  -2   4   10.78    1.39
  12  -2   4    9.93    1.21
  12  -2   3   13.83    1.36
  12  -2   3   13.75    1.50
  12  -2   2    1.44    0.84
  12  -2   2    3.87    1.06
  12  -2   1    2.38    1.04
  12  -2   1    4.33    0.89
 -12   2   0    0.18    0.43
 -12   2   0   -0.70    0.50
 -12   2   1    3.23    0.65
  12  -2  -1    3.64    0.96
 -12   2   2    4.43    0.81
 -12   2   2    5.58    0.87
  12  -2  -2    5.32    1.06
 -12   2   3    0.73    0.80
 -12   2   3    1.33    0.76
  12  -2  -3   -1.03    0.89
 -12   2   4    3.38    0.96
 -12   2   4    5.72    0.91
  12  -2  -4    5.04    1.03
 -12   2   5   -0.30    0.85
 -12   2   5    1.48    0.96
  12  -2  -5    0.79    0.91
 -12   2   6   10.07    1.47
 -12   2   6    9.47    1.21
  12  -2  -6   11.73    1.33
 -12   2   7    6.24    1.26
 -12   2   7    4.51    1.10
  12  -2  -7    4.10    1.03
 -12   2   8    2.88    1.14
 -12   2   8    2.65    1.35
  12  -2  -8    3.87    1.05
 -12   2   9   22.50    2.56
  12  -2  -9   21.62    2.12
  12  -2  -9   19.91    1.64
 -12   2  10    0.06    1.35
 -12   2  10    0.60    1.79
  12  -2 -10    0.95    0.94
  12  -2 -10    2.23    0.66
 -12   2  11    2.17    2.20
 -12   2  11    0.81    1.54
  12  -2 -11    1.22    0.65
  12  -2 -11    1.37    0.74
 -12   2  12    2.44    1.84
 -12   2  13    4.89    2.26
  13  -2   8    0.27    2.02
  13  -2   8    1.15    1.90
  13  -2   7    2.88    1.69
  13  -2   7    3.57    1.72
  13  -2   7    3.28    2.06
  13  -2   6    1.09    1.42
  13  -2   6   -0.15    1.41
  13  -2   6   -0.38    1.83
  13  -2   5   11.90    1.55
  13  -2   5   12.31    1.79
  13  -2   5   10.77    1.81
  13  -2   4    0.80    1.41
  13  -2   4   -0.26    1.10
  13  -2   3    2.64    1.35
  13  -2   3    3.31    1.07
  13  -2   2    2.34    1.02
  13  -2   1    4.35    1.04
  13  -2   1    1.61    1.22
 -13   2   0    8.43    0.77
 -13   2   0    7.82    0.90
  13  -2   0    7.32    1.28
 -13   2   1   11.91    1.06
 -13   2   1    7.90    0.94
  13  -2  -1    9.04    1.36
 -13   2   2   -0.17    0.83
 -13   2   2    1.03    0.73
  13  -2  -2   -0.30    1.06
 -13   2   3    4.37    0.94
 -13   2   3    7.81    1.08
  13  -2  -3    6.72    1.26
 -13   2   4    0.12    0.96
 -13   2   4   -0.14    0.86
  13  -2  -4   -1.66    1.05
 -13   2   5   12.33    1.40
 -13   2   5    9.17    1.26
  13  -2  -5    7.33    1.25
 -13   2   6   16.26    1.61
 -13   2   6   15.13    1.68
  13  -2  -6   14.91    1.57
 -13   2   7   28.18    2.70
 -13   2   7   31.76    2.96
  13  -2  -7   35.16    2.90
 -13   2   8   22.59    2.22
 -13   2   8   21.91    2.51
  13  -2  -8   26.06    2.55
 -13   2   9    2.00    1.34
 -13   2   9    2.28    1.69
  13  -2  -9    1.76    0.76
  13  -2  -9   -0.93    1.28
 -13   2  10   31.32    3.40
 -13   2  10   24.93    3.11
  13  -2 -10   29.02    2.05
  13  -2 -10   23.79    2.52
 -13   2  11    0.33    1.67
 -13   2  12    3.63    2.19
 -13   2  13    1.11    2.34
  14  -2   7   -2.03    1.88
  14  -2   7   -2.98    2.66
  14  -2   7   -1.37    2.02
  14  -2   6   -0.07    1.61
  14  -2   6    5.09    2.62
  14  -2   6    1.79    1.76
  14  -2   5    1.09    1.50
  14  -2   5    1.04    1.44
  14  -2   4    0.11    1.34
  14  -2   4    0.66    1.77
  14  -2   4    2.18    1.35
  14  -2   3   -0.01    1.66
  14  -2   3    1.42    1.26
  14  -2   2   -0.25    1.40
  14  -2   2    3.07    1.52
  14  -2   1   10.89    1.65
  14  -2   0    8.02    1.49
 -14   2   1    0.33    0.82
 -14   2   1   -0.82    0.69
  14  -2  -1    1.03    1.32
 -14   2   2    9.76    1.24
 -14   2   2    9.60    1.12
  14  -2  -2   14.27    1.71
 -14   2   3   17.84    2.10
 -14   2   3   17.61    2.01
  14  -2  -3   16.43    1.80
 -14   2   4   17.51    1.63
 -14   2   4   12.04    1.49
  14  -2  -4   18.44    1.85
 -14   2   5    5.74    1.18
 -14   2   5    3.39    1.28
  14  -2  -5    2.57    1.29
 -14   2   6    7.16    1.91
 -14   2   6    8.94    1.37
  14  -2  -6    8.37    1.82
 -14   2   7    2.02    1.30
 -14   2   7    5.89    1.59
  14  -2  -7    3.64    1.35
 -14   2   8    1.93    1.35
 -14   2   8    1.53    1.72
  14  -2  -8    2.26    1.35
  14  -2  -8    2.75    0.88
 -14   2   9   -1.34    1.38
  14  -2  -9    1.05    0.87
  14  -2  -9    0.76    1.41
 -14   2  10   11.31    1.90
  14  -2 -10    8.40    1.56
  14  -2 -10    8.86    1.10
 -14   2  11    0.51    1.83
  14  -2 -11    0.34    0.86
 -14   2  12    1.36    2.09
  14  -2 -12    1.81    1.00
  14  -2 -12   -0.33    1.67
 -14   2  13   -0.39    3.35
  15  -2   6    1.19    1.94
  15  -2   6    2.23    2.95
  15  -2   6    3.91    2.24
  15  -2   5    0.59    1.67
  15  -2   5   -1.64    1.90
  15  -2   5   -2.60    2.45
  15  -2   4    1.90    1.76
  15  -2   4    1.22    1.48
  15  -2   4    1.79    2.11
  15  -2   3    2.70    1.97
  15  -2   2   11.10    2.02
  15  -2   1    2.32    1.70
  15  -2   0    3.15    1.66
 -15   2   1   -0.08    0.90
 -15   2   1    0.89    0.74
  15  -2  -1    2.40    1.62
 -15   2   2   25.14    2.21
 -15   2   2   24.77    2.47
  15  -2  -2   27.17    2.48
 -15   2   3    2.01    1.24
 -15   2   3    3.18    1.05
  15  -2  -3    1.44    1.51
 -15   2   4   11.59    1.61
 -15   2   4   12.22    1.52
  15  -2  -4   15.47    2.88
 -15   2   5   10.95    1.67
 -15   2   5    9.78    1.52
  15  -2  -5   10.39    1.75
 -15   2   6   22.45    2.25
 -15   2   6   21.20    2.66
  15  -2  -6   22.93    2.25
 -15   2   7   -0.92    1.32
 -15   2   7    1.65    1.74
  15  -2  -7    0.46    1.55
 -15   2   8   16.32    1.98
  15  -2  -8   15.58    1.47
 -15   2   9    2.10    1.63
  15  -2  -9    0.03    0.95
 -15   2  10    3.12    1.84
  15  -2 -10    3.32    1.07
 -15   2  11   -0.76    2.19
  15  -2 -11   -0.39    1.01
 -15   2  12    9.77    2.59
  15  -2 -12   -0.38    1.22
  16  -2   5   -1.41    1.92
  16  -2   5    2.43    4.52
  16  -2   4    8.73    1.93
  16  -2   3   -0.55    1.53
  16  -2   2    1.84    2.31
  16  -2   1   -2.91    2.11
  16  -2   0    4.48    2.01
 -16   2   1    1.21    1.01
 -16   2   1   -0.28    0.78
  16  -2  -1    1.51    1.98
 -16   2   2    5.62    1.38
 -16   2   2    4.39    1.10
  16  -2  -2    7.11    2.08
 -16   2   3    2.80    1.16
 -16   2   3    3.49    1.43
  16  -2  -3    3.32    1.89
 -16   2   4    1.14    1.26
 -16   2   4    2.27    1.48
  16  -2  -4    1.15    1.78
 -16   2   5   -1.19    1.62
 -16   2   5    0.01    1.34
  16  -2  -5    2.63    1.80
 -16   2   6   13.85    1.87
 -16   2   7    6.66    1.65
 -16   2   8    5.37    1.79
  16  -2  -8    2.58    1.08
 -16   2   9    4.32    1.85
  16  -2  -9    9.28    1.37
 -16   2  10   -0.39    2.00
  16  -2 -10   -1.05    1.13
 -16   2  11   -0.01    2.23
  16  -2 -11    0.88    1.19
 -16   2  12    1.71    2.96
  17  -2   4    2.08    2.09
  17  -2   3    0.81    1.83
  17  -2   2    0.21    1.67
  17  -2   2   -0.29    3.34
  17  -2   1    0.12    2.66
  17  -2   0   12.63    2.74
  17  -2  -1    2.62    2.40
 -17   2   2    2.12    1.86
  17  -2  -2    4.61    2.35
 -17   2   3   -0.05    1.19
 -17   2   3   -0.41    1.72
 -17   2   4    2.43    1.38
 -17   2   4    1.09    1.78
 -17   2   5    1.56    1.58
 -17   2   6    6.57    1.80
 -17   2   7    8.58    1.99
  17  -2  -7    9.10    1.44
 -17   2   8    2.53    1.92
  17  -2  -8    4.26    1.25
 -17   2   9   -0.89    1.98
  17  -2  -9    1.68    1.30
 -17   2  10    4.99    3.94
  17  -2 -10    7.69    1.47
 -17   2  11   -0.19    2.50
  17  -2 -11    0.00    1.38
  18  -2   3    3.20    2.40
  18  -2   2    0.77    1.95
  18  -2   1    1.31    1.79
 -18   2   2    2.16    1.24
 -18   2   3    1.68    1.94
 -18   2   3    1.42    1.42
 -18   2   4   -1.75    1.51
 -18   2   5   -0.13    1.67
 -18   2   6    1.28    1.89
  18  -2  -6    1.94    1.41
 -18   2   7    6.00    2.16
  18  -2  -7    4.11    1.42
 -18   2   8    1.04    2.23
  18  -2  -8   -1.21    1.34
 -18   2   9    0.78    2.35
  18  -2  -9    0.14    1.45
 -18   2  10    8.66    2.77
  18  -2 -10    9.80    1.74
  18  -2 -11    0.36    1.59
  19  -2   2    0.34    2.29
  19  -2   1   -2.70    3.52
  19  -2   0   -0.93    1.86
  19  -2  -1    3.96    1.92
 -19   2   2    4.58    1.70
 -19   2   2    1.35    1.27
  19  -2  -2    5.29    1.81
 -19   2   3   -0.19    1.56
 -19   2   3    0.46    2.17
 -19   2   4    4.72    1.83
  19  -2  -4    5.15    1.73
 -19   2   5    0.90    2.16
  19  -2  -5   -0.54    1.56
 -19   2   6    2.34    2.10
  19  -2  -6   -0.37    1.49
 -19   2   7    0.66    2.37
  19  -2  -7    0.80    1.52
 -19   2   8    4.23    2.54
  19  -2  -8    3.25    1.66
 -19   2   9    5.89    4.70
  19  -2  -9    0.16    1.64
 -19   2  10    2.61    3.08
  19  -2 -10    5.07    1.77
  20  -2   0    3.72    2.29
  20  -2  -1   -0.62    2.12
  20  -2  -2    7.49    2.09
 -20   2   3    1.53    2.50
 -20   2   3    0.09    1.78
  20  -2  -3   -1.74    1.84
 -20   2   4    1.81    2.01
  20  -2  -4    1.92    1.83
  20  -2  -5   -0.32    1.77
 -20   2   6    4.66    2.45
  20  -2  -6    6.45    1.88
 -20   2   7    1.44    2.55
  20  -2  -7    3.61    1.80
 -20   2   8    2.23    2.90
  20  -2  -8    3.42    1.85
 -21   2   3    4.56    2.78
 -21   2   3    1.38    1.96
  21  -2  -3    5.30    2.30
 -21   2   4    6.64    2.31
  21  -2  -4    7.71    2.29
  21  -2  -5    1.27    3.57
 -21   2   6    2.49    2.71
  21  -2  -6    2.62    2.11
  21   3  -6    1.96    2.07
 -21  -3   6    1.63    2.73
  21   3  -5    1.18    3.51
 -21  -3   5    0.04    2.40
  21   3  -4   -1.68    2.10
 -21  -3   4    2.55    2.25
  21   3  -3    4.85    2.25
 -21  -3   3   -0.68    1.92
  20   3  -8   -0.29    1.73
 -20  -3   8    0.16    2.80
  20   3  -7    1.63    1.77
 -20  -3   7    2.12    2.49
  20   3  -6    0.27    1.73
 -20  -3   6   -1.48    2.32
  20   3  -5    8.35    1.96
 -20  -3   5    4.51    2.18
  20   3  -4    0.78    1.80
 -20  -3   4    1.16    1.94
  20   3  -3    1.38    1.88
 -20  -3   3    3.59    2.41
  20   3  -2    1.78    2.06
  20   3  -1    3.65    2.22
  20   3   0    0.84    2.41
  19   3 -10   -0.04    1.68
 -19  -3  10   -0.93    2.89
  19   3  -9    0.97    1.56
  19   3  -8   -4.10    1.46
 -19  -3   8    0.55    2.43
  19   3  -7    4.25    1.57
 -19  -3   7    2.45    2.25
  19   3  -6    0.02    1.51
 -19  -3   6    0.57    1.97
  19   3  -5    0.64    1.56
 -19  -3   5   -0.10    1.84
  19   3  -4    2.55    1.61
 -19  -3   4    2.30    1.68
  19   3  -3    9.15    1.87
 -19  -3   3    8.20    1.68
 -19  -3   3    8.75    2.24
  19   3  -2    3.95    1.79
 -19  -3   2    4.61    1.58
 -19  -3   2   -1.31    1.18
  19   3  -1    0.82    1.82
  19   3   0    0.27    1.94
  19   3   1    5.64    2.55
  19   3   2    1.21    2.22
  18   3 -11   -0.27    1.40
  18   3 -10   -1.13    1.46
 -18  -3  10    1.39    2.62
  18   3  -9    3.95    1.63
 -18  -3   9    2.91    2.49
  18   3  -8    3.05    1.34
 -18  -3   8    0.27    2.16
  18   3  -7   -2.01    1.28
 -18  -3   7    0.92    1.95
  18   3  -6    2.28    1.36
 -18  -3   6   -1.33    1.78
  18   3  -5    4.64    1.42
 -18  -3   5    4.14    1.67
  18   3  -4    1.90    1.36
 -18  -3   4    1.05    1.55
  18   3  -3   -1.03    1.43
 -18  -3   3   -0.11    1.82
 -18  -3   3   -1.22    1.33
  18   3  -2    3.46    1.60
 -18  -3   2    2.13    1.19
 -18  -3   2   -0.30    1.64
  18   3  -1    0.50    1.58
  18   3   0   -0.74    1.63
  18   3   1    3.98    1.86
  18   3   2    0.18    1.96
  18   3   2   -2.88    4.99
  18   3   3   -0.94    2.10
  18   3   3    3.94    5.13
  17   3 -11    1.37    1.25
 -17  -3  11    3.63    2.73
  17   3 -10    1.16    1.27
 -17  -3  10   -1.46    3.79
  17   3  -9   -0.01    1.15
 -17  -3   9    0.29    2.17
  17   3  -8   14.35    1.59
 -17  -3   8   11.42    2.19
  17   3  -7   -0.15    1.14
 -17  -3   7   -0.41    1.76
 -17  -3   6    0.02    1.53
  17   3  -5    5.24    1.28
 -17  -3   5    1.07    1.42
  17   3  -4    1.94    1.21
 -17  -3   4    2.95    1.75
 -17  -3   4    2.77    1.36
  17   3  -3    0.30    1.19
 -17  -3   3    0.49    1.19
  17   3  -2   18.47    1.87
  17   3  -2   15.65    2.68
 -17  -3   2   15.66    1.51
 -17  -3   2   13.60    2.28
  17   3  -1    1.48    2.37
  17   3  -1    2.66    1.33
  17   3   0    1.68    2.52
  17   3   0    0.90    1.35
  17   3   1   14.62    1.93
  17   3   1   14.55    3.00
  17   3   2    4.11    1.75
  17   3   2    6.01    5.00
  17   3   3   -2.05    4.74
  17   3   3   -1.22    1.85
  17   3   4    2.05    1.92
  17   3   4    1.38    5.43
  16   3 -12    0.03    1.06
  16   3 -12   -0.44    1.56
 -16  -3  12    1.12    3.17
  16   3 -11    1.25    1.07
 -16  -3  11   -0.25    2.32
  16   3 -10    0.18    1.05
 -16  -3  10    0.50    2.17
  16   3  -9    0.95    1.06
 -16  -3   9   -1.79    1.88
  16   3  -8    0.96    1.00
 -16  -3   8    0.43    1.71
  16   3  -7    3.40    1.07
 -16  -3   7    0.60    1.58
  16   3  -6    1.85    1.02
 -16  -3   6   -0.21    1.42
  16   3  -5    4.71    1.99
  16   3  -5    3.40    1.08
 -16  -3   5    4.29    1.71
 -16  -3   5    2.42    1.36
  16   3  -4   -0.80    1.88
  16   3  -4    0.00    0.99
 -16  -3   4    0.05    1.46
 -16  -3   4   -0.82    1.13
  16   3  -3    4.79    2.02
  16   3  -3    4.83    1.43
 -16  -3   3    7.97    1.24
 -16  -3   3    5.02    1.45
  16   3  -2   13.83    1.53
  16   3  -2   14.72    2.25
 -16  -3   2   12.69    1.53
  16   3  -1   24.61    2.82
  16   3  -1   30.18    2.61
 -16  -3   1   24.13    2.04
 -16  -3   1   32.94    2.71
  16   3   0    1.94    2.02
  16   3   0    2.84    1.22
  16   3   1    3.59    1.39
  16   3   1   -0.03    2.29
  16   3   2    6.48    1.50
  16   3   2    8.61    2.56
  16   3   3    6.06    1.63
  16   3   4    4.93    3.05
  16   3   4   -1.96    1.67
  16   3   5    2.24    3.28
  16   3   5    1.86    1.91
  15   3 -12    1.52    1.59
  15   3 -12   -0.74    1.27
 -15  -3  12    3.41    2.42
  15   3 -11   11.00    1.18
 -15  -3  11    7.25    2.35
  15   3 -10   -1.11    0.91
 -15  -3  10   -0.31    1.83
  15   3  -9    3.78    0.98
 -15  -3   9    2.90    1.76
  15   3  -8    8.31    1.10
 -15  -3   8    6.18    1.67
  15   3  -7   18.74    1.78
  15   3  -7   14.50    2.09
 -15  -3   7   17.57    1.92
 -15  -3   7   14.97    2.30
  15   3  -6    2.80    1.69
  15   3  -6    0.97    0.90
 -15  -3   6    5.43    1.40
 -15  -3   6    2.50    1.60
  15   3  -5    2.03    0.91
  15   3  -5    1.44    1.62
 -15  -3   5    1.69    1.43
 -15  -3   5    2.17    1.16
  15   3  -4    3.76    0.98
  15   3  -4    0.97    2.08
 -15  -3   4    3.20    1.12
 -15  -3   4    4.02    1.36
  15   3  -3   12.08    1.87
  15   3  -3   11.97    1.33
 -15  -3   3   11.05    1.52
 -15  -3   3   13.11    1.37
  15   3  -2    0.13    0.93
  15   3  -2    2.49    1.59
 -15  -3   2    1.23    0.83
 -15  -3   2    0.46    1.11
  15   3  -1    4.00    1.05
  15   3  -1    3.23    1.77
 -15  -3   1    6.56    1.01
 -15  -3   1    5.09    0.83
  15   3   0    1.94    1.18
  15   3   0    3.42    1.69
  15   3   1   29.30    3.55
  15   3   1   28.60    2.60
  15   3   2    5.15    1.31
  15   3   2    1.19    1.88
  15   3   3   -0.51    1.99
  15   3   3    1.56    1.35
  15   3   4    0.70    2.12
  15   3   4    0.79    1.50
  15   3   5   -0.24    1.59
  15   3   5   -1.38    2.52
  15   3   6    2.17    2.92
  15   3   6    0.48    1.80
  14   3 -12   -0.44    1.15
  14   3 -12   -0.29    0.97
 -14  -3  12    2.16    2.25
  14   3 -11    0.92    1.46
  14   3 -11    0.54    1.11
  14   3 -11    0.54    0.73
 -14  -3  11    0.08    1.84
  14   3 -10    4.68    1.58
  14   3 -10    6.51    0.89
 -14  -3  10    5.38    1.80
  14   3  -9    0.85    0.80
  14   3  -9    1.64    1.49
 -14  -3   9    3.85    1.56
  14   3  -8    8.35    0.99
  14   3  -8    4.96    1.61
 -14  -3   8    6.86    1.82
 -14  -3   8    6.34    1.47
  14   3  -7    2.48    1.41
  14   3  -7    1.08    0.80
 -14  -3   7    4.41    1.54
 -14  -3   7    2.65    1.32
  14   3  -6    0.16    0.76
  14   3  -6    0.74    1.62
 -14  -3   6    0.43    1.09
 -14  -3   6    0.97    1.53
  14   3  -5   25.79    3.04
  14   3  -5   28.27    2.15
 -14  -3   5   22.45    2.32
 -14  -3   5   20.26    2.49
  14   3  -4   27.85    3.15
  14   3  -4   36.34    2.48
 -14  -3   4   34.76    2.68
 -14  -3   4   30.63    2.81
  14   3  -3    0.56    0.78
  14   3  -3   -0.42    1.34
 -14  -3   3    2.38    1.06
 -14  -3   3    0.77    0.84
  14   3  -2    0.76    1.35
  14   3  -2    0.06    0.81
 -14  -3   2    0.71    0.93
 -14  -3   2    0.11    0.75
  14   3  -1    6.12    1.00
  14   3  -1    1.69    1.39
 -14  -3   1    2.43    0.84
 -14  -3   1    3.56    0.71
  14   3   0    0.87    1.37
  14   3   0    0.69    0.85
  14   3   1   -0.59    0.91
  14   3   1    0.29    1.40
  14   3   2    0.39    1.12
  14   3   2    3.29    1.53
  14   3   3    4.24    1.23
  14   3   3    3.25    1.63
  14   3   4    2.02    1.93
  14   3   4    2.18    1.32
  14   3   5    5.26    2.11
  14   3   5    4.13    1.48
  14   3   6   -1.84    1.51
  14   3   6    0.31    2.25
  14   3   7    3.16    1.86
  14   3   7    0.78    2.63
 -13  -3  13   -2.81    2.38
 -13  -3  12    2.90    2.62
  13   3 -11   17.06    1.78
  13   3 -11   15.25    1.73
 -13  -3  11   11.11    1.97
  13   3 -10    6.02    1.40
  13   3 -10    9.55    0.90
 -13  -3  10    8.04    1.68
  13   3  -9    0.84    0.69
 -13  -3   9   -0.80    1.30
  13   3  -8    9.16    1.63
  13   3  -8    6.10    0.86
 -13  -3   8    3.84    1.26
 -13  -3   8    3.97    1.56
  13   3  -7    7.87    1.34
  13   3  -7    5.29    0.83
 -13  -3   7    5.23    1.24
 -13  -3   7    9.26    1.51
  13   3  -6    6.83    0.87
  13   3  -6    6.31    1.35
 -13  -3   6    5.49    1.19
 -13  -3   6    6.81    1.31
  13   3  -5   49.81    3.25
  13   3  -5   47.70    3.71
 -13  -3   5   47.48    3.46
 -13  -3   5   45.77    3.37
  13   3  -4   38.53    2.52
  13   3  -4   30.99    3.03
 -13  -3   4   28.63    2.47
 -13  -3   4   31.69    2.57
  13   3  -3    3.02    1.21
 -13  -3   3    0.81    0.93
 -13  -3   3    1.26    0.78
  13   3  -2   10.45    1.43
 -13  -3   2    9.65    1.02
 -13  -3   2    9.48    1.13
  13   3  -1    2.04    1.17
 -13  -3   1    1.74    0.62
 -13  -3   1    2.33    0.78
  13   3   0    0.38    1.13
  13   3   0    0.34    0.75
 -13  -3   0    0.31    0.46
  13   3   1    1.52    0.82
  13   3   1    2.28    1.20
  13   3   2    3.35    0.97
  13   3   2    5.47    1.44
  13   3   3    0.19    0.97
  13   3   3   -2.16    1.25
  13   3   4   15.66    1.84
  13   3   4   18.41    2.11
  13   3   5   -1.24    1.51
  13   3   5    0.22    1.18
  13   3   6   -0.84    1.72
  13   3   6    1.27    1.37
  13   3   7   -0.57    1.56
  13   3   7    0.29    2.00
  13   3   8    1.27    1.85
 -12  -3  13    0.03    2.18
 -12  -3  12    1.58    1.80
  12   3 -11    3.02    0.76
  12   3 -11    2.21    0.84
 -12  -3  11    0.14    1.60
  12   3 -10   -0.14    0.53
 -12  -3  10    0.44    1.36
  12   3  -9    0.53    1.09
  12   3  -9    0.85    0.59
 -12  -3   9    0.28    1.17
  12   3  -8   13.61    1.36
  12   3  -8   11.55    1.42
 -12  -3   8   15.67    1.69
  12   3  -7    9.36    1.24
  12   3  -7    6.56    0.81
 -12  -3   7    7.24    1.21
  12   3  -6    0.74    0.58
  12   3  -6    0.33    1.18
 -12  -3   6    1.01    1.66
 -12  -3   6    0.73    0.88
  12   3  -5    6.41    1.17
  12   3  -5    6.63    0.79
 -12  -3   5    5.73    1.02
 -12  -3   5    7.51    1.10
  12   3  -4   17.79    2.09
  12   3  -4   18.85    1.55
 -12  -3   4   16.31    1.79
 -12  -3   4   15.44    1.72
  12   3  -3   20.24    2.17
 -12  -3   3   15.58    1.77
 -12  -3   3   19.35    1.68
  12   3  -2    4.41    1.08
 -12  -3   2    6.11    0.80
 -12  -3   2    6.50    0.90
  12   3  -1   13.28    1.42
 -12  -3   1   11.67    1.24
 -12  -3   1   15.02    1.56
  12   3   0    1.67    1.73
 -12  -3   0    0.95    0.41
 -12  -3   0    1.05    0.48
  12   3   1   10.63    1.14
  12   3   1   12.08    1.33
  12   3   2    1.28    0.77
  12   3   2    2.06    1.03
  12   3   3    4.36    1.11
  12   3   3    4.68    0.97
  12   3   4    1.56    1.13
  12   3   4    0.68    0.95
  12   3   5    0.81    1.11
  12   3   5   -0.09    1.04
  12   3   5   -0.62    1.20
  12   3   6    1.09    1.27
  12   3   6    1.32    1.34
  12   3   6    0.15    1.17
  12   3   7    3.55    1.50
  12   3   7    1.92    1.54
  12   3   7    1.89    1.34
  12   3   8    0.97    1.58
  12   3   8    1.75    1.85
 -11  -3  14    4.20    2.54
 -11  -3  12    5.34    1.83
 -11  -3  11    3.87    1.56
  11   3 -10   11.24    1.26
  11   3 -10   10.01    1.11
 -11  -3  10    7.21    1.45
  11   3  -9    0.35    0.47
  11   3  -9    0.49    0.90
 -11  -3   9    1.47    1.16
  11   3  -8   20.57    2.03
  11   3  -8   20.31    1.51
 -11  -3   8   26.72    2.51
  11   3  -7   20.16    2.04
  11   3  -7   19.64    1.50
 -11  -3   7   19.17    2.01
  11   3  -6    3.11    0.93
  11   3  -6    3.06    0.60
 -11  -3   6    3.26    0.89
  11   3  -5   21.18    1.53
  11   3  -5   17.77    1.99
 -11  -3   5   18.93    2.04
 -11  -3   5   25.86    1.99
  11   3  -4    2.66    0.89
 -11  -3   4    2.78    0.80
 -11  -3   4    3.29    0.77
  11   3  -3   25.68    2.21
 -11  -3   3   23.72    1.99
 -11  -3   3   25.39    1.94
  11   3  -2    3.77    0.91
 -11  -3   2    4.94    0.76
 -11  -3   2    3.57    0.66
  11   3  -1    9.07    1.11
 -11  -3   1    6.67    0.72
 -11  -3   1    6.99    0.81
  11   3   0   -0.64    0.77
 -11  -3   0    1.39    0.45
 -11  -3   0    0.73    0.39
  11   3   1   32.32    2.52
  11   3   2    0.19    0.66
  11   3   2    0.14    0.81
  11   3   3   -0.44    0.73
  11   3   3   -0.01    0.83
  11   3   3   -0.38    0.68
  11   3   4    2.35    0.85
  11   3   4    2.36    0.87
  11   3   4    2.88    0.92
  11   3   5    8.40    1.04
  11   3   5    5.56    1.09
  11   3   5    6.19    1.09
  11   3   6    0.74    1.02
  11   3   6    1.55    1.06
  11   3   6    0.40    0.96
  11   3   7    2.70    1.20
  11   3   7    0.23    1.12
  11   3   8   -0.16    1.36
  11   3   8    0.49    1.37
  11   3   8    0.59    1.31
  11   3   9    1.17    1.64
  11   3   9   -0.27    1.63
 -10  -3  14    5.54    2.49
 -10  -3  13   -1.88    1.93
 -10  -3  12    0.77    1.57
 -10  -3  11   -0.49    1.33
  10   3 -10    6.55    0.73
  10   3 -10    6.25    0.66
 -10  -3  10    5.67    1.31
  10   3  -9    2.61    0.43
  10   3  -9    3.50    0.77
  10   3  -8    3.81    0.53
  10   3  -8    4.12    0.84
 -10  -3   8    3.36    0.96
  10   3  -7    0.76    0.46
  10   3  -7    0.01    0.75
 -10  -3   7   -0.63    0.79
  10   3  -6    3.70    0.54
  10   3  -6    2.11    0.80
 -10  -3   6    3.07    0.81
  10   3  -5   53.39    3.38
  10   3  -5   46.19    3.12
 -10  -3   5   52.19    3.47
  10   3  -4   25.60    2.05
 -10  -3   4   23.14    1.88
 -10  -3   4   23.29    1.86
  10   3  -3    0.44    0.75
 -10  -3   3    0.36    0.60
 -10  -3   3    0.69    0.57
  10   3  -2    7.76    0.96
 -10  -3   2    7.67    0.84
 -10  -3   2    8.85    1.01
  10   3  -1   25.45    2.01
 -10  -3   1   29.67    1.92
 -10  -3   1   26.05    1.94
  10   3   0    0.12    0.67
 -10  -3   0    0.06    0.35
 -10  -3   0   -0.04    0.41
  10   3   1   16.58    1.56
  10   3   2    4.08    0.76
  10   3   2    5.50    0.73
  10   3   2    3.35    0.71
  10   3   3    5.67    0.81
  10   3   3    6.38    0.79
  10   3   3    6.20    0.83
  10   3   4    5.87    0.81
  10   3   4    6.13    0.87
  10   3   4    7.08    0.91
  10   3   5   42.38    2.95
  10   3   5   43.88    2.85
  10   3   5   38.97    2.86
  10   3   6    2.88    0.80
  10   3   6    2.63    0.84
  10   3   6    2.01    0.93
  10   3   7    0.35    0.86
  10   3   7    3.73    1.07
  10   3   7    0.40    0.89
  10   3   8    2.84    1.06
  10   3   8    2.81    1.03
  10   3   8    3.87    1.23
  10   3   9    4.70    1.49
  10   3   9    3.49    1.23
  10   3   9    2.46    1.23
  10   3  10    2.91    1.70
  -9  -3  14    0.89    2.34
  -9  -3  13    1.13    1.84
  -9  -3  12    3.64    1.57
  -9  -3  11   24.94    2.74
  -9  -3  10    0.76    1.12
   9   3  -9    3.17    0.63
   9   3  -9    2.70    0.50
  -9  -3   9    1.46    0.97
   9   3  -8    0.19    0.34
   9   3  -8    0.36    0.64
  -9  -3   8   -0.26    0.84
   9   3  -7   30.15    2.29
   9   3  -7   32.30    2.03
  -9  -3   7   30.83    2.38
   9   3  -6    2.49    0.70
   9   3  -6    2.96    0.46
  -9  -3   6    2.37    0.70
   9   3  -5    9.27    0.87
   9   3  -5    9.40    0.98
  -9  -3   5   10.61    1.28
  -9  -3   4   -0.42    0.49
   9   3  -3   76.07    4.81
  -9  -3   3   68.97    4.40
  -9  -3   3   71.12    4.41
   9   3  -2   11.79    1.28
  -9  -3   2   12.14    1.22
  -9  -3   2   11.21    1.14
   9   3  -1   16.33    1.45
  -9  -3   1   15.62    1.17
  -9  -3   1   13.91    1.21
   9   3   0    9.83    1.16
  -9  -3   0   10.29    0.89
  -9  -3   0    9.39    0.83
   9   3   1   22.08    1.68
   9   3   2    3.65    0.58
   9   3   2    4.57    0.64
   9   3   3    1.62    0.56
   9   3   3    1.24    0.56
   9   3   3    1.62    0.53
   9   3   4   22.21    1.83
   9   3   4   24.88    1.75
   9   3   4   23.86    1.73
   9   3   5    0.04    0.53
   9   3   5   -0.30    0.72
   9   3   5   -0.27    0.67
   9   3   6    8.08    0.81
   9   3   6    7.62    0.80
   9   3   6    9.02    1.04
   9   3   7    1.07    0.91
   9   3   8   -0.72    1.02
   9   3   9   -0.06    1.22
   9   3  10    1.19    1.41
  -8  -3  13    1.82    1.76
  -8  -3  12   -0.85    1.42
  -8  -3  11    0.99    1.22
  -8  -3   9   25.92    2.27
   8   3  -8    2.02    0.31
   8   3  -8    2.77    0.44
   8   3  -8    1.76    0.54
  -8  -3   8    0.84    0.78
   8   3  -7   11.86    1.46
   8   3  -7   11.44    0.88
  -8  -3   7   12.26    1.46
   8   3  -6    0.97    0.34
   8   3  -6    1.93    0.68
  -8  -3   6    3.36    0.67
   8   3  -5   41.67    2.72
   8   3  -5   45.99    2.89
  -8  -3   5   41.71    2.79
   8   3  -4   13.57    0.99
   8   3  -4   11.24    1.25
  -8  -3   4   13.43    1.21
   8   3  -3    4.77    0.67
  -8  -3   3    2.72    0.51
   8   3  -2   17.99    1.47
  -8  -3   2   19.38    1.36
  -8  -3   2   16.51    1.36
   8   3  -1    0.82    0.52
  -8  -3   1    0.49    0.34
  -8  -3   1    0.09    0.37
   8   3   0   12.49    1.13
  -8  -3   0   12.78    0.97
  -8  -3   0   13.27    0.99
   8   3   1   32.72    2.17
   8   3   2    2.09    0.44
   8   3   2    2.72    0.48
   8   3   3    3.01    0.49
   8   3   3    3.27    0.51
   8   3   3    2.31    0.54
   8   3   4   11.22    1.13
   8   3   4   10.47    0.97
   8   3   4   12.04    1.14
   8   3   5    1.61    0.63
   8   3   5    1.49    0.42
   8   3   5    2.17    0.41
   8   3   6    1.85    0.70
   8   3   7    4.42    0.88
   8   3   8    6.41    1.07
   8   3   9   -0.60    1.08
   8   3  10    1.34    1.30
   8   3  11    0.27    1.46
  -7  -3  14    2.00    2.11
  -7  -3  13   -0.70    1.65
  -7  -3  12   -0.84    1.35
  -7  -3  11    0.95    1.14
  -7  -3  10   19.50    2.09
  -7  -3   9    1.70    0.84
   7   3  -8    1.88    0.39
   7   3  -8    1.23    0.32
  -7  -3   8    1.12    0.72
   7   3  -7    0.37    0.23
   7   3  -7    0.63    0.45
  -7  -3   7    0.24    0.62
   7   3  -6   20.60    1.42
   7   3  -6   24.06    1.62
  -7  -3   6   23.96    1.80
   7   3  -5    0.02    0.27
   7   3  -5    0.49    0.46
  -7  -3   5    0.20    0.48
   7   3  -4   14.91    1.25
   7   3  -4   13.96    1.01
  -7  -3   4   14.18    1.19
   7   3  -3   77.11    4.79
  -7  -3   3   75.26    4.67
   7   3  -2    4.81    0.58
  -7  -3   2    3.99    0.50
  -7  -3   2    4.14    0.48
   7   3  -1    4.50    0.55
  -7  -3   1    3.65    0.46
  -7  -3   1    4.19    0.45
   7   3   0    1.62    0.41
  -7  -3   0    1.29    0.30
  -7  -3   0    1.28    0.27
   7   3   1   43.72    2.65
   7   3   1   39.58    2.63
   7   3   2    2.24    0.39
   7   3   2    2.48    0.38
   7   3   3    0.22    0.30
   7   3   3   -0.04    0.39
   7   3   3    0.43    0.31
   7   3   4    9.71    0.75
   7   3   4   10.54    0.72
   7   3   4    6.84    0.81
   7   3   5   34.83    2.36
   7   3   6   11.92    1.22
   7   3   7    0.52    0.69
   7   3   8   -0.62    0.79
   7   3   9   -0.07    0.92
   7   3  10    1.00    1.09
   7   3  11    4.56    1.25
  -6  -3  14    2.35    2.08
  -6  -3  13    1.25    1.61
  -6  -3  12   -0.58    1.33
  -6  -3  10    3.09    0.95
  -6  -3   9    1.76    0.78
  -6  -3   8    2.65    0.71
   6   3  -7    5.74    0.66
   6   3  -7    5.35    0.55
  -6  -3   7    5.34    0.71
   6   3  -6    0.59    0.38
   6   3  -6    0.03    0.20
  -6  -3   6    0.27    0.50
   6   3  -5   34.64    2.31
   6   3  -5   36.23    2.20
  -6  -3   5   33.59    2.25
   6   3  -4    0.87    0.25
   6   3  -4    0.75    0.41
  -6  -3   4    1.32    0.41
   6   3  -3    7.83    0.84
  -6  -3   3    9.11    0.83
   6   3  -2    2.28    0.42
  -6  -3   2    2.75    0.38
   6   3  -1   48.17    3.02
  -6  -3   1   48.14    2.98
  -6  -3   1   47.73    2.97
   6   3   0   36.00    2.29
  -6  -3   0   33.59    2.08
  -6  -3   0   33.34    2.09
   6   3   1    5.35    0.59
   6   3   1    5.25    0.58
   6   3   2    8.99    0.74
   6   3   2   10.54    0.75
   6   3   3   17.22    1.25
   6   3   3   17.26    1.11
   6   3   3   17.01    1.10
   6   3   4    4.90    0.57
   6   3   5   66.08    4.13
   6   3   6   24.52    1.77
   6   3   7   12.61    1.25
   6   3   8    1.16    0.72
   6   3   9    3.47    0.82
   6   3  10   -0.22    0.89
   6   3  11    1.46    1.04
   6   3  12    0.22    1.19
  -5  -3  14    2.90    2.00
  -5  -3  13    0.62    1.61
  -5  -3  12    3.30    1.35
  -5  -3  11   26.60    2.45
  -5  -3  10    0.67    0.86
  -5  -3   9    1.64    0.76
  -5  -3   8   24.07    1.88
  -5  -3   7   81.93    5.11
   5   3  -6    4.67    0.48
   5   3  -6    5.73    0.58
  -5  -3   6    5.02    0.63
   5   3  -5  108.94    6.81
   5   3  -5  115.31    6.75
  -5  -3   5  106.33    6.50
   5   3  -4   28.06    1.80
   5   3  -4   30.39    1.90
  -5  -3   4   23.72    1.62
   5   3  -3   44.76    2.74
   5   3  -3   44.69    2.81
  -5  -3   3   43.23    2.71
   5   3  -2   18.68    1.28
  -5  -3   2   18.22    1.24
   5   3  -1   24.22    1.58
  -5  -3   1   21.26    1.38
   5   3   0    3.02    0.35
  -5  -3   0    3.14    0.31
  -5  -3   0    2.63    0.29
   5   3   1  120.54    7.54
   5   3   1  129.59    7.55
   5   3   2   41.00    2.46
   5   3   2   37.71    2.38
   5   3   2   38.87    2.39
   5   3   3    0.37    0.30
   5   3   4    1.35    0.37
   5   3   5    8.28    0.85
   5   3   6    2.33    0.50
   5   3   7    5.12    0.73
   5   3   8    0.90    0.60
   5   3   9   -0.36    0.67
   5   3  10    2.98    0.79
   5   3  11    3.80    0.88
  -4  -3  14    2.38    2.01
  -4  -3  13    2.87    1.59
  -4  -3  12   -1.73    1.22
  -4  -3  11    5.40    1.12
  -4  -3  10   11.13    1.19
  -4  -3   9    6.83    0.87
  -4  -3   8    2.02    0.62
  -4  -3   7   34.85    2.34
  -4  -3   6    2.22    0.47
   4   3  -5  242.34   14.17
   4   3  -5  229.50   14.16
  -4  -3   5  230.22   13.95
   4   3  -4  114.64    6.95
   4   3  -4  115.20    6.91
  -4  -3   4  110.76    6.73
   4   3  -3   53.17    3.37
   4   3  -3   56.47    3.33
  -4  -3   3   54.37    3.36
   4   3  -2   11.68    0.87
   4   3  -2   11.98    0.79
  -4  -3   2   10.88    0.79
   4   3  -1  162.10   10.01
   4   3  -1  170.20    9.99
  -4  -3   1  160.36    9.66
   4   3   0  484.57   29.05
  -4  -3   0  451.09   27.22
  -4  -3   0  457.20   27.22
   4   3   1  223.19   12.98
   4   3   1  209.00   12.98
   4   3   1  216.54   13.00
   4   3   2    1.62    0.27
   4   3   3    6.84    0.62
   4   3   4    0.80    0.30
   4   3   5   12.62    0.97
   4   3   6   17.37    1.27
   4   3   7    0.22    0.45
   4   3   8    7.35    0.73
   4   3   9    0.26    0.56
   4   3  10    6.05    0.77
   4   3  11    1.60    0.71
  -3  -3  14   -1.58    1.96
  -3  -3  13    0.25    1.52
  -3  -3  12    0.41    1.20
  -3  -3  11   25.48    2.31
  -3  -3  10   21.57    1.91
  -3  -3   9    0.05    0.65
  -3  -3   8    1.63    0.55
  -3  -3   7   33.98    2.24
  -3  -3   5   51.53    3.21
   3   3  -4    8.53    0.63
   3   3  -4    8.63    0.57
   3   3  -4    8.14    0.53
  -3  -3   4    8.48    0.72
   3   3  -3   45.40    2.76
   3   3  -3   44.48    2.71
  -3  -3   3   42.95    2.66
   3   3  -2   26.05    1.67
   3   3  -2   26.86    1.62
  -3  -3   2   26.47    1.66
   3   3  -1   73.73    4.45
  -3  -3   1   63.98    3.89
   3   3   0  126.89    7.64
  -3  -3   0  115.41    6.94
   3   3   1   19.64    1.26
   3   3   1   20.55    1.26
   3   3   1   21.66    1.30
   3   3   2    0.36    0.19
   3   3   3    5.88    0.52
   3   3   4    0.74    0.26
   3   3   5   20.27    1.34
   3   3   6   19.16    1.30
   3   3   7    2.74    0.44
   3   3   8    2.39    0.46
   3   3   9    0.09    0.46
   3   3  10    4.12    0.59
   3   3  11    9.74    1.03
  -2  -3  14    0.36    1.95
  -2  -3  13    4.46    1.57
  -2  -3  12    1.46    1.15
  -2  -3  11    0.15    0.93
  -2  -3  10    0.43    0.74
  -2  -3   9   12.02    1.24
  -2  -3   8    1.08    0.50
  -2  -3   6    0.83    0.33
  -2  -3   5   22.37    1.46
  -2  -3   4  148.42    8.94
   2   3  -3    1.08    0.19
   2   3  -3    1.79    0.14
   2   3  -3    1.93    0.20
  -2  -3   3    1.48    0.14
  -2  -3   3    1.64    0.23
   2   3  -2    2.67    0.34
   2   3  -2    3.35    0.23
  -2  -3   2    3.64    0.34
  -2  -3   2    2.73    0.24
   2   3  -1   32.19    1.83
   2   3  -1   28.06    1.85
  -2  -3   1   31.99    1.97
  -2  -3   1   32.37    1.95
   2   3   0  197.81   10.43
   2   3   0  149.94   10.43
  -2  -3   0  147.02   10.10
  -2  -3   0  189.99   10.11
   2   3   1  179.46   10.77
  -2  -3  -1  178.85   10.74
   2   3   2   24.87    1.54
   2   3   3   41.62    2.55
   2   3   4   29.91    1.86
   2   3   5   73.44    4.46
   2   3   6    2.53    0.34
   2   3   7   30.30    1.92
   2   3   8    0.58    0.34
   2   3   9    4.11    0.48
   2   3  10    1.79    0.42
  -1  -3  14   -0.39    1.98
  -1  -3  13    1.44    1.50
  -1  -3  12   -1.81    1.09
  -1  -3  11   -0.19    0.88
  -1  -3  10    0.33    0.68
  -1  -3   9    1.06    0.56
  -1  -3   8    6.66    0.80
  -1  -3   7   13.95    0.95
  -1  -3   7   14.10    1.03
  -1  -3   6   23.89    1.48
  -1  -3   6   23.65    1.52
  -1  -3   5    1.25    0.23
  -1  -3   5    1.58    0.18
  -1  -3   4   21.35    1.31
  -1  -3   4   20.44    1.28
  -1  -3   3    9.25    0.54
  -1  -3   3    9.17    0.60
  -1  -3   3    8.04    0.57
   1   3  -2   67.16    4.05
   1   3  -2   67.47    4.04
  -1  -3   2   70.55    4.10
  -1  -3   2   68.44    4.09
  -1  -3   2   65.49    4.11
   1   3  -1  132.45    8.23
   1   3  -1  135.86    8.21
   1   3  -1  142.69    8.22
  -1  -3   1  183.28    9.51
  -1  -3   1  133.92    9.52
   1   3   0   20.92    1.15
   1   3   0   17.02    1.16
  -1  -3   0   19.30    1.07
  -1  -3   0   15.70    1.07
   1   3   1  156.93    9.41
  -1  -3  -1  144.07    8.64
   1   3   2   12.03    0.76
  -1  -3  -2   12.69    0.81
   1   3   3    6.77    0.48
   1   3   4   43.20    2.63
   1   3   5   63.19    3.83
   1   3   6    2.51    0.29
   1   3   7    3.73    0.36
   1   3   8    0.83    0.28
   1   3   9   16.70    1.12
   1   3  11   17.20    1.43
   1   3  12    9.15    1.15
   1   3  13   -1.71    1.37
   0  -3  12    5.35    1.19
   0  -3  11    1.89    0.88
   0  -3  10    3.25    0.70
   0  -3   9    7.26    0.73
   0  -3   9    8.33    0.91
   0  -3   8    3.13    0.32
   0  -3   8    2.52    0.39
   0  -3   6   26.92    1.66
   0  -3   2    1.08    0.11
   0  -3   2    0.81    0.10
   0   3  -1  136.86    8.33
   0   3  -1  141.31    8.34
   0  -3   1  136.55    8.09
   0  -3   1  133.01    8.08
   0   3   0    0.01    0.04
   0   3   1  131.34    8.25
   0   3   1  139.59    8.25
   0   3   1  142.10    8.25
   0  -3  -1  144.17    8.64
   0   3   2    0.61    0.09
   0  -3  -2    0.75    0.10
   0   3   3    4.13    0.30
   0  -3  -3    4.86    0.37
   0   3   4   32.54    1.98
   0   3   5   24.15    1.48
   0   3   6   26.20    1.61
   0   3   7   55.78    3.38
   0   3  10    4.30    0.57
   0   3  11    0.84    0.68
   0   3  12    3.96    1.04
   0   3  13   -0.29    1.41
   1  -3  13    0.61    1.54
   1  -3  12    5.98    1.19
   1  -3  11   21.05    1.91
   1  -3  10   15.94    1.19
   1  -3   8    1.00    0.31
   1  -3   7    3.82    0.39
   1  -3   1  142.03    8.05
   1  -3   1  126.46    8.05
  -1   3   0   20.85    1.37
  -1   3   0   24.09    1.37
   1  -3   0   24.40    1.48
  -1   3   1  126.61    7.45
  -1   3   1  121.60    7.45
   1  -3  -1  134.33    7.81
   1  -3  -1  126.14    7.82
  -1   3   2   66.70    4.01
   1  -3  -2   69.05    4.12
   1  -3  -2   68.08    4.11
  -1   3   3    8.67    0.55
  -1   3   3    8.73    0.55
   1  -3  -3    8.87    0.56
  -1   3   4   19.55    1.23
  -1   3   4   20.97    1.24
   1  -3  -4   21.33    1.31
  -1   3   5    1.53    0.16
  -1   3   5    1.49    0.16
  -1   3   6   24.59    1.47
  -1   3   6   23.48    1.48
  -1   3   7   14.91    0.97
  -1   3   8    8.52    0.71
  -1   3   9    2.15    0.43
  -1   3  10    0.79    0.54
  -1   3  11   -0.32    0.76
  -1   3  12    1.24    1.06
  -1   3  14    0.46    1.98
   2  -3  13   -1.07    1.53
   2  -3  12   -0.34    1.10
   2  -3   9    2.70    0.45
   2  -3   8    1.30    0.40
   2  -3   7   28.63    1.85
   2  -3   1  169.47   10.27
   2  -3   1  173.31   10.28
  -2   3   0  215.90   13.65
  -2   3   0  239.10   13.65
   2  -3   0  229.05   13.22
   2  -3   0  211.84   13.23
  -2   3   1   28.03    1.81
  -2   3   1   31.10    1.81
   2  -3  -1   31.45    1.88
   2  -3  -1   30.11    1.89
  -2   3   2    2.91    0.28
   2  -3  -2    2.62    0.25
  -2   3   3    1.44    0.17
   2  -3  -3    1.26    0.14
  -2   3   4  129.47    7.79
   2  -3  -4  139.55    8.37
  -2   3   5   19.14    1.22
  -2   3   6    0.92    0.22
  -2   3   7    8.68    0.72
  -2   3   8    0.29    0.35
  -2   3   9   11.94    1.09
  -2   3  10   -0.10    0.62
  -2   3  11    0.35    0.82
  -2   3  12    2.26    1.11
  -2   3  13    2.91    1.52
  -2   3  14   -1.51    1.95
   3  -3  13    4.96    1.64
   3  -3  10    3.56    0.61
   3  -3   9   -0.10    0.50
   3  -3   8    2.25    0.51
   3  -3   7    3.13    0.49
   3  -3   1   22.04    1.32
   3  -3   1   20.41    1.32
  -3   3   1   70.14    4.26
   3  -3  -1   69.16    4.19
  -3   3   2   26.69    1.58
  -3   3   2   23.57    1.58
   3  -3  -2   28.37    1.76
  -3   3   3   44.31    2.72
   3  -3  -3   47.84    2.91
  -3   3   4    9.60    0.70
   3  -3  -4    8.89    0.56
   3  -3  -4    8.63    0.59
  -3   3   5   46.75    2.88
   3  -3  -5   49.26    2.97
  -3   3   6    2.16    0.33
  -3   3   7   31.40    2.03
  -3   3   8    1.29    0.44
  -3   3   9    1.21    0.55
  -3   3  10   19.09    1.66
  -3   3  11   25.45    2.19
  -3   3  12    0.93    1.13
  -3   3  13   -0.34    1.45
  -3   3  14    0.19    1.97
   4  -3  11    1.92    0.72
   4  -3  10    7.15    0.85
   4  -3   9    0.30    0.62
   4  -3   8    7.06    0.77
   4  -3   7    0.02    0.47
   4  -3   2    2.52    0.28
   4  -3   2    2.96    0.30
   4  -3   1  258.15   15.03
   4  -3   1  242.71   15.03
  -4   3   0  594.24   32.05
  -4   3   0  475.26   32.04
  -4   3   1  173.26   11.49
  -4   3   1  208.57   11.49
   4  -3  -1  211.44   11.53
   4  -3  -1  171.73   11.52
  -4   3   2   12.58    0.90
   4  -3  -2   10.92    0.79
  -4   3   3   54.96    3.38
   4  -3  -3   57.90    3.54
  -4   3   4  102.13    6.20
   4  -3  -4  117.23    7.07
  -4   3   5  229.66   13.83
   4  -3  -5  237.97   14.28
  -4   3   6    2.22    0.39
  -4   3   7   32.89    2.16
  -4   3   8    0.59    0.47
  -4   3   9    5.22    0.72
  -4   3  10    8.59    1.00
  -4   3  11    3.50    1.02
  -4   3  13    0.99    1.58
  -4   3  14   -2.01    1.97
   5  -3  11    2.63    1.15
   5  -3  10    1.66    0.88
   5  -3   9    0.34    0.72
   5  -3   8   -0.30    0.64
   5  -3   7    7.06    0.78
   5  -3   2   40.22    2.56
   5  -3   2   43.17    2.56
   5  -3   1  132.34    8.48
   5  -3   1  148.99    8.48
  -5   3   0    3.29    0.41
  -5   3   0    3.23    0.40
   5  -3   0    4.93    0.51
   5  -3   0    3.42    0.38
  -5   3   1   22.87    1.49
  -5   3   1   23.27    1.51
   5  -3  -1   26.44    1.71
  -5   3   2   18.66    1.40
  -5   3   2   22.97    1.40
   5  -3  -2   21.76    1.44
  -5   3   3   42.11    2.73
  -5   3   3   44.89    2.74
   5  -3  -3   44.21    2.76
  -5   3   4   26.76    1.77
   5  -3  -4   27.80    1.79
  -5   3   5  108.75    6.63
   5  -3  -5  114.84    6.94
  -5   3   6    4.41    0.55
   5  -3  -6    5.44    0.41
   5  -3  -6    5.16    0.51
  -5   3   7   84.08    5.20
  -5   3   8   24.17    1.81
  -5   3   9    2.74    0.71
  -5   3  10   -0.36    0.81
  -5   3  11   23.01    2.27
  -5   3  12    5.37    1.33
  -5   3  13    1.14    1.61
  -5   3  14    0.52    1.99
   6  -3  11    3.00    1.13
   6  -3  10   -0.52    0.96
   6  -3   9    5.33    0.98
   6  -3   8   -0.60    0.73
   6  -3   7   11.74    1.29
   6  -3   3   16.55    1.08
   6  -3   3   15.62    1.09
   6  -3   2    8.16    0.82
   6  -3   2   11.87    0.79
   6  -3   1    5.71    0.61
   6  -3   1    5.70    0.64
  -6   3   0   30.87    2.03
  -6   3   0   33.75    2.03
   6  -3   0   41.69    2.48
   6  -3   0   36.63    2.46
  -6   3   1   47.91    2.90
  -6   3   1   44.87    2.88
   6  -3  -1   53.44    3.20
   6  -3  -1   49.35    3.21
  -6   3   2    3.54    0.43
  -6   3   2    2.60    0.38
   6  -3  -2    3.64    0.45
  -6   3   3    8.16    0.84
  -6   3   3    8.85    0.83
   6  -3  -3    7.96    0.78
  -6   3   4    1.64    0.40
   6  -3  -4    1.61    0.37
  -6   3   5   39.93    2.60
   6  -3  -5   37.37    2.38
  -6   3   6    0.89    0.47
   6  -3  -6    0.18    0.32
  -6   3   7    5.27    0.71
   6  -3  -7    5.54    0.44
   6  -3  -7    4.71    0.53
  -6   3   8    3.73    0.71
  -6   3   9    1.48    0.73
  -6   3  10    3.73    0.96
  -6   3  11    0.58    1.07
  -6   3  12    1.89    1.33
  -6   3  13   -0.82    1.58
  -6   3  14    3.84    2.12
   7  -3  11    1.19    1.30
   7  -3  10   -0.49    1.12
   7  -3   9   -0.35    0.96
   7  -3   8    0.19    0.83
   7  -3   7    0.52    0.72
   7  -3   4   10.54    0.85
   7  -3   4   10.87    0.88
   7  -3   3   -0.46    0.31
   7  -3   2    2.98    0.43
   7  -3   2    2.74    0.42
   7  -3   1   42.18    2.64
   7  -3   1   41.03    2.65
  -7   3   0    1.22    0.30
  -7   3   0    1.38    0.31
   7  -3   0    1.55    0.41
  -7   3   1    5.80    0.65
  -7   3   1    3.33    0.45
   7  -3  -1    3.61    0.52
   7  -3  -1    5.27    0.55
  -7   3   2    4.39    0.51
  -7   3   2    4.34    0.52
   7  -3  -2    3.98    0.52
  -7   3   3   76.46    4.78
  -7   3   3   78.22    4.79
   7  -3  -3   80.33    4.95
  -7   3   4   15.35    1.25
  -7   3   4   14.70    1.26
   7  -3  -4   14.56    1.19
  -7   3   5   -0.03    0.45
   7  -3  -5   -0.03    0.40
  -7   3   6   22.59    1.70
   7  -3  -6   20.13    1.45
  -7   3   7    0.16    0.57
   7  -3  -7    0.31    0.39
  -7   3   8    2.90    0.74
   7  -3  -8    1.68    0.32
   7  -3  -8    1.97    0.31
  -7   3   9    1.48    0.78
  -7   3  10   22.47    2.15
  -7   3  11   -1.33    1.10
  -7   3  12    0.83    1.35
  -7   3  13    0.06    1.67
  -7   3  14   -1.73    2.02
   8  -3  11    0.14    1.51
   8  -3  10    0.65    1.33
   8  -3   9    0.98    1.16
   8  -3   8    6.19    1.11
   8  -3   7    8.73    1.06
   8  -3   6    2.30    0.48
   8  -3   6    2.00    0.54
   8  -3   5    1.60    0.50
   8  -3   5    1.76    0.45
   8  -3   4   11.20    0.97
   8  -3   4    9.36    1.16
   8  -3   3    3.73    0.50
   8  -3   3    2.40    0.53
   8  -3   2    1.65    0.45
   8  -3   2    1.96    0.49
   8  -3   1   34.46    2.29
   8  -3   1   35.39    2.33
  -8   3   0   12.93    1.02
  -8   3   0   13.98    1.03
   8  -3   0   15.13    1.22
   8  -3   0   12.69    1.16
  -8   3   1    0.29    0.37
  -8   3   1   -0.21    0.36
   8  -3  -1    0.57    0.40
   8  -3  -1    0.24    0.45
  -8   3   2   18.56    1.39
  -8   3   2   18.37    1.42
   8  -3  -2   19.73    1.51
  -8   3   3    3.38    0.55
  -8   3   3    2.15    0.52
   8  -3  -3    2.97    0.53
  -8   3   4   14.83    1.22
  -8   3   4   10.18    1.17
   8  -3  -4   15.43    1.30
  -8   3   5   41.36    2.80
  -8   3   5   41.95    2.79
   8  -3  -5   45.51    2.95
  -8   3   6    1.75    0.64
   8  -3  -6    1.88    0.54
  -8   3   7   12.40    1.42
   8  -3  -7   12.68    1.16
  -8   3   8    3.06    0.83
   8  -3  -8    3.02    0.51
  -8   3   9   22.65    2.12
  -8   3  10    3.88    1.19
  -8   3  11    1.73    1.20
  -8   3  12    1.31    1.45
  -8   3  13    0.81    1.75
   9  -3  10    0.47    1.54
   9  -3   9   -0.17    0.87
   9  -3   9   -1.37    1.27
   9  -3   8    2.05    1.15
   9  -3   7    0.72    0.96
   9  -3   7    0.90    0.76
   9  -3   7    1.82    0.66
   9  -3   6    7.48    0.91
   9  -3   6    7.05    0.79
   9  -3   5    0.08    0.63
   9  -3   5   -0.35    0.53
   9  -3   4   24.97    1.84
   9  -3   4   23.37    1.75
   9  -3   3    2.75    0.56
   9  -3   3    1.60    0.62
   9  -3   2    4.11    0.64
   9  -3   2    6.33    0.74
   9  -3   1   26.97    1.84
   9  -3   1   24.38    1.91
  -9   3   0    9.00    0.86
  -9   3   0    9.52    0.87
   9  -3   0   10.09    1.12
   9  -3   0   11.33    1.21
  -9   3   1   13.81    1.17
  -9   3   1   13.08    1.15
   9  -3  -1   15.45    1.41
   9  -3  -1   18.43    1.45
  -9   3   2   13.71    1.23
   9  -3  -2   14.24    1.35
  -9   3   3   65.65    4.31
  -9   3   3   71.13    4.32
   9  -3  -3   79.80    5.00
  -9   3   4    0.60    0.69
  -9   3   4    1.58    0.57
  -9   3   5    8.83    0.95
  -9   3   5    8.33    0.93
   9  -3  -5   10.39    1.24
  -9   3   6    0.72    0.67
  -9   3   6    2.39    0.78
   9  -3  -6    2.46    0.64
  -9   3   7   30.68    2.34
   9  -3  -7   29.62    2.12
  -9   3   8    0.16    0.81
   9  -3  -8   -0.29    0.56
  -9   3   9    1.60    0.92
   9  -3  -9    3.53    0.46
   9  -3  -9    2.36    0.55
  -9   3  10    0.68    1.05
  -9   3  11   25.39    2.76
  -9   3  12    1.54    1.48
  -9   3  13    0.77    1.76
  -9   3  14    2.89    2.30
  10  -3  10    3.25    1.49
  10  -3  10    1.13    1.76
  10  -3   9    1.86    1.19
  10  -3   9    4.79    1.44
  10  -3   9    2.47    1.73
  10  -3   8    1.93    1.31
  10  -3   8    2.37    1.00
  10  -3   7    2.77    0.87
  10  -3   7    1.33    1.01
  10  -3   7    0.69    1.07
  10  -3   6    1.38    0.77
  10  -3   6    2.64    0.92
  10  -3   5   39.20    2.70
  10  -3   5   40.14    2.83
  10  -3   4    5.00    0.78
  10  -3   4    6.80    0.89
  10  -3   3    4.86    0.84
  10  -3   3    6.34    0.77
  10  -3   2    3.69    0.68
  10  -3   2    3.39    0.78
  10  -3   1   15.67    1.55
  10  -3   1   15.86    1.45
 -10   3   0    0.02    0.41
 -10   3   0    0.21    0.38
  10  -3   0    0.63    0.67
  10  -3   0   -0.08    0.53
 -10   3   1   28.17    1.93
 -10   3   1   26.23    1.92
  10  -3  -1   28.16    2.15
  10  -3  -1   29.54    2.13
 -10   3   2    7.60    0.85
 -10   3   2    8.92    1.06
  10  -3  -2    8.62    0.95
 -10   3   3   -0.66    0.56
 -10   3   3   -0.38    0.58
  10  -3  -3    0.02    0.66
 -10   3   4   22.09    1.82
 -10   3   4   22.62    1.84
  10  -3  -4   26.43    2.04
 -10   3   5   49.32    3.52
 -10   3   5   55.63    3.51
  10  -3  -5   49.60    3.31
 -10   3   6    3.95    0.89
 -10   3   6    2.37    0.77
  10  -3  -6    2.82    0.74
 -10   3   7    0.18    0.92
 -10   3   7   -0.25    0.77
  10  -3  -7    0.41    0.71
 -10   3   8    5.10    1.01
 -10   3   8    2.93    1.13
  10  -3  -8    2.83    0.74
  10  -3  -9    3.02    0.55
  10  -3  -9    2.58    0.69
 -10   3  10    3.98    1.23
  10  -3 -10    4.28    0.69
  10  -3 -10    6.66    0.63
 -10   3  11   -0.82    1.30
 -10   3  12    2.64    1.62
 -10   3  13   -0.82    1.89
 -10   3  13    0.01    3.62
 -10   3  14    4.59    2.45
  11  -3   9    0.37    1.69
  11  -3   9    1.87    1.82
  11  -3   9   -0.93    1.58
  11  -3   8    0.01    1.24
  11  -3   8   -2.35    1.47
  11  -3   8    0.69    1.46
  11  -3   7    2.00    1.33
  11  -3   7    2.66    1.10
  11  -3   7    1.01    1.62
  11  -3   6    0.56    1.08
  11  -3   6    0.89    0.92
  11  -3   6    1.10    1.16
  11  -3   5    5.59    0.95
  11  -3   5    5.87    1.14
  11  -3   4    1.40    0.95
  11  -3   4    2.46    0.79
  11  -3   3    0.64    0.90
  11  -3   3    0.08    0.69
  11  -3   2    0.91    0.84
  11  -3   2   -0.34    0.70
  11  -3   1   34.36    2.62
  11  -3   1   35.46    2.52
 -11   3   0    0.90    0.44
 -11   3   0    1.14    0.48
  11  -3   0    0.35    0.79
  11  -3   0    1.21    0.68
 -11   3   1    7.33    0.80
 -11   3   1    6.49    0.76
  11  -3  -1    7.78    1.02
 -11   3   2    3.55    0.72
 -11   3   2    4.63    0.76
  11  -3  -2    4.53    0.90
 -11   3   3   26.06    1.91
 -11   3   3   20.90    1.91
  11  -3  -3   25.83    2.11
 -11   3   4    2.65    0.81
 -11   3   4    2.35    0.76
  11  -3  -4    3.60    0.84
 -11   3   5   18.66    1.89
 -11   3   5   19.13    1.83
  11  -3  -5   18.93    1.85
 -11   3   6    1.53    0.83
 -11   3   6    1.60    0.95
  11  -3  -6    3.20    0.85
 -11   3   7   15.49    1.80
 -11   3   7   12.72    1.49
  11  -3  -7   21.20    1.97
 -11   3   8   19.40    2.09
  11  -3  -8   25.08    2.11
 -11   3   9    0.67    1.04
 -11   3   9    1.89    1.41
  11  -3  -9    0.17    0.83
  11  -3  -9    0.88    0.59
 -11   3  10    7.44    1.40
 -11   3  10    7.23    1.79
  11  -3 -10   10.14    1.01
  11  -3 -10    9.76    0.86
 -11   3  11    3.05    2.05
 -11   3  11    6.34    1.52
 -11   3  12    5.77    1.80
 -11   3  12   10.01    2.56
 -11   3  14   -1.64    2.49
  12  -3   8    2.64    1.58
  12  -3   8    1.37    1.73
  12  -3   8    1.71    1.97
  12  -3   7    1.04    1.42
  12  -3   7    2.41    1.34
  12  -3   7    3.59    1.64
  12  -3   6    0.77    1.48
  12  -3   6    0.00    1.13
  12  -3   6    0.16    1.23
  12  -3   5   -0.59    1.01
  12  -3   5    0.55    1.28
  12  -3   4    0.44    0.91
  12  -3   4    0.87    1.15
  12  -3   3    7.08    1.25
  12  -3   3    7.19    1.06
  12  -3   2    0.71    1.03
  12  -3   2    1.54    0.86
  12  -3   1    8.52    1.28
  12  -3   1   12.66    1.19
 -12   3   0    0.12    0.53
 -12   3   0    0.25    0.45
  12  -3   0    1.39    0.77
  12  -3   0    1.01    1.10
 -12   3   1   11.89    1.40
 -12   3   1   11.11    1.28
  12  -3  -1   12.18    1.33
 -12   3   2    5.14    0.84
 -12   3   2    7.66    0.93
  12  -3  -2    5.35    1.05
 -12   3   3   20.48    1.86
 -12   3   3   17.16    1.76
  12  -3  -3   22.03    2.09
 -12   3   4   14.29    1.66
 -12   3   4   14.03    1.77
  12  -3  -4   13.42    1.37
 -12   3   5    4.66    1.05
 -12   3   5    6.37    1.02
  12  -3  -5    6.83    1.09
 -12   3   6    0.46    0.90
 -12   3   6   -0.50    1.18
  12  -3  -6    0.58    1.08
 -12   3   7    7.42    1.20
 -12   3   7    8.24    1.38
  12  -3  -7    6.42    1.10
 -12   3   8   10.31    1.62
 -12   3   8   12.62    1.46
  12  -3  -8   13.14    1.39
 -12   3   9    0.59    1.17
  12  -3  -9    0.10    0.95
  12  -3  -9   -0.54    0.65
 -12   3  10   -1.11    1.32
 -12   3  10   -0.62    1.77
  12  -3 -10   -0.04    0.89
  12  -3 -10   -0.78    0.65
 -12   3  11    0.73    2.36
 -12   3  11    2.79    1.62
  12  -3 -11    3.22    0.75
  12  -3 -11    1.94    0.66
 -12   3  12    3.53    1.85
 -12   3  13    2.48    2.23
  13  -3   8   -0.92    1.98
  13  -3   8   -0.34    1.91
  13  -3   7    2.98    2.12
  13  -3   7   -0.39    1.65
  13  -3   7    1.91    1.66
  13  -3   6    3.20    1.44
  13  -3   6    0.91    1.77
  13  -3   6    1.73    1.44
  13  -3   5    0.02    1.28
  13  -3   5    2.31    1.61
  13  -3   4   18.39    1.75
  13  -3   4   17.51    1.99
  13  -3   3    0.10    1.33
  13  -3   3    1.12    1.03
  13  -3   2    6.39    1.14
  13  -3   1    1.63    1.16
  13  -3   1    2.62    1.00
 -13   3   0    0.68    0.47
 -13   3   0   -0.40    0.52
  13  -3   0    0.45    1.09
 -13   3   1    1.36    0.74
 -13   3   1    1.49    0.65
  13  -3  -1   -0.10    1.06
 -13   3   2   12.07    1.15
 -13   3   2    9.39    1.17
  13  -3  -2    9.15    1.31
 -13   3   3    2.20    0.88
 -13   3   3    2.64    0.97
  13  -3  -3    0.17    1.07
 -13   3   4   26.78    2.38
 -13   3   4   26.32    2.32
  13  -3  -4   29.83    2.62
 -13   3   5   43.72    3.38
 -13   3   5   46.08    3.34
  13  -3  -5   51.59    3.75
 -13   3   6    5.36    1.31
 -13   3   6    5.60    1.17
  13  -3  -6    5.78    1.21
 -13   3   7    5.54    1.47
 -13   3   7    7.47    1.27
  13  -3  -7    6.29    1.24
 -13   3   8    7.08    1.38
 -13   3   8    7.20    1.66
  13  -3  -8    6.00    1.27
 -13   3   9    0.49    1.67
 -13   3   9   -0.03    1.30
  13  -3  -9   -0.56    0.73
  13  -3  -9   -2.54    1.32
 -13   3  10    4.42    1.51
  13  -3 -10    6.67    1.23
  13  -3 -10    5.97    0.91
 -13   3  11   12.53    2.02
  13  -3 -11   17.21    1.51
  13  -3 -11   16.42    1.67
 -13   3  12    0.09    2.26
 -13   3  13    0.33    2.37
  14  -3   7   -1.14    2.00
  14  -3   7   -4.40    3.04
  14  -3   7   -0.57    1.94
  14  -3   6   -2.14    1.67
  14  -3   6    0.36    1.64
  14  -3   5    0.60    1.46
  14  -3   5    1.73    1.51
  14  -3   5    3.25    2.63
  14  -3   4    2.60    1.39
  14  -3   4   -0.06    1.76
  14  -3   3    2.10    1.59
  14  -3   3    1.94    1.27
  14  -3   2    3.01    1.28
  14  -3   2    3.74    1.51
  14  -3   1    1.19    1.44
  14  -3   0    1.29    1.39
 -14   3   1    2.74    0.75
 -14   3   1    3.55    0.89
  14  -3  -1    4.03    1.38
 -14   3   2   -0.09    0.95
 -14   3   2    1.25    0.82
  14  -3  -2    1.08    1.30
 -14   3   3    0.03    1.06
 -14   3   3    1.44    0.98
  14  -3  -3    0.47    1.25
 -14   3   4   29.37    2.66
 -14   3   4   32.46    2.76
  14  -3  -4   35.27    3.08
 -14   3   5   21.98    2.42
 -14   3   5   24.33    2.60
  14  -3  -5   22.36    2.57
 -14   3   6    0.40    1.13
 -14   3   6   -1.12    1.53
  14  -3  -6   -0.38    1.48
 -14   3   7    1.43    1.23
 -14   3   7    3.23    1.53
  14  -3  -7    1.63    1.29
 -14   3   8    5.95    1.79
 -14   3   8    4.19    1.43
  14  -3  -8    7.97    1.48
 -14   3   9   -0.78    1.39
  14  -3  -9    2.42    0.92
  14  -3  -9    2.99    1.38
 -14   3  10    7.02    1.77
  14  -3 -10    3.74    1.48
  14  -3 -10    4.97    0.98
 -14   3  11    0.89    1.80
  14  -3 -11    1.34    0.88
 -14   3  12   -0.07    2.10
  15  -3   6    0.09    2.94
  15  -3   6   -1.03    1.89
  15  -3   6    3.68    2.18
  15  -3   5    1.47    1.87
  15  -3   5   -0.20    2.43
  15  -3   5    0.72    1.67
  15  -3   4    0.09    1.66
  15  -3   4    1.61    1.52
  15  -3   4    2.04    2.22
  15  -3   3    1.14    1.54
  15  -3   3    0.19    2.03
  15  -3   2    4.83    1.92
  15  -3   1   27.55    2.62
  15  -3   0    2.54    1.80
 -15   3   1    5.41    0.87
 -15   3   1    5.62    1.03
  15  -3  -1    7.27    1.66
 -15   3   2    0.04    1.10
 -15   3   2    0.15    0.89
  15  -3  -2    0.70    1.52
 -15   3   3   11.52    1.53
 -15   3   3   12.23    1.40
  15  -3  -3   15.36    1.95
 -15   3   4    3.70    1.19
 -15   3   4    1.75    1.34
  15  -3  -4    3.60    1.72
 -15   3   5    2.34    1.45
 -15   3   5    1.24    1.23
  15  -3  -5    0.65    1.48
 -15   3   6    2.75    1.58
 -15   3   6    3.51    1.32
  15  -3  -6    2.91    1.56
 -15   3   7   12.00    2.23
 -15   3   7   15.80    1.84
  15  -3  -7   12.10    1.77
 -15   3   8    7.22    1.66
 -15   3   9    3.71    1.67
  15  -3  -9    2.62    1.03
 -15   3  10   -0.15    1.78
  15  -3 -10    1.37    1.05
 -15   3  11    4.71    2.24
  15  -3 -11   10.77    1.32
 -15   3  12    2.40    2.34
  15  -3 -12   -0.59    1.22
  16  -3   5    1.47    1.99
  16  -3   4    1.13    1.74
  16  -3   3    5.33    2.95
  16  -3   2    1.38    2.27
  16  -3   1   -0.82    2.14
  16  -3   0    0.27    2.00
 -16   3   1   25.49    2.20
 -16   3   1   30.83    2.39
  16  -3  -1   30.55    3.09
 -16   3   2   10.81    1.86
 -16   3   2   15.35    1.44
  16  -3  -2   16.76    2.33
 -16   3   3    8.59    1.55
 -16   3   3    8.15    1.34
  16  -3  -3    8.95    1.99
 -16   3   4    1.55    1.51
 -16   3   4    0.06    1.31
  16  -3  -4    1.06    1.73
 -16   3   5    2.21    1.41
 -16   3   5    2.64    1.65
  16  -3  -5    3.82    1.96
 -16   3   6    0.21    1.46
 -16   3   7    0.61    1.50
 -16   3   8    3.28    1.73
  16  -3  -8    1.51    1.11
 -16   3   9   -2.27    1.72
  16  -3  -9   -0.86    1.09
 -16   3  10   -0.38    1.93
  16  -3 -10    0.47    1.18
 -16   3  11    1.33    2.21
  16  -3 -11    0.70    1.23
 -16   3  12    0.76    3.42
  16  -3 -12    0.99    1.25
  17  -3   4   -0.72    1.97
  17  -3   4   -6.26    4.97
  17  -3   3    3.38    5.11
  17  -3   3    0.44    1.79
  17  -3   2    1.05    2.99
  17  -3   1   12.11    2.84
  17  -3   0    4.72    2.56
  17  -3  -1    1.40    2.37
 -17   3   2   17.45    2.27
  17  -3  -2   15.41    2.58
 -17   3   3   -0.38    1.65
 -17   3   3   -0.10    1.28
 -17   3   4    3.58    1.44
 -17   3   4    0.81    1.78
 -17   3   5    4.76    1.68
 -17   3   6   -0.32    1.66
 -17   3   7   -0.63    1.74
 -17   3   8   14.80    2.25
  17  -3  -8   14.39    1.62
 -17   3   9   -0.11    2.01
  17  -3  -9    0.86    1.25
  17  -3 -10    1.25    1.37
 -17   3  11   -0.69    2.54
  17  -3 -11    0.48    1.41
  18  -3   3   -0.17    2.36
  18  -3   2    1.33    1.99
 -18   3   2    1.75    1.23
 -18   3   3    1.22    1.42
 -18   3   3    1.58    1.92
 -18   3   4    0.51    1.56
 -18   3   5    2.42    1.74
 -18   3   6    1.54    1.92
 -18   3   7    1.46    1.98
  18  -3  -7    0.11    1.35
 -18   3   8    1.30    2.15
  18  -3  -8    0.91    1.42
 -18   3   9    4.85    2.45
  18  -3  -9    4.29    1.54
 -18   3  10    0.09    2.55
  18  -3 -10    0.82    1.53
  18  -3 -11    1.24    1.66
  19  -3   2   -0.86    2.33
  19  -3   1    6.93    2.90
  19  -3   0   -3.53    1.95
 -19   3   2    0.40    1.30
 -19   3   2    3.56    1.85
 -19   3   3   10.41    2.30
 -19   3   3    7.12    1.72
 -19   3   4    1.67    1.82
 -19   3   5    0.86    2.33
 -19   3   6    2.33    2.12
  19  -3  -6   -0.21    1.55
 -19   3   7    3.34    2.37
  19  -3  -7    5.38    1.62
 -19   3   8    1.00    2.51
  19  -3  -8   -0.28    1.55
 -19   3   9    1.59    4.31
  19  -3  -9   -1.44    1.67
 -19   3  10   -1.82    2.86
  19  -3 -10   -0.39    1.76
  20  -3   0    1.41    2.21
  20  -3  -1    3.17    2.18
  20  -3  -2    1.43    2.12
 -20   3   3   -0.26    1.81
 -20   3   3    2.72    2.51
  20  -3  -3   -1.18    1.93
 -20   3   4    2.69    2.04
  20  -3  -4    4.84    1.95
  20  -3  -5    8.70    2.05
 -20   3   6    3.14    2.44
  20  -3  -6    1.90    1.79
 -20   3   7    2.60    2.63
  20  -3  -7    1.56    1.80
 -20   3   8    2.66    3.03
  20  -3  -8    1.39    1.89
 -21   3   3    7.39    2.73
 -21   3   3    0.69    2.03
  21  -3  -3   10.37    2.36
 -21   3   4    0.31    2.31
  21  -3  -4    2.42    2.14
 -21   3   6    2.16    2.63
  21  -3  -6    1.60    2.07
  21   4  -6    1.29    1.99
  21   4  -5    8.19    3.93
 -21  -4   5    4.23    2.53
  21   4  -4    3.06    2.14
 -21  -4   4    3.79    2.33
  21   4  -3    3.75    2.30
 -21  -4   3   -0.50    2.07
  20   4  -8    0.26    1.74
 -20  -4   8    0.48    2.72
  20   4  -7    2.16    1.74
 -20  -4   7    2.71    2.51
  20   4  -6    3.65    1.83
 -20  -4   6    0.71    2.35
  20   4  -5    0.87    1.76
 -20  -4   5    0.20    2.09
  20   4  -4    0.62    1.82
 -20  -4   4    0.11    1.97
  20   4  -3    2.75    1.94
 -20  -4   3    3.25    2.40
  20   4  -2    4.25    2.04
  20   4  -1    0.20    1.98
  20   4   0    4.61    2.22
 -19  -4  10    2.09    3.01
  19   4  -9    2.65    1.57
  19   4  -8   -1.25    1.48
 -19  -4   8    0.50    2.46
  19   4  -7    3.76    1.52
 -19  -4   7    3.60    2.25
  19   4  -6    9.91    1.72
 -19  -4   6   10.48    2.25
  19   4  -5    1.45    1.55
 -19  -4   5    1.63    1.89
  19   4  -4    2.15    1.60
 -19  -4   4    2.93    1.66
  19   4  -3    2.43    1.69
 -19  -4   3    2.00    2.18
 -19  -4   3    2.94    1.56
  19   4  -2    3.97    1.79
 -19  -4   2   -1.05    1.16
 -19  -4   2    5.36    1.54
  19   4  -1    1.56    1.79
  19   4   0   -0.07    1.81
  19   4   1    1.07    2.08
  19   4   2    2.87    2.32
  18   4 -10    0.99    1.40
 -18  -4  10    2.89    2.69
  18   4  -9    0.83    1.59
 -18  -4   9    1.49    2.43
  18   4  -8    2.45    1.33
 -18  -4   8   -1.62    2.13
  18   4  -7   -0.68    1.27
 -18  -4   7    1.71    2.00
  18   4  -6    0.32    1.31
 -18  -4   6    0.19    1.77
  18   4  -5    0.00    1.31
 -18  -4   5   -2.00    1.60
  18   4  -4    1.27    1.38
 -18  -4   4   -0.38    1.48
  18   4  -3    7.66    1.60
 -18  -4   3    8.76    1.53
 -18  -4   3    9.05    2.03
  18   4  -2    0.41    1.47
 -18  -4   2    0.87    1.15
 -18  -4   2   -0.78    1.55
  18   4  -1    1.99    1.57
  18   4   0    0.27    1.64
  18   4   1    2.92    1.83
  18   4   2   -4.04    5.39
  18   4   2    0.62    1.80
  18   4   3   -0.64    2.13
  18   4   3    6.42    6.18
  17   4 -11    1.00    1.24
 -17  -4  11    0.72    2.69
  17   4 -10    1.86    1.21
 -17  -4  10   -1.13    4.38
  17   4  -9   -0.92    1.19
 -17  -4   9   -0.79    2.16
  17   4  -8    3.43    1.19
 -17  -4   8    1.36    1.98
  17   4  -7   47.56    3.51
 -17  -4   7   43.35    4.14
 -17  -4   6    2.32    1.65
  17   4  -5    4.42    1.24
 -17  -4   5    4.70    1.52
  17   4  -4   20.80    1.95
 -17  -4   4   16.95    2.12
 -17  -4   4   15.08    1.78
  17   4  -3    7.58    1.41
 -17  -4   3    6.74    1.28
  17   4  -2   -1.10    2.23
  17   4  -2   -0.48    1.27
 -17  -4   2    0.00    1.62
 -17  -4   2   -0.29    1.06
  17   4  -1    1.01    1.31
  17   4  -1    2.43    2.38
  17   4   0    6.52    1.50
  17   4   0    5.59    2.64
  17   4   1   -0.59    2.72
  17   4   1    1.36    1.54
  17   4   2    0.44    4.90
  17   4   2   -1.82    1.64
  17   4   3   -3.14    1.64
  17   4   4    2.90    5.36
  17   4   4    1.73    1.98
  16   4 -12   -1.58    1.53
  16   4 -12    0.55    1.20
 -16  -4  12    0.13    3.50
  16   4 -11    1.68    1.07
 -16  -4  11    0.27    2.36
  16   4 -10   -0.16    1.01
 -16  -4  10    2.28    2.17
  16   4  -9    5.45    1.15
 -16  -4   9    1.29    1.92
  16   4  -8    1.19    1.02
 -16  -4   8    0.17    1.73
  16   4  -7    0.72    0.98
 -16  -4   7   -0.48    1.57
  16   4  -6   34.62    2.72
 -16  -4   6   33.48    3.20
  16   4  -5    1.54    2.13
  16   4  -5   -1.18    0.97
 -16  -4   5    0.23    1.62
 -16  -4   5   -0.44    1.27
  16   4  -4   -0.95    1.89
  16   4  -4   -0.81    1.02
 -16  -4   4   -0.93    1.47
 -16  -4   4    0.02    1.16
  16   4  -3    0.41    1.86
 -16  -4   3    4.01    1.13
 -16  -4   3    3.88    1.41
  16   4  -2    6.19    2.07
  16   4  -2    6.02    1.22
 -16  -4   2    3.85    1.29
  16   4  -1    8.57    1.40
  16   4  -1    6.09    2.19
 -16  -4   1    7.46    0.92
  16   4   0   13.24    1.63
  16   4   0   12.51    2.28
  16   4   1    0.01    2.23
  16   4   1    3.18    1.33
  16   4   2    1.17    1.42
  16   4   2    3.18    2.39
  16   4   3    0.36    1.48
  16   4   4    2.41    3.21
  16   4   4   -0.16    1.68
  16   4   5    0.25    1.84
  16   4   5    2.69    3.30
  15   4 -12    3.49    1.68
  15   4 -12   -1.69    1.28
 -15  -4  12    2.14    2.56
  15   4 -11    0.64    0.92
 -15  -4  11    2.09    2.56
  15   4 -10    0.57    0.86
 -15  -4  10   -0.69    1.89
  15   4  -9    2.20    0.93
 -15  -4   9    3.03    1.76
  15   4  -8    4.23    0.98
 -15  -4   8    1.11    1.52
  15   4  -7    0.43    0.88
  15   4  -7    0.13    1.68
 -15  -4   7    1.05    1.40
 -15  -4   7    1.26    2.03
  15   4  -6   21.91    2.40
  15   4  -6   24.25    2.05
 -15  -4   6   19.89    2.17
 -15  -4   6   21.13    2.59
  15   4  -5    1.68    1.66
  15   4  -5    0.81    0.88
 -15  -4   5    2.19    1.17
 -15  -4   5    0.99    1.43
  15   4  -4   36.12    2.75
  15   4  -4   38.35    4.05
 -15  -4   4   33.84    3.33
 -15  -4   4   43.34    3.09
  15   4  -3    0.84    1.57
  15   4  -3    0.45    0.89
 -15  -4   3   -0.70    1.18
 -15  -4   3    0.34    0.94
  15   4  -2    7.85    1.15
  15   4  -2    6.54    1.76
 -15  -4   2   10.36    1.16
 -15  -4   2   10.08    1.33
  15   4  -1   -0.57    0.98
  15   4  -1    0.56    1.65
 -15  -4   1   -0.26    0.69
 -15  -4   1    0.28    0.87
  15   4   0    9.48    1.88
  15   4   0    8.15    1.28
  15   4   1    0.77    1.76
  15   4   1    0.16    1.10
  15   4   2   -0.52    1.82
  15   4   2    2.35    1.18
  15   4   3    2.73    2.05
  15   4   3    3.92    1.38
  15   4   4    1.06    1.48
  15   4   4    1.76    2.18
  15   4   5   -1.08    1.56
  15   4   5    0.14    2.43
  15   4   6    0.47    1.78
  15   4   6    3.82    2.91
  14   4 -12   -0.30    0.98
  14   4 -12   -0.60    1.33
 -14  -4  12    2.56    2.18
  14   4 -11    0.77    1.51
  14   4 -11    1.62    0.72
  14   4 -11    2.06    1.12
 -14  -4  11    0.67    1.88
  14   4 -10   14.80    1.93
  14   4 -10   16.06    1.54
 -14  -4  10   14.10    2.04
  14   4  -9    0.87    1.50
  14   4  -9    1.06    0.79
 -14  -4   9    1.07    1.53
  14   4  -8    3.38    0.84
  14   4  -8    1.52    1.51
 -14  -4   8    2.43    1.77
 -14  -4   8    1.62    1.39
  14   4  -7    1.54    0.78
  14   4  -7    1.65    1.46
 -14  -4   7    0.75    1.27
 -14  -4   7    1.16    1.48
  14   4  -6    4.26    1.53
  14   4  -6    4.40    0.85
 -14  -4   6    3.17    1.24
 -14  -4   6    4.23    1.36
  14   4  -5    2.62    0.83
  14   4  -5    4.03    1.48
 -14  -4   5    5.06    1.12
 -14  -4   5    2.16    1.25
  14   4  -4   12.28    1.71
  14   4  -4   13.25    1.51
 -14  -4   4   11.49    1.32
 -14  -4   4   11.99    1.48
  14   4  -3   23.81    2.76
  14   4  -3   21.09    1.94
 -14  -4   3   22.73    2.22
 -14  -4   3   19.59    1.98
  14   4  -2    3.45    0.88
  14   4  -2    3.79    1.41
 -14  -4   2    3.34    0.99
 -14  -4   2    1.49    0.77
  14   4  -1   10.93    1.70
  14   4  -1   15.05    1.38
 -14  -4   1   13.01    1.20
 -14  -4   1   10.57    1.34
  14   4   0   26.17    2.97
  14   4   0   27.65    2.30
  14   4   1    8.02    1.25
  14   4   1   15.35    1.74
  14   4   2    0.60    1.03
  14   4   2   -0.09    1.48
  14   4   3   12.57    1.82
  14   4   3   11.31    1.48
  14   4   4    3.25    1.90
  14   4   4    0.44    1.25
  14   4   5    3.63    2.60
  14   4   5    0.71    1.39
  14   4   6    2.06    2.23
  14   4   6    0.80    1.57
  14   4   7    1.94    1.82
  14   4   7    2.47    2.80
 -13  -4  13   -0.43    2.36
 -13  -4  12    4.06    2.71
  13   4 -11    0.09    1.18
  13   4 -11    0.70    0.89
 -13  -4  11    1.96    1.75
  13   4 -10   12.90    1.23
  13   4 -10    8.05    1.69
 -13  -4  10   10.26    1.77
  13   4  -9    2.54    1.55
  13   4  -9    3.71    0.73
 -13  -4   9    2.03    1.37
  13   4  -8    6.76    2.56
  13   4  -8    8.44    0.95
 -13  -4   8    4.71    1.31
  13   4  -7   13.67    1.62
  13   4  -7   12.40    1.36
 -13  -4   7   12.72    1.53
 -13  -4   7   12.68    1.79
  13   4  -6   15.54    1.48
  13   4  -6   15.88    1.74
 -13  -4   6   17.13    2.08
 -13  -4   6   15.99    1.72
  13   4  -5   32.39    2.31
  13   4  -5   31.35    2.94
 -13  -4   5   35.17    2.72
 -13  -4   5   30.26    2.77
  13   4  -4    0.77    0.68
  13   4  -4    0.10    1.17
 -13  -4   4    0.54    0.99
 -13  -4   4   -0.58    0.82
  13   4  -3   15.13    1.68
  13   4  -3   14.92    1.47
 -13  -4   3   15.08    1.63
 -13  -4   3   14.71    1.44
  13   4  -2    1.22    0.73
  13   4  -2    0.71    1.17
 -13  -4   2    0.20    0.69
 -13  -4   2    0.87    0.85
  13   4  -1    0.68    0.71
  13   4  -1   -0.10    1.14
 -13  -4   1    0.57    0.74
 -13  -4   1    1.16    0.62
  13   4   0    7.56    1.05
  13   4   0    9.11    1.38
 -13  -4   0    7.79    0.87
  13   4   1    6.68    0.99
  13   4   1    7.33    1.34
  13   4   2    0.29    0.89
  13   4   2    0.10    1.69
  13   4   3   -1.96    1.24
  13   4   3    0.72    0.99
  13   4   4   -0.63    1.35
  13   4   4    0.01    1.07
  13   4   5    7.47    1.70
  13   4   5   11.42    1.46
  13   4   6   -0.60    1.73
  13   4   6   -0.23    1.34
  13   4   7    1.13    1.59
  13   4   7    1.38    2.01
  13   4   8    2.48    1.87
 -12  -4  13   -0.82    2.25
 -12  -4  12   -0.83    1.88
  12   4 -11    0.98    0.85
  12   4 -11    1.15    0.71
 -12  -4  11   -0.20    1.59
  12   4 -10   -0.23    0.82
  12   4 -10   -0.21    0.51
 -12  -4  10    1.60    1.37
  12   4  -9   28.34    2.66
  12   4  -9   32.63    2.12
 -12  -4   9   28.76    2.84
  12   4  -8    1.39    0.69
  12   4  -8    1.04    1.09
 -12  -4   8    0.59    1.10
  12   4  -7   -0.09    0.58
  12   4  -7   -0.62    1.02
 -12  -4   7    0.28    0.97
  12   4  -6    1.93    0.62
 -12  -4   6    1.71    0.95
  12   4  -5    1.93    1.09
  12   4  -5    4.41    0.69
 -12  -4   5    2.10    0.89
 -12  -4   5    3.21    1.01
  12   4  -4   16.25    1.46
  12   4  -4   18.31    2.04
 -12  -4   4   13.40    1.71
 -12  -4   4   17.55    1.77
  12   4  -3    0.91    1.01
  12   4  -3    0.51    0.59
 -12  -4   3    0.38    0.69
 -12  -4   3   -0.15    0.81
  12   4  -2    3.89    0.75
  12   4  -2    4.08    1.08
 -12  -4   2    4.68    0.73
 -12  -4   2    3.37    0.82
  12   4  -1   10.79    1.31
  12   4  -1    9.94    1.05
 -12  -4   1    8.01    0.81
  12   4   0    9.02    0.98
 -12  -4   0    8.51    0.94
 -12  -4   0    8.01    0.86
  12   4   1    2.86    1.02
  12   4   1    1.00    0.73
  12   4   2    4.47    0.90
  12   4   2    4.75    1.08
  12   4   3   17.01    2.17
  12   4   3   20.41    1.91
  12   4   4    2.83    1.13
  12   4   4    1.99    0.99
  12   4   5   -0.58    1.20
  12   4   5    0.07    1.06
  12   4   6    9.25    1.56
  12   4   6   11.73    1.42
  12   4   7    1.15    1.35
  12   4   7    3.03    1.57
  12   4   8    6.12    1.67
  12   4   8    5.10    1.89
 -11  -4  14    2.10    2.65
 -11  -4  13    3.15    2.69
 -11  -4  12    1.55    1.71
 -11  -4  11   -1.81    1.43
  11   4 -10    1.43    0.85
  11   4 -10    1.39    0.66
 -11  -4  10    0.18    1.30
  11   4  -9   -0.32    0.46
  11   4  -9    0.04    0.88
 -11  -4   9    1.03    1.10
  11   4  -8    1.43    0.95
  11   4  -8    1.14    0.51
 -11  -4   8    0.78    0.98
  11   4  -7    1.55    0.53
  11   4  -7    0.96    0.90
 -11  -4   7    1.62    0.92
  11   4  -6    9.68    1.01
  11   4  -6    9.00    1.19
 -11  -4   6    9.76    1.14
  11   4  -5    0.51    0.87
  11   4  -5    0.65    0.51
 -11  -4   5    1.27    0.75
  11   4  -4    6.49    0.75
  11   4  -4    8.13    1.09
 -11  -4   4    8.59    1.08
 -11  -4   4   11.16    1.08
  11   4  -3   54.79    3.65
  11   4  -3   60.69    3.90
 -11  -4   3   50.75    3.60
 -11  -4   3   58.13    3.57
  11   4  -2   18.58    1.83
  11   4  -2   15.65    1.40
 -11  -4   2   14.08    1.52
 -11  -4   2   18.28    1.44
  11   4  -1    0.75    0.53
  11   4  -1    1.04    0.83
 -11  -4   1    0.66    0.58
 -11  -4   1    1.27    0.51
  11   4   0    3.97    0.93
  11   4   0    5.74    0.75
 -11  -4   0    5.69    0.56
 -11  -4   0    5.73    0.62
  11   4   1    6.34    0.99
  11   4   1    7.86    0.85
  11   4   2    1.21    0.81
  11   4   2   -0.03    0.64
  11   4   3    1.39    0.76
  11   4   3    2.09    0.88
  11   4   4    0.72    0.81
  11   4   4    0.16    0.83
  11   4   4    0.48    0.88
  11   4   5    0.18    0.91
  11   4   5    0.83    0.90
  11   4   5   -0.03    0.96
  11   4   6   20.79    2.18
  11   4   6   23.15    2.17
  11   4   6   17.97    2.10
  11   4   7    2.99    1.20
  11   4   7    3.12    1.39
  11   4   7    3.48    1.23
  11   4   8   -0.44    1.37
  11   4   8    0.07    1.39
  11   4   8    0.73    1.37
  11   4   9    1.64    1.64
 -10  -4  14    3.05    2.47
 -10  -4  13    8.28    2.11
 -10  -4  12    2.57    1.72
 -10  -4  11   -1.11    1.39
  10   4 -10    7.39    0.71
  10   4 -10    7.19    0.85
 -10  -4  10    6.13    1.34
  10   4  -9    0.74    0.77
  10   4  -9    1.13    0.39
  10   4  -9    1.70    0.60
 -10  -4   9    2.13    1.66
  10   4  -8    4.03    0.52
  10   4  -8    3.24    0.85
 -10  -4   8    4.00    1.01
  10   4  -7   -0.28    0.79
  10   4  -7    0.54    0.46
 -10  -4   7   -0.67    0.77
  10   4  -6    5.47    0.61
  10   4  -6    3.18    0.87
 -10  -4   6    4.51    0.84
  10   4  -5   21.42    1.89
  10   4  -5   20.64    1.52
 -10  -4   5   18.33    1.67
  10   4  -4    3.17    0.82
 -10  -4   4    3.77    0.71
  10   4  -3    6.20    0.87
  10   4  -3    4.25    0.59
 -10  -4   3    4.89    0.71
 -10  -4   3    4.85    0.75
  10   4  -2   12.95    1.51
 -10  -4   2   13.13    1.20
 -10  -4   2   11.47    1.27
  10   4  -1   -0.06    0.69
 -10  -4   1   -0.58    0.50
 -10  -4   1   -0.30    0.42
  10   4   0   52.25    3.40
  10   4   0   50.10    3.30
 -10  -4   0   45.21    3.04
 -10  -4   0   53.04    3.09
  10   4   1   47.49    3.14
  10   4   1   47.00    3.09
  10   4   2   15.00    1.48
  10   4   2   14.40    1.36
  10   4   3    0.44    0.70
  10   4   3    0.23    0.63
  10   4   3    0.39    0.64
  10   4   4   41.33    2.88
  10   4   4   45.75    2.94
  10   4   4   41.15    2.90
  10   4   5   -0.72    0.70
  10   4   5    0.08    0.74
  10   4   5    0.33    0.78
  10   4   6   11.49    1.13
  10   4   6   10.14    1.09
  10   4   6   10.59    1.21
  10   4   7   -0.53    0.87
  10   4   7    0.18    1.02
  10   4   7   -0.38    0.89
  10   4   8    2.13    1.22
  10   4   8    1.41    1.07
  10   4   8    1.10    1.01
  10   4   9    0.07    1.39
  10   4  10    0.08    1.69
  -9  -4  14   -0.84    2.30
  -9  -4  13    1.31    1.92
  -9  -4  12    1.67    1.57
  -9  -4  11   -1.04    1.27
  -9  -4  10    9.74    1.39
   9   4  -9    5.93    0.63
  -9  -4   9    4.82    1.08
   9   4  -8    8.49    0.87
   9   4  -8    6.53    0.70
  -9  -4   8    5.18    0.96
   9   4  -7    4.64    0.77
   9   4  -7    3.68    0.49
  -9  -4   7    3.51    0.83
   9   4  -6   46.56    2.92
   9   4  -6   46.34    3.13
  -9  -4   6   42.76    2.95
   9   4  -5   11.78    0.95
   9   4  -5   10.45    1.08
  -9  -4   5   10.84    1.26
   9   4  -4   -0.18    0.36
  -9  -4   4    0.04    0.51
   9   4  -3   35.63    2.24
   9   4  -3   32.61    2.44
  -9  -4   3   34.31    2.38
  -9  -4   3   35.99    2.40
   9   4  -2    3.66    0.71
  -9  -4   2    4.64    0.61
  -9  -4   2    3.09    0.69
   9   4  -1    3.46    0.69
  -9  -4   1    3.11    0.54
  -9  -4   1    3.48    0.49
   9   4   0    0.66    0.55
  -9  -4   0    0.65    0.37
  -9  -4   0    0.91    0.34
   9   4   1    4.78    0.61
   9   4   1    2.80    0.62
   9   4   2   33.54    2.28
   9   4   3    0.99    0.54
   9   4   3    1.45    0.53
   9   4   3    0.44    0.53
   9   4   4    0.26    0.60
   9   4   4    1.87    0.57
   9   4   4    1.40    0.56
   9   4   5    1.20    0.73
   9   4   5    1.49    0.58
   9   4   6    4.65    0.69
   9   4   6    4.87    0.86
   9   4   6    4.20    0.67
   9   4   7    6.57    0.79
   9   4   7    5.19    1.00
   9   4   7    5.96    0.77
   9   4   8    0.20    1.03
   9   4   9    2.31    1.24
   9   4  10    0.27    1.47
  -8  -4  14   -2.81    2.72
  -8  -4  13    2.66    1.81
  -8  -4  12    1.19    1.47
  -8  -4  11   12.31    1.59
   8   4  -9   11.38    0.91
  -8  -4   9   14.76    1.82
   8   4  -8    1.09    0.26
   8   4  -8    1.06    0.40
   8   4  -8    1.07    0.56
  -8  -4   8    2.09    0.84
   8   4  -7    2.12    0.34
  -8  -4   7    2.47    0.74
   8   4  -6    5.20    0.50
  -8  -4   6    3.75    0.68
   8   4  -5    9.60    1.14
   8   4  -5    8.03    0.76
  -8  -4   5    6.42    0.77
   8   4  -4   83.37    5.06
   8   4  -4   78.54    4.94
  -8  -4   4   78.27    4.88
   8   4  -3    4.00    0.46
   8   4  -3    3.03    0.62
  -8  -4   3    2.38    0.50
   8   4  -2   11.49    1.17
  -8  -4   2   10.65    0.97
  -8  -4   2   10.70    1.04
   8   4  -1   22.16    1.66
  -8  -4   1   20.62    1.50
  -8  -4   1   23.27    1.55
   8   4   0   89.05    5.49
  -8  -4   0   82.31    5.05
  -8  -4   0   83.66    5.06
   8   4   1  217.54   13.12
   8   4   1  216.71   13.12
   8   4   2    7.45    0.87
   8   4   2    6.17    0.69
   8   4   2    7.05    0.66
   8   4   3   53.04    3.34
   8   4   3   53.38    3.39
   8   4   3   53.46    3.33
   8   4   4    3.07    0.47
   8   4   4    2.54    0.59
   8   4   5   19.35    1.54
   8   4   5   16.82    1.29
   8   4   5   18.42    1.28
   8   4   6    3.12    0.75
   8   4   7    1.63    0.82
   8   4   8    1.08    0.93
   8   4   9    2.74    1.09
   8   4  10   -0.46    1.23
   8   4  11    3.75    1.46
  -7  -4  14    4.24    2.25
  -7  -4  13    2.06    1.72
  -7  -4  12    0.24    1.36
  -7  -4  11   -0.49    1.12
  -7  -4  10    8.87    1.24
  -7  -4   9    2.07    0.86
   7   4  -8    6.55    0.73
   7   4  -8    5.28    0.62
  -7  -4   8    5.53    0.89
   7   4  -7    6.74    0.57
   7   4  -7    7.62    0.72
  -7  -4   7    7.87    0.90
   7   4  -6    0.01    0.47
   7   4  -6   -0.57    0.25
  -7  -4   6    0.02    0.53
   7   4  -5   57.53    3.49
   7   4  -5   52.38    3.36
  -7  -4   5   49.88    3.21
   7   4  -4    1.09    0.30
   7   4  -4    1.38    0.48
  -7  -4   4    1.34    0.44
   7   4  -3   41.22    2.57
   7   4  -3   40.81    2.68
  -7  -4   3   37.81    2.45
   7   4  -2    3.23    0.43
   7   4  -2    5.44    0.60
  -7  -4   2    3.24    0.45
   7   4  -1    2.10    0.45
  -7  -4   1    1.80    0.37
  -7  -4   1    2.08    0.36
   7   4   0    0.12    0.38
  -7  -4   0    0.18    0.25
  -7  -4   0    1.03    0.31
   7   4   1  126.17    7.59
   7   4   1  123.85    7.60
   7   4   2    0.95    0.34
   7   4   2    1.23    0.36
   7   4   2    1.31    0.39
   7   4   3    0.00    0.31
   7   4   3    0.28    0.42
   7   4   3    0.03    0.29
   7   4   4   -0.80    0.43
   7   4   4    0.19    0.26
   7   4   4    0.32    0.29
   7   4   5   16.06    1.36
   7   4   6   23.52    1.79
   7   4   7    1.85    0.71
   7   4   8    1.30    0.83
   7   4   9    5.15    0.98
   7   4  10    7.29    1.21
   7   4  11   -0.55    1.21
  -6  -4  14   -1.57    2.07
  -6  -4  13   -0.33    1.62
  -6  -4  12   -0.50    1.34
  -6  -4  10    0.42    0.92
  -6  -4   9   17.00    1.73
  -6  -4   8    8.73    0.96
   6   4  -7   14.85    1.05
   6   4  -7   13.01    0.96
  -6  -4   7   14.82    1.39
   6   4  -6   28.61    1.93
   6   4  -6   29.25    1.79
  -6  -4   6   27.98    1.99
   6   4  -5    7.35    0.59
   6   4  -5    7.12    0.85
  -6  -4   5    6.44    0.68
   6   4  -4    0.22    0.40
   6   4  -4    0.25    0.23
  -6  -4   4    0.10    0.37
   6   4  -3    0.68    0.26
   6   4  -3    0.78    0.39
  -6  -4   3    0.96    0.34
   6   4  -2   15.25    1.22
   6   4  -2   17.07    1.10
  -6  -4   2   16.35    1.18
   6   4  -1   65.03    3.91
   6   4  -1   62.34    3.94
  -6  -4   1   62.64    3.86
  -6  -4   1   62.89    3.86
   6   4   0   53.96    3.32
   6   4   0   53.35    3.33
  -6  -4   0   51.52    3.17
  -6  -4   0   51.83    3.17
   6   4   1   97.45    5.71
   6   4   1   90.41    5.72
   6   4   2    8.11    0.70
   6   4   2    8.65    0.76
   6   4   2    8.55    0.77
   6   4   3   13.93    1.04
   6   4   3   14.54    0.91
   6   4   3   11.90    0.89
   6   4   4   54.94    3.45
   6   4   5    0.56    0.45
   6   4   6    0.24    0.51
   6   4   7    9.76    1.14
   6   4   8   14.77    1.45
   6   4   9    0.62    0.79
   6   4  10    3.88    0.95
   6   4  11    3.97    1.05
  -5  -4  14    1.59    2.01
  -5  -4  13    1.34    1.62
  -5  -4  12   12.48    1.64
  -5  -4  11   20.35    2.24
  -5  -4  10    1.36    0.87
  -5  -4   9   22.41    1.91
  -5  -4   8    7.34    0.86
  -5  -4   7   66.42    4.19
   5   4  -6   29.97    1.89
   5   4  -6   29.22    1.84
  -5  -4   6   30.60    2.09
   5   4  -5    2.37    0.25
   5   4  -5    3.38    0.42
  -5  -4   5    2.04    0.45
   5   4  -4    1.85    0.39
   5   4  -4    2.11    0.25
   5   4  -3   47.81    2.92
   5   4  -3   45.24    2.84
  -5  -4   3   44.68    2.80
   5   4  -2    1.86    0.35
   5   4  -2    1.99    0.27
  -5  -4   2    1.65    0.31
   5   4  -1   11.70    0.86
   5   4  -1   13.35    0.93
  -5  -4   1   12.14    0.87
   5   4   0    0.46    0.24
   5   4   0    0.64    0.22
  -5  -4   0    0.55    0.21
  -5  -4   0    0.04    0.19
   5   4   1   -0.04    0.21
   5   4   1    0.12    0.22
   5   4   2  162.47    9.77
   5   4   2  158.40    9.72
   5   4   2  164.60    9.73
   5   4   3   27.82    1.81
   5   4   4    0.76    0.35
   5   4   5   41.48    2.64
   5   4   6   47.66    3.02
   5   4   7    9.11    1.02
   5   4   8    3.50    0.67
   5   4   9    5.86    0.82
   5   4  10    1.43    0.76
   5   4  11    0.27    0.84
  -4  -4  14   -0.65    2.01
  -4  -4  13    1.56    1.55
  -4  -4  12    4.75    1.36
  -4  -4  11   15.94    1.98
  -4  -4  10    0.92    0.82
  -4  -4   9    7.69    0.91
  -4  -4   8   29.48    2.12
  -4  -4   7    3.77    0.60
  -4  -4   6    0.09    0.41
   4   4  -5    1.77    0.30
   4   4  -5    1.58    0.22
   4   4  -5    1.21    0.15
   4   4  -4   33.70    2.18
   4   4  -4   35.14    2.10
  -4  -4   4   35.32    2.25
   4   4  -3    0.51    0.28
   4   4  -3    1.33    0.18
  -4  -4   3    1.03    0.27
   4   4  -2   27.54    1.75
   4   4  -2   27.06    1.69
  -4  -4   2   25.33    1.62
   4   4  -1    8.61    0.72
   4   4  -1   10.31    0.67
  -4  -4   1   10.23    0.74
   4   4   0  661.69   39.32
   4   4   0  650.57   39.32
  -4  -4   0  626.31   38.08
  -4  -4   0  644.99   38.08
   4   4   1  742.02   44.46
   4   4   1  741.91   44.44
   4   4   2   16.36    1.10
   4   4   3    0.12    0.26
   4   4   4    0.67    0.29
   4   4   5    2.54    0.39
   4   4   6   11.95    0.99
   4   4   7   21.24    1.51
   4   4   8    0.23    0.49
   4   4   9    1.26    0.58
   4   4  10    0.27    0.60
   4   4  11    0.41    0.68
  -3  -4  14    3.78    2.08
  -3  -4  13    1.23    1.56
  -3  -4  12    2.18    1.39
  -3  -4  11    2.27    1.00
  -3  -4  10   27.88    2.23
  -3  -4   9   14.75    1.46
  -3  -4   8    0.43    0.53
  -3  -4   7    0.64    0.46
  -3  -4   6    2.53    0.53
  -3  -4   5   47.38    2.96
   3   4  -4    0.34    0.21
   3   4  -4    0.34    0.09
   3   4  -4    0.08    0.14
  -3  -4   4    0.02    0.26
   3   4  -3    3.77    0.30
   3   4  -3    4.22    0.46
  -3  -4   3    3.27    0.35
   3   4  -2  121.38    7.13
   3   4  -2  115.95    7.17
  -3  -4   2  110.99    6.87
  -3  -4   2  116.36    6.84
   3   4  -1   13.10    0.89
   3   4  -1   13.33    0.85
  -3  -4   1   10.96    0.77
  -3  -4   1   12.39    0.80
   3   4   0  332.48   19.37
   3   4   0  313.38   19.37
  -3  -4   0  318.68   19.63
  -3  -4   0  336.43   19.64
   3   4   1   87.41    5.33
   3   4   1   89.71    5.35
   3   4   2   59.03    3.59
   3   4   3    0.24    0.22
   3   4   4    0.97    0.26
   3   4   5   22.23    1.46
   3   4   6    6.27    0.66
   3   4   7   13.71    1.04
   3   4   8    2.06    0.46
   3   4   9    4.22    0.56
   3   4  10    8.62    0.96
   3   4  11    5.85    0.69
  -2  -4  14   -2.23    2.03
  -2  -4  13   -1.06    1.51
  -2  -4  12    1.03    1.20
  -2  -4  11    9.98    1.19
  -2  -4  10    6.34    0.91
  -2  -4   9    6.16    0.78
  -2  -4   8    0.41    0.50
  -2  -4   7    5.83    0.61
  -2  -4   6    5.92    0.68
  -2  -4   5  102.31    6.21
  -2  -4   4    5.58    0.55
   2   4  -3    0.36    0.11
   2   4  -3    0.13    0.17
   2   4  -3    0.34    0.08
  -2  -4   3    0.23    0.19
  -2  -4   3    0.38    0.10
   2   4  -2  144.72    8.63
   2   4  -2  143.01    8.66
  -2  -4   2  144.43    8.80
  -2  -4   2  147.98    8.77
   2   4  -1  119.26    7.49
   2   4  -1  129.34    7.46
  -2  -4   1  116.37    7.23
  -2  -4   1  123.71    7.21
   2   4   0   28.27    1.65
   2   4   0   25.76    1.66
  -2  -4   0   29.72    1.65
  -2  -4   0   24.03    1.64
   2   4   1    0.96    0.15
   2   4   1    1.66    0.19
  -2  -4  -1    1.09    0.17
   2   4   2    0.32    0.13
  -2  -4  -2    0.90    0.20
   2   4   3    0.98    0.20
   2   4   4   44.37    2.72
   2   4   5   34.16    2.12
   2   4   6    0.99    0.28
   2   4   7    0.51    0.31
   2   4   8   18.18    1.24
   2   4   9    1.59    0.40
   2   4  10    0.34    0.41
   2   4  13    1.12    1.32
  -1  -4  14    0.78    2.06
  -1  -4  13   -0.04    1.51
  -1  -4  12    7.41    1.32
  -1  -4  11   16.47    1.85
  -1  -4  10    8.52    0.97
  -1  -4   9    2.31    0.62
  -1  -4   8    1.42    0.46
  -1  -4   7   31.21    1.99
  -1  -4   7   30.58    1.93
  -1  -4   6   34.44    2.18
  -1  -4   6   36.70    2.22
  -1  -4   5   40.05    2.55
  -1  -4   5   43.79    2.58
  -1  -4   4    4.36    0.41
  -1  -4   4    3.57    0.33
  -1  -4   4    3.74    0.27
  -1  -4   3   23.93    1.46
  -1  -4   3   23.81    1.42
  -1  -4   3   22.64    1.44
   1   4  -2   37.29    2.33
   1   4  -2   37.96    2.31
   1   4  -2   39.50    2.31
  -1  -4   2   39.62    2.30
  -1  -4   2   36.34    2.32
  -1  -4   2   38.23    2.31
   1   4  -1    4.51    0.32
   1   4  -1    4.82    0.33
   1   4  -1    5.33    0.37
  -1  -4   1    4.46    0.38
  -1  -4   1    5.65    0.34
   1   4   0   19.32    1.19
  -1  -4   0   19.33    1.19
   1   4   1   69.87    4.34
   1   4   1   74.65    4.35
  -1  -4  -1   81.00    4.87
   1   4   2    0.37    0.11
  -1  -4  -2    0.34    0.13
   1   4   3    1.27    0.17
  -1  -4  -3    1.06    0.20
   1   4   4   16.40    1.04
   1   4   5   35.26    2.16
   1   4   6   66.97    4.06
   1   4   7   50.08    3.06
   1   4   8    1.10    0.30
   1   4   9    3.56    0.40
   1   4  11    2.14    0.63
   1   4  12    3.91    0.96
   1   4  13   -1.98    1.36
   0  -4  13    9.21    1.94
   0  -4  12    1.45    1.17
   0  -4  11    3.34    0.92
   0  -4  10    8.00    0.90
   0  -4   9    2.95    0.42
   0  -4   9    2.76    0.56
   0  -4   8   31.91    1.91
   0  -4   8   28.92    1.98
   0  -4   7    0.49    0.20
   0  -4   3   19.01    1.20
   0  -4   3   20.49    1.21
   0  -4   2   49.33    2.98
   0  -4   2   49.63    2.99
   0   4  -1    5.97    0.39
   0   4  -1    6.43    0.42
   0  -4   1    5.96    0.41
   0  -4   1    6.03    0.40
   0  -4   1    7.30    0.43
   0   4   0    4.54    0.37
   0   4   0    6.23    0.36
   0  -4   0    6.53    0.41
   0   4   1    5.81    0.39
   0   4   1    5.96    0.40
   0   4   1    6.21    0.39
   0  -4  -1    6.75    0.43
   0  -4  -1    6.45    0.42
   0   4   2   53.90    3.25
   0  -4  -2   60.48    3.64
   0   4   3   20.04    1.23
   0  -4  -3   20.08    1.24
   0   4   4   52.70    3.18
   0  -4  -4   57.32    3.47
   0   4   5   19.75    1.23
   0   4   6   16.68    1.06
   0   4   7    0.16    0.20
   0   4   8   30.38    1.88
   0   4   9    3.79    0.42
   0   4  10    9.27    0.95
   0   4  11    2.15    0.70
   0   4  12    1.14    1.01
   0   4  13    4.34    1.46
   1  -4  13    0.93    2.44
   1  -4  12    3.77    1.20
   1  -4  11    2.69    0.89
   1  -4  10   10.31    0.98
   1  -4  10   11.22    1.28
   1  -4   8    1.76    0.34
   1  -4   7   50.33    3.09
   1  -4   2    0.17    0.07
  -1   4  -1   65.44    4.00
  -1   4  -1   67.51    4.00
   1  -4   1   72.89    4.21
   1  -4   1   66.90    4.20
  -1   4   0   30.29    1.84
  -1   4   1    4.82    0.35
  -1   4   1    4.35    0.31
   1  -4  -1    5.12    0.32
   1  -4  -1    4.87    0.34
   1  -4  -1    4.55    0.35
  -1   4   2   37.02    2.28
  -1   4   2   38.25    2.27
   1  -4  -2   37.49    2.26
  -1   4   3   22.60    1.35
  -1   4   3   21.58    1.35
   1  -4  -3   24.69    1.50
  -1   4   4    3.64    0.29
  -1   4   4    3.70    0.29
   1  -4  -4    3.39    0.30
  -1   4   5   39.19    2.42
  -1   4   5   40.90    2.42
   1  -4  -5   40.81    2.49
  -1   4   6   35.19    2.09
  -1   4   6   33.42    2.08
  -1   4   7   30.91    1.91
  -1   4   8    1.36    0.31
  -1   4   9    2.37    0.43
  -1   4  10    9.58    1.06
  -1   4  11   17.60    1.67
  -1   4  12    7.55    1.18
  -1   4  14    0.26    1.92
   2  -4  13    2.77    1.63
   2  -4  12   10.99    1.39
   2  -4  11   13.81    1.56
   2  -4  11   12.61    1.23
   2  -4   9    0.09    0.42
   2  -4   8   17.15    1.23
   2  -4   7    0.67    0.37
  -2   4  -1    1.68    0.18
   2  -4   1    0.93    0.15
   2  -4   1    1.72    0.20
  -2   4   0   43.06    2.55
  -2   4   0   40.91    2.55
   2  -4   0   42.37    2.58
  -2   4   1  110.33    6.72
  -2   4   1  112.81    6.71
   2  -4  -1  116.74    6.97
   2  -4  -1  114.59    6.96
  -2   4   2  136.01    8.29
  -2   4   2  139.64    8.28
   2  -4  -2  142.36    8.55
  -2   4   3    0.42    0.14
   2  -4  -3    0.54    0.10
   2  -4  -3    0.51    0.11
  -2   4   4    4.08    0.37
   2  -4  -4    5.99    0.41
  -2   4   5   94.11    5.68
   2  -4  -5   98.73    5.93
  -2   4   6    5.18    0.49
  -2   4   7    5.56    0.56
  -2   4   8    0.02    0.34
  -2   4   9    6.54    0.67
  -2   4  10    4.47    0.71
  -2   4  11   13.51    1.59
  -2   4  12    2.75    1.13
  -2   4  13    0.81    1.44
  -2   4  14    0.05    1.94
   3  -4  13    3.56    1.69
   3  -4  12    3.07    1.19
   3  -4  12    1.03    0.80
   3  -4  10    9.83    1.03
   3  -4   9    2.15    0.57
   3  -4   8    1.46    0.51
   3  -4   2   56.08    3.45
   3  -4   2   58.58    3.45
  -3   4  -1   96.32    5.79
   3  -4   1   95.56    5.64
   3  -4   1   91.60    5.64
  -3   4   0  493.13   25.57
  -3   4   0  360.11   25.56
   3  -4   0  516.34   27.79
   3  -4   0  410.76   27.78
  -3   4   1   11.91    0.80
   3  -4  -1   18.36    1.18
  -3   4   2  116.41    6.81
  -3   4   2  109.27    6.82
   3  -4  -2  123.54    7.44
  -3   4   3    2.92    0.36
   3  -4  -3    3.39    0.34
  -3   4   4    0.34    0.20
   3  -4  -4    0.10    0.13
   3  -4  -4    0.23    0.11
  -3   4   5   43.83    2.70
   3  -4  -5   46.57    2.81
  -3   4   6    2.15    0.32
  -3   4   7    0.33    0.33
  -3   4   8    0.10    0.39
  -3   4   9   16.09    1.35
  -3   4  10   30.89    2.23
  -3   4  11    1.77    0.88
  -3   4  12    0.21    1.13
  -3   4  13    0.42    1.52
  -3   4  14    1.57    2.04
   4  -4  11    0.96    0.72
   4  -4  10    0.40    0.72
   4  -4   9    0.49    0.64
   4  -4   8   -0.04    0.54
   4  -4   2   16.56    0.99
   4  -4   2   14.27    0.99
  -4   4  -1  720.27   43.12
   4  -4   1  794.60   49.10
   4  -4   1  842.07   49.03
  -4   4   1   10.47    0.81
  -4   4   1   12.16    0.81
   4  -4  -1    8.73    0.67
  -4   4   2   29.43    1.83
  -4   4   2   28.23    1.83
   4  -4  -2   29.54    1.86
  -4   4   3    0.71    0.24
  -4   4   3    1.44    0.29
   4  -4  -3    1.52    0.26
  -4   4   4   35.19    2.22
   4  -4  -4   35.01    2.17
  -4   4   5    1.32    0.36
   4  -4  -5    1.45    0.19
   4  -4  -5    1.80    0.22
  -4   4   6   -0.12    0.32
   4  -4  -6    0.04    0.14
  -4   4   7    2.90    0.46
  -4   4   8   29.24    2.01
  -4   4   9    6.69    0.79
  -4   4  10    1.75    0.75
  -4   4  11   18.03    1.93
  -4   4  13    0.91    1.51
  -4   4  14   -1.57    2.02
   5  -4  11    3.31    1.07
   5  -4  10    0.94    0.85
   5  -4   9    7.21    0.94
   5  -4   8    1.60    0.68
   5  -4   3   28.00    1.78
   5  -4   3   29.62    1.78
   5  -4   2  157.11   10.21
   5  -4   2  182.50   10.22
  -5   4  -1    0.00    0.14
   5  -4   1    0.03    0.24
   5  -4   1    0.21    0.22
  -5   4   0    0.29    0.23
  -5   4   0    0.35    0.21
   5  -4   0    0.32    0.23
   5  -4   0    0.45    0.26
  -5   4   1    9.98    0.85
  -5   4   1   12.26    0.84
   5  -4  -1   10.91    0.84
  -5   4   2    1.82    0.31
  -5   4   2    1.09    0.29
   5  -4  -2    1.69    0.30
  -5   4   3   50.72    3.00
  -5   4   3   45.25    2.99
   5  -4  -3   47.08    2.92
  -5   4   4    0.73    0.37
   5  -4  -4    1.15    0.30
  -5   4   5    2.29    0.40
   5  -4  -5    1.74    0.30
  -5   4   6   27.19    1.84
   5  -4  -6   28.55    1.80
   5  -4  -6   29.18    1.77
  -5   4   7   62.75    3.94
  -5   4   8    7.05    0.76
  -5   4   9   25.10    1.96
  -5   4  10    1.44    0.82
  -5   4  11   15.05    1.49
  -5   4  12    9.73    1.47
  -5   4  13    0.40    1.54
  -5   4  14   -0.73    1.98
   6  -4  11    5.87    1.19
   6  -4  10    3.41    1.06
   6  -4   9    1.85    0.90
   6  -4   8   12.52    1.42
   6  -4   4   56.33    3.48
   6  -4   4   57.99    3.47
   6  -4   3   15.50    0.99
   6  -4   3   12.84    1.02
   6  -4   2    7.16    0.72
   6  -4   2    9.02    0.72
  -6   4  -1   94.79    5.70
   6  -4   1  106.78    7.07
   6  -4   1  126.53    7.08
  -6   4   0   57.86    3.46
  -6   4   0   54.93    3.46
   6  -4   0   72.48    4.02
   6  -4   0   57.93    4.00
  -6   4   1   60.21    3.74
  -6   4   1   61.04    3.74
   6  -4  -1   76.66    4.48
   6  -4  -1   69.01    4.47
  -6   4   2   17.32    1.27
  -6   4   2   18.25    1.26
   6  -4  -2   17.84    1.26
  -6   4   3    0.31    0.35
  -6   4   3    0.60    0.35
   6  -4  -3    0.67    0.35
  -6   4   4    0.56    0.36
  -6   4   4    0.48    0.40
   6  -4  -4    0.72    0.34
  -6   4   5    6.07    0.65
   6  -4  -5    5.02    0.51
  -6   4   6   31.53    2.15
   6  -4  -6   29.50    1.91
  -6   4   7   14.18    1.28
   6  -4  -7   11.86    0.91
   6  -4  -7   13.77    0.85
  -6   4   8    6.90    0.83
  -6   4   9   20.13    1.80
  -6   4  10   -0.25    0.84
  -6   4  11    0.78    1.31
  -6   4  12    1.61    1.28
  -6   4  13   -0.48    1.62
  -6   4  14    1.53    2.11
   7  -4  11   -2.51    1.33
   7  -4  10    5.17    1.29
   7  -4   9    3.52    1.06
   7  -4   8    0.65    0.83
   7  -4   5   15.06    1.06
   7  -4   5   14.59    1.11
   7  -4   4    0.04    0.38
   7  -4   4    0.28    0.33
   7  -4   3    0.76    0.38
   7  -4   3    0.00    0.32
   7  -4   2    1.37    0.41
   7  -4   2    1.34    0.37
  -7   4  -1  127.78    7.68
   7  -4   1  154.86    9.38
  -7   4   0    0.50    0.29
  -7   4   0    0.41    0.29
   7  -4   0    1.00    0.39
   7  -4   0    0.40    0.37
  -7   4   1    1.84    0.39
  -7   4   1    1.80    0.38
   7  -4  -1    2.64    0.44
   7  -4  -1    2.01    0.44
  -7   4   2    4.24    0.50
  -7   4   2    3.33    0.49
   7  -4  -2    4.78    0.56
  -7   4   3   40.69    2.62
  -7   4   3   40.32    2.63
   7  -4  -3   41.01    2.64
  -7   4   4    1.75    0.49
  -7   4   4    1.95    0.49
   7  -4  -4    1.27    0.42
  -7   4   5   51.55    3.36
  -7   4   5   52.61    3.35
   7  -4  -5   57.89    3.63
  -7   4   6    0.32    0.52
   7  -4  -6    0.34    0.41
  -7   4   7    8.89    0.93
   7  -4  -7    7.32    0.80
  -7   4   8    5.97    0.87
   7  -4  -8    6.20    0.59
   7  -4  -8    5.38    0.51
  -7   4   9    1.74    0.82
  -7   4  10    8.93    1.19
  -7   4  11    0.17    1.08
  -7   4  12    1.62    1.39
  -7   4  13    3.56    1.75
  -7   4  14    2.21    2.17
   8  -4  11    1.86    1.64
   8  -4  10    0.69    1.35
   8  -4   9    1.47    1.15
   8  -4   8    1.38    0.98
   8  -4   7    2.53    0.90
   8  -4   6    3.64    0.62
   8  -4   6    4.01    0.56
   8  -4   5   17.54    1.34
   8  -4   5   18.41    1.42
   8  -4   4    2.39    0.53
   8  -4   4    2.01    0.47
   8  -4   3   58.12    3.59
   8  -4   3   56.63    3.60
   8  -4   2    8.61    0.91
   8  -4   2    8.40    1.00
   8  -4   1  223.69   13.69
   8  -4   1  229.79   13.70
  -8   4   0   85.99    5.18
  -8   4   0   83.57    5.18
   8  -4   0   92.67    5.49
   8  -4   0   85.55    5.49
  -8   4   1   21.50    1.49
  -8   4   1   20.37    1.50
   8  -4  -1   22.16    1.63
   8  -4  -1   22.06    1.61
  -8   4   2   10.27    1.05
  -8   4   2   11.39    1.02
   8  -4  -2   11.39    1.11
  -8   4   3    5.17    0.63
  -8   4   3    3.79    0.58
   8  -4  -3    3.17    0.54
  -8   4   4   75.19    4.60
  -8   4   4   71.39    4.59
   8  -4  -4   77.96    4.85
  -8   4   5    7.66    0.83
  -8   4   5    6.61    0.79
   8  -4  -5    8.47    0.81
  -8   4   6    2.93    0.66
  -8   4   6    5.38    0.79
   8  -4  -6    5.39    0.68
  -8   4   7    2.39    0.69
   8  -4  -7    3.05    0.55
  -8   4   8    0.14    0.71
   8  -4  -8    1.65    0.46
  -8   4   9    9.48    1.14
  -8   4  10    0.09    1.21
  -8   4  11   15.15    1.68
  -8   4  12    4.70    1.49
  -8   4  13   -1.39    1.76
   9  -4  10    1.04    1.55
   9  -4   9    0.49    1.09
   9  -4   9    1.77    0.93
   9  -4   9   -0.05    1.28
   9  -4   8    0.76    1.09
   9  -4   8    0.13    0.96
   9  -4   8    1.12    0.79
   9  -4   7    4.64    0.78
   9  -4   7    6.08    1.08
   9  -4   7    5.92    0.91
   9  -4   6    4.76    0.72
   9  -4   5    0.95    0.56
   9  -4   5    1.09    0.66
   9  -4   4    0.70    0.63
   9  -4   4    0.33    0.53
   9  -4   3    2.28    0.62
   9  -4   3    1.88    0.56
   9  -4   2   33.93    2.44
   9  -4   2   37.27    2.40
   9  -4   1    3.70    0.59
   9  -4   1    2.60    0.64
  -9   4   0    0.24    0.38
  -9   4   0    0.29    0.36
   9  -4   0    0.19    0.51
   9  -4   0    1.06    0.51
  -9   4   1    1.96    0.49
  -9   4   1    2.25    0.49
   9  -4  -1    2.40    0.60
   9  -4  -1    2.81    0.54
  -9   4   2    6.94    0.75
  -9   4   2    5.60    0.69
   9  -4  -2    4.95    0.69
  -9   4   3   33.76    2.27
  -9   4   3   31.79    2.26
   9  -4  -3   34.69    2.39
  -9   4   4    1.14    0.55
  -9   4   5   12.49    1.32
  -9   4   5    8.98    0.98
   9  -4  -5   12.27    1.25
  -9   4   6   47.03    3.11
  -9   4   6   43.97    3.13
   9  -4  -6   47.95    3.15
  -9   4   7    4.84    0.97
  -9   4   7    3.59    0.83
   9  -4  -7    2.14    0.63
  -9   4   8    4.59    0.94
   9  -4  -8    7.00    0.78
  -9   4   9    9.03    1.21
   9  -4  -9    6.57    0.67
   9  -4  -9    7.08    0.68
   9  -4  -9    6.85    0.78
  -9   4  10   10.71    1.39
  -9   4  11   -1.14    1.22
  -9   4  12    4.26    1.59
  -9   4  13    0.24    1.80
  -9   4  14    3.54    2.33
  10  -4  10    0.47    1.51
  10  -4  10    0.75    1.83
  10  -4   9    0.14    1.20
  10  -4   9    0.70    1.69
  10  -4   8   -0.98    1.27
  10  -4   8    2.06    1.01
  10  -4   8    0.88    1.20
  10  -4   7    0.81    0.86
  10  -4   7   -0.92    1.07
  10  -4   7   -0.86    1.05
  10  -4   6    9.46    1.16
  10  -4   6    9.34    1.02
  10  -4   5   -0.11    0.70
  10  -4   5   -0.64    0.82
  10  -4   4   44.52    3.05
  10  -4   4   43.87    2.96
  10  -4   3    0.18    0.62
  10  -4   3    0.58    0.73
  10  -4   2   15.50    1.45
  10  -4   2   16.33    1.61
  10  -4   1   47.43    3.15
  10  -4   1   46.43    3.11
 -10   4   0   48.22    3.01
 -10   4   0   47.09    3.01
  10  -4   0   51.18    3.38
  10  -4   0   51.21    3.35
 -10   4   1   -0.54    0.50
 -10   4   1   -0.41    0.49
  10  -4  -1   -0.09    0.62
  10  -4  -1   -0.19    0.54
 -10   4   2   13.72    1.28
 -10   4   2   12.16    1.44
  10  -4  -2   16.66    1.54
 -10   4   3    4.48    0.73
 -10   4   3    3.68    0.72
  10  -4  -3    4.07    0.75
 -10   4   4    3.17    0.75
 -10   4   4    3.51    0.73
  10  -4  -4    2.52    0.70
 -10   4   5   20.58    1.77
 -10   4   5   19.38    1.83
  10  -4  -5   21.70    1.84
 -10   4   6    4.21    0.84
 -10   4   6    3.96    0.92
  10  -4  -6    4.78    0.81
 -10   4   7    0.32    0.92
 -10   4   7    0.47    0.79
  10  -4  -7   -0.16    0.71
 -10   4   8    2.83    1.12
 -10   4   8    2.03    0.90
  10  -4  -8    1.81    0.70
 -10   4   9    0.62    1.25
  10  -4  -9    1.98    0.54
  10  -4  -9    1.61    0.67
 -10   4  10    4.77    1.60
 -10   4  10    3.97    1.25
 -10   4  11   -0.37    1.29
 -10   4  11    0.58    1.81
 -10   4  12   -0.03    2.27
 -10   4  12    3.66    1.59
 -10   4  13    5.93    2.00
 -10   4  14   -0.03    2.39
  11  -4   9    2.06    1.84
  11  -4   9    1.36    1.74
  11  -4   8   -0.34    1.51
  11  -4   8    0.02    1.28
  11  -4   8    1.25    1.49
  11  -4   7    2.57    1.32
  11  -4   7    1.89    1.11
  11  -4   6   20.19    2.36
  11  -4   6   16.67    1.93
  11  -4   5   -0.37    1.05
  11  -4   5   -1.27    0.81
  11  -4   4   -0.04    0.78
  11  -4   4   -0.40    0.96
  11  -4   3    2.78    0.97
  11  -4   3    2.44    0.80
  11  -4   2    1.00    0.88
  11  -4   2    1.37    0.71
  11  -4   1    7.26    1.00
  11  -4   1    7.71    0.93
 -11   4   0    7.76    0.71
 -11   4   0    5.92    0.66
  11  -4   0    4.00    0.77
 -11   4   1    1.47    0.60
 -11   4   1    0.92    0.59
  11  -4  -1    1.74    0.71
  11  -4  -1    1.10    0.90
 -11   4   2   13.27    1.46
 -11   4   2   17.36    1.52
  11  -4  -2   15.48    1.65
 -11   4   3   55.01    3.72
 -11   4   3   58.21    3.73
  11  -4  -3   58.08    3.84
 -11   4   4    9.19    1.04
 -11   4   4    7.72    1.02
  11  -4  -4    8.63    1.04
 -11   4   5    0.01    0.77
 -11   4   5    0.01    0.82
  11  -4  -5    0.57    0.78
 -11   4   6    9.87    1.12
 -11   4   6    7.92    1.19
  11  -4  -6    9.66    1.09
 -11   4   7   -0.55    1.02
 -11   4   7    0.79    0.86
  11  -4  -7    1.47    0.83
 -11   4   8   -0.74    0.90
  11  -4  -8    1.98    0.86
 -11   4   9    1.23    1.38
 -11   4   9    0.68    1.04
  11  -4  -9    0.18    0.80
 -11   4  10    0.21    1.21
 -11   4  10    1.08    1.64
  11  -4 -10    2.41    0.72
  11  -4 -10    1.91    0.59
  11  -4 -10    1.63    0.52
 -11   4  11   -2.56    1.95
 -11   4  11    2.20    1.41
 -11   4  12    2.91    2.65
 -11   4  12    3.81    1.72
 -11   4  14   -2.21    2.48
  12  -4   8    6.69    1.84
  12  -4   8    5.53    2.04
  12  -4   8    5.33    1.64
  12  -4   7    4.03    1.71
  12  -4   7    3.50    1.65
  12  -4   7    2.78    1.50
  12  -4   6    8.35    1.48
  12  -4   6    8.71    1.34
  12  -4   6    8.95    1.59
  12  -4   5   -0.26    1.00
  12  -4   5   -0.51    1.28
  12  -4   4    3.71    1.27
  12  -4   4    3.29    0.99
  12  -4   3   22.95    2.13
  12  -4   2    3.78    0.93
  12  -4   2    5.79    1.11
  12  -4   1    1.17    0.81
  12  -4   1    0.50    0.94
 -12   4   0    7.90    0.96
 -12   4   0    8.51    0.79
  12  -4   0    7.65    1.05
  12  -4   0    8.36    1.18
 -12   4   1    8.70    0.91
 -12   4   1    8.89    0.94
  12  -4  -1   10.37    1.27
 -12   4   2    3.65    0.83
 -12   4   2    3.39    0.78
  12  -4  -2    4.02    0.97
 -12   4   3   -0.34    0.72
 -12   4   3    0.16    0.79
  12  -4  -3   -0.76    0.84
 -12   4   4   12.04    1.32
 -12   4   4   14.85    1.65
  12  -4  -4   16.48    1.87
 -12   4   5    1.14    0.89
 -12   4   5    2.71    0.98
  12  -4  -5    1.86    0.92
 -12   4   6    1.38    0.92
 -12   4   6    2.32    1.95
  12  -4  -6    0.81    1.16
 -12   4   7   -1.02    1.15
 -12   4   7   -0.08    0.97
  12  -4  -7   -1.19    0.94
 -12   4   8    0.49    1.02
 -12   4   8    1.30    1.33
  12  -4  -8    0.15    0.95
 -12   4   9   30.77    2.81
  12  -4  -9   32.00    2.57
 -12   4  10   -1.12    1.79
 -12   4  10    0.19    1.33
  12  -4 -10    0.42    0.90
  12  -4 -10   -0.08    0.68
 -12   4  11   -0.64    2.41
 -12   4  11    0.03    1.50
  12  -4 -11    0.78    0.71
  12  -4 -11    0.83    0.66
 -12   4  12    0.32    1.87
 -12   4  13    1.37    2.22
  13  -4   8   -1.03    1.95
  13  -4   8   -2.19    1.97
  13  -4   7    2.58    2.14
  13  -4   7   -0.59    1.61
  13  -4   7    0.33    1.67
  13  -4   6   -1.50    1.83
  13  -4   6   -0.22    1.40
  13  -4   6    0.73    1.38
  13  -4   5   11.67    1.83
  13  -4   4    0.14    1.15
  13  -4   4    0.38    1.38
  13  -4   3    1.33    1.09
  13  -4   3   -1.18    1.27
  13  -4   2    0.59    1.31
  13  -4   2    0.34    0.96
  13  -4   1    7.76    1.39
  13  -4   1    8.69    1.19
 -13   4   0    9.19    0.98
 -13   4   0    8.66    0.83
  13  -4   0    8.49    1.19
  13  -4   0    7.97    1.32
 -13   4   1    1.11    0.69
 -13   4   1    0.97    0.75
  13  -4  -1    0.12    1.09
 -13   4   2    0.51    0.78
 -13   4   2    0.77    0.85
  13  -4  -2    0.24    1.06
 -13   4   3   15.58    1.90
 -13   4   3   16.63    1.80
  13  -4  -3   12.97    1.48
 -13   4   4    0.01    1.01
 -13   4   4    0.20    0.88
  13  -4  -4    0.18    1.11
 -13   4   5   27.33    2.42
 -13   4   5   24.26    2.51
  13  -4  -5   32.26    2.77
 -13   4   6   16.11    1.74
 -13   4   6   19.72    2.18
  13  -4  -6   21.59    2.29
 -13   4   7   11.84    1.55
 -13   4   7   16.21    1.79
  13  -4  -7   14.74    1.55
 -13   4   8    7.89    1.67
 -13   4   8    5.61    1.33
  13  -4  -8    9.64    1.55
 -13   4   9    2.06    1.35
 -13   4   9    3.66    1.81
 -13   4  10   12.78    1.83
  13  -4 -10    9.66    1.35
  13  -4 -10   10.41    1.65
 -13   4  11   -1.72    1.67
  13  -4 -11   -0.59    1.27
  13  -4 -11   -0.36    0.74
 -13   4  12    1.80    2.60
 -13   4  13    0.97    2.36
  14  -4   7   -0.84    1.92
  14  -4   7   -0.42    2.08
  14  -4   6    1.87    1.66
  14  -4   6   -2.78    3.62
  14  -4   6   -0.73    1.77
  14  -4   5    0.43    1.97
  14  -4   5   -0.70    1.52
  14  -4   5    1.49    1.52
  14  -4   4    2.09    1.34
  14  -4   4   -0.31    1.77
  14  -4   3    9.56    1.81
  14  -4   3    9.14    1.45
  14  -4   2   -0.15    1.15
  14  -4   2    1.54    1.52
  14  -4   1   14.89    1.84
  14  -4   0   25.33    2.90
 -14   4   1   10.97    1.09
 -14   4   1   11.74    1.19
  14  -4  -1   11.34    1.61
 -14   4   2    3.48    0.89
 -14   4   2    3.01    1.00
  14  -4  -2    4.18    1.38
 -14   4   3   23.01    2.23
  14  -4  -3   25.05    2.65
 -14   4   4   12.26    1.51
 -14   4   4   12.27    1.41
  14  -4  -4   14.69    1.69
 -14   4   5    5.00    1.20
 -14   4   5    4.79    1.35
  14  -4  -5    1.25    1.26
 -14   4   6    5.00    1.27
 -14   4   6    3.40    1.43
  14  -4  -6    3.89    1.43
 -14   4   7    2.54    1.54
 -14   4   7    1.38    1.26
  14  -4  -7    0.72    1.27
 -14   4   8    1.12    1.33
 -14   4   8    2.04    1.76
  14  -4  -8    4.27    1.37
 -14   4   9   -0.78    1.43
  14  -4  -9    2.50    1.41
 -14   4  10   15.85    2.09
  14  -4 -10   15.27    1.72
  14  -4 -10   13.49    1.36
 -14   4  11    1.09    1.80
  14  -4 -11    1.13    0.93
 -14   4  12   -1.15    2.14
  15  -4   6   -0.64    2.89
  15  -4   6    2.94    2.15
  15  -4   6    0.11    1.93
  15  -4   5   -1.37    1.82
  15  -4   5    0.38    2.51
  15  -4   5   -0.24    1.64
  15  -4   4    1.14    1.61
  15  -4   4    2.32    2.26
  15  -4   3    3.13    2.00
  15  -4   3    2.75    1.55
  15  -4   2    1.72    1.47
  15  -4   2    1.75    1.85
  15  -4   1   -0.04    1.73
  15  -4   0   11.83    2.59
 -15   4   1    1.01    0.96
 -15   4   1    1.31    0.79
  15  -4  -1    3.50    1.59
 -15   4   2    7.59    1.13
 -15   4   2    7.65    1.26
  15  -4  -2    6.37    1.65
 -15   4   3    0.19    1.09
 -15   4   3    0.74    1.22
  15  -4  -3   -1.07    1.42
 -15   4   4   37.90    3.17
 -15   4   4   38.63    3.29
  15  -4  -4   38.88    3.57
 -15   4   5    2.25    1.45
 -15   4   5    2.17    1.25
  15  -4  -5    0.81    1.47
 -15   4   6   27.04    2.98
 -15   4   6   18.16    1.99
  15  -4  -6   27.04    3.06
 -15   4   7   -0.67    1.37
 -15   4   7   -0.47    2.11
  15  -4  -7   -0.24    1.48
 -15   4   8    4.02    1.55
 -15   4   9    5.41    1.70
  15  -4  -9    2.25    1.06
 -15   4  10    0.50    1.80
  15  -4 -10    0.15    1.03
 -15   4  11   -0.44    2.34
  15  -4 -11    2.30    1.11
 -15   4  12    6.11    2.45
  15  -4 -12   -0.24    1.24
  16  -4   5    0.14    5.15
  16  -4   5   -2.97    2.35
  16  -4   5   -1.56    1.95
  16  -4   4    1.00    1.76
  16  -4   4    2.09    3.90
  16  -4   4    1.23    2.01
  16  -4   3    3.73    2.61
  16  -4   2   -1.81    2.27
  16  -4   1    4.20    2.23
  16  -4   0    8.62    2.16
 -16   4   1    7.33    1.16
 -16   4   1    8.06    1.02
  16  -4  -1   10.77    3.77
 -16   4   2    5.13    1.11
  16  -4  -2    4.82    1.91
 -16   4   3    2.60    1.48
 -16   4   3    4.33    1.21
  16  -4  -3    4.78    1.86
 -16   4   4    0.23    1.34
 -16   4   4   -0.20    1.53
  16  -4  -4   -0.08    1.69
 -16   4   5    0.15    1.34
 -16   4   5   -1.42    1.60
  16  -4  -5    3.03    2.01
 -16   4   6   30.18    3.23
 -16   4   7    1.61    1.52
 -16   4   8    5.00    1.76
 -16   4   9    2.50    1.84
  16  -4  -9    5.30    1.23
 -16   4  10    1.03    2.03
  16  -4 -10   -0.67    1.20
 -16   4  11    1.53    2.33
  16  -4 -11   -1.47    1.23
 -16   4  12    0.35    3.44
  16  -4 -12    0.15    1.22
  17  -4   4   -4.32    3.86
  17  -4   4    2.23    2.12
  17  -4   3    3.63    3.35
  17  -4   3    0.70    1.93
  17  -4   2   -5.31    2.86
  17  -4   1    2.26    2.70
  17  -4   0    6.79    2.65
 -17   4   1   -0.52    1.19
  17  -4  -1    2.06    2.40
 -17   4   2    1.24    1.50
  17  -4  -2   -0.74    2.17
 -17   4   3    6.38    1.37
 -17   4   3    4.97    1.73
 -17   4   4   16.58    1.88
 -17   4   4   14.33    2.19
 -17   4   5    4.89    1.70
 -17   4   6    1.59    1.73
 -17   4   7   51.07    4.54
 -17   4   8    3.80    1.98
 -17   4   9   -1.14    2.06
  17  -4  -9    1.25    1.31
  17  -4 -10    0.31    1.35
 -17   4  11    0.80    2.50
  17  -4 -11   -0.24    1.43
  18  -4   3    0.40    2.12
  18  -4   2    0.84    1.94
 -18   4   2    2.19    1.22
 -18   4   2    1.31    1.74
 -18   4   3   11.76    2.05
 -18   4   3    6.78    1.61
 -18   4   4    1.31    1.59
 -18   4   5    0.08    1.76
 -18   4   6    1.65    1.96
 -18   4   7    3.69    2.11
 -18   4   8    1.46    2.17
  18  -4  -8    0.72    1.40
 -18   4   9    0.79    2.33
  18  -4  -9   -0.51    1.45
 -18   4  10    0.90    2.51
  18  -4 -10    2.19    1.77
  18  -4 -11    0.16    1.65
  19  -4   2    2.40    2.30
  19  -4   1   -2.70    2.46
 -19   4   2   -1.04    1.33
 -19   4   3    2.20    1.65
 -19   4   3    2.83    2.24
 -19   4   4    1.48    1.80
 -19   4   6   14.37    2.52
 -19   4   7    2.81    2.45
  19  -4  -7    4.80    1.65
 -19   4   8    0.84    2.44
  19  -4  -8    2.34    1.64
 -19   4   9    2.99    3.05
  19  -4  -9   -1.16    1.69
 -19   4  10    5.24    3.04
  19  -4 -10    3.08    1.86
  20  -4   0    3.36    2.41
  20  -4  -1   -0.05    2.16
 -20   4   3    0.22    1.76
 -20   4   3    2.97    2.60
 -20   4   4    1.65    2.01
 -20   4   6    3.14    2.47
  20  -4  -6    1.83    1.87
 -20   4   7    1.77    2.64
  20  -4  -7    3.91    1.87
 -20   4   8    1.32    2.86
  20  -4  -8    0.65    1.83
 -21   4   3    4.30    2.78
 -21   4   3    0.21    2.06
  21  -4  -3    3.24    2.37
 -21   4   4   -0.48    2.35
  21  -4  -4    1.92    2.22
 -21   4   6    3.61    2.76
  21  -4  -6    1.79    2.12
 -21  -5   5    0.16    2.52
  21   5  -4    0.82    2.10
 -21  -5   4    1.63    2.27
  21   5  -3    5.08    2.25
  20   5  -8    0.45    1.74
 -20  -5   8    0.35    2.67
  20   5  -7    4.00    1.75
 -20  -5   7    4.49    2.56
  20   5  -6   -0.13    1.68
 -20  -5   6   -0.75    2.35
  20   5  -5   17.33    2.23
 -20  -5   5   11.81    2.33
  20   5  -4   -0.70    1.79
 -20  -5   4    0.24    1.97
  20   5  -3    6.19    2.01
 -20  -5   3    8.68    2.49
  20   5  -2    2.05    2.26
  20   5  -1    1.70    2.10
  20   5   0   -1.04    2.28
  19   5  -9    2.03    1.60
 -19  -5   9    2.41    4.21
  19   5  -8   -1.72    1.47
 -19  -5   8    0.50    2.42
  19   5  -7    3.80    1.55
 -19  -5   7    3.46    2.20
  19   5  -6    0.93    1.48
 -19  -5   6    0.65    2.03
  19   5  -5    2.88    1.54
 -19  -5   5    0.59    1.88
  19   5  -4    0.64    1.56
 -19  -5   4   -0.10    1.71
  19   5  -3    1.76    1.66
 -19  -5   3    1.14    2.12
 -19  -5   3    1.11    1.53
  19   5  -2    0.06    1.64
 -19  -5   2    2.59    1.53
 -19  -5   2   -1.14    1.18
  19   5  -1    3.65    1.77
  19   5   0   -1.33    1.87
  19   5   1    2.08    2.11
  19   5   2    1.68    2.19
  18   5 -10   -0.40    1.30
 -18  -5  10   -0.31    2.68
  18   5  -9    1.18    1.48
 -18  -5   9    1.79    2.40
  18   5  -8    2.82    1.32
 -18  -5   8   -1.15    2.14
  18   5  -7    0.38    1.27
 -18  -5   7    3.24    2.01
  18   5  -6    2.59    1.34
 -18  -5   6    4.74    1.80
  18   5  -5    2.50    1.36
 -18  -5   5    1.54    1.65
  18   5  -4    0.77    1.36
 -18  -5   4   -2.68    1.45
  18   5  -3   -0.07    1.37
 -18  -5   3    0.86    1.84
 -18  -5   3   -0.52    1.35
  18   5  -2    3.41    1.56
 -18  -5   2    2.49    1.58
 -18  -5   2    1.95    1.16
  18   5  -1    1.04    1.57
  18   5   0    1.40    1.70
  18   5   1    4.20    1.70
  18   5   2    3.56    1.99
  18   5   3   -2.16    1.97
  17   5 -11    4.14    1.27
 -17  -5  11    4.02    2.73
  17   5 -10    4.80    1.20
  17   5  -9    0.85    1.19
 -17  -5   9    0.41    2.21
  17   5  -8   11.75    1.44
 -17  -5   8   16.01    2.35
  17   5  -7    4.94    1.23
 -17  -5   7    3.93    1.79
  17   5  -6    5.48    2.10
 -17  -5   6    7.36    1.75
  17   5  -5   18.47    1.81
 -17  -5   5   13.47    1.79
  17   5  -4    0.75    1.18
 -17  -5   4    1.08    1.75
 -17  -5   4    1.26    1.33
  17   5  -3    1.08    1.19
 -17  -5   3    0.23    1.16
 -17  -5   3   -0.59    2.61
  17   5  -2    2.42    1.27
  17   5  -2    1.69    2.40
 -17  -5   2    3.95    1.67
 -17  -5   2    3.31    1.10
  17   5  -1    2.16    2.52
  17   5  -1    0.51    1.34
  17   5   0    5.96    1.53
  17   5   0    6.08    2.67
  17   5   1    4.32    2.74
  17   5   1    3.97    1.61
  17   5   2    1.09    1.67
  17   5   2   -0.02    3.42
  17   5   3   -0.01    1.76
  17   5   4    3.73    2.09
  16   5 -12   -0.23    1.56
  16   5 -11    1.43    1.08
 -16  -5  11   -0.36    2.39
  16   5 -10    1.66    1.00
 -16  -5  10    1.64    2.13
  16   5  -9    0.39    1.04
 -16  -5   9   -0.42    1.88
  16   5  -8    5.13    1.10
 -16  -5   8    2.78    1.83
  16   5  -7    4.44    1.08
 -16  -5   7    2.19    1.57
  16   5  -6    3.98    1.08
 -16  -5   6    2.04    1.42
  16   5  -5   12.57    2.77
  16   5  -5   12.96    1.43
 -16  -5   5   13.85    1.64
 -16  -5   5    9.74    1.92
  16   5  -4    2.84    1.08
  16   5  -4    2.64    1.99
 -16  -5   4    2.32    1.22
 -16  -5   4    1.60    1.52
  16   5  -3   23.38    2.62
 -16  -5   3   21.28    2.29
 -16  -5   3   23.18    2.69
  16   5  -2   10.06    1.43
  16   5  -2   13.57    2.24
 -16  -5   2    8.14    1.41
  16   5  -1   10.62    1.47
  16   5  -1   13.64    2.64
 -16  -5   1   12.57    1.45
  16   5   0    1.35    2.08
  16   5   0    0.54    1.16
  16   5   1   -1.30    2.15
  16   5   1   -0.34    1.28
  16   5   2    7.29    2.40
  16   5   2    2.17    1.46
  16   5   3    1.46    1.50
  16   5   4    0.49    3.48
  16   5   4   -0.83    1.67
  16   5   5    1.62    1.85
  16   5   5    2.84    3.34
  15   5 -12    4.10    1.73
  15   5 -12   -2.22    1.32
 -15  -5  12    2.77    2.58
  15   5 -11   11.08    1.16
 -15  -5  11    5.66    3.67
  15   5 -10   -0.07    0.87
 -15  -5  10   -0.06    1.89
  15   5  -9    4.10    0.97
 -15  -5   9    2.57    1.78
  15   5  -8    0.84    0.89
 -15  -5   8    0.41    1.56
  15   5  -7    7.61    1.05
  15   5  -7    2.97    1.96
 -15  -5   7    9.84    1.71
  15   5  -6    6.84    1.06
  15   5  -6    7.48    1.83
 -15  -5   6    5.47    1.66
 -15  -5   6    6.26    1.41
  15   5  -5    2.43    1.66
  15   5  -5    0.28    0.87
 -15  -5   5   -0.09    1.41
 -15  -5   5    0.92    1.13
  15   5  -4   -1.28    1.61
  15   5  -4    0.05    0.88
 -15  -5   4    1.09    1.32
 -15  -5   4    0.05    1.01
  15   5  -3   -1.48    1.60
  15   5  -3    0.67    0.90
 -15  -5   3    0.37    1.20
 -15  -5   3    0.22    0.96
  15   5  -2    8.69    1.17
  15   5  -2    5.96    1.77
 -15  -5   2    3.53    1.17
 -15  -5   2    4.55    0.93
  15   5  -1    0.46    1.67
  15   5  -1    0.77    0.97
 -15  -5   1   -0.23    0.70
 -15  -5   1    0.92    0.88
  15   5   0    2.65    1.82
  15   5   0    3.41    1.06
  15   5   1    9.53    1.93
  15   5   1    8.41    1.37
  15   5   2    3.67    1.95
  15   5   2    8.46    1.37
  15   5   3    5.28    1.38
  15   5   3    3.99    2.01
  15   5   4    0.64    1.46
  15   5   4    0.39    2.13
  15   5   5    1.01    2.43
  15   5   5    2.41    1.63
  15   5   6    3.04    1.87
  15   5   6    4.88    2.94
  14   5 -12    0.21    0.97
 -14  -5  12    2.10    2.36
  14   5 -11    1.32    0.71
  14   5 -11    0.65    1.52
  14   5 -11    2.27    1.13
 -14  -5  11    1.53    1.97
  14   5 -10    5.20    1.59
  14   5 -10    4.29    0.84
 -14  -5  10    4.26    1.79
  14   5  -9    0.51    0.78
  14   5  -9    0.09    1.53
 -14  -5   9    0.98    1.53
  14   5  -8    2.84    1.57
  14   5  -8    2.14    0.82
 -14  -5   8    0.88    1.37
 -14  -5   8    0.72    1.73
  14   5  -7   -0.05    0.73
  14   5  -7    0.89    1.45
 -14  -5   7    0.41    1.50
 -14  -5   7   -0.09    1.27
  14   5  -6    1.03    0.77
  14   5  -6    3.62    1.51
 -14  -5   6   -1.16    1.13
 -14  -5   6    1.19    1.33
  14   5  -5   15.97    1.62
  14   5  -5   16.82    1.93
 -14  -5   5   13.65    1.67
 -14  -5   5   14.93    1.52
  14   5  -4    4.57    1.46
  14   5  -4    6.15    0.95
 -14  -5   4    7.04    1.14
 -14  -5   4    7.64    1.33
  14   5  -3    5.23    0.95
  14   5  -3    6.03    1.54
 -14  -5   3    3.38    0.93
 -14  -5   3    6.20    1.18
  14   5  -2    4.58    1.46
  14   5  -2    3.47    0.92
 -14  -5   2    4.30    1.03
 -14  -5   2    1.62    0.80
  14   5  -1    0.34    1.35
  14   5  -1    0.83    0.84
 -14  -5   1    0.52    0.82
 -14  -5   1    0.61    0.65
  14   5   0   -0.03    0.85
  14   5   0    1.41    1.40
  14   5   1    1.68    0.94
  14   5   1    2.76    1.48
  14   5   2    1.76    1.52
  14   5   2    1.72    1.06
  14   5   3   -1.56    1.09
  14   5   3    0.17    1.60
  14   5   4   15.09    1.71
  14   5   5    0.59    1.35
  14   5   6   -0.08    1.56
  14   5   6    2.23    2.27
  14   5   7    1.87    1.79
  14   5   7    1.94    2.95
 -13  -5  13   -0.22    2.49
  13   5 -11    9.64    1.47
  13   5 -11   13.08    1.26
 -13  -5  11   13.17    2.09
  13   5 -10    6.39    0.81
 -13  -5  10    4.99    1.58
  13   5  -9    0.45    0.64
  13   5  -9    0.18    1.30
 -13  -5   9    3.20    1.41
  13   5  -8   10.56    1.04
 -13  -5   8   10.80    1.56
  13   5  -7    0.53    1.28
  13   5  -7   -0.28    0.66
 -13  -5   7   -0.06    1.14
  13   5  -6    0.27    0.65
  13   5  -6    1.04    1.25
 -13  -5   6   -0.89    1.16
 -13  -5   6    0.28    1.01
  13   5  -5   -0.05    0.65
  13   5  -5   -0.13    1.24
 -13  -5   5    0.68    0.93
 -13  -5   5    0.33    1.06
  13   5  -4    2.53    0.73
  13   5  -4    3.20    1.46
 -13  -5   4    2.65    1.07
 -13  -5   4    0.70    0.86
  13   5  -3    9.92    1.43
  13   5  -3    8.36    0.99
 -13  -5   3   10.28    1.11
 -13  -5   3   10.34    1.24
  13   5  -2    8.90    1.46
  13   5  -2   12.38    1.37
 -13  -5   2    9.38    1.02
 -13  -5   2   11.05    1.16
  13   5  -1    7.44    0.96
  13   5  -1    7.12    1.34
 -13  -5   1    6.78    0.82
 -13  -5   1    7.73    0.95
  13   5   0   11.91    1.14
  13   5   0    7.70    1.39
 -13  -5   0   11.40    1.01
  13   5   1    2.97    0.90
  13   5   1    2.86    1.23
  13   5   2    9.86    1.19
  13   5   3    0.04    1.30
  13   5   3    1.20    0.97
  13   5   4    4.29    1.12
  13   5   4    1.98    1.40
  13   5   5   -0.28    1.53
  13   5   5    0.12    1.17
  13   5   6   -0.20    1.74
  13   5   6    0.82    1.33
  13   5   7    2.12    2.01
  13   5   7    2.85    1.61
  13   5   8    0.89    1.88
 -12  -5  13    2.32    2.28
 -12  -5  12   -1.02    1.91
  12   5 -11    2.85    0.92
  12   5 -11    2.50    0.76
 -12  -5  11    1.37    1.64
  12   5 -10    0.42    1.22
  12   5 -10    0.44    0.51
  12   5 -10    0.25    0.80
 -12  -5  10    0.38    1.39
  12   5  -9    0.62    0.57
  12   5  -9   -0.62    1.08
 -12  -5   9    0.49    1.23
  12   5  -8    6.27    1.23
  12   5  -8    6.24    0.76
 -12  -5   8    7.35    1.29
  12   5  -7   -0.35    0.56
  12   5  -7    1.05    1.08
 -12  -5   7    0.93    0.99
  12   5  -6   17.85    1.48
 -12  -5   6   19.73    1.77
  12   5  -5    5.33    1.17
  12   5  -5    3.83    0.70
 -12  -5   5    4.14    1.04
 -12  -5   5    3.95    0.96
  12   5  -4   18.27    2.15
  12   5  -4   17.84    1.52
 -12  -5   4   21.05    1.87
 -12  -5   4   19.02    1.98
  12   5  -3   15.30    1.59
  12   5  -3   17.46    1.46
 -12  -5   3   13.85    1.53
 -12  -5   3   16.31    1.71
  12   5  -2   34.86    2.31
  12   5  -2   29.49    2.75
 -12  -5   2   30.81    2.27
 -12  -5   2   28.22    2.15
  12   5  -1   12.84    1.42
  12   5  -1   13.97    1.38
 -12  -5   1   11.79    1.21
  12   5   0    3.59    0.75
  12   5   0    4.65    1.25
 -12  -5   0    3.10    0.54
 -12  -5   0    2.23    0.45
  12   5   1   11.36    1.16
  12   5   1   13.60    1.39
  12   5   2    0.25    0.77
  12   5   2    0.67    1.01
  12   5   3    2.76    0.90
  12   5   3    0.81    1.08
  12   5   4    4.29    1.05
  12   5   4    6.41    1.24
  12   5   5    1.11    1.23
  12   5   5    1.41    1.18
  12   5   6    3.91    1.25
  12   5   6    4.70    1.42
  12   5   7    7.49    1.48
  12   5   7    3.45    1.61
  12   5   8    2.41    1.85
  12   5   8    2.58    1.65
 -11  -5  14    1.75    3.06
 -11  -5  13    0.97    2.21
 -11  -5  12    2.66    1.76
 -11  -5  11    1.63    1.51
  11   5 -10    9.95    1.11
  11   5 -10    9.04    0.93
 -11  -5  10    7.75    1.49
  11   5  -9   10.75    1.04
  11   5  -9   13.00    1.30
 -11  -5   9    9.41    1.40
  11   5  -8   24.44    2.22
  11   5  -8   21.90    1.61
 -11  -5   8   17.41    2.08
  11   5  -7   22.62    1.56
  11   5  -7   17.81    2.08
 -11  -5   7   20.05    2.10
  11   5  -6    3.29    0.58
  11   5  -6    4.01    1.01
 -11  -5   6    1.57    0.84
  11   5  -5    7.83    0.81
  11   5  -5   10.42    1.20
 -11  -5   5    7.65    0.99
  11   5  -4   39.23    2.95
  11   5  -4   38.80    2.58
 -11  -5   4   36.70    2.79
 -11  -5   4   40.19    2.73
  11   5  -3    0.73    0.87
  11   5  -3   -0.28    0.50
 -11  -5   3    0.68    0.62
 -11  -5   3    0.42    0.68
  11   5  -2    8.09    1.08
  11   5  -2    5.75    0.75
 -11  -5   2    5.69    0.72
 -11  -5   2    5.24    0.80
  11   5  -1    3.38    0.94
  11   5  -1    3.60    0.67
 -11  -5   1    5.50    0.73
 -11  -5   1    4.19    0.61
  11   5   0   12.51    1.29
  11   5   0   13.44    1.29
 -11  -5   0   13.36    1.18
 -11  -5   0   13.84    1.07
  11   5   1   23.22    2.15
  11   5   1   28.57    1.96
  11   5   2    0.17    0.83
  11   5   2    0.84    0.68
  11   5   3    6.32    0.92
  11   5   3    5.70    0.98
  11   5   4    0.76    0.90
  11   5   4    0.01    0.80
  11   5   5   11.38    1.30
  11   5   5   11.71    1.29
  11   5   6   -0.14    1.01
  11   5   6    0.45    1.06
  11   5   7    0.99    1.22
  11   5   7   -0.67    1.16
  11   5   8    1.46    1.41
  11   5   8   -1.70    1.38
  11   5   9    2.25    1.59
 -10  -5  14   10.34    2.62
 -10  -5  13    3.35    2.06
 -10  -5  12    1.31    1.66
 -10  -5  11    7.42    1.58
  10   5 -10   14.01    1.22
 -10  -5  10   17.24    1.80
  10   5  -9    1.00    0.57
  10   5  -9    1.11    0.38
  10   5  -9   -0.28    0.78
 -10  -5   9    0.81    1.11
  10   5  -8    0.43    0.40
  10   5  -8    0.63    0.80
 -10  -5   8    0.23    0.87
  10   5  -7   14.44    1.79
  10   5  -7   17.69    1.26
 -10  -5   7   19.32    1.90
  10   5  -6   12.88    1.05
  10   5  -6   11.09    1.21
 -10  -5   6   12.65    1.25
  10   5  -5   74.15    4.57
  10   5  -5   73.28    4.77
 -10  -5   5   72.84    4.68
  10   5  -4    6.47    0.97
  10   5  -4    5.81    0.66
 -10  -5   4    5.33    0.77
  10   5  -3   12.36    1.06
  10   5  -3   10.88    1.16
 -10  -5   3   11.72    1.39
 -10  -5   3   14.63    1.29
  10   5  -2    1.73    0.52
  10   5  -2    2.60    0.77
 -10  -5   2    2.32    0.63
 -10  -5   2    0.99    0.51
  10   5  -1   21.19    1.92
  10   5  -1   24.76    1.69
 -10  -5   1   25.74    1.75
 -10  -5   1   22.10    1.67
  10   5   0    6.08    0.73
  10   5   0    6.18    0.87
 -10  -5   0    6.42    0.73
 -10  -5   0    6.54    0.64
  10   5   1    2.46    0.57
  10   5   1    3.58    0.73
  10   5   2   19.52    1.55
  10   5   2   16.44    1.66
  10   5   3    1.13    0.71
  10   5   3    1.33    0.64
  10   5   4    6.85    0.92
  10   5   4    9.93    0.98
  10   5   4    7.62    0.93
  10   5   5    7.02    0.90
  10   5   5    5.62    0.92
  10   5   5    4.38    0.86
  10   5   6    4.54    0.88
  10   5   6    3.51    0.94
  10   5   6    4.45    0.90
  10   5   7    0.83    0.94
  10   5   7    0.82    1.30
  10   5   7    0.41    1.03
  10   5   8    6.06    1.19
  10   5   8    7.65    1.36
  10   5   8    5.36    1.13
  10   5   9    1.80    1.36
  10   5   9    1.21    1.34
  10   5  10    2.29    1.70
  -9  -5  14   -0.33    2.33
  -9  -5  13    2.56    1.87
  -9  -5  12    4.00    1.67
  -9  -5  11    7.37    1.51
  -9  -5  10    3.96    1.16
   9   5  -9    0.98    0.47
  -9  -5   9    1.08    0.97
   9   5  -8   11.65    1.37
   9   5  -8   11.61    0.90
  -9  -5   8   11.22    1.25
   9   5  -7   41.36    3.05
   9   5  -7   47.58    2.81
  -9  -5   7   42.85    3.02
   9   5  -6    2.92    0.45
   9   5  -6    1.08    0.72
  -9  -5   6    1.19    0.67
   9   5  -5    0.21    0.68
   9   5  -5    0.44    0.39
  -9  -5   5    0.44    0.58
   9   5  -4   18.09    1.31
   9   5  -4   18.09    1.79
  -9  -5   4   17.00    1.48
   9   5  -3    4.19    0.51
   9   5  -3    3.68    0.74
  -9  -5   3    4.00    0.62
   9   5  -2    0.96    0.63
  -9  -5   2    0.53    0.49
   9   5  -1    7.61    0.83
   9   5  -1    6.91    0.83
  -9  -5   1    6.26    0.68
  -9  -5   1    7.13    0.81
   9   5   0    0.22    0.43
   9   5   0    0.25    0.55
  -9  -5   0    0.70    0.33
  -9  -5   0    0.82    0.39
   9   5   1    0.25    0.55
   9   5   1   -0.31    0.42
   9   5   2   22.47    1.62
   9   5   2   18.86    1.55
   9   5   3   25.94    1.91
   9   5   3   26.78    1.89
   9   5   3   26.25    1.92
   9   5   4    1.19    0.64
   9   5   4    1.92    0.58
   9   5   4    0.35    0.55
   9   5   5    3.72    0.65
   9   5   5    2.00    0.73
   9   5   5    2.15    0.97
   9   5   6   -0.36    0.63
   9   5   6    0.89    0.60
   9   5   6    0.89    0.78
   9   5   7    0.54    0.89
   9   5   7    0.62    0.69
   9   5   7    0.56    0.64
   9   5   8   -0.01    1.06
   9   5   9    0.56    1.16
   9   5  10    4.27    1.72
  -8  -5  14   -2.42    2.52
  -8  -5  13    1.30    1.81
  -8  -5  12    0.60    1.49
  -8  -5  11    1.90    1.24
  -8  -5  10    3.08    1.74
   8   5  -9    1.43    0.46
   8   5  -9    2.02    0.42
  -8  -5   9    2.81    0.95
   8   5  -8   18.93    1.24
   8   5  -8   18.45    1.38
   8   5  -8   21.02    1.53
  -8  -5   8   19.03    1.81
   8   5  -7    3.96    0.77
   8   5  -7    2.58    0.36
  -8  -5   7    2.72    0.73
   8   5  -6   31.53    1.87
   8   5  -6   24.84    2.22
  -8  -5   6   29.45    2.19
   8   5  -5    0.31    0.58
   8   5  -5    0.15    0.32
  -8  -5   5    0.48    0.52
   8   5  -4   16.52    1.22
   8   5  -4   19.18    1.53
  -8  -5   4   18.28    1.47
   8   5  -3   32.26    2.15
   8   5  -3   28.82    1.96
  -8  -5   3   28.57    1.97
   8   5  -2   54.10    3.43
   8   5  -2   52.64    3.32
  -8  -5   2   49.74    3.15
   8   5  -1    2.04    0.42
   8   5  -1    1.66    0.54
  -8  -5   1    1.12    0.42
  -8  -5   1    0.52    0.36
   8   5   0  135.36    8.98
   8   5   0  160.55    9.01
  -8  -5   0  142.56    8.75
  -8  -5   0  147.34    8.76
   8   5   1  250.84   14.55
   8   5   1  230.96   14.54
   8   5   2   14.68    1.23
   8   5   2   15.81    1.23
   8   5   3    1.73    0.51
   8   5   3    1.48    0.47
   8   5   3    3.36    0.48
   8   5   4    2.91    0.50
   8   5   4    3.71    0.58
   8   5   4    2.30    0.58
   8   5   5    6.06    0.79
   8   5   5    6.70    0.76
   8   5   6    1.03    0.69
   8   5   7    5.08    0.91
   8   5   8    6.11    1.05
   8   5   9    0.56    1.05
   8   5  10    0.19    1.21
   8   5  11    3.48    1.50
  -7  -5  14    1.48    2.33
  -7  -5  13    4.52    1.83
  -7  -5  12    0.05    1.39
  -7  -5  11   -0.84    1.14
  -7  -5  10   46.24    3.38
  -7  -5   9   22.86    2.10
   7   5  -8   11.19    0.96
   7   5  -8   10.70    0.86
  -7  -5   8    9.42    1.06
   7   5  -7    3.22    0.44
   7   5  -7    4.05    0.57
   7   5  -7    3.74    0.41
  -7  -5   7    3.30    0.72
   7   5  -6   18.12    1.20
   7   5  -6   18.95    1.47
  -7  -5   6   20.02    1.62
   7   5  -5   22.15    1.66
   7   5  -5   21.62    1.42
  -7  -5   5   21.29    1.61
   7   5  -4    4.11    0.62
   7   5  -4    4.03    0.42
  -7  -5   4    4.14    0.57
   7   5  -3   10.27    0.85
   7   5  -3   12.77    1.10
  -7  -5   3   11.20    0.99
   7   5  -2   41.12    2.53
   7   5  -2   39.36    2.63
  -7  -5   2   40.61    2.59
   7   5  -1    4.57    0.48
   7   5  -1    5.72    0.60
  -7  -5   1    7.46    0.70
  -7  -5   1    5.62    0.74
   7   5   0    0.09    0.38
   7   5   0    0.21    0.31
  -7  -5   0    0.10    0.25
  -7  -5   0    0.14    0.28
   7   5   1   26.27    1.86
   7   5   1   30.53    1.88
   7   5   2   13.91    0.99
   7   5   2   11.13    1.04
   7   5   3    0.26    0.39
   7   5   3   -0.16    0.32
   7   5   3    0.31    0.33
   7   5   4   11.02    1.09
   7   5   4   11.61    0.88
   7   5   4   12.79    0.92
   7   5   5   38.01    2.52
   7   5   6    9.65    1.13
   7   5   7    0.47    0.69
   7   5   8    5.78    0.95
   7   5   9    1.37    0.92
   7   5  10    1.47    1.05
   7   5  11    2.30    1.22
  -6  -5  14    3.64    2.17
  -6  -5  13   -0.82    1.68
  -6  -5  12    2.94    1.40
  -6  -5  11   12.70    1.68
  -6  -5  10    3.05    0.98
  -6  -5   9    3.67    0.86
  -6  -5   8   30.65    2.27
   6   5  -7    5.78    0.73
   6   5  -7    6.16    0.60
  -6  -5   7    6.00    0.77
   6   5  -6   14.55    1.13
   6   5  -6   12.91    0.88
  -6  -5   6   11.88    1.16
   6   5  -5    1.72    0.48
   6   5  -5    2.59    0.29
  -6  -5   5    1.37    0.45
   6   5  -4   62.71    3.96
   6   5  -4   67.69    4.07
  -6  -5   4   57.07    3.58
   6   5  -3    0.59    0.24
   6   5  -3    0.92    0.40
  -6  -5   3    0.20    0.32
   6   5  -2    0.78    0.39
   6   5  -2    0.58    0.24
  -6  -5   2   -0.11    0.29
   6   5  -1    3.03    0.35
   6   5  -1    3.52    0.44
  -6  -5   1    2.48    0.34
   6   5   0    7.93    0.67
   6   5   0    7.59    0.76
  -6  -5   0    8.53    0.66
  -6  -5   0    7.87    0.69
   6   5   1    7.92    0.76
   6   5   1    9.44    0.75
   6   5   2   38.99    2.32
   6   5   2   33.81    2.36
   6   5   2   37.82    2.35
   6   5   3    3.19    0.47
   6   5   3    3.97    0.43
   6   5   3    3.87    0.48
   6   5   4    6.34    0.63
   6   5   5   48.31    3.08
   6   5   6    3.35    0.60
   6   5   7    3.50    0.67
   6   5   8    1.13    0.68
   6   5   9    9.83    1.07
   6   5  10    2.74    0.94
   6   5  11    1.47    1.01
  -5  -5  14    0.01    2.03
  -5  -5  13    1.01    1.62
  -5  -5  12    3.02    1.31
  -5  -5  11   14.31    1.52
  -5  -5  10    0.98    0.90
  -5  -5   9    1.24    0.78
  -5  -5   8   89.08    5.57
  -5  -5   7   58.41    3.73
   5   5  -6    9.22    0.84
   5   5  -6    9.06    0.73
   5   5  -6   10.70    0.64
  -5  -5   6    7.76    0.95
   5   5  -5    3.25    0.46
   5   5  -5    3.46    0.34
  -5  -5   5    2.74    0.49
   5   5  -4    0.34    0.18
   5   5  -4   -0.16    0.33
  -5  -5   4   -0.16    0.39
   5   5  -3   12.58    0.85
   5   5  -3   12.71    1.01
  -5  -5   3   10.56    0.85
   5   5  -2   21.72    1.32
   5   5  -2   19.14    1.40
  -5  -5   2   22.01    1.46
   5   5  -1    1.23    0.23
   5   5  -1    1.08    0.32
  -5  -5   1    1.62    0.27
   5   5   0   67.92    4.02
   5   5   0   63.28    4.00
  -5  -5   0   63.50    3.85
  -5  -5   0   63.20    3.86
   5   5   1    1.93    0.27
   5   5   1    2.04    0.31
   5   5   2   16.91    1.09
   5   5   2   16.94    1.17
   5   5   2   16.98    1.11
   5   5   3   18.66    1.29
   5   5   4    7.34    0.74
   5   5   5   11.43    0.98
   5   5   6    1.71    0.55
   5   5   7   12.84    1.17
   5   5   8    0.65    0.57
   5   5   9   -0.53    0.65
   5   5  10    1.06    0.76
   5   5  11    0.78    0.87
   5   5  12    1.47    0.99
  -4  -5  14   -3.26    1.96
  -4  -5  13    5.16    1.63
  -4  -5  12    0.38    1.23
  -4  -5  11    0.66    1.05
  -4  -5  10    6.91    1.01
  -4  -5   9    2.26    0.73
  -4  -5   8    5.99    0.76
  -4  -5   7   13.98    1.25
   4   5  -6   31.55    1.93
  -4  -5   6   30.65    2.05
   4   5  -5   33.61    2.06
   4   5  -5   32.27    2.01
   4   5  -5   32.05    1.97
  -4  -5   5   31.82    2.08
   4   5  -4  137.13    8.09
   4   5  -4  132.22    8.15
  -4  -5   4  121.43    7.37
   4   5  -3   31.42    2.03
   4   5  -3   31.84    1.94
  -4  -5   3   28.85    1.85
   4   5  -2   10.64    0.75
   4   5  -2   12.50    0.87
  -4  -5   2   10.83    0.81
   4   5  -1   47.70    2.98
   4   5  -1   50.10    3.02
  -4  -5   1   51.12    3.14
   4   5   0  300.51   18.43
   4   5   0  313.77   18.44
  -4  -5   0  302.25   18.13
   4   5   1   77.23    4.96
   4   5   1   86.56    4.97
   4   5   2    0.96    0.24
   4   5   2    1.12    0.17
   4   5   2    0.93    0.16
   4   5   3    1.85    0.29
   4   5   4   19.23    1.29
   4   5   5   14.81    1.09
   4   5   6   12.62    1.03
   4   5   7    1.27    0.45
   4   5   8   29.17    1.98
   4   5   9    0.25    0.86
   4   5  11    6.61    0.86
  -3  -5  14    2.36    2.09
  -3  -5  13    3.37    1.59
  -3  -5  11    4.03    1.07
  -3  -5  10   27.45    2.21
  -3  -5   9   19.06    1.65
  -3  -5   8    0.24    0.55
  -3  -5   7    0.57    0.44
  -3  -5   6    2.74    0.45
   3   5  -5   79.10    4.76
  -3  -5   5   73.36    4.50
   3   5  -4   36.55    2.24
   3   5  -4   34.58    2.17
   3   5  -4   36.78    2.20
  -3  -5   4   36.21    2.16
  -3  -5   4   34.60    2.24
   3   5  -3    5.70    0.39
   3   5  -3    5.48    0.55
  -3  -5   3    4.33    0.51
  -3  -5   3    5.44    0.39
   3   5  -2   14.88    0.91
   3   5  -2   13.77    0.99
  -3  -5   2   15.51    0.98
  -3  -5   2   15.35    1.03
   3   5  -1   47.33    2.84
   3   5  -1   46.21    2.87
  -3  -5   1   43.61    2.71
  -3  -5   1   44.61    2.69
   3   5   0    5.61    0.45
   3   5   0    5.44    0.42
  -3  -5   0    6.13    0.47
  -3  -5   0    6.34    0.49
   3   5   1  157.91    9.60
   3   5   1  161.99    9.62
  -3  -5  -1  163.37    9.83
   3   5   2   58.91    3.59
   3   5   3    9.23    0.68
   3   5   4   11.73    0.84
   3   5   5   39.41    2.46
   3   5   6   57.03    3.51
   3   5   7   20.40    1.40
   3   5   8    0.17    0.42
   3   5   9    1.18    0.47
   3   5  10    1.03    0.53
   3   5  11   -0.26    0.58
  -2  -5  14    0.11    2.07
  -2  -5  13   -0.23    1.56
  -2  -5  12    2.61    1.25
  -2  -5  11   14.34    1.41
  -2  -5  10    3.58    0.83
  -2  -5   9    1.63    0.64
  -2  -5   8    9.65    1.08
  -2  -5   7    1.59    0.45
  -2  -5   6    2.52    0.42
  -2  -5   5    0.41    0.29
   2   5  -4  121.07    7.27
  -2  -5   4  118.99    7.09
  -2  -5   4  115.76    7.04
   2   5  -3    5.30    0.45
   2   5  -3    4.46    0.36
   2   5  -3    4.56    0.32
  -2  -5   3    4.38    0.49
  -2  -5   3    5.77    0.37
   2   5  -2   48.94    2.98
   2   5  -2   48.39    2.94
   2   5  -2   48.95    2.96
  -2  -5   2   47.35    2.90
  -2  -5   2   47.59    2.87
   2   5  -1    0.46    0.10
   2   5  -1    0.08    0.16
  -2  -5   1   -0.05    0.15
  -2  -5   1    0.12    0.10
   2   5   0    1.73    0.20
  -2  -5   0    1.07    0.15
  -2  -5   0    1.51    0.17
   2   5   1  238.06   14.59
   2   5   1  248.27   14.58
  -2  -5  -1  242.31   14.54
   2   5   2    0.74    0.17
  -2  -5  -2    1.61    0.23
   2   5   3   14.85    0.97
   2   5   4   93.39    5.64
   2   5   5    1.02    0.25
   2   5   6    3.28    0.38
   2   5   7   16.69    1.15
   2   5   8    2.41    0.39
   2   5   9   34.57    2.20
   2   5  10   -0.87    0.42
   2   5  13   -1.33    1.34
  -1  -5  13    0.47    1.58
  -1  -5  12    1.78    1.22
  -1  -5  11    1.64    0.95
  -1  -5  10    9.41    1.00
  -1  -5   9    2.10    0.62
  -1  -5   8   18.42    1.28
  -1  -5   8   18.74    1.42
  -1  -5   7   53.98    3.36
  -1  -5   6   62.36    3.83
  -1  -5   6   63.82    3.87
  -1  -5   5    0.57    0.25
  -1  -5   5    0.15    0.17
  -1  -5   4    0.12    0.10
  -1  -5   4    0.13    0.20
  -1  -5   4   -0.03    0.14
   1   5  -3    0.38    0.14
  -1  -5   3    0.49    0.17
  -1  -5   3    0.49    0.13
  -1  -5   3    0.53    0.10
   1   5  -2   54.02    3.20
   1   5  -2   54.24    3.21
   1   5  -2   51.34    3.23
  -1  -5   2   52.54    3.21
  -1  -5   2   54.78    3.18
  -1  -5   2   50.96    3.21
   1   5  -1    0.03    0.08
   1   5  -1    0.34    0.13
   1   5  -1   -0.05    0.06
  -1  -5   1    0.10    0.08
  -1  -5   1   -0.01    0.09
  -1  -5   1    0.04    0.13
   1   5   0   18.39    1.13
  -1  -5   0   15.69    0.98
   1   5   1    0.28    0.10
   1   5   1    0.54    0.11
  -1  -5  -1    0.39    0.11
   1   5   2   57.13    3.45
  -1  -5  -2   58.78    3.56
   1   5   3    4.89    0.38
  -1  -5  -3    4.87    0.44
   1   5   4   60.01    3.63
  -1  -5  -4   62.53    3.81
   1   5   5   31.23    1.93
   1   5   6    1.10    0.23
   1   5   7    4.63    0.49
   1   5   8    0.82    0.30
   1   5   9    1.29    0.34
   1   5  12    1.58    0.90
   1   5  13   -1.28    1.36
   0  -5  13    1.67    1.58
   0  -5  12    2.27    1.21
   0  -5  11    1.13    0.92
   0  -5  10    0.32    0.69
   0  -5   9    3.10    0.44
   0  -5   9    2.43    0.59
   0  -5   8    6.03    0.59
   0  -5   8    4.51    0.66
   0  -5   7    0.13    0.22
   0  -5   7   -0.47    0.31
   0  -5   6   29.95    1.84
   0  -5   6   28.56    1.79
   0  -5   5   27.98    1.80
   0  -5   5   31.52    1.84
   0  -5   4   10.21    0.70
   0  -5   4   12.16    0.74
   0  -5   3   31.95    1.97
   0  -5   3   32.53    1.95
   0   5  -2    2.63    0.21
   0   5  -2    2.94    0.25
   0  -5   2    3.79    0.32
   0  -5   2    3.28    0.27
   0   5  -1  299.82   17.96
   0   5  -1  299.82   17.97
   0  -5   1  304.17   18.08
   0  -5   1  301.06   18.07
   0  -5   1  299.67   18.07
   0   5   0    0.16    0.06
   0  -5   0    0.14    0.07
   0  -5   0    0.35    0.11
   0   5   1  303.86   17.98
   0   5   1  292.50   17.99
   0   5   1  304.05   17.98
   0  -5  -1  310.27   18.70
   0  -5  -1  314.06   18.71
   0   5   2    3.43    0.27
   0   5   2    2.97    0.24
   0   5   2    3.42    0.26
   0  -5  -2    2.95    0.25
   0   5   3   36.42    2.21
   0  -5  -3   35.51    2.16
   0   5   4   10.85    0.70
   0  -5  -4   10.89    0.74
   0   5   5   30.80    1.89
   0   5   6   31.20    1.92
   0   5   7   -0.11    0.21
   0   5   8    5.55    0.51
   0   5  10   -0.98    0.45
   0   5  11    1.79    0.68
   0   5  12    2.84    1.01
   0   5  13    1.04    1.39
   1  -5  13   -0.29    2.70
   1  -5  12   -0.82    1.17
   1  -5  11    5.89    1.00
   1  -5  10    1.54    0.67
   1  -5  10    0.55    0.47
   1  -5   9    0.83    0.51
   1  -5   9    0.49    0.35
   1  -5   8    1.27    0.35
   1  -5   2   60.17    3.59
   1  -5   2   58.73    3.58
  -1   5  -1    0.39    0.12
  -1   5  -1    0.29    0.10
   1  -5   1    0.25    0.09
  -1   5   0   14.94    0.95
  -1   5   1   -0.04    0.09
  -1   5   1    0.21    0.15
   1  -5  -1   -0.07    0.08
   1  -5  -1    0.10    0.08
   1  -5  -1    0.00    0.11
  -1   5   2   50.92    3.04
  -1   5   2   52.59    3.04
  -1   5   2   47.47    3.05
   1  -5  -2   51.21    3.14
   1  -5  -2   52.83    3.13
  -1   5   3    0.84    0.12
  -1   5   3    0.61    0.12
   1  -5  -3    0.36    0.11
  -1   5   4   -0.09    0.12
  -1   5   4   -0.01    0.12
   1  -5  -4    0.18    0.14
  -1   5   5    0.21    0.14
  -1   5   5    0.27    0.15
   1  -5  -5    0.46    0.20
  -1   5   6   59.40    3.61
  -1   5   6   60.30    3.62
  -1   5   7   53.69    3.20
  -1   5   7   51.47    3.18
  -1   5   8   17.87    1.27
  -1   5   9    2.13    0.44
  -1   5  10   10.96    1.11
  -1   5  11    1.02    0.73
  -1   5  12    2.74    1.06
  -1   5  13    2.01    1.77
   2  -5  12   -0.16    1.19
   2  -5  11    5.00    0.94
   2  -5  11    3.98    0.69
   2  -5  10    0.69    0.63
   2  -5   9   31.71    2.06
   2  -5   8    1.89    0.45
   2  -5   2    0.96    0.15
   2  -5   2    0.75    0.14
  -2   5  -1  232.77   16.57
  -2   5  -1  320.15   16.57
  -2   5   0    2.37    0.27
   2  -5   0    1.74    0.18
  -2   5   1    0.47    0.13
  -2   5   1    0.46    0.15
   2  -5  -1    0.17    0.15
   2  -5  -1    0.23    0.12
  -2   5   2   46.48    2.71
  -2   5   2   42.69    2.73
   2  -5  -2   46.88    2.84
  -2   5   3    4.93    0.39
   2  -5  -3    4.87    0.35
   2  -5  -3    5.02    0.36
  -2   5   4  113.40    6.83
   2  -5  -4  116.29    6.98
  -2   5   5    0.24    0.18
   2  -5  -5    0.53    0.15
  -2   5   6    2.58    0.30
   2  -5  -6    2.77    0.28
  -2   5   7    2.28    0.40
  -2   5   8   11.85    0.95
  -2   5   9    1.23    0.46
  -2   5  10    3.70    0.66
  -2   5  11   19.17    1.82
  -2   5  12    2.18    1.10
  -2   5  13    3.67    1.51
  -2   5  14   -1.83    1.95
   3  -5  13    6.03    1.89
   3  -5  12    1.53    1.24
   3  -5  12    2.24    0.85
   3  -5  10    1.03    0.59
   3  -5   9    1.57    0.58
   3  -5   8   -0.13    0.48
   3  -5   2   62.51    3.75
   3  -5   2   61.43    3.74
  -3   5  -1  159.01   10.81
  -3   5  -1  201.38   10.81
   3  -5   1  180.48   10.26
   3  -5   1  160.77   10.27
  -3   5   0   10.89    0.75
  -3   5   0   10.91    0.74
   3  -5   0    8.81    0.67
   3  -5   0   10.55    0.70
  -3   5   1   51.03    2.99
  -3   5   1   46.68    2.98
   3  -5  -1   44.03    2.70
  -3   5   2   13.49    0.93
  -3   5   2   14.53    0.95
   3  -5  -2   17.25    1.09
   3  -5  -2   16.70    1.12
  -3   5   3    4.77    0.42
  -3   5   3    4.23    0.49
   3  -5  -3    4.52    0.39
  -3   5   4   36.31    2.25
   3  -5  -4   38.06    2.30
   3  -5  -4   37.48    2.29
  -3   5   5   66.98    4.08
   3  -5  -5   77.04    4.64
   3  -5  -6    3.84    0.35
  -3   5   7   -0.19    0.32
  -3   5   8   -0.35    0.40
  -3   5   9   17.16    1.41
  -3   5  10   29.95    2.19
  -3   5  11    5.20    0.96
  -3   5  12   -0.94    1.13
  -3   5  13   -0.77    1.46
  -3   5  14   -0.55    1.93
   4  -5  11    6.29    0.87
   4  -5  10    1.38    0.73
   4  -5   9    0.16    0.65
   4  -5   8   26.19    1.88
   4  -5   2    1.46    0.21
   4  -5   2    1.18    0.23
  -4   5  -1   84.93    5.90
  -4   5  -1  111.42    5.91
   4  -5   1   90.85    5.45
   4  -5   1   89.07    5.45
   4  -5   0  505.19   27.15
   4  -5   0  399.94   27.14
  -4   5   1   72.33    3.79
  -4   5   1   51.75    3.78
   4  -5  -1   54.96    3.37
  -4   5   2    9.76    0.74
  -4   5   2   10.06    0.75
   4  -5  -2   12.70    0.90
   4  -5  -2   13.24    0.93
  -4   5   3   29.90    1.84
  -4   5   3   27.36    1.81
   4  -5  -3   31.35    1.96
  -4   5   4  138.30    8.36
   4  -5  -4  145.23    8.75
   4  -5  -5   34.12    2.15
   4  -5  -5   35.86    2.13
  -4   5   6   29.63    1.93
   4  -5  -6   30.13    1.84
  -4   5   7   12.20    1.04
  -4   5   8    5.14    0.62
  -4   5   9    1.22    0.57
  -4   5  10    5.48    0.85
  -4   5  11   -0.32    0.92
  -4   5  12    0.32    1.43
  -4   5  13    3.72    1.60
  -4   5  14   -1.14    2.01
   5  -5  12    3.44    1.18
   5  -5  11    2.79    1.07
   5  -5  10    0.71    0.87
   5  -5   9    1.05    0.77
   5  -5   8   -0.54    0.64
   5  -5   3   18.43    1.15
   5  -5   3   17.27    1.18
   5  -5   2   19.00    1.25
  -5   5  -1    1.88    0.22
   5  -5   1    3.07    0.34
   5  -5   1    2.36    0.34
  -5   5   1    0.72    0.28
  -5   5   1    1.46    0.28
   5  -5  -1    1.49    0.29
   5  -5  -1    1.32    0.29
  -5   5   2   23.35    1.44
  -5   5   2   19.60    1.44
   5  -5  -2   20.94    1.40
  -5   5   3   11.67    0.97
  -5   5   3   13.28    0.96
   5  -5  -3   14.82    1.06
  -5   5   4   -0.08    0.33
   5  -5  -4    0.30    0.27
   5  -5  -5    3.87    0.40
  -5   5   6    7.60    0.85
   5  -5  -6    9.63    0.65
   5  -5  -6    9.26    0.70
  -5   5   7   52.74    3.35
  -5   5   8   83.00    5.16
  -5   5   9    1.44    0.64
  -5   5  10    0.86    0.82
  -5   5  11    9.82    1.29
  -5   5  12    2.82    1.29
  -5   5  13    0.88    1.52
  -5   5  14   -1.15    2.03
   6  -5  11    2.27    1.18
   6  -5  10    1.12    1.03
   6  -5   9   11.36    1.22
   6  -5   8    1.57    0.79
   6  -5   4    6.45    0.64
   6  -5   4    5.72    0.56
   6  -5   3    3.86    0.39
   6  -5   3    2.97    0.41
   6  -5   2   42.55    2.71
   6  -5   2   43.98    2.70
  -6   5  -1    8.64    0.60
  -6   5  -1    7.89    0.60
   6  -5   1   10.66    0.84
   6  -5   1    9.02    0.81
  -6   5   0    8.02    0.68
   6  -5   0   13.29    0.94
   6  -5   0    9.81    0.90
  -6   5   1    3.82    0.42
  -6   5   1    3.09    0.42
   6  -5  -1    3.72    0.44
   6  -5  -1    3.56    0.44
  -6   5   2    0.22    0.30
  -6   5   2    0.67    0.32
   6  -5  -2    0.51    0.33
   6  -5  -2    0.35    0.30
  -6   5   3    0.33    0.36
  -6   5   3   -0.15    0.34
   6  -5  -3    0.37    0.32
  -6   5   4   64.17    3.73
  -6   5   4   54.93    3.72
   6  -5  -4   64.11    3.96
  -6   5   5    1.73    0.49
  -6   5   5    1.82    0.44
   6  -5  -5    1.76    0.38
  -6   5   6   13.64    1.20
   6  -5  -6   12.82    0.97
  -6   5   7    4.69    0.66
   6  -5  -7    6.23    0.59
   6  -5  -7    6.08    0.52
  -6   5   8   25.77    1.94
  -6   5   9    4.50    0.81
  -6   5  10    2.28    0.88
  -6   5  12    3.36    1.35
  -6   5  13   -1.63    1.66
  -6   5  14    3.74    2.16
   7  -5  11    0.03    1.39
   7  -5  10   -0.21    1.16
   7  -5   9   -0.01    1.02
   7  -5   8    5.84    1.01
   7  -5   6    6.56    0.71
   7  -5   5   37.77    2.38
   7  -5   5   36.67    2.34
   7  -5   4   12.76    0.97
   7  -5   4   11.24    1.01
   7  -5   3    0.27    0.35
   7  -5   3    0.35    0.39
   7  -5   2   15.87    1.23
   7  -5   1   33.98    2.03
   7  -5   1   27.70    2.03
  -7   5   0    0.05    0.29
  -7   5   0    0.17    0.29
   7  -5   0    0.30    0.38
   7  -5   0   -0.13    0.34
  -7   5   1    6.16    0.76
  -7   5   1    7.24    0.76
   7  -5  -1    5.41    0.59
   7  -5  -1    6.82    0.78
  -7   5   2   37.17    2.48
  -7   5   2   39.19    2.46
   7  -5  -2   38.20    2.47
  -7   5   3   11.57    1.05
  -7   5   3   11.06    1.02
   7  -5  -3    9.71    0.94
  -7   5   4    2.53    0.51
  -7   5   4    1.83    0.52
   7  -5  -4    3.39    0.50
  -7   5   5   20.44    1.67
  -7   5   5   22.86    1.63
   7  -5  -5   24.12    1.69
  -7   5   6   17.46    1.41
  -7   5   6   15.32    1.47
   7  -5  -6   19.78    1.43
  -7   5   7    4.46    0.72
   7  -5  -7    3.93    0.48
  -7   5   8   10.08    1.05
   7  -5  -8   10.82    0.82
   7  -5  -8   10.79    0.77
  -7   5   9   23.72    2.03
  -7   5  10   45.74    3.31
  -7   5  11    0.20    1.12
  -7   5  12    1.48    1.36
  -7   5  13    1.18    1.71
  -7   5  14    1.15    2.23
   8  -5  11    3.77    1.71
   8  -5  10    1.31    1.38
   8  -5   9    0.88    1.17
   8  -5   8    5.18    1.09
   8  -5   7    5.46    0.69
   8  -5   7    6.24    0.79
   8  -5   6    1.07    0.50
   8  -5   6   -0.23    0.58
   8  -5   5    8.09    0.90
   8  -5   4    2.45    0.56
   8  -5   4    2.59    0.50
   8  -5   3    1.90    0.53
   8  -5   3    2.85    0.49
   8  -5   2   15.23    1.31
   8  -5   2   18.82    1.39
   8  -5   1  243.69   14.96
   8  -5   1  252.25   14.97
  -8   5   0  147.46    8.98
  -8   5   0  149.58    8.98
   8  -5   0  188.44   10.32
   8  -5   0  151.58   10.30
  -8   5   1    1.26    0.42
  -8   5   1    1.34    0.42
   8  -5  -1    1.63    0.48
   8  -5  -1    0.77    0.44
  -8   5   2   51.77    3.38
  -8   5   2   54.24    3.36
   8  -5  -2   50.21    3.46
   8  -5  -2   59.15    3.48
  -8   5   3   28.55    2.01
  -8   5   3   29.65    2.04
   8  -5  -3   31.23    2.13
  -8   5   4   19.63    1.49
  -8   5   4   16.72    1.50
   8  -5  -4   16.69    1.35
  -8   5   5    0.18    0.58
  -8   5   5    0.17    0.50
   8  -5  -5   -0.07    0.48
  -8   5   6   23.60    2.03
  -8   5   6   27.59    1.93
   8  -5  -6   32.90    2.32
  -8   5   7    3.08    0.73
  -8   5   7    3.97    0.98
   8  -5  -7    4.66    0.61
  -8   5   8   19.52    1.84
   8  -5  -8   18.90    1.39
  -8   5   9    2.45    0.87
  -8   5  11    2.50    1.24
  -8   5  12    3.33    1.51
  -8   5  13   -0.90    1.78
  -8   5  14    1.38    3.32
   9  -5  10    5.68    1.69
   9  -5  10    7.23    1.32
   9  -5   9   -0.65    1.32
   9  -5   9    2.66    1.13
   9  -5   9   -0.24    0.99
   9  -5   8    0.58    0.81
   9  -5   8    0.78    0.98
   9  -5   8    0.39    1.11
   9  -5   7   -0.54    0.70
   9  -5   6   -0.62    0.62
   9  -5   6    0.71    0.75
   9  -5   5    2.69    0.61
   9  -5   5    2.44    0.73
   9  -5   4    1.20    0.55
   9  -5   4    0.70    0.65
   9  -5   3   27.61    2.07
   9  -5   3   28.50    1.99
   9  -5   2   21.50    1.72
   9  -5   2   22.00    1.65
   9  -5   1    0.06    0.53
   9  -5   1    0.02    0.48
  -9   5   0    0.53    0.40
  -9   5   0    0.58    0.40
   9  -5   0    0.61    0.50
   9  -5   0    0.55    0.56
  -9   5   1    7.92    0.90
  -9   5   1    5.53    0.65
   9  -5  -1    6.49    0.73
   9  -5  -1    6.71    0.77
  -9   5   2    0.93    0.50
  -9   5   2    1.94    0.53
   9  -5  -2    1.39    0.56
  -9   5   3    4.90    0.68
  -9   5   3    4.24    0.66
   9  -5  -3    4.57    0.68
  -9   5   4   19.93    1.63
   9  -5  -4   15.87    1.54
  -9   5   5   -0.28    0.57
  -9   5   5    0.00    0.67
   9  -5  -5   -0.16    0.54
  -9   5   6    3.36    0.74
  -9   5   6    2.21    0.79
   9  -5  -6    3.28    0.67
  -9   5   7   46.85    3.13
  -9   5   7   43.28    3.21
   9  -5  -7   41.73    2.78
  -9   5   8    9.58    1.28
  -9   5   8    8.81    1.12
   9  -5  -8   10.92    1.17
  -9   5   9    2.13    1.19
  -9   5   9    2.60    0.97
   9  -5  -9    0.64    0.48
   9  -5  -9    0.97    0.38
  -9   5  10    3.68    1.43
  -9   5  10    4.08    1.19
  -9   5  11    6.39    2.18
  -9   5  11    7.93    1.44
  -9   5  12    0.50    2.08
  -9   5  12    3.87    1.57
  -9   5  13    1.82    1.87
  -9   5  13   -0.69    2.67
  -9   5  14    0.41    2.25
  10  -5  10    2.06    1.83
  10  -5  10    2.16    2.47
  10  -5   9    1.20    1.43
  10  -5   9    1.45    1.74
  10  -5   9   -0.88    1.24
  10  -5   8    5.23    1.40
  10  -5   8    6.36    1.14
  10  -5   8    5.89    1.35
  10  -5   7   -0.67    1.11
  10  -5   7    1.66    0.89
  10  -5   7    1.03    1.07
  10  -5   6    4.17    0.87
  10  -5   6    4.88    1.03
  10  -5   5    5.35    1.00
  10  -5   5    5.66    0.85
  10  -5   4    7.00    0.89
  10  -5   4    8.83    1.03
  10  -5   3    0.70    0.63
  10  -5   3    1.27    0.78
  10  -5   2   18.37    1.69
  10  -5   2   17.98    1.58
  10  -5   1    3.92    0.76
  10  -5   1    3.44    0.69
 -10   5   0    8.12    0.87
 -10   5   0    6.56    0.69
  10  -5   0    5.84    0.80
  10  -5   0    7.88    0.89
 -10   5   1   21.24    1.61
 -10   5   1   21.11    1.60
  10  -5  -1   22.44    1.77
  10  -5  -1   22.43    1.82
 -10   5   2    3.23    0.65
  10  -5  -2    2.34    0.68
 -10   5   3   12.27    1.33
 -10   5   3   11.65    1.33
  10  -5  -3   10.87    1.35
 -10   5   4    3.90    0.75
 -10   5   4    5.36    0.82
  10  -5  -4    4.98    0.78
 -10   5   5   66.74    4.36
 -10   5   5   67.97    4.39
  10  -5  -5   67.80    4.34
 -10   5   6    9.27    1.05
 -10   5   6    8.26    1.11
  10  -5  -6   13.02    1.48
 -10   5   7   13.72    1.72
 -10   5   7   16.97    1.96
  10  -5  -7   15.11    1.52
 -10   5   8    0.06    1.07
 -10   5   8   -0.10    0.84
  10  -5  -8   -0.39    0.67
 -10   5   9    0.35    1.17
 -10   5   9   -0.51    1.25
  10  -5  -9    1.10    0.65
 -10   5  10   12.81    1.60
 -10   5  10   15.14    1.88
  10  -5 -10   17.03    1.29
 -10   5  11    5.38    1.92
 -10   5  11    5.19    1.47
 -10   5  12   -0.06    1.60
 -10   5  12   -1.26    2.26
 -10   5  13   -0.34    1.89
 -10   5  14    7.18    2.53
  11  -5   9    2.60    1.81
  11  -5   9    1.14    1.67
  11  -5   9    3.89    1.79
  11  -5   8    1.76    1.50
  11  -5   8   -0.16    1.28
  11  -5   8   -2.83    1.53
  11  -5   7    1.56    1.34
  11  -5   7    1.07    1.11
  11  -5   6    0.27    1.17
  11  -5   6   -0.71    0.95
  11  -5   5   11.75    1.21
  11  -5   5   10.73    1.34
  11  -5   4    0.45    0.94
  11  -5   4   -0.30    0.79
  11  -5   3    6.59    0.91
  11  -5   3    3.52    0.99
  11  -5   2    2.41    0.75
  11  -5   2    0.77    0.84
  11  -5   1   27.69    2.31
  11  -5   1   29.27    2.23
 -11   5   0   13.39    1.17
 -11   5   0   11.09    1.09
  11  -5   0   13.31    1.53
  11  -5   0   10.31    1.09
 -11   5   1    4.13    0.72
 -11   5   1    6.70    0.74
  11  -5  -1    5.60    0.85
 -11   5   2    5.89    0.81
 -11   5   2    6.40    0.85
  11  -5  -2    9.44    1.08
 -11   5   3   -0.22    0.66
 -11   5   3    0.15    0.70
  11  -5  -3    0.84    0.74
 -11   5   4   35.06    2.61
 -11   5   4   36.79    2.65
  11  -5  -4   36.20    2.65
 -11   5   5    6.56    1.06
 -11   5   5    9.57    1.05
  11  -5  -5    9.56    1.09
 -11   5   6    2.58    0.84
 -11   5   6    3.20    1.04
  11  -5  -6    4.00    0.88
 -11   5   7   18.92    1.77
 -11   5   7   18.69    1.98
  11  -5  -7   23.18    2.07
 -11   5   8   21.92    2.67
 -11   5   8   17.26    1.68
  11  -5  -8   21.18    1.95
 -11   5   9   14.87    1.50
 -11   5   9    9.15    1.66
  11  -5  -9   13.64    1.58
 -11   5  10    7.33    1.42
 -11   5  10   10.12    1.97
  11  -5 -10    9.94    0.99
  11  -5 -10    9.56    1.12
  11  -5 -10    9.62    0.97
 -11   5  11    1.08    2.00
 -11   5  11    1.14    1.40
 -11   5  12    4.59    3.16
 -11   5  12    5.62    1.75
 -11   5  13   -1.04    2.60
 -11   5  14    1.64    2.65
  12  -5   8    2.75    1.59
  12  -5   8    3.31    1.78
  12  -5   8    1.53    2.00
  12  -5   7    4.04    1.76
  12  -5   7    7.56    1.59
  12  -5   6    2.51    1.19
  12  -5   6    3.84    1.52
  12  -5   5    2.39    1.06
  12  -5   5    2.89    1.33
  12  -5   4    6.17    1.11
  12  -5   4    6.27    1.30
  12  -5   3    1.80    0.88
  12  -5   3    0.85    1.08
  12  -5   2   -1.11    0.84
  12  -5   2   -0.87    1.01
  12  -5   1    9.90    1.31
  12  -5   1   13.96    1.68
 -12   5   0    2.99    0.60
 -12   5   0    3.08    0.55
  12  -5   0    4.25    0.90
  12  -5   0    3.27    1.01
 -12   5   1   11.57    1.37
 -12   5   1   11.46    1.07
  12  -5  -1   11.88    1.26
  12  -5  -1   11.97    1.29
 -12   5   2   30.63    2.30
 -12   5   2   31.08    2.37
  12  -5  -2   30.56    2.53
 -12   5   3   15.56    1.69
 -12   5   3   13.45    1.61
  12  -5  -3   14.28    1.74
 -12   5   4   18.30    1.88
 -12   5   4   18.63    1.90
  12  -5  -4   20.74    2.08
 -12   5   5    5.33    1.00
 -12   5   5    4.74    1.06
  12  -5  -5    4.34    1.01
 -12   5   6   16.27    1.88
 -12   5   7    0.80    0.96
 -12   5   7    0.01    1.20
  12  -5  -7   -0.67    0.89
 -12   5   8    6.61    1.54
 -12   5   8    5.92    1.22
  12  -5  -8    6.07    1.09
 -12   5   9    0.66    2.60
 -12   5   9    0.01    1.14
  12  -5  -9   -0.29    0.98
 -12   5  10    0.04    1.81
 -12   5  10   -0.74    1.30
  12  -5 -10   -0.24    0.71
  12  -5 -10    0.03    0.89
 -12   5  11    1.20    1.54
 -12   5  11    0.95    2.67
  12  -5 -11    1.92    0.74
  12  -5 -11    1.83    0.68
 -12   5  12    0.67    1.84
 -12   5  13    2.78    2.30
  13  -5   8   -1.72    2.00
  13  -5   8    2.73    1.97
  13  -5   7    4.23    2.15
  13  -5   7    1.91    1.66
  13  -5   7    0.34    1.66
  13  -5   6    2.11    1.51
  13  -5   6    0.78    1.86
  13  -5   6    0.87    1.42
  13  -5   5    0.96    1.32
  13  -5   5    0.45    1.57
  13  -5   4    2.60    1.20
  13  -5   4    2.73    1.48
  13  -5   3    0.24    1.87
  13  -5   3    2.16    1.09
  13  -5   2   10.26    1.49
  13  -5   2    9.18    1.29
  13  -5   1    3.00    1.00
  13  -5   1    3.74    1.23
 -13   5   0   11.75    1.09
 -13   5   0   10.19    1.16
  13  -5   0   14.48    1.40
  13  -5   0   10.24    1.46
 -13   5   1    8.30    1.00
 -13   5   1    8.28    0.94
  13  -5  -1    6.62    1.23
 -13   5   2   10.39    1.20
 -13   5   2   10.51    1.13
  13  -5  -2    9.59    1.34
 -13   5   3    8.44    1.16
 -13   5   3    8.50    1.10
  13  -5  -3    6.66    1.18
 -13   5   4    3.43    1.25
 -13   5   4    2.95    0.97
 -13   5   5    1.18    0.96
 -13   5   5   -0.42    1.07
  13  -5  -5    0.17    1.02
 -13   5   6    1.36    1.04
 -13   5   6   -0.58    1.16
  13  -5  -6   -1.01    1.01
 -13   5   7    1.13    1.29
 -13   5   7    0.22    1.49
  13  -5  -7    0.53    1.11
 -13   5   8    9.42    1.73
 -13   5   8    7.86    1.40
  13  -5  -8   10.21    1.59
 -13   5   9    1.77    1.77
 -13   5   9    1.20    1.31
 -13   5  10    3.78    1.55
  13  -5 -10    2.39    1.14
  13  -5 -10    4.81    1.09
 -13   5  11   10.50    1.96
  13  -5 -11    8.70    1.52
  13  -5 -11    9.82    1.07
  13  -5 -11   11.57    1.02
 -13   5  13    2.64    2.35
  14  -5   7    0.46    2.07
  14  -5   7    3.48    3.30
  14  -5   7   -0.92    1.93
  14  -5   6    2.37    1.69
  14  -5   6    2.29    1.79
  14  -5   6   -0.79    2.30
  14  -5   5    2.89    2.03
  14  -5   5    5.70    1.63
  14  -5   4   15.49    1.91
  14  -5   4   19.39    2.26
  14  -5   3   -0.24    1.21
  14  -5   3   -0.17    1.62
  14  -5   2    1.39    1.53
  14  -5   2    1.70    1.19
  14  -5   1    1.61    1.30
  14  -5   1    2.86    1.46
  14  -5   0    0.35    1.34
 -14   5   1    0.46    0.72
 -14   5   1    0.97    0.87
  14  -5  -1    0.22    1.29
 -14   5   2    2.84    1.00
 -14   5   2    2.50    0.95
  14  -5  -2    3.06    1.55
 -14   5   3    4.47    1.08
  14  -5  -3    4.26    1.31
 -14   5   4    6.54    1.29
 -14   5   4    6.50    1.18
  14  -5  -4    6.58    1.39
 -14   5   5   15.66    1.58
 -14   5   5   12.86    1.66
  14  -5  -5   16.29    1.79
 -14   5   6    1.97    1.17
 -14   5   6   -1.24    1.36
  14  -5  -6    0.03    1.22
 -14   5   7    0.43    1.49
 -14   5   7    0.20    1.20
  14  -5  -7    1.14    1.25
 -14   5   8    1.67    1.74
 -14   5   8    2.54    1.36
  14  -5  -8    2.72    1.38
 -14   5   9    1.10    1.47
  14  -5  -9    0.89    1.37
 -14   5  10    5.24    1.73
  14  -5 -10    2.49    1.40
  14  -5 -10    5.72    1.03
 -14   5  11   -1.03    1.75
 -14   5  12   -0.80    2.13
  15  -5   6    3.37    3.03
  15  -5   6    1.72    2.15
  15  -5   6    4.93    2.00
  15  -5   5    3.31    1.87
  15  -5   5    3.55    2.61
  15  -5   5    4.02    1.85
  15  -5   4    0.62    1.60
  15  -5   4    1.35    2.28
  15  -5   3    6.30    1.63
  15  -5   3    6.44    2.10
  15  -5   2    6.79    1.97
  15  -5   2    7.18    1.59
  15  -5   1   12.72    2.05
 -15   5   1    2.71    1.02
 -15   5   1    1.34    0.82
  15  -5  -1    1.48    1.59
 -15   5   2    4.80    1.26
 -15   5   2    4.81    1.03
  15  -5  -2    2.27    1.56
 -15   5   3    0.78    1.12
 -15   5   3    0.90    1.22
  15  -5  -3   -1.42    1.44
 -15   5   4   -0.01    1.11
 -15   5   4    0.61    1.53
  15  -5  -4   -0.72    1.42
 -15   5   5    0.96    1.23
 -15   5   5    0.93    1.45
  15  -5  -5    1.63    1.47
 -15   5   6    7.66    1.71
 -15   5   6    5.38    1.68
  15  -5  -6    4.87    1.53
 -15   5   7    7.20    1.57
  15  -5  -7   10.72    1.76
 -15   5   8    1.37    1.49
 -15   5   9    3.42    1.65
 -15   5  10   -0.73    1.78
  15  -5 -10   -0.30    1.03
 -15   5  11   13.67    3.73
  15  -5 -11   13.22    1.48
 -15   5  12    5.29    2.42
  15  -5 -12   -1.61    1.02
  16  -5   5    1.32    3.30
  16  -5   5    1.63    2.01
  16  -5   5   -0.63    2.34
  16  -5   4    2.07    2.11
  16  -5   4    0.92    2.87
  16  -5   3    0.94    2.55
  16  -5   3    0.29    1.87
  16  -5   2   -0.29    2.27
  16  -5   1    0.04    2.13
  16  -5   0   -1.68    2.00
 -16   5   1   12.07    1.36
 -16   5   1   13.59    1.58
 -16   5   2    6.58    1.15
  16  -5  -2    7.20    1.91
 -16   5   3   24.39    2.49
 -16   5   3   19.87    2.12
  16  -5  -3   25.37    2.58
 -16   5   4    1.61    1.58
 -16   5   4    3.24    1.33
  16  -5  -4    1.99    1.75
 -16   5   5   11.46    1.99
 -16   5   5   14.74    1.77
 -16   5   6    0.99    1.45
 -16   5   7    5.82    1.63
 -16   5   8    4.40    1.75
 -16   5   9    0.90    1.88
 -16   5  10    1.36    2.08
  16  -5 -10    1.98    1.25
 -16   5  11    0.14    2.21
  16  -5 -11    1.03    1.30
  16  -5 -12   -0.96    1.30
  17  -5   4    4.00    2.17
  17  -5   4   -0.77    3.64
  17  -5   3    4.66    3.31
  17  -5   2   -1.38    2.94
  17  -5   1    7.65    2.75
  17  -5   0    7.84    2.55
 -17   5   1   -0.02    1.40
 -17   5   1    0.13    0.88
  17  -5  -1    2.54    2.37
 -17   5   2    5.22    1.54
  17  -5  -2    0.17    2.22
 -17   5   3    0.04    1.32
 -17   5   3   -0.78    1.68
 -17   5   4    0.96    1.81
 -17   5   4    0.82    1.51
 -17   5   5   12.16    1.88
 -17   5   6   10.13    1.91
 -17   5   7    6.73    1.90
 -17   5   8   13.24    2.23
 -17   5   9   -0.40    2.02
  17  -5  -9    1.47    1.31
  17  -5 -10    1.97    1.44
 -17   5  11    1.22    2.58
  17  -5 -11    3.27    1.53
  18  -5   3   -0.01    2.21
 -18   5   2    5.71    1.31
 -18   5   2    2.00    1.74
 -18   5   3   -0.54    1.41
 -18   5   3    0.18    2.00
 -18   5   4    1.46    1.62
 -18   5   5    2.53    1.91
 -18   5   6    3.14    1.95
 -18   5   7    3.86    2.10
 -18   5   8    0.07    2.20
 -18   5   9    2.95    2.40
  18  -5  -9    2.09    1.52
 -18   5  10    0.43    2.58
  19  -5   2    1.13    2.32
 -19   5   2   -0.64    1.35
 -19   5   3    0.80    2.28
 -19   5   3    0.05    1.67
 -19   5   4    1.39    1.82
 -19   5   6    1.25    2.28
 -19   5   7    2.39    2.29
 -19   5   8   -0.39    2.58
  19  -5  -8    1.22    1.67
 -19   5   9    1.72    3.02
  19  -5  -9   -1.02    1.70
 -20   5   3    7.81    2.75
 -20   5   3    4.79    1.91
 -20   5   4    0.85    2.05
 -20   5   5   16.85    3.68
 -20   5   6    2.35    2.46
 -20   5   7    1.57    2.84
  20  -5  -7    4.25    1.93
 -20   5   8    0.52    3.03
  20  -5  -8   -0.41    1.83
 -21   5   4   -1.07    2.36
  21  -5  -5    0.97    3.47
  21   6  -5    1.58    2.56
 -21  -6   5    0.82    2.53
  21   6  -4    3.04    2.08
 -21  -6   4    2.56    2.33
  20   6  -8    8.85    1.87
 -20  -6   8    5.87    2.87
  20   6  -7    1.78    1.70
 -20  -6   7   -0.08    2.53
  20   6  -6    3.29    1.73
 -20  -6   6    1.77    2.35
  20   6  -5   -0.21    1.71
 -20  -6   5   -0.27    2.04
  20   6  -4    1.64    1.81
 -20  -6   4    3.90    1.96
  20   6  -3    1.31    1.92
 -20  -6   3   -1.99    2.74
 -20  -6   3    3.52    2.44
  20   6  -2   -0.05    2.60
  20   6  -1    1.87    2.06
  20   6   0   10.50    2.43
  19   6  -9    4.37    1.61
 -19  -6   9    2.12    3.17
  19   6  -8    0.43    1.51
 -19  -6   8   -0.47    2.36
  19   6  -7    4.28    1.54
 -19  -6   7    3.58    2.25
  19   6  -6    8.73    1.69
 -19  -6   6    6.32    2.14
  19   6  -5    3.36    1.58
 -19  -6   5    2.43    1.87
  19   6  -4    3.42    1.63
 -19  -6   4    2.38    1.70
  19   6  -3    5.45    1.69
 -19  -6   3    7.99    2.21
 -19  -6   3    5.11    1.64
  19   6  -2   -0.82    1.60
 -19  -6   2    0.06    1.49
 -19  -6   2   -1.22    1.21
  19   6  -1    0.11    1.80
  19   6   0    0.82    1.94
  19   6   1    1.70    1.99
  19   6   2    4.21    2.19
  18   6 -10    0.65    1.30
 -18  -6  10   -2.09    2.62
  18   6  -9    0.40    1.37
 -18  -6   9    0.11    2.41
  18   6  -8    0.64    1.29
 -18  -6   8   -0.18    2.16
  18   6  -7    4.07    1.36
 -18  -6   7    3.55    1.95
  18   6  -6    0.26    1.28
 -18  -6   6    0.67    1.76
  18   6  -5    2.91    1.37
 -18  -6   5    0.51    1.63
  18   6  -4    7.32    1.52
 -18  -6   4    2.77    1.49
  18   6  -3    2.32    1.44
 -18  -6   3    3.72    1.41
 -18  -6   3    3.63    1.93
  18   6  -2    8.49    1.63
 -18  -6   2    5.24    1.24
 -18  -6   2    5.00    1.64
  18   6  -1    6.73    1.70
  18   6   0    2.04    1.59
  18   6   1    1.39    1.78
  18   6   2    2.05    1.93
  18   6   3    0.96    1.95
  17   6 -11    1.31    1.25
 -17  -6  11   -0.61    2.70
  17   6 -10    4.63    1.24
  17   6  -9    3.81    1.25
 -17  -6   9    1.31    2.15
  17   6  -8    0.28    1.13
 -17  -6   8    0.77    1.93
  17   6  -7   13.76    1.57
 -17  -6   7   13.31    2.12
  17   6  -6    2.10    1.28
 -17  -6   6    5.20    1.69
  17   6  -5    0.84    1.12
 -17  -6   5    2.92    1.48
  17   6  -4   13.47    1.58
 -17  -6   4   14.93    2.09
 -17  -6   4   15.05    1.75
  17   6  -3    5.28    1.33
 -17  -6   3    5.20    1.32
 -17  -6   3    4.48    1.90
  17   6  -2    2.21    2.54
  17   6  -2    5.43    1.34
 -17  -6   2    2.43    1.09
 -17  -6   2    2.67    2.26
  17   6  -1   -0.76    1.31
  17   6  -1    1.47    2.49
  17   6   0    2.74    2.61
  17   6   0    1.77    1.35
  17   6   1    0.29    2.78
  17   6   1    0.60    1.48
  17   6   2   -0.13    1.60
  17   6   2   -1.86    3.00
  17   6   3   -2.43    4.56
  17   6   3   -0.10    1.69
  17   6   4   -0.73    2.16
  16   6 -12    0.64    1.58
  16   6 -11    1.22    1.05
 -16  -6  11    1.53    2.50
  16   6 -10   12.71    1.36
 -16  -6  10    9.95    2.34
  16   6  -9   12.23    1.34
 -16  -6   9    9.90    2.16
  16   6  -8   10.88    1.30
 -16  -6   8    7.47    1.87
  16   6  -7    0.87    0.97
 -16  -6   7   -0.34    1.53
  16   6  -6    0.42    0.98
 -16  -6   6    0.66    1.44
  16   6  -5    2.46    1.03
 -16  -6   5    3.25    1.69
 -16  -6   5    2.60    1.33
  16   6  -4    6.54    1.19
  16   6  -4    6.27    2.08
 -16  -6   4    4.02    1.60
 -16  -6   4    3.40    1.25
  16   6  -3    1.28    2.02
  16   6  -3    0.53    1.32
 -16  -6   3    1.25    1.04
 -16  -6   3    3.00    1.42
  16   6  -2    0.74    1.12
  16   6  -2    1.68    2.03
 -16  -6   2    1.80    1.27
  16   6  -1   -0.54    2.77
  16   6  -1    1.53    1.17
 -16  -6   1    2.17    0.77
  16   6   0   10.00    1.47
  16   6   0   12.10    2.31
  16   6   1    1.71    1.30
  16   6   1    3.22    2.17
  16   6   2    7.33    2.39
  16   6   2    5.37    1.51
  16   6   3    0.52    3.39
  16   6   3    0.26    1.51
  16   6   4   -1.88    1.61
  16   6   5   -0.11    4.22
  16   6   5   -0.45    1.85
  15   6 -12   -0.92    1.74
  15   6 -12   -1.49    1.42
 -15  -6  12    1.86    2.54
  15   6 -11    2.38    0.89
  15   6 -11    3.14    1.35
  15   6 -10    0.84    0.88
 -15  -6  10    0.77    1.89
  15   6  -9   -0.26    0.85
 -15  -6   9   -1.44    1.66
  15   6  -8    0.81    0.86
 -15  -6   8    0.17    1.55
  15   6  -7    1.20    0.86
 -15  -6   7   -1.65    1.38
  15   6  -6    7.49    1.07
  15   6  -6    6.40    1.90
 -15  -6   6    7.14    1.64
 -15  -6   6    6.72    1.45
  15   6  -5    3.58    1.78
  15   6  -5    0.51    0.88
 -15  -6   5    4.28    1.18
 -15  -6   5    0.59    1.46
  15   6  -4    2.87    0.93
  15   6  -4    0.55    1.63
 -15  -6   4    1.88    1.38
 -15  -6   4    1.76    1.07
  15   6  -3    1.43    0.92
  15   6  -3    1.05    1.68
 -15  -6   3    1.16    1.23
 -15  -6   3    2.00    0.97
  15   6  -2    0.68    0.93
  15   6  -2    0.44    1.64
 -15  -6   2    0.12    0.87
 -15  -6   2    0.13    1.08
  15   6  -1    5.88    1.82
  15   6  -1    8.37    1.23
 -15  -6   1    8.18    1.03
 -15  -6   1    5.14    0.83
  15   6   0    1.52    2.11
  15   6   0    1.46    1.05
  15   6   1    1.30    1.79
  15   6   1   -0.29    1.06
  15   6   2   -0.55    1.84
  15   6   2   -0.31    1.19
  15   6   3    2.37    2.06
  15   6   3    3.63    1.34
  15   6   4    1.22    2.28
  15   6   4    3.72    1.44
  15   6   5    2.62    1.63
  15   6   5    2.62    2.58
  15   6   6    6.39    2.95
  15   6   6    1.14    1.84
  14   6 -12    0.77    0.99
 -14  -6  12    1.33    2.37
  14   6 -11    2.14    0.73
  14   6 -11    3.03    1.63
  14   6 -11    1.14    1.13
 -14  -6  11    2.00    2.03
  14   6 -10    5.53    0.87
  14   6 -10    5.10    1.67
 -14  -6  10    3.57    1.84
  14   6  -9   -0.41    0.73
  14   6  -9   -0.04    1.60
 -14  -6   9    0.66    1.53
  14   6  -8    0.06    0.73
  14   6  -8    0.96    1.56
 -14  -6   8    1.44    1.37
  14   6  -7    0.81    1.54
  14   6  -7    1.01    0.77
 -14  -6   7    1.21    1.56
 -14  -6   7   -0.27    1.27
  14   6  -6    2.64    1.49
  14   6  -6    0.77    0.77
 -14  -6   6    0.31    1.14
 -14  -6   6    1.60    1.33
  14   6  -5    2.04    1.50
  14   6  -5    1.20    0.77
 -14  -6   5    0.93    1.04
 -14  -6   5   -1.31    1.19
  14   6  -4   -0.40    0.73
  14   6  -4   -0.07    1.43
 -14  -6   4   -0.36    0.92
 -14  -6   4   -0.01    1.13
  14   6  -3   27.75    3.01
  14   6  -3   25.57    2.13
 -14  -6   3   23.22    2.69
 -14  -6   3   28.34    2.26
  14   6  -2   -1.08    1.38
  14   6  -2   -1.32    0.75
 -14  -6   2   -0.16    0.75
 -14  -6   2   -0.46    0.98
  14   6  -1    1.30    0.82
  14   6  -1    3.34    1.42
 -14  -6   1    2.39    0.69
 -14  -6   1    1.81    0.86
  14   6   0   23.71    2.13
  14   6   0   21.99    2.18
  14   6   1   13.52    1.39
  14   6   1   10.12    1.75
  14   6   2    2.62    1.56
  14   6   2    4.16    1.12
  14   6   3    2.68    1.68
  14   6   3    5.02    1.19
  14   6   4    7.09    1.87
  14   6   4    5.65    1.34
  14   6   5   -0.96    1.33
  14   6   6    2.18    1.58
  14   6   6    3.03    2.35
  14   6   7    2.54    1.83
  14   6   7    2.38    3.89
 -13  -6  13   -2.14    2.48
  13   6 -11    0.95    0.95
  13   6 -11    1.79    1.26
 -13  -6  11    1.53    1.82
  13   6 -10    0.44    0.63
 -13  -6  10    0.73    1.57
  13   6  -9    2.65    0.70
  13   6  -9    3.16    1.39
 -13  -6   9    4.02    1.48
  13   6  -8    0.91    1.39
  13   6  -8    0.54    0.67
 -13  -6   8    0.87    1.30
  13   6  -7   18.13    1.90
  13   6  -7   16.71    1.53
 -13  -6   7   18.12    2.01
  13   6  -6    3.04    1.32
  13   6  -6    6.06    0.82
 -13  -6   6    4.77    1.14
 -13  -6   6    3.22    1.29
  13   6  -5   -0.22    0.64
  13   6  -5    0.60    1.25
 -13  -6   5    0.27    1.07
 -13  -6   5    1.07    0.92
  13   6  -4    0.13    0.66
 -13  -6   4    0.65    1.11
 -13  -6   4    0.41    0.84
  13   6  -3   30.43    3.00
  13   6  -3   35.12    2.41
 -13  -6   3   30.46    2.24
 -13  -6   3   24.92    2.39
  13   6  -2   20.85    2.49
  13   6  -2   19.32    1.74
 -13  -6   2   18.21    1.83
 -13  -6   2   16.45    1.62
  13   6  -1   -0.69    1.15
  13   6  -1    0.04    0.66
 -13  -6   1   -0.16    0.75
 -13  -6   1    0.51    0.60
  13   6   0   15.01    1.63
  13   6   0   13.30    1.33
  13   6   1    9.88    1.19
  13   6   1   13.12    1.52
  13   6   2    2.30    0.92
  13   6   3    6.45    1.42
  13   6   3    4.25    1.05
  13   6   4    2.72    1.11
  13   6   4    2.28    1.45
  13   6   5    3.32    1.59
  13   6   5    5.50    1.31
  13   6   6    0.19    1.33
  13   6   6   -1.08    1.73
  13   6   7    0.72    1.56
  13   6   7    2.07    2.09
  13   6   8    0.86    1.80
 -12  -6  13    1.59    2.37
 -12  -6  12    4.44    2.00
  12   6 -11    3.31    0.95
  12   6 -11    1.89    0.77
 -12  -6  11    2.53    1.65
  12   6 -10    3.35    1.18
  12   6 -10    3.44    0.85
  12   6 -10    3.61    0.58
 -12  -6  10    3.58    1.48
  12   6  -9    8.86    0.84
  12   6  -9    8.24    1.32
 -12  -6   9   10.27    1.52
  12   6  -8    7.33    1.27
  12   6  -8    5.33    0.73
 -12  -6   8    4.91    1.24
  12   6  -7    8.07    0.83
  12   6  -7    4.93    1.26
 -12  -6   7    6.72    1.20
  12   6  -6    4.18    1.42
  12   6  -6    6.74    0.78
 -12  -6   6    7.86    1.15
  12   6  -5    2.96    0.64
  12   6  -5    2.05    1.09
 -12  -6   5    3.01    1.01
 -12  -6   5    3.39    0.93
  12   6  -4   11.09    1.19
  12   6  -4   10.69    1.43
 -12  -6   4    9.12    1.21
 -12  -6   4   12.09    1.16
  12   6  -3    6.75    1.19
  12   6  -3    4.09    0.72
 -12  -6   3    3.37    0.89
 -12  -6   3    3.60    0.76
  12   6  -2    4.46    1.16
  12   6  -2    7.34    0.83
 -12  -6   2    4.06    0.87
 -12  -6   2    6.65    0.79
  12   6  -1   24.36    2.45
  12   6  -1   27.90    2.03
 -12  -6   1   24.15    1.79
  12   6   0    0.64    1.00
  12   6   0    0.54    0.69
 -12  -6   0    0.90    0.42
 -12  -6   0    0.92    0.49
  12   6   1   13.85    1.41
  12   6   1   11.70    1.19
  12   6   2   40.50    2.91
  12   6   2   41.43    3.12
  12   6   3    2.85    0.94
  12   6   3    1.82    1.10
  12   6   4   -0.59    0.88
  12   6   4    0.53    1.14
  12   6   5    1.51    1.25
  12   6   6    5.24    1.44
  12   6   6    3.49    1.21
  12   6   7    3.55    1.41
  12   6   7   -0.50    1.58
  12   6   8   -0.44    1.58
  12   6   8    0.23    1.87
 -11  -6  13    7.62    2.23
 -11  -6  12    2.03    1.79
 -11  -6  11    5.55    1.65
  11   6 -10    7.50    0.86
  11   6 -10    6.24    1.04
 -11  -6  10    4.42    1.39
  11   6  -9    2.27    0.52
  11   6  -9    1.60    0.98
 -11  -6   9    0.66    1.14
  11   6  -8   16.18    1.90
  11   6  -8   14.06    1.18
 -11  -6   8    9.73    1.30
  11   6  -7   16.57    2.06
  11   6  -7   19.91    1.43
 -11  -6   7   19.17    2.07
  11   6  -6    0.04    0.49
  11   6  -6    1.53    0.96
 -11  -6   6   -0.49    0.80
  11   6  -5   -0.54    0.88
  11   6  -5    1.87    0.53
 -11  -6   5    1.90    0.79
  11   6  -4   52.93    3.74
  11   6  -4   54.66    3.44
 -11  -6   4   51.90    3.42
 -11  -6   4   50.49    3.48
  11   6  -3   14.60    1.36
  11   6  -3   11.02    1.15
 -11  -6   3   10.78    1.08
 -11  -6   3    9.83    1.01
  11   6  -2    5.39    0.70
  11   6  -2    7.09    1.04
 -11  -6   2    5.08    0.70
 -11  -6   2    4.75    0.81
  11   6  -1    1.94    1.26
  11   6  -1    4.89    0.68
 -11  -6   1    4.24    0.69
 -11  -6   1    4.62    0.62
  11   6   0   27.47    2.29
  11   6   0   27.72    2.02
 -11  -6   0   27.34    1.89
 -11  -6   0   27.79    1.83
  11   6   1    2.23    0.86
  11   6   1    3.72    0.69
  11   6   2    4.80    0.94
  11   6   2    5.04    0.79
  11   6   3   12.81    1.44
  11   6   3   11.71    1.25
  11   6   4    0.04    0.76
  11   6   4    1.26    0.93
  11   6   5    0.89    1.00
  11   6   5    2.05    0.94
  11   6   6    7.77    1.22
  11   6   6    8.57    1.26
  11   6   7    0.64    1.23
  11   6   7    0.23    1.16
  11   6   8    0.21    1.41
  11   6   8    3.64    1.41
  11   6   9    0.71    1.79
  11   6   9   -0.42    1.56
 -10  -6  14    3.36    2.49
 -10  -6  13    3.50    2.10
 -10  -6  12    7.32    1.80
 -10  -6  11    6.47    1.53
  10   6 -10    7.12    0.71
 -10  -6  10    8.74    1.41
  10   6  -9    2.87    0.62
  10   6  -9    0.39    0.82
  10   6  -9    1.95    0.40
 -10  -6   9    1.33    1.05
  10   6  -8    6.06    1.00
  10   6  -8    7.05    0.64
 -10  -6   8    4.63    1.02
  10   6  -7    5.86    0.63
  10   6  -7    6.34    1.00
 -10  -6   7    5.30    0.97
  10   6  -6   22.71    1.56
  10   6  -6   21.32    2.04
 -10  -6   6   22.67    1.98
  10   6  -5    0.77    0.82
  10   6  -5    2.43    0.49
 -10  -6   5    1.09    0.69
  10   6  -4    0.12    0.76
  10   6  -4    0.01    0.44
 -10  -6   4    0.05    0.60
  10   6  -3    4.56    0.61
  10   6  -3    5.09    0.91
 -10  -6   3    3.56    0.65
 -10  -6   3    3.81    0.71
  10   6  -2    0.16    0.73
  10   6  -2    0.52    0.44
 -10  -6   2    0.24    0.47
  10   6  -1   -0.35    0.47
  10   6  -1    0.33    0.69
 -10  -6   1   -0.32    0.51
 -10  -6   1    0.29    0.43
  10   6   0    6.01    0.87
  10   6   0    6.74    0.72
 -10  -6   0    6.99    0.74
 -10  -6   0    6.35    0.65
  10   6   1   24.01    1.81
  10   6   1   25.73    1.97
  10   6   2    4.56    0.68
  10   6   2    3.34    0.79
  10   6   3    3.75    0.78
  10   6   3    2.90    0.71
  10   6   4    0.80    0.70
  10   6   4    0.39    0.71
  10   6   5   11.95    1.10
  10   6   5    9.21    1.10
  10   6   6    0.12    0.82
  10   6   6    0.76    0.88
  10   6   7    1.90    1.06
  10   6   8   -0.54    1.32
  10   6   8   -0.62    1.04
  10   6   9    1.94    1.38
  10   6  10    4.51    1.70
  -9  -6  14   -2.14    2.33
  -9  -6  13   -0.03    1.91
  -9  -6  12   18.18    2.13
  -9  -6  11    1.51    1.34
  -9  -6  10   -0.28    1.12
   9   6  -9    2.16    0.50
   9   6  -9    0.95    0.74
  -9  -6   9    1.94    1.03
   9   6  -8    6.08    0.92
   9   6  -8    9.55    0.74
  -9  -6   8    7.63    1.08
   9   6  -7   -0.52    0.71
   9   6  -7    0.55    0.35
  -9  -6   7    0.66    0.74
   9   6  -6    7.12    0.95
   9   6  -6    7.53    0.76
  -9  -6   6    6.00    0.86
   9   6  -5   57.97    3.60
   9   6  -5   57.83    3.81
  -9  -6   5   54.60    3.58
   9   6  -4    1.01    0.41
   9   6  -4    0.55    0.68
  -9  -6   4    2.01    0.59
   9   6  -3    4.31    0.56
   9   6  -3    5.62    0.82
  -9  -6   3    5.06    0.65
   9   6  -2   24.49    2.02
   9   6  -2   28.09    1.88
  -9  -6   2   25.55    1.98
  -9  -6   2   26.46    1.88
   9   6  -1    4.23    0.72
   9   6  -1    4.50    0.55
  -9  -6   1    3.45    0.51
  -9  -6   1    4.67    0.60
   9   6   0   15.79    1.37
   9   6   0   13.44    1.17
  -9  -6   0   15.70    1.20
  -9  -6   0   16.09    1.14
   9   6   1    0.50    0.45
   9   6   1    0.30    0.56
   9   6   2   -0.17    0.52
   9   6   2   -0.28    0.49
   9   6   3    3.59    0.64
   9   6   3    3.50    0.65
   9   6   4   23.46    1.89
   9   6   4   26.79    1.85
   9   6   5   24.34    1.78
   9   6   5   20.95    1.72
   9   6   5   22.98    1.85
   9   6   6    2.87    0.70
   9   6   6    2.42    0.64
   9   6   6    1.81    0.80
   9   6   7   12.91    1.37
   9   6   7    9.02    0.97
   9   6   7   11.86    1.22
   9   6   8    6.87    1.19
   9   6   9    5.68    1.30
  -8  -6  14   -1.38    2.23
  -8  -6  13   -0.76    1.79
  -8  -6  12    2.23    1.50
  -8  -6  11   16.50    1.81
  -8  -6  10    0.83    1.11
   8   6  -9    9.46    0.80
   8   6  -9    9.19    0.90
  -8  -6   9    9.62    1.23
   8   6  -8    0.04    0.25
   8   6  -8    0.44    0.40
   8   6  -8   -0.34    0.55
  -8  -6   8   -0.48    0.78
   8   6  -7    0.70    0.30
   8   6  -7   -0.19    0.61
  -8  -6   7    1.22    0.71
   8   6  -6    0.11    0.62
   8   6  -6    0.57    0.31
  -8  -6   6    0.36    0.59
   8   6  -5   21.92    1.42
   8   6  -5   19.16    1.91
  -8  -6   5   23.30    1.76
   8   6  -4   50.06    3.27
   8   6  -4   49.19    3.08
  -8  -6   4   46.93    3.06
   8   6  -3    1.44    0.61
   8   6  -3    1.03    0.34
  -8  -6   3    2.16    0.48
   8   6  -2   19.51    1.28
   8   6  -2   15.41    1.52
  -8  -6   2   16.73    1.27
   8   6  -1   36.76    2.40
   8   6  -1   34.78    2.30
  -8  -6   1   34.52    2.14
  -8  -6   1   31.10    2.16
   8   6   0  120.94    7.40
  -8  -6   0  122.73    7.35
  -8  -6   0  119.63    7.33
   8   6   1  126.90    7.49
   8   6   1  118.44    7.47
   8   6   2  146.04    9.04
   8   6   2  151.37    9.02
   8   6   3   49.44    3.21
   8   6   3   52.84    3.27
   8   6   4   12.38    1.19
   8   6   4   12.38    1.11
   8   6   5   14.39    1.13
   8   6   5   13.58    1.36
   8   6   5   15.96    1.37
   8   6   6   12.66    1.38
   8   6   7    3.01    0.83
   8   6   8    1.43    0.94
   8   6   9    2.00    1.07
   8   6  10   -0.88    1.21
   8   6  11    0.57    1.44
  -7  -6  14    6.34    2.95
  -7  -6  13    2.30    1.75
  -7  -6  12    0.01    1.44
  -7  -6  11    6.72    1.35
  -7  -6  10   22.09    2.22
  -7  -6   9    4.85    0.96
   7   6  -8   37.33    2.36
   7   6  -8   36.07    2.30
  -7  -6   8   32.99    2.46
   7   6  -7   38.63    2.39
   7   6  -7   37.44    2.46
   7   6  -7   41.40    2.58
  -7  -6   7   38.93    2.70
   7   6  -6    1.34    0.55
   7   6  -6    1.09    0.28
  -7  -6   6    0.31    0.55
   7   6  -5    1.70    0.56
   7   6  -5    1.93    0.32
  -7  -6   5    2.06    0.53
   7   6  -4   81.18    5.29
   7   6  -4   88.99    5.19
  -7  -6   4   79.53    4.94
   7   6  -3  117.53    7.08
   7   6  -3  116.33    7.17
  -7  -6   3  116.99    7.15
   7   6  -2   12.98    1.03
   7   6  -2   16.38    1.23
  -7  -6   2   12.93    1.04
   7   6  -1    0.31    0.30
   7   6  -1   -0.57    0.39
  -7  -6   1    0.04    0.35
  -7  -6   1    0.31    0.31
   7   6   0   86.19    5.32
   7   6   0   87.90    5.35
  -7  -6   0   82.10    4.92
  -7  -6   0   79.68    4.93
   7   6   1    3.56    0.46
   7   6   1    1.82    0.39
   7   6   2    2.57    0.41
   7   6   3    5.12    0.68
   7   6   3    4.47    0.57
   7   6   3    4.94    0.51
   7   6   4   12.98    1.19
   7   6   4   14.44    1.07
   7   6   4   14.65    1.02
   7   6   5    8.51    0.99
   7   6   6    1.25    0.59
   7   6   7    0.81    0.69
   7   6   8    0.70    0.76
   7   6   9   -0.07    0.90
   7   6  10    1.56    1.06
   7   6  11    0.23    1.19
  -6  -6  14   -0.04    2.13
  -6  -6  13    6.87    1.75
  -6  -6  12   -1.05    1.36
  -6  -6  11   -1.02    1.09
  -6  -6  10    7.16    1.14
  -6  -6   9    0.69    0.79
  -6  -6   8   14.00    1.51
   6   6  -7    9.72    0.92
   6   6  -7   10.46    0.80
  -6  -6   7   10.32    1.21
   6   6  -6   59.13    3.65
   6   6  -6   59.01    3.60
   6   6  -6   60.23    3.72
  -6  -6   6   55.46    3.56
   6   6  -5   28.95    1.98
   6   6  -5   29.06    1.81
  -6  -6   5   26.80    1.87
   6   6  -4    8.19    0.63
   6   6  -4    7.67    0.76
  -6  -6   4    5.28    0.57
   6   6  -3    0.19    0.23
   6   6  -3    0.56    0.41
  -6  -6   3    0.08    0.39
   6   6  -2    2.36    0.32
   6   6  -2    2.83    0.46
  -6  -6   2    3.09    0.41
   6   6  -1   91.32    5.75
   6   6  -1   96.66    5.71
  -6  -6   1   93.98    5.72
   6   6   0    0.79    0.33
   6   6   0    0.13    0.24
  -6  -6   0    0.54    0.27
  -6  -6   0    1.09    0.25
   6   6   1    6.49    0.65
   6   6   1    6.18    0.64
   6   6   2   39.89    2.57
   6   6   2   43.19    2.62
   6   6   3   -0.03    0.24
   6   6   3    0.15    0.33
   6   6   3    0.53    0.27
   6   6   5    2.65    0.52
   6   6   6   26.97    1.89
   6   6   7    0.44    0.60
   6   6   8    5.11    0.80
   6   6   9   -0.52    0.76
   6   6  10    1.15    0.91
   6   6  11    1.12    1.04
  -5  -6  14   -0.58    2.13
  -5  -6  13    0.09    1.59
  -5  -6  12    7.18    1.49
  -5  -6  11    4.49    1.17
  -5  -6  10    2.24    0.95
  -5  -6   9    5.29    0.89
  -5  -6   8    2.22    0.67
  -5  -6   7   31.20    2.20
   5   6  -6   26.59    1.77
   5   6  -6   26.84    1.70
   5   6  -6   26.99    1.64
  -5  -6   6   25.06    1.79
   5   6  -5   43.27    2.51
   5   6  -5   38.53    2.62
  -5  -6   5   39.14    2.54
   5   6  -4    0.28    0.18
   5   6  -4    0.38    0.39
  -5  -6   4    0.19    0.33
   5   6  -3    0.30    0.34
   5   6  -3    0.44    0.20
  -5  -6   3    0.56    0.30
   5   6  -2   54.66    3.32
   5   6  -2   54.19    3.38
  -5  -6   2   51.17    3.17
   5   6  -1    6.98    0.70
   5   6  -1    6.60    0.56
  -5  -6   1    7.22    0.64
   5   6   0    0.65    0.26
   5   6   0    0.38    0.21
  -5  -6   0    0.75    0.22
   5   6   1   -0.02    0.23
   5   6   1   -0.16    0.21
   5   6   2    0.27    0.20
   5   6   2    0.19    0.25
   5   6   3   11.48    0.80
   5   6   3   12.32    0.93
   5   6   3   12.17    0.79
   5   6   4   -0.52    0.32
   5   6   5   14.28    1.12
   5   6   7    9.11    1.00
   5   6   8   15.04    1.35
   5   6   9    3.01    0.74
   5   6  10    0.28    0.73
   5   6  11    1.24    0.89
   5   6  12    0.66    0.98
  -4  -6  14    1.43    2.12
  -4  -6  13    4.82    1.70
  -4  -6  12    0.82    1.28
  -4  -6  11   10.77    1.34
  -4  -6  10    1.53    0.86
  -4  -6   9    3.01    0.78
  -4  -6   8   15.62    1.46
  -4  -6   7    0.50    0.51
   4   6  -6   10.10    0.72
   4   6  -6   11.91    0.77
  -4  -6   6   12.60    1.13
   4   6  -5    0.94    0.21
   4   6  -5    0.39    0.30
   4   6  -5    0.51    0.14
  -4  -6   5    0.15    0.36
   4   6  -4   82.87    4.97
   4   6  -4   79.87    4.90
  -4  -6   4   77.30    4.74
   4   6  -3   15.97    1.19
   4   6  -3   17.75    1.08
  -4  -6   3   15.88    1.14
  -4  -6   3   16.63    1.06
   4   6  -2   16.19    1.07
   4   6  -2   17.50    1.16
  -4  -6   2   15.72    1.10
  -4  -6   2   16.49    1.06
   4   6  -1    0.27    0.24
   4   6  -1    0.90    0.19
  -4  -6   1    0.42    0.22
  -4  -6   1    1.14    0.22
   4   6   0   50.97    3.23
   4   6   0   55.04    3.25
  -4  -6   0   53.12    3.40
  -4  -6   0   58.76    3.42
   4   6   1  141.07    8.63
   4   6   1  145.08    8.61
   4   6   2    0.03    0.16
   4   6   2    0.20    0.21
   4   6   3    9.39    0.74
   4   6   4   -0.14    0.28
   4   6   5    4.56    0.50
   4   6   6   32.25    2.09
   4   6   7    5.06    0.59
   4   6   8    0.14    0.53
   4   6   9    0.04    0.62
   4   6  10    6.78    0.82
   4   6  12   -0.91    0.79
  -3  -6  14    3.84    2.12
  -3  -6  13    0.99    1.61
  -3  -6  12   -0.01    1.59
  -3  -6  11    6.88    1.18
  -3  -6  10   14.99    1.72
  -3  -6   9   21.83    1.81
  -3  -6   8    4.14    0.67
  -3  -6   7    2.57    0.53
  -3  -6   6    0.23    0.39
   3   6  -5  128.87    7.81
   3   6  -5  131.17    7.82
  -3  -6   5  133.61    7.84
  -3  -6   5  125.03    7.76
   3   6  -4    4.11    0.44
   3   6  -4    5.27    0.42
   3   6  -4    5.31    0.36
  -3  -6   4    5.33    0.40
  -3  -6   4    4.31    0.47
   3   6  -3    1.04    0.15
   3   6  -3    1.08    0.27
  -3  -6   3    0.65    0.24
  -3  -6   3    0.81    0.16
   3   6  -2    1.58    0.18
   3   6  -2    1.81    0.28
  -3  -6   2    2.03    0.20
  -3  -6   2    1.46    0.26
   3   6  -1   36.00    2.25
   3   6  -1   37.85    2.29
  -3  -6   1   35.77    2.24
  -3  -6   1   36.47    2.22
   3   6   0   11.30    0.78
   3   6   0   11.36    0.75
  -3  -6   0   10.33    0.75
  -3  -6   0   12.11    0.76
   3   6   1    5.30    0.45
   3   6   1    5.83    0.45
  -3  -6  -1    6.08    0.52
   3   6   2    0.73    0.14
   3   6   2    0.58    0.18
  -3  -6  -2    0.87    0.26
   3   6   3    3.96    0.45
   3   6   4    5.83    0.56
   3   6   5   34.52    2.17
   3   6   6    2.15    0.38
   3   6   7   19.97    1.38
   3   6   8    3.58    0.51
   3   6   9    1.18    0.48
   3   6  10    4.25    0.62
   3   6  11    0.80    0.61
  -2  -6  14    0.26    2.07
  -2  -6  13    0.51    1.58
  -2  -6  12   -0.05    1.22
  -2  -6  11    6.31    1.12
  -2  -6  10    3.36    0.85
  -2  -6   9   23.04    1.81
  -2  -6   8    0.85    0.54
  -2  -6   7   19.72    1.45
  -2  -6   6    6.14    0.73
  -2  -6   5   18.28    1.26
   2   6  -4   46.33    2.82
   2   6  -4   46.97    2.84
  -2  -6   4   49.12    2.90
  -2  -6   4   46.90    2.97
   2   6  -3  114.67    6.90
   2   6  -3  114.34    6.91
   2   6  -3  115.63    6.93
  -2  -6   3  120.00    6.86
  -2  -6   3  108.13    6.89
   2   6  -2    1.46    0.19
   2   6  -2    1.98    0.25
   2   6  -2    1.89    0.19
  -2  -6   2    2.04    0.25
  -2  -6   2    2.48    0.24
   2   6  -1    6.88    0.54
   2   6  -1    6.76    0.46
  -2  -6   1    7.65    0.56
  -2  -6   1    7.17    0.50
   2   6   0    1.22    0.15
   2   6   0    0.88    0.17
  -2  -6   0    0.80    0.16
  -2  -6   0    0.86    0.15
   2   6   1   77.41    4.55
   2   6   1   73.28    4.55
  -2  -6  -1   67.55    4.20
  -2  -6  -1   71.37    4.18
   2   6   2    0.29    0.14
   2   6   2   -0.01    0.10
  -2  -6  -2    0.12    0.18
   2   6   3   51.21    3.12
  -2  -6  -3   48.16    2.96
   2   6   4   33.40    2.07
   2   6   5   42.11    2.60
   2   6   6   43.88    2.71
   2   6   7   13.33    0.97
   2   6   8    3.75    0.46
   2   6   9    2.71    0.45
   2   6  10    3.86    0.53
   2   6  13    0.04    1.31
  -1  -6  13    4.12    1.66
  -1  -6  12    6.02    1.33
  -1  -6  11   18.08    1.99
  -1  -6  10   10.42    1.08
  -1  -6   9    1.73    0.64
  -1  -6   8   16.02    1.36
  -1  -6   8   18.25    1.23
  -1  -6   7   42.47    2.63
  -1  -6   6    7.24    0.62
  -1  -6   6    8.40    0.75
  -1  -6   5    2.63    0.35
  -1  -6   5    4.31    0.39
  -1  -6   5    3.34    0.29
  -1  -6   4    6.46    0.43
  -1  -6   4    6.33    0.49
  -1  -6   4    5.78    0.56
   1   6  -3    8.82    0.59
   1   6  -3    8.41    0.55
  -1  -6   3    7.95    0.62
  -1  -6   3    8.92    0.55
  -1  -6   3    8.19    0.58
   1   6  -2   95.91    5.63
   1   6  -2   94.48    5.64
   1   6  -2   90.74    5.65
  -1  -6   2   89.55    5.54
  -1  -6   2   91.93    5.56
  -1  -6   2   94.46    5.53
   1   6  -1   10.46    0.65
   1   6  -1   10.97    0.67
   1   6  -1    9.54    0.70
  -1  -6   1   10.28    0.63
  -1  -6   1    9.33    0.64
  -1  -6   1   10.02    0.67
   1   6   0    2.89    0.32
   1   6   0    3.73    0.26
  -1  -6   0    4.52    0.36
   1   6   1   81.39    4.79
   1   6   1   77.50    4.78
  -1  -6  -1   80.55    4.84
  -1  -6  -1   80.07    4.84
   1   6   2   27.84    1.73
   1   6   2   29.14    1.74
  -1  -6  -2   29.46    1.81
   1   6   3    7.51    0.52
  -1  -6  -3    8.57    0.62
   1   6   4   13.57    0.88
  -1  -6  -4   14.39    0.99
   1   6   5   25.05    1.56
   1   6   6   20.51    1.31
   1   6   7    1.19    0.29
   1   6   8    1.84    0.34
   1   6   9    0.54    0.34
   1   6  11    7.08    0.79
   1   6  12    1.50    0.92
   1   6  13    1.22    1.40
   0  -6  13    5.76    1.71
   0  -6  12    2.04    1.27
   0  -6  11    1.15    0.95
   0  -6  10    7.35    0.91
   0  -6   9   -0.24    0.41
   0  -6   9    0.47    0.57
   0  -6   8    3.98    0.42
   0  -6   8    3.06    0.54
   0  -6   7    0.78    0.37
   0  -6   7    0.87    0.26
   0  -6   7    1.05    0.21
   0  -6   6   17.14    1.18
   0  -6   6   17.26    1.10
   0  -6   5   28.12    1.68
   0  -6   5   26.53    1.72
   0  -6   4   54.65    3.34
   0  -6   4   55.34    3.32
   0  -6   3   66.20    3.90
   0  -6   3   62.59    3.88
   0   6  -2    0.06    0.08
   0   6  -2   -0.03    0.13
   0  -6   2    0.01    0.14
   0  -6   2   -0.09    0.09
   0  -6   2   -0.16    0.09
   0   6  -1   28.62    1.82
   0   6  -1   30.58    1.80
   0  -6   1   31.56    1.89
   0  -6   1   29.81    1.88
   0  -6   1   31.04    1.87
   0   6   0   82.57    4.62
   0   6   0   70.90    4.63
   0  -6   0   94.55    4.98
   0  -6   0   71.04    4.99
   0   6   1   30.12    1.94
   0   6   1   31.81    1.92
   0   6   1   32.96    1.92
   0  -6  -1   31.96    2.03
   0  -6  -1   34.47    2.02
   0   6   2    0.04    0.10
   0   6   2    0.01    0.09
   0   6   2   -0.15    0.12
   0  -6  -2   -0.07    0.10
   0   6   3   66.34    4.03
   0   6   3   67.27    4.02
   0  -6  -3   65.48    3.96
   0   6   4   54.71    3.31
   0  -6  -4   56.04    3.40
   0   6   5   28.11    1.73
   0  -6  -5   25.81    1.63
   0   6   6   17.90    1.14
   0   6   7    0.62    0.24
   0   6   8    3.52    0.36
   0   6   9   -0.58    0.33
   0   6  10    7.67    0.92
   0   6  11    1.27    0.71
   0   6  12   -0.54    0.94
   0   6  13    5.13    1.75
   1  -6  13   -0.96    1.66
   1  -6  12    0.48    1.24
   1  -6  11    5.53    1.03
   1  -6  10    3.38    0.62
   1  -6  10    2.40    0.75
   1  -6   9    0.93    0.53
   1  -6   9   -0.32    0.38
   1  -6   8    1.92    0.38
   1  -6   8    1.30    0.30
   1  -6   8    1.77    0.44
   1  -6   7    1.18    0.33
   1  -6   4   13.44    0.82
   1  -6   4   12.71    0.85
   1  -6   3    8.66    0.54
   1  -6   3    7.63    0.57
   1  -6   2   27.28    1.73
   1  -6   2   28.78    1.71
  -1   6  -1   76.94    4.51
  -1   6  -1   72.85    4.52
   1  -6   1   73.28    4.42
  -1   6   0    4.50    0.32
  -1   6   0    3.46    0.36
   1  -6   0    3.54    0.37
   1  -6   0    4.57    0.32
  -1   6   1   10.03    0.67
  -1   6   1    9.59    0.63
   1  -6  -1    9.18    0.62
   1  -6  -1   10.46    0.67
   1  -6  -1    9.85    0.63
  -1   6   2   92.20    5.48
  -1   6   2   89.86    5.47
   1  -6  -2   95.96    5.83
   1  -6  -2   97.88    5.82
  -1   6   3    8.07    0.52
  -1   6   3    8.44    0.58
  -1   6   3    7.27    0.53
   1  -6  -3    8.24    0.55
  -1   6   4    6.82    0.47
  -1   6   4    6.31    0.46
   1  -6  -4    7.10    0.51
  -1   6   5    2.80    0.31
  -1   6   5    3.10    0.32
   1  -6  -5    3.52    0.39
  -1   6   6    7.30    0.55
  -1   6   6    7.13    0.53
   1  -6  -6    8.47    0.68
  -1   6   7   44.56    2.74
  -1   6   7   45.63    2.76
  -1   6   9    1.69    0.42
  -1   6  10   13.74    1.25
  -1   6  11   16.72    1.64
  -1   6  12    7.38    1.18
  -1   6  13    1.23    1.43
   2  -6  13    3.58    2.15
   2  -6  12    1.72    1.26
   2  -6  11   10.32    1.20
   2  -6  11   10.76    1.25
   2  -6  10    3.85    0.58
   2  -6  10    5.37    0.77
   2  -6   9    1.92    0.49
   2  -6   8    3.67    0.52
   2  -6   3   51.08    3.19
   2  -6   3   54.62    3.19
   2  -6   2   -0.07    0.14
   2  -6   2    0.16    0.13
  -2   6  -1   71.97    4.99
  -2   6  -1   93.74    4.99
   2  -6   1  100.19    6.04
  -2   6   0    1.05    0.19
   2  -6   0    1.21    0.17
  -2   6   1    6.10    0.49
  -2   6   1    6.14    0.45
   2  -6  -1    6.73    0.51
   2  -6  -1    6.35    0.47
  -2   6   2    2.08    0.26
  -2   6   2    1.96    0.25
   2  -6  -2    1.63    0.18
   2  -6  -2    2.02    0.23
  -2   6   3  105.43    6.44
  -2   6   3  108.28    6.46
   2  -6  -3  118.15    7.00
   2  -6  -3  114.91    7.00
  -2   6   4   45.81    2.79
   2  -6  -4   49.57    3.00
  -2   6   5   16.47    1.07
   2  -6  -5   16.29    1.03
  -2   6   6    5.75    0.53
   2  -6  -6    5.42    0.48
  -2   6   7   16.44    1.24
  -2   6   8    1.83    0.39
  -2   6   9   23.39    1.65
  -2   6  10    3.19    0.66
  -2   6  11    4.94    0.91
  -2   6  12    0.67    1.10
  -2   6  13   -0.20    1.47
  -2   6  14   -1.16    2.00
   3  -6  12    4.07    0.93
   3  -6  12    3.19    1.32
   3  -6  11   -0.50    0.67
   3  -6  11   -1.89    0.91
   3  -6  10    4.26    0.68
   3  -6   9    0.90    0.58
   3  -6   3    3.22    0.35
   3  -6   3    3.22    0.33
   3  -6   2    0.59    0.17
   3  -6   2    0.85    0.19
  -3   6  -1    8.72    0.60
   3  -6   1    8.47    0.58
   3  -6   1    6.90    0.58
  -3   6   0   16.30    1.15
  -3   6   0   19.80    1.17
   3  -6   0   19.77    1.23
   3  -6   0   18.15    1.21
  -3   6   1   34.27    2.20
  -3   6   1   36.59    2.19
   3  -6  -1   35.64    2.29
   3  -6  -1   38.35    2.28
  -3   6   2    2.23    0.27
  -3   6   2    1.44    0.22
   3  -6  -2    2.09    0.22
   3  -6  -2    1.11    0.25
  -3   6   3    0.38    0.23
  -3   6   3    0.88    0.19
   3  -6  -3    1.00    0.18
  -3   6   4    5.12    0.49
   3  -6  -4    6.45    0.44
   3  -6  -4    4.71    0.41
  -3   6   5  123.16    7.44
   3  -6  -5  130.12    7.82
  -3   6   6   -0.07    0.26
   3  -6  -6    0.28    0.19
  -3   6   7    4.16    0.47
  -3   6   8    3.78    0.51
  -3   6   9   18.74    1.48
  -3   6  10   18.85    1.67
  -3   6  11    5.90    1.00
  -3   6  12    0.23    1.12
  -3   6  13   -0.10    1.49
  -3   6  14    1.01    2.05
   4  -6  12    1.51    0.98
   4  -6  11    6.95    0.92
   4  -6  10    7.93    0.95
   4  -6   9   -0.38    0.68
   4  -6   3    9.09    0.67
   4  -6   3   10.45    0.71
   4  -6   2    0.22    0.19
   4  -6   2    0.19    0.22
  -4   6  -1  148.87    9.18
  -4   6  -1  156.67    9.18
   4  -6   1  148.89    9.12
   4  -6   1  153.82    9.12
  -4   6   0   75.98    4.86
  -4   6   0   84.30    4.87
   4  -6   0   86.05    5.10
   4  -6   0   81.87    5.11
  -4   6   1    0.83    0.24
  -4   6   1    0.30    0.23
   4  -6  -1    0.49    0.23
   4  -6  -1    0.84    0.24
  -4   6   2   16.29    1.09
  -4   6   2   15.99    1.11
   4  -6  -2   16.64    1.14
   4  -6  -2   16.67    1.11
  -4   6   3   15.48    1.09
  -4   6   3   14.53    1.03
   4  -6  -3   16.10    1.07
  -4   6   4   76.42    4.64
  -4   6   4   74.95    4.62
   4  -6  -4   89.58    5.42
  -4   6   5    0.42    0.28
   4  -6  -5    0.30    0.19
   4  -6  -5    0.56    0.18
  -4   6   6   12.42    0.97
   4  -6  -6   12.65    0.83
  -4   6   7    0.33    0.38
  -4   6   8   12.49    1.16
  -4   6   9    3.29    0.65
  -4   6  10    0.53    0.71
  -4   6  11   10.33    1.19
  -4   6  12    1.20    1.22
  -4   6  13    4.61    1.60
  -4   6  14    0.51    1.98
   5  -6  11    1.27    1.04
   5  -6  10    0.42    0.89
   5  -6   9    4.85    0.89
   5  -6   4   -0.03    0.25
   5  -6   4    0.19    0.21
   5  -6   3   12.34    0.84
   5  -6   3   11.36    0.88
   5  -6   2    0.36    0.28
   5  -6   2    0.62    0.25
  -5   6  -1    0.25    0.19
  -5   6  -1    0.23    0.19
   5  -6   1    0.05    0.26
   5  -6   1    0.12    0.26
  -5   6   0    0.51    0.25
  -5   6   0    0.66    0.24
   5  -6   0    0.39    0.25
   5  -6   0    0.64    0.27
  -5   6   1    8.09    0.73
   5  -6  -1    5.69    0.59
  -5   6   2   60.21    3.81
  -5   6   2   63.45    3.81
   5  -6  -2   65.40    3.72
   5  -6  -2   55.04    3.69
  -5   6   3    0.36    0.27
  -5   6   3    0.48    0.33
   5  -6  -3    0.51    0.27
  -5   6   4    0.75    0.37
  -5   6   4    0.33    0.30
   5  -6  -4    0.27    0.26
  -5   6   5   37.65    2.49
  -5   6   5   39.07    2.45
   5  -6  -5   46.67    2.88
  -5   6   6   24.17    1.66
   5  -6  -6   26.97    1.65
   5  -6  -6   26.27    1.68
  -5   6   7   30.33    2.06
   5  -6  -7   33.56    2.06
  -5   6   8    2.37    0.57
  -5   6   9    3.78    0.73
  -5   6  10    2.35    0.80
  -5   6  11    1.18    0.99
  -5   6  12    4.68    1.37
  -5   6  13   -0.09    1.58
  -5   6  14   -2.11    2.09
   6  -6  11    1.02    1.22
   6  -6  10    2.24    1.08
   6  -6   9    0.25    0.88
   6  -6   5    2.43    0.40
   6  -6   5    2.72    0.34
   6  -6   4   14.94    1.13
   6  -6   4   16.11    1.08
   6  -6   3    0.41    0.29
   6  -6   3    0.17    0.35
   6  -6   2   43.59    2.70
   6  -6   2   42.42    2.69
  -6   6  -1    8.77    0.60
  -6   6  -1    6.34    0.58
   6  -6   1    6.65    0.75
   6  -6   1    8.09    0.74
  -6   6   0    0.87    0.30
  -6   6   0    1.01    0.29
   6  -6   0    0.52    0.32
   6  -6   0    0.50    0.34
  -6   6   1   97.54    6.32
  -6   6   1  110.00    6.32
   6  -6  -1  125.51    6.92
   6  -6  -1  101.68    6.89
  -6   6   2    2.58    0.41
  -6   6   2    2.22    0.42
   6  -6  -2    3.16    0.44
   6  -6  -2    3.31    0.44
  -6   6   3    0.49    0.36
   6  -6  -3    0.22    0.33
  -6   6   4    6.16    0.76
  -6   6   4    5.80    0.64
   6  -6  -4    6.57    0.61
  -6   6   5   28.22    1.94
  -6   6   5   26.85    1.87
   6  -6  -5   28.31    1.85
  -6   6   6   54.73    3.54
  -6   6   6   55.68    3.50
   6  -6  -6   59.64    3.67
  -6   6   7    7.16    0.75
   6  -6  -7   10.02    0.73
   6  -6  -7   10.31    0.78
  -6   6   8   14.40    1.41
  -6   6   9    1.40    0.73
  -6   6  10    6.82    1.03
  -6   6  12    0.51    1.31
  -6   6  13    4.26    1.65
  -6   6  14    2.06    2.11
  -6   6  14    1.32    3.00
   7  -6  11   -0.24    1.42
   7  -6  10    1.42    1.24
   7  -6   9    0.43    1.01
   7  -6   8   -0.43    0.87
   7  -6   7    0.25    0.44
   7  -6   7    0.13    0.53
   7  -6   6    2.50    0.55
   7  -6   6    1.67    0.51
   7  -6   5    9.93    1.00
   7  -6   4   14.41    1.25
   7  -6   3    5.75    0.60
   7  -6   3    5.07    0.62
   7  -6   2    1.47    0.39
   7  -6   2    2.24    0.43
  -7   6  -1    3.47    0.43
  -7   6  -1    3.21    0.33
   7  -6   1    3.28    0.48
   7  -6   1    2.53    0.45
  -7   6   0  109.44    5.93
  -7   6   0   85.43    5.91
   7  -6   0  111.40    6.09
   7  -6   0   87.54    6.07
  -7   6   1    0.51    0.36
  -7   6   1    0.12    0.34
   7  -6  -1    0.07    0.36
   7  -6  -1    0.00    0.37
  -7   6   2   15.43    1.20
  -7   6   2   15.12    1.23
   7  -6  -2   13.95    1.22
   7  -6  -2   17.94    1.26
  -7   6   3  120.79    7.10
  -7   6   3  111.30    7.09
   7  -6  -3  116.64    7.12
  -7   6   4   83.63    5.39
  -7   6   4   90.27    5.39
   7  -6  -4   90.53    5.56
  -7   6   5    1.90    0.57
  -7   6   5    2.10    0.53
   7  -6  -5    2.23    0.46
  -7   6   6    0.90    0.53
  -7   6   6   -0.16    0.59
   7  -6  -6    1.01    0.42
  -7   6   7   38.32    2.67
  -7   6   7   36.82    2.58
   7  -6  -7   40.28    2.55
  -7   6   8   30.66    2.28
   7  -6  -8   37.68    2.27
   7  -6  -8   35.69    2.28
  -7   6   9    4.65    0.88
  -7   6  10   21.40    2.13
  -7   6  11    3.80    1.20
  -7   6  12    0.56    1.35
  -7   6  13    0.28    1.73
  -7   6  14    3.11    2.28
   8  -6  11   -0.29    1.37
   8  -6  11    1.12    1.66
   8  -6  10    0.17    1.40
   8  -6  10    2.30    1.06
   8  -6   9    0.85    1.18
   8  -6   9    1.64    0.92
   8  -6   9    0.99    0.84
   8  -6   8    2.02    1.02
   8  -6   8    1.23    0.70
   8  -6   8    1.46    0.81
   8  -6   7    1.76    0.72
   8  -6   7    0.68    0.59
   8  -6   6   11.39    1.29
   8  -6   6   11.75    1.12
   8  -6   5   17.37    1.43
   8  -6   5   15.18    1.30
   8  -6   4   14.60    1.21
   8  -6   4   14.31    1.31
   8  -6   3   47.53    3.15
   8  -6   3   50.85    3.13
   8  -6   2  152.38    9.57
   8  -6   2  163.07    9.58
   8  -6   1  131.38    8.19
   8  -6   1  137.29    8.19
  -8   6   0  132.30    7.85
  -8   6   0  126.62    7.84
   8  -6   0  135.59    8.94
   8  -6   0  158.56    8.96
  -8   6   1   39.25    2.47
  -8   6   1   36.48    2.45
   8  -6  -1   37.45    2.49
   8  -6  -1   37.51    2.48
  -8   6   2   18.53    1.41
   8  -6  -2   16.69    1.36
  -8   6   3    1.48    0.51
  -8   6   3    1.72    0.51
   8  -6  -3    1.78    0.51
  -8   6   4   45.05    2.97
  -8   6   4   45.44    2.97
   8  -6  -4   43.76    2.84
  -8   6   5   18.94    1.61
  -8   6   5   19.18    1.54
   8  -6  -5   19.68    1.52
  -8   6   6    0.30    0.58
  -8   6   6    0.01    0.71
  -8   6   7   -0.33    0.64
  -8   6   7    1.86    0.80
   8  -6  -7    0.62    0.52
  -8   6   8    0.66    0.88
  -8   6   8   -0.38    0.74
   8  -6  -8    0.50    0.42
   8  -6  -8   -0.08    0.33
  -8   6   9    7.67    1.08
  -8   6   9    7.45    1.27
  -8   6  11   15.11    1.64
  -8   6  12    1.68    3.11
  -8   6  12    1.82    1.47
  -8   6  13   -0.23    1.77
  -8   6  13    0.67    2.54
  -8   6  14   -0.32    2.80
  -8   6  14    0.42    3.32
   9  -6  10    2.01    1.62
   9  -6  10    1.43    1.31
   9  -6  10    1.12    1.27
   9  -6   9    4.06    1.23
   9  -6   9    2.69    1.10
   9  -6   9    2.65    1.42
   9  -6   8    4.97    1.24
   9  -6   8    6.84    0.99
   9  -6   7   10.59    1.06
   9  -6   7   11.19    1.17
   9  -6   6    4.47    0.74
   9  -6   6    3.90    0.84
   9  -6   5   22.98    1.79
   9  -6   5   23.82    1.90
   9  -6   4   27.97    1.91
   9  -6   4   23.93    1.99
   9  -6   3    3.97    0.70
   9  -6   3    3.58    0.63
   9  -6   2   -0.72    0.57
   9  -6   2   -0.85    0.50
   9  -6   1    0.41    0.58
   9  -6   1    0.50    0.51
  -9   6   0   17.42    1.31
  -9   6   0   17.22    1.31
   9  -6   0   16.84    1.52
   9  -6   0   21.32    1.58
  -9   6   1    2.87    0.54
  -9   6   1    4.15    0.58
   9  -6  -1    3.48    0.62
   9  -6  -1    3.90    0.66
  -9   6   2   29.84    2.07
  -9   6   2   29.28    2.07
   9  -6  -2   31.76    2.17
   9  -6  -2   29.96    2.17
  -9   6   3    4.34    0.65
  -9   6   3    4.29    0.67
   9  -6  -3    4.69    0.69
  -9   6   4    1.61    0.59
  -9   6   4    0.92    0.61
   9  -6  -4    0.63    0.54
  -9   6   5   53.92    3.55
  -9   6   5   53.03    3.52
   9  -6  -5   58.19    3.74
  -9   6   6    8.29    0.91
  -9   6   6    6.82    0.99
   9  -6  -6    7.97    0.87
  -9   6   7    1.14    0.85
  -9   6   7    0.58    0.69
   9  -6  -7    0.70    0.58
  -9   6   8    7.63    1.04
  -9   6   8    8.60    1.24
   9  -6  -8    7.36    0.79
  -9   6   9    2.44    1.18
  -9   6   9    1.74    0.90
   9  -6  -9    1.60    0.42
   9  -6  -9    2.15    0.50
  -9   6  10   -0.11    1.38
  -9   6  10   -0.41    1.05
  -9   6  11    2.86    1.78
  -9   6  11    2.54    1.35
  -9   6  12   14.93    2.37
  -9   6  12   11.48    1.85
  -9   6  13    2.88    2.69
  -9   6  13    0.87    1.87
  -9   6  14    0.55    2.33
  10  -6  10    2.72    2.02
  10  -6  10    4.16    1.89
  10  -6   9    2.50    1.60
  10  -6   9    4.70    1.49
  10  -6   9    1.50    1.29
  10  -6   8   -0.29    1.04
  10  -6   8   -1.15    1.26
  10  -6   8    0.40    1.30
  10  -6   7    1.59    1.13
  10  -6   7    1.81    0.93
  10  -6   6    1.28    0.81
  10  -6   6    0.47    0.99
  10  -6   5   13.64    1.51
  10  -6   5   14.99    1.73
  10  -6   4    0.02    0.66
  10  -6   4    0.35    0.77
  10  -6   3    3.10    0.83
  10  -6   3    4.97    0.76
  10  -6   2    3.61    0.80
  10  -6   2    3.70    0.71
  10  -6   1   24.90    1.99
  10  -6   1   26.00    1.96
 -10   6   0    6.34    0.67
 -10   6   0    7.10    0.70
  10  -6   0    6.12    0.83
  10  -6   0    6.50    0.86
 -10   6   1    0.34    0.53
 -10   6   1   -0.04    0.49
  10  -6  -1    0.58    0.65
  10  -6  -1    0.17    0.56
 -10   6   2   -0.06    0.64
 -10   6   2    0.83    0.58
  10  -6  -2    0.33    0.73
  10  -6  -2    0.96    0.60
 -10   6   3    3.84    0.70
 -10   6   3    3.12    0.73
  10  -6  -3    3.60    0.74
 -10   6   4   -0.28    0.67
 -10   6   4   -0.53    0.60
  10  -6  -4    0.68    0.65
 -10   6   5    0.85    0.77
 -10   6   5    1.20    0.71
  10  -6  -5    1.30    0.68
 -10   6   6   24.15    2.02
 -10   6   6   23.75    2.19
  10  -6  -6   23.15    1.90
 -10   6   7    6.42    1.10
 -10   6   7    4.45    0.93
  10  -6  -7    5.91    0.86
 -10   6   8    6.34    1.05
 -10   6   8    4.00    1.21
  10  -6  -8    5.99    0.83
 -10   6   9    2.20    1.04
 -10   6   9    2.08    1.29
  10  -6  -9    1.91    0.67
 -10   6  10    9.01    1.41
 -10   6  10    8.89    1.71
  10  -6 -10    9.08    0.99
  10  -6 -10    9.35    0.95
  10  -6 -10    9.27    0.87
 -10   6  11    6.91    1.52
 -10   6  11    6.09    1.90
 -10   6  12    4.73    1.68
 -10   6  12    6.28    2.36
 -10   6  13    3.19    2.01
 -10   6  14    0.99    2.35
  11  -6   9    0.92    1.63
  11  -6   9    1.44    1.86
  11  -6   9    1.00    1.80
  11  -6   8    0.26    1.57
  11  -6   8    1.40    1.52
  11  -6   8   -1.04    1.31
  11  -6   7    1.24    1.37
  11  -6   7    1.19    1.15
  11  -6   6    6.16    1.11
  11  -6   6    7.89    1.34
  11  -6   5    1.43    1.10
  11  -6   5    1.87    0.91
  11  -6   4   -0.27    0.80
  11  -6   4    0.01    1.00
  11  -6   3    7.17    1.13
  11  -6   3   10.05    1.05
  11  -6   2    7.82    0.98
  11  -6   2    8.01    1.09
  11  -6   1    2.36    0.76
  11  -6   1    2.87    0.87
 -11   6   0   28.04    2.04
 -11   6   0   31.38    2.03
  11  -6   0   30.71    2.27
  11  -6   0   27.00    2.30
 -11   6   1    5.07    0.73
  11  -6  -1    6.23    1.02
  11  -6  -1    5.51    0.87
 -11   6   2    5.50    0.82
 -11   6   2    4.62    0.76
  11  -6  -2    5.93    0.90
 -11   6   3   12.30    1.53
 -11   6   3   14.79    1.56
  11  -6  -3   11.06    1.13
 -11   6   4   53.55    3.61
 -11   6   4   54.23    3.64
  11  -6  -4   58.86    3.89
 -11   6   5    1.30    0.78
 -11   6   5   -0.28    0.83
  11  -6  -5    1.54    0.77
 -11   6   6   -0.11    0.93
 -11   6   6    0.07    0.78
  11  -6  -6    0.41    0.80
 -11   6   7   17.29    1.74
 -11   6   7   19.28    1.96
  11  -6  -7   16.88    1.77
 -11   6   8   15.32    1.66
 -11   6   8    8.40    1.27
  11  -6  -8   15.27    1.69
 -11   6   9    0.49    1.40
 -11   6   9    2.41    1.14
  11  -6  -9    1.70    0.82
 -11   6  10    4.65    2.15
 -11   6  10    4.62    1.36
  11  -6 -10    6.60    0.86
  11  -6 -10    7.50    0.81
  11  -6 -10    6.55    0.81
 -11   6  11    5.67    2.11
 -11   6  11    6.47    1.58
 -11   6  12    2.03    1.75
 -11   6  13    3.35    2.17
 -11   6  14   -0.20    2.77
  12  -6   8    2.34    1.75
  12  -6   8   -0.57    1.95
  12  -6   8   -1.90    1.59
  12  -6   7    0.71    1.48
  12  -6   7    1.10    1.73
  12  -6   7    0.33    1.46
  12  -6   6    5.73    1.27
  12  -6   6    3.17    1.55
  12  -6   5   -0.44    1.32
  12  -6   5    1.94    1.06
  12  -6   4    0.14    0.93
  12  -6   4    1.15    1.18
  12  -6   3    1.65    0.92
  12  -6   3    2.52    1.15
  12  -6   2   45.80    3.17
  12  -6   2   42.10    3.27
  12  -6   1   12.55    1.72
  12  -6   1   12.51    1.29
 -12   6   0    1.24    0.52
 -12   6   0    0.66    0.58
  12  -6   0    0.33    0.79
  12  -6   0   -0.61    0.92
 -12   6   1   24.75    1.95
 -12   6   1   24.38    1.95
  12  -6  -1   24.39    2.21
  12  -6  -1   27.34    2.29
 -12   6   2    6.48    0.91
 -12   6   2    7.17    0.95
  12  -6  -2    8.50    1.13
 -12   6   3    4.19    0.93
 -12   6   3    6.61    0.95
  12  -6  -3    4.80    0.98
 -12   6   4   11.96    1.26
 -12   6   4   11.35    1.27
  12  -6  -4   12.77    1.32
 -12   6   5    1.41    0.97
 -12   6   5    2.43    0.91
  12  -6  -5    3.00    0.94
 -12   6   6    3.06    1.52
 -12   6   6    7.34    1.09
 -12   6   7    4.73    1.36
 -12   6   7    7.38    1.16
  12  -6  -7    6.71    1.12
 -12   6   8    4.32    1.47
 -12   6   8    6.10    1.19
  12  -6  -8    7.76    1.15
 -12   6   9   10.85    2.16
 -12   6   9   10.69    1.49
  12  -6  -9    9.16    1.17
 -12   6  10    3.13    1.92
 -12   6  10    1.67    1.33
  12  -6 -10    3.28    0.79
  12  -6 -10    3.25    0.96
 -12   6  11    2.04    1.56
  12  -6 -11    2.41    0.80
  12  -6 -11    3.47    0.76
 -12   6  12    0.82    1.84
 -12   6  13    2.87    2.26
  13  -6   8    0.64    1.99
  13  -6   8   -1.26    2.01
  13  -6   7   -0.86    1.68
  13  -6   7    1.30    1.67
  13  -6   7    2.51    2.15
  13  -6   6    0.90    1.87
  13  -6   6    0.19    1.43
  13  -6   5    2.96    1.68
  13  -6   5    3.08    1.33
  13  -6   4    2.15    1.53
  13  -6   3    6.51    1.23
  13  -6   2    0.74    1.01
  13  -6   2    1.72    1.27
  13  -6   1   10.93    1.50
  13  -6   1   12.22    1.34
 -13   6   0   12.76    1.27
 -13   6   0   12.13    1.18
  13  -6   0   11.42    1.32
  13  -6   0   11.80    1.46
 -13   6   1    0.61    0.68
 -13   6   1   -0.16    0.79
  13  -6  -1   -0.19    1.06
 -13   6   2   16.13    1.90
 -13   6   2   20.45    1.87
  13  -6  -2   18.31    2.15
 -13   6   3   28.90    2.34
 -13   6   3   27.23    2.43
  13  -6  -3   25.39    2.40
 -13   6   4    1.24    0.92
 -13   6   5   -0.62    1.06
 -13   6   5    0.03    0.94
  13  -6  -5    0.13    1.04
 -13   6   6    4.15    1.34
 -13   6   6    4.61    1.15
  13  -6  -6    5.03    1.18
 -13   6   7   16.35    2.60
  13  -6  -7   15.12    1.58
 -13   6   8    0.07    1.53
 -13   6   8    0.03    1.18
 -13   6   9    4.02    1.38
 -13   6   9    6.33    1.90
 -13   6  10    0.77    1.47
  13  -6 -10   -0.09    1.10
  13  -6 -10   -1.28    0.83
 -13   6  11    1.43    1.70
  13  -6 -11    1.00    0.85
  13  -6 -11   -0.27    1.28
  13  -6 -11    2.74    0.80
 -13   6  13    0.61    2.39
  14  -6   7   -3.98    3.29
  14  -6   7    1.80    1.99
  14  -6   7    1.25    2.08
  14  -6   6    1.96    2.34
  14  -6   6    3.21    1.75
  14  -6   6    2.31    1.81
  14  -6   5    2.20    1.59
  14  -6   5   -0.06    2.04
  14  -6   4    7.62    1.57
  14  -6   4    6.98    1.90
  14  -6   3    3.00    1.36
  14  -6   3    4.59    1.73
  14  -6   2    4.29    1.28
  14  -6   2    4.05    1.60
  14  -6   1   11.19    1.47
  14  -6   1   10.60    1.67
 -14   6   0   20.91    1.58
  14  -6   0   24.51    2.91
  14  -6   0   25.75    2.76
 -14   6   1    0.97    0.89
 -14   6   1    1.09    0.77
  14  -6  -1    1.61    1.30
 -14   6   2    0.57    0.91
 -14   6   2    0.25    1.02
 -14   6   3   23.54    2.32
 -14   6   3   24.73    2.78
  14  -6  -3   31.33    2.94
 -14   6   4   -0.76    1.00
 -14   6   4   -0.59    1.12
  14  -6  -4   -1.67    1.19
 -14   6   5   -0.31    1.09
 -14   6   5    0.16    1.25
  14  -6  -5   -1.30    1.29
 -14   6   6   -0.21    1.36
 -14   6   6    1.27    1.14
  14  -6  -6    0.01    1.19
 -14   6   7    0.24    1.55
 -14   6   7    0.64    1.22
  14  -6  -7    0.47    1.26
 -14   6   8    0.05    1.72
 -14   6   8    0.97    1.32
  14  -6  -8    0.44    1.34
 -14   6   9    0.60    1.47
  14  -6  -9   -0.45    1.35
 -14   6  10    5.87    1.75
  14  -6 -10    5.04    1.03
  14  -6 -10    2.46    1.45
 -14   6  11   -0.37    1.84
  14  -6 -11    1.64    1.09
 -14   6  12    3.02    2.17
  15  -6   6    5.11    2.03
  15  -6   6    0.46    2.15
  15  -6   6    2.50    2.92
  15  -6   5    0.67    2.61
  15  -6   5   -0.36    1.84
  15  -6   4    2.40    2.35
  15  -6   4    1.66    1.67
  15  -6   3    2.09    1.54
  15  -6   3    4.23    2.09
  15  -6   2   -0.91    1.37
  15  -6   2    0.10    1.86
  15  -6   1    0.60    1.36
  15  -6   1    0.04    1.80
  15  -6   0    1.04    1.77
 -15   6   1    5.92    1.13
 -15   6   1    6.64    0.97
  15  -6  -1    8.04    1.72
 -15   6   2   -0.86    0.97
 -15   6   2   -1.51    1.10
  15  -6  -2   -2.07    1.43
 -15   6   3    2.77    1.13
 -15   6   3    1.61    1.27
  15  -6  -3    2.71    1.75
 -15   6   4    0.88    1.18
  15  -6  -4    3.11    1.49
 -15   6   5    4.12    1.30
 -15   6   5    2.20    1.51
  15  -6  -5    2.72    1.47
 -15   6   6    9.05    1.73
 -15   6   6    3.58    2.62
  15  -6  -6    8.00    1.59
 -15   6   7    3.63    1.48
  15  -6  -7    2.07    1.73
 -15   6   8    0.31    1.46
 -15   6   9   -1.15    1.60
 -15   6  10   -0.11    1.76
  15  -6 -10   -0.17    1.08
  15  -6 -11    4.48    1.22
 -15   6  12   -0.50    2.32
  15  -6 -12   -0.64    1.10
  16  -6   5    2.25    3.32
  16  -6   5    0.97    2.07
  16  -6   5    1.94    2.21
  16  -6   4    2.18    1.98
  16  -6   4    0.80    2.91
  16  -6   3    0.00    1.84
  16  -6   3   -0.73    2.55
  16  -6   2    5.28    2.39
  16  -6   2    5.44    1.84
  16  -6   1    0.45    2.10
  16  -6   0   12.24    2.33
 -16   6   1    1.54    0.88
 -16   6   1    3.12    1.10
  16  -6  -1    2.22    2.27
 -16   6   2   -0.08    1.05
 -16   6   2    1.84    1.44
  16  -6  -2    1.15    1.83
 -16   6   3    1.57    1.29
 -16   6   3   -0.24    1.62
  16  -6  -3    1.48    1.77
 -16   6   4    6.17    1.45
 -16   6   4    5.34    1.65
  16  -6  -4    3.77    1.78
 -16   6   5    3.46    1.46
 -16   6   5    1.45    1.73
 -16   6   6    0.57    1.48
 -16   6   7    1.20    1.52
 -16   6   8    8.79    1.87
 -16   6   9   11.49    2.10
 -16   6  10    8.69    2.21
  16  -6 -10   10.49    1.51
 -16   6  11    3.94    2.35
  16  -6 -11    2.36    1.35
  16  -6 -12    3.03    1.37
  17  -6   4    2.63    2.26
  17  -6   4   -4.93    3.59
  17  -6   3    1.79    3.26
  17  -6   2   -1.24    2.87
  17  -6   1    2.51    2.69
  17  -6   0    4.35    2.52
 -17   6   1    1.13    1.07
 -17   6   1    1.35    0.89
  17  -6  -1   -0.33    2.32
 -17   6   2    2.77    1.45
 -17   6   2    4.17    1.54
  17  -6  -2    1.40    2.95
 -17   6   3    7.47    1.51
 -17   6   3    9.32    1.89
 -17   6   4   15.44    2.25
 -17   6   4   18.22    2.04
 -17   6   5    0.53    1.63
 -17   6   6    4.57    1.77
 -17   6   7   16.65    2.25
 -17   6   8    0.30    1.85
 -17   6   9    0.12    2.06
 -17   6  10    0.42    2.82
  17  -6 -10    2.52    1.43
 -17   6  11    1.78    2.61
  17  -6 -11    0.80    1.52
 -18   6   2    6.35    1.82
 -18   6   2    6.64    1.40
 -18   6   3    3.23    2.02
 -18   6   3    2.22    1.50
 -18   6   4    6.33    1.75
 -18   6   5    1.36    2.23
 -18   6   6    0.70    1.93
 -18   6   7    4.86    2.09
 -18   6   8   -0.03    2.15
 -18   6   9    1.63    2.31
  18  -6  -9   -0.78    1.50
 -18   6  10   -0.15    2.58
  18  -6 -10    3.55    1.83
 -19   6   2   -0.88    1.38
 -19   6   3    4.50    1.77
 -19   6   3    6.57    2.37
 -19   6   4    2.62    1.87
 -19   6   5    2.62    3.43
 -19   6   6    7.94    2.39
 -19   6   7    3.14    2.42
 -19   6   8    0.32    2.50
 -19   6   9    3.21    2.85
  19  -6  -9    5.15    1.81
 -20   6   3   -0.05    1.87
 -20   6   3   -0.55    3.07
 -20   6   4    3.38    2.18
 -20   6   5    2.05    2.32
 -20   6   6    5.64    2.60
 -20   6   7   -1.51    2.76
 -20   6   8    4.34    2.98
  20  -6  -8    7.23    2.02
 -21   6   4    4.40    2.53
 -21   6   5    0.21    3.13
  21   7  -4    1.59    2.04
  20   7  -8    1.66    1.77
 -20  -7   8   -0.45    2.80
  20   7  -7    2.84    1.75
 -20  -7   7    2.73    2.62
  20   7  -6    1.76    1.72
 -20  -7   6    2.71    2.34
  20   7  -5    4.66    1.81
 -20  -7   5    2.03    2.15
  20   7  -4   -2.29    1.69
 -20  -7   4   -2.26    1.98
  20   7  -3    7.19    1.99
 -20  -7   3    7.29    2.48
 -20  -7   3   -0.11    1.95
  20   7  -1    2.44    2.03
  20   7   0    0.90    2.15
  19   7  -9    0.53    1.52
 -19  -7   9   -0.14    2.85
  19   7  -8    1.16    1.53
 -19  -7   8    2.28    2.36
  19   7  -7   -0.10    1.48
 -19  -7   7    0.64    2.23
  19   7  -6    1.67    1.51
 -19  -7   6    3.12    2.12
  19   7  -5    2.46    1.50
 -19  -7   5    0.69    1.86
  19   7  -4    0.48    1.48
 -19  -7   4   -1.62    1.69
  19   7  -3    0.71    1.60
 -19  -7   3    3.34    2.17
 -19  -7   3   -0.17    1.55
  19   7  -2    2.80    1.72
 -19  -7   2    0.34    1.47
 -19  -7   2   -1.16    1.32
  19   7  -1    7.06    1.91
  19   7   0    1.28    1.84
  19   7   1    0.55    1.94
  18   7 -10   -1.15    1.34
 -18  -7  10   -0.61    2.70
  18   7  -9   -1.69    1.30
 -18  -7   9   -1.66    2.44
  18   7  -8   -0.03    1.29
 -18  -7   8    2.97    2.21
  18   7  -7    5.37    1.39
 -18  -7   7    2.63    1.92
  18   7  -6    1.00    1.26
 -18  -7   6    2.02    1.80
  18   7  -5    1.32    1.29
 -18  -7   5    2.02    1.67
  18   7  -4    6.26    1.45
 -18  -7   4    0.40    1.51
  18   7  -3   33.72    3.13
 -18  -7   3   24.97    2.79
 -18  -7   3   24.77    2.57
  18   7  -2    2.04    1.43
 -18  -7   2    0.02    1.17
 -18  -7   2    1.24    1.64
  18   7  -1    1.28    1.55
  18   7   0    1.74    1.56
  18   7   1   11.43    1.93
  18   7   2    0.64    1.86
  18   7   3   -1.80    2.06
  17   7 -11    3.88    1.28
 -17  -7  11    1.30    2.68
  17   7 -10    1.74    1.17
 -17  -7  10   -1.59    2.94
  17   7  -9    4.13    1.21
 -17  -7   9    4.81    2.19
  17   7  -8    4.31    1.21
 -17  -7   8    6.79    2.02
  17   7  -7    5.45    1.39
 -17  -7   7    3.23    1.78
  17   7  -6    2.80    1.16
 -17  -7   6    4.11    1.63
  17   7  -5    7.12    1.30
 -17  -7   5    4.67    1.53
  17   7  -4    0.49    1.11
 -17  -7   4    2.15    1.35
 -17  -7   4    2.55    1.79
  17   7  -3   -0.57    1.13
 -17  -7   3    2.00    1.28
 -17  -7   3    0.35    1.60
  17   7  -2    1.29    1.28
  17   7  -2    3.39    2.77
 -17  -7   2   -0.96    1.05
  17   7  -1    0.25    1.31
  17   7  -1   -0.77    2.47
  17   7   0    4.99    2.67
  17   7   0    8.12    1.56
  17   7   1   -0.38    2.71
  17   7   1    2.01    1.54
  17   7   2   -0.14    1.55
  17   7   2   -2.19    2.99
  17   7   3    2.36    3.74
  17   7   3    6.12    1.81
  17   7   4    7.82    5.46
  16   7 -12    0.77    1.63
  16   7 -11   11.44    1.31
 -16  -7  11    8.71    2.66
  16   7 -10    5.09    1.10
 -16  -7  10    5.45    2.33
  16   7  -9    0.14    0.96
 -16  -7   9    0.81    1.95
  16   7  -8    3.83    1.08
 -16  -7   8    3.95    1.77
  16   7  -7    1.44    1.00
 -16  -7   7    1.69    1.54
  16   7  -6   20.79    2.05
 -16  -7   6   18.46    2.03
  16   7  -5    9.20    1.27
 -16  -7   5    6.77    1.45
 -16  -7   5    7.04    1.82
  16   7  -4    1.03    1.00
  16   7  -4    1.77    1.98
 -16  -7   4    0.73    1.56
 -16  -7   4    2.09    1.23
  16   7  -3   10.24    1.41
  16   7  -3    9.16    2.27
 -16  -7   3   10.76    1.30
 -16  -7   3    6.22    1.54
  16   7  -2   -0.23    1.99
  16   7  -2    0.88    1.05
 -16  -7   2   -0.92    1.24
  16   7  -1    0.38    1.12
 -16  -7   1    0.53    0.74
  16   7   0    1.81    2.09
  16   7   0    0.13    1.23
  16   7   1    5.60    2.26
  16   7   1    2.56    1.28
  16   7   2   -3.13    1.32
  16   7   2   -1.87    2.34
  16   7   3    0.09    2.57
  16   7   3    1.03    1.48
  16   7   4   -0.05    1.65
  16   7   5    1.68    1.88
  15   7 -12   -0.95    2.12
  15   7 -12    4.82    1.86
 -15  -7  12    6.52    2.60
  15   7 -11    2.58    0.90
  15   7 -11    2.74    1.38
 -15  -7  11   -2.17    4.06
  15   7 -10    1.17    0.89
 -15  -7  10    0.71    1.97
  15   7  -9    7.38    1.01
 -15  -7   9    5.73    1.89
  15   7  -8    0.96    0.89
 -15  -7   8   -0.83    1.54
  15   7  -7    1.05    0.88
 -15  -7   7    2.77    1.39
  15   7  -6    0.40    0.85
  15   7  -6    0.53    1.81
 -15  -7   6    1.39    1.57
 -15  -7   6   -0.80    1.31
  15   7  -5    0.66    0.88
  15   7  -5    3.44    1.83
 -15  -7   5    2.01    1.45
 -15  -7   5    1.42    1.11
  15   7  -4    7.51    1.06
  15   7  -4    5.25    1.85
 -15  -7   4    6.16    1.19
 -15  -7   4    3.89    1.82
  15   7  -3    0.43    0.87
  15   7  -3   -0.37    1.96
 -15  -7   3    0.15    0.94
 -15  -7   3    0.56    1.22
  15   7  -2    1.13    1.69
  15   7  -2    2.46    0.98
 -15  -7   2    2.32    1.13
 -15  -7   2    1.26    0.85
  15   7  -1    3.66    1.72
  15   7  -1    4.82    1.40
 -15  -7   1    4.91    0.80
 -15  -7   1    3.27    0.96
  15   7   0    6.05    1.18
  15   7   1   12.17    2.01
  15   7   1    7.92    1.37
  15   7   2    2.41    1.19
  15   7   2    4.12    1.94
  15   7   3   -1.12    2.06
  15   7   3    1.71    1.29
  15   7   4    0.14    1.34
  15   7   4   -1.37    2.21
  15   7   5    1.17    1.60
  15   7   5    0.79    2.59
  15   7   6    1.18    1.81
  15   7   6   -1.51    2.98
  14   7 -12    1.34    1.03
 -14  -7  12    1.41    2.29
  14   7 -11    1.20    1.58
  14   7 -11   -0.06    1.11
  14   7 -11    0.99    0.73
 -14  -7  11    0.63    1.95
  14   7 -10    1.17    0.80
  14   7 -10    2.84    1.69
 -14  -7  10    3.36    1.77
  14   7  -9    0.51    1.64
  14   7  -9    0.49    0.74
 -14  -7   9    0.06    1.56
  14   7  -8    2.20    1.61
  14   7  -8   -0.14    0.76
 -14  -7   8    2.23    1.43
  14   7  -7    2.64    1.62
  14   7  -7    1.44    0.77
 -14  -7   7    3.92    1.36
 -14  -7   7    2.83    1.61
  14   7  -6    9.05    1.70
  14   7  -6    7.94    0.98
 -14  -7   6    4.95    1.31
 -14  -7   6   10.76    1.55
  14   7  -5   13.90    1.50
  14   7  -5   12.46    2.21
 -14  -7   5    9.04    1.30
 -14  -7   5    9.80    1.52
  14   7  -4   22.31    1.96
  14   7  -4   26.88    3.01
 -14  -7   4   22.02    2.41
 -14  -7   4   20.30    2.11
  14   7  -3    4.40    0.89
  14   7  -3    2.24    1.46
 -14  -7   3    2.71    0.90
  14   7  -2    0.19    2.52
  14   7  -2    1.12    0.82
 -14  -7   2    2.20    0.78
 -14  -7   2    1.16    0.99
  14   7  -1   10.50    1.22
  14   7  -1    8.84    1.63
 -14  -7   1    6.96    1.02
 -14  -7   1    7.53    0.87
  14   7   0   21.98    1.95
  14   7   0   16.62    2.00
  14   7   1   11.14    1.29
  14   7   1    8.48    1.69
  14   7   2    3.37    1.08
  14   7   2    6.61    1.63
  14   7   3    0.54    1.14
  14   7   3    0.28    1.60
  14   7   4    3.56    1.85
  14   7   4    2.43    1.22
  14   7   5    3.68    1.44
  14   7   5    1.71    2.67
  14   7   6    3.33    3.36
  14   7   6    0.96    1.57
  14   7   7   -0.07    1.85
 -13  -7  13    4.87    2.69
 -13  -7  12   -2.05    2.75
  13   7 -11    5.80    1.38
  13   7 -11    5.45    1.06
 -13  -7  11    3.92    1.87
  13   7 -10    1.35    0.65
  13   7 -10   -0.21    1.37
  13   7 -10    2.93    0.98
 -13  -7  10    3.59    1.66
  13   7  -9    7.56    0.86
  13   7  -9    7.08    1.54
 -13  -7   9    5.50    1.52
  13   7  -8    5.31    1.45
  13   7  -8    2.27    0.72
 -13  -7   8    1.16    1.24
  13   7  -7    4.62    0.76
  13   7  -7    3.76    1.82
  13   7  -6   20.64    1.93
  13   7  -6   15.18    1.52
 -13  -7   6   17.97    2.20
  13   7  -5   15.85    1.49
  13   7  -5   16.05    1.78
 -13  -7   5   15.33    1.83
 -13  -7   5   11.06    1.48
  13   7  -4   -0.60    0.66
  13   7  -4    0.23    1.84
 -13  -7   4    1.05    0.81
  13   7  -3    0.82    0.70
  13   7  -3    0.87    1.23
 -13  -7   3    0.49    0.76
 -13  -7   3    0.66    0.95
  13   7  -2   23.61    2.59
  13   7  -2   20.68    1.82
 -13  -7   2   17.62    1.64
 -13  -7   2   17.93    1.88
  13   7  -1   15.45    1.55
  13   7  -1   12.42    1.61
 -13  -7   1   16.59    1.47
 -13  -7   1   16.45    1.67
  13   7   0    4.50    0.86
  13   7   0    7.42    1.36
  13   7   1   17.16    1.71
  13   7   1   14.12    1.66
  13   7   2    1.63    1.32
  13   7   2    3.15    0.97
  13   7   3   22.52    2.56
  13   7   3   16.47    1.74
  13   7   4    4.05    1.50
  13   7   4    2.94    1.11
  13   7   5    3.85    1.20
  13   7   5    1.01    1.60
  13   7   6    2.27    1.39
  13   7   6    2.79    1.80
  13   7   7    5.24    2.13
  13   7   7    5.47    1.69
  13   7   8   -1.35    1.73
 -12  -7  13    2.06    2.43
 -12  -7  12   -0.75    2.00
  12   7 -11    1.79    0.75
  12   7 -11    3.29    1.00
 -12  -7  11    3.66    1.76
  12   7 -10    0.48    0.80
  12   7 -10    0.56    0.52
  12   7 -10    0.28    1.13
 -12  -7  10   -0.69    1.47
  12   7  -9    0.24    0.56
  12   7  -9    0.59    1.18
 -12  -7   9    2.15    1.34
  12   7  -8    3.72    0.62
  12   7  -8    3.24    1.21
 -12  -7   8    3.50    1.21
  12   7  -7    3.73    1.21
  12   7  -7    2.78    0.63
 -12  -7   7    3.90    1.08
  12   7  -6    4.65    1.23
  12   7  -6    4.14    0.68
 -12  -7   6    2.88    1.00
  12   7  -5   -0.20    0.57
  12   7  -5   -0.55    1.06
 -12  -7   5    0.76    0.83
  12   7  -4   26.60    1.95
  12   7  -4   26.84    2.58
 -12  -7   4   25.39    2.29
 -12  -7   4   26.63    2.14
  12   7  -3   47.34    3.57
  12   7  -3   49.36    3.19
 -12  -7   3   45.85    3.25
 -12  -7   3   47.51    3.16
  12   7  -2    4.98    1.12
  12   7  -2    3.79    0.72
 -12  -7   2    5.03    0.74
 -12  -7   2    3.43    0.85
  12   7  -1    0.47    0.59
  12   7  -1    1.56    1.05
 -12  -7   1   -0.35    0.74
 -12  -7   1    1.04    0.57
  12   7   0   44.72    3.29
  12   7   0   45.26    3.06
 -12  -7   0   38.86    2.45
 -12  -7   0   37.62    2.49
  12   7   1   56.13    3.70
  12   7   1   55.90    3.89
  12   7   2    6.81    0.98
  12   7   2    8.30    1.23
  12   7   3   -0.03    1.09
  12   7   3   -0.12    0.82
  12   7   4    2.69    1.18
  12   7   4    3.51    1.00
  12   7   5    0.10    1.26
  12   7   5    0.24    1.15
  12   7   6    1.08    1.18
  12   7   6    2.48    1.43
  12   7   7    4.08    1.44
  12   7   7    4.37    1.66
  12   7   8    0.82    1.61
  12   7   8    0.35    1.91
 -11  -7  13    4.59    2.24
 -11  -7  12   18.34    2.33
 -11  -7  11    1.96    1.54
  11   7 -10    1.36    0.69
  11   7 -10    0.82    0.91
 -11  -7  10    1.86    1.35
  11   7  -9   15.72    1.97
  11   7  -9   17.70    1.29
 -11  -7   9   14.64    1.64
  11   7  -8    0.02    0.48
  11   7  -8    0.96    1.10
 -11  -7   8   -0.46    1.07
  11   7  -7    0.88    1.03
  11   7  -7    1.66    0.83
 -11  -7   7    1.73    0.94
  11   7  -6    0.38    0.51
  11   7  -6    2.26    1.00
 -11  -7   6    1.76    0.85
  11   7  -5   10.60    1.08
  11   7  -5   11.86    1.35
 -11  -7   5   12.80    1.28
  11   7  -4    1.84    0.55
  11   7  -4    2.85    0.98
 -11  -7   4    1.17    0.69
  11   7  -3    0.97    0.51
  11   7  -3    0.24    0.88
 -11  -7   3    0.59    0.73
 -11  -7   3   -0.24    0.57
  11   7  -2   14.80    1.40
  11   7  -2   13.50    1.26
 -11  -7   2   10.00    1.17
 -11  -7   2    9.50    1.01
  11   7  -1    1.01    0.58
 -11  -7   1    0.73    0.50
 -11  -7   1    1.81    0.65
  11   7   0   35.13    2.58
  11   7   0   32.90    2.36
 -11  -7   0   33.40    2.24
 -11  -7   0   34.07    2.19
  11   7   1   15.55    1.47
  11   7   1   15.63    1.77
  11   7   2    1.79    0.89
  11   7   2    2.25    0.70
  11   7   3    0.73    0.71
  11   7   3    0.65    0.88
  11   7   4   -0.18    0.92
  11   7   4    0.07    0.78
  11   7   5    7.93    1.16
  11   7   5    7.58    1.11
  11   7   6    0.73    0.99
  11   7   6    2.37    1.09
  11   7   7    1.53    1.22
  11   7   7    0.03    1.16
  11   7   8   -0.94    1.36
  11   7   8    0.80    1.43
  11   7   9    0.78    1.75
  11   7   9    0.29    1.59
 -10  -7  14    9.81    2.76
 -10  -7  13   -0.63    2.18
 -10  -7  12    2.49    1.75
 -10  -7  11   14.47    1.88
  10   7 -10    2.59    0.57
  10   7 -10    2.98    0.80
 -10  -7  10    3.24    1.26
  10   7  -9    1.68    0.40
  10   7  -9    1.92    0.86
  10   7  -9    0.68    0.59
 -10  -7   9    1.49    1.07
  10   7  -8    3.24    0.49
  10   7  -8    3.50    0.92
 -10  -7   8    4.55    1.05
  10   7  -7    0.12    0.41
  10   7  -7   -0.33    0.86
 -10  -7   7    0.66    0.83
  10   7  -6   21.58    2.14
  10   7  -6   25.06    1.66
 -10  -7   6   25.60    2.14
  10   7  -5    4.12    0.93
  10   7  -5    3.57    0.59
 -10  -7   5    3.81    0.77
  10   7  -4   35.21    2.39
  10   7  -4   38.78    2.73
 -10  -7   4   38.65    2.66
  10   7  -3    0.15    0.80
  10   7  -3   -0.14    0.42
 -10  -7   3    0.13    0.53
  10   7  -2   33.98    2.30
  10   7  -2   35.23    2.64
 -10  -7   2   33.28    2.27
  10   7  -1    9.97    1.07
  10   7  -1   10.00    1.04
 -10  -7   1   11.53    1.04
 -10  -7   1    9.01    1.11
  10   7   0    0.40    0.49
  10   7   0   -0.06    0.66
 -10  -7   0    0.77    0.37
 -10  -7   0   -0.27    0.44
  10   7   1    0.73    0.70
  10   7   1    0.63    0.51
  10   7   2    5.52    0.80
  10   7   2    7.54    0.89
  10   7   3    3.07    0.69
  10   7   3    1.90    0.71
  10   7   4   -0.46    0.68
  10   7   4   -0.04    0.73
  10   7   5    4.04    0.89
  10   7   5    4.95    0.87
  10   7   6    2.06    0.90
  10   7   6    1.13    0.86
  10   7   7    0.37    1.03
  10   7   7   -0.08    0.95
  10   7   8    8.31    1.25
  10   7   9    0.16    1.39
  10   7   9    1.72    1.31
  -9  -7  14   -1.16    2.43
  -9  -7  13   -2.10    1.89
  -9  -7  12    0.76    1.59
  -9  -7  11    4.97    1.46
  -9  -7  10    2.59    1.19
   9   7  -9    3.48    0.57
   9   7  -9    3.97    0.75
  -9  -7   9    4.08    1.06
   9   7  -8    1.82    0.36
   9   7  -8    1.68    0.77
   9   7  -8    1.23    0.52
  -9  -7   8    2.43    0.89
   9   7  -7    1.30    0.78
   9   7  -7    2.75    0.42
  -9  -7   7    2.74    0.81
   9   7  -6   -0.14    0.36
   9   7  -6    0.21    0.77
  -9  -7   6   -0.15    0.66
   9   7  -5    5.42    0.54
   9   7  -5    3.39    0.84
  -9  -7   5    3.04    0.67
   9   7  -4   14.01    1.12
   9   7  -4   15.41    1.57
  -9  -7   4   15.56    1.42
   9   7  -3   -0.13    0.37
   9   7  -3    0.75    0.67
  -9  -7   3    0.17    0.48
   9   7  -2    0.43    0.39
   9   7  -2    0.43    0.64
  -9  -7   2    0.77    0.45
  -9  -7   2    1.13    0.55
   9   7  -1    4.93    0.75
   9   7  -1    7.17    0.81
  -9  -7   1    7.97    0.89
  -9  -7   1    9.01    0.99
   9   7   0    1.60    0.62
   9   7   0    0.72    0.44
  -9  -7   0    1.26    0.35
  -9  -7   0    1.39    0.43
   9   7   1    0.37    0.57
   9   7   1    0.90    0.45
   9   7   2   36.33    2.55
   9   7   2   40.05    2.54
   9   7   3   18.70    1.50
   9   7   3   17.98    1.51
   9   7   4    6.39    0.73
   9   7   4    4.44    0.73
   9   7   5    0.69    0.60
   9   7   5    0.63    0.67
   9   7   6   10.78    1.11
   9   7   6   10.57    1.25
   9   7   7    6.41    0.83
   9   7   7    7.09    1.11
   9   7   8    0.41    0.99
   9   7   8    0.60    0.76
   9   7   9    1.26    1.23
   9   7  10    7.07    1.75
  -8  -7  14   -1.41    2.29
  -8  -7  13    1.52    1.86
  -8  -7  12    2.37    1.52
  -8  -7  11    3.34    1.30
  -8  -7  10    0.88    1.06
   8   7  -9    4.51    0.49
   8   7  -9    5.31    0.57
  -8  -7   9    4.52    1.01
   8   7  -8    8.18    0.65
   8   7  -8    7.94    0.87
  -8  -7   8    9.78    1.13
   8   7  -7   31.37    2.36
   8   7  -7   34.57    2.09
  -8  -7   7   33.35    2.47
   8   7  -6   -0.26    0.65
   8   7  -6    0.52    0.29
  -8  -7   6    0.00    0.58
   8   7  -5    0.13    1.14
   8   7  -5    0.17    0.31
  -8  -7   5    0.04    0.53
   8   7  -4   50.24    3.13
   8   7  -4   50.33    3.32
  -8  -7   4   46.37    3.02
   8   7  -3  136.61    8.32
   8   7  -3  135.02    8.23
  -8  -7   3  132.42    8.08
   8   7  -2    4.43    0.49
   8   7  -2    3.68    0.65
  -8  -7   2    2.95    0.49
   8   7  -1    7.28    0.76
   8   7  -1    8.21    1.01
  -8  -7   1    7.20    0.86
  -8  -7   1    6.73    0.77
   8   7   0  111.86    6.98
   8   7   0  115.72    6.98
  -8  -7   0  112.24    6.71
  -8  -7   0  109.09    6.72
   8   7   1  157.76    9.26
   8   7   1  147.07    9.25
   8   7   2    9.04    0.92
   8   7   2    6.99    0.91
   8   7   3   -0.24    0.43
   8   7   3    0.22    0.45
   8   7   4   33.51    2.10
   8   7   4   29.66    2.18
   8   7   5    2.97    0.69
   8   7   5    4.94    0.55
   8   7   5    4.05    0.60
   8   7   6    2.46    0.57
   8   7   6    2.51    0.72
   8   7   6    2.56    0.48
   8   7   7   10.91    1.15
   8   7   8    8.96    1.12
   8   7   9    0.70    1.06
   8   7  10    1.67    1.23
   8   7  11    0.54    1.41
  -7  -7  13    4.26    1.80
  -7  -7  12    2.45    1.48
  -7  -7  11    0.36    1.21
  -7  -7  10    5.52    1.15
  -7  -7   9   55.63    3.81
   7   7  -8   13.69    1.11
   7   7  -8   12.02    0.96
  -7  -7   8   10.48    1.11
   7   7  -7   10.51    0.92
   7   7  -7   10.87    0.77
   7   7  -7   11.93    1.15
  -7  -7   7   11.96    1.37
   7   7  -6    2.86    0.33
   7   7  -6    1.50    0.60
  -7  -7   6    2.20    0.60
   7   7  -5  102.26    6.24
   7   7  -5  104.22    6.36
  -7  -7   5   93.64    5.80
   7   7  -4    0.58    0.53
   7   7  -4    0.80    0.28
  -7  -7   4    0.42    0.43
   7   7  -3   23.67    1.48
   7   7  -3   20.55    1.67
  -7  -7   3   20.69    1.49
   7   7  -2   99.49    6.26
   7   7  -2  104.11    6.19
  -7  -7   2   95.09    5.82
   7   7  -1    3.39    0.52
   7   7  -1    2.07    0.37
  -7  -7   1    2.73    0.41
   7   7   0    6.62    0.71
   7   7   0    8.30    0.84
  -7  -7   0    8.13    0.75
  -7  -7   0    7.73    0.69
   7   7   1    0.10    0.34
   7   7   1    0.01    0.37
   7   7   2    2.85    0.49
   7   7   3   -0.03    0.40
   7   7   3   -0.10    0.33
   7   7   4    1.43    0.39
   7   7   4    0.01    0.44
   7   7   4    0.59    0.32
   7   7   5   10.37    0.85
   7   7   5    8.57    0.88
   7   7   5    9.01    0.78
   7   7   6    1.16    0.61
   7   7   7    2.33    0.72
   7   7   8    0.41    0.77
   7   7   9   -0.15    0.89
   7   7  10    1.55    1.03
   7   7  11    0.30    1.21
  -6  -7  14    3.94    2.16
  -6  -7  13    1.36    1.70
  -6  -7  12    0.10    1.37
  -6  -7  11   38.34    3.16
  -6  -7  10    0.55    0.95
  -6  -7   9   11.29    1.20
  -6  -7   8    0.46    0.69
   6   7  -7   22.30    1.59
   6   7  -7   23.53    1.42
   6   7  -7   22.46    1.49
  -6  -7   7   22.16    1.77
   6   7  -6   19.23    1.49
   6   7  -6   20.54    1.34
   6   7  -6   19.73    1.26
  -6  -7   6   19.07    1.50
   6   7  -5    0.21    0.22
   6   7  -5   -0.15    0.46
  -6  -7   5    0.00    0.42
   6   7  -4    3.29    0.52
   6   7  -4    1.60    0.28
  -6  -7   4    2.01    0.44
   6   7  -3    4.36    0.40
   6   7  -3    3.36    0.53
  -6  -7   3    3.16    0.52
   6   7  -2   35.95    2.20
   6   7  -2   34.17    2.29
[truncated: 1,728,403 more chars]
