# Supplementary material for: Highly Antiproliferative Latonduine and Indolo[2,3-c]quinoline Derivatives: Complex Formation with Copper(II) Markedly Changes the Kinase Inhibitory Profile
Source: J Med Chem. 2022 Feb 1;65(3):2238–61. doi: 10.1021/acs.jmedchem.1c01740 (PMC8842277; doi:10.1021/acs.jmedchem.1c01740)
Supplement: Supplementary file 12 — jm1c01740_si_016.cif [file jm1c01740_si_016.cif]

 
data_feba589
 
_audit_creation_method            SHELXL-2014
_chemical_name_systematic
;
 ?
;
_chemical_name_common             ?
_chemical_melting_point           ?
_chemical_formula_moiety          'C28 H28 Br Cl Cu N6 O2'
_chemical_formula_sum
 'C28 H28 Br Cl Cu N6 O2' 
_chemical_formula_weight          659.46

loop_
 _atom_type_symbol
 _atom_type_description
 _atom_type_scat_dispersion_real
 _atom_type_scat_dispersion_imag
 _atom_type_scat_source
 'C'  'C'   0.0033   0.0016
 'International Tables Vol C Tables 4.2.6.8 and 6.1.1.4'
 'H'  'H'   0.0000   0.0000
 'International Tables Vol C Tables 4.2.6.8 and 6.1.1.4'
 'Br'  'Br'  -0.2901   2.4595
 'International Tables Vol C Tables 4.2.6.8 and 6.1.1.4'
 'Cl'  'Cl'   0.1484   0.1585
 'International Tables Vol C Tables 4.2.6.8 and 6.1.1.4'
 'Cu'  'Cu'   0.3201   1.2651
 'International Tables Vol C Tables 4.2.6.8 and 6.1.1.4'
 'N'  'N'   0.0061   0.0033
 'International Tables Vol C Tables 4.2.6.8 and 6.1.1.4'
 'O'  'O'   0.0106   0.0060
 'International Tables Vol C Tables 4.2.6.8 and 6.1.1.4'
 
_space_group_crystal_system       monoclinic
_space_group_IT_number            14
_space_group_name_H-M_alt         'P 21/c'
_space_group_name_Hall            '-P 2ybc'
 
_shelx_space_group_comment
;
The symmetry employed for this shelxl refinement is uniquely defined
by the following loop, which should always be used as a source of
symmetry information in preference to the above space-group names.
They are only intended as comments.
;
 
loop_
 _space_group_symop_operation_xyz
 'x, y, z'
 '-x, y+1/2, -z+1/2'
 '-x, -y, -z'
 'x, -y-1/2, z-1/2'
 
_cell_length_a                    16.1127(6)
_cell_length_b                    8.9758(3)
_cell_length_c                    19.2463(7)
_cell_angle_alpha                 90
_cell_angle_beta                  103.8245(13)
_cell_angle_gamma                 90
_cell_volume                      2702.85(17)
_cell_formula_units_Z             4
_cell_measurement_temperature     100(2)
_cell_measurement_reflns_used     9776 
_cell_measurement_theta_min       2.517 
_cell_measurement_theta_max       29.944 
 
_exptl_crystal_description        block 
_exptl_crystal_colour             orange 
_exptl_crystal_density_meas       ? 
_exptl_crystal_density_method     ?              
_exptl_crystal_density_diffrn     1.621          
_exptl_crystal_F_000              1340
_exptl_transmission_factor_min    ?                                             
_exptl_transmission_factor_max    ?                                             
_exptl_crystal_size_max           0.183
_exptl_crystal_size_mid           0.124
_exptl_crystal_size_min           0.045
_exptl_absorpt_coefficient_mu     2.424
_shelx_estimated_absorpt_T_min    0.665
_shelx_estimated_absorpt_T_max    0.899
_exptl_absorpt_correction_type    'multi-scan' 
_exptl_absorpt_correction_T_min   0.6653 
_exptl_absorpt_correction_T_max   0.8987 
_exptl_absorpt_process_details    SADABS 
 
_exptl_special_details
;
 ?
;
 
_diffrn_ambient_temperature       100(2)
_diffrn_radiation_wavelength      0.71073
_diffrn_radiation_type            MoK\a
_diffrn_source                    ?                       
_diffrn_measurement_device_type   'Bruker D8 Venture' 
_diffrn_measurement_method        '\f and \w scans' 
_diffrn_detector_area_resol_mean  ? 
_diffrn_reflns_number             101495
_diffrn_reflns_av_unetI/netI      0.0241
_diffrn_reflns_av_R_equivalents   0.0591
_diffrn_reflns_limit_h_min        -22
_diffrn_reflns_limit_h_max        22
_diffrn_reflns_limit_k_min        -12
_diffrn_reflns_limit_k_max        12
_diffrn_reflns_limit_l_min        -27
_diffrn_reflns_limit_l_max        27
_diffrn_reflns_theta_min          2.256
_diffrn_reflns_theta_max          30.040
_diffrn_reflns_theta_full         25.242
_diffrn_measured_fraction_theta_max   0.999
_diffrn_measured_fraction_theta_full  0.999
_diffrn_reflns_Laue_measured_fraction_max    0.999
_diffrn_reflns_Laue_measured_fraction_full   0.999
_diffrn_reflns_point_group_measured_fraction_max   0.999
_diffrn_reflns_point_group_measured_fraction_full  0.999
_reflns_number_total              7900
_reflns_number_gt                 6709
_reflns_threshold_expression      'I > 2\s(I)'
_reflns_Friedel_coverage          0.000
_reflns_Friedel_fraction_max      .
_reflns_Friedel_fraction_full     .
 
_reflns_special_details
;
 Reflections were merged by SHELXL according to the crystal
 class for the calculation of statistics and refinement.
 
 _reflns_Friedel_fraction is defined as the number of unique
 Friedel pairs measured divided by the number that would be
 possible theoretically, ignoring centric projections and
 systematic absences.
;
 
_computing_data_collection        'Bruker APEX2'
_computing_cell_refinement        'Bruker SAINT v8.38A'
_computing_data_reduction         'Bruker SAINT v8.38A'
_computing_structure_solution     'SHELXS-2014 (Sheldrick, 2014)'
_computing_structure_refinement   'SHELXL-2014 (Sheldrick, 2014)'
_computing_molecular_graphics     'Bruker SHELXTL'
_computing_publication_material   'Bruker SHELXTL'
 
_refine_special_details
;
 ?
;
_refine_ls_structure_factor_coef  Fsqd
_refine_ls_matrix_type            full
_refine_ls_weighting_scheme       calc
_refine_ls_weighting_details
'w=1/[\s^2^(Fo^2^)+(0.0299P)^2^+2.0794P] where P=(Fo^2^+2Fc^2^)/3'
_atom_sites_solution_primary      ?
_atom_sites_solution_secondary    ?
_atom_sites_solution_hydrogens    mixed
_refine_ls_hydrogen_treatment     constr
_refine_ls_extinction_method      none
_refine_ls_extinction_coef        .
_refine_ls_number_reflns          7900
_refine_ls_number_parameters      353
_refine_ls_number_restraints      0
_refine_ls_R_factor_all           0.0394
_refine_ls_R_factor_gt            0.0287
_refine_ls_wR_factor_ref          0.0709
_refine_ls_wR_factor_gt           0.0652
_refine_ls_goodness_of_fit_ref    1.017
_refine_ls_restrained_S_all       1.017
_refine_ls_shift/su_max           0.001
_refine_ls_shift/su_mean          0.000
 
loop_
 _atom_site_label
 _atom_site_type_symbol
 _atom_site_fract_x
 _atom_site_fract_y
 _atom_site_fract_z
 _atom_site_U_iso_or_equiv
 _atom_site_adp_type
 _atom_site_occupancy
 _atom_site_site_symmetry_order  
 _atom_site_calc_flag
 _atom_site_refinement_flags_posn
 _atom_site_refinement_flags_adp
 _atom_site_refinement_flags_occupancy
 _atom_site_disorder_assembly
 _atom_site_disorder_group
Br Br -0.55096(2) 0.22197(2) 0.31097(2) 0.03109(6) Uani 1 1 d . . . . .
Cu Cu 0.01177(2) 0.15456(2) 0.13548(2) 0.01659(5) Uani 1 1 d . . . . .
Cl Cl 0.04740(3) 0.37144(4) 0.09099(2) 0.02182(8) Uani 1 1 d . . . . .
C1 C -0.34757(11) 0.35414(19) 0.11137(9) 0.0203(3) Uani 1 1 d . . . . .
H1 H -0.3964 0.3027 0.1185 0.024 Uiso 1 1 calc R U . . .
C2 C -0.35642(11) 0.4573(2) 0.05637(9) 0.0239(3) Uani 1 1 d . . . . .
H2 H -0.4114 0.4764 0.0264 0.029 Uiso 1 1 calc R U . . .
C3 C -0.28568(12) 0.5328(2) 0.04472(9) 0.0232(3) Uani 1 1 d . . . . .
H3 H -0.2922 0.6043 0.0074 0.028 Uiso 1 1 calc R U . . .
C4 C -0.20516(11) 0.50295(18) 0.08821(9) 0.0196(3) Uani 1 1 d . . . . .
H4 H -0.1565 0.5533 0.0799 0.024 Uiso 1 1 calc R U . . .
C4A C -0.19519(10) 0.40003(18) 0.14370(9) 0.0178(3) Uani 1 1 d . . . . .
C5 C -0.10819(11) 0.36880(18) 0.19142(9) 0.0195(3) Uani 1 1 d . . . . .
H5A H -0.0666 0.4418 0.1811 0.023 Uiso 1 1 calc R U . . .
H5B H -0.1105 0.3813 0.2420 0.023 Uiso 1 1 calc R U . . .
N6 N -0.07910(9) 0.21774(15) 0.18082(8) 0.0186(3) Uani 1 1 d . . . . .
C7 C -0.11538(10) 0.10400(18) 0.20569(8) 0.0177(3) Uani 1 1 d . . . . .
C7A C -0.18731(11) 0.12442(18) 0.23848(9) 0.0180(3) Uani 1 1 d . . . . .
N8 N -0.20137(10) 0.02941(16) 0.29061(8) 0.0211(3) Uani 1 1 d . . . . .
H8 H -0.1660 -0.0401 0.3122 0.025 Uiso 1 1 calc R U . . .
C8A C -0.27978(11) 0.06111(19) 0.30327(9) 0.0212(3) Uani 1 1 d . . . . .
C9 C -0.32067(13) -0.0053(2) 0.35173(10) 0.0268(4) Uani 1 1 d . . . . .
H9 H -0.2938 -0.0823 0.3830 0.032 Uiso 1 1 calc R U . . .
C10 C -0.40096(13) 0.0446(2) 0.35258(10) 0.0280(4) Uani 1 1 d . . . . .
H10 H -0.4309 0.0007 0.3843 0.034 Uiso 1 1 calc R U . . .
C11 C -0.43905(12) 0.1602(2) 0.30676(9) 0.0242(3) Uani 1 1 d . . . . .
C12 C -0.39955(11) 0.2285(2) 0.25913(9) 0.0211(3) Uani 1 1 d . . . . .
H12 H -0.4265 0.3072 0.2291 0.025 Uiso 1 1 calc R U . . .
C12A C -0.31775(11) 0.17723(19) 0.25664(9) 0.0191(3) Uani 1 1 d . . . . .
C12B C -0.25724(11) 0.21782(18) 0.21553(8) 0.0181(3) Uani 1 1 d . . . . .
C12C C -0.26701(10) 0.32525(18) 0.15654(8) 0.0170(3) Uani 1 1 d . . . . .
N13 N -0.09240(9) -0.04029(15) 0.19772(7) 0.0180(3) Uani 1 1 d . . . . .
N14 N -0.03253(9) -0.03915(15) 0.15892(7) 0.0170(3) Uani 1 1 d . . . . .
C15 C -0.00319(11) -0.15774(18) 0.13539(9) 0.0188(3) Uani 1 1 d . . . . .
H15 H -0.0207 -0.2551 0.1450 0.023 Uiso 1 1 calc R U . . .
C16 C 0.05893(11) -0.13074(18) 0.09297(9) 0.0183(3) Uani 1 1 d . . . . .
N17 N 0.07635(9) 0.01590(15) 0.08368(7) 0.0180(3) Uani 1 1 d . . . . .
C18 C 0.13175(11) 0.05069(19) 0.04469(9) 0.0202(3) Uani 1 1 d . . . . .
H18 H 0.1429 0.1529 0.0380 0.024 Uiso 1 1 calc R U . . .
C19 C 0.17412(11) -0.0563(2) 0.01330(9) 0.0203(3) Uani 1 1 d . . . . .
C20 C 0.15616(12) -0.2048(2) 0.02322(9) 0.0234(3) Uani 1 1 d . . . . .
H20 H 0.1841 -0.2806 0.0029 0.028 Uiso 1 1 calc R U . . .
C21 C 0.09769(12) -0.24352(19) 0.06263(9) 0.0219(3) Uani 1 1 d . . . . .
H21 H 0.0844 -0.3451 0.0687 0.026 Uiso 1 1 calc R U . . .
C22 C 0.23829(11) -0.0103(2) -0.02785(9) 0.0234(3) Uani 1 1 d . . . . .
H22A H 0.2606 -0.1002 -0.0470 0.028 Uiso 1 1 calc R U . . .
H22B H 0.2097 0.0526 -0.0689 0.028 Uiso 1 1 calc R U . . .
N23 N 0.30996(9) 0.07300(16) 0.01713(7) 0.0195(3) Uani 1 1 d . . . . .
C24 C 0.37138(11) 0.1076(2) -0.02576(9) 0.0229(3) Uani 1 1 d . . . . .
H24A H 0.3434 0.1699 -0.0672 0.027 Uiso 1 1 calc R U . . .
H24B H 0.3908 0.0142 -0.0442 0.027 Uiso 1 1 calc R U . . .
C25 C 0.44779(12) 0.1901(2) 0.01926(10) 0.0266(4) Uani 1 1 d . . . . .
H25A H 0.4895 0.2095 -0.0100 0.032 Uiso 1 1 calc R U . . .
H25B H 0.4287 0.2874 0.0340 0.032 Uiso 1 1 calc R U . . .
O26 O 0.48847(8) 0.10770(16) 0.08134(7) 0.0276(3) Uani 1 1 d . . . . .
C27 C 0.42848(11) 0.0742(2) 0.12289(9) 0.0245(4) Uani 1 1 d . . . . .
H27A H 0.4071 0.1681 0.1393 0.029 Uiso 1 1 calc R U . . .
H27B H 0.4572 0.0164 0.1657 0.029 Uiso 1 1 calc R U . . .
C28 C 0.35393(11) -0.0146(2) 0.07986(9) 0.0230(3) Uani 1 1 d . . . . .
H28A H 0.3747 -0.1095 0.0640 0.028 Uiso 1 1 calc R U . . .
H28B H 0.3136 -0.0383 0.1099 0.028 Uiso 1 1 calc R U . . .
O1 O 0.12221(7) 0.18186(13) 0.23929(6) 0.0196(2) Uani 1 1 d . . . . .
H100 H 0.1242 0.2655 0.2639 0.029 Uiso 1 1 d R U . . .
C29 C 0.20909(11) 0.1619(2) 0.23614(10) 0.0252(4) Uani 1 1 d . . . . .
H29A H 0.2206 0.2212 0.1967 0.038 Uiso 1 1 calc R U . . .
H29B H 0.2194 0.0564 0.2282 0.038 Uiso 1 1 calc R U . . .
H29C H 0.2469 0.1943 0.2814 0.038 Uiso 1 1 calc R U . . .
 
loop_
 _atom_site_aniso_label
 _atom_site_aniso_U_11
 _atom_site_aniso_U_22
 _atom_site_aniso_U_33
 _atom_site_aniso_U_23
 _atom_site_aniso_U_13
 _atom_site_aniso_U_12
Br 0.02456(10) 0.04339(12) 0.02850(10) -0.00402(8) 0.01260(7) -0.00149(8)
Cu 0.01618(10) 0.01273(9) 0.01958(10) 0.00025(7) 0.00174(7) -0.00027(7)
Cl 0.0256(2) 0.01536(17) 0.02160(19) 0.00180(14) -0.00002(15) -0.00378(14)
C1 0.0179(8) 0.0246(8) 0.0176(7) 0.0015(6) 0.0030(6) 0.0027(6)
C2 0.0199(8) 0.0292(9) 0.0202(8) 0.0038(7) 0.0002(6) 0.0058(7)
C3 0.0271(9) 0.0244(8) 0.0178(8) 0.0054(6) 0.0047(7) 0.0054(7)
C4 0.0215(8) 0.0168(7) 0.0213(8) -0.0010(6) 0.0068(6) 0.0007(6)
C4A 0.0186(7) 0.0159(7) 0.0178(7) -0.0028(6) 0.0019(6) 0.0022(6)
C5 0.0179(8) 0.0156(7) 0.0229(8) -0.0021(6) 0.0004(6) 0.0011(6)
N6 0.0157(6) 0.0157(6) 0.0224(7) -0.0004(5) 0.0008(5) 0.0010(5)
C7 0.0149(7) 0.0191(7) 0.0163(7) 0.0003(6) -0.0017(6) 0.0012(6)
C7A 0.0196(8) 0.0166(7) 0.0162(7) 0.0008(6) 0.0012(6) 0.0006(6)
N8 0.0229(7) 0.0205(7) 0.0186(7) 0.0030(5) 0.0020(5) 0.0041(5)
C8A 0.0247(8) 0.0210(8) 0.0167(7) -0.0010(6) 0.0024(6) 0.0007(6)
C9 0.0354(10) 0.0252(9) 0.0201(8) 0.0037(7) 0.0075(7) 0.0007(7)
C10 0.0352(10) 0.0298(9) 0.0215(8) 0.0009(7) 0.0114(7) -0.0036(8)
C11 0.0235(9) 0.0300(9) 0.0200(8) -0.0051(7) 0.0069(7) -0.0030(7)
C12 0.0211(8) 0.0246(8) 0.0174(7) -0.0011(6) 0.0041(6) 0.0004(6)
C12A 0.0211(8) 0.0212(8) 0.0144(7) -0.0013(6) 0.0029(6) -0.0007(6)
C12B 0.0184(7) 0.0192(7) 0.0151(7) -0.0009(6) 0.0010(6) 0.0002(6)
C12C 0.0189(7) 0.0165(7) 0.0148(7) -0.0008(5) 0.0022(6) 0.0026(6)
N13 0.0161(6) 0.0175(6) 0.0196(6) 0.0012(5) 0.0026(5) 0.0015(5)
N14 0.0148(6) 0.0167(6) 0.0180(6) 0.0013(5) 0.0009(5) 0.0001(5)
C15 0.0199(8) 0.0139(7) 0.0206(8) 0.0004(6) 0.0010(6) -0.0004(6)
C16 0.0186(8) 0.0158(7) 0.0177(7) -0.0011(6) -0.0012(6) -0.0001(6)
N17 0.0188(7) 0.0157(6) 0.0179(6) -0.0011(5) 0.0011(5) -0.0002(5)
C18 0.0208(8) 0.0185(7) 0.0197(8) -0.0019(6) 0.0016(6) -0.0015(6)
C19 0.0193(8) 0.0240(8) 0.0156(7) -0.0034(6) 0.0003(6) -0.0013(6)
C20 0.0257(9) 0.0219(8) 0.0218(8) -0.0053(6) 0.0040(7) 0.0013(7)
C21 0.0258(9) 0.0153(7) 0.0225(8) -0.0019(6) 0.0015(7) 0.0003(6)
C22 0.0243(8) 0.0283(9) 0.0178(8) -0.0051(7) 0.0055(6) -0.0026(7)
N23 0.0189(7) 0.0224(7) 0.0168(6) -0.0006(5) 0.0034(5) 0.0002(5)
C24 0.0222(8) 0.0258(8) 0.0212(8) 0.0007(7) 0.0063(7) 0.0031(7)
C25 0.0237(9) 0.0290(9) 0.0270(9) 0.0040(7) 0.0060(7) 0.0005(7)
O26 0.0198(6) 0.0333(7) 0.0290(7) 0.0046(6) 0.0045(5) 0.0031(5)
C27 0.0228(9) 0.0292(9) 0.0203(8) 0.0010(7) 0.0027(7) 0.0004(7)
C28 0.0238(8) 0.0232(8) 0.0212(8) 0.0018(6) 0.0036(7) 0.0013(7)
O1 0.0186(6) 0.0181(5) 0.0208(6) -0.0008(4) 0.0024(4) -0.0005(4)
C29 0.0195(8) 0.0261(9) 0.0294(9) 0.0044(7) 0.0046(7) 0.0009(7)
 
_geom_special_details
;
 All esds (except the esd in the dihedral angle between two l.s. planes)
 are estimated using the full covariance matrix.  The cell esds are taken
 into account individually in the estimation of esds in distances, angles
 and torsion angles; correlations between esds in cell parameters are only
 used when they are defined by crystal symmetry.  An approximate (isotropic)
 treatment of cell esds is used for estimating esds involving l.s. planes.
;
 
loop_
 _geom_bond_atom_site_label_1
 _geom_bond_atom_site_label_2
 _geom_bond_distance
 _geom_bond_site_symmetry_2
 _geom_bond_publ_flag
Br C11 1.9065(19) . ?
Cu N6 1.9590(15) . ?
Cu N14 1.9724(14) . ?
Cu N17 2.0301(14) . ?
Cu Cl 2.2555(4) . ?
Cu O1 2.3493(12) . ?
C1 C2 1.388(2) . ?
C1 C12C 1.403(2) . ?
C1 H1 0.9500 . ?
C2 C3 1.390(3) . ?
C2 H2 0.9500 . ?
C3 C4 1.392(2) . ?
C3 H3 0.9500 . ?
C4 C4A 1.392(2) . ?
C4 H4 0.9500 . ?
C4A C12C 1.410(2) . ?
C4A C5 1.507(2) . ?
C5 N6 1.465(2) . ?
C5 H5A 0.9900 . ?
C5 H5B 0.9900 . ?
N6 C7 1.322(2) . ?
C7 N13 1.366(2) . ?
C7 C7A 1.458(2) . ?
C7A N8 1.376(2) . ?
C7A C12B 1.389(2) . ?
N8 C8A 1.373(2) . ?
N8 H8 0.8800 . ?
C8A C9 1.397(3) . ?
C8A C12A 1.416(2) . ?
C9 C10 1.373(3) . ?
C9 H9 0.9500 . ?
C10 C11 1.404(3) . ?
C10 H10 0.9500 . ?
C11 C12 1.378(2) . ?
C12 C12A 1.408(2) . ?
C12 H12 0.9500 . ?
C12A C12B 1.442(2) . ?
C12B C12C 1.469(2) . ?
N13 N14 1.354(2) . ?
N14 C15 1.290(2) . ?
C15 C16 1.455(2) . ?
C15 H15 0.9500 . ?
C16 N17 1.366(2) . ?
C16 C21 1.389(2) . ?
N17 C18 1.333(2) . ?
C18 C19 1.397(2) . ?
C18 H18 0.9500 . ?
C19 C20 1.387(2) . ?
C19 C22 1.503(2) . ?
C20 C21 1.388(3) . ?
C20 H20 0.9500 . ?
C21 H21 0.9500 . ?
C22 N23 1.471(2) . ?
C22 H22A 0.9900 . ?
C22 H22B 0.9900 . ?
N23 C24 1.466(2) . ?
N23 C28 1.473(2) . ?
C24 C25 1.518(3) . ?
C24 H24A 0.9900 . ?
C24 H24B 0.9900 . ?
C25 O26 1.425(2) . ?
C25 H25A 0.9900 . ?
C25 H25B 0.9900 . ?
O26 C27 1.426(2) . ?
C27 C28 1.513(2) . ?
C27 H27A 0.9900 . ?
C27 H27B 0.9900 . ?
C28 H28A 0.9900 . ?
C28 H28B 0.9900 . ?
O1 C29 1.427(2) . ?
O1 H100 0.8840 . ?
C29 H29A 0.9800 . ?
C29 H29B 0.9800 . ?
C29 H29C 0.9800 . ?
 
loop_
 _geom_angle_atom_site_label_1
 _geom_angle_atom_site_label_2
 _geom_angle_atom_site_label_3
 _geom_angle
 _geom_angle_site_symmetry_1
 _geom_angle_site_symmetry_3
 _geom_angle_publ_flag
N6 Cu N14 78.66(6) . . ?
N6 Cu N17 157.16(6) . . ?
N14 Cu N17 80.09(6) . . ?
N6 Cu Cl 101.79(4) . . ?
N14 Cu Cl 170.60(4) . . ?
N17 Cu Cl 97.81(4) . . ?
N6 Cu O1 94.92(5) . . ?
N14 Cu O1 98.01(5) . . ?
N17 Cu O1 96.24(5) . . ?
Cl Cu O1 91.32(3) . . ?
C2 C1 C12C 120.47(16) . . ?
C2 C1 H1 119.8 . . ?
C12C C1 H1 119.8 . . ?
C1 C2 C3 120.65(16) . . ?
C1 C2 H2 119.7 . . ?
C3 C2 H2 119.7 . . ?
C2 C3 C4 119.46(16) . . ?
C2 C3 H3 120.3 . . ?
C4 C3 H3 120.3 . . ?
C4A C4 C3 120.62(16) . . ?
C4A C4 H4 119.7 . . ?
C3 C4 H4 119.7 . . ?
C4 C4A C12C 120.09(15) . . ?
C4 C4A C5 120.73(15) . . ?
C12C C4A C5 119.17(15) . . ?
N6 C5 C4A 111.67(13) . . ?
N6 C5 H5A 109.3 . . ?
C4A C5 H5A 109.3 . . ?
N6 C5 H5B 109.3 . . ?
C4A C5 H5B 109.3 . . ?
H5A C5 H5B 107.9 . . ?
C7 N6 C5 118.72(14) . . ?
C7 N6 Cu 112.34(11) . . ?
C5 N6 Cu 128.92(11) . . ?
N6 C7 N13 122.44(15) . . ?
N6 C7 C7A 121.73(15) . . ?
N13 C7 C7A 115.66(14) . . ?
N8 C7A C12B 110.09(15) . . ?
N8 C7A C7 121.61(14) . . ?
C12B C7A C7 127.35(15) . . ?
C8A N8 C7A 108.65(14) . . ?
C8A N8 H8 125.7 . . ?
C7A N8 H8 125.7 . . ?
N8 C8A C9 129.11(16) . . ?
N8 C8A C12A 108.47(15) . . ?
C9 C8A C12A 122.41(17) . . ?
C10 C9 C8A 117.68(17) . . ?
C10 C9 H9 121.2 . . ?
C8A C9 H9 121.2 . . ?
C9 C10 C11 120.35(17) . . ?
C9 C10 H10 119.8 . . ?
C11 C10 H10 119.8 . . ?
C12 C11 C10 122.96(17) . . ?
C12 C11 Br 119.40(14) . . ?
C10 C11 Br 117.63(14) . . ?
C11 C12 C12A 117.55(16) . . ?
C11 C12 H12 121.2 . . ?
C12A C12 H12 121.2 . . ?
C12 C12A C8A 119.03(16) . . ?
C12 C12A C12B 134.25(16) . . ?
C8A C12A C12B 106.72(15) . . ?
C7A C12B C12A 106.05(14) . . ?
C7A C12B C12C 124.81(15) . . ?
C12A C12B C12C 128.94(15) . . ?
C1 C12C C4A 118.68(15) . . ?
C1 C12C C12B 120.83(15) . . ?
C4A C12C C12B 120.48(14) . . ?
N14 N13 C7 107.64(13) . . ?
C15 N14 N13 123.83(14) . . ?
C15 N14 Cu 117.65(12) . . ?
N13 N14 Cu 118.51(10) . . ?
N14 C15 C16 114.74(14) . . ?
N14 C15 H15 122.6 . . ?
C16 C15 H15 122.6 . . ?
N17 C16 C21 121.32(16) . . ?
N17 C16 C15 115.10(14) . . ?
C21 C16 C15 123.57(15) . . ?
C18 N17 C16 119.04(15) . . ?
C18 N17 Cu 128.57(12) . . ?
C16 N17 Cu 112.38(11) . . ?
N17 C18 C19 122.99(16) . . ?
N17 C18 H18 118.5 . . ?
C19 C18 H18 118.5 . . ?
C20 C19 C18 117.50(16) . . ?
C20 C19 C22 121.96(16) . . ?
C18 C19 C22 120.52(16) . . ?
C21 C20 C19 120.47(16) . . ?
C21 C20 H20 119.8 . . ?
C19 C20 H20 119.8 . . ?
C20 C21 C16 118.65(16) . . ?
C20 C21 H21 120.7 . . ?
C16 C21 H21 120.7 . . ?
N23 C22 C19 111.82(14) . . ?
N23 C22 H22A 109.3 . . ?
C19 C22 H22A 109.3 . . ?
N23 C22 H22B 109.3 . . ?
C19 C22 H22B 109.3 . . ?
H22A C22 H22B 107.9 . . ?
C24 N23 C22 108.49(13) . . ?
C24 N23 C28 108.52(13) . . ?
C22 N23 C28 111.54(14) . . ?
N23 C24 C25 110.29(14) . . ?
N23 C24 H24A 109.6 . . ?
C25 C24 H24A 109.6 . . ?
N23 C24 H24B 109.6 . . ?
C25 C24 H24B 109.6 . . ?
H24A C24 H24B 108.1 . . ?
O26 C25 C24 111.91(15) . . ?
O26 C25 H25A 109.2 . . ?
C24 C25 H25A 109.2 . . ?
O26 C25 H25B 109.2 . . ?
C24 C25 H25B 109.2 . . ?
H25A C25 H25B 107.9 . . ?
C27 O26 C25 110.01(13) . . ?
O26 C27 C28 111.11(15) . . ?
O26 C27 H27A 109.4 . . ?
C28 C27 H27A 109.4 . . ?
O26 C27 H27B 109.4 . . ?
C28 C27 H27B 109.4 . . ?
H27A C27 H27B 108.0 . . ?
N23 C28 C27 109.32(14) . . ?
N23 C28 H28A 109.8 . . ?
C27 C28 H28A 109.8 . . ?
N23 C28 H28B 109.8 . . ?
C27 C28 H28B 109.8 . . ?
H28A C28 H28B 108.3 . . ?
C29 O1 Cu 120.14(10) . . ?
C29 O1 H100 102.6 . . ?
Cu O1 H100 117.9 . . ?
O1 C29 H29A 109.5 . . ?
O1 C29 H29B 109.5 . . ?
H29A C29 H29B 109.5 . . ?
O1 C29 H29C 109.5 . . ?
H29A C29 H29C 109.5 . . ?
H29B C29 H29C 109.5 . . ?
 
loop_
 _geom_torsion_atom_site_label_1
 _geom_torsion_atom_site_label_2
 _geom_torsion_atom_site_label_3
 _geom_torsion_atom_site_label_4
 _geom_torsion
 _geom_torsion_site_symmetry_1
 _geom_torsion_site_symmetry_2
 _geom_torsion_site_symmetry_3
 _geom_torsion_site_symmetry_4
 _geom_torsion_publ_flag
C12C C1 C2 C3 0.5(3) . . . . ?
C1 C2 C3 C4 0.8(3) . . . . ?
C2 C3 C4 C4A -0.9(3) . . . . ?
C3 C4 C4A C12C -0.3(2) . . . . ?
C3 C4 C4A C5 -179.28(15) . . . . ?
C4 C4A C5 N6 -112.12(17) . . . . ?
C12C C4A C5 N6 68.8(2) . . . . ?
C4A C5 N6 C7 -72.84(19) . . . . ?
C4A C5 N6 Cu 109.02(15) . . . . ?
C5 N6 C7 N13 179.61(14) . . . . ?
Cu N6 C7 N13 -1.96(19) . . . . ?
C5 N6 C7 C7A 4.6(2) . . . . ?
Cu N6 C7 C7A -177.00(12) . . . . ?
N6 C7 C7A N8 -150.62(16) . . . . ?
N13 C7 C7A N8 34.0(2) . . . . ?
N6 C7 C7A C12B 41.7(2) . . . . ?
N13 C7 C7A C12B -133.70(17) . . . . ?
C12B C7A N8 C8A -1.05(19) . . . . ?
C7 C7A N8 C8A -170.67(15) . . . . ?
C7A N8 C8A C9 -179.50(18) . . . . ?
C7A N8 C8A C12A 1.46(19) . . . . ?
N8 C8A C9 C10 -178.16(18) . . . . ?
C12A C8A C9 C10 0.8(3) . . . . ?
C8A C9 C10 C11 -1.0(3) . . . . ?
C9 C10 C11 C12 0.3(3) . . . . ?
C9 C10 C11 Br 179.62(15) . . . . ?
C10 C11 C12 C12A 0.7(3) . . . . ?
Br C11 C12 C12A -178.61(12) . . . . ?
C11 C12 C12A C8A -0.9(2) . . . . ?
C11 C12 C12A C12B 179.96(18) . . . . ?
N8 C8A C12A C12 179.35(15) . . . . ?
C9 C8A C12A C12 0.2(3) . . . . ?
N8 C8A C12A C12B -1.31(19) . . . . ?
C9 C8A C12A C12B 179.57(16) . . . . ?
N8 C7A C12B C12A 0.21(18) . . . . ?
C7 C7A C12B C12A 169.08(16) . . . . ?
N8 C7A C12B C12C -175.04(15) . . . . ?
C7 C7A C12B C12C -6.2(3) . . . . ?
C12 C12A C12B C7A 179.86(18) . . . . ?
C8A C12A C12B C7A 0.67(18) . . . . ?
C12 C12A C12B C12C -5.2(3) . . . . ?
C8A C12A C12B C12C 175.65(16) . . . . ?
C2 C1 C12C C4A -1.7(2) . . . . ?
C2 C1 C12C C12B 179.13(16) . . . . ?
C4 C4A C12C C1 1.6(2) . . . . ?
C5 C4A C12C C1 -179.41(15) . . . . ?
C4 C4A C12C C12B -179.24(15) . . . . ?
C5 C4A C12C C12B -0.2(2) . . . . ?
C7A C12B C12C C1 144.79(17) . . . . ?
C12A C12B C12C C1 -29.3(3) . . . . ?
C7A C12B C12C C4A -34.4(2) . . . . ?
C12A C12B C12C C4A 151.48(17) . . . . ?
N6 C7 N13 N14 -2.8(2) . . . . ?
C7A C7 N13 N14 172.57(13) . . . . ?
C7 N13 N14 C15 -172.72(15) . . . . ?
C7 N13 N14 Cu 6.38(16) . . . . ?
N13 N14 C15 C16 178.19(14) . . . . ?
Cu N14 C15 C16 -0.92(19) . . . . ?
N14 C15 C16 N17 -0.7(2) . . . . ?
N14 C15 C16 C21 -179.72(15) . . . . ?
C21 C16 N17 C18 0.0(2) . . . . ?
C15 C16 N17 C18 -179.14(14) . . . . ?
C21 C16 N17 Cu -179.10(12) . . . . ?
C15 C16 N17 Cu 1.82(17) . . . . ?
C16 N17 C18 C19 -0.8(2) . . . . ?
Cu N17 C18 C19 178.03(12) . . . . ?
N17 C18 C19 C20 0.7(2) . . . . ?
N17 C18 C19 C22 -177.76(15) . . . . ?
C18 C19 C20 C21 0.4(3) . . . . ?
C22 C19 C20 C21 178.80(16) . . . . ?
C19 C20 C21 C16 -1.2(3) . . . . ?
N17 C16 C21 C20 1.1(2) . . . . ?
C15 C16 C21 C20 -179.93(16) . . . . ?
C20 C19 C22 N23 -118.10(18) . . . . ?
C18 C19 C22 N23 60.3(2) . . . . ?
C19 C22 N23 C24 177.40(14) . . . . ?
C19 C22 N23 C28 57.93(19) . . . . ?
C22 N23 C24 C25 -178.45(14) . . . . ?
C28 N23 C24 C25 -57.10(18) . . . . ?
N23 C24 C25 O26 57.0(2) . . . . ?
C24 C25 O26 C27 -56.9(2) . . . . ?
C25 O26 C27 C28 58.76(19) . . . . ?
C24 N23 C28 C27 58.82(18) . . . . ?
C22 N23 C28 C27 178.27(14) . . . . ?
O26 C27 C28 N23 -60.48(19) . . . . ?
 
loop_
 _geom_hbond_atom_site_label_D 
 _geom_hbond_atom_site_label_H 
 _geom_hbond_atom_site_label_A 
 _geom_hbond_distance_DH 
 _geom_hbond_distance_HA 
 _geom_hbond_distance_DA 
 _geom_hbond_angle_DHA 
 _geom_hbond_site_symmetry_A 
C5 H5A Cl  0.99 2.88 3.5125(19) 122.3 .
N8 H8 Cl  0.88 2.46 3.2644(15) 152.3 2_545
C18 H18 Cl  0.95 2.83 3.3924(18) 118.9 .
C21 H21 Cl  0.95 2.67 3.6208(18) 177.9 1_545
C24 H24B O26  0.99 2.48 3.337(2) 144.4 3_655
C27 H27B Br  0.99 3.02 3.7827(19) 134.3 2_545
O1 H100 N13  0.88 2.01 2.8633(18) 162.6 2
 
_refine_diff_density_max    0.464
_refine_diff_density_min   -0.432
_refine_diff_density_rms    0.068

_shelxl_version_number 2014-3

_shelx_res_file
;
TITL FeBa589_2_P21c in P21/c #14
CELL 0.71073 16.1127 8.9758 19.2463 90 103.8245 90
ZERR 4 0.0006 0.0003 0.0007 0 0.0013 0
LATT 1
SYMM -X,0.5+Y,0.5-Z
SFAC C H Br Cl Cu N O
UNIT 112 112 4 4 4 24 8
REM DFIX 0.87 0.01 O2 H2
REM DANG 1.90256 0.02 C34 H2
REM DANG 2.992631 0.02 Cu1 H2

L.S. 14
ACTA
MERG 2
PLAN  20
SIZE 0.045 0.124 0.183
TEMP -173.15
BOND $H
HTAB
CONF
fmap 2 53
HTAB C5 Cl
EQIV $1 -x, y-1/2, -z+1/2
HTAB N8 Cl_$1
HTAB C18 Cl
EQIV $2 x, y-1, z
HTAB C21 Cl_$2
EQIV $3 -x+1, -y, -z
HTAB C24 O26_$3
HTAB C27 Br_$1
EQIV $4 -x, y+1/2, -z+1/2
HTAB O1 N13_$4
WGHT    0.029900    2.079400
FVAR       0.08421
BR    3   -0.550960    0.221967    0.310972    11.00000    0.02456    0.04339 =
         0.02850   -0.00402    0.01260   -0.00149
CU    5    0.011772    0.154558    0.135477    11.00000    0.01618    0.01273 =
         0.01958    0.00025    0.00174   -0.00027
CL    4    0.047401    0.371439    0.090993    11.00000    0.02563    0.01536 =
         0.02160    0.00180   -0.00002   -0.00378
C1    1   -0.347572    0.354136    0.111372    11.00000    0.01791    0.02462 =
         0.01762    0.00146    0.00304    0.00267
AFIX  43
H1    2   -0.396409    0.302724    0.118493    11.00000   -1.20000
AFIX   0
C2    1   -0.356423    0.457270    0.056368    11.00000    0.01993    0.02923 =
         0.02025    0.00384    0.00022    0.00584
AFIX  43
H2    2   -0.411379    0.476420    0.026380    11.00000   -1.20000
AFIX   0
C3    1   -0.285677    0.532815    0.044724    11.00000    0.02709    0.02438 =
         0.01781    0.00541    0.00471    0.00545
AFIX  43
H3    2   -0.292230    0.604256    0.007386    11.00000   -1.20000
AFIX   0
C4    1   -0.205161    0.502948    0.088209    11.00000    0.02154    0.01683 =
         0.02134   -0.00096    0.00682    0.00068
AFIX  43
H4    2   -0.156542    0.553271    0.079949    11.00000   -1.20000
AFIX   0
C4A   1   -0.195189    0.400028    0.143698    11.00000    0.01858    0.01588 =
         0.01777   -0.00281    0.00186    0.00220
C5    1   -0.108192    0.368800    0.191423    11.00000    0.01791    0.01555 =
         0.02289   -0.00214    0.00039    0.00106
AFIX  23
H5A   2   -0.066622    0.441776    0.181147    11.00000   -1.20000
H5B   2   -0.110511    0.381268    0.242032    11.00000   -1.20000
AFIX   0
N6    6   -0.079099    0.217737    0.180819    11.00000    0.01570    0.01571 =
         0.02240   -0.00036    0.00079    0.00103
C7    1   -0.115383    0.103999    0.205694    11.00000    0.01488    0.01907 =
         0.01631    0.00033   -0.00172    0.00118
C7A   1   -0.187311    0.124421    0.238480    11.00000    0.01964    0.01663 =
         0.01622    0.00081    0.00118    0.00058
N8    6   -0.201369    0.029413    0.290610    11.00000    0.02291    0.02045 =
         0.01856    0.00302    0.00201    0.00413
AFIX  43
H8    2   -0.165971   -0.040106    0.312231    11.00000   -1.20000
AFIX   0
C8A   1   -0.279784    0.061115    0.303273    11.00000    0.02465    0.02103 =
         0.01666   -0.00101    0.00244    0.00070
C9    1   -0.320666   -0.005284    0.351727    11.00000    0.03543    0.02518 =
         0.02011    0.00371    0.00749    0.00074
AFIX  43
H9    2   -0.293836   -0.082293    0.382995    11.00000   -1.20000
AFIX   0
C10   1   -0.400964    0.044641    0.352576    11.00000    0.03516    0.02981 =
         0.02146    0.00086    0.01144   -0.00357
AFIX  43
H10   2   -0.430920    0.000749    0.384325    11.00000   -1.20000
AFIX   0
C11   1   -0.439048    0.160247    0.306760    11.00000    0.02354    0.02997 =
         0.01997   -0.00507    0.00688   -0.00302
C12   1   -0.399553    0.228467    0.259128    11.00000    0.02114    0.02462 =
         0.01738   -0.00107    0.00406    0.00038
AFIX  43
H12   2   -0.426543    0.307177    0.229080    11.00000   -1.20000
AFIX   0
C12A  1   -0.317749    0.177230    0.256637    11.00000    0.02108    0.02117 =
         0.01438   -0.00129    0.00290   -0.00070
C12B  1   -0.257240    0.217825    0.215526    11.00000    0.01843    0.01923 =
         0.01512   -0.00086    0.00096    0.00017
C12C  1   -0.267008    0.325246    0.156544    11.00000    0.01892    0.01651 =
         0.01480   -0.00084    0.00225    0.00265
N13   6   -0.092398   -0.040287    0.197718    11.00000    0.01611    0.01749 =
         0.01962    0.00124    0.00264    0.00154
N14   6   -0.032531   -0.039154    0.158923    11.00000    0.01476    0.01673 =
         0.01799    0.00134    0.00092    0.00010
C15   1   -0.003186   -0.157743    0.135393    11.00000    0.01989    0.01392 =
         0.02064    0.00041    0.00098   -0.00044
AFIX  43
H15   2   -0.020749   -0.255073    0.145003    11.00000   -1.20000
AFIX   0
C16   1    0.058933   -0.130737    0.092973    11.00000    0.01857    0.01576 =
         0.01772   -0.00108   -0.00116   -0.00011
N17   6    0.076351    0.015899    0.083676    11.00000    0.01880    0.01574 =
         0.01795   -0.00112    0.00114   -0.00021
C18   1    0.131746    0.050693    0.044692    11.00000    0.02079    0.01855 =
         0.01966   -0.00192    0.00160   -0.00147
AFIX  43
H18   2    0.142910    0.152934    0.037954    11.00000   -1.20000
AFIX   0
C19   1    0.174122   -0.056337    0.013301    11.00000    0.01929    0.02404 =
         0.01565   -0.00337    0.00033   -0.00129
C20   1    0.156161   -0.204825    0.023219    11.00000    0.02571    0.02186 =
         0.02180   -0.00526    0.00400    0.00133
AFIX  43
H20   2    0.184093   -0.280601    0.002884    11.00000   -1.20000
AFIX   0
C21   1    0.097687   -0.243524    0.062632    11.00000    0.02583    0.01525 =
         0.02255   -0.00189    0.00153    0.00032
AFIX  43
H21   2    0.084422   -0.345083    0.068743    11.00000   -1.20000
AFIX   0
C22   1    0.238295   -0.010307   -0.027849    11.00000    0.02427    0.02829 =
         0.01783   -0.00513    0.00547   -0.00256
AFIX  23
H22A  2    0.260616   -0.100180   -0.047046    11.00000   -1.20000
H22B  2    0.209726    0.052551   -0.068880    11.00000   -1.20000
AFIX   0
N23   6    0.309959    0.072999    0.017132    11.00000    0.01890    0.02237 =
         0.01683   -0.00055    0.00335    0.00022
C24   1    0.371381    0.107624   -0.025758    11.00000    0.02216    0.02581 =
         0.02117    0.00069    0.00633    0.00309
AFIX  23
H24A  2    0.343433    0.169869   -0.067224    11.00000   -1.20000
H24B  2    0.390769    0.014158   -0.044183    11.00000   -1.20000
AFIX   0
C25   1    0.447790    0.190116    0.019255    11.00000    0.02371    0.02898 =
         0.02696    0.00402    0.00601    0.00046
AFIX  23
H25A  2    0.489509    0.209499   -0.010002    11.00000   -1.20000
H25B  2    0.428733    0.287448    0.034030    11.00000   -1.20000
AFIX   0
O26   7    0.488467    0.107697    0.081336    11.00000    0.01979    0.03333 =
         0.02898    0.00458    0.00445    0.00306
C27   1    0.428476    0.074170    0.122887    11.00000    0.02281    0.02920 =
         0.02034    0.00101    0.00274    0.00035
AFIX  23
H27A  2    0.407146    0.168093    0.139275    11.00000   -1.20000
H27B  2    0.457226    0.016445    0.165719    11.00000   -1.20000
AFIX   0
C28   1    0.353927   -0.014634    0.079861    11.00000    0.02385    0.02316 =
         0.02117    0.00182    0.00361    0.00129
AFIX  23
H28A  2    0.374738   -0.109544    0.064012    11.00000   -1.20000
H28B  2    0.313633   -0.038261    0.109899    11.00000   -1.20000
AFIX   0
MOLE 2
O1    7    0.122206    0.181865    0.239291    11.00000    0.01860    0.01808 =
         0.02080   -0.00084    0.00236   -0.00053
AFIX   3
H100  2    0.124246    0.265455    0.263931    11.00000   -1.50000
AFIX   0
C29   1    0.209088    0.161881    0.236144    11.00000    0.01947    0.02613 =
         0.02940    0.00440    0.00455    0.00090
AFIX 137
H29A  2    0.220585    0.221216    0.196734    11.00000   -1.50000
H29B  2    0.219428    0.056371    0.228170    11.00000   -1.50000
H29C  2    0.246923    0.194332    0.281365    11.00000   -1.50000

AFIX   0
HKLF 4

REM  FeBa589_2_P21c in P21/c #14
REM R1 =  0.0287 for    6709 Fo > 4sig(Fo)  and  0.0394 for all    7900 data
REM    353 parameters refined using      0 restraints

END

WGHT      0.0271      1.9599

REM Instructions for potential hydrogen bonds
HTAB C5 Cl
HTAB N8 Cl_$1
HTAB C18 Cl
HTAB C21 Cl_$2
HTAB C24 O26_$3
HTAB C27 Br_$1
HTAB O1 N13_$4

REM Highest difference peak  0.464,  deepest hole -0.432,  1-sigma level  0.068
Q1    1  -0.1329 -0.1073  0.2769  11.00000  0.05    0.46
Q2    1  -0.3189  0.4628  0.0400  11.00000  0.05    0.37
Q3    1  -0.2986  0.1776  0.2225  11.00000  0.05    0.37
Q4    1  -0.0449  0.2246  0.1622  11.00000  0.05    0.37
Q5    1  -0.0039  0.0191  0.1570  11.00000  0.05    0.36
Q6    1  -0.4176  0.1959  0.2810  11.00000  0.05    0.36
Q7    1  -0.5008  0.2120  0.3117  11.00000  0.05    0.36
Q8    1  -0.3031  0.0184  0.3230  11.00000  0.05    0.35
Q9    1  -0.3019  0.1164  0.2804  11.00000  0.05    0.35
Q10   1  -0.2258  0.3410  0.1441  11.00000  0.05    0.34
Q11   1  -0.2202  0.1724  0.2243  11.00000  0.05    0.34
Q12   1  -0.3057  0.3414  0.1309  11.00000  0.05    0.32
Q13   1  -0.1084  0.1568  0.1842  11.00000  0.05    0.32
Q14   1  -0.0602 -0.0442  0.1786  11.00000  0.05    0.32
Q15   1   0.0865 -0.1840  0.0792  11.00000  0.05    0.32
Q16   1   0.1423 -0.2184  0.0567  11.00000  0.05    0.32
Q17   1  -0.1042  0.0359  0.2031  11.00000  0.05    0.31
Q18   1   0.1186  0.0158  0.0759  11.00000  0.05    0.31
Q19   1   0.2113 -0.0415  0.0069  11.00000  0.05    0.31
Q20   1  -0.2023  0.4498  0.1137  11.00000  0.05    0.31
;
_shelx_res_checksum   29992

_shelx_hkl_file
;
   0   1   0    0.01    0.04
   0   1   0    0.01    0.05
   0   1   0   -0.02    0.04
   0  -1   0   -0.01    0.04
   0  -1   0    0.02    0.04
   0   2   0    8.21    0.37
   0   2   0    8.55    0.43
   0   2   0    8.01    0.40
   0   2   0    7.76    0.28
   0   2   0    7.67    0.34
   0   2   0    8.21    0.40
   0  -2   0    7.75    0.41
   0  -2   0    7.67    0.39
   0   3   0   -0.02    0.12
   0   3   0   -0.04    0.10
   0   3   0    0.06    0.14
   0   3   0   -0.08    0.10
   0   3   0    0.00    0.09
   0   3   0   -0.07    0.06
   0  -3   0   -0.04    0.10
   0  -3   0   -0.04    0.12
   0  -3   0    0.00    0.11
   0  -3   0   -0.01    0.08
   0   4   0    0.09    0.14
   0   4   0    0.19    0.16
   0   4   0    0.46    0.13
   0   4   0    0.69    0.18
   0   4   0    0.46    0.19
   0   4   0    0.39    0.19
   0   4   0    0.48    0.19
   0  -4   0    0.36    0.20
   0  -4   0    0.42    0.14
   0  -4   0    0.36    0.12
   0  -4   0    0.37    0.20
   0   5   0    0.23    0.15
   0   5   0   -0.03    0.15
   0   5   0    0.21    0.13
   0   5   0   -0.14    0.12
   0   5   0    0.17    0.17
   0   5   0    0.09    0.10
   0  -5   0    0.05    0.19
   0  -5   0    0.08    0.11
   0  -5   0    0.16    0.19
   0   6   0   39.61    1.61
   0   6   0   38.60    1.33
   0   6   0   39.26    1.08
   0   6   0   38.86    1.30
   0   6   0   37.82    1.56
   0   6   0   37.80    1.59
   0  -6   0   40.35    1.69
   0  -6   0   41.05    1.64
   0   7   0    0.31    0.26
   0   7   0    0.15    0.13
   0   7   0    0.11    0.23
   0   7   0    0.08    0.16
   0   7   0    0.13    0.27
   0   7   0    0.02    0.16
   0  -7   0    0.04    0.23
   0  -7   0    0.12    0.24
   0   8   0    7.68    0.83
   0   8   0    7.64    0.55
   0   8   0    7.07    0.53
   0   8   0    8.53    0.88
   0   8   0    7.45    0.42
   0   8   0    8.55    0.85
   0  -8   0    7.98    0.87
   0  -8   0    8.79    0.94
   0   9   0   -0.07    0.26
   0   9   0   -0.47    0.21
   0   9   0    0.12    0.13
   0   9   0    0.26    0.31
   0  -9   0    0.36    0.37
   0  10   0   10.24    1.17
   0  10   0   11.66    1.16
   0  10   0   12.25    1.40
   0 -10   0   11.47    1.19
   0  11   0   -0.28    0.24
   0  11   0    0.39    0.37
   0 -11   0    0.13    0.45
   0  12   0    0.56    0.32
   0  12   0    0.42    0.44
   0  12   0    0.65    0.37
   0 -12   0    0.76    0.61
  -1 -12   0    0.39    0.48
   1  12   0    0.46    0.26
   1  12   0   -0.56    0.34
   1  12   0   -0.55    0.24
  -1 -11   0    0.09    0.39
   1  11   0   -0.11    0.28
   1  11   0   -0.02    0.22
   1  11   0    1.29    0.52
  -1 -10   0   22.63    1.56
   1  10   0   19.79    1.48
   1  10   0   20.21    1.11
   1  10   0   20.27    0.71
   1  10   0   21.84    1.54
  -1  -9   0   -0.06    0.33
  -1  -9   0   -0.11    0.31
   1   9   0    0.20    0.15
   1   9   0   -0.03    0.32
   1   9   0    0.42    0.38
   1   9   0    0.10    0.40
  -1  -8   0    8.76    0.89
  -1  -8   0    8.07    0.92
   1   8   0    8.46    0.57
   1   8   0    8.15    0.45
   1   8   0    7.86    0.85
   1   8   0    8.39    0.86
   1   8   0    6.92    0.46
  -1  -7   0    0.10    0.23
  -1  -7   0    0.17    0.28
   1   7   0    0.14    0.23
   1   7   0   -0.01    0.22
   1   7   0    0.06    0.22
   1   7   0    0.28    0.14
   1   7   0   -0.03    0.16
  -1  -6   0   76.34    2.40
  -1  -6   0   73.72    2.46
   1   6   0   70.93    1.75
   1   6   0   72.72    2.38
   1   6   0   72.00    2.01
   1   6   0   72.90    2.29
   1   6   0   71.72    1.96
   1   6   0   74.72    2.40
   1   6   0   73.54    2.38
  -1  -5   0    0.04    0.11
  -1  -5   0    0.08    0.18
  -1  -5   0    0.02    0.19
   1   5   0    0.13    0.15
   1   5   0    0.12    0.14
   1   5   0    0.01    0.14
   1   5   0    0.32    0.17
   1   5   0   -0.08    0.18
   1   5   0   -0.08    0.17
   1   5   0   -0.03    0.10
  -1  -4   0  154.32    3.38
  -1  -4   0  155.54    3.65
  -1  -4   0  157.29    3.73
  -1  -4   0  151.66    3.25
   1   4   0  157.21    3.72
   1   4   0  154.25    3.71
   1   4   0  150.57    3.59
   1   4   0  155.85    3.72
   1   4   0  157.31    3.44
   1   4   0  155.08    3.44
   1   4   0  154.31    3.25
  -1  -3   0    0.34    0.18
  -1  -3   0    0.47    0.13
  -1  -3   0    0.36    0.14
  -1  -3   0    0.47    0.12
  -1  -3   0    0.35    0.15
   1   3   0    0.36    0.14
   1   3   0    0.39    0.19
   1   3   0    0.18    0.13
   1   3   0    0.38    0.10
   1   3   0    0.14    0.13
   1   3   0    0.38    0.15
  -1  -2   0   24.83    0.78
  -1  -2   0   25.50    0.82
  -1  -2   0   26.25    0.68
  -1  -2   0   24.89    0.70
   1   2   0   26.15    0.75
   1   2   0   26.17    0.83
   1   2   0   28.52    0.82
   1   2   0   26.04    0.68
   1   2   0   26.61    0.76
   1   2   0   25.84    0.84
  -1  -1   0   22.37    0.62
  -1  -1   0   25.24    0.66
  -1  -1   0   25.23    0.66
  -1  -1   0   24.29    0.62
  -1  -1   0   22.54    0.66
   1   1   0   24.99    0.59
   1   1   0   24.73    0.62
   1   1   0   24.32    0.66
   1   1   0   24.37    0.65
   1   1   0   24.25    0.62
   1   1   0   23.85    0.67
  -1   1   0   24.80    0.66
  -1   1   0   24.99    0.68
  -1   1   0   24.61    0.71
   1  -1   0   21.84    0.66
   1  -1   0   22.34    0.64
   1  -1   0   22.92    0.66
  -1   2   0   26.91    0.83
  -1   2   0   26.22    0.86
  -1   2   0   24.83    0.82
  -1   2   0   26.78    0.79
   1  -2   0   25.46    0.84
   1  -2   0   26.02    0.81
   1  -2   0   26.10    0.85
   1  -2   0   26.24    0.78
  -1   3   0    0.34    0.14
  -1   3   0    0.34    0.13
  -1   3   0    0.22    0.15
  -1   3   0    0.23    0.15
   1  -3   0    0.20    0.13
   1  -3   0    0.36    0.18
   1  -3   0    0.30    0.14
   1  -3   0    0.48    0.15
  -1   4   0  154.70    3.59
  -1   4   0  155.51    3.45
  -1   4   0  145.01    3.67
  -1   4   0  156.36    3.64
   1  -4   0  155.66    3.43
   1  -4   0  156.53    3.79
   1  -4   0  156.96    3.42
   1  -4   0  158.07    3.75
  -1   5   0   -0.07    0.08
  -1   5   0   -0.11    0.13
  -1   5   0   -0.03    0.14
  -1   5   0    0.03    0.13
  -1   5   0    0.05    0.17
  -1   5   0   -0.16    0.14
   1  -5   0    0.12    0.12
   1  -5   0    0.06    0.12
   1  -5   0    0.10    0.18
   1  -5   0    0.08    0.19
  -1   6   0   74.31    2.35
  -1   6   0   71.49    1.73
  -1   6   0   74.84    2.76
  -1   6   0   71.61    2.00
  -1   6   0   70.39    2.10
  -1   6   0   71.99    2.33
   1  -6   0   71.40    2.41
   1  -6   0   72.56    2.37
  -1   7   0    0.25    0.27
  -1   7   0    0.23    0.23
  -1   7   0    0.19    0.18
  -1   7   0    0.14    0.13
  -1   7   0    0.15    0.23
  -1   7   0   -0.13    0.15
   1  -7   0    0.11    0.29
   1  -7   0    0.13    0.27
  -1   8   0    7.77    0.82
  -1   8   0    4.79    0.69
  -1   8   0    8.03    0.85
  -1   8   0    7.21    0.60
  -1   8   0    7.19    0.56
  -1   8   0    7.55    0.41
   1  -8   0    7.60    0.87
  -1   9   0    0.34    0.33
  -1   9   0   -0.34    0.24
  -1   9   0    0.40    0.22
  -1   9   0    0.22    0.13
  -1   9   0    0.41    0.38
   1  -9   0   -0.18    0.34
  -1  10   0   19.68    1.42
  -1  10   0   13.83    1.92
  -1  10   0   21.69    1.56
  -1  11   0   -0.47    0.25
  -1  11   0    0.14    0.29
   1 -11   0   -0.32    0.41
  -1  12   0   -0.14    0.32
  -1  12   0    0.49    0.37
  -1  12   0    0.56    0.40
   1 -12   0   -0.52    0.40
  -2 -12   0   -0.12    0.48
   2  12   0    0.72    0.45
   2  12   0    0.67    0.27
   2  12   0    0.35    0.25
  -2 -11   0    2.11    0.68
   2  11   0    1.53    0.39
   2  11   0    1.53    0.64
   2  11   0    2.38    0.41
  -2 -10   0   14.16    1.35
  -2 -10   0   16.08    1.32
   2  10   0   13.81    1.26
   2  10   0   13.44    0.76
   2  10   0   15.07    0.91
   2  10   0   13.74    1.42
   2  10   0   14.31    1.29
   2  10   0   13.35    0.62
  -2  -9   0    5.47    0.88
  -2  -9   0    6.34    0.96
   2   9   0    6.17    0.58
   2   9   0    7.97    1.11
   2   9   0    5.40    0.42
   2   9   0    8.89    1.16
   2   9   0    5.57    0.83
  -2  -8   0    8.60    0.93
  -2  -8   0    8.65    0.86
   2   8   0    8.63    0.87
   2   8   0   10.01    0.96
   2   8   0    9.51    0.63
   2   8   0    9.31    0.51
   2   8   0    8.42    0.88
   2   8   0    8.06    0.53
   2   8   0    9.02    0.63
  -2  -7   0   37.02    1.65
  -2  -7   0   40.98    1.81
   2   7   0   37.61    1.74
   2   7   0   40.93    1.43
   2   7   0   40.82    1.19
   2   7   0   40.07    1.24
   2   7   0   41.05    1.80
   2   7   0   40.74    1.78
  -2  -6   0    4.32    0.61
  -2  -6   0    5.22    0.70
   2   6   0    3.32    0.50
   2   6   0    4.06    0.43
   2   6   0    3.87    0.33
   2   6   0    4.64    0.57
   2   6   0    5.05    0.38
   2   6   0    4.58    0.64
  -2  -5   0   12.83    0.58
  -2  -5   0   12.59    0.82
  -2  -5   0   13.14    0.78
  -2  -5   0   13.04    0.63
   2   5   0   13.95    0.70
   2   5   0   13.03    0.55
   2   5   0   12.74    0.58
   2   5   0   12.92    0.81
   2   5   0   12.87    0.73
   2   5   0   13.72    0.84
   2   5   0   14.26    0.87
  -2  -4   0   39.03    1.12
  -2  -4   0   40.12    1.32
  -2  -4   0   39.16    1.39
  -2  -4   0   38.03    1.21
  -2  -4   0   39.42    1.14
   2   4   0   38.78    1.37
   2   4   0   39.15    1.06
   2   4   0   40.35    1.23
   2   4   0   38.96    1.10
   2   4   0   37.43    1.25
   2   4   0   36.94    1.37
  -2  -3   0   22.31    0.77
  -2  -3   0   21.23    0.70
  -2  -3   0   22.06    0.82
  -2  -3   0   22.20    0.87
   2   3   0   22.23    0.80
   2   3   0   20.82    0.66
   2   3   0   22.06    0.79
   2   3   0   21.59    0.86
   2   3   0   21.01    0.71
  -2  -2   0  269.18    5.70
  -2  -2   0  282.23    5.73
  -2  -2   0  286.82    5.65
  -2  -2   0  282.57    5.71
  -2  -2   0  273.83    5.56
   2   2   0  295.61    5.86
   2   2   0  275.81    5.59
   2   2   0  270.72    5.77
   2   2   0  279.61    5.69
   2   2   0  279.97    5.81
   2   2   0  289.33    5.79
  -2  -1   0   29.77    0.93
  -2  -1   0   31.45    0.87
  -2  -1   0   29.72    0.82
   2   1   0   31.62    0.79
   2   1   0   33.15    0.95
   2   1   0   30.91    0.93
   2   1   0   30.87    0.89
  -2   0   0  235.56    4.92
  -2   0   0  238.67    4.84
   2   0   0  249.01    4.84
   2   0   0  204.47    4.68
   2   0   0  230.43    4.74
   2   0   0  242.46    4.60
  -2   1   0   32.11    0.86
  -2   1   0   31.05    0.92
  -2   1   0   31.33    0.98
  -2   1   0   31.91    0.76
   2  -1   0   31.41    0.96
   2  -1   0   25.90    1.04
   2  -1   0   31.51    0.93
   2  -1   0   32.64    0.75
  -2   2   0  279.29    5.73
  -2   2   0  280.12    5.82
  -2   2   0  274.00    5.71
  -2   2   0  272.82    5.67
   2  -2   0  278.23    5.70
   2  -2   0  280.86    5.79
   2  -2   0  275.61    5.82
   2  -2   0  276.32    5.75
  -2   3   0   22.99    0.88
  -2   3   0   22.07    0.92
  -2   3   0   21.61    0.83
  -2   3   0   21.38    0.89
   2  -3   0   23.92    0.94
   2  -3   0   21.76    0.84
   2  -3   0   21.87    0.86
   2  -3   0   21.12    0.86
  -2   4   0   37.73    1.38
  -2   4   0   38.86    1.38
  -2   4   0   37.96    1.24
  -2   4   0   36.40    1.31
   2  -4   0   40.69    1.36
   2  -4   0   38.31    1.39
   2  -4   0   36.99    1.22
  -2   5   0   13.37    0.78
  -2   5   0   14.14    0.72
  -2   5   0   13.19    0.84
  -2   5   0   13.45    0.82
   2  -5   0   13.55    0.66
   2  -5   0   12.66    0.66
   2  -5   0   13.46    0.85
   2  -5   0   13.50    0.80
  -2   6   0    4.03    0.46
  -2   6   0    4.37    0.64
  -2   6   0    4.61    0.53
  -2   6   0    4.22    0.62
  -2   6   0    4.70    0.33
  -2   6   0    4.27    0.77
   2  -6   0    5.10    0.73
   2  -6   0    4.24    0.37
   2  -6   0    4.26    0.41
  -2   7   0   39.58    1.71
  -2   7   0   39.40    1.58
  -2   7   0   37.60    1.74
  -2   7   0   38.90    1.69
  -2   7   0   39.81    1.12
  -2   7   0   39.73    1.41
   2  -7   0   38.32    1.75
  -2   8   0    8.45    0.43
  -2   8   0    9.31    0.94
  -2   8   0    8.47    0.86
  -2   8   0    8.61    0.86
  -2   8   0    9.01    0.72
  -2   8   0    8.37    0.63
   2  -8   0    9.88    0.97
  -2   9   0    6.00    0.96
  -2   9   0    6.11    0.56
  -2   9   0    4.12    0.68
  -2   9   0    5.85    0.54
   2  -9   0    4.57    0.77
  -2  10   0   14.40    1.22
  -2  10   0   13.56    1.26
   2 -10   0   12.99    1.29
  -2  11   0    1.32    0.54
   2 -11   0    2.64    0.84
  -2  12   0   -0.34    0.33
  -2  12   0    1.87    0.67
   2 -12   0    0.37    0.52
  -3 -12   0    2.87    0.78
   3  12   0    1.64    0.60
  -3 -11   0    1.21    0.58
  -3 -11   0    0.30    0.46
   3  11   0    0.77    0.53
   3  11   0    1.07    0.24
  -3 -10   0   21.40    1.60
  -3 -10   0   23.01    1.54
   3  10   0   24.15    1.65
   3  10   0   22.14    1.20
   3  10   0   21.41    0.86
   3  10   0   20.55    0.90
   3  10   0   20.67    1.62
  -3  -9   0    0.03    0.31
  -3  -9   0    0.29    0.35
   3   9   0   -0.42    0.28
   3   9   0   -0.09    0.31
   3   9   0    0.19    0.18
   3   9   0   -0.05    0.17
   3   9   0    0.18    0.20
   3   9   0   -0.06    0.33
   3   9   0    0.44    0.22
  -3  -8   0    2.00    0.53
  -3  -8   0    1.69    0.55
   3   8   0    2.02    0.50
   3   8   0    2.02    0.38
   3   8   0    1.70    0.33
   3   8   0    1.99    0.33
   3   8   0    1.81    0.30
   3   8   0    0.89    0.38
  -3  -7   0    1.72    0.43
  -3  -7   0    1.63    0.47
   3   7   0    2.99    0.59
   3   7   0    1.33    0.40
   3   7   0    2.24    0.33
   3   7   0    2.06    0.34
   3   7   0    3.04    0.45
   3   7   0    1.67    0.46
   3   7   0    2.56    0.34
  -3  -6   0   52.81    2.25
  -3  -6   0   60.48    2.01
  -3  -6   0   56.86    2.07
  -3  -6   0   58.43    1.59
   3   6   0   61.24    1.60
   3   6   0   59.27    1.92
   3   6   0   59.97    2.15
   3   6   0   58.35    1.95
   3   6   0   59.91    2.13
   3   6   0   58.09    1.69
   3   6   0   60.04    1.57
  -3  -5   0    3.20    0.33
  -3  -5   0    2.56    0.37
  -3  -5   0    2.73    0.45
  -3  -5   0    2.54    0.45
  -3  -5   0    2.58    0.36
   3   5   0    2.47    0.34
   3   5   0    2.99    0.49
   3   5   0    3.32    0.47
   3   5   0    3.11    0.27
   3   5   0    3.14    0.42
   3   5   0    2.84    0.29
   3   5   0    2.21    0.37
  -3  -4   0   62.42    1.79
  -3  -4   0   64.70    1.84
  -3  -4   0   65.66    1.95
  -3  -4   0   65.03    1.68
   3   4   0   67.93    1.97
   3   4   0   64.78    1.84
   3   4   0   66.85    1.75
   3   4   0   63.87    1.97
   3   4   0   62.80    1.81
   3   4   0   65.96    1.63
  -3  -3   0    0.45    0.16
  -3  -3   0    0.37    0.19
  -3  -3   0    0.33    0.17
  -3  -3   0    0.45    0.16
  -3  -3   0    0.31    0.16
   3   3   0    0.26    0.16
   3   3   0    0.40    0.15
   3   3   0    0.44    0.21
   3   3   0    0.39    0.14
   3   3   0    0.41    0.17
   3   3   0    0.16    0.14
  -3  -2   0   25.81    0.86
  -3  -2   0   24.32    0.95
  -3  -2   0   26.12    0.79
  -3  -2   0   25.98    0.87
  -3  -2   0   26.39    0.88
   3   2   0   27.04    0.82
   3   2   0   25.77    0.90
   3   2   0   26.83    0.79
   3   2   0   25.87    0.91
   3   2   0   26.28    0.96
  -3  -1   0  121.07    2.64
  -3  -1   0  123.75    2.93
  -3  -1   0  122.18    2.81
  -3  -1   0  123.39    2.63
   3   1   0  123.68    2.89
   3   1   0  128.99    2.98
   3   1   0  125.86    2.69
   3   1   0  127.46    2.72
  -3   0   0   17.74    0.49
  -3   0   0   18.06    0.72
  -3   0   0   17.40    0.57
  -3   0   0   17.82    0.78
   3   0   0   17.52    0.62
   3   0   0   17.07    0.57
  -3   1   0  127.46    2.81
  -3   1   0  128.89    2.68
  -3   1   0  127.07    2.95
  -3   1   0  127.02    3.95
   3  -1   0  122.65    2.91
   3  -1   0  126.04    2.77
   3  -1   0  127.89    2.65
   3  -1   0  127.16    3.01
  -3   2   0   27.58    0.74
  -3   2   0   25.06    1.03
  -3   2   0   26.43    0.90
  -3   2   0   25.91    0.95
   3  -2   0   25.99    0.89
   3  -2   0   25.14    0.99
   3  -2   0   26.00    0.97
  -3   3   0    0.45    0.19
  -3   3   0    0.24    0.18
  -3   3   0    0.24    0.14
  -3   3   0    0.37    0.11
  -3   3   0    0.36    0.18
   3  -3   0    0.04    0.17
   3  -3   0    0.17    0.21
   3  -3   0    0.11    0.13
   3  -3   0    0.42    0.20
  -3   4   0   65.48    2.07
  -3   4   0   65.52    1.91
  -3   4   0   65.81    1.53
  -3   4   0   66.48    1.94
  -3   4   0   65.14    2.01
   3  -4   0   63.23    1.91
   3  -4   0   66.02    1.93
   3  -4   0   67.80    2.06
   3  -4   0   66.16    1.93
  -3   5   0    2.61    0.46
  -3   5   0    2.54    0.39
  -3   5   0    3.40    0.54
  -3   5   0    2.64    0.43
   3  -5   0    2.18    0.35
   3  -5   0    3.15    0.42
   3  -5   0    3.59    0.57
  -3   6   0   57.91    1.87
  -3   6   0   60.49    2.17
  -3   6   0   59.01    1.99
  -3   6   0   59.68    2.12
  -3   6   0   59.83    2.06
   3  -6   0   58.89    2.16
   3  -6   0   62.21    1.85
   3  -6   0   60.30    2.08
   3  -6   0   58.98    1.80
  -3   7   0    2.49    0.49
  -3   7   0    2.81    0.55
  -3   7   0    2.47    0.43
  -3   7   0    2.26    0.29
  -3   7   0    2.03    0.45
  -3   7   0    2.58    0.25
  -3   7   0    2.01    0.44
   3  -7   0    2.27    0.34
   3  -7   0    2.91    0.68
  -3   8   0    1.59    0.22
  -3   8   0    1.61    0.24
  -3   8   0    1.90    0.38
  -3   8   0    0.65    0.33
  -3   8   0    1.53    0.45
  -3   8   0    1.77    0.53
   3  -8   0    1.62    0.59
  -3   9   0    0.23    0.25
  -3   9   0   -0.19    0.18
  -3   9   0    0.54    0.35
  -3   9   0    0.58    0.36
  -3   9   0   -0.05    0.32
   3  -9   0    0.32    0.39
  -3  10   0   21.60    1.09
  -3  10   0   19.56    1.73
  -3  10   0   19.61    0.96
  -3  10   0   21.95    1.46
   3 -10   0   22.47    1.65
  -3  11   0    1.05    0.50
   3 -11   0    0.88    0.61
  -3  12   0    2.11    0.63
   3 -12   0    2.54    0.83
  -4 -12   0    1.86    0.69
   4  12   0    1.70    0.66
  -4 -11   0    0.62    0.46
  -4 -11   0    0.80    0.52
   4  11   0    0.74    0.45
  -4 -10   0    6.73    1.10
  -4 -10   0    5.98    1.00
   4  10   0    7.51    1.53
   4  10   0    6.88    0.54
   4  10   0    5.80    0.89
  -4  -9   0    8.69    0.93
  -4  -9   0   10.07    1.07
   4   9   0   10.52    0.68
   4   9   0   10.02    1.07
   4   9   0   11.14    1.10
   4   9   0   11.18    1.08
   4   9   0   11.01    0.77
   4   9   0    9.93    0.63
  -4  -8   0    0.99    0.43
  -4  -8   0    0.62    0.41
   4   8   0    0.74    0.47
   4   8   0   -0.13    0.24
   4   8   0    1.11    0.45
   4   8   0    1.19    0.36
   4   8   0    0.84    0.27
  -4  -7   0    3.05    0.61
  -4  -7   0    5.08    0.73
   4   7   0    2.83    0.52
   4   7   0    4.41    0.60
   4   7   0    2.47    0.55
   4   7   0    3.93    0.55
   4   7   0    3.63    0.41
   4   7   0    3.89    0.50
   4   7   0    3.91    0.71
  -4  -6   0   24.75    1.19
  -4  -6   0   25.94    1.04
  -4  -6   0   26.31    1.11
  -4  -6   0   27.15    1.05
  -4  -6   0   25.04    1.31
   4   6   0   25.07    1.33
   4   6   0   26.89    0.95
   4   6   0   25.01    1.15
   4   6   0   26.45    1.09
  -4  -5   0   11.36    0.63
  -4  -5   0   12.05    0.74
  -4  -5   0   11.55    0.81
  -4  -5   0   10.91    0.69
   4   5   0   10.69    0.67
   4   5   0   12.20    0.84
   4   5   0   11.50    0.70
   4   5   0   11.32    0.75
   4   5   0   11.07    0.57
   4   5   0    9.97    0.74
  -4  -4   0   25.65    0.92
  -4  -4   0   26.48    1.09
  -4  -4   0   23.56    1.06
  -4  -4   0   25.66    1.01
  -4  -4   0   24.23    1.07
   4   4   0   25.33    1.02
   4   4   0   25.29    1.12
   4   4   0   27.41    1.11
   4   4   0   24.84    0.87
   4   4   0   26.62    1.10
   4   4   0   25.07    0.98
  -4  -3   0  184.54    4.40
  -4  -3   0  187.51    4.28
  -4  -3   0  197.13    4.10
   4   3   0  199.82    4.47
   4   3   0  195.81    4.19
   4   3   0  199.74    4.29
   4   3   0  193.97    4.52
   4   3   0  199.89    4.45
  -4  -2   0   24.46    0.88
  -4  -2   0   24.42    0.80
  -4  -2   0   22.67    1.02
  -4  -2   0   23.04    0.91
  -4  -2   0   22.58    0.85
   4   2   0   23.70    0.79
   4   2   0   24.22    1.03
   4   2   0   24.92    0.89
  -4  -1   0   49.95    1.53
  -4  -1   0   51.85    1.66
  -4  -1   0   50.80    1.30
   4   1   0   52.39    1.58
   4   1   0   52.52    1.35
   4   1   0   53.58    1.37
  -4   0   0   32.90    0.85
  -4   0   0   34.47    1.19
  -4   0   0   35.59    1.30
  -4   0   0   33.63    0.97
   4   0   0   35.87    1.23
   4   0   0   34.29    1.07
   4   0   0   34.02    1.00
   4   0   0   35.16    1.30
  -4   1   0   54.51    1.75
  -4   1   0   52.16    1.60
  -4   1   0   53.93    1.36
  -4   1   0   52.59    1.45
   4  -1   0   50.77    1.30
   4  -1   0   53.14    1.61
   4  -1   0   51.65    1.68
   4  -1   0   51.36    1.43
  -4   2   0   22.54    0.87
  -4   2   0   24.58    1.00
  -4   2   0   23.29    0.73
  -4   2   0   22.96    1.07
   4  -2   0   22.61    1.04
   4  -2   0   24.02    0.75
   4  -2   0   23.19    0.88
   4  -2   0   25.04    1.03
  -4   3   0  191.57    4.45
  -4   3   0  198.63    4.38
  -4   3   0  184.00    4.71
  -4   3   0  198.37    4.01
   4  -3   0  193.22    4.51
   4  -3   0  193.93    4.36
   4  -3   0  191.75    4.54
  -4   4   0   25.93    1.11
  -4   4   0   26.42    0.80
  -4   4   0   25.42    1.15
  -4   4   0   26.67    1.27
  -4   4   0   25.89    1.10
   4  -4   0   24.31    1.17
   4  -4   0   26.14    1.09
   4  -4   0   26.38    1.16
   4  -4   0   24.60    1.12
  -4   5   0   11.84    0.76
  -4   5   0   12.27    0.80
  -4   5   0   12.77    0.92
  -4   5   0   10.99    0.82
  -4   5   0   11.18    0.49
   4  -5   0   12.40    0.78
   4  -5   0   11.85    0.78
   4  -5   0   11.37    0.79
  -4   6   0   29.00    1.45
  -4   6   0   26.14    1.18
  -4   6   0   26.03    0.82
  -4   6   0   24.29    1.16
  -4   6   0   26.23    1.35
  -4   6   0   26.07    1.28
   4  -6   0   26.99    1.19
   4  -6   0   27.13    1.30
   4  -6   0   26.26    1.39
  -4   7   0    4.29    0.60
  -4   7   0    4.05    0.32
  -4   7   0    2.28    0.46
  -4   7   0    3.59    0.63
  -4   7   0    3.49    0.65
  -4   7   0    3.40    0.51
   4  -7   0    3.59    0.61
   4  -7   0    3.33    0.50
   4  -7   0    2.33    0.44
   4  -7   0    3.37    0.47
  -4   8   0    0.44    0.30
  -4   8   0    0.76    0.37
  -4   8   0    0.93    0.20
  -4   8   0    1.23    0.23
  -4   8   0    0.93    0.40
  -4   8   0    0.74    0.32
  -4   8   0    1.34    0.37
   4  -8   0    0.71    0.24
   4  -8   0    1.31    0.29
   4  -8   0    0.18    0.40
  -4   9   0   10.24    1.26
  -4   9   0   11.54    0.82
  -4   9   0    9.43    0.88
  -4   9   0   10.15    1.01
   4  -9   0   10.25    1.11
  -4  10   0    6.06    0.68
  -4  10   0    5.12    0.59
  -4  10   0    6.52    0.96
  -4  10   0    5.31    1.41
   4 -10   0    6.37    1.16
  -4  11   0    0.64    0.41
   4 -11   0   -0.03    0.49
  -4  12   0    2.26    0.67
   4 -12   0    0.95    0.66
  -5 -12   0    2.79    0.82
   5  12   0    0.77    0.62
  -5 -11   0    1.26    0.53
   5  11   0    0.50    0.50
   5  11   0    0.57    0.25
  -5 -10   0    6.82    1.01
  -5 -10   0    9.62    1.02
   5  10   0    8.44    0.62
   5  10   0   10.47    1.43
   5  10   0    8.79    0.67
  -5  -9   0    8.06    0.89
  -5  -9   0    7.34    1.04
   5   9   0   10.09    1.34
   5   9   0    9.34    1.84
   5   9   0    8.31    0.60
   5   9   0    7.21    0.70
   5   9   0    7.44    0.64
   5   9   0    5.71    0.87
  -5  -8   0    1.08    0.43
  -5  -8   0    1.64    0.51
   5   8   0    1.29    0.43
   5   8   0    1.38    0.31
   5   8   0    1.00    0.33
   5   8   0    1.12    0.39
   5   8   0    2.12    0.60
   5   8   0    1.39    0.44
  -5  -7   0    0.60    0.23
  -5  -7   0    0.78    0.34
  -5  -7   0    0.39    0.22
  -5  -7   0    0.61    0.32
   5   7   0    0.42    0.23
   5   7   0    0.25    0.26
   5   7   0    0.24    0.23
   5   7   0   -0.04    0.22
   5   7   0    0.24    0.31
   5   7   0    0.98    0.30
  -5  -6   0   25.81    1.08
  -5  -6   0   27.59    1.24
  -5  -6   0   26.48    1.34
  -5  -6   0   26.99    1.18
   5   6   0   26.58    1.34
   5   6   0   26.87    1.25
   5   6   0   27.12    1.38
   5   6   0   24.73    1.00
   5   6   0   25.35    1.14
  -5  -5   0    1.01    0.30
  -5  -5   0    0.86    0.28
  -5  -5   0    1.34    0.27
  -5  -5   0    1.33    0.35
   5   5   0    0.82    0.30
   5   5   0    1.26    0.26
   5   5   0    1.56    0.37
   5   5   0    1.17    0.30
   5   5   0    1.00    0.25
   5   5   0    1.85    0.36
  -5  -4   0   15.27    0.92
  -5  -4   0   17.25    0.90
  -5  -4   0   18.08    0.79
  -5  -4   0   18.28    0.95
   5   4   0   18.11    0.81
   5   4   0   16.00    0.93
   5   4   0   17.78    0.94
   5   4   0   18.48    0.76
   5   4   0   16.86    0.92
  -5  -3   0    1.15    0.27
  -5  -3   0    1.08    0.23
  -5  -3   0    0.86    0.24
  -5  -3   0    1.19    0.32
   5   3   0    1.21    0.30
   5   3   0    0.64    0.20
   5   3   0    0.96    0.23
   5   3   0    1.05    0.31
   5   3   0    0.82    0.23
  -5  -2   0    1.43    0.30
  -5  -2   0    1.31    0.32
  -5  -2   0    1.30    0.21
  -5  -2   0    1.30    0.25
   5   2   0    1.91    0.44
   5   2   0    2.08    0.30
   5   2   0    1.63    0.34
   5   2   0    1.48    0.26
  -5  -1   0  208.14    4.95
  -5  -1   0  209.45    4.44
  -5  -1   0  209.35    4.77
  -5  -1   0  206.08    4.36
   5   1   0  206.32    4.77
   5   1   0  210.19    4.43
   5   1   0  204.50    4.38
   5   1   0  209.96    4.91
  -5   0   0   23.91    0.70
  -5   0   0   24.05    1.05
  -5   0   0   23.23    0.82
   5   0   0   24.63    1.08
   5   0   0   24.81    1.17
   5   0   0   22.64    0.90
  -5   1   0  212.58    4.59
  -5   1   0  211.58    4.80
  -5   1   0  208.11    5.02
  -5   1   0  203.03    4.41
   5  -1   0  213.75    4.39
   5  -1   0  205.43    4.93
   5  -1   0  203.77    4.81
   5  -1   0  207.79    4.56
  -5   2   0    1.86    0.25
  -5   2   0    1.52    0.26
  -5   2   0    1.46    0.32
  -5   2   0    1.69    0.41
   5  -2   0    1.72    0.31
   5  -2   0    2.14    0.44
   5  -2   0    2.03    0.26
   5  -2   0    1.81    0.32
  -5   3   0    0.97    0.28
  -5   3   0    1.17    0.34
  -5   3   0    1.19    0.21
  -5   3   0    0.84    0.24
   5  -3   0    0.86    0.32
   5  -3   0    1.08    0.32
   5  -3   0    0.97    0.28
  -5   4   0   17.64    0.95
  -5   4   0   18.34    1.11
  -5   4   0   17.57    0.92
  -5   4   0   16.69    1.08
  -5   4   0   17.29    0.66
   5  -4   0   17.47    0.90
   5  -4   0   16.98    1.01
   5  -4   0   17.96    1.00
   5  -4   0   16.03    1.00
  -5   5   0    1.40    0.23
  -5   5   0    0.96    0.32
  -5   5   0    1.85    0.42
  -5   5   0    0.51    0.32
  -5   5   0    1.02    0.31
   5  -5   0    1.33    0.35
   5  -5   0    0.69    0.29
   5  -5   0    1.10    0.37
   5  -5   0    0.98    0.32
  -5   6   0   26.30    1.38
  -5   6   0   25.43    1.25
  -5   6   0   25.19    1.78
  -5   6   0   25.00    0.84
  -5   6   0   24.10    1.14
  -5   6   0   25.87    1.28
   5  -6   0   26.79    1.31
   5  -6   0   24.42    1.25
   5  -6   0   24.55    1.26
   5  -6   0   26.85    1.43
  -5   7   0    1.00    0.34
  -5   7   0    0.65    0.19
  -5   7   0    1.04    0.35
  -5   7   0    0.38    0.32
  -5   7   0    0.26    0.28
   5  -7   0    0.07    0.24
   5  -7   0    0.51    0.37
   5  -7   0    0.43    0.27
  -5   8   0    1.12    0.42
  -5   8   0    2.05    0.49
  -5   8   0    1.03    0.42
  -5   8   0    1.47    0.24
  -5   8   0    1.01    0.45
  -5   8   0    1.64    0.43
   5  -8   0    2.14    0.56
   5  -8   0    1.24    0.35
   5  -8   0    1.15    0.42
   5  -8   0    1.06    0.50
  -5   9   0    8.70    0.46
  -5   9   0    8.23    1.14
  -5   9   0    8.45    0.94
  -5   9   0    8.68    0.78
  -5   9   0    8.11    0.88
  -5   9   0    8.17    0.44
  -5   9   0    7.64    0.88
   5  -9   0    9.29    1.31
  -5  10   0    9.15    1.48
  -5  10   0    7.87    0.81
  -5  10   0    8.92    1.00
  -5  10   0    6.97    0.73
   5 -10   0    7.74    1.14
  -5  11   0    1.14    0.34
  -5  11   0    1.23    0.36
  -5  11   0    1.07    0.59
   5 -11   0    1.51    0.74
  -5  12   0    1.69    0.62
   5 -12   0    1.88    0.78
   6  12   0    4.11    0.44
   6  12   0    3.28    0.83
  -6 -11   0    1.34    0.55
   6  11   0    3.65    0.49
   6  11   0    2.19    0.77
  -6 -10   0    3.39    0.76
   6  10   0    4.92    0.60
   6  10   0    5.24    0.98
   6  10   0    4.37    0.54
   6  10   0    3.39    0.52
  -6  -9   0    5.38    1.13
   6   9   0    3.01    0.67
   6   9   0    4.93    0.56
   6   9   0    4.60    0.67
   6   9   0    4.93    0.57
  -6  -8   0   -0.06    0.31
  -6  -8   0    0.65    0.25
   6   8   0    0.39    0.32
   6   8   0   -0.05    0.23
   6   8   0    0.48    0.26
   6   8   0    0.48    0.40
  -6  -7   0    0.14    0.29
  -6  -7   0    0.23    0.21
  -6  -7   0    0.65    0.26
  -6  -7   0    0.60    0.28
   6   7   0    0.34    0.35
   6   7   0    0.23    0.27
   6   7   0    0.17    0.25
   6   7   0    0.32    0.23
   6   7   0   -0.15    0.23
  -6  -6   0   29.01    1.42
  -6  -6   0   27.43    1.16
  -6  -6   0   26.17    1.27
   6   6   0   27.80    1.43
   6   6   0   28.70    1.11
   6   6   0   27.26    1.27
   6   6   0   29.43    1.40
  -6  -5   0   97.75    2.95
  -6  -5   0  109.36    3.00
  -6  -5   0  103.40    2.99
  -6  -5   0   97.20    2.64
   6   5   0  103.02    2.68
   6   5   0  103.96    3.10
   6   5   0  106.42    3.06
   6   5   0  105.63    2.79
   6   5   0  109.06    3.11
  -6  -4   0   80.01    2.46
  -6  -4   0   81.46    2.39
  -6  -4   0   76.12    2.50
  -6  -4   0   77.64    2.15
   6   4   0   81.38    2.21
   6   4   0   81.95    2.41
   6   4   0   80.66    2.15
   6   4   0   81.02    2.58
   6   4   0   83.77    2.47
  -6  -3   0   29.26    1.22
  -6  -3   0   31.24    1.10
  -6  -3   0   29.29    1.39
  -6  -3   0   31.06    1.19
   6   3   0   30.12    1.08
   6   3   0   31.55    1.41
   6   3   0   30.49    1.32
   6   3   0   31.59    1.21
   6   3   0   30.72    1.09
  -6  -2   0   11.39    0.44
  -6  -2   0   11.19    0.76
  -6  -2   0   13.26    0.66
  -6  -2   0   11.04    0.84
  -6  -2   0   11.93    0.62
   6   2   0   12.48    0.65
   6   2   0   12.06    0.80
   6   2   0   11.37    0.61
   6   2   0   12.05    0.87
  -6  -1   0   19.88    1.02
  -6  -1   0   19.72    0.73
  -6  -1   0   18.64    0.78
  -6  -1   0   20.21    1.12
   6   1   0   19.09    0.74
   6   1   0   19.47    1.10
   6   1   0   20.66    0.83
   6   1   0   18.73    1.00
  -6   0   0    0.48    0.26
  -6   0   0    0.62    0.30
  -6   0   0    0.05    0.13
  -6   0   0    0.36    0.13
   6   0   0    0.88    0.45
   6   0   0    0.86    0.23
   6   0   0    0.88    0.41
  -6   1   0   19.77    0.78
  -6   1   0   20.06    1.16
  -6   1   0   20.18    0.89
  -6   1   0   19.25    1.01
   6  -1   0   19.48    1.13
   6  -1   0   18.83    0.87
   6  -1   0   20.60    0.78
   6  -1   0   18.54    1.02
  -6   2   0   12.41    0.61
  -6   2   0   12.09    0.69
  -6   2   0   12.15    0.81
  -6   2   0   11.15    0.89
   6  -2   0   12.26    0.85
   6  -2   0   11.37    0.57
   6  -2   0   12.14    0.90
   6  -2   0   11.38    0.67
  -6   3   0   32.33    1.05
  -6   3   0   33.27    1.27
  -6   3   0   31.46    1.55
   6  -3   0   32.44    1.26
   6  -3   0   32.50    1.45
   6  -3   0   31.88    1.49
  -6   4   0   84.05    2.42
  -6   4   0   78.03    2.75
  -6   4   0   78.68    2.01
  -6   4   0   85.05    2.58
   6  -4   0   83.16    2.68
   6  -4   0   80.87    2.41
   6  -4   0   81.18    2.66
   6  -4   0   81.23    2.62
  -6   5   0  104.11    3.38
  -6   5   0  104.32    2.98
  -6   5   0  105.81    3.09
  -6   5   0  103.98    2.48
   6  -5   0  109.21    3.28
   6  -5   0  104.89    3.03
   6  -5   0  105.76    3.22
   6  -5   0  105.09    3.18
  -6   6   0   28.33    0.96
  -6   6   0   27.23    1.45
  -6   6   0   27.77    1.38
  -6   6   0   27.39    1.37
  -6   6   0   29.83    1.65
   6  -6   0   27.69    1.45
   6  -6   0   28.20    1.54
   6  -6   0   28.99    1.43
  -6   7   0    0.49    0.20
  -6   7   0   -0.12    0.29
  -6   7   0    0.31    0.24
  -6   7   0    0.55    0.33
  -6   7   0    0.43    0.36
  -6   7   0    0.03    0.24
   6  -7   0    0.18    0.27
   6  -7   0   -0.04    0.26
   6  -7   0    0.45    0.29
   6  -7   0    0.65    0.44
  -6   8   0    0.49    0.34
  -6   8   0    0.29    0.34
  -6   8   0    0.52    0.19
  -6   8   0   -0.08    0.29
  -6   8   0    0.42    0.32
  -6   8   0    0.55    0.31
   6  -8   0    0.51    0.36
   6  -8   0   -0.05    0.23
   6  -8   0    0.50    0.38
   6  -8   0    0.40    0.31
  -6   9   0    3.68    0.63
  -6   9   0    3.73    0.69
  -6   9   0    4.27    0.66
  -6   9   0    3.99    0.37
  -6   9   0    4.06    0.34
  -6   9   0    4.38    0.74
  -6   9   0    5.30    0.85
   6  -9   0    3.72    0.50
   6  -9   0    4.29    0.51
   6  -9   0    5.12    1.00
  -6  10   0    3.83    0.64
  -6  10   0    3.78    0.97
  -6  10   0    4.28    0.83
  -6  10   0    5.04    0.78
   6 -10   0    3.83    0.92
  -6  11   0    1.79    0.59
  -6  11   0    2.25    0.55
  -6  11   0    3.29    0.88
   6 -11   0    3.02    0.88
  -6  12   0    2.17    0.70
   6 -12   0    4.21    1.12
  -7 -11   0    0.16    0.45
   7  11   0    0.14    0.41
   7  11   0   -0.29    0.22
  -7 -10   0    8.52    1.20
   7  10   0    7.36    1.14
   7  10   0    8.06    0.79
   7  10   0    8.69    0.71
   7  10   0    8.61    0.74
  -7  -9   0    6.97    1.13
   7   9   0    5.93    1.03
   7   9   0    4.98    0.67
   7   9   0    3.18    0.65
   7   9   0    5.67    0.80
   7   9   0    6.09    0.62
  -7  -8   0   18.89    1.02
  -7  -8   0   18.05    1.32
  -7  -8   0   18.57    1.13
  -7  -8   0   19.44    1.29
   7   8   0   18.46    1.37
   7   8   0   18.71    0.97
   7   8   0   19.26    1.14
   7   8   0   19.90    1.24
  -7  -7   0    4.91    0.67
  -7  -7   0    4.50    0.73
  -7  -7   0    4.56    0.57
   7   7   0    5.03    0.54
   7   7   0    5.62    0.78
   7   7   0    6.02    0.68
   7   7   0    5.22    0.52
   7   7   0    4.02    0.69
  -7  -6   0    1.13    0.39
  -7  -6   0    1.10    0.39
  -7  -6   0    1.44    0.42
  -7  -6   0    1.73    0.37
   7   6   0    1.61    0.41
   7   6   0    1.97    0.46
   7   6   0    2.15    0.41
   7   6   0    1.20    0.42
   7   6   0    2.27    0.51
  -7  -5   0    0.46    0.28
  -7  -5   0    0.56    0.31
  -7  -5   0   -0.03    0.18
  -7  -5   0    0.38    0.20
   7   5   0    0.13    0.26
   7   5   0    0.25    0.19
   7   5   0    0.37    0.23
   7   5   0    0.24    0.27
   7   5   0    0.27    0.29
  -7  -4   0    0.45    0.29
  -7  -4   0    0.93    0.28
  -7  -4   0    0.77    0.25
   7   4   0    0.55    0.32
   7   4   0    0.79    0.28
   7   4   0    0.30    0.24
   7   4   0    0.37    0.31
   7   4   0    1.09    0.28
  -7  -3   0   11.49    0.67
  -7  -3   0   13.12    0.76
  -7  -3   0   12.30    0.94
  -7  -3   0   10.39    0.78
   7   3   0   11.82    0.73
   7   3   0   12.94    0.95
   7   3   0   13.14    0.90
   7   3   0   10.78    0.77
  -7  -2   0   99.50    2.92
  -7  -2   0  107.86    2.61
  -7  -2   0  101.25    2.60
  -7  -2   0  104.91    2.29
  -7  -2   0   98.86    3.13
   7   2   0  109.61    2.68
   7   2   0  103.93    2.67
   7   2   0  104.24    3.04
  -7  -1   0  165.40    4.55
  -7  -1   0  176.69    4.38
  -7  -1   0  165.74    3.90
  -7  -1   0  178.34    3.78
   7   1   0  179.92    3.90
   7   1   0  172.52    4.46
   7   1   0  176.72    4.03
  -7   0   0   50.18    1.53
  -7   0   0   53.73    1.34
  -7   0   0   51.42    1.88
  -7   0   0   53.70    2.10
   7   0   0   53.63    1.73
   7   0   0   50.00    1.93
   7   0   0   52.95    1.56
   7   0   0   57.10    2.12
  -7   1   0  178.66    4.18
  -7   1   0  174.04    3.63
  -7   1   0  174.60    4.44
  -7   1   0  177.72    4.75
  -7   1   0  173.05    3.95
   7  -1   0  175.93    3.85
   7  -1   0  163.80    4.37
   7  -1   0  171.69    4.08
   7  -1   0  169.07    4.56
  -7   2   0  107.11    2.82
  -7   2   0  103.26    3.31
  -7   2   0  105.65    2.59
   7  -2   0  105.98    3.15
   7  -2   0  101.36    2.53
   7  -2   0  103.31    2.77
   7  -2   0  103.07    3.23
  -7   3   0   12.15    0.89
  -7   3   0   13.67    1.05
  -7   3   0   12.42    0.65
   7  -3   0   10.91    0.87
   7  -3   0   11.50    0.75
   7  -3   0   11.43    0.97
  -7   4   0    0.66    0.24
  -7   4   0    0.91    0.42
  -7   4   0    0.39    0.21
  -7   4   0    0.29    0.26
   7  -4   0    0.55    0.26
   7  -4   0    0.08    0.29
   7  -4   0    0.50    0.29
  -7   5   0    0.22    0.26
  -7   5   0    0.58    0.30
  -7   5   0    0.21    0.21
  -7   5   0    0.15    0.31
  -7   5   0    0.20    0.18
   7  -5   0    0.22    0.34
   7  -5   0    0.22    0.20
   7  -5   0    0.23    0.28
   7  -5   0    0.39    0.31
  -7   6   0    1.82    0.48
  -7   6   0    2.02    0.57
  -7   6   0    2.31    0.35
  -7   6   0    2.01    0.43
  -7   6   0    1.87    0.46
   7  -6   0    1.89    0.54
   7  -6   0    1.94    0.49
   7  -6   0    1.90    0.41
   7  -6   0    1.81    0.51
  -7   7   0    5.23    0.68
  -7   7   0    5.35    0.90
  -7   7   0    4.75    0.76
  -7   7   0    4.82    0.73
  -7   7   0    4.86    0.45
  -7   7   0    4.79    0.73
   7  -7   0    4.47    0.75
   7  -7   0    5.36    0.74
   7  -7   0    4.96    0.83
   7  -7   0    3.62    0.67
  -7   8   0   18.86    0.79
  -7   8   0   18.77    1.45
  -7   8   0   19.96    1.19
  -7   8   0   17.54    1.35
  -7   8   0   20.75    1.33
  -7   8   0   17.62    1.21
   7  -8   0   18.56    1.18
   7  -8   0   18.34    1.44
   7  -8   0   17.97    1.26
  -7   9   0    6.92    0.91
  -7   9   0    5.46    0.97
  -7   9   0    4.96    0.78
  -7   9   0    6.25    0.84
  -7   9   0    3.71    0.76
  -7   9   0    4.98    0.39
   7  -9   0    5.67    0.68
   7  -9   0    5.07    0.61
   7  -9   0    3.94    0.73
   7  -9   0    5.13    0.94
  -7  10   0    8.92    1.20
  -7  10   0    8.50    0.98
  -7  10   0    8.07    0.89
  -7  10   0    9.60    0.97
   7 -10   0    9.76    1.30
  -7  11   0    0.27    0.44
  -7  11   0   -0.04    0.30
  -7  11   0   -0.38    0.36
   7 -11   0    0.31    0.52
  -8 -11   0   -0.12    0.40
   8  11   0    0.75    0.32
   8  11   0    0.21    0.46
   8  11   0    0.90    0.34
  -8 -10   0    3.54    0.76
   8  10   0    4.07    0.57
   8  10   0    6.08    1.15
   8  10   0    5.95    0.66
   8  10   0    5.97    0.84
  -8  -9   0   11.66    1.17
   8   9   0   12.70    0.86
   8   9   0   13.18    1.10
   8   9   0   11.68    0.96
  -8  -8   0    0.98    0.47
  -8  -8   0    1.25    0.41
  -8  -8   0    1.47    0.42
  -8  -8   0    1.22    0.37
   8   8   0    1.35    0.46
   8   8   0    1.58    0.43
   8   8   0    1.41    0.38
   8   8   0    0.49    0.43
  -8  -7   0    0.31    0.25
  -8  -7   0   -0.08    0.24
  -8  -7   0   -0.18    0.24
  -8  -7   0    0.27    0.25
   8   7   0    0.61    0.30
   8   7   0    0.21    0.28
   8   7   0    0.55    0.23
   8   7   0    0.29    0.37
   8   7   0   -0.03    0.20
  -8  -6   0   14.65    1.08
  -8  -6   0   16.64    1.11
  -8  -6   0   18.27    1.21
  -8  -6   0   16.94    1.16
   8   6   0   17.87    1.15
   8   6   0   16.54    1.17
   8   6   0   16.75    0.92
   8   6   0   17.79    1.18
   8   6   0   18.37    0.96
  -8  -5   0   29.13    1.50
  -8  -5   0   28.15    1.35
  -8  -5   0   28.03    1.79
  -8  -5   0   26.84    1.20
   8   5   0   26.05    1.47
   8   5   0   26.76    1.35
   8   5   0   25.82    1.14
   8   5   0   26.75    1.14
   8   5   0   26.07    1.38
  -8  -4   0   38.74    1.58
  -8  -4   0   34.57    1.74
  -8  -4   0   36.88    1.51
  -8  -4   0   38.64    1.43
   8   4   0   39.32    1.56
   8   4   0   41.08    1.84
   8   4   0   36.70    1.38
   8   4   0   39.88    1.73
  -8  -3   0   36.41    1.57
  -8  -3   0   38.43    1.38
  -8  -3   0   37.34    1.49
  -8  -3   0   35.72    1.76
   8   3   0   38.04    1.67
   8   3   0   38.43    1.37
   8   3   0   36.57    1.74
   8   3   0   36.63    1.41
  -8  -2   0    0.60    0.23
  -8  -2   0    0.85    0.38
  -8  -2   0    0.39    0.20
  -8  -2   0    0.47    0.29
  -8  -2   0    0.69    0.17
   8   2   0    0.17    0.25
   8   2   0    0.37    0.35
   8   2   0    0.33    0.20
   8   2   0    0.49    0.21
  -8  -1   0   -0.10    0.12
  -8  -1   0    0.43    0.31
  -8  -1   0    0.26    0.29
  -8  -1   0    0.10    0.15
   8   1   0    0.14    0.15
   8   1   0   -0.04    0.20
   8   1   0    0.29    0.48
   8   1   0   -0.03    0.15
   8   1   0    0.14    0.16
  -8   0   0   23.51    0.98
  -8   0   0   24.16    0.80
   8   0   0   22.49    1.36
   8   0   0   22.34    1.26
   8   0   0   21.04    1.05
  -8   1   0   -0.29    0.10
  -8   1   0    0.09    0.25
  -8   1   0    0.06    0.27
  -8   1   0    0.12    0.10
   8  -1   0    0.22    0.21
   8  -1   0    0.18    0.30
   8  -1   0    0.17    0.18
  -8   2   0    0.53    0.25
  -8   2   0    0.61    0.34
  -8   2   0    0.11    0.24
  -8   2   0    0.84    0.25
   8  -2   0    0.73    0.26
   8  -2   0    0.23    0.19
   8  -2   0    1.13    0.40
   8  -2   0    0.42    0.34
  -8   3   0   39.35    1.93
  -8   3   0   36.09    1.27
  -8   3   0   36.54    1.67
  -8   3   0   37.93    1.49
   8  -3   0   38.37    1.50
   8  -3   0   37.54    1.76
   8  -3   0   38.54    1.87
   8  -3   0   35.35    1.45
  -8   4   0   40.14    2.03
  -8   4   0   39.13    1.76
  -8   4   0   38.37    1.31
  -8   4   0   38.21    1.58
   8  -4   0   40.41    1.62
   8  -4   0   39.12    1.93
   8  -4   0   38.81    1.85
  -8   5   0   27.95    1.49
  -8   5   0   28.29    1.07
  -8   5   0   26.34    1.33
  -8   5   0   26.42    1.39
  -8   5   0   27.06    1.69
   8  -5   0   28.38    1.56
   8  -5   0   28.47    1.63
   8  -5   0   25.99    1.58
   8  -5   0   24.72    1.48
  -8   6   0   18.21    0.85
  -8   6   0   18.44    1.23
  -8   6   0   16.52    1.17
  -8   6   0   18.47    1.16
  -8   6   0   16.85    1.41
   8  -6   0   18.54    1.29
   8  -6   0   17.57    1.29
   8  -6   0   18.63    1.16
   8  -6   0   18.94    1.36
  -8   7   0   -0.05    0.17
  -8   7   0   -0.13    0.35
  -8   7   0    0.00    0.21
  -8   7   0   -0.15    0.26
  -8   7   0    0.06    0.29
  -8   7   0   -0.40    0.21
   8  -7   0    0.26    0.31
   8  -7   0   -0.11    0.21
   8  -7   0    0.14    0.33
   8  -7   0    0.51    0.36
  -8   8   0    1.81    0.52
  -8   8   0    1.81    0.53
  -8   8   0    1.74    0.31
  -8   8   0    1.87    0.54
  -8   8   0    0.54    0.45
  -8   8   0    1.43    0.44
   8  -8   0    1.42    0.45
   8  -8   0    1.93    0.61
   8  -8   0    1.00    0.44
  -8   9   0   11.61    1.12
  -8   9   0   12.16    1.08
  -8   9   0   12.17    0.97
  -8   9   0   11.13    0.59
  -8   9   0   12.52    1.31
   8  -9   0   12.90    1.37
   8  -9   0   13.70    1.21
   8  -9   0   10.89    1.17
  -8  10   0    5.69    0.82
  -8  10   0    6.45    0.91
  -8  10   0    3.41    0.83
  -8  10   0    4.14    0.83
   8 -10   0    5.16    0.63
   8 -10   0    4.39    1.02
  -8  11   0    0.85    0.52
  -8  11   0    0.91    0.48
  -8  11   0    1.05    0.51
   8 -11   0    1.21    0.70
  -9 -11   0    0.88    0.49
   9  11   0    0.46    0.49
   9  11   0    1.52    0.45
   9  11   0    0.44    0.32
  -9 -10   0    2.40    0.65
   9  10   0    0.76    0.38
   9  10   0    2.87    0.64
   9  10   0    1.39    0.39
   9  10   0    1.11    0.53
  -9  -9   0    2.61    0.48
  -9  -9   0    2.48    0.69
  -9  -9   0    2.00    0.44
  -9  -9   0    2.79    0.55
   9   9   0    2.40    0.49
   9   9   0    2.39    0.64
   9   9   0    3.31    0.62
  -9  -8   0    0.14    0.33
  -9  -8   0   -0.12    0.24
  -9  -8   0   -0.09    0.27
   9   8   0   -0.05    0.32
   9   8   0   -0.06    0.27
   9   8   0   -0.04    0.36
   9   8   0    0.31    0.30
  -9  -7   0    0.85    0.39
  -9  -7   0    0.87    0.38
  -9  -7   0    1.13    0.46
  -9  -7   0    0.99    0.35
   9   7   0    0.90    0.35
   9   7   0    0.54    0.37
   9   7   0    0.69    0.33
   9   7   0    0.77    0.36
   9   7   0    0.90    0.41
  -9  -6   0   14.08    1.12
  -9  -6   0   14.34    1.06
  -9  -6   0   15.48    0.94
  -9  -6   0   13.10    1.13
   9   6   0   14.92    0.93
   9   6   0   14.95    0.87
   9   6   0   15.87    1.13
   9   6   0   14.36    1.19
   9   6   0   14.41    1.10
  -9  -5   0    9.21    0.93
  -9  -5   0    7.72    0.91
  -9  -5   0    9.20    0.72
  -9  -5   0   10.21    0.84
   9   5   0   10.20    0.76
   9   5   0    9.67    0.92
   9   5   0   10.45    1.01
   9   5   0    9.18    0.84
   9   5   0    8.95    0.66
  -9  -4   0    5.95    0.88
  -9  -4   0    5.41    0.66
  -9  -4   0    5.57    0.61
  -9  -4   0    6.54    0.61
   9   4   0    5.35    0.84
   9   4   0    6.70    0.64
   9   4   0    5.94    0.52
   9   4   0    6.71    0.68
   9   4   0    6.95    0.79
  -9  -3   0    0.04    0.28
  -9  -3   0    0.45    0.28
  -9  -3   0    0.18    0.12
  -9  -3   0    0.58    0.21
   9   3   0    0.12    0.25
   9   3   0    0.02    0.21
   9   3   0    0.12    0.21
   9   3   0    0.45    0.36
  -9  -2   0   66.44    1.99
  -9  -2   0   62.14    1.86
  -9  -2   0   62.56    1.65
  -9  -2   0   62.55    2.32
  -9  -2   0   62.14    2.55
   9   2   0   64.99    1.96
   9   2   0   67.71    2.48
   9   2   0   66.60    2.59
   9   2   0   62.62    1.99
  -9  -1   0   77.67    2.68
  -9  -1   0   73.44    2.19
  -9  -1   0   79.94    2.04
  -9  -1   0   75.10    2.90
   9   1   0   82.38    2.82
   9   1   0   79.57    2.89
   9   1   0   79.92    2.28
   9   1   0   77.55    2.48
  -9   0   0  137.04    3.02
  -9   0   0  133.95    4.21
  -9   0   0  133.71    3.35
  -9   0   0  134.79    3.88
   9   0   0  127.72    3.48
   9   0   0  136.80    3.27
   9   0   0  125.07    3.85
  -9   1   0   78.85    2.98
  -9   1   0   75.98    2.18
  -9   1   0   78.59    1.83
   9  -1   0   77.86    2.76
   9  -1   0   79.69    2.43
   9  -1   0   71.56    3.34
   9  -1   0   77.55    2.17
  -9   2   0   63.87    2.41
  -9   2   0   66.80    2.72
  -9   2   0   64.59    2.14
  -9   2   0   62.48    1.90
   9  -2   0   60.43    2.10
   9  -2   0   65.92    1.92
   9  -2   0   63.41    2.50
   9  -2   0   65.93    2.65
  -9   3   0    0.20    0.28
  -9   3   0   -0.13    0.27
  -9   3   0    0.39    0.25
  -9   3   0    0.37    0.21
   9  -3   0    0.40    0.21
   9  -3   0   -0.04    0.23
   9  -3   0    0.33    0.24
   9  -3   0   -0.19    0.26
  -9   4   0    7.50    0.72
  -9   4   0    6.37    1.03
  -9   4   0    7.13    0.58
  -9   4   0    6.22    0.86
   9  -4   0    5.99    0.92
   9  -4   0    5.98    0.83
   9  -4   0    6.79    0.67
  -9   5   0   10.88    0.99
  -9   5   0   10.17    0.86
  -9   5   0   10.56    0.68
  -9   5   0   10.98    1.15
   9  -5   0    9.06    0.81
   9  -5   0   10.13    1.01
   9  -5   0   11.06    1.11
   9  -5   0   11.08    1.03
  -9   6   0   14.13    1.15
  -9   6   0   14.39    0.78
  -9   6   0   13.67    1.35
  -9   6   0   14.58    1.12
  -9   6   0   14.96    1.08
   9  -6   0   16.90    1.34
   9  -6   0   11.92    0.96
   9  -6   0   15.74    1.27
   9  -6   0   13.82    1.14
  -9   7   0    0.39    0.38
  -9   7   0    0.95    0.43
  -9   7   0    1.69    0.52
  -9   7   0    0.64    0.38
  -9   7   0    0.73    0.32
  -9   7   0    1.03    0.29
   9  -7   0    0.61    0.41
   9  -7   0    1.47    0.49
   9  -7   0    0.74    0.35
   9  -7   0    1.47    0.49
  -9   8   0   -0.01    0.17
  -9   8   0    0.42    0.37
  -9   8   0    0.16    0.36
  -9   8   0    0.69    0.40
  -9   8   0    0.67    0.45
  -9   8   0    0.32    0.27
   9  -8   0    0.08    0.40
   9  -8   0   -0.19    0.31
   9  -8   0   -0.37    0.25
   9  -8   0    0.16    0.35
  -9   9   0    2.28    0.50
  -9   9   0    1.57    0.60
  -9   9   0    1.85    0.31
  -9   9   0    2.05    0.59
  -9   9   0    2.23    0.69
   9  -9   0    1.33    0.42
   9  -9   0    2.37    0.59
   9  -9   0    1.83    0.57
   9  -9   0    1.48    0.61
  -9  10   0    2.41    0.65
  -9  10   0    1.60    0.57
  -9  10   0    2.02    0.59
  -9  10   0    1.20    0.49
  -9  10   0    2.15    0.28
   9 -10   0    1.81    0.77
   9 -10   0    2.06    0.49
   9 -10   0    1.54    0.43
  -9  11   0    0.07    0.37
  -9  11   0    0.75    0.50
  -9  11   0    0.09    0.46
  -9  11   0    0.90    0.45
   9 -11   0    0.38    0.59
 -10 -11   0    4.93    1.02
  10  11   0    4.57    0.80
  10  11   0    4.23    0.63
  10  11   0    4.09    0.67
  10  11   0    4.83    1.64
 -10 -10   0    4.21    0.94
  10  10   0    5.19    0.81
  10  10   0    2.51    0.64
  10  10   0    4.93    0.68
 -10  -9   0    0.48    0.35
 -10  -9   0    0.59    0.44
 -10  -9   0    0.09    0.40
  10   9   0    0.56    0.39
  10   9   0    0.05    0.29
  10   9   0    0.12    0.30
 -10  -8   0    0.25    0.32
 -10  -8   0    1.02    0.37
 -10  -8   0    0.41    0.41
  10   8   0    0.31    0.43
  10   8   0    0.42    0.37
  10   8   0    1.05    0.41
  10   8   0    0.98    0.45
 -10  -7   0    3.94    0.77
 -10  -7   0    5.48    0.90
 -10  -7   0    5.72    0.73
 -10  -7   0    5.19    0.84
  10   7   0    5.08    0.89
  10   7   0    4.79    0.68
  10   7   0    4.26    0.80
  10   7   0    6.12    0.91
 -10  -6   0    7.77    1.03
 -10  -6   0    6.56    0.96
 -10  -6   0    7.54    0.72
 -10  -6   0    7.76    0.83
  10   6   0    8.30    0.92
  10   6   0    7.29    0.82
  10   6   0    7.61    0.74
  10   6   0    6.67    0.60
  10   6   0    7.01    0.98
 -10  -5   0    1.65    0.47
 -10  -5   0    1.39    0.51
 -10  -5   0    1.20    0.37
  10   5   0    1.57    0.45
  10   5   0    0.62    0.40
  10   5   0    1.95    0.56
  10   5   0    0.63    0.31
 -10  -4   0   21.18    1.11
 -10  -4   0   22.86    1.34
 -10  -4   0   20.91    1.51
 -10  -4   0   20.61    1.16
  10   4   0   19.26    0.99
  10   4   0   20.91    1.46
  10   4   0   21.00    1.10
  10   4   0   22.73    1.41
 -10  -3   0    0.39    0.23
 -10  -3   0    0.27    0.28
 -10  -3   0    0.41    0.38
 -10  -3   0    0.44    0.15
  10   3   0    0.44    0.26
  10   3   0    0.04    0.22
  10   3   0    0.09    0.34
  10   3   0    0.22    0.30
 -10  -2   0   32.43    1.22
 -10  -2   0   31.16    1.54
 -10  -2   0   31.85    1.71
 -10  -2   0   31.11    1.06
 -10  -2   0   23.52    2.34
  10   2   0   33.99    1.78
  10   2   0   33.48    1.38
  10   2   0   33.41    1.31
  10   2   0   33.03    1.86
 -10  -1   0   49.47    1.71
 -10  -1   0   47.57    2.33
 -10  -1   0   49.86    2.15
 -10  -1   0   52.05    1.53
  10   1   0   59.41    2.50
  10   1   0   55.36    2.33
  10   1   0   52.01    2.00
 -10   0   0    0.32    0.17
 -10   0   0    0.10    0.30
 -10   0   0    0.38    0.34
 -10   0   0    0.51    0.25
  10   0   0    0.40    0.24
  10   0   0    0.46    0.33
  10   0   0    0.53    0.42
  10   0   0    0.46    0.27
 -10   1   0   51.15    1.33
 -10   1   0   51.26    1.71
 -10   1   0   52.62    2.20
 -10   1   0   49.26    2.39
  10  -1   0   58.32    1.82
  10  -1   0   49.85    2.37
  10  -1   0   55.03    2.01
 -10   2   0   32.97    1.49
 -10   2   0   32.74    0.94
 -10   2   0   32.20    1.73
 -10   2   0   33.48    1.30
 -10   2   0   32.76    1.93
  10  -2   0   32.61    1.48
  10  -2   0   31.73    1.28
  10  -2   0   34.23    1.92
 -10   3   0    0.11    0.21
 -10   3   0    0.32    0.40
 -10   3   0    0.60    0.27
 -10   3   0   -0.08    0.25
  10  -3   0    0.20    0.20
  10  -3   0    0.07    0.24
  10  -3   0   -0.06    0.18
  10  -3   0    0.29    0.41
 -10   4   0   20.19    1.58
 -10   4   0   21.54    1.01
 -10   4   0   22.37    1.25
 -10   4   0   20.38    1.39
  10  -4   0   22.05    1.25
  10  -4   0   25.10    1.66
  10  -4   0   20.20    1.45
 -10   5   0    1.34    0.32
 -10   5   0    1.07    0.37
 -10   5   0    0.95    0.46
 -10   5   0    1.36    0.54
  10  -5   0    0.58    0.43
  10  -5   0    0.82    0.45
  10  -5   0    0.56    0.27
  10  -5   0    2.32    0.62
 -10   6   0    6.69    0.93
 -10   6   0    8.27    0.60
 -10   6   0    8.86    1.28
 -10   6   0    8.59    0.65
 -10   6   0    7.36    0.82
 -10   6   0    7.03    1.15
  10  -6   0   10.04    1.36
  10  -6   0    8.48    0.84
  10  -6   0    8.72    1.17
  10  -6   0    8.71    0.99
 -10   7   0    4.36    0.94
 -10   7   0    4.59    0.59
 -10   7   0    4.85    0.55
 -10   7   0    5.42    0.91
 -10   7   0    4.14    0.79
 -10   7   0    3.83    0.72
  10  -7   0    5.60    0.91
  10  -7   0    4.97    1.13
  10  -7   0    5.52    0.92
  10  -7   0    5.18    0.80
 -10   8   0    0.93    0.27
 -10   8   0    1.00    0.63
 -10   8   0   -0.06    0.37
 -10   8   0    0.54    0.35
 -10   8   0   -0.02    0.26
 -10   8   0    0.35    0.44
  10  -8   0    0.91    0.44
  10  -8   0    0.23    0.35
  10  -8   0    0.38    0.37
  10  -8   0    0.23    0.49
 -10   9   0    0.43    0.31
 -10   9   0   -0.16    0.19
 -10   9   0    0.72    0.45
 -10   9   0    0.40    0.41
 -10   9   0    0.94    0.44
  10  -9   0    0.15    0.54
  10  -9   0   -0.28    0.31
  10  -9   0    0.25    0.30
  10  -9   0    0.00    0.39
 -10  10   0    3.59    0.75
 -10  10   0    3.87    0.39
 -10  10   0    4.54    0.96
 -10  10   0    4.52    0.90
 -10  10   0    2.72    0.58
  10 -10   0    3.29    1.03
  10 -10   0    4.73    0.80
  10 -10   0    3.67    0.68
 -10  11   0    5.59    0.91
 -10  11   0    3.72    0.80
 -10  11   0    4.96    1.13
 -10  11   0    2.87    0.72
  10 -11   0    6.13    1.29
 -11 -10   0    3.53    0.92
  11  10   0    1.85    0.59
  11  10   0    2.24    0.66
 -11  -9   0    0.76    0.47
 -11  -9   0    1.55    0.54
 -11  -9   0    0.95    0.51
 -11  -9   0    0.22    0.38
  11   9   0    0.74    0.43
  11   9   0    1.37    0.53
  11   9   0    1.33    0.43
 -11  -8   0    1.19    0.55
 -11  -8   0    0.76    0.43
 -11  -8   0    1.24    0.49
  11   8   0    1.17    0.50
  11   8   0    0.71    0.44
  11   8   0    0.54    0.39
  11   8   0    0.72    0.37
 -11  -7   0   12.70    1.12
 -11  -7   0   10.89    1.10
 -11  -7   0   11.59    0.95
 -11  -7   0   10.83    1.15
  11   7   0   11.10    1.21
  11   7   0   12.37    1.15
  11   7   0   11.35    0.93
  11   7   0   14.01    1.50
 -11  -6   0    0.34    0.31
 -11  -6   0    0.16    0.38
 -11  -6   0    0.31    0.33
 -11  -6   0    0.50    0.39
  11   6   0    0.30    0.33
  11   6   0    0.41    0.38
  11   6   0    0.32    0.38
  11   6   0    0.80    0.31
  11   6   0    0.08    0.30
 -11  -5   0   19.61    1.51
 -11  -5   0   18.30    1.19
 -11  -5   0   20.81    1.17
  11   5   0   16.94    0.98
  11   5   0   18.18    1.38
  11   5   0   20.50    1.25
  11   5   0   19.25    1.12
  11   5   0   21.95    1.59
 -11  -4   0    9.48    0.95
 -11  -4   0    8.77    1.04
 -11  -4   0    8.08    0.74
 -11  -4   0    7.23    0.74
  11   4   0    7.45    0.71
  11   4   0    8.15    0.76
  11   4   0    7.96    0.95
  11   4   0    8.26    0.77
  11   4   0    7.42    1.04
 -11  -3   0    3.25    0.46
 -11  -3   0    2.85    0.65
 -11  -3   0    3.78    0.35
  11   3   0    4.34    0.58
  11   3   0    3.58    0.72
  11   3   0    3.14    0.52
  11   3   0    3.99    0.75
 -11  -2   0   37.83    1.28
 -11  -2   0   39.94    1.95
 -11  -2   0   40.70    2.20
 -11  -2   0   37.98    1.54
  11   2   0   40.70    1.58
  11   2   0   40.32    1.49
  11   2   0   41.44    2.07
  11   2   0   43.05    2.20
  11   2   0   37.15    1.73
 -11  -1   0   15.77    0.77
 -11  -1   0   14.99    1.33
 -11  -1   0   13.08    1.15
 -11  -1   0   13.32    0.86
  11   1   0   15.09    1.03
  11   1   0   13.25    1.26
  11   1   0   14.97    1.23
  11   1   0   15.97    0.94
 -11   0   0   83.23    3.03
 -11   0   0   82.85    2.47
 -11   0   0   83.16    2.08
  11   0   0   77.27    3.12
  11   0   0   79.01    2.64
  11   0   0   83.61    2.42
  11   0   0   81.49    3.06
 -11   1   0   13.99    1.32
 -11   1   0   14.83    1.20
 -11   1   0   14.95    0.60
 -11   1   0   15.59    0.90
  11  -1   0   15.42    1.03
  11  -1   0   15.10    1.25
  11  -1   0   14.16    1.31
  11  -1   0   14.90    0.89
 -11   2   0   41.87    1.76
 -11   2   0   40.59    1.09
 -11   2   0   39.61    1.55
 -11   2   0   37.63    2.19
 -11   2   0   39.81    2.00
  11  -2   0   38.05    1.71
  11  -2   0   40.25    2.10
  11  -2   0   38.72    1.49
  11  -2   0   42.15    2.22
 -11   3   0    3.43    0.62
 -11   3   0    3.52    0.60
 -11   3   0    3.97    0.87
 -11   3   0    2.83    0.57
  11  -3   0    3.50    0.49
  11  -3   0    3.31    0.59
  11  -3   0    2.39    0.69
  11  -3   0    4.16    0.84
 -11   4   0    8.37    0.82
 -11   4   0    8.77    0.71
 -11   4   0    9.90    1.09
 -11   4   0    9.53    1.16
  11  -4   0   10.32    1.21
  11  -4   0    7.90    0.97
  11  -4   0    7.76    0.79
 -11   5   0   21.51    1.31
 -11   5   0   20.58    1.03
 -11   5   0   20.22    1.48
 -11   5   0   19.49    1.69
  11  -5   0   18.59    1.45
  11  -5   0   20.59    1.28
  11  -5   0   19.26    1.52
 -11   6   0    1.02    0.29
 -11   6   0    0.04    0.34
 -11   6   0    0.10    0.29
 -11   6   0    0.48    0.38
 -11   6   0    0.05    0.18
 -11   6   0    0.99    0.41
  11  -6   0    0.75    0.44
  11  -6   0    0.65    0.52
  11  -6   0    0.76    0.44
  11  -6   0    0.70    0.41
 -11   7   0   14.28    1.37
 -11   7   0   12.57    1.13
 -11   7   0   14.10    0.84
 -11   7   0   12.88    1.19
 -11   7   0    8.22    1.37
 -11   7   0   13.51    0.80
  11  -7   0   11.14    1.04
  11  -7   0   12.30    1.28
  11  -7   0   13.67    1.29
  11  -7   0   12.91    1.32
 -11   8   0    0.66    0.57
 -11   8   0    0.67    0.48
 -11   8   0    0.74    0.27
 -11   8   0    0.49    0.30
  11  -8   0   -0.33    0.30
  11  -8   0    0.09    0.46
  11  -8   0    0.77    0.44
  11  -8   0    0.38    0.50
 -11   9   0    1.14    0.56
 -11   9   0    0.53    0.56
 -11   9   0    1.12    0.53
 -11   9   0    0.33    0.34
  11  -9   0    1.06    0.54
  11  -9   0    0.72    0.52
  11  -9   0    1.40    0.50
  11  -9   0    0.74    0.66
 -11  10   0    2.82    0.93
 -11  10   0    3.24    0.77
 -11  10   0    3.04    0.61
 -11  10   0    3.10    0.38
 -11  10   0    1.92    0.67
  11 -10   0    2.40    0.89
 -12 -10   0    2.47    0.74
 -12 -10   0    0.66    0.55
 -12 -10   0    1.94    0.54
 -12 -10   0    2.35    0.53
  12  10   0    2.25    0.60
  12  10   0    2.89    0.59
  12  10   0    2.10    0.71
 -12  -9   0    0.04    0.35
 -12  -9   0   -0.09    0.38
 -12  -9   0    0.20    0.42
  12   9   0    0.11    0.38
  12   9   0    0.32    0.41
  12   9   0    0.40    0.34
 -12  -8   0    0.69    0.40
 -12  -8   0    0.79    0.40
 -12  -8   0    0.62    0.42
 -12  -8   0    0.95    0.52
  12   8   0    0.83    0.44
  12   8   0    0.71    0.46
  12   8   0    0.82    0.40
 -12  -7   0    2.42    0.61
 -12  -7   0    4.08    0.86
 -12  -7   0    4.57    0.88
 -12  -7   0    4.02    0.65
  12   7   0    2.44    0.75
  12   7   0    2.10    0.62
  12   7   0    3.36    0.61
  12   7   0    2.77    0.69
 -12  -6   0    6.76    1.02
 -12  -6   0    6.39    0.90
 -12  -6   0    5.76    1.01
  12   6   0    7.54    1.14
  12   6   0    7.10    0.94
  12   6   0    5.79    0.94
  12   6   0    7.29    0.97
  12   6   0    8.70    0.86
 -12  -5   0    0.77    0.63
 -12  -5   0    0.56    0.29
 -12  -5   0    0.17    0.28
  12   5   0    0.05    0.36
  12   5   0    0.29    0.37
  12   5   0    0.03    0.28
  12   5   0    0.25    0.25
  12   5   0    0.07    0.29
 -12  -4   0    1.34    0.39
 -12  -4   0    1.61    0.49
 -12  -4   0    2.18    0.66
 -12  -4   0    1.25    0.41
  12   4   0    1.60    0.55
  12   4   0    1.36    0.42
  12   4   0    1.44    0.59
  12   4   0    0.89    0.34
 -12  -3   0   24.99    0.94
 -12  -3   0   24.94    1.28
 -12  -3   0   26.98    1.63
 -12  -3   0   23.22    1.75
  12   3   0   23.38    1.23
  12   3   0   26.30    1.29
  12   3   0   26.83    1.80
  12   3   0   25.33    1.68
 -12  -2   0    0.97    0.35
 -12  -2   0    1.50    0.55
 -12  -2   0    0.99    0.27
 -12  -2   0    0.68    0.47
  12   2   0    0.78    0.52
  12   2   0    0.38    0.37
  12   2   0    1.04    0.39
  12   2   0    1.00    0.35
 -12  -1   0   16.96    1.01
 -12  -1   0   15.83    1.44
 -12  -1   0   16.19    1.32
 -12  -1   0   18.03    0.84
  12   1   0   16.55    1.01
  12   1   0   18.10    1.48
  12   1   0   18.22    1.19
  12   1   0   18.53    2.89
 -12   0   0    8.39    0.53
 -12   0   0    9.43    1.14
 -12   0   0    8.65    0.72
 -12   0   0    9.42    1.04
  12   0   0    7.04    0.99
  12   0   0    8.30    0.81
  12   0   0    9.18    0.74
 -12   1   0   19.14    1.04
 -12   1   0   17.37    0.69
 -12   1   0   27.81    2.46
 -12   1   0   20.32    1.46
  12  -1   0   19.15    1.55
  12  -1   0   18.48    1.04
  12  -1   0   17.90    1.17
  12  -1   0   17.72    1.42
 -12   2   0    0.38    0.43
 -12   2   0    0.94    0.33
 -12   2   0    0.97    0.52
 -12   2   0    0.88    0.18
  12  -2   0    0.54    0.48
  12  -2   0    0.40    0.25
  12  -2   0    1.50    0.48
  12  -2   0    0.82    0.42
 -12   3   0   24.14    1.65
 -12   3   0   25.72    0.78
 -12   3   0   26.52    1.23
 -12   3   0   24.36    1.94
 -12   3   0   27.00    1.46
  12  -3   0   26.06    1.76
  12  -3   0   28.52    1.28
  12  -3   0   25.13    1.42
  12  -3   0   26.67    1.87
 -12   4   0    1.56    0.37
 -12   4   0    0.86    0.58
 -12   4   0    1.29    0.44
 -12   4   0    1.53    0.54
  12  -4   0    1.57    0.57
  12  -4   0    1.20    0.59
  12  -4   0    1.11    0.42
 -12   5   0    0.50    0.45
 -12   5   0    0.40    0.43
 -12   5   0    0.52    0.36
 -12   5   0   -0.26    0.20
  12  -5   0    0.49    0.35
  12  -5   0    0.33    0.40
  12  -5   0    1.43    0.55
  12  -5   0   -0.05    0.43
 -12   6   0    8.01    1.16
 -12   6   0    8.66    0.57
 -12   6   0    6.77    0.64
 -12   6   0    9.43    0.97
 -12   6   0    6.93    0.94
 -12   6   0    7.55    1.30
  12  -6   0    7.70    1.07
  12  -6   0    8.15    1.25
  12  -6   0    6.93    0.98
  12  -6   0    7.34    1.13
 -12   7   0    2.79    0.61
 -12   7   0    3.87    0.49
 -12   7   0    2.89    0.46
 -12   7   0    2.59    0.83
 -12   7   0    2.80    0.73
 -12   7   0    4.07    0.80
  12  -7   0    2.92    0.86
  12  -7   0    5.51    1.04
  12  -7   0    3.81    0.88
  12  -7   0    2.21    0.55
 -12   8   0    0.55    0.26
 -12   8   0    1.06    0.53
 -12   8   0    0.46    0.54
 -12   8   0    0.24    0.44
 -12   8   0    0.95    0.30
  12  -8   0    1.52    0.51
  12  -8   0    0.13    0.44
  12  -8   0    1.62    0.52
  12  -8   0    0.99    0.65
 -12   9   0    0.29    0.28
 -12   9   0   -0.12    0.38
 -12   9   0    1.54    0.69
 -12   9   0    0.06    0.22
 -12   9   0   -0.02    0.37
  12  -9   0    0.16    0.40
  12  -9   0    0.54    0.56
 -12  10   0    2.42    0.94
 -12  10   0    1.22    0.65
 -12  10   0    3.33    0.85
 -12  10   0    3.10    0.44
  12 -10   0    0.13    0.37
  12 -10   0    3.10    1.05
 -13 -10   0    0.46    0.44
 -13 -10   0   -0.17    0.47
  13  10   0   -0.08    0.48
  13  10   0    0.08    0.37
  13  10   0   -0.21    0.30
 -13  -9   0    1.00    0.52
 -13  -9   0    0.64    0.44
 -13  -9   0    0.27    0.48
  13   9   0    0.74    0.42
  13   9   0    2.04    0.63
  13   9   0    0.67    0.48
 -13  -8   0    0.78    0.47
 -13  -8   0    1.56    0.54
 -13  -8   0    1.01    0.55
 -13  -8   0    0.51    0.47
  13   8   0    1.54    0.60
  13   8   0    1.24    0.56
  13   8   0    0.86    0.42
 -13  -7   0    5.24    0.90
 -13  -7   0    4.64    1.00
 -13  -7   0    4.38    0.92
  13   7   0    4.24    0.77
  13   7   0    4.78    0.90
  13   7   0    4.37    0.76
  13   7   0    5.15    1.07
 -13  -6   0    1.19    0.42
 -13  -6   0    2.40    0.98
 -13  -6   0    1.89    0.53
 -13  -6   0    1.12    0.54
  13   6   0    1.88    0.51
  13   6   0    1.04    0.57
  13   6   0    1.73    0.57
  13   6   0    1.95    0.56
 -13  -5   0   18.64    1.27
 -13  -5   0   16.21    1.14
 -13  -5   0   17.92    1.58
  13   5   0   17.53    1.47
  13   5   0   20.57    1.22
  13   5   0   19.79    1.70
  13   5   0   18.86    1.27
 -13  -4   0   10.16    1.24
 -13  -4   0   11.03    0.94
 -13  -4   0   10.89    1.11
  13   4   0   12.08    0.94
  13   4   0   10.71    0.91
  13   4   0   12.89    1.26
  13   4   0    9.96    1.33
 -13  -3   0   24.22    1.30
 -13  -3   0   25.69    1.66
 -13  -3   0   19.59    1.66
 -13  -3   0   21.58    0.91
  13   3   0   26.41    1.34
  13   3   0   22.73    1.74
  13   3   0   22.74    1.45
  13   3   0   26.02    2.08
  13   3   0   21.46    1.44
 -13  -2   0   15.94    1.35
 -13  -2   0   16.52    0.85
 -13  -2   0   17.28    1.08
 -13  -2   0   17.56    1.57
  13   2   0   17.67    1.47
  13   2   0   18.87    1.12
  13   2   0   16.29    1.20
  13   2   0   17.55    1.57
 -13  -1   0   18.99    1.64
 -13  -1   0   19.08    1.12
 -13  -1   0   17.95    1.47
 -13  -1   0   20.06    1.00
 -13  -1   0   21.07    0.93
  13   1   0   19.55    1.66
  13   1   0   19.39    1.52
  13   1   0   18.83    1.11
  13   1   0   19.11    1.28
 -13   0   0    1.32    0.52
 -13   0   0    1.25    0.27
 -13   0   0    1.69    0.41
 -13   0   0    0.54    0.41
  13   0   0    0.84    0.35
  13   0   0    0.81    0.48
  13   0   0    1.17    0.59
  13   0   0    1.01    0.33
 -13   1   0   18.84    1.50
 -13   1   0   17.96    1.64
 -13   1   0   18.44    1.08
 -13   1   0   18.93    0.72
  13  -1   0   18.48    1.24
  13  -1   0   20.63    1.69
  13  -1   0   19.35    1.56
  13  -1   0   19.63    1.11
 -13   2   0   17.86    1.67
 -13   2   0   17.60    1.04
 -13   2   0   18.25    1.50
 -13   2   0   17.74    0.62
  13  -2   0   18.64    1.08
  13  -2   0   18.66    1.25
  13  -2   0   18.61    1.63
  13  -2   0   19.51    1.56
 -13   3   0   21.18    1.84
 -13   3   0   24.56    1.46
 -13   3   0   24.43    1.70
 -13   3   0   21.30    1.16
  13  -3   0   24.33    1.85
  13  -3   0   22.49    1.72
  13  -3   0   24.47    1.44
  13  -3   0   26.27    1.28
 -13   4   0   10.46    0.79
 -13   4   0    9.68    1.51
 -13   4   0   12.09    1.07
 -13   4   0   10.53    1.18
  13  -4   0   10.80    1.01
  13  -4   0   10.48    1.23
  13  -4   0   10.80    1.33
 -13   5   0   19.10    1.07
 -13   5   0   20.37    0.73
 -13   5   0   20.03    1.62
 -13   5   0   18.47    1.35
 -13   5   0   20.54    1.85
  13  -5   0   17.47    1.57
  13  -5   0   20.62    1.74
  13  -5   0   20.51    1.68
  13  -5   0   20.80    1.51
 -13   6   0    1.29    0.79
 -13   6   0    1.59    0.29
 -13   6   0    1.57    0.38
 -13   6   0    1.34    0.64
 -13   6   0    1.18    0.50
 -13   6   0    0.92    0.47
  13  -6   0    2.02    0.74
  13  -6   0    1.67    0.67
  13  -6   0    2.25    0.78
  13  -6   0    1.35    0.46
 -13   7   0    4.50    0.57
 -13   7   0    5.26    0.85
 -13   7   0    5.06    0.49
 -13   7   0    5.42    1.43
 -13   7   0    6.00    1.03
  13  -7   0    5.82    0.92
  13  -7   0    3.35    0.77
  13  -7   0    4.70    0.99
  13  -7   0    6.15    1.10
 -13   8   0    2.06    0.74
 -13   8   0    0.99    0.32
 -13   8   0    0.87    0.48
 -13   8   0    1.83    0.72
 -13   8   0    0.79    0.30
  13  -8   0    0.45    0.52
  13  -8   0    0.88    0.57
  13  -8   0    1.10    0.58
 -13   9   0    1.71    0.69
 -13   9   0    1.37    0.37
 -13   9   0    0.39    0.52
 -13   9   0    0.34    0.42
 -13   9   0    0.78    0.29
  13  -9   0    2.17    0.90
  13  -9   0    0.95    0.53
 -13  10   0   -0.02    0.49
 -13  10   0   -1.80    0.69
 -13  10   0   -0.15    0.27
 -13  10   0    0.52    0.46
  13 -10   0   -0.50    0.52
  13 -10   0    0.66    0.38
 -14  -9   0    2.61    0.68
 -14  -9   0    1.08    0.57
  14   9   0    1.41    0.46
  14   9   0    0.82    0.56
  14   9   0    2.31    0.67
 -14  -8   0   -0.23    0.41
 -14  -8   0   -0.15    0.30
  14   8   0   -0.55    0.27
  14   8   0    0.06    0.46
  14   8   0    1.05    0.54
 -14  -7   0    0.58    0.39
 -14  -7   0    0.07    0.41
 -14  -7   0    0.20    0.41
  14   7   0    0.80    0.46
  14   7   0    1.33    0.51
  14   7   0   -0.25    0.38
  14   7   0    0.22    0.49
 -14  -6   0    7.96    1.26
 -14  -6   0    7.80    1.23
 -14  -6   0    9.06    1.11
 -14  -6   0    8.51    1.04
  14   6   0   10.17    1.35
  14   6   0    8.03    1.29
  14   6   0    9.47    0.94
  14   6   0    6.43    1.09
 -14  -5   0    0.28    0.40
 -14  -5   0    0.61    0.36
 -14  -5   0    0.25    0.46
 -14  -5   0    0.11    0.30
  14   5   0    0.34    0.38
  14   5   0    0.51    0.52
  14   5   0    0.18    0.33
 -14  -4   0    0.24    0.47
 -14  -4   0    1.39    0.44
 -14  -4   0    1.09    0.52
 -14  -4   0    1.17    0.42
  14   4   0    1.30    0.65
  14   4   0    0.98    0.42
  14   4   0    1.73    0.59
  14   4   0    1.34    0.43
 -14  -3   0    0.86    0.26
 -14  -3   0    1.80    0.59
 -14  -3   0    0.92    0.59
 -14  -3   0    0.64    0.30
  14   3   0    1.68    0.51
  14   3   0    0.87    0.59
  14   3   0    1.40    0.46
  14   3   0    1.55    0.50
 -14  -2   0    1.60    0.60
 -14  -2   0    1.15    0.53
 -14  -2   0    1.46    0.43
 -14  -2   0    1.41    0.33
  14   2   0    1.60    0.64
  14   2   0    2.10    0.63
  14   2   0    2.79    0.56
  14   2   0    1.84    0.63
 -14  -1   0   38.60    2.49
 -14  -1   0   46.19    2.39
 -14  -1   0   48.95    1.70
 -14  -1   0   46.73    2.16
  14   1   0   43.45    2.43
  14   1   0   42.78    2.52
  14   1   0   46.88    1.86
  14   1   0   46.16    2.12
 -14   0   0    1.56    0.60
 -14   0   0    1.38    0.28
 -14   0   0    1.44    0.65
 -14   0   0    1.22    0.38
  14   0   0    1.33    0.52
  14   0   0    2.15    0.56
  14   0   0    1.52    0.48
  14   0   0    1.28    0.66
 -14   1   0   45.24    2.40
 -14   1   0   45.08    1.28
 -14   1   0   45.98    1.83
 -14   1   0   43.66    2.65
  14  -1   0   42.73    2.03
  14  -1   0   43.28    2.46
  14  -1   0   45.88    2.59
  14  -1   0   45.99    1.83
 -14   2   0    1.91    0.45
 -14   2   0    2.27    0.72
 -14   2   0    1.31    0.57
  14  -2   0    1.25    0.40
  14  -2   0    1.93    0.45
  14  -2   0    2.26    0.80
 -14   3   0    0.45    0.46
 -14   3   0    1.74    0.44
 -14   3   0    1.09    0.60
  14  -3   0    0.62    0.62
  14  -3   0    1.19    0.56
  14  -3   0    1.23    0.54
  14  -3   0    1.27    0.40
 -14   4   0    1.24    0.48
 -14   4   0    1.09    0.37
 -14   4   0    0.62    0.54
 -14   4   0    0.20    0.44
  14  -4   0   -0.11    0.32
  14  -4   0    0.85    0.58
  14  -4   0    1.35    0.70
 -14   5   0    0.00    0.39
 -14   5   0    0.74    0.29
 -14   5   0    0.21    0.37
 -14   5   0    0.46    0.40
  14  -5   0    0.49    0.52
  14  -5   0    0.83    0.54
  14  -5   0    0.15    0.36
  14  -5   0    0.15    0.37
 -14   6   0   10.18    1.06
 -14   6   0    7.10    1.39
 -14   6   0    9.91    1.76
 -14   6   0    7.67    0.45
 -14   6   0    8.68    1.34
 -14   6   0    7.18    0.71
  14  -6   0    8.71    1.38
  14  -6   0    6.28    0.92
  14  -6   0    8.68    1.28
  14  -6   0    7.55    1.33
 -14   7   0    0.31    0.20
 -14   7   0    0.77    0.34
 -14   7   0    0.36    0.40
 -14   7   0    1.00    0.72
 -14   7   0    0.62    0.56
  14  -7   0    0.26    0.37
  14  -7   0    0.42    0.62
  14  -7   0    0.03    0.54
 -14   8   0    1.56    0.73
 -14   8   0    0.31    0.55
 -14   8   0    0.79    0.26
 -14   8   0    1.01    0.55
  14  -8   0   -0.38    0.38
  14  -8   0    1.11    0.57
 -14   9   0    0.83    0.54
 -14   9   0    1.84    0.47
 -14   9   0    0.10    0.72
 -14   9   0    1.27    0.63
  14  -9   0    0.34    0.54
  14  -9   0   -0.31    0.41
 -15  -9   0    0.76    0.55
 -15  -9   0   -0.51    0.43
  15   9   0    0.78    0.66
  15   9   0    1.64    0.50
  15   9   0    1.28    0.64
 -15  -8   0    0.65    0.57
 -15  -8   0    0.36    0.41
  15   8   0   -1.16    0.38
  15   8   0    0.11    0.35
  15   8   0    0.87    0.54
 -15  -7   0    1.46    0.69
 -15  -7   0    2.15    0.63
  15   7   0    3.22    0.63
  15   7   0    3.46    1.00
  15   7   0    2.46    0.88
 -15  -6   0    6.35    0.96
 -15  -6   0    8.80    1.35
 -15  -6   0    7.54    1.01
  15   6   0    6.64    0.91
  15   6   0    5.71    1.01
  15   6   0    9.44    1.14
  15   6   0    7.55    1.25
 -15  -5   0   16.77    1.24
 -15  -5   0   18.92    1.34
 -15  -5   0   18.35    1.45
 -15  -5   0   17.17    1.72
  15   5   0   18.44    1.26
  15   5   0   18.18    1.75
  15   5   0   16.17    1.55
  15   5   0   18.88    1.33
 -15  -4   0    0.80    0.36
 -15  -4   0    1.04    0.43
 -15  -4   0    0.81    0.60
 -15  -4   0    0.61    0.40
  15   4   0   -0.24    0.49
  15   4   0   -0.17    0.30
  15   4   0    0.87    0.48
  15   4   0    1.20    0.47
 -15  -3   0   17.00    2.05
 -15  -3   0   19.19    0.93
 -15  -3   0   22.57    1.66
  15   3   0   21.85    2.22
  15   3   0   23.22    1.34
  15   3   0   17.27    1.48
  15   3   0   21.16    1.73
 -15  -2   0    2.15    0.64
 -15  -2   0    1.72    0.35
 -15  -2   0    1.37    0.40
 -15  -2   0    1.57    0.62
  15   2   0    1.63    0.68
  15   2   0    1.87    0.51
  15   2   0    1.08    0.53
  15   2   0    1.72    0.50
 -15  -1   0    3.02    0.89
 -15  -1   0    3.01    0.49
 -15  -1   0    3.12    0.79
 -15  -1   0    3.35    0.61
  15   1   0    2.53    0.60
  15   1   0    2.64    0.79
  15   1   0    2.88    0.53
  15   1   0    4.28    1.05
 -15   0   0    1.32    0.61
 -15   0   0    1.92    0.47
 -15   0   0    1.61    0.69
  15   0   0    1.94    0.47
  15   0   0    2.03    0.50
  15   0   0    2.10    0.83
  15   0   0    2.48    0.77
 -15   1   0    2.73    0.97
 -15   1   0    2.90    0.56
 -15   1   0    2.32    0.79
  15  -1   0    3.89    0.73
  15  -1   0    3.41    0.61
  15  -1   0    3.50    1.01
  15  -1   0    3.25    0.90
 -15   2   0    0.83    0.56
 -15   2   0    1.39    0.64
 -15   2   0    1.86    0.41
  15  -2   0    1.77    0.50
  15  -2   0    1.53    0.74
  15  -2   0    2.29    0.73
  15  -2   0    1.63    0.45
 -15   3   0   16.10    1.76
 -15   3   0   21.52    1.81
 -15   3   0   23.47    1.27
  15  -3   0   22.72    1.32
  15  -3   0   22.22    2.45
  15  -3   0   21.02    1.45
  15  -3   0   22.66    1.93
 -15   4   0    0.42    0.39
 -15   4   0    0.12    0.45
 -15   4   0    0.35    0.27
 -15   4   0    0.53    0.63
  15  -4   0    1.07    0.50
  15  -4   0    0.21    0.45
  15  -4   0    0.86    0.52
 -15   5   0   17.74    1.45
 -15   5   0   20.14    1.74
 -15   5   0   15.49    1.04
 -15   5   0   17.99    1.90
  15  -5   0   18.13    1.40
  15  -5   0   19.25    2.00
  15  -5   0   18.70    1.66
  15  -5   0   14.69    1.68
 -15   6   0    8.36    1.54
 -15   6   0    7.86    1.04
 -15   6   0    8.10    1.23
 -15   6   0    8.14    0.76
  15  -6   0    5.72    0.88
  15  -6   0    8.44    1.36
  15  -6   0    7.15    1.31
 -15   7   0    3.72    0.80
 -15   7   0    1.89    0.76
 -15   7   0    3.61    0.52
 -15   7   0    3.49    1.12
  15  -7   0    2.76    0.95
  15  -7   0    2.02    0.89
 -15   8   0   -0.45    0.39
 -15   8   0    0.12    0.26
 -15   8   0    0.48    0.60
 -15   8   0    0.42    0.20
 -15   8   0    0.11    0.66
  15  -8   0   -0.05    0.47
  15  -8   0    0.05    0.43
 -15   9   0    0.93    0.29
 -15   9   0    2.62    1.00
 -15   9   0    2.08    0.37
 -15   9   0    1.65    0.58
 -15   9   0    1.79    0.89
  15  -9   0    1.49    0.71
  15  -9   0    1.94    0.90
 -16  -8   0    0.49    0.67
 -16  -8   0    0.40    0.48
  16   8   0    0.06    0.38
  16   8   0    0.95    0.56
  16   8   0    1.19    0.57
 -16  -7   0    2.82    0.84
 -16  -7   0    3.01    0.73
  16   7   0    2.64    0.73
  16   7   0    2.17    0.82
  16   7   0    2.77    0.62
 -16  -6   0    0.63    0.59
 -16  -6   0    0.05    0.35
  16   6   0    0.15    0.38
  16   6   0    0.50    0.44
  16   6   0    1.29    0.63
  16   6   0   -1.05    0.39
 -16  -5   0   -0.34    0.30
 -16  -5   0    0.93    0.49
  16   5   0    1.17    0.51
  16   5   0   -0.22    0.51
  16   5   0    0.34    0.41
 -16  -4   0    6.39    1.14
 -16  -4   0    7.04    0.94
 -16  -4   0    7.95    1.03
  16   4   0    9.40    1.49
  16   4   0    7.02    1.17
  16   4   0    6.68    0.88
 -16  -3   0    4.22    1.12
 -16  -3   0    4.32    0.91
 -16  -3   0    4.36    0.49
 -16  -3   0    2.73    0.62
  16   3   0    3.67    0.66
  16   3   0    2.15    0.70
  16   3   0    2.36    0.82
  16   3   0    3.06    0.68
 -16  -2   0    4.64    0.77
 -16  -2   0    6.11    1.25
 -16  -2   0    7.04    1.22
  16   2   0    5.38    0.79
  16   2   0    6.15    1.17
  16   2   0    4.99    1.12
  16   2   0    6.09    0.80
 -16  -1   0   19.08    1.66
 -16  -1   0   18.03    1.06
 -16  -1   0   16.32    1.17
 -16  -1   0   17.03    1.96
  16   1   0   15.49    1.34
  16   1   0   18.21    1.41
  16   1   0   19.12    1.81
  16   1   0   18.21    1.69
 -16   0   0   17.39    1.26
 -16   0   0   16.23    1.60
 -16   0   0   15.63    1.77
 -16   0   0   16.90    1.06
  16   0   0   17.21    1.42
  16   0   0   19.04    1.73
  16   0   0   19.33    2.23
  16   0   0   18.49    1.84
 -16   1   0   16.51    1.61
 -16   1   0   17.17    1.76
  16  -1   0   16.79    1.65
  16  -1   0   17.39    1.21
  16  -1   0   16.40    1.76
  16  -1   0   15.54    1.50
 -16   2   0    7.21    1.44
  16  -2   0    6.27    0.86
  16  -2   0    6.64    1.20
  16  -2   0    6.38    1.21
 -16   3   0    4.45    1.09
 -16   3   0    3.91    0.92
  16  -3   0    4.44    1.09
  16  -3   0    4.60    1.07
  16  -3   0    3.71    0.80
 -16   4   0    9.74    1.66
 -16   4   0    6.51    1.11
  16  -4   0    6.48    1.01
  16  -4   0    6.08    1.27
 -16   5   0    0.16    0.53
 -16   5   0    0.57    0.28
 -16   5   0   -0.19    0.36
  16  -5   0   -0.29    0.44
  16  -5   0    0.57    0.60
  16  -5   0   -0.58    0.33
 -16   6   0    0.50    0.55
 -16   6   0    0.83    0.35
  16  -6   0    1.17    0.73
  16  -6   0    0.29    0.62
 -16   7   0    2.62    0.51
 -16   7   0    3.89    0.87
 -16   7   0    3.77    1.25
 -16   7   0    2.82    0.90
  16  -7   0    3.07    0.94
  16  -7   0    3.20    0.96
 -16   8   0   -0.09    0.66
 -16   8   0    0.43    0.45
 -16   8   0    1.10    0.35
  16  -8   0   -0.47    0.42
  16  -8   0    1.09    0.60
 -17  -8   0   -0.03    0.44
 -17  -8   0    0.80    0.64
  17   8   0    1.56    0.81
  17   8   0    1.16    0.66
 -17  -7   0    1.71    0.69
 -17  -7   0    2.61    0.69
  17   7   0    1.16    0.54
  17   7   0    0.73    0.65
  17   7   0    0.98    0.62
 -17  -6   0    1.90    0.71
 -17  -6   0    1.06    0.48
  17   6   0    1.25    0.70
  17   6   0    0.98    0.48
  17   6   0    0.78    0.62
 -17  -5   0    4.26    0.78
  17   5   0    6.75    1.51
  17   5   0    5.09    1.20
  17   5   0    4.10    0.74
 -17  -4   0   13.18    1.17
 -17  -4   0   11.30    1.34
  17   4   0   16.78    1.76
  17   4   0   15.53    1.75
  17   4   0   12.23    1.13
 -17  -3   0    6.52    1.06
 -17  -3   0    7.89    0.64
  17   3   0    8.66    1.02
  17   3   0    8.47    1.37
  17   3   0    9.56    1.53
 -17  -2   0    3.91    0.93
 -17  -2   0    4.56    1.08
 -17  -2   0    2.86    1.22
 -17  -2   0    5.57    0.60
  17   2   0    4.69    1.19
  17   2   0    5.40    1.06
  17   2   0    5.15    0.91
  17   2   0    4.25    0.71
 -17  -1   0    0.37    0.28
 -17  -1   0    0.03    0.43
 -17  -1   0    1.14    0.56
 -17  -1   0    0.05    0.28
  17   1   0    0.33    0.38
  17   1   0    0.33    0.37
  17   1   0   -0.51    0.44
  17   1   0    0.07    0.51
 -17   0   0    0.97    0.63
 -17   0   0    3.36    0.61
 -17   0   0    3.46    1.00
 -17   0   0    2.54    0.51
  17   0   0    2.18    0.61
  17   0   0    3.14    0.89
  17   0   0    2.13    0.52
  17   0   0    2.10    0.90
 -17   1   0   -0.66    0.34
 -17   1   0    0.35    0.33
 -17   1   0   -1.42    0.48
  17  -1   0   -0.49    0.38
  17  -1   0    0.05    0.41
  17  -1   0    0.29    0.36
 -17   2   0    5.67    0.79
 -17   2   0    4.89    1.27
 -17   2   0    5.17    1.11
  17  -2   0    5.86    1.20
  17  -2   0    4.91    0.78
  17  -2   0    5.64    0.91
  17  -2   0    3.87    0.92
 -17   3   0    6.67    0.83
 -17   3   0    8.70    1.48
  17  -3   0    6.23    1.04
  17  -3   0    7.31    1.39
 -17   4   0   14.05    1.64
 -17   4   0   14.64    1.08
 -17   4   0   12.43    1.97
  17  -4   0   13.06    1.82
 -17   5   0    4.13    0.67
 -17   5   0    6.54    1.29
 -17   5   0    4.80    1.27
  17  -5   0    6.52    1.40
  17  -5   0    6.47    1.28
 -17   6   0    1.40    0.45
 -17   6   0    0.47    0.61
 -17   6   0    1.95    0.69
 -17   6   0    1.26    0.75
  17  -6   0    1.49    0.81
  17  -6   0    2.12    0.87
 -17   7   0    4.38    1.30
 -17   7   0    2.02    0.70
 -17   7   0    1.62    0.77
  17  -7   0    1.58    0.82
  17  -7   0    0.94    0.65
 -17   8   0    0.30    0.49
 -17   8   0    0.58    1.12
 -17   8   0    0.69    0.64
  17  -8   0    0.94    0.76
  17  -8   0    0.89    0.71
 -18  -7   0    5.67    0.93
 -18  -7   0    3.83    1.07
  18   7   0    4.65    0.80
  18   7   0    5.69    1.29
  18   7   0    4.42    1.24
 -18  -6   0    0.87    0.63
 -18  -6   0    0.14    0.38
  18   6   0    0.10    0.38
  18   6   0    1.06    0.67
  18   6   0   -0.13    0.49
 -18  -5   0    2.90    0.69
  18   5   0    4.55    0.92
  18   5   0    4.13    1.08
  18   5   0    2.88    0.68
 -18  -4   0    0.94    0.49
 -18  -4   0    2.03    0.76
  18   4   0    0.98    0.49
  18   4   0    0.29    0.63
  18   4   0    1.02    0.72
 -18  -3   0   10.84    1.03
 -18  -3   0    9.94    1.43
  18   3   0   13.65    1.18
  18   3   0   10.52    2.02
  18   3   0   13.33    1.83
 -18  -2   0   15.70    1.62
 -18  -2   0   16.61    1.03
  18   2   0   14.89    1.68
  18   2   0   17.17    1.31
  18   2   0   16.87    1.89
 -18  -1   0    7.81    0.76
 -18  -1   0    6.86    1.25
  18   1   0    5.67    1.08
  18   1   0    7.40    0.99
  18   1   0    6.13    1.28
 -18   0   0   11.07    0.94
 -18   0   0   12.46    1.75
  18   0   0    9.70    1.46
  18   0   0   11.73    1.08
  18   0   0    8.78    1.42
 -18   1   0    6.90    1.45
 -18   1   0    6.18    1.13
  18  -1   0    8.64    1.48
  18  -1   0    8.11    1.03
 -18   2   0   20.96    1.94
 -18   2   0   18.49    2.03
  18  -2   0   16.96    1.96
  18  -2   0   17.79    1.31
 -18   3   0   12.46    1.76
 -18   3   0   13.11    1.98
  18  -3   0   10.43    1.68
 -18   4   0   -0.60    0.73
 -18   4   0    1.66    0.77
  18  -4   0    0.50    0.87
 -18   5   0    2.43    0.88
 -18   5   0    1.75    0.81
  18  -5   0    3.82    0.99
  18  -5   0    2.95    0.85
 -18   6   0    1.07    0.66
 -18   6   0    1.66    0.92
  18  -6   0    0.19    0.61
  18  -6   0    0.18    0.55
 -18   7   0    6.79    1.15
 -18   7   0    3.23    1.01
 -18   7   0    3.63    1.34
  18  -7   0    5.54    1.28
  18  -7   0    3.89    1.05
 -19  -6   0    1.89    0.62
 -19  -6   0    1.80    0.95
  19   6   0    1.69    0.86
  19   6   0    1.96    0.94
 -19  -5   0    1.44    0.55
  19   5   0    2.16    0.95
  19   5   0    2.32    0.68
  19   5   0    3.48    1.00
 -19  -4   0   12.00    1.21
 -19  -4   0   16.26    1.62
  19   4   0   14.74    1.29
  19   4   0   16.35    2.20
  19   4   0   14.88    2.07
 -19  -3   0    0.15    0.50
 -19  -3   0   -0.55    0.21
  19   3   0   -1.34    0.46
  19   3   0    0.20    0.35
  19   3   0   -0.89    0.49
 -19  -2   0    1.27    0.65
 -19  -2   0    1.36    0.37
  19   2   0    1.51    0.52
  19   2   0    1.88    1.17
  19   2   0    0.74    0.76
 -19  -1   0    2.88    0.87
 -19  -1   0    3.22    0.55
  19   1   0    3.89    0.80
  19   1   0    4.26    1.17
 -19   0   0    1.13    0.65
 -19   0   0    1.01    0.49
  19   0   0    1.75    0.53
  19   0   0    1.72    0.86
 -19   1   0    3.78    0.71
 -19   1   0    3.82    0.92
  19  -1   0    5.70    1.36
  19  -1   0    3.10    0.64
 -19   2   0    0.91    0.69
  19  -2   0    3.00    1.04
  19  -2   0    2.04    0.57
 -19   3   0   -0.42    0.50
  19  -3   0   -1.07    0.48
 -19   4   0   16.28    1.88
  19  -4   0   15.55    2.15
 -19   5   0    1.62    0.87
  19  -5   0    2.12    0.78
  19  -5   0    2.26    0.99
 -19   6   0    1.91    0.83
  19  -6   0    1.56    0.88
  19  -6   0    1.60    0.83
 -20  -5   0    6.21    1.01
  20   5   0    5.44    0.89
  20   5   0    8.65    1.67
 -20  -4   0    0.48    0.49
 -20  -4   0    0.83    0.58
  20   4   0    0.51    0.73
 -20  -3   0    0.05    0.30
 -20  -3   0   -0.73    0.33
  20   3   0    0.40    0.71
  20   3   0    0.11    0.39
 -20  -2   0    5.75    1.12
 -20  -2   0    8.20    0.79
  20   2   0    6.77    1.39
  20   2   0    7.77    1.04
 -20  -1   0    1.25    0.45
 -20  -1   0    1.02    0.65
  20   1   0    0.86    0.53
  20   1   0    0.53    0.70
 -20   0   0   17.33    1.83
 -20   0   0   17.23    1.23
  20   0   0   18.35    2.04
  20   0   0   15.00    1.30
 -20   1   0    0.58    0.61
  20  -1   0    0.65    0.73
  20  -1   0    0.57    0.44
 -20   2   0    6.82    1.26
  20  -2   0    4.40    1.19
 -20   3   0    0.42    0.58
  20  -3   0   -0.19    0.64
  20  -4   0    0.43    0.63
  20  -4   0    0.45    0.72
 -20   5   0    7.85    1.50
  20  -5   0    8.07    1.46
  20  -5   0    7.51    1.53
 -21  -3   0    2.61    0.51
 -21  -3   0    1.15    0.72
  21   3   0    0.16    0.68
  21   3   0    0.26    0.46
 -21  -2   0    3.53    0.96
 -21  -2   0    3.63    0.66
  21   2   0    3.81    0.83
  21   2   0    0.91    1.39
 -21  -1   0    2.23    0.86
 -21  -1   0    3.65    0.65
  21   1   0    6.31    1.40
 -21   0   0    5.43    1.21
  21   0   0    5.10    0.98
  21   0   0    5.65    1.36
 -21   1   0    3.79    1.08
  21  -1   0    3.28    0.77
  21  -1   0    2.91    1.00
 -21   2   0    3.34    0.99
  21  -2   0    2.75    1.17
 -21   3   0    0.71    0.73
  21  -3   0    0.86    0.72
 -22   0   0    2.71    0.95
  22   0   0    4.63    0.90
  22   0   0    4.27    1.33
  22  -1  -1    0.36    0.60
 -22   1   1    1.91    1.24
  22   0  -1   -0.44    1.23
  22   0  -1    0.17    0.47
 -22   0   1    0.67    0.68
  22   1  -1    0.34    0.63
  22   1  -1    0.59    0.52
 -22  -1   1    0.13    0.51
 -22  -1   1   -0.61    0.51
  21  -4  -1    6.16    1.15
  21  -4  -1    9.96    1.85
 -21   4   1    5.20    1.20
  21  -3  -1    4.48    1.05
  21  -3  -1    5.89    1.30
 -21   3   1    3.25    0.94
  21  -2  -1    9.12    1.75
 -21   2   1   10.00    1.66
  21  -1  -1    0.34    0.61
 -21   1   1    1.76    0.82
  21   0  -1    0.67    0.70
  21   0  -1   -0.05    0.43
 -21   0   1    0.26    0.56
 -21   0   1   -0.54    0.52
  21   1  -1    1.33    0.79
  21   1  -1    1.67    0.68
 -21  -1   1    1.95    0.79
 -21  -1   1    1.03    0.44
  21   2  -1    7.90    1.64
  21   2  -1    6.67    1.42
 -21  -2   1    7.05    1.44
 -21  -2   1    6.92    0.83
  21   3  -1    4.28    1.32
  21   3  -1    4.65    0.89
 -21  -3   1    5.43    0.65
 -21  -3   1    3.63    1.09
  21   4  -1    8.16    1.68
  21   4  -1    7.89    1.08
 -21  -4   1    7.46    1.07
  20  -5  -1    0.28    0.78
  20  -5  -1   -0.25    0.50
 -20   5   1    1.31    0.74
  20  -4  -1    1.40    0.75
  20  -4  -1    0.24    0.57
 -20   4   1   -0.73    0.60
  20  -3  -1    1.01    0.84
 -20   3   1    2.07    0.85
  20  -2  -1    3.44    1.12
 -20   2   1    3.80    1.05
  20  -1  -1   -0.22    0.59
  20  -1  -1   -0.42    0.32
 -20   1   1    1.63    0.81
  20   0  -1   -0.17    0.58
  20   0  -1    0.16    0.41
 -20   0   1    0.41    0.59
 -20   0   1   -0.13    0.33
  20   1  -1   -0.45    0.32
  20   1  -1    0.92    0.68
 -20  -1   1   -0.31    0.46
 -20  -1   1    0.34    0.30
  20   2  -1    2.93    0.68
  20   2  -1    3.97    1.13
 -20  -2   1    3.89    1.09
 -20  -2   1    3.23    0.58
  20   3  -1    3.54    1.08
  20   3  -1    3.94    0.79
 -20  -3   1    3.32    0.56
 -20  -3   1    1.53    0.63
  20   4  -1   -1.28    0.74
  20   4  -1   -0.52    0.37
 -20  -4   1   -0.04    0.37
 -20  -4   1   -0.22    0.39
  20   5  -1    1.00    0.51
  20   5  -1    1.11    0.79
 -20  -5   1    0.07    0.40
 -20  -5   1    0.03    0.63
  19  -6  -1   -0.05    0.54
 -19   6   1   -0.19    0.54
  19  -5  -1   -0.16    0.51
  19  -5  -1   -0.05    0.44
 -19   5   1    0.01    0.50
  19  -4  -1   11.41    1.77
  19  -4  -1   12.01    1.43
 -19   4   1   10.64    1.55
  19  -3  -1   10.04    1.77
 -19   3   1    6.75    1.26
  19  -2  -1    9.14    1.58
 -19   2   1    9.08    1.48
  19  -1  -1    1.61    0.55
  19  -1  -1    0.65    0.55
 -19   1   1    1.76    0.71
 -19   1   1    0.62    0.40
  19   0  -1    0.53    0.56
  19   0  -1    0.38    0.37
 -19   0   1   -0.17    0.27
 -19   0   1   -0.05    0.45
  19   1  -1    1.18    0.47
  19   1  -1    1.47    0.80
 -19  -1   1    1.25    0.67
  19   2  -1   12.73    1.19
  19   2  -1   11.81    1.81
  19   2  -1   14.02    1.69
 -19  -2   1    9.37    1.39
 -19  -2   1   11.54    0.86
  19   3  -1    8.23    1.38
  19   3  -1    9.09    1.60
  19   3  -1    7.21    0.99
 -19  -3   1    8.21    0.68
 -19  -3   1   10.17    1.88
  19   4  -1   13.01    1.77
  19   4  -1   13.21    1.93
  19   4  -1   12.46    1.18
 -19  -4   1   11.41    1.40
 -19  -4   1   10.67    1.17
  19   5  -1    0.21    0.57
  19   5  -1    0.73    0.62
  19   5  -1    0.08    0.36
 -19  -5   1    0.01    0.40
  19   6  -1    0.02    0.67
  19   6  -1    0.45    0.41
  19   6  -1    0.28    0.55
 -19  -6   1    0.78    0.46
 -19  -6   1    0.44    0.72
  18  -7  -1    3.61    1.12
  18  -7  -1    1.59    0.94
 -18   7   1    2.82    0.80
 -18   7   1    3.52    1.01
 -18   7   1    0.56    0.92
  18  -6  -1    9.46    1.64
  18  -6  -1    6.85    1.26
 -18   6   1    8.34    1.58
 -18   6   1    6.55    1.24
  18  -5  -1    1.09    0.71
  18  -5  -1    2.45    0.82
 -18   5   1    0.48    0.72
 -18   5   1    1.48    0.79
  18  -4  -1    2.78    0.87
  18  -4  -1    1.60    0.78
 -18   4   1    0.80    0.83
 -18   4   1    0.90    0.65
  18  -3  -1    6.18    1.30
 -18   3   1    6.49    1.16
 -18   3   1    6.44    1.33
  18  -2  -1    1.01    0.75
 -18   2   1    0.33    0.63
 -18   2   1    0.21    0.56
  18  -1  -1    1.97    0.96
  18  -1  -1    1.54    0.51
 -18   1   1    0.58    0.66
 -18   1   1    1.49    0.74
  18   0  -1    0.32    0.38
  18   0  -1   -0.71    0.39
  18   0  -1   -0.32    0.51
 -18   0   1   -0.29    0.58
 -18   0   1   -0.82    0.34
 -18   0   1   -0.35    0.25
  18   1  -1    1.66    0.81
  18   1  -1    2.29    0.60
  18   1  -1    1.56    0.60
 -18  -1   1    2.30    1.46
 -18  -1   1    1.62    0.43
  18   2  -1    1.58    0.79
  18   2  -1    0.45    0.41
  18   2  -1    0.51    0.50
 -18  -2   1    0.30    0.55
 -18  -2   1    0.57    0.28
  18   3  -1    5.28    0.80
  18   3  -1    6.99    1.40
 -18  -3   1    6.96    1.29
 -18  -3   1    6.11    0.58
  18   4  -1    2.20    0.60
  18   4  -1    2.47    0.94
  18   4  -1    0.57    0.61
 -18  -4   1    1.09    0.54
 -18  -4   1    2.52    0.64
  18   5  -1    1.48    0.83
  18   5  -1    0.66    0.71
  18   5  -1    2.29    0.62
 -18  -5   1    1.48    0.56
  18   6  -1    7.67    1.01
  18   6  -1    7.66    1.35
  18   6  -1    8.84    1.48
 -18  -6   1    7.27    1.11
 -18  -6   1    9.50    1.66
  18   7  -1    3.12    1.01
  18   7  -1    3.01    0.67
  18   7  -1    4.43    0.97
 -18  -7   1    3.79    1.07
 -18  -7   1    3.13    0.77
  17  -8  -1   -0.08    0.55
  17  -8  -1   -0.82    0.58
 -17   8   1    0.69    0.48
 -17   8   1   -0.46    0.49
 -17   8   1    0.73    1.00
  17  -7  -1    9.43    1.58
  17  -7  -1    8.08    1.34
 -17   7   1    6.67    1.50
 -17   7   1    8.20    1.17
 -17   7   1    6.63    1.33
  17  -6  -1   -0.35    0.49
  17  -6  -1    0.47    0.60
 -17   6   1    0.27    0.30
 -17   6   1    0.03    0.53
 -17   6   1    0.11    0.41
  17  -5  -1    1.05    0.64
  17  -5  -1    1.77    0.76
 -17   5   1    1.17    0.42
 -17   5   1    1.71    0.77
 -17   5   1    0.31    0.65
  17  -4  -1    4.42    0.98
  17  -4  -1    2.83    0.72
  17  -4  -1    4.81    1.08
 -17   4   1    3.06    0.62
 -17   4   1    3.17    0.92
 -17   4   1    5.42    1.12
  17  -3  -1   -0.12    0.37
  17  -3  -1   -0.27    0.47
 -17   3   1    1.04    0.63
 -17   3   1    0.42    0.33
 -17   3   1    0.46    0.49
  17  -2  -1   25.74    2.11
  17  -2  -1   25.16    1.51
  17  -2  -1   24.06    1.64
  17  -2  -1   29.83    2.27
 -17   2   1   24.34    1.99
 -17   2   1   21.07    2.27
 -17   2   1   26.19    1.44
  17  -1  -1    5.51    1.07
  17  -1  -1    5.24    1.19
  17  -1  -1    4.68    0.71
  17  -1  -1    6.75    1.04
 -17   1   1    6.00    0.85
 -17   1   1    4.47    1.03
 -17   1   1    7.40    1.56
  17   0  -1   -0.22    0.29
  17   0  -1    0.30    0.35
  17   0  -1   -0.28    0.40
 -17   0   1    0.80    0.59
 -17   0   1    0.28    0.49
 -17   0   1   -0.22    0.26
  17   1  -1    5.66    0.92
  17   1  -1    6.18    1.15
  17   1  -1    5.60    0.82
  17   1  -1    5.19    1.00
 -17  -1   1    7.37    1.47
 -17  -1   1    6.98    0.92
 -17  -1   1    5.94    0.66
 -17  -1   1    6.66    1.25
  17   2  -1   26.41    2.19
  17   2  -1   26.93    1.53
  17   2  -1   27.25    2.11
  17   2  -1   24.36    1.66
 -17  -2   1   22.05    2.07
 -17  -2   1   25.75    1.20
 -17  -2   1   23.01    1.43
 -17  -2   1   25.09    1.90
  17   3  -1   -0.72    0.39
  17   3  -1    0.19    0.49
  17   3  -1    0.15    0.36
 -17  -3   1    0.30    0.22
 -17  -3   1   -0.13    0.33
  17   4  -1    4.39    0.77
  17   4  -1    2.80    0.84
  17   4  -1    1.95    0.88
 -17  -4   1    4.60    1.02
 -17  -4   1    6.35    1.39
  17   5  -1    1.53    0.62
  17   5  -1    0.53    0.58
  17   5  -1    1.89    0.56
 -17  -5   1    0.27    0.40
  17   6  -1   -0.42    0.41
  17   6  -1   -0.58    0.30
  17   6  -1    0.06    0.43
  17   6  -1   -0.62    0.36
 -17  -6   1   -0.67    0.42
 -17  -6   1    0.34    0.38
  17   7  -1    8.29    1.45
  17   7  -1    8.08    1.20
  17   7  -1    7.66    0.96
 -17  -7   1    8.54    1.46
 -17  -7   1    7.03    1.02
  17   8  -1    0.19    0.47
  17   8  -1   -0.42    0.31
  17   8  -1    0.38    0.58
 -17  -8   1    0.70    0.61
 -17  -8   1    0.11    0.42
  16  -8  -1    5.06    1.17
  16  -8  -1    6.79    1.27
 -16   8   1    4.14    0.84
 -16   8   1    6.55    1.17
 -16   8   1    2.51    1.11
 -16   8   1    5.00    0.69
  16  -7  -1    2.76    0.83
  16  -7  -1    3.24    0.91
 -16   7   1    4.27    1.06
 -16   7   1    2.15    0.49
 -16   7   1    4.29    1.20
 -16   7   1    4.39    0.88
  16  -6  -1    6.56    1.22
  16  -6  -1    7.04    1.32
 -16   6   1    4.94    1.08
 -16   6   1    6.20    0.95
 -16   6   1    5.74    0.74
 -16   6   1    6.58    1.31
  16  -5  -1   -0.08    0.49
  16  -5  -1    0.56    0.42
  16  -5  -1    0.25    0.51
 -16   5   1    0.60    0.46
 -16   5   1   -0.38    0.49
 -16   5   1    0.76    0.58
 -16   5   1    0.33    0.27
  16  -4  -1    1.35    0.62
  16  -4  -1    0.92    0.60
 -16   4   1    0.50    0.54
 -16   4   1    2.34    0.90
  16  -3  -1   21.39    1.86
  16  -3  -1   19.55    1.88
  16  -3  -1   18.92    1.64
 -16   3   1   21.67    1.49
 -16   3   1   22.83    3.39
 -16   3   1   21.93    1.89
  16  -2  -1    0.36    0.59
  16  -2  -1    0.32    0.36
  16  -2  -1    0.05    0.28
  16  -2  -1   -0.23    0.39
 -16   2   1    0.21    0.49
 -16   2   1    0.45    0.67
 -16   2   1    0.88    0.38
  16  -1  -1   15.62    1.13
  16  -1  -1   15.42    1.60
  16  -1  -1   13.29    1.17
  16  -1  -1   15.03    1.64
 -16   1   1   13.95    1.50
 -16   1   1   15.19    1.68
 -16   1   1   14.14    1.17
  16   0  -1   -0.38    0.42
  16   0  -1    0.13    0.39
  16   0  -1   -0.06    0.26
  16   0  -1   -0.16    0.29
 -16   0   1    0.20    0.48
 -16   0   1    0.12    0.44
  16   1  -1   15.79    1.55
  16   1  -1   17.49    1.68
  16   1  -1   13.75    1.61
 -16  -1   1   15.59    1.52
 -16  -1   1   15.64    0.95
 -16  -1   1   13.27    1.08
 -16  -1   1   15.31    2.26
  16   2  -1   -0.04    0.38
  16   2  -1   -0.36    0.56
  16   2  -1   -0.29    0.34
  16   2  -1   -0.01    0.30
 -16  -2   1    0.23    0.51
 -16  -2   1    0.25    0.45
 -16  -2   1    0.28    0.33
 -16  -2   1   -0.31    0.18
  16   3  -1   23.17    1.97
  16   3  -1   19.67    1.49
  16   3  -1   22.44    1.82
  16   3  -1   23.07    1.39
 -16  -3   1   20.01    0.95
 -16  -3   1   19.70    1.63
 -16  -3   1   19.96    1.30
 -16  -3   1   17.56    1.82
  16   4  -1    0.30    0.51
  16   4  -1    1.09    0.52
  16   4  -1    1.41    0.51
  16   4  -1    1.33    0.71
 -16  -4   1    0.91    0.54
 -16  -4   1    0.95    0.46
 -16  -4   1    0.26    0.31
 -16  -4   1   -0.14    0.46
  16   5  -1    0.18    0.36
  16   5  -1   -0.46    0.36
  16   5  -1    0.08    0.32
  16   5  -1    0.76    0.46
 -16  -5   1    0.48    0.42
  16   6  -1    6.43    0.88
  16   6  -1    6.21    1.24
  16   6  -1    6.49    1.17
  16   6  -1    6.61    0.97
 -16  -6   1    6.60    1.28
 -16  -6   1    5.12    0.91
  16   7  -1    1.35    0.53
  16   7  -1    3.82    0.94
  16   7  -1    3.37    0.82
 -16  -7   1    1.65    0.70
 -16  -7   1    2.42    0.65
  16   8  -1    5.85    1.31
  16   8  -1    6.35    0.85
  16   8  -1    5.75    1.05
 -16  -8   1    5.67    1.13
 -16  -8   1    4.76    0.96
  15  -9  -1    2.77    0.85
  15  -9  -1    4.83    1.30
 -15   9   1    2.85    0.73
 -15   9   1    5.75    0.77
 -15   9   1    2.81    0.99
 -15   9   1    4.66    1.25
  15  -8  -1    0.09    0.54
  15  -8  -1    0.13    0.42
 -15   8   1    0.82    0.59
 -15   8   1    0.33    0.42
 -15   8   1    0.31    0.60
 -15   8   1   -0.16    0.26
  15  -7  -1   30.97    2.22
  15  -7  -1   37.42    2.38
 -15   7   1   41.50    2.50
 -15   7   1   35.65    1.58
 -15   7   1   33.22    2.66
 -15   7   1   33.71    2.01
  15  -6  -1    7.77    1.35
  15  -6  -1   11.32    1.39
  15  -6  -1    7.62    1.00
 -15   6   1    8.42    1.60
 -15   6   1    8.71    1.17
 -15   6   1   11.65    1.55
 -15   6   1    7.31    0.75
  15  -5  -1    5.49    1.06
  15  -5  -1    4.85    0.99
  15  -5  -1    4.05    1.12
  15  -5  -1    4.40    1.02
 -15   5   1    5.38    0.95
 -15   5   1    4.63    1.07
 -15   5   1    3.81    0.88
 -15   5   1    5.03    0.67
  15  -4  -1    2.55    0.80
  15  -4  -1    2.14    0.74
  15  -4  -1    2.68    0.60
 -15   4   1    2.70    0.92
 -15   4   1    2.95    0.78
 -15   4   1    2.52    0.53
  15  -3  -1    9.49    0.99
  15  -3  -1   12.58    1.74
  15  -3  -1   13.84    2.71
 -15   3   1   14.06    1.57
 -15   3   1   10.60    1.41
 -15   3   1   10.45    0.90
  15  -2  -1    7.12    1.27
  15  -2  -1    8.22    1.11
  15  -2  -1    8.91    1.48
  15  -2  -1    7.09    0.88
 -15   2   1    5.35    1.06
 -15   2   1    6.49    1.08
 -15   2   1    6.62    0.83
  15  -1  -1    1.77    0.49
  15  -1  -1    1.52    0.52
  15  -1  -1    1.23    0.70
  15  -1  -1    2.26    0.70
 -15   1   1    3.00    0.74
 -15   1   1    1.83    0.43
 -15   1   1    1.56    0.61
  15   0  -1    0.04    0.30
  15   0  -1    0.04    0.28
  15   0  -1    0.21    0.50
  15   0  -1    0.37    0.32
 -15   0   1   -0.02    0.24
 -15   0   1    1.03    0.86
 -15   0   1    0.48    0.53
  15   1  -1    0.99    0.42
  15   1  -1    1.88    0.50
  15   1  -1    2.55    0.88
  15   1  -1    0.76    0.56
 -15  -1   1    1.90    0.47
 -15  -1   1    2.56    0.75
 -15  -1   1    1.07    0.57
  15   2  -1    7.25    1.22
  15   2  -1    6.72    0.94
  15   2  -1    5.63    1.06
  15   2  -1    5.53    0.70
 -15  -2   1    6.59    1.20
 -15  -2   1    6.40    0.86
 -15  -2   1    7.43    1.20
 -15  -2   1    6.50    0.59
  15   3  -1   12.23    1.36
  15   3  -1   11.66    1.00
  15   3  -1    9.52    1.43
  15   3  -1   12.10    1.35
 -15  -3   1   11.66    0.70
 -15  -3   1   12.08    1.26
 -15  -3   1   11.69    2.65
 -15  -3   1   12.58    1.00
  15   4  -1    3.04    0.71
  15   4  -1    1.54    0.56
  15   4  -1    1.87    0.69
  15   4  -1    3.75    0.84
  15   4  -1    2.56    0.55
 -15  -4   1    3.22    0.72
 -15  -4   1    2.82    0.76
 -15  -4   1    1.88    0.79
 -15  -4   1    2.50    0.63
  15   5  -1    7.42    1.31
  15   5  -1    5.50    1.05
  15   5  -1    4.34    0.71
  15   5  -1    6.41    1.02
 -15  -5   1    5.92    1.14
 -15  -5   1    4.67    0.83
 -15  -5   1    3.75    0.69
  15   6  -1    9.69    1.25
  15   6  -1    7.01    0.88
  15   6  -1    9.60    1.49
  15   6  -1   10.26    1.22
 -15  -6   1    9.68    1.51
 -15  -6   1    6.58    0.89
 -15  -6   1    8.33    1.30
  15   7  -1   40.02    1.84
  15   7  -1   36.88    2.32
  15   7  -1   38.85    2.53
 -15  -7   1   39.17    2.09
 -15  -7   1   34.63    2.29
  15   8  -1    0.50    0.38
  15   8  -1    0.63    0.49
  15   8  -1    0.16    0.44
 -15  -8   1    0.22    0.42
 -15  -8   1    0.25    0.48
  15   9  -1    2.83    0.80
  15   9  -1    3.60    0.69
  15   9  -1    5.06    1.02
 -15  -9   1    4.29    0.85
  14  -9  -1    2.92    1.06
  14  -9  -1    2.16    0.79
 -14   9   1    2.93    0.82
 -14   9   1    2.59    0.44
 -14   9   1    4.08    0.55
 -14   9   1    2.37    0.66
 -14   9   1    1.17    0.99
  14  -8  -1   -0.33    0.41
  14  -8  -1    0.19    0.47
 -14   8   1    0.52    0.22
 -14   8   1    0.09    0.37
 -14   8   1    0.72    0.29
 -14   8   1    0.37    0.72
 -14   8   1    0.03    0.40
  14  -7  -1    0.70    0.40
  14  -7  -1   -0.10    0.45
  14  -7  -1    0.81    0.59
 -14   7   1    0.38    0.19
 -14   7   1    1.48    0.54
 -14   7   1   -0.06    0.47
 -14   7   1    0.11    0.50
  14  -6  -1    7.45    1.10
  14  -6  -1    6.63    1.12
  14  -6  -1    3.90    0.91
  14  -6  -1    6.67    1.29
 -14   6   1    5.11    0.74
 -14   6   1    5.00    0.91
 -14   6   1    6.56    1.15
 -14   6   1    7.34    1.27
  14  -5  -1    1.72    0.67
  14  -5  -1    1.34    0.45
  14  -5  -1    1.36    0.65
  14  -5  -1    1.86    0.77
 -14   5   1    2.65    0.76
 -14   5   1    2.19    0.49
 -14   5   1    2.39    0.73
 -14   5   1    1.10    0.46
  14  -4  -1    2.42    0.69
  14  -4  -1    3.73    0.95
  14  -4  -1    1.92    0.62
 -14   4   1    2.93    0.50
 -14   4   1    2.97    0.89
 -14   4   1    2.30    0.57
 -14   4   1    1.86    0.64
  14  -3  -1   35.62    1.82
  14  -3  -1   37.52    2.35
  14  -3  -1   36.14    2.25
 -14   3   1   38.22    1.60
 -14   3   1   36.47    2.18
 -14   3   1   34.32    2.34
  14  -2  -1    0.69    0.30
  14  -2  -1    0.25    0.28
  14  -2  -1    0.39    0.43
  14  -2  -1    0.21    0.47
 -14   2   1    1.17    0.56
 -14   2   1    0.17    0.28
 -14   2   1    0.73    0.51
  14  -1  -1    8.16    0.87
  14  -1  -1    7.04    0.75
  14  -1  -1    7.72    1.31
  14  -1  -1    8.53    1.35
 -14   1   1    5.98    1.18
 -14   1   1    7.41    1.20
 -14   1   1    6.05    0.77
  14   0  -1   -0.08    0.26
  14   0  -1    0.22    0.48
  14   0  -1    0.04    0.24
  14   0  -1    0.08    0.30
 -14   0   1   -0.20    0.20
 -14   0   1    0.32    0.44
 -14   0   1    0.13    0.33
  14   1  -1    7.79    0.78
  14   1  -1    5.71    0.73
  14   1  -1    6.82    1.10
  14   1  -1    9.78    1.15
 -14  -1   1    4.94    0.88
 -14  -1   1    5.45    1.01
 -14  -1   1    6.29    0.75
  14   2  -1    1.02    0.48
  14   2  -1    0.88    0.57
  14   2  -1    0.73    0.47
  14   2  -1    0.84    0.39
 -14  -2   1    0.90    0.28
 -14  -2   1    0.57    0.48
  14   3  -1   40.35    2.30
  14   3  -1   38.62    1.71
  14   3  -1   39.55    2.38
 -14  -3   1   37.53    2.09
 -14  -3   1   36.98    1.27
 -14  -3   1   36.58    1.68
 -14  -3   1   38.04    2.40
  14   4  -1    2.24    0.53
  14   4  -1    2.56    0.66
  14   4  -1    1.62    0.70
  14   4  -1    2.49    0.52
 -14  -4   1    2.14    0.48
 -14  -4   1    3.01    0.62
 -14  -4   1    2.71    0.71
 -14  -4   1    2.75    0.76
  14   5  -1    2.30    0.55
  14   5  -1    2.41    0.77
  14   5  -1    1.57    0.45
  14   5  -1    1.92    0.66
  14   5  -1    0.95    0.33
 -14  -5   1    1.62    0.42
 -14  -5   1    2.05    0.65
 -14  -5   1    1.23    0.48
  14   6  -1    6.00    1.08
  14   6  -1    7.35    1.11
  14   6  -1    5.55    0.72
  14   6  -1    6.01    1.12
  14   6  -1    5.26    0.82
 -14  -6   1    5.42    1.08
 -14  -6   1    4.26    0.83
 -14  -6   1    5.71    1.04
 -14  -6   1    5.39    0.85
  14   7  -1    0.73    0.59
  14   7  -1    0.34    0.38
  14   7  -1    1.35    0.51
  14   7  -1    0.77    0.41
 -14  -7   1    0.31    0.40
 -14  -7   1   -0.36    0.43
 -14  -7   1    0.98    0.40
  14   8  -1    0.92    0.57
  14   8  -1   -0.33    0.29
 -14  -8   1    0.57    0.35
 -14  -8   1    0.24    0.37
 -14  -8   1    0.72    0.41
  14   9  -1    3.43    0.80
  14   9  -1    2.97    0.64
  14   9  -1    1.79    0.72
 -14  -9   1    3.45    0.79
 -14  -9   1    6.02    1.10
  13 -10  -1    0.23    0.65
  13 -10  -1    0.13    0.36
 -13  10   1    1.14    0.59
 -13  10   1    0.30    0.75
 -13  10   1   -0.38    0.26
 -13  10   1    0.23    0.40
  13  -9  -1    6.80    1.36
  13  -9  -1    6.66    1.03
 -13   9   1    6.38    0.61
 -13   9   1    6.86    1.08
 -13   9   1    8.23    1.41
 -13   9   1    6.40    0.61
 -13   9   1    6.43    1.10
  13  -8  -1    0.24    0.41
  13  -8  -1    0.54    0.45
  13  -8  -1    1.48    0.57
 -13   8   1    0.78    0.27
 -13   8   1    1.32    0.61
 -13   8   1    0.60    0.31
 -13   8   1    0.99    0.47
 -13   8   1    1.37    0.72
  13  -7  -1   36.73    2.28
  13  -7  -1   40.22    2.93
  13  -7  -1   40.28    2.37
 -13   7   1   41.61    2.72
 -13   7   1   41.22    2.09
 -13   7   1   37.71    1.57
 -13   7   1   44.87    2.38
 -13   7   1   40.45    1.32
  13  -6  -1    5.62    0.88
  13  -6  -1    4.86    0.91
  13  -6  -1    5.54    1.12
  13  -6  -1    4.75    1.05
 -13   6   1    6.94    1.30
 -13   6   1    5.51    0.40
 -13   6   1    5.93    0.83
 -13   6   1    6.05    0.63
 -13   6   1    5.93    1.01
  13  -5  -1   13.76    1.13
  13  -5  -1   14.93    1.43
  13  -5  -1   12.94    1.28
  13  -5  -1   13.77    1.45
 -13   5   1   13.53    0.91
 -13   5   1   16.87    2.49
 -13   5   1   14.28    1.37
 -13   5   1   13.72    1.14
  13  -4  -1   -0.23    0.35
  13  -4  -1    0.75    0.42
  13  -4  -1   -0.07    0.23
 -13   4   1    1.19    0.55
 -13   4   1    0.18    0.40
 -13   4   1    0.24    0.34
 -13   4   1    0.10    0.20
  13  -3  -1   12.94    1.31
  13  -3  -1   15.54    1.48
  13  -3  -1   15.96    1.13
 -13   3   1   13.56    1.43
 -13   3   1   15.60    1.39
 -13   3   1   13.59    1.12
 -13   3   1   14.76    0.94
  13  -2  -1    0.46    0.28
  13  -2  -1   -0.04    0.54
  13  -2  -1    0.83    0.35
  13  -2  -1    0.29    0.43
 -13   2   1    0.71    0.34
 -13   2   1    0.85    0.50
 -13   2   1    1.11    0.59
  13  -1  -1    8.20    0.84
  13  -1  -1   10.56    1.43
  13  -1  -1   12.34    1.73
  13  -1  -1    8.76    0.78
 -13   1   1    8.25    1.27
 -13   1   1    7.69    1.07
 -13   1   1    9.67    0.79
  13   0  -1   -0.47    0.36
  13   0  -1    0.21    0.32
  13   0  -1   -0.12    0.27
  13   0  -1    0.01    0.25
 -13   0   1   -0.11    0.20
 -13   0   1   -0.26    0.32
 -13   0   1    0.30    0.39
  13   1  -1    8.69    0.78
  13   1  -1    8.94    0.88
  13   1  -1    8.00    1.17
  13   1  -1    9.11    1.34
 -13  -1   1    7.30    1.08
 -13  -1   1    8.53    0.74
 -13  -1   1    7.19    1.25
  13   2  -1    0.41    0.32
  13   2  -1    1.02    0.44
  13   2  -1    0.73    0.51
  13   2  -1    0.23    0.31
 -13  -2   1    0.69    0.42
 -13  -2   1    0.26    0.19
 -13  -2   1    0.36    0.25
 -13  -2   1    0.67    0.44
  13   3  -1   16.07    1.05
  13   3  -1   14.04    1.97
  13   3  -1   13.73    0.93
  13   3  -1   16.29    1.49
 -13  -3   1   14.41    1.43
 -13  -3   1   13.94    1.25
 -13  -3   1   12.25    0.65
 -13  -3   1   14.48    0.98
  13   4  -1    0.22    0.32
  13   4  -1    0.17    0.39
  13   4  -1    0.92    0.56
  13   4  -1    0.01    0.23
 -13  -4   1   -0.07    0.20
 -13  -4   1    0.17    0.37
 -13  -4   1   -0.04    0.42
 -13  -4   1    0.32    0.30
  13   5  -1   12.85    1.03
  13   5  -1   14.58    1.04
  13   5  -1   12.71    0.83
  13   5  -1   14.96    1.45
  13   5  -1   12.39    1.23
 -13  -5   1   11.89    1.35
 -13  -5   1   14.24    1.06
 -13  -5   1   14.55    1.14
  13   6  -1    5.54    1.10
  13   6  -1    4.23    0.77
  13   6  -1    6.24    0.79
  13   6  -1    5.83    0.99
  13   6  -1    5.56    0.65
 -13  -6   1    5.95    1.03
 -13  -6   1    6.40    0.79
 -13  -6   1    5.12    0.85
  13   7  -1   40.39    2.09
  13   7  -1   42.21    1.80
  13   7  -1   43.51    2.48
  13   7  -1   42.36    2.30
 -13  -7   1   36.95    1.78
 -13  -7   1   38.23    2.27
 -13  -7   1   38.60    2.31
  13   8  -1    0.87    0.55
  13   8  -1    0.24    0.36
  13   8  -1    0.41    0.39
 -13  -8   1    1.09    0.62
 -13  -8   1    1.47    0.54
 -13  -8   1    0.74    0.43
 -13  -8   1    0.13    0.45
  13   9  -1    5.66    1.05
  13   9  -1    6.48    0.79
  13   9  -1    7.82    1.15
 -13  -9   1    6.06    0.92
 -13  -9   1    7.64    1.12
 -13  -9   1    5.46    0.99
  13  10  -1    1.21    0.48
  13  10  -1   -0.70    0.37
  13  10  -1   -0.38    0.31
 -13 -10   1    0.18    0.46
 -13 -10   1   -0.18    0.47
  12 -10  -1    0.04    0.57
 -12  10   1    0.08    0.25
 -12  10   1    0.02    0.39
 -12  10   1   -0.23    0.51
 -12  10   1   -0.15    0.38
 -12  10   1    0.40    0.31
  12  -9  -1    0.32    0.39
  12  -9  -1    0.25    0.50
 -12   9   1    0.29    0.28
 -12   9   1    0.64    0.30
 -12   9   1    0.91    0.52
 -12   9   1    0.86    0.45
 -12   9   1    0.32    0.52
  12  -8  -1    1.05    0.62
  12  -8  -1    2.11    0.60
  12  -8  -1    1.54    0.61
  12  -8  -1    1.31    0.56
 -12   8   1    1.34    0.33
 -12   8   1    1.67    0.62
 -12   8   1    2.58    0.65
 -12   8   1    1.05    0.48
 -12   8   1    1.94    0.39
  12  -7  -1    3.99    0.88
  12  -7  -1    4.75    0.87
  12  -7  -1    3.92    0.82
  12  -7  -1    4.01    0.99
 -12   7   1    3.79    0.78
 -12   7   1    3.53    0.78
 -12   7   1    1.31    0.64
 -12   7   1    3.24    0.63
 -12   7   1    4.33    0.46
 -12   7   1    3.76    0.54
  12  -6  -1    1.59    0.87
  12  -6  -1    1.45    0.54
  12  -6  -1    1.06    0.39
  12  -6  -1    1.38    0.71
 -12   6   1    1.77    0.30
 -12   6   1    2.00    0.67
 -12   6   1    1.54    0.47
 -12   6   1    1.67    0.41
 -12   6   1    1.91    0.51
 -12   6   1    1.90    0.61
  12  -5  -1   20.75    1.60
  12  -5  -1   19.96    1.62
  12  -5  -1   19.32    1.27
  12  -5  -1   18.36    1.45
 -12   5   1   18.46    0.69
 -12   5   1   19.59    1.04
 -12   5   1   18.37    1.44
 -12   5   1   20.49    1.74
 -12   5   1   18.32    1.24
  12  -4  -1   10.22    1.13
  12  -4  -1   10.16    1.24
  12  -4  -1   12.01    0.96
 -12   4   1   10.93    0.95
 -12   4   1   10.37    0.78
 -12   4   1   11.87    1.33
 -12   4   1    9.38    1.10
  12  -3  -1   55.38    2.61
  12  -3  -1   57.43    2.20
  12  -3  -1   55.12    2.68
 -12   3   1   56.15    2.50
 -12   3   1   53.99    2.79
 -12   3   1   55.78    1.91
 -12   3   1   53.78    2.14
  12  -2  -1    9.48    0.84
  12  -2  -1    6.73    0.67
  12  -2  -1    7.91    1.15
  12  -2  -1    8.08    1.23
 -12   2   1    7.95    0.68
 -12   2   1    7.52    1.03
 -12   2   1    6.93    1.26
  12  -1  -1   34.40    2.05
  12  -1  -1   34.88    1.64
  12  -1  -1   36.52    2.00
  12  -1  -1   37.31    1.51
 -12   1   1   35.82    2.17
 -12   1   1   37.87    1.52
 -12   1   1   39.97    2.05
  12   0  -1    0.07    0.36
  12   0  -1    0.37    0.32
  12   0  -1   -0.21    0.20
  12   0  -1    0.11    0.25
 -12   0   1   -0.02    0.18
 -12   0   1    0.15    0.35
 -12   0   1   -0.36    0.26
  12   1  -1   41.46    1.80
  12   1  -1   39.26    2.17
  12   1  -1   35.43    2.35
  12   1  -1   38.34    1.54
 -12  -1   1   38.06    1.97
 -12  -1   1   39.56    1.57
 -12  -1   1   35.30    2.15
  12   2  -1    8.21    0.73
  12   2  -1    8.86    0.86
  12   2  -1    7.71    0.65
  12   2  -1    9.03    1.09
  12   2  -1    9.27    1.22
 -12  -2   1    7.32    0.52
 -12  -2   1    8.38    1.20
 -12  -2   1    7.89    0.70
 -12  -2   1    5.22    0.80
  12   3  -1   57.34    2.00
  12   3  -1   60.58    2.74
  12   3  -1   55.56    1.99
  12   3  -1   56.78    2.55
 -12  -3   1   50.76    1.49
 -12  -3   1   52.65    2.63
 -12  -3   1   56.84    2.41
 -12  -3   1   56.23    2.00
  12   4  -1   12.00    0.90
  12   4  -1   11.36    1.25
  12   4  -1   11.67    1.14
  12   4  -1   10.55    0.86
  12   4  -1    9.48    0.79
 -12  -4   1   10.07    0.90
 -12  -4   1   11.93    1.25
 -12  -4   1   10.10    0.82
 -12  -4   1   12.16    1.09
  12   5  -1   17.68    1.12
  12   5  -1   18.35    1.41
  12   5  -1   19.54    1.24
  12   5  -1   17.69    1.09
  12   5  -1   20.71    1.60
 -12  -5   1   17.53    1.11
 -12  -5   1   19.35    1.52
 -12  -5   1   18.53    1.24
  12   6  -1    1.56    0.43
  12   6  -1    2.39    0.74
  12   6  -1    1.84    0.58
  12   6  -1    0.97    0.47
  12   6  -1    1.40    0.34
 -12  -6   1    1.64    0.50
 -12  -6   1    2.21    0.65
 -12  -6   1    1.67    0.44
 -12  -6   1    1.78    0.60
  12   7  -1    3.08    0.55
  12   7  -1    3.18    0.52
  12   7  -1    3.48    0.69
  12   7  -1    4.08    0.94
  12   7  -1    3.99    0.83
 -12  -7   1    3.55    0.78
 -12  -7   1    4.09    0.82
 -12  -7   1    4.20    0.93
 -12  -7   1    3.19    0.64
  12   8  -1    0.53    0.38
  12   8  -1    0.84    0.53
  12   8  -1    1.71    0.56
 -12  -8   1    1.24    0.60
 -12  -8   1    1.13    0.54
 -12  -8   1    0.89    0.48
 -12  -8   1    1.46    0.47
  12   9  -1    0.27    0.43
  12   9  -1    0.73    0.39
  12   9  -1    0.05    0.42
 -12  -9   1   -0.27    0.44
 -12  -9   1    0.67    0.39
 -12  -9   1    0.86    0.50
  12  10  -1   -0.06    0.31
  12  10  -1   -0.10    0.43
  12  10  -1    0.33    0.44
 -12 -10   1    0.30    0.43
 -12 -10   1   -0.24    0.40
 -12 -10   1   -0.83    0.43
 -12 -10   1    0.85    0.48
  11 -11  -1   -0.34    0.62
 -11  11   1    0.01    0.23
 -11  11   1    0.65    0.42
  11 -10  -1    5.22    0.82
  11 -10  -1    3.09    0.89
  11 -10  -1    3.15    0.63
 -11  10   1    3.42    0.82
 -11  10   1    3.52    0.80
 -11  10   1    4.38    1.02
  11  -9  -1    4.46    0.87
  11  -9  -1    3.75    0.72
  11  -9  -1    3.52    1.02
 -11   9   1    2.83    0.51
 -11   9   1    2.90    0.80
 -11   9   1    2.82    0.43
 -11   9   1    2.46    0.64
 -11   9   1    3.84    0.78
  11  -8  -1    2.12    0.63
  11  -8  -1    1.54    0.59
  11  -8  -1    2.54    0.68
  11  -8  -1    1.84    0.76
 -11   8   1    2.32    0.70
 -11   8   1    1.61    0.52
 -11   8   1    2.05    0.79
 -11   8   1    1.94    0.39
 -11   8   1    2.03    0.43
  11  -7  -1   42.40    2.26
  11  -7  -1   40.59    2.22
 -11   7   1   36.68    2.38
 -11   7   1   41.79    2.15
 -11   7   1   39.90    1.49
 -11   7   1   43.82    2.02
 -11   7   1   39.78    1.44
 -11   7   1   40.49    2.12
  11  -6  -1    0.49    0.50
  11  -6  -1    0.59    0.46
  11  -6  -1    1.08    0.53
  11  -6  -1    0.85    0.45
 -11   6   1    0.99    0.50
 -11   6   1    0.78    0.30
 -11   6   1    1.13    0.26
 -11   6   1    0.99    0.53
 -11   6   1    0.39    0.33
 -11   6   1    0.84    0.39
  11  -5  -1    0.26    0.28
  11  -5  -1    0.14    0.36
  11  -5  -1    0.47    0.41
  11  -5  -1    0.25    0.37
 -11   5   1    0.20    0.23
 -11   5   1    0.51    0.34
 -11   5   1    0.47    0.19
 -11   5   1   -0.08    0.30
 -11   5   1    0.77    0.46
  11  -4  -1    5.42    0.76
  11  -4  -1    6.12    1.02
  11  -4  -1    5.59    1.02
 -11   4   1    6.33    0.84
 -11   4   1    5.90    1.09
 -11   4   1    3.76    0.67
 -11   4   1    5.16    0.60
  11  -3  -1   49.75    1.95
  11  -3  -1   51.50    2.46
  11  -3  -1   45.89    2.27
 -11   3   1   48.53    1.76
 -11   3   1   46.62    1.89
 -11   3   1   45.02    2.13
 -11   3   1   46.95    2.45
  11  -2  -1    2.46    0.44
  11  -2  -1    0.84    0.54
  11  -2  -1    1.74    0.58
  11  -2  -1    1.32    0.43
 -11   2   1    1.71    0.48
 -11   2   1    0.66    0.44
 -11   2   1    1.09    0.44
  11  -1  -1    2.09    0.69
  11  -1  -1    1.62    0.41
  11  -1  -1    1.91    0.56
  11  -1  -1    2.19    0.51
 -11   1   1    1.67    0.21
 -11   1   1    1.20    0.31
 -11   1   1    1.20    0.48
 -11   1   1    2.00    0.63
  11   0  -1    0.09    0.22
  11   0  -1    0.27    0.39
  11   0  -1   -0.16    0.20
  11   0  -1    0.20    0.28
 -11   0   1   -0.36    0.22
 -11   0   1   -0.26    0.27
 -11   0   1    0.09    0.14
 -11   0   1    0.18    0.21
  11   1  -1    1.10    0.35
  11   1  -1    1.97    0.56
  11   1  -1    1.21    0.33
  11   1  -1    1.22    0.56
 -11  -1   1    1.73    0.54
 -11  -1   1    1.04    0.28
 -11  -1   1    1.92    0.80
  11   2  -1    1.48    0.33
  11   2  -1    1.35    0.48
  11   2  -1    1.21    0.43
  11   2  -1    1.02    0.31
 -11  -2   1    1.57    0.52
 -11  -2   1    1.09    0.30
 -11  -2   1    1.02    0.44
  11   3  -1   47.97    1.76
  11   3  -1   48.22    2.22
  11   3  -1   50.14    1.77
  11   3  -1   51.07    2.40
 -11  -3   1   46.61    2.34
 -11  -3   1   47.11    1.75
 -11  -3   1   46.22    1.31
 -11  -3   1   46.58    2.17
  11   4  -1    5.99    1.03
  11   4  -1    4.47    0.61
  11   4  -1    4.68    0.78
  11   4  -1    5.91    0.77
  11   4  -1    5.13    0.50
 -11  -4   1    5.46    0.76
 -11  -4   1    4.76    0.86
 -11  -4   1    4.69    0.62
 -11  -4   1    5.50    0.72
  11   5  -1   -0.01    0.34
  11   5  -1    0.71    0.24
  11   5  -1    0.17    0.29
  11   5  -1    0.15    0.29
  11   5  -1    0.32    0.35
 -11  -5   1   -0.06    0.30
 -11  -5   1    0.24    0.22
 -11  -5   1    0.36    0.31
 -11  -5   1    0.45    0.41
  11   6  -1    0.78    0.27
  11   6  -1    0.94    0.40
  11   6  -1    1.18    0.47
  11   6  -1    1.13    0.48
  11   6  -1    0.32    0.35
 -11  -6   1    0.49    0.37
 -11  -6   1    1.29    0.50
 -11  -6   1    1.21    0.55
 -11  -6   1    1.71    0.41
  11   7  -1   44.15    2.30
  11   7  -1   39.86    1.99
  11   7  -1   43.98    2.12
  11   7  -1   40.33    1.64
  11   7  -1   36.00    1.51
 -11  -7   1   37.34    1.70
 -11  -7   1   45.97    2.28
 -11  -7   1   42.28    2.21
 -11  -7   1   39.12    1.99
  11   8  -1    2.52    0.70
  11   8  -1    2.02    0.61
  11   8  -1    2.99    0.68
  11   8  -1    2.53    0.55
 -11  -8   1    3.04    0.69
 -11  -8   1    2.02    0.56
 -11  -8   1    2.08    0.60
 -11  -8   1    2.88    0.70
  11   9  -1    3.16    0.69
  11   9  -1    2.37    0.50
  11   9  -1    2.87    0.69
 -11  -9   1    1.92    0.59
 -11  -9   1    2.87    0.58
  11  10  -1    3.90    0.60
  11  10  -1    3.56    0.79
  11  10  -1    2.71    0.69
 -11 -10   1    3.23    0.57
 -11 -10   1    2.68    0.80
 -11 -10   1    4.44    0.87
  11  11  -1   -0.04    0.38
  11  11  -1   -0.36    0.43
 -11 -11   1    0.26    0.47
  10 -11  -1    9.32    1.55
 -10  11   1    7.89    1.17
 -10  11   1    9.20    1.04
 -10  11   1   11.64    1.20
 -10  11   1    7.62    1.00
  10 -10  -1    0.62    0.65
  10 -10  -1   -0.40    0.28
 -10  10   1    0.62    0.38
 -10  10   1   -0.68    0.28
 -10  10   1    0.28    0.40
 -10  10   1   -0.14    0.18
 -10  10   1   -0.70    0.38
  10  -9  -1    3.81    0.68
  10  -9  -1    4.22    0.79
  10  -9  -1    3.75    0.93
  10  -9  -1    4.21    0.80
 -10   9   1    4.65    0.95
 -10   9   1    3.34    0.75
 -10   9   1    4.61    0.48
 -10   9   1    4.46    0.82
 -10   9   1    3.87    0.63
  10  -8  -1    8.84    0.97
  10  -8  -1    8.53    0.92
  10  -8  -1    8.32    0.96
  10  -8  -1    6.70    1.03
 -10   8   1    8.56    0.79
 -10   8   1    9.34    1.06
 -10   8   1    9.01    1.20
 -10   8   1   10.00    1.21
 -10   8   1    7.87    0.62
 -10   8   1    8.10    0.93
  10  -7  -1    2.46    0.53
  10  -7  -1    2.51    0.69
 -10   7   1    2.12    0.40
 -10   7   1    2.49    0.68
 -10   7   1    1.22    0.59
 -10   7   1    1.27    0.45
 -10   7   1    2.11    0.40
 -10   7   1    1.26    0.45
  10  -6  -1   24.93    1.60
  10  -6  -1   27.26    1.70
  10  -6  -1   24.42    1.38
  10  -6  -1   27.97    1.74
 -10   6   1   29.97    2.32
 -10   6   1   23.84    1.77
 -10   6   1   24.99    1.13
 -10   6   1   29.00    1.68
 -10   6   1   26.77    1.47
 -10   6   1   26.29    1.07
  10  -5  -1    0.50    0.34
  10  -5  -1    0.71    0.49
  10  -5  -1    0.91    0.46
  10  -5  -1    0.59    0.29
 -10   5   1    0.60    0.43
 -10   5   1    0.59    0.36
 -10   5   1    0.21    0.24
 -10   5   1    0.48    0.21
 -10   5   1    0.34    0.34
  10  -4  -1    6.34    1.02
  10  -4  -1    5.02    0.77
 -10   4   1    4.92    0.56
 -10   4   1    5.96    1.01
 -10   4   1    6.20    0.89
 -10   4   1    4.37    0.59
  10  -3  -1  112.37    3.78
  10  -3  -1  111.29    3.21
  10  -3  -1  109.68    3.67
 -10   3   1  107.67    3.51
 -10   3   1  105.24    3.81
 -10   3   1  108.98    2.89
 -10   3   1  113.52    3.20
  10  -2  -1    0.70    0.36
  10  -2  -1    0.41    0.37
  10  -2  -1    1.44    0.36
  10  -2  -1    1.22    0.31
 -10   2   1    1.26    0.34
 -10   2   1    1.04    0.46
 -10   2   1    1.25    0.32
 -10   2   1    1.11    0.38
  10  -1  -1    8.17    0.64
  10  -1  -1   11.00    1.26
  10  -1  -1    7.40    0.68
  10  -1  -1    6.35    0.94
 -10   1   1    7.60    0.61
 -10   1   1    6.84    1.04
 -10   1   1    7.13    0.35
 -10   1   1    7.65    0.87
  10   0  -1    0.16    0.22
  10   0  -1    0.16    0.31
  10   0  -1   -0.05    0.24
  10   0  -1   -0.03    0.17
 -10   0   1   -0.06    0.12
 -10   0   1    0.05    0.16
 -10   0   1    0.03    0.26
 -10   0   1   -0.29    0.21
  10   1  -1    8.22    0.97
  10   1  -1    7.02    0.83
  10   1  -1    8.06    0.74
  10   1  -1    8.43    0.66
 -10  -1   1    6.31    0.94
 -10  -1   1    8.77    0.66
 -10  -1   1    7.54    0.85
  10   2  -1    0.74    0.43
  10   2  -1    0.06    0.26
  10   2  -1    0.91    0.30
  10   2  -1    0.78    0.27
 -10  -2   1    0.39    0.33
 -10  -2   1    0.91    0.27
 -10  -2   1    0.83    0.47
  10   3  -1  110.60    3.05
  10   3  -1  115.90    3.62
  10   3  -1  111.81    3.03
  10   3  -1  116.20    3.79
 -10  -3   1  111.12    2.50
 -10  -3   1  111.57    3.45
 -10  -3   1  111.91    3.78
  10   4  -1    4.69    0.59
  10   4  -1    6.16    0.87
  10   4  -1    5.83    0.51
  10   4  -1    5.53    0.66
  10   4  -1    4.65    0.77
 -10  -4   1    6.18    0.77
 -10  -4   1    5.14    0.56
 -10  -4   1    6.03    0.96
 -10  -4   1    5.48    0.81
  10   5  -1    0.65    0.36
  10   5  -1    0.24    0.27
  10   5  -1    0.92    0.43
  10   5  -1    0.58    0.38
  10   5  -1    0.80    0.26
 -10  -5   1    1.09    0.40
 -10  -5   1    1.35    0.49
 -10  -5   1    0.89    0.48
 -10  -5   1    0.83    0.31
  10   6  -1   27.28    1.56
  10   6  -1   21.62    1.57
  10   6  -1   23.27    1.58
  10   6  -1   26.14    1.44
  10   6  -1   26.13    1.26
 -10  -6   1   26.52    1.30
 -10  -6   1   28.11    1.52
 -10  -6   1   27.70    1.69
 -10  -6   1   27.43    1.66
  10   7  -1    1.75    0.52
  10   7  -1    2.49    0.60
  10   7  -1    2.25    0.58
  10   7  -1    2.24    0.51
  10   7  -1    1.68    0.42
 -10  -7   1    2.53    0.51
 -10  -7   1    1.80    0.53
 -10  -7   1    1.72    0.54
 -10  -7   1    1.81    0.57
  10   8  -1    9.79    1.05
  10   8  -1    8.24    1.00
  10   8  -1    7.57    0.89
  10   8  -1    9.65    0.79
 -10  -8   1    7.75    1.04
 -10  -8   1    9.09    1.21
 -10  -8   1    9.18    0.83
 -10  -8   1    9.90    1.01
  10   9  -1    5.04    0.68
  10   9  -1    5.44    0.86
  10   9  -1    3.22    0.79
 -10  -9   1    6.18    0.99
 -10  -9   1    5.69    0.81
 -10  -9   1    5.15    0.77
 -10  -9   1    3.60    0.65
  10  10  -1    0.07    0.46
  10  10  -1    0.30    0.37
  10  10  -1   -0.02    0.29
  10  10  -1   -0.15    0.33
 -10 -10   1    0.59    0.48
  10  11  -1    9.88    0.79
  10  11  -1    9.94    0.91
  10  11  -1    9.23    1.06
 -10 -11   1    9.55    1.35
   9 -11  -1    2.31    0.87
  -9  11   1    1.84    0.50
  -9  11   1    0.15    0.43
  -9  11   1    1.53    0.52
  -9  11   1    0.06    0.44
   9 -10  -1    0.54    0.30
   9 -10  -1    0.17    0.30
   9 -10  -1    0.39    0.57
  -9  10   1    0.49    0.20
  -9  10   1    0.64    0.43
  -9  10   1    0.54    0.48
  -9  10   1   -0.50    0.30
  -9  10   1    0.52    0.41
   9  -9  -1   16.97    1.35
   9  -9  -1   16.02    1.48
   9  -9  -1   15.58    1.15
   9  -9  -1   16.93    1.57
  -9   9   1   13.72    1.19
  -9   9   1   15.29    0.78
  -9   9   1   17.10    1.47
  -9   9   1   15.60    1.06
   9  -8  -1    2.55    0.68
   9  -8  -1    3.61    0.69
   9  -8  -1    4.63    0.78
  -9   8   1    3.91    0.49
  -9   8   1    3.68    0.58
  -9   8   1    4.17    0.74
  -9   8   1    3.96    0.76
  -9   8   1    3.73    0.87
  -9   8   1    4.28    0.81
   9  -7  -1   12.75    1.09
   9  -7  -1   12.32    1.21
   9  -7  -1   12.97    1.14
   9  -7  -1   13.14    1.02
  -9   7   1   10.91    1.21
  -9   7   1   13.63    0.78
  -9   7   1   12.66    0.83
  -9   7   1   13.85    1.08
  -9   7   1   11.89    1.08
  -9   7   1   12.65    1.11
   9  -6  -1    2.89    0.65
   9  -6  -1    4.07    0.70
   9  -6  -1    2.74    0.64
   9  -6  -1    1.89    0.58
  -9   6   1    3.07    0.62
  -9   6   1    3.06    0.44
  -9   6   1    3.11    0.45
  -9   6   1    3.14    0.75
  -9   6   1    2.36    0.56
  -9   6   1    2.56    0.55
   9  -5  -1    5.64    0.96
   9  -5  -1    5.26    0.78
   9  -5  -1    4.49    0.72
   9  -5  -1    5.21    0.90
  -9   5   1    5.32    0.45
  -9   5   1    5.31    0.73
  -9   5   1    6.08    1.02
  -9   5   1    5.04    0.52
  -9   5   1    5.13    0.73
   9  -4  -1   30.32    1.65
   9  -4  -1   29.55    1.38
   9  -4  -1   29.81    1.62
   9  -4  -1   33.10    1.78
  -9   4   1   28.29    1.54
  -9   4   1   26.47    1.68
  -9   4   1   30.62    1.39
  -9   4   1   30.47    1.18
   9  -3  -1   39.95    1.90
   9  -3  -1   42.37    2.04
   9  -3  -1   41.82    1.63
  -9   3   1   41.27    1.42
  -9   3   1   39.83    2.03
  -9   3   1   40.59    1.59
  -9   3   1   37.58    1.79
   9  -2  -1   28.26    1.14
   9  -2  -1   29.42    1.30
   9  -2  -1   28.66    1.64
   9  -2  -1   28.12    1.52
  -9   2   1   28.00    1.65
  -9   2   1   27.43    1.12
  -9   2   1   27.47    1.25
  -9   2   1   27.43    1.48
   9  -1  -1   29.00    1.56
   9  -1  -1   30.69    1.73
   9  -1  -1   31.16    1.34
   9  -1  -1   32.40    1.21
  -9   1   1   32.63    0.84
  -9   1   1   32.01    1.59
  -9   1   1   32.35    1.22
  -9   1   1   30.57    1.74
   9   0  -1    0.01    0.22
   9   0  -1   -0.19    0.22
   9   0  -1    0.08    0.18
   9   0  -1   -0.08    0.16
  -9   0   1   -0.02    0.22
  -9   0   1    0.01    0.12
  -9   0   1   -0.09    0.15
  -9   0   1    0.27    0.26
   9   1  -1   33.05    1.26
   9   1  -1   33.49    1.13
   9   1  -1   32.54    1.74
   9   1  -1   33.31    1.63
   9   1  -1   32.07    1.40
  -9  -1   1   32.53    1.26
  -9  -1   1   34.41    1.64
   9   2  -1   27.47    1.11
   9   2  -1   27.94    1.49
   9   2  -1   28.85    1.17
   9   2  -1   29.07    1.59
  -9  -2   1   28.42    1.17
  -9  -2   1   27.30    1.60
  -9  -2   1   30.56    1.50
   9   3  -1   41.38    1.50
   9   3  -1   39.36    1.48
   9   3  -1   40.79    1.83
   9   3  -1   40.34    1.93
  -9  -3   1   37.40    1.41
  -9  -3   1   36.66    1.66
  -9  -3   1   40.24    1.96
   9   4  -1   27.90    1.30
   9   4  -1   29.85    1.25
   9   4  -1   29.80    1.68
   9   4  -1   28.66    1.13
   9   4  -1   30.45    1.57
  -9  -4   1   30.54    1.26
  -9  -4   1   30.72    1.40
  -9  -4   1   27.91    1.63
   9   5  -1    5.72    0.82
   9   5  -1    4.90    0.84
   9   5  -1    5.24    0.49
   9   5  -1    3.50    0.55
   9   5  -1    4.12    0.53
  -9  -5   1    5.33    0.84
  -9  -5   1    6.17    0.80
  -9  -5   1    6.29    0.80
  -9  -5   1    5.97    0.84
   9   6  -1    2.33    0.59
   9   6  -1    2.73    0.59
   9   6  -1    2.47    0.48
   9   6  -1    3.20    0.46
   9   6  -1    2.20    0.46
  -9  -6   1    3.08    0.49
  -9  -6   1    2.69    0.57
  -9  -6   1    3.21    0.64
  -9  -6   1    2.16    0.56
   9   7  -1   13.01    0.88
   9   7  -1   15.24    1.13
   9   7  -1   13.19    1.15
   9   7  -1   12.68    0.82
   9   7  -1   14.03    1.14
  -9  -7   1   14.75    1.18
  -9  -7   1   11.68    1.05
  -9  -7   1   12.41    0.87
  -9  -7   1   14.58    1.15
   9   8  -1    3.42    0.55
   9   8  -1    3.02    0.61
   9   8  -1    3.28    0.72
   9   8  -1    4.82    0.86
  -9  -8   1    3.42    0.57
  -9  -8   1    3.86    0.74
  -9  -8   1    3.46    0.66
   9   9  -1   16.89    1.34
   9   9  -1   13.78    1.45
   9   9  -1   16.56    0.97
  -9  -9   1   14.05    1.00
  -9  -9   1   15.46    1.37
  -9  -9   1   14.19    1.25
  -9  -9   1   15.37    1.03
   9  10  -1    0.16    0.27
   9  10  -1    0.41    0.45
   9  10  -1    1.01    0.38
   9  10  -1    0.87    0.43
  -9 -10   1    0.66    0.50
   9  11  -1    0.76    0.37
   9  11  -1    0.95    0.36
   9  11  -1    1.64    0.53
   9  11  -1    1.18    0.65
  -9 -11   1    1.96    0.62
   8 -11  -1   -0.04    0.53
  -8  11   1    0.71    0.39
  -8  11   1    0.32    0.44
   8 -10  -1   -0.05    0.52
  -8  10   1   -0.02    0.16
  -8  10   1   -0.03    0.36
  -8  10   1    0.14    0.19
  -8  10   1    0.18    0.38
  -8  10   1    0.10    0.39
  -8  10   1   -0.32    0.30
   8  -9  -1    2.68    0.67
   8  -9  -1    1.96    0.47
   8  -9  -1    1.59    0.60
   8  -9  -1    0.92    0.41
  -8   9   1    2.44    0.37
  -8   9   1    1.37    0.48
  -8   9   1    2.14    0.50
  -8   9   1    1.69    0.51
   8  -8  -1    3.16    0.55
   8  -8  -1    5.10    0.83
   8  -8  -1    3.48    0.75
   8  -8  -1    4.63    0.71
  -8   8   1    4.49    0.91
  -8   8   1    4.98    0.77
  -8   8   1    5.73    0.93
  -8   8   1    4.14    0.61
  -8   8   1    4.27    0.50
  -8   8   1    5.01    0.84
   8  -7  -1   28.36    1.49
   8  -7  -1   31.55    1.64
   8  -7  -1   27.87    1.72
   8  -7  -1   28.90    1.56
  -8   7   1   28.37    1.30
  -8   7   1   29.96    1.82
  -8   7   1   28.83    1.51
  -8   7   1   30.78    1.13
  -8   7   1   27.66    1.61
  -8   7   1   29.06    1.56
   8  -6  -1   37.00    1.82
   8  -6  -1   37.50    1.77
   8  -6  -1   36.63    1.65
   8  -6  -1   38.07    1.91
  -8   6   1   36.26    1.98
  -8   6   1   35.67    1.62
  -8   6   1   35.79    1.71
  -8   6   1   36.53    1.76
  -8   6   1   35.93    1.24
  -8   6   1   35.56    1.35
   8  -5  -1    0.14    0.17
   8  -5  -1   -0.10    0.22
   8  -5  -1   -0.33    0.17
   8  -5  -1    0.49    0.35
  -8   5   1    0.10    0.17
  -8   5   1    0.22    0.27
  -8   5   1    0.30    0.24
  -8   5   1   -0.29    0.23
  -8   5   1    0.10    0.16
   8  -4  -1   10.61    0.92
   8  -4  -1   10.93    1.02
   8  -4  -1   11.00    0.94
   8  -4  -1   11.22    0.80
  -8   4   1    9.82    0.76
  -8   4   1   11.20    0.93
  -8   4   1   11.60    0.66
  -8   4   1   11.07    1.05
   8  -3  -1   23.56    1.11
   8  -3  -1   24.58    1.36
   8  -3  -1   21.37    1.35
  -8   3   1   21.88    1.41
  -8   3   1   23.86    1.31
  -8   3   1   23.58    0.98
  -8   3   1   23.88    1.12
   8  -2  -1    9.07    0.91
   8  -2  -1    8.92    0.65
   8  -2  -1    8.95    0.80
   8  -2  -1    8.09    0.67
  -8   2   1    9.12    0.90
  -8   2   1    9.00    0.69
  -8   2   1    8.72    0.82
  -8   2   1    9.19    0.60
   8  -1  -1    7.92    0.61
   8  -1  -1    8.41    0.87
   8  -1  -1    8.92    0.80
   8  -1  -1    8.43    0.69
  -8   1   1    9.54    0.35
  -8   1   1   13.83    1.35
  -8   1   1    7.94    0.57
   8   0  -1    0.23    0.24
   8   0  -1    0.20    0.28
   8   0  -1    0.01    0.15
  -8   0   1   -0.01    0.17
  -8   0   1   -0.03    0.18
  -8   0   1    0.25    0.24
  -8   0   1    0.17    0.11
   8   1  -1    9.17    0.80
   8   1  -1    9.06    0.62
   8   1  -1    7.26    1.03
   8   1  -1    9.17    0.52
  -8  -1   1    8.82    0.50
  -8  -1   1    9.03    0.60
  -8  -1   1    8.09    0.85
  -8  -1   1    8.28    0.78
   8   2  -1    8.84    0.86
   8   2  -1    8.92    0.81
   8   2  -1    8.80    0.58
   8   2  -1    7.99    0.61
  -8  -2   1    7.87    0.84
  -8  -2   1    9.01    0.78
  -8  -2   1    8.30    0.58
   8   3  -1   24.25    1.30
   8   3  -1   23.95    1.07
   8   3  -1   21.88    1.33
   8   3  -1   23.89    1.04
  -8  -3   1   23.79    1.23
  -8  -3   1   21.45    1.36
  -8  -3   1   24.15    1.03
   8   4  -1   10.59    0.63
   8   4  -1   11.09    0.92
   8   4  -1   11.41    0.74
   8   4  -1   12.99    1.03
   8   4  -1   11.16    0.80
  -8  -4   1   11.08    0.71
  -8  -4   1   11.93    1.01
  -8  -4   1   11.00    0.81
   8   5  -1    0.25    0.26
   8   5  -1    0.19    0.22
   8   5  -1    0.22    0.25
   8   5  -1    0.01    0.25
  -8  -5   1   -0.02    0.24
  -8  -5   1    0.28    0.28
  -8  -5   1   -0.09    0.20
  -8  -5   1    0.06    0.16
   8   6  -1   37.10    1.69
   8   6  -1   36.55    1.69
   8   6  -1   37.39    1.41
   8   6  -1   34.72    1.35
   8   6  -1   37.28    1.82
  -8  -6   1   38.23    1.73
  -8  -6   1   37.34    1.81
  -8  -6   1   37.26    1.44
  -8  -6   1   33.74    1.71
   8   7  -1   27.27    1.23
   8   7  -1   30.72    1.53
   8   7  -1   29.17    1.25
   8   7  -1   31.85    1.68
  -8  -7   1   28.46    1.58
  -8  -7   1   29.62    1.53
  -8  -7   1   29.04    1.59
   8   8  -1    4.21    0.97
   8   8  -1    3.95    0.79
   8   8  -1    3.74    0.73
   8   8  -1    5.45    0.65
  -8  -8   1    4.97    0.85
  -8  -8   1    3.96    0.57
  -8  -8   1    4.96    0.92
  -8  -8   1    4.46    0.69
   8   9  -1    2.56    0.62
   8   9  -1    3.12    0.48
   8   9  -1    1.35    0.43
  -8  -9   1    1.26    0.37
  -8  -9   1    1.80    0.41
  -8  -9   1    1.94    0.58
   8  10  -1   -0.04    0.31
   8  10  -1    0.06    0.26
   8  10  -1    0.92    0.52
   8  10  -1    0.05    0.28
  -8 -10   1   -0.30    0.38
   8  11  -1    0.78    0.37
   8  11  -1   -0.01    0.34
   8  11  -1    0.40    0.52
   8  11  -1    0.36    0.25
  -8 -11   1    1.31    0.57
   7 -12  -1    4.39    1.10
  -7  12   1    2.98    0.77
   7 -11  -1    4.49    1.11
  -7  11   1    1.76    0.70
  -7  11   1    3.49    0.80
  -7  11   1    3.12    0.62
  -7  11   1    3.13    0.67
   7 -10  -1    4.74    1.05
  -7  10   1    6.04    0.97
  -7  10   1    5.47    0.75
  -7  10   1    5.15    0.73
  -7  10   1    4.63    0.79
  -7  10   1    5.34    0.44
  -7  10   1    4.46    0.37
   7  -9  -1    2.89    0.79
   7  -9  -1    1.51    0.37
   7  -9  -1    1.92    0.39
  -7   9   1    1.88    0.56
  -7   9   1    2.06    0.33
  -7   9   1    1.45    0.50
  -7   9   1    1.69    0.59
  -7   9   1    1.69    0.51
  -7   9   1    2.11    0.50
   7  -8  -1   -0.44    0.17
   7  -8  -1   -0.11    0.36
   7  -8  -1    0.28    0.24
   7  -8  -1    0.36    0.30
  -7   8   1    0.09    0.18
  -7   8   1    0.11    0.30
  -7   8   1    0.69    0.31
  -7   8   1    0.05    0.27
  -7   8   1    0.34    0.32
  -7   8   1    0.06    0.26
   7  -7  -1    1.61    0.48
   7  -7  -1    3.58    0.58
   7  -7  -1    2.56    0.55
   7  -7  -1    2.42    0.54
  -7   7   1    3.06    0.39
  -7   7   1    0.94    0.39
  -7   7   1    2.40    0.59
  -7   7   1    1.95    0.46
  -7   7   1    2.45    0.53
  -7   7   1    1.83    0.44
   7  -6  -1    1.11    0.52
   7  -6  -1    1.39    0.44
   7  -6  -1    1.33    0.41
  -7   6   1    0.67    0.35
  -7   6   1    0.97    0.29
  -7   6   1    0.53    0.30
  -7   6   1    1.34    0.50
  -7   6   1    0.97    0.25
  -7   6   1    1.19    0.44
   7  -5  -1    1.71    0.37
   7  -5  -1    2.11    0.47
   7  -5  -1    1.60    0.44
   7  -5  -1    2.09    0.51
  -7   5   1    2.12    0.34
  -7   5   1    1.63    0.41
  -7   5   1    2.11    0.31
  -7   5   1    1.43    0.40
  -7   5   1    2.16    0.53
  -7   5   1    2.12    0.48
   7  -4  -1    6.35    0.58
   7  -4  -1    7.84    0.81
   7  -4  -1    5.66    0.80
   7  -4  -1    5.72    0.65
  -7   4   1    5.63    0.81
  -7   4   1    6.89    0.48
  -7   4   1    6.58    0.69
  -7   4   1    5.99    0.57
   7  -3  -1   50.73    2.01
   7  -3  -1   47.78    1.88
   7  -3  -1   46.91    1.62
  -7   3   1   49.51    1.86
  -7   3   1   48.49    2.04
  -7   3   1   47.83    1.64
  -7   3   1   49.71    1.45
   7  -2  -1   75.74    2.48
   7  -2  -1   78.46    2.05
   7  -2  -1   78.87    2.62
   7  -2  -1   78.28    2.22
  -7   2   1   79.70    2.71
  -7   2   1   71.16    2.77
  -7   2   1   78.66    2.05
  -7   2   1   81.24    2.23
   7  -1  -1    4.59    0.42
   7  -1  -1    6.46    0.86
   7  -1  -1    5.54    0.61
  -7   1   1    4.80    0.48
  -7   1   1    5.49    0.45
  -7   1   1    7.36    1.04
  -7   1   1    4.88    0.58
   7   0  -1    0.28    0.17
   7   0  -1    0.03    0.19
   7   0  -1   -0.10    0.21
   7   0  -1    0.01    0.13
  -7   0   1    0.15    0.24
  -7   0   1    0.14    0.20
  -7   0   1    0.19    0.16
  -7   0   1    0.12    0.10
   7   1  -1    5.20    0.38
   7   1  -1    3.85    0.55
   7   1  -1    5.30    0.45
   7   1  -1    5.76    0.61
  -7  -1   1    4.74    0.43
  -7  -1   1    5.10    0.60
  -7  -1   1    5.49    0.38
  -7  -1   1    5.20    0.72
   7   2  -1   80.14    2.16
   7   2  -1   80.62    2.71
   7   2  -1   81.20    2.13
   7   2  -1   79.92    2.51
  -7  -2   1   80.19    2.65
  -7  -2   1   75.87    2.40
  -7  -2   1   78.63    2.10
   7   3  -1   51.69    1.65
   7   3  -1   52.75    1.88
   7   3  -1   49.41    1.96
   7   3  -1   48.23    1.56
   7   3  -1   49.40    1.47
  -7  -3   1   47.61    1.67
  -7  -3   1   49.45    1.78
  -7  -3   1   50.02    1.56
  -7  -3   1   52.45    2.04
   7   4  -1    5.98    0.53
   7   4  -1    6.48    0.68
   7   4  -1    5.75    0.45
   7   4  -1    6.27    0.61
   7   4  -1    6.85    0.73
  -7  -4   1    6.64    0.74
  -7  -4   1    6.13    0.51
  -7  -4   1    7.62    0.75
  -7  -4   1    6.01    0.60
   7   5  -1    1.64    0.33
   7   5  -1    1.76    0.48
   7   5  -1    2.06    0.53
   7   5  -1    2.39    0.49
   7   5  -1    2.37    0.39
  -7  -5   1    2.32    0.46
  -7  -5   1    2.66    0.52
  -7  -5   1    1.20    0.42
  -7  -5   1    2.18    0.36
   7   6  -1    1.40    0.35
   7   6  -1    0.96    0.30
   7   6  -1    1.13    0.38
   7   6  -1    0.82    0.32
   7   6  -1    1.14    0.40
  -7  -6   1    1.12    0.39
  -7  -6   1    0.87    0.35
  -7  -6   1    1.25    0.30
   7   7  -1    2.29    0.52
   7   7  -1    2.21    0.40
   7   7  -1    1.01    0.38
   7   7  -1    2.68    0.61
   7   7  -1    2.62    0.45
  -7  -7   1    2.83    0.44
  -7  -7   1    3.13    0.56
  -7  -7   1    2.41    0.59
   7   8  -1    0.06    0.23
   7   8  -1    0.07    0.34
   7   8  -1    0.44    0.27
   7   8  -1    0.46    0.35
  -7  -8   1    0.17    0.26
  -7  -8   1   -0.15    0.19
  -7  -8   1   -0.16    0.31
  -7  -8   1    0.28    0.29
   7   9  -1    1.51    0.50
   7   9  -1    2.21    0.68
   7   9  -1    2.54    0.60
   7   9  -1    2.01    0.47
   7   9  -1    1.92    0.40
  -7  -9   1    1.81    0.56
   7  10  -1    4.98    0.57
   7  10  -1    4.37    0.85
   7  10  -1    6.23    0.86
   7  10  -1    6.01    0.66
  -7 -10   1    4.37    0.86
   7  11  -1    4.03    0.58
   7  11  -1    3.05    0.75
   7  11  -1    3.34    0.46
   7  11  -1    4.15    0.63
  -7 -11   1    3.89    0.89
   7  12  -1    3.74    0.44
   7  12  -1    3.53    0.93
  -7 -12   1    4.24    1.04
   6 -12  -1   -0.34    0.46
  -6  12   1    0.50    0.48
   6 -11  -1    0.18    0.53
  -6  11   1    1.62    0.44
  -6  11   1    1.37    0.50
  -6  11   1    1.45    0.38
   6 -10  -1    2.03    0.77
  -6  10   1    3.16    0.92
  -6  10   1    2.39    0.31
  -6  10   1    1.24    0.45
  -6  10   1    2.09    0.47
  -6  10   1    2.04    0.30
  -6  10   1    2.22    0.55
   6  -9  -1   29.10    1.88
  -6   9   1   30.33    1.09
  -6   9   1   28.32    1.75
  -6   9   1   30.98    1.68
  -6   9   1   30.34    1.01
  -6   9   1   27.02    1.51
  -6   9   1   30.99    1.46
  -6   9   1   27.80    1.62
   6  -8  -1   20.59    1.27
   6  -8  -1   20.51    1.10
   6  -8  -1   19.83    1.48
   6  -8  -1   20.23    1.04
  -6   8   1   19.81    1.20
  -6   8   1   19.79    1.28
  -6   8   1   20.56    1.17
  -6   8   1   20.14    1.35
  -6   8   1   20.42    1.39
  -6   8   1   20.73    0.81
   6  -7  -1   25.82    1.56
   6  -7  -1   25.37    1.35
  -6   7   1   26.26    1.49
  -6   7   1   26.94    0.95
  -6   7   1   25.60    1.36
  -6   7   1   26.75    1.55
  -6   7   1   27.34    1.34
  -6   7   1   24.81    1.26
   6  -6  -1   60.86    2.14
   6  -6  -1   61.05    2.38
   6  -6  -1   60.49    2.15
   6  -6  -1   65.98    2.22
  -6   6   1   64.99    2.20
  -6   6   1   62.23    1.67
  -6   6   1   63.50    2.15
  -6   6   1   58.58    1.95
  -6   6   1   63.31    2.32
  -6   6   1   61.82    2.47
   6  -5  -1   18.82    1.14
   6  -5  -1   20.07    1.12
   6  -5  -1   20.20    1.21
   6  -5  -1   19.38    1.03
  -6   5   1   17.89    0.85
  -6   5   1   18.27    1.19
  -6   5   1   18.88    1.02
  -6   5   1   19.47    0.76
  -6   5   1   13.49    1.41
  -6   5   1   18.74    1.06
   6  -4  -1    0.40    0.23
   6  -4  -1    0.44    0.29
   6  -4  -1    0.28    0.22
   6  -4  -1   -0.11    0.21
  -6   4   1    0.56    0.30
  -6   4   1    0.17    0.18
  -6   4   1    0.11    0.21
  -6   4   1    0.20    0.15
   6  -3  -1   25.45    1.06
   6  -3  -1   26.03    1.32
   6  -3  -1   25.88    1.23
  -6   3   1   26.20    0.88
  -6   3   1   22.40    1.25
  -6   3   1   25.32    1.05
  -6   3   1   23.90    1.18
   6  -2  -1   12.10    0.67
   6  -2  -1   12.27    0.89
   6  -2  -1   12.44    0.81
  -6   2   1   12.15    0.67
  -6   2   1   12.65    0.82
  -6   2   1   13.44    0.94
  -6   2   1   12.85    0.60
   6  -1  -1    6.41    0.67
   6  -1  -1    5.89    0.42
   6  -1  -1    5.93    0.46
   6  -1  -1    6.11    0.58
  -6   1   1    5.56    0.42
  -6   1   1    5.29    0.56
  -6   1   1    5.31    0.62
  -6   1   1    5.62    0.46
   6   0  -1   -0.04    0.21
   6   0  -1   -0.01    0.11
   6   0  -1    0.00    0.13
   6   0  -1   -0.01    0.18
  -6   0   1    0.08    0.18
  -6   0   1   -0.01    0.13
  -6   0   1   -0.17    0.07
  -6   0   1    0.01    0.20
   6   1  -1    5.70    0.57
   6   1  -1    5.53    0.43
   6   1  -1    4.73    0.58
   6   1  -1    5.48    0.37
  -6  -1   1    4.80    0.40
  -6  -1   1    4.63    0.53
  -6  -1   1    5.51    0.62
  -6  -1   1    5.19    0.35
   6   2  -1   12.90    0.64
   6   2  -1   12.12    0.79
   6   2  -1   13.22    0.89
   6   2  -1   11.56    0.62
  -6  -2   1   11.73    0.76
  -6  -2   1   12.45    0.62
  -6  -2   1   11.52    0.86
   6   3  -1   24.94    0.88
   6   3  -1   25.24    0.95
   6   3  -1   24.05    1.03
   6   3  -1   23.85    1.23
   6   3  -1   24.97    1.16
  -6  -3   1   23.10    1.23
  -6  -3   1   24.39    1.06
  -6  -3   1   26.04    1.11
  -6  -3   1   24.67    0.94
   6   4  -1    0.11    0.21
   6   4  -1    0.40    0.16
   6   4  -1    0.36    0.24
   6   4  -1    0.17    0.18
   6   4  -1   -0.01    0.16
  -6  -4   1    0.33    0.24
  -6  -4   1    0.21    0.17
  -6  -4   1    0.33    0.25
  -6  -4   1    0.45    0.25
   6   5  -1   19.72    1.10
   6   5  -1   17.81    1.03
   6   5  -1   20.06    1.15
   6   5  -1   19.50    0.88
   6   5  -1   18.39    0.84
  -6  -5   1   20.16    1.11
  -6  -5   1   19.02    0.87
  -6  -5   1   19.74    1.16
  -6  -5   1   19.61    1.14
   6   6  -1   65.78    2.31
   6   6  -1   61.89    1.94
   6   6  -1   63.48    2.26
   6   6  -1   62.88    1.82
  -6  -6   1   64.85    2.31
  -6  -6   1   65.53    2.22
  -6  -6   1   62.22    1.90
  -6  -6   1   65.12    2.30
   6   7  -1   26.70    1.09
   6   7  -1   26.12    1.20
   6   7  -1   27.99    1.32
   6   7  -1   29.21    1.54
   6   7  -1   28.90    1.45
  -6  -7   1   28.32    1.19
  -6  -7   1   29.84    1.36
  -6  -7   1   28.23    1.52
   6   8  -1   20.65    1.27
   6   8  -1   20.02    1.12
   6   8  -1   21.02    1.40
   6   8  -1   23.14    1.52
   6   8  -1   21.01    0.97
  -6  -8   1   20.13    1.40
  -6  -8   1   21.37    1.36
  -6  -8   1   21.32    1.50
   6   9  -1   26.67    2.09
   6   9  -1   31.17    1.57
   6   9  -1   29.40    1.37
   6   9  -1   29.81    1.18
   6   9  -1   25.97    1.68
  -6  -9   1   28.45    2.30
   6  10  -1    3.11    0.50
   6  10  -1    1.61    0.46
   6  10  -1    1.22    0.57
   6  10  -1    2.46    0.40
  -6 -10   1    2.45    0.71
   6  11  -1    1.14    0.55
   6  11  -1    1.63    0.32
   6  11  -1    2.42    0.44
  -6 -11   1    0.96    0.54
   6  12  -1    0.62    0.53
  -6 -12   1   -0.28    0.59
   5 -12  -1    8.86    1.52
  -5  12   1    8.79    1.20
   5 -11  -1   -0.29    0.46
  -5  11   1   -0.35    0.28
   5 -10  -1   13.86    1.41
  -5  10   1   12.04    0.92
  -5  10   1   11.16    0.77
  -5  10   1   11.56    1.16
   5  -9  -1    2.16    0.74
  -5   9   1    1.79    0.44
  -5   9   1    0.50    0.35
  -5   9   1    1.47    0.29
  -5   9   1    1.90    0.27
  -5   9   1    1.41    0.51
  -5   9   1    1.86    0.43
  -5   9   1    1.41    0.52
   5  -8  -1    7.13    0.52
   5  -8  -1    5.50    0.92
   5  -8  -1    6.85    0.51
  -5   8   1    6.72    0.73
  -5   8   1    6.93    0.78
  -5   8   1    6.32    0.95
  -5   8   1    6.62    0.44
  -5   8   1    6.54    0.75
  -5   8   1    6.71    0.67
   5  -7  -1    0.95    0.31
   5  -7  -1    1.54    0.38
   5  -7  -1    1.14    0.30
   5  -7  -1    1.35    0.52
  -5   7   1    1.25    0.40
  -5   7   1    1.26    0.45
  -5   7   1    1.28    0.41
  -5   7   1    1.82    0.28
  -5   7   1    1.41    0.40
  -5   7   1    0.87    0.33
   5  -6  -1    9.57    0.75
   5  -6  -1    9.39    0.86
   5  -6  -1    8.44    0.68
  -5   6   1   10.08    0.74
  -5   6   1    9.65    0.72
  -5   6   1    9.82    0.86
  -5   6   1    8.98    0.50
  -5   6   1    9.64    0.77
  -5   6   1    9.48    0.83
   5  -5  -1   16.63    0.93
   5  -5  -1   17.80    1.01
   5  -5  -1   18.69    1.11
   5  -5  -1   17.70    0.98
  -5   5   1   18.76    0.98
  -5   5   1   17.76    1.10
  -5   5   1   18.12    0.70
  -5   5   1   16.45    0.84
  -5   5   1   18.11    0.98
  -5   5   1   18.11    1.06
   5  -4  -1    4.06    0.44
   5  -4  -1    3.01    0.47
   5  -4  -1    4.56    0.58
   5  -4  -1    4.48    0.50
  -5   4   1    3.41    0.42
  -5   4   1    3.47    0.57
  -5   4   1    3.73    0.52
  -5   4   1    3.58    0.31
  -5   4   1    3.80    0.51
   5  -3  -1   86.21    2.53
   5  -3  -1   84.37    2.45
   5  -3  -1   81.16    2.22
   5  -3  -1   82.57    2.39
  -5   3   1   88.79    2.64
  -5   3   1   86.56    2.46
  -5   3   1   90.10    2.09
  -5   3   1   89.17    2.34
   5  -2  -1   53.71    1.54
   5  -2  -1   52.30    1.83
   5  -2  -1   53.31    1.73
  -5   2   1   52.39    1.53
  -5   2   1   53.05    1.70
  -5   2   1   53.22    1.38
  -5   2   1   52.34    1.85
   5  -1  -1    0.18    0.24
   5  -1  -1    0.08    0.15
   5  -1  -1    0.09    0.11
   5  -1  -1    0.06    0.12
  -5   1   1    0.07    0.12
  -5   1   1    0.21    0.21
  -5   1   1    0.13    0.12
  -5   1   1    0.29    0.20
   5   0  -1    0.19    0.08
   5   0  -1    0.11    0.14
   5   0  -1    0.08    0.16
   5   0  -1    0.17    0.22
  -5   0   1    0.09    0.08
  -5   0   1    0.06    0.19
  -5   0   1   -0.13    0.14
   5   1  -1    0.16    0.12
   5   1  -1    0.20    0.23
   5   1  -1    0.12    0.12
   5   1  -1    0.25    0.19
  -5  -1   1    0.35    0.21
  -5  -1   1    0.22    0.14
  -5  -1   1   -0.05    0.19
   5   2  -1   55.19    1.54
   5   2  -1   53.86    1.48
   5   2  -1   55.63    1.74
   5   2  -1   52.33    1.80
  -5  -2   1   52.85    1.65
  -5  -2   1   51.46    1.79
  -5  -2   1   54.13    1.45
   5   3  -1   85.75    2.41
   5   3  -1   83.97    2.30
   5   3  -1   88.96    2.11
   5   3  -1   87.62    2.53
   5   3  -1   87.01    2.13
  -5  -3   1   85.08    2.11
  -5  -3   1   86.18    2.48
  -5  -3   1   84.92    2.33
  -5  -3   1   83.89    2.49
   5   4  -1    4.08    0.38
   5   4  -1    4.04    0.37
   5   4  -1    4.39    0.50
   5   4  -1    3.86    0.50
   5   4  -1    4.60    0.54
  -5  -4   1    4.61    0.38
  -5  -4   1    3.71    0.51
  -5  -4   1    4.29    0.58
   5   5  -1   18.13    1.03
   5   5  -1   17.93    1.02
   5   5  -1   17.90    0.94
   5   5  -1   18.33    0.78
   5   5  -1   17.86    0.84
   5   5  -1   18.60    1.04
  -5  -5   1   18.17    0.80
  -5  -5   1   16.97    0.99
  -5  -5   1   16.44    0.99
  -5  -5   1   18.85    1.03
   5   6  -1   10.28    0.86
   5   6  -1   10.11    0.80
   5   6  -1    9.95    0.83
   5   6  -1    9.61    0.58
   5   6  -1    9.07    0.70
   5   6  -1    8.93    0.64
  -5  -6   1    9.76    0.85
  -5  -6   1   10.05    0.62
  -5  -6   1    9.33    0.69
  -5  -6   1    7.86    0.69
   5   7  -1    0.99    0.27
   5   7  -1    0.80    0.33
   5   7  -1    0.57    0.32
   5   7  -1    0.90    0.40
   5   7  -1    1.14    0.39
   5   7  -1    1.69    0.38
  -5  -7   1    1.99    0.41
  -5  -7   1    1.23    0.41
  -5  -7   1    1.61    0.38
  -5  -7   1    1.73    0.43
  -5  -7   1    1.72    0.34
   5   8  -1    8.12    0.69
   5   8  -1    6.20    0.70
   5   8  -1    6.28    0.96
   5   8  -1    6.19    0.62
   5   8  -1    6.66    0.94
  -5  -8   1    6.26    0.52
  -5  -8   1    5.93    0.54
  -5  -8   1    6.16    0.82
  -5  -8   1    5.72    0.79
   5   9  -1    1.70    0.34
   5   9  -1    1.80    0.57
   5   9  -1    2.82    0.55
   5   9  -1    0.60    0.45
   5   9  -1    1.37    0.35
   5   9  -1    2.68    0.67
  -5  -9   1    1.20    0.47
  -5  -9   1    1.97    0.66
   5  10  -1   12.80    0.69
   5  10  -1   12.45    0.82
   5  10  -1   12.78    0.89
   5  10  -1   11.58    1.24
  -5 -10   1   10.75    1.32
  -5 -10   1   12.33    1.11
   5  11  -1    0.48    0.46
   5  11  -1   -0.15    0.18
  -5 -11   1    0.28    0.40
  -5 -11   1   -0.01    0.38
   5  12  -1    5.65    1.12
   4 -12  -1    3.54    0.97
  -4  12   1    2.46    0.60
  -4  12   1    1.28    0.59
   4 -11  -1    0.31    0.50
  -4  11   1    0.52    0.41
   4 -10  -1    4.66    0.99
  -4  10   1    3.91    0.53
  -4  10   1    4.02    0.77
  -4  10   1    3.53    0.43
  -4  10   1    4.12    0.90
   4  -9  -1   33.12    1.98
  -4   9   1   31.69    1.81
  -4   9   1   31.42    1.43
  -4   9   1   34.42    1.75
  -4   9   1   30.90    0.97
  -4   9   1   31.05    1.03
  -4   9   1   30.98    1.27
  -4   9   1   27.36    1.84
   4  -8  -1    4.72    0.91
  -4   8   1    4.81    0.68
  -4   8   1    3.61    0.60
  -4   8   1    4.02    0.34
  -4   8   1    3.36    0.58
  -4   8   1    4.98    0.75
  -4   8   1    4.57    0.52
  -4   8   1    3.57    0.39
   4  -7  -1   82.69    2.23
   4  -7  -1   79.43    2.13
   4  -7  -1   81.18    2.88
  -4   7   1   78.52    2.59
  -4   7   1   80.85    2.33
  -4   7   1   77.22    1.93
  -4   7   1   76.26    2.73
  -4   7   1   80.27    2.62
   4  -6  -1   19.79    1.07
   4  -6  -1   20.06    0.94
   4  -6  -1   20.56    1.23
   4  -6  -1   20.68    0.95
  -4   6   1   21.26    1.20
  -4   6   1   22.51    1.20
  -4   6   1   22.43    1.03
  -4   6   1   21.92    1.13
  -4   6   1   19.76    1.05
   4  -5  -1   15.89    1.00
   4  -5  -1   16.36    0.90
   4  -5  -1   16.39    0.85
  -4   5   1   16.43    0.97
  -4   5   1   16.35    0.98
  -4   5   1   15.24    0.82
   4  -4  -1    4.04    0.60
   4  -4  -1    2.93    0.42
   4  -4  -1    3.19    0.46
   4  -4  -1    3.26    0.44
  -4   4   1    2.88    0.40
  -4   4   1    2.13    0.34
  -4   4   1    3.30    0.40
  -4   4   1    2.99    0.34
  -4   4   1    3.69    0.54
   4  -3  -1    2.26    0.40
   4  -3  -1    2.70    0.38
   4  -3  -1    2.30    0.39
   4  -3  -1    1.81    0.33
  -4   3   1    1.99    0.25
  -4   3   1    2.26    0.36
  -4   3   1    2.17    0.39
  -4   3   1    2.42    0.35
   4  -2  -1   53.24    1.70
   4  -2  -1   51.51    1.58
   4  -2  -1   51.97    1.45
  -4   2   1   51.58    1.29
  -4   2   1   49.98    1.73
  -4   2   1   52.04    1.56
  -4   2   1   50.58    1.42
   4  -1  -1    8.29    0.61
   4  -1  -1    8.45    0.44
   4  -1  -1    7.81    0.39
   4  -1  -1    7.14    0.51
  -4   1   1    7.43    0.58
  -4   1   1    7.33    0.41
  -4   1   1    7.09    0.51
  -4   1   1    7.71    0.37
   4   0  -1   -0.05    0.08
   4   0  -1   -0.03    0.06
   4   0  -1    0.00    0.16
   4   0  -1    0.03    0.09
   4   0  -1    0.00    0.14
  -4   0   1    0.15    0.15
  -4   0   1    0.00    0.05
  -4   0   1   -0.01    0.28
  -4   0   1   -0.10    0.08
   4   1  -1    7.20    0.51
   4   1  -1    7.63    0.38
   4   1  -1    7.89    0.57
   4   1  -1    6.85    0.40
  -4  -1   1    7.22    0.39
  -4  -1   1    6.82    0.55
  -4  -1   1    7.83    0.52
   4   2  -1   51.81    1.65
   4   2  -1   50.47    1.40
   4   2  -1   52.98    1.37
   4   2  -1   54.89    1.59
   4   2  -1   51.44    1.45
  -4  -2   1   49.47    1.61
  -4  -2   1   50.19    1.45
  -4  -2   1   52.44    1.50
  -4  -2   1   49.67    1.31
   4   3  -1    1.55    0.32
   4   3  -1    2.04    0.29
   4   3  -1    1.64    0.27
   4   3  -1    1.58    0.29
   4   3  -1    2.10    0.28
  -4  -3   1    1.89    0.36
  -4  -3   1    1.95    0.23
  -4  -3   1    1.63    0.28
  -4  -3   1    2.08    0.37
   4   4  -1    3.57    0.51
   4   4  -1    3.27    0.46
   4   4  -1    3.40    0.33
   4   4  -1    2.78    0.39
   4   4  -1    2.49    0.38
   4   4  -1    3.53    0.32
  -4  -4   1    3.13    0.48
  -4  -4   1    3.76    0.53
  -4  -4   1    2.82    0.30
  -4  -4   1    3.66    0.45
  -4  -4   1    3.27    0.35
   4   5  -1   16.44    0.79
   4   5  -1   17.15    0.83
   4   5  -1   15.98    0.67
   4   5  -1   15.85    0.94
   4   5  -1   14.75    1.06
  -4  -5   1   16.90    0.74
  -4  -5   1   16.03    0.91
  -4  -5   1   16.72    0.97
  -4  -5   1   17.55    0.85
  -4  -5   1   17.00    0.88
   4   6  -1   21.31    1.00
   4   6  -1   19.69    1.06
   4   6  -1   19.25    1.15
   4   6  -1   20.81    0.80
   4   6  -1   21.12    1.20
   4   6  -1   20.54    0.95
  -4  -6   1   21.14    1.46
  -4  -6   1   20.29    0.87
  -4  -6   1   19.72    1.16
  -4  -6   1   22.20    1.07
  -4  -6   1   21.39    1.01
   4   7  -1   81.25    2.51
   4   7  -1   79.22    2.70
   4   7  -1   74.17    2.40
   4   7  -1   78.50    2.70
   4   7  -1   79.71    2.78
   4   7  -1   80.41    2.03
   4   7  -1   79.04    2.27
  -4  -7   1   76.85    2.48
  -4  -7   1   80.35    2.76
  -4  -7   1   80.77    2.35
  -4  -7   1   76.78    2.18
   4   8  -1    4.63    0.80
   4   8  -1    4.41    0.50
   4   8  -1    4.55    0.43
   4   8  -1    4.73    0.83
   4   8  -1    4.10    0.61
   4   8  -1    4.52    0.78
  -4  -8   1    4.23    0.67
  -4  -8   1    3.40    0.68
   4   9  -1   31.16    1.29
   4   9  -1   32.49    1.82
   4   9  -1   28.53    2.63
   4   9  -1   32.12    1.45
   4   9  -1   32.27    1.86
   4   9  -1   32.70    1.11
  -4  -9   1   29.38    1.80
  -4  -9   1   32.29    1.65
   4  10  -1    3.81    0.83
   4  10  -1    3.83    0.40
   4  10  -1    2.87    0.49
   4  10  -1    4.47    0.50
  -4 -10   1    2.91    0.67
  -4 -10   1    3.57    0.81
   4  11  -1    0.40    0.52
  -4 -11   1   -0.31    0.37
   4  12  -1    1.32    0.64
  -4 -12   1    1.17    0.60
  -4 -12   1    2.18    0.71
   3 -12  -1    5.97    1.29
  -3  12   1    3.44    0.67
  -3  12   1    3.76    0.83
   3 -11  -1    0.08    0.44
  -3  11   1    0.13    0.36
   3 -10  -1    3.32    0.87
  -3  10   1    1.87    0.55
  -3  10   1    2.05    0.49
   3  -9  -1    0.15    0.37
  -3   9   1   -0.09    0.12
  -3   9   1   -0.13    0.18
  -3   9   1    0.10    0.15
  -3   9   1   -0.07    0.30
  -3   9   1    0.42    0.39
  -3   9   1    0.35    0.21
  -3   9   1   -0.14    0.31
   3  -8  -1    0.13    0.34
  -3   8   1   -0.03    0.23
  -3   8   1    0.26    0.31
  -3   8   1    0.43    0.18
  -3   8   1    0.65    0.27
  -3   8   1    0.55    0.25
   3  -7  -1   -0.31    0.22
  -3   7   1    0.16    0.28
  -3   7   1   -0.16    0.22
  -3   7   1    0.23    0.20
  -3   7   1    0.25    0.24
  -3   7   1   -0.26    0.19
  -3   7   1    0.10    0.14
   3  -6  -1   21.08    1.22
   3  -6  -1   20.82    0.82
   3  -6  -1   23.04    0.88
   3  -6  -1   20.77    1.09
  -3   6   1   18.95    1.13
  -3   6   1   20.51    1.09
  -3   6   1   21.04    1.08
  -3   6   1   20.63    1.08
  -3   6   1   20.92    0.92
   3  -5  -1   29.38    1.21
   3  -5  -1   29.41    1.06
   3  -5  -1   28.59    1.32
   3  -5  -1   27.13    1.02
  -3   5   1   28.46    1.29
  -3   5   1   28.16    1.19
  -3   5   1   28.33    1.05
  -3   5   1   27.72    1.16
  -3   5   1   28.81    1.22
   3  -4  -1   24.70    1.00
   3  -4  -1   23.19    0.92
   3  -4  -1   24.32    1.09
  -3   4   1   24.07    0.96
  -3   4   1   25.05    1.06
  -3   4   1   26.17    1.02
  -3   4   1   25.38    0.95
  -3   4   1   24.33    1.09
   3  -3  -1   37.08    1.50
   3  -3  -1   39.93    1.26
   3  -3  -1   39.57    1.30
   3  -3  -1   43.05    1.27
  -3   3   1   39.44    1.23
  -3   3   1   41.02    1.33
  -3   3   1   37.94    1.31
  -3   3   1   39.38    1.22
   3  -2  -1   23.24    0.88
   3  -2  -1   22.48    0.77
   3  -2  -1   21.93    0.84
   3  -2  -1   23.61    0.92
  -3   2   1   23.24    0.78
  -3   2   1   22.93    0.92
  -3   2   1   23.78    0.85
   3  -1  -1    0.72    0.18
   3  -1  -1    0.72    0.20
   3  -1  -1    0.82    0.15
  -3   1   1    0.68    0.17
  -3   1   1    0.82    0.13
  -3   1   1    0.63    0.11
  -3   1   1    0.53    0.18
   3   0  -1    0.12    0.12
   3   0  -1    0.13    0.13
   3   0  -1   -0.02    0.04
   3   0  -1    0.02    0.12
  -3   0   1   -0.01    0.15
  -3   0   1   -0.04    0.11
  -3   0   1    0.04    0.12
   3   1  -1    0.88    0.14
   3   1  -1    0.98    0.16
   3   1  -1    1.02    0.24
   3   1  -1    0.78    0.17
  -3  -1   1    0.62    0.12
  -3  -1   1    0.97    0.22
  -3  -1   1    0.65    0.15
   3   2  -1   22.79    0.83
   3   2  -1   23.63    0.68
   3   2  -1   22.61    0.70
   3   2  -1   23.48    0.82
   3   2  -1   22.69    0.90
  -3  -2   1   23.14    0.70
  -3  -2   1   22.69    0.90
  -3  -2   1   23.23    0.84
  -3  -2   1   24.70    0.92
   3   3  -1   40.99    1.34
   3   3  -1   39.12    1.29
   3   3  -1   40.26    1.06
   3   3  -1   38.97    1.21
   3   3  -1   38.63    1.29
   3   3  -1   41.64    1.14
  -3  -3   1   41.57    1.09
  -3  -3   1   39.81    1.15
  -3  -3   1   39.30    1.28
  -3  -3   1   39.67    1.36
  -3  -3   1   41.13    1.33
   3   4  -1   23.34    1.04
   3   4  -1   23.94    1.05
   3   4  -1   22.95    0.88
   3   4  -1   23.80    1.01
   3   4  -1   24.45    0.77
   3   4  -1   23.66    0.88
  -3  -4   1   23.18    1.05
  -3  -4   1   23.93    0.80
  -3  -4   1   23.64    1.04
  -3  -4   1   24.38    0.93
  -3  -4   1   23.93    0.95
   3   5  -1   28.83    1.28
   3   5  -1   27.00    1.21
   3   5  -1   30.01    1.05
   3   5  -1   29.51    1.20
   3   5  -1   27.83    1.26
   3   5  -1   29.00    0.90
  -3  -5   1   27.65    1.26
  -3  -5   1   28.06    1.13
  -3  -5   1   28.41    1.08
  -3  -5   1   28.58    0.95
   3   6  -1   21.48    1.20
   3   6  -1   21.75    1.05
   3   6  -1   23.76    1.27
   3   6  -1   22.07    0.93
   3   6  -1   22.66    0.78
   3   6  -1   21.88    1.08
  -3  -6   1   21.58    0.93
  -3  -6   1   22.25    1.04
  -3  -6   1   22.53    1.10
  -3  -6   1   21.21    1.21
   3   7  -1   -0.10    0.22
   3   7  -1    0.57    0.27
   3   7  -1    0.08    0.15
   3   7  -1   -0.13    0.24
   3   7  -1   -0.30    0.18
   3   7  -1   -0.08    0.24
   3   7  -1    0.40    0.21
  -3  -7   1    0.03    0.22
  -3  -7   1    0.03    0.17
  -3  -7   1    0.35    0.29
  -3  -7   1    0.34    0.19
   3   8  -1   -0.16    0.24
   3   8  -1    0.35    0.21
   3   8  -1    0.18    0.17
   3   8  -1    0.51    0.26
   3   8  -1    0.28    0.31
   3   8  -1    0.53    0.20
   3   8  -1    0.33    0.17
  -3  -8   1    0.17    0.32
  -3  -8   1    0.50    0.37
   3   9  -1    0.54    0.20
   3   9  -1   -0.02    0.34
   3   9  -1    0.11    0.31
   3   9  -1    0.34    0.22
   3   9  -1    0.41    0.19
   3   9  -1    0.23    0.20
   3   9  -1    0.67    0.28
   3   9  -1    0.18    0.38
  -3  -9   1    0.12    0.34
  -3  -9   1    0.29    0.35
   3  10  -1    2.33    0.34
   3  10  -1    1.33    0.32
   3  10  -1    2.48    0.30
   3  10  -1    2.16    0.70
   3  10  -1    2.45    0.40
   3  10  -1    2.79    0.53
  -3 -10   1    2.86    0.69
  -3 -10   1    2.92    0.73
   3  11  -1   -0.15    0.39
   3  11  -1    0.15    0.20
  -3 -11   1    0.37    0.42
  -3 -11   1   -0.19    0.36
   3  12  -1    2.09    0.74
  -3 -12   1    3.50    0.81
   2 -12  -1    3.44    0.94
  -2  12   1    5.55    0.98
  -2  12   1    3.51    1.16
   2 -11  -1    6.63    1.22
  -2  11   1    6.50    0.87
  -2  11   1    5.63    0.91
   2 -10  -1    1.08    0.59
  -2  10   1    0.23    0.35
  -2  10   1    1.27    0.40
  -2  10   1    0.56    0.18
   2  -9  -1   30.01    1.78
  -2   9   1   27.52    1.60
  -2   9   1   29.01    0.95
  -2   9   1   26.91    1.59
  -2   9   1   33.61    2.10
   2  -8  -1    4.26    0.81
  -2   8   1    4.29    0.46
  -2   8   1    3.95    0.69
  -2   8   1    4.09    0.63
  -2   8   1    3.30    0.57
  -2   8   1    4.12    0.37
  -2   8   1    4.67    0.43
   2  -7  -1   39.32    1.80
  -2   7   1   41.57    1.33
  -2   7   1   40.59    1.46
  -2   7   1   40.05    1.80
  -2   7   1   45.62    1.80
  -2   7   1   41.92    1.75
  -2   7   1   42.77    1.27
   2  -6  -1    0.19    0.27
  -2   6   1    0.45    0.19
  -2   6   1    0.08    0.18
  -2   6   1    0.25    0.26
  -2   6   1    0.43    0.17
  -2   6   1    0.34    0.23
   2  -5  -1    1.20    0.33
   2  -5  -1    1.21    0.20
   2  -5  -1    1.29    0.22
  -2   5   1    0.78    0.21
  -2   5   1    0.69    0.25
  -2   5   1    0.94    0.27
  -2   5   1    1.06    0.31
  -2   5   1    0.59    0.22
   2  -4  -1   59.15    1.53
   2  -4  -1   60.47    1.56
   2  -4  -1   60.83    1.88
   2  -4  -1   57.60    1.73
  -2   4   1   59.34    1.69
  -2   4   1   56.53    1.81
  -2   4   1   60.97    1.57
  -2   4   1   56.94    1.86
  -2   4   1   59.99    1.73
  -2   4   1   57.68    1.71
   2  -3  -1   17.64    0.80
   2  -3  -1   18.58    0.73
   2  -3  -1   16.34    0.64
  -2   3   1   18.56    0.82
  -2   3   1   18.00    0.73
  -2   3   1   18.23    0.67
  -2   3   1   18.40    0.83
  -2   3   1   18.49    0.72
  -2   3   1   17.41    0.72
   2  -2  -1  116.33    2.62
   2  -2  -1  121.93    2.63
   2  -2  -1  120.16    2.76
  -2   2   1  120.47    2.63
  -2   2   1  120.58    2.63
  -2   2   1  117.90    2.57
  -2   2   1  119.99    2.70
   2  -1  -1   37.57    0.94
   2  -1  -1   40.43    1.04
   2  -1  -1   39.01    1.08
   2  -1  -1   37.23    1.02
  -2   1   1   37.47    0.92
  -2   1   1   35.97    1.00
  -2   1   1   37.46    1.07
  -2   1   1   37.89    0.82
   2   0  -1    0.01    0.07
   2   0  -1   -0.04    0.04
   2   0  -1   -0.04    0.06
  -2   0   1    0.03    0.05
  -2   0   1    0.07    0.14
  -2   0   1    0.02    0.13
   2   1  -1   36.65    1.01
   2   1  -1   37.20    0.91
   2   1  -1   38.99    0.84
   2   1  -1   39.10    1.09
  -2  -1   1   35.97    1.04
  -2  -1   1   37.61    0.89
   2   2  -1  118.02    2.73
   2   2  -1  121.55    2.77
   2   2  -1  123.93    2.78
   2   2  -1  120.76    2.50
   2   2  -1  118.49    2.54
  -2  -2   1  119.45    2.53
  -2  -2   1  121.07    2.78
  -2  -2   1  118.07    2.71
  -2  -2   1  120.99    2.58
  -2  -2   1  115.01    2.70
   2   3  -1   18.06    0.55
   2   3  -1   16.74    0.74
   2   3  -1   16.80    0.74
   2   3  -1   17.26    0.65
  -2  -3   1   18.25    0.69
  -2  -3   1   16.69    0.77
  -2  -3   1   17.34    0.71
  -2  -3   1   18.51    0.80
  -2  -3   1   18.33    0.58
   2   4  -1   58.46    1.71
   2   4  -1   60.64    1.81
   2   4  -1   60.23    1.66
   2   4  -1   56.46    1.80
   2   4  -1   57.22    1.39
   2   4  -1   59.52    1.73
  -2  -4   1   58.80    1.83
  -2  -4   1   60.16    1.71
  -2  -4   1   58.53    1.63
  -2  -4   1   60.33    1.47
   2   5  -1    1.12    0.18
   2   5  -1    0.63    0.24
   2   5  -1    0.90    0.30
   2   5  -1    1.23    0.29
   2   5  -1    0.83    0.28
   2   5  -1    1.26    0.28
   2   5  -1    0.89    0.26
  -2  -5   1    1.25    0.30
  -2  -5   1    1.21    0.24
  -2  -5   1    0.96    0.27
  -2  -5   1    1.04    0.30
   2   6  -1    0.40    0.23
   2   6  -1    0.16    0.27
   2   6  -1   -0.02    0.20
   2   6  -1    0.37    0.15
   2   6  -1    0.59    0.22
  -2  -6   1    0.38    0.20
  -2  -6   1    0.53    0.20
  -2  -6   1    0.37    0.25
  -2  -6   1    0.73    0.31
   2   7  -1   43.50    1.88
   2   7  -1   44.17    1.87
   2   7  -1   43.64    1.86
   2   7  -1   43.01    1.60
   2   7  -1   41.61    1.17
  -2  -7   1   43.45    1.77
  -2  -7   1   45.02    1.94
   2   8  -1    2.62    0.52
   2   8  -1    4.74    0.54
   2   8  -1    4.48    0.35
   2   8  -1    3.63    0.72
   2   8  -1    4.08    0.65
   2   8  -1    4.20    0.43
  -2  -8   1    5.04    0.74
  -2  -8   1    4.63    0.76
   2   9  -1   29.41    1.11
   2   9  -1   28.31    0.90
   2   9  -1   29.15    1.26
   2   9  -1   27.46    1.68
   2   9  -1   30.69    1.77
   2   9  -1   27.76    1.10
   2   9  -1   30.48    1.79
  -2  -9   1   29.08    1.63
  -2  -9   1   30.34    1.79
   2  10  -1    0.51    0.37
   2  10  -1   -0.27    0.23
   2  10  -1    0.67    0.25
   2  10  -1    0.68    0.41
   2  10  -1    0.96    0.60
  -2 -10   1   -0.27    0.33
  -2 -10   1    0.03    0.42
   2  11  -1    6.89    1.17
   2  11  -1    6.73    0.74
   2  11  -1    6.52    0.57
  -2 -11   1    6.39    1.05
   2  12  -1    3.38    0.52
   2  12  -1    3.54    0.49
   2  12  -1    4.38    0.92
  -2 -12   1    5.01    1.02
   1 -12  -1   -0.30    0.49
  -1  12   1    0.55    0.34
  -1  12   1   -0.30    0.34
   1 -11  -1    0.55    0.52
  -1  11   1    0.48    0.39
  -1  11   1    0.74    0.40
   1 -10  -1    2.63    0.71
  -1  10   1    1.29    0.46
  -1  10   1    2.81    0.66
  -1  10   1    1.99    0.26
  -1  10   1    2.02    0.63
   1  -9  -1   10.85    1.08
  -1   9   1   10.54    1.03
  -1   9   1   10.10    0.98
  -1   9   1   10.58    1.07
  -1   9   1    9.88    0.52
   1  -8  -1   17.23    1.25
  -1   8   1   17.64    1.16
  -1   8   1   16.44    1.16
  -1   8   1   16.12    0.69
  -1   8   1   18.28    1.22
   1  -7  -1    0.81    0.41
  -1   7   1    0.52    0.29
  -1   7   1    0.05    0.24
  -1   7   1    0.31    0.17
  -1   7   1    0.49    0.31
  -1   7   1    0.73    0.20
   1  -6  -1   13.77    0.95
   1  -6  -1   14.91    0.99
  -1   6   1   14.43    0.96
  -1   6   1   14.58    0.70
  -1   6   1   14.35    0.90
  -1   6   1   14.37    0.93
  -1   6   1   14.31    0.63
  -1   6   1   14.50    0.63
  -1   6   1   12.69    1.03
   1  -5  -1   69.31    2.18
   1  -5  -1   68.15    2.16
  -1   5   1   63.31    2.08
  -1   5   1   69.52    2.07
  -1   5   1   67.26    2.07
  -1   5   1   66.86    1.79
  -1   5   1   65.01    2.35
  -1   5   1   69.65    1.71
  -1   5   1   66.52    1.69
   1  -4  -1   18.08    0.88
   1  -4  -1   16.98    0.87
  -1   4   1   18.10    0.82
  -1   4   1   17.92    0.87
  -1   4   1   17.44    0.62
  -1   4   1   16.53    0.81
  -1   4   1   17.38    0.70
  -1   4   1   17.43    0.87
   1  -3  -1   46.94    1.09
   1  -3  -1   46.35    1.34
   1  -3  -1   44.73    1.41
   1  -3  -1   49.17    1.44
  -1   3   1   44.42    1.39
  -1   3   1   48.30    1.24
  -1   3   1   47.31    1.16
  -1   3   1   49.40    1.38
  -1   3   1   46.89    1.42
  -1   3   1   46.32    1.34
   1  -2  -1   60.37    1.51
   1  -2  -1   64.85    1.51
   1  -2  -1   62.12    1.38
  -1   2   1   65.84    1.57
  -1   2   1   64.48    1.47
  -1   2   1   62.77    1.63
  -1   2   1   65.71    1.43
  -1   2   1   68.74    1.66
  -1   2   1   64.95    1.56
   1  -1  -1   12.91    0.39
   1  -1  -1   13.42    0.39
   1  -1  -1   13.73    0.40
   1  -1  -1   13.40    0.46
  -1   1   1   12.53    0.38
  -1   1   1   13.38    0.38
  -1   1   1   13.03    0.44
  -1   1   1   13.04    0.41
  -1   1   1   12.54    0.38
   1   1  -1   13.58    0.35
   1   1  -1   13.54    0.33
   1   1  -1   12.82    0.34
   1   1  -1   12.86    0.45
   1   1  -1   13.48    0.49
   1   1  -1   13.63    0.51
  -1  -1   1   12.87    0.47
  -1  -1   1   13.26    0.45
  -1  -1   1   13.54    0.52
  -1  -1   1   13.18    0.35
  -1  -1   1   13.73    0.33
  -1  -1   1   13.16    0.35
   1   2  -1   65.58    1.54
   1   2  -1   66.25    1.65
   1   2  -1   65.24    1.65
   1   2  -1   67.21    1.69
   1   2  -1   66.31    1.38
  -1  -2   1   66.38    1.37
  -1  -2   1   65.82    1.67
  -1  -2   1   62.56    1.62
  -1  -2   1   65.50    1.58
  -1  -2   1   63.79    1.51
   1   3  -1   46.42    1.39
   1   3  -1   48.23    1.33
   1   3  -1   49.80    1.40
   1   3  -1   47.51    1.44
   1   3  -1   47.53    1.43
   1   3  -1   46.21    1.07
  -1  -3   1   46.38    1.28
  -1  -3   1   45.91    1.30
  -1  -3   1   45.62    1.40
  -1  -3   1   46.87    1.09
   1   4  -1   16.24    0.78
   1   4  -1   17.54    0.79
   1   4  -1   17.42    0.53
   1   4  -1   17.80    0.79
   1   4  -1   17.16    0.86
   1   4  -1   17.78    0.88
  -1  -4   1   16.81    0.69
  -1  -4   1   17.80    0.80
  -1  -4   1   17.10    0.87
   1   5  -1   65.42    2.10
   1   5  -1   68.08    1.54
   1   5  -1   68.11    1.95
   1   5  -1   66.77    2.12
   1   5  -1   65.36    2.06
   1   5  -1   67.15    1.98
   1   5  -1   66.10    2.03
  -1  -5   1   67.26    1.89
  -1  -5   1   67.24    1.74
  -1  -5   1   62.41    1.97
  -1  -5   1   65.72    2.12
   1   6  -1   15.46    0.98
   1   6  -1   12.67    1.02
   1   6  -1   14.77    0.82
   1   6  -1   12.51    0.90
   1   6  -1   14.02    0.51
  -1  -6   1   15.21    1.01
  -1  -6   1   13.83    0.64
  -1  -6   1   15.09    0.75
  -1  -6   1   14.07    0.89
   1   7  -1    0.40    0.28
   1   7  -1    0.56    0.31
   1   7  -1    0.88    0.28
   1   7  -1    0.37    0.26
   1   7  -1    0.78    0.16
   1   7  -1    0.82    0.28
  -1  -7   1    0.51    0.32
  -1  -7   1    0.68    0.37
   1   8  -1   17.98    1.23
   1   8  -1   18.04    0.96
   1   8  -1   19.86    1.27
   1   8  -1   16.83    0.89
   1   8  -1   16.20    0.60
   1   8  -1   17.61    1.23
  -1  -8   1   18.14    1.20
  -1  -8   1   17.43    1.27
   1   9  -1   11.09    1.06
   1   9  -1   12.14    1.12
   1   9  -1   11.31    1.09
   1   9  -1   10.92    0.74
  -1  -9   1   10.58    1.09
  -1  -9   1   10.29    1.04
   1  10  -1    2.10    0.37
   1  10  -1    1.67    0.66
   1  10  -1    1.91    0.58
   1  10  -1    1.99    0.63
  -1 -10   1    1.96    0.64
  -1 -10   1    1.52    0.61
   1  11  -1    0.90    0.32
   1  11  -1    0.81    0.52
   1  11  -1    0.69    0.35
  -1 -11   1    0.44    0.46
   1  12  -1   -0.14    0.44
   1  12  -1    1.07    0.31
   1  12  -1   -0.10    0.28
  -1 -12   1    0.58    0.56
   0 -12  -1    2.72    0.80
   0  12   1    3.95    0.64
   0  12   1    4.06    0.59
   0  12   1    4.47    0.96
   0 -11  -1    0.55    0.55
   0  11   1    0.55    0.32
   0  11   1    0.62    0.46
   0  10   1    0.21    0.36
   0  10   1    0.05    0.24
   0  10   1    0.20    0.32
   0  10   1    0.07    0.15
   0  10   1    0.30    0.38
   0  -9  -1    9.56    1.02
   0   9   1    9.43    0.97
   0   9   1    7.20    0.93
   0   9   1    8.85    0.94
   0   9   1    8.88    0.51
   0  -8  -1    2.09    0.58
   0  -8  -1    1.95    0.52
   0   8   1    2.02    0.44
   0   8   1    1.64    0.44
   0   8   1    1.79    0.48
   0   8   1    1.76    0.29
   0  -7  -1    0.67    0.36
   0  -7  -1    0.47    0.35
   0   7   1    0.86    0.37
   0   7   1    0.53    0.27
   0   7   1    0.55    0.31
   0   7   1    0.96    0.21
   0  -6  -1   46.29    1.80
   0  -6  -1   43.09    1.74
   0   6   1   44.69    1.69
   0   6   1   43.15    1.24
   0   6   1   43.19    1.69
   0   6   1   44.88    1.27
   0   6   1   45.40    1.28
   0   6   1   47.81    1.77
   0   6   1   43.55    1.74
   0  -5  -1    0.07    0.22
   0  -5  -1    0.03    0.18
   0   5   1    0.11    0.11
   0   5   1    0.11    0.19
   0   5   1    0.20    0.18
   0   5   1    0.27    0.18
   0   5   1    0.19    0.13
   0   5   1    0.21    0.19
   0   5   1   -0.02    0.11
   0  -4  -1  118.40    3.02
   0  -4  -1  119.07    3.01
   0   4   1  123.08    2.60
   0   4   1  117.41    3.01
   0   4   1  121.01    2.96
   0   4   1  121.33    2.66
   0   4   1  117.15    3.17
   0   4   1  119.34    3.01
   0  -3  -1    7.05    0.48
   0  -3  -1    6.78    0.47
   0   3   1    7.28    0.46
   0   3   1    7.34    0.45
   0   3   1    7.28    0.48
   0   3   1    7.61    0.37
   0  -2  -1  167.76    3.54
   0  -2  -1  167.12    3.57
   0  -2  -1  166.57    3.59
   0   2   1  164.44    3.41
   0   2   1  164.15    3.54
   0   2   1  167.61    3.56
   0   2   1  169.76    3.58
   0  -1  -1   82.22    1.76
   0  -1  -1   79.63    1.76
   0  -1  -1   84.90    1.81
   0   1   1   72.47    1.80
   0   1   1   82.62    1.64
   0   1   1   79.13    1.67
   0   1   1   74.77    1.69
   0   1  -1   82.46    1.83
   0   1  -1   79.64    1.86
   0   1  -1   81.32    1.78
   0  -1   1   79.93    1.90
   0  -1   1   83.57    1.78
   0   2  -1  166.15    3.65
   0   2  -1  170.06    3.61
   0   2  -1  166.08    3.59
   0   2  -1  166.39    3.58
   0  -2   1  165.28    3.51
   0  -2   1  168.51    3.56
   0  -2   1  164.61    3.58
   0  -2   1  167.94    3.66
   0   3  -1    7.57    0.50
   0   3  -1    7.24    0.25
   0   3  -1    7.51    0.50
   0   3  -1    6.67    0.47
   0   3  -1    7.19    0.45
   0  -3   1    7.76    0.44
   0  -3   1    6.88    0.44
   0  -3   1    8.58    0.53
   0   4  -1  116.82    2.99
   0   4  -1  115.42    2.86
   0   4  -1  117.28    2.94
   0   4  -1  116.83    2.41
   0   4  -1  119.02    2.99
   0  -4   1  115.29    3.00
   0  -4   1  113.33    3.14
   0  -4   1  119.99    2.73
   0   5  -1    0.10    0.19
   0   5  -1   -0.08    0.16
   0   5  -1    0.07    0.08
   0   5  -1   -0.06    0.16
   0   5  -1    0.14    0.16
   0  -5   1    0.16    0.21
   0  -5   1    0.31    0.15
   0  -5   1    0.06    0.15
   0  -5   1    0.13    0.19
   0   6  -1   42.45    2.02
   0   6  -1   44.19    1.09
   0   6  -1   43.96    1.73
   0   6  -1   44.11    1.60
   0   6  -1   45.35    1.72
   0  -6   1   47.84    1.44
   0  -6   1   42.19    1.68
   0  -6   1   42.63    1.30
   0  -6   1   47.40    1.85
   0   7  -1    0.74    0.27
   0   7  -1    0.59    0.33
   0   7  -1    1.04    0.16
   0   7  -1    0.61    0.30
   0   7  -1    1.29    0.32
   0   7  -1    0.36    0.26
   0  -7   1    0.74    0.37
   0  -7   1    0.83    0.35
   0   8  -1    1.81    0.46
   0   8  -1    2.21    0.55
   0   8  -1    1.87    0.39
   0   8  -1    2.03    0.54
   0   8  -1    2.08    0.41
   0  -8   1    1.26    0.47
   0  -8   1    2.63    0.62
   0   9  -1    9.35    0.98
   0   9  -1   10.20    1.00
   0   9  -1    7.86    0.64
   0   9  -1    9.46    1.27
   0   9  -1    9.47    0.69
   0  -9   1    9.59    1.01
   0  -9   1    8.32    1.09
   0  10  -1   -0.08    0.17
   0  10  -1    0.35    0.36
   0  10  -1    0.21    0.45
   0  10  -1   -0.15    0.29
   0 -10   1    0.65    0.47
   0  11  -1    0.12    0.33
   0  11  -1    0.90    0.33
   0 -11   1    0.59    0.55
   0  12  -1    3.22    0.75
   0  12  -1    3.69    0.64
   0  12  -1    3.93    0.72
   0 -12   1    3.81    0.86
  -1 -12  -1   -0.06    0.46
   1  12   1    0.24    0.43
   1  12   1   -0.58    0.24
   1  12   1    0.49    0.26
  -1 -11  -1    6.67    1.07
   1  11   1    5.13    0.85
   1  11   1    7.95    0.75
  -1 -10  -1   27.09    1.73
   1  10   1   25.40    0.91
   1  10   1   24.30    1.66
   1  10   1   26.21    1.67
   1  10   1   24.46    1.63
   1  10   1   25.69    1.27
  -1  -9  -1    4.94    0.84
  -1  -9  -1    5.79    0.92
   1   9   1    5.04    0.41
   1   9   1    5.34    0.81
   1   9   1    5.48    0.87
   1   9   1    6.39    0.63
   1   9   1    5.26    0.86
  -1  -8  -1   32.01    1.71
  -1  -8  -1   33.75    1.70
   1   8   1   31.28    1.63
   1   8   1   34.73    1.74
   1   8   1   34.23    1.10
   1   8   1   35.31    1.36
   1   8   1   32.62    1.67
  -1  -7  -1   -0.25    0.21
  -1  -7  -1    0.12    0.26
   1   7   1   -0.05    0.23
   1   7   1    0.01    0.14
   1   7   1   -0.06    0.20
   1   7   1   -0.13    0.18
  -1  -6  -1   23.58    1.23
  -1  -6  -1   24.53    1.26
   1   6   1   23.57    0.75
   1   6   1   24.12    0.86
   1   6   1   24.21    0.85
   1   6   1   24.61    1.26
   1   6   1   23.10    1.21
   1   6   1   23.87    1.20
   1   6   1   25.26    1.19
  -1  -5  -1   35.57    1.43
  -1  -5  -1   35.35    1.40
   1   5   1   36.36    1.42
   1   5   1   35.70    1.34
   1   5   1   32.14    1.34
   1   5   1   35.13    1.04
   1   5   1   34.38    1.40
   1   5   1   34.26    1.05
  -1  -4  -1    0.27    0.18
  -1  -4  -1    0.18    0.20
   1   4   1    0.06    0.12
   1   4   1    0.07    0.15
   1   4   1    0.09    0.11
   1   4   1    0.07    0.16
   1   4   1    0.08    0.11
  -1  -3  -1    6.33    0.45
  -1  -3  -1    5.78    0.43
   1   3   1    6.82    0.44
   1   3   1    6.55    0.31
   1   3   1    7.28    0.37
   1   3   1    6.66    0.29
   1   3   1    6.39    0.44
  -1  -2  -1    0.10    0.10
  -1  -2  -1    0.05    0.07
  -1  -2  -1    0.12    0.11
  -1  -2  -1    0.04    0.08
  -1  -2  -1    0.14    0.09
   1   2   1    0.11    0.08
   1   2   1    0.11    0.08
   1   2   1    0.08    0.10
   1   2   1    0.17    0.09
   1   2   1    0.13    0.08
   1   2   1    0.10    0.11
   1   2   1    0.04    0.08
  -1  -1  -1   42.94    1.05
  -1  -1  -1   42.51    1.01
  -1  -1  -1   42.68    1.00
  -1  -1  -1   44.58    1.07
  -1  -1  -1   43.59    0.96
  -1  -1  -1   43.48    1.07
   1   1   1   43.20    1.00
   1   1   1   41.47    0.98
   1   1   1   42.28    1.03
   1   1   1   43.17    0.95
   1   1   1   44.14    1.01
   1   1   1   42.14    1.05
  -1   1  -1   42.78    0.89
  -1   1  -1   43.24    1.15
  -1   1  -1   42.32    1.04
  -1   1  -1   41.38    1.20
  -1   1  -1   42.33    1.06
   1  -1   1   41.49    1.18
   1  -1   1   42.26    0.89
   1  -1   1   42.87    1.03
   1  -1   1   42.12    1.31
  -1   2  -1   -0.05    0.12
  -1   2  -1    0.08    0.10
  -1   2  -1    0.10    0.10
  -1   2  -1    0.06    0.04
  -1   2  -1   -0.11    0.10
   1  -2   1    0.09    0.14
   1  -2   1   -0.02    0.11
   1  -2   1    0.05    0.09
   1  -2   1    0.03    0.09
  -1   3  -1    6.41    0.46
  -1   3  -1    7.07    0.48
  -1   3  -1    7.15    0.54
  -1   3  -1    6.59    0.46
   1  -3   1    6.19    0.44
   1  -3   1    6.56    0.46
   1  -3   1    6.09    0.46
   1  -3   1    5.88    0.44
  -1   4  -1    0.07    0.14
  -1   4  -1    0.08    0.17
  -1   4  -1    0.24    0.18
  -1   4  -1   -0.04    0.07
  -1   4  -1    0.01    0.14
   1  -4   1    0.27    0.19
   1  -4   1   -0.03    0.13
   1  -4   1    0.21    0.16
   1  -4   1    0.23    0.16
  -1   5  -1   36.25    1.42
  -1   5  -1   36.41    0.90
  -1   5  -1   33.23    1.40
  -1   5  -1   34.82    1.40
  -1   5  -1   35.51    1.30
   1  -5   1   35.94    1.47
   1  -5   1   34.75    1.38
   1  -5   1   35.78    1.21
  -1   6  -1   23.23    1.17
  -1   6  -1   23.33    1.22
  -1   6  -1   25.27    1.20
  -1   6  -1   23.30    0.68
  -1   6  -1   24.27    1.08
   1  -6   1   25.17    1.00
   1  -6   1   23.09    0.93
   1  -6   1   24.02    1.28
   1  -6   1   22.36    1.19
  -1   7  -1    0.25    0.24
  -1   7  -1   -0.04    0.20
  -1   7  -1    0.13    0.10
  -1   7  -1   -0.01    0.22
  -1   7  -1   -0.26    0.17
  -1   7  -1   -0.15    0.17
   1  -7   1   -0.23    0.23
   1  -7   1   -0.01    0.13
   1  -7   1    0.07    0.25
   1  -7   1    0.12    0.16
  -1   8  -1   34.31    1.46
  -1   8  -1   34.33    1.70
  -1   8  -1   32.45    1.66
  -1   8  -1   32.48    1.71
  -1   8  -1   32.88    1.36
   1  -8   1   34.00    1.71
  -1   9  -1    6.62    0.95
  -1   9  -1    4.92    0.64
  -1   9  -1    5.30    0.55
  -1   9  -1    4.75    0.78
  -1   9  -1    5.81    1.52
   1  -9   1    5.90    0.96
  -1  10  -1   28.32    1.88
  -1  10  -1   25.66    1.10
  -1  10  -1   24.92    1.63
  -1  10  -1   23.70    1.12
   1 -10   1   25.35    2.12
  -1  11  -1    7.65    1.16
  -1  11  -1    5.60    0.72
   1 -11   1    8.16    1.30
  -1  12  -1    0.13    0.34
  -1  12  -1    0.88    0.43
  -1  12  -1    0.70    0.50
   1 -12   1    0.44    0.58
  -2 -12  -1    1.51    0.69
   2  12   1    0.70    0.45
   2  12   1    0.96    0.32
   2  12   1    1.32    0.38
  -2 -11  -1    0.65    0.57
   2  11   1    0.59    0.34
   2  11   1    0.60    0.54
   2  11   1    0.69    0.23
   2  11   1    1.03    0.29
  -2 -10  -1    0.05    0.40
  -2 -10  -1    0.51    0.43
   2  10   1    0.85    0.34
   2  10   1   -0.52    0.29
   2  10   1   -0.63    0.37
   2  10   1    0.34    0.27
  -2  -9  -1    0.40    0.37
  -2  -9  -1    1.13    0.52
   2   9   1    0.77    0.27
   2   9   1    0.57    0.40
   2   9   1    0.94    0.24
   2   9   1    0.95    0.45
   2   9   1    0.30    0.34
  -2  -8  -1   -0.10    0.27
  -2  -8  -1    0.15    0.30
   2   8   1    0.01    0.17
   2   8   1    0.04    0.16
   2   8   1   -0.29    0.19
   2   8   1   -0.38    0.19
   2   8   1    0.01    0.25
  -2  -7  -1    1.26    0.40
  -2  -7  -1    0.89    0.40
   2   7   1    1.11    0.24
   2   7   1    1.40    0.25
   2   7   1    1.76    0.46
   2   7   1    0.93    0.33
   2   7   1    1.23    0.29
   2   7   1    0.73    0.34
  -2  -6  -1    8.36    0.73
  -2  -6  -1    9.17    0.78
   2   6   1    8.30    0.72
   2   6   1    8.97    0.53
   2   6   1    9.68    0.78
   2   6   1    7.87    0.52
   2   6   1    9.32    0.69
   2   6   1    9.15    0.98
   2   6   1    8.25    0.47
   2   6   1    9.84    0.53
  -2  -5  -1    0.46    0.23
  -2  -5  -1    1.38    0.36
   2   5   1    1.18    0.32
   2   5   1    1.31    0.22
   2   5   1    1.15    0.22
   2   5   1    1.26    0.32
   2   5   1    1.16    0.23
   2   5   1    1.07    0.28
   2   5   1    1.08    0.21
  -2  -4  -1   67.37    1.60
  -2  -4  -1   66.60    1.63
  -2  -4  -1   64.11    1.94
  -2  -4  -1   65.95    1.72
   2   4   1   65.89    1.60
   2   4   1   63.59    1.63
   2   4   1   65.57    1.97
   2   4   1   64.88    1.90
   2   4   1   65.98    1.88
   2   4   1   64.93    1.60
   2   4   1   65.70    1.67
  -2  -3  -1    1.97    0.29
  -2  -3  -1    2.27    0.31
  -2  -3  -1    2.40    0.27
  -2  -3  -1    2.24    0.26
  -2  -3  -1    2.23    0.32
  -2  -3  -1    1.61    0.26
   2   3   1    2.93    0.32
   2   3   1    1.85    0.28
   2   3   1    2.53    0.28
   2   3   1    2.06    0.20
   2   3   1    2.79    0.38
   2   3   1    2.70    0.25
   2   3   1    2.60    0.26
  -2  -2  -1   12.56    0.49
  -2  -2  -1   11.24    0.52
  -2  -2  -1   12.38    0.54
  -2  -2  -1   11.72    0.51
  -2  -2  -1   12.01    0.56
  -2  -2  -1   12.78    0.39
   2   2   1   10.95    0.51
   2   2   1   11.51    0.49
   2   2   1   11.17    0.37
   2   2   1   11.63    0.50
   2   2   1   12.57    0.56
   2   2   1   11.93    0.46
   2   2   1   11.89    0.53
  -2  -1  -1   62.35    1.49
  -2  -1  -1   62.26    1.53
  -2  -1  -1   64.35    1.45
  -2  -1  -1   62.14    1.41
  -2  -1  -1   63.83    1.61
  -2  -1  -1   62.83    1.35
   2   1   1   64.59    1.34
   2   1   1   61.40    1.49
   2   1   1   61.46    1.42
   2   1   1   62.26    1.54
   2   1   1   62.48    1.58
  -2   0  -1    0.06    0.07
  -2   0  -1    0.01    0.05
  -2   0  -1   -0.02    0.08
   2   0   1   -0.02    0.05
   2   0   1    0.02    0.09
   2   0   1    0.02    0.05
   2   0   1   -0.09    0.09
  -2   1  -1   60.82    1.70
  -2   1  -1   61.85    1.35
  -2   1  -1   61.67    1.50
  -2   1  -1   62.48    1.62
   2  -1   1   62.18    1.35
   2  -1   1   62.79    1.68
   2  -1   1   60.46    1.48
   2  -1   1   59.37    1.62
  -2   2  -1   11.19    0.66
  -2   2  -1   12.03    0.37
  -2   2  -1   11.40    0.54
  -2   2  -1   10.91    0.59
   2  -2   1   10.84    0.60
   2  -2   1   12.21    0.65
  -2   3  -1    2.86    0.42
  -2   3  -1    1.88    0.26
  -2   3  -1    2.46    0.17
  -2   3  -1    2.99    0.35
  -2   3  -1    2.17    0.31
   2  -3   1    2.83    0.37
   2  -3   1    2.32    0.38
   2  -3   1    2.70    0.37
   2  -3   1    3.31    0.46
  -2   4  -1   64.55    1.97
  -2   4  -1   66.39    1.93
  -2   4  -1   65.13    1.95
  -2   4  -1   63.58    2.06
   2  -4   1   61.15    1.88
   2  -4   1   66.93    1.99
   2  -4   1   64.40    1.93
   2  -4   1   65.79    1.90
   2  -4   1   60.92    1.92
  -2   5  -1    2.08    0.42
  -2   5  -1    0.99    0.30
  -2   5  -1    1.61    0.36
  -2   5  -1    1.11    0.32
   2  -5   1    0.94    0.25
   2  -5   1    1.41    0.35
   2  -5   1    0.41    0.19
   2  -5   1    0.89    0.30
  -2   6  -1    8.02    0.34
  -2   6  -1    8.41    0.75
  -2   6  -1    8.72    0.75
  -2   6  -1    8.65    0.74
  -2   6  -1    8.75    0.38
  -2   6  -1    8.65    0.66
   2  -6   1    7.56    0.70
   2  -6   1    8.82    0.77
   2  -6   1    7.83    0.58
  -2   7  -1    1.08    0.41
  -2   7  -1    1.10    0.39
  -2   7  -1    0.96    0.37
  -2   7  -1    1.50    0.43
  -2   7  -1    1.36    0.18
  -2   7  -1    1.17    0.16
  -2   7  -1    1.55    0.35
   2  -7   1    1.23    0.29
   2  -7   1    1.38    0.31
   2  -7   1    0.95    0.40
  -2   8  -1    0.40    0.36
  -2   8  -1    0.03    0.22
  -2   8  -1   -0.09    0.23
  -2   8  -1   -0.27    0.33
   2  -8   1    0.07    0.31
  -2   9  -1    0.51    0.38
  -2   9  -1    0.33    0.39
  -2   9  -1    0.58    0.45
  -2   9  -1    0.23    0.23
  -2   9  -1    0.87    0.31
   2  -9   1    0.56    0.44
  -2  10  -1    0.23    0.22
  -2  10  -1    0.55    0.31
  -2  10  -1   -0.19    0.27
  -2  10  -1   -0.10    0.29
   2 -10   1   -0.20    0.38
  -2  11  -1    0.67    0.30
  -2  11  -1    1.56    0.57
   2 -11   1    1.26    0.63
  -2  12  -1    0.29    0.37
  -2  12  -1    0.79    0.58
   2 -12   1    0.76    0.63
  -3 -12  -1   -0.46    0.37
   3  12   1   -0.31    0.31
  -3 -11  -1    0.90    0.53
   3  11   1    1.54    0.31
   3  11   1    1.10    0.53
   3  11   1    0.88    0.30
  -3 -10  -1   14.75    1.34
  -3 -10  -1   15.14    1.29
   3  10   1   13.09    0.71
   3  10   1   14.45    1.27
   3  10   1   14.15    1.28
  -3  -9  -1    5.62    0.86
  -3  -9  -1    5.69    0.93
   3   9   1    6.08    0.53
   3   9   1    5.35    0.48
   3   9   1    5.70    1.03
   3   9   1    5.43    0.90
   3   9   1    5.13    0.86
  -3  -8  -1   33.13    1.73
  -3  -8  -1   34.76    1.70
   3   8   1   36.41    1.78
   3   8   1   32.93    1.68
   3   8   1   35.07    1.22
   3   8   1   32.90    1.21
  -3  -7  -1   20.70    1.26
  -3  -7  -1   22.32    1.25
   3   7   1   20.52    0.85
   3   7   1   22.25    0.88
   3   7   1   20.92    1.28
   3   7   1   21.13    1.23
   3   7   1   19.67    1.23
   3   7   1   20.09    0.85
   3   7   1   22.30    0.94
  -3  -6  -1    1.98    0.48
  -3  -6  -1    1.35    0.39
   3   6   1    0.69    0.20
   3   6   1    0.49    0.29
   3   6   1    0.72    0.20
   3   6   1    0.68    0.22
   3   6   1    0.80    0.23
   3   6   1    0.56    0.23
   3   6   1    1.03    0.37
  -3  -5  -1    4.64    0.51
  -3  -5  -1    4.07    0.40
  -3  -5  -1    4.81    0.53
  -3  -5  -1    5.26    0.41
  -3  -5  -1    5.33    0.40
   3   5   1    5.22    0.44
   3   5   1    4.60    0.60
   3   5   1    5.12    0.39
   3   5   1    5.04    0.49
   3   5   1    5.06    0.43
   3   5   1    4.67    0.60
   3   5   1    4.36    0.33
  -3  -4  -1   10.05    0.65
  -3  -4  -1   11.06    0.58
  -3  -4  -1   11.20    0.57
  -3  -4  -1    7.95    0.66
   3   4   1   11.50    0.54
   3   4   1   11.18    0.44
   3   4   1   11.40    0.61
   3   4   1   11.12    0.57
   3   4   1   10.80    0.71
   3   4   1    9.94    0.65
   3   4   1   10.93    0.64
  -3  -3  -1    0.09    0.12
  -3  -3  -1    0.05    0.13
  -3  -3  -1    0.11    0.14
  -3  -3  -1    0.00    0.12
  -3  -3  -1    0.35    0.19
   3   3   1   -0.20    0.10
   3   3   1    0.17    0.12
   3   3   1    0.36    0.16
   3   3   1    0.25    0.15
   3   3   1    0.17    0.14
   3   3   1    0.24    0.16
  -3  -2  -1    8.54    0.49
  -3  -2  -1    7.99    0.52
  -3  -2  -1    8.03    0.43
  -3  -2  -1    7.65    0.46
  -3  -2  -1    8.19    0.30
  -3  -2  -1    7.62    0.41
   3   2   1    8.80    0.50
   3   2   1    8.13    0.49
   3   2   1    8.14    0.53
   3   2   1    8.72    0.30
   3   2   1    8.55    0.42
   3   2   1    8.80    0.47
  -3  -1  -1    2.58    0.23
  -3  -1  -1    1.98    0.27
  -3  -1  -1    2.52    0.25
  -3  -1  -1    2.02    0.30
  -3  -1  -1    2.08    0.17
   3   1   1    2.47    0.30
   3   1   1    2.37    0.35
   3   1   1    1.47    0.19
   3   1   1    2.47    0.22
  -3   0  -1    0.13    0.16
  -3   0  -1    0.02    0.10
  -3   0  -1   -0.02    0.12
  -3   0  -1    0.02    0.07
   3   0   1    0.08    0.09
   3   0   1    0.11    0.08
   3   0   1   -0.10    0.14
   3   0   1    0.02    0.11
  -3   1  -1    2.36    0.35
  -3   1  -1    2.46    0.21
  -3   1  -1    2.65    0.41
   3  -1   1    2.64    0.36
   3  -1   1    2.46    0.23
   3  -1   1    2.50    0.26
   3  -1   1    2.26    0.34
  -3   2  -1    8.51    0.37
  -3   2  -1    8.25    0.49
  -3   2  -1    7.89    0.54
  -3   2  -1    7.72    0.61
   3  -2   1    8.21    0.60
   3  -2   1    8.72    0.35
   3  -2   1    7.63    0.55
  -3   3  -1    0.20    0.10
  -3   3  -1    0.15    0.15
  -3   3  -1    0.30    0.27
  -3   3  -1    0.39    0.16
  -3   3  -1    0.09    0.14
   3  -3   1    0.22    0.18
   3  -3   1    0.21    0.19
   3  -3   1    0.14    0.12
  -3   4  -1   10.82    0.69
  -3   4  -1   10.74    0.81
  -3   4  -1   10.56    0.70
  -3   4  -1   10.61    0.40
  -3   4  -1   11.28    0.72
   3  -4   1   10.94    0.68
   3  -4   1   10.54    0.72
   3  -4   1   10.36    0.71
   3  -4   1   10.72    0.73
  -3   5  -1    5.04    0.28
  -3   5  -1    5.14    0.69
  -3   5  -1    5.26    0.54
  -3   5  -1    5.43    0.57
  -3   5  -1    4.60    0.63
   3  -5   1    3.03    0.44
   3  -5   1    4.38    0.50
   3  -5   1    4.22    0.54
   3  -5   1    4.84    0.53
  -3   6  -1    0.78    0.15
  -3   6  -1    0.41    0.33
  -3   6  -1    0.48    0.24
  -3   6  -1    0.74    0.30
  -3   6  -1    0.39    0.28
   3  -6   1    0.45    0.32
   3  -6   1    1.09    0.30
   3  -6   1    0.50    0.23
  -3   7  -1   18.48    1.21
  -3   7  -1   21.10    1.25
  -3   7  -1   22.36    1.27
  -3   7  -1   21.80    1.18
  -3   7  -1   20.43    0.62
  -3   7  -1   20.58    1.10
  -3   7  -1   20.09    0.66
   3  -7   1   20.09    1.27
   3  -7   1   19.57    0.99
   3  -7   1   22.66    1.07
  -3   8  -1   30.39    1.80
  -3   8  -1   32.18    1.61
  -3   8  -1   31.37    1.41
  -3   8  -1   31.98    1.61
  -3   8  -1   35.40    1.72
   3  -8   1   33.57    1.77
   3  -8   1   30.78    1.18
   3  -8   1   34.07    1.29
  -3   9  -1    5.51    0.88
  -3   9  -1    5.55    0.62
  -3   9  -1    6.63    0.75
  -3   9  -1    6.27    0.93
  -3   9  -1    4.66    0.73
   3  -9   1    5.28    0.88
  -3  10  -1   14.00    1.20
  -3  10  -1   15.25    0.94
  -3  10  -1   14.34    1.25
  -3  10  -1   15.69    1.04
   3 -10   1   14.96    1.37
  -3  11  -1    1.09    0.34
  -3  11  -1    0.89    0.29
  -3  11  -1    0.98    0.49
   3 -11   1    1.13    0.62
  -3  12  -1   -0.11    0.34
  -3  12  -1    0.00    0.38
   3 -12   1    1.03    0.69
  -4 -12  -1    8.44    1.27
   4  12   1    7.22    0.52
   4  12   1    5.96    1.07
  -4 -11  -1    1.94    0.74
  -4 -11  -1    1.26    0.59
   4  11   1    0.95    0.30
   4  11   1    1.69    0.62
  -4 -10  -1    0.32    0.42
  -4 -10  -1    0.21    0.42
   4  10   1   -0.86    0.27
   4  10   1    0.29    0.24
   4  10   1    0.37    0.46
  -4  -9  -1    0.14    0.34
  -4  -9  -1    0.50    0.40
   4   9   1    0.38    0.33
   4   9   1    0.89    0.47
   4   9   1   -0.29    0.31
   4   9   1    0.33    0.22
  -4  -8  -1    5.66    0.82
  -4  -8  -1    5.76    0.89
   4   8   1    4.57    0.76
   4   8   1    4.08    0.69
   4   8   1    4.94    0.80
   4   8   1    5.19    0.48
   4   8   1    4.80    0.46
   4   8   1    4.39    0.49
  -4  -7  -1    3.25    0.58
  -4  -7  -1    3.53    0.62
   4   7   1    4.10    0.65
   4   7   1    2.95    0.57
   4   7   1    3.62    0.43
   4   7   1    2.51    0.42
   4   7   1    3.21    0.45
  -4  -6  -1   12.23    0.72
  -4  -6  -1   12.02    0.85
  -4  -6  -1   11.85    0.62
  -4  -6  -1   12.43    0.91
   4   6   1   11.67    0.69
   4   6   1   11.25    0.71
   4   6   1   12.19    0.92
   4   6   1   12.32    0.65
   4   6   1   12.10    0.87
   4   6   1   10.72    0.74
  -4  -5  -1   10.67    0.65
  -4  -5  -1   10.44    0.63
  -4  -5  -1   10.82    0.74
  -4  -5  -1   10.99    0.66
  -4  -5  -1   11.49    0.78
   4   5   1   12.56    0.74
   4   5   1   11.71    0.78
   4   5   1   11.96    0.85
   4   5   1   11.80    0.68
   4   5   1   11.47    0.72
   4   5   1   12.13    0.62
  -4  -4  -1    7.45    0.50
  -4  -4  -1    5.79    0.57
  -4  -4  -1    7.26    0.56
  -4  -4  -1    7.88    0.59
   4   4   1    7.31    0.54
   4   4   1    8.22    0.64
   4   4   1    8.48    0.60
   4   4   1    8.28    0.57
   4   4   1    8.26    0.49
   4   4   1    8.12    0.60
  -4  -3  -1   59.19    1.80
  -4  -3  -1   56.42    1.57
  -4  -3  -1   55.88    1.72
  -4  -3  -1   56.03    1.64
  -4  -3  -1   59.77    1.63
   4   3   1   58.53    1.56
   4   3   1   59.85    1.80
   4   3   1   58.21    1.76
   4   3   1   57.22    1.67
   4   3   1   60.35    1.74
  -4  -2  -1   13.21    0.59
  -4  -2  -1   12.40    0.67
  -4  -2  -1   13.11    0.43
  -4  -2  -1   12.15    0.58
  -4  -2  -1   12.67    0.75
  -4  -2  -1   13.98    0.65
   4   2   1   14.21    0.59
   4   2   1   13.45    0.77
   4   2   1   13.63    0.66
  -4  -1  -1   20.44    0.62
  -4  -1  -1   21.71    0.74
  -4  -1  -1   21.03    0.99
  -4  -1  -1   20.54    0.73
  -4  -1  -1   20.85    0.89
   4   1   1   20.66    0.74
   4   1   1   19.95    0.71
   4   1   1   19.16    0.88
   4   1   1   21.89    0.98
  -4   0  -1    0.02    0.16
  -4   0  -1   -0.05    0.08
  -4   0  -1    0.05    0.11
  -4   0  -1    0.00    0.16
  -4   0  -1    0.03    0.08
   4   0   1    0.06    0.12
   4   0   1   -0.14    0.09
   4   0   1    0.18    0.15
   4   0   1   -0.06    0.14
  -4   1  -1   19.65    0.79
  -4   1  -1   20.23    1.01
  -4   1  -1   20.25    0.68
   4  -1   1   22.00    0.98
   4  -1   1   20.77    0.71
   4  -1   1   20.05    0.80
   4  -1   1   21.27    1.03
  -4   2  -1   13.43    0.85
  -4   2  -1   12.86    0.74
  -4   2  -1   12.82    0.65
  -4   2  -1   12.32    0.51
   4  -2   1   13.46    0.67
   4  -2   1   13.62    0.79
   4  -2   1   12.39    0.80
   4  -2   1   13.31    0.51
  -4   3  -1   56.86    1.85
  -4   3  -1   55.58    1.40
  -4   3  -1   54.30    1.96
  -4   3  -1   55.60    1.71
  -4   3  -1   59.24    1.75
   4  -3   1   55.25    1.85
   4  -3   1   58.82    1.94
   4  -3   1   54.80    1.71
  -4   4  -1    8.12    0.39
  -4   4  -1    8.08    0.65
  -4   4  -1    7.82    0.61
  -4   4  -1    7.46    0.61
  -4   4  -1    6.75    0.71
   4  -4   1    7.03    0.58
   4  -4   1    6.98    0.66
   4  -4   1    8.83    0.69
   4  -4   1    7.54    0.68
  -4   5  -1   11.49    0.81
  -4   5  -1   10.96    0.47
  -4   5  -1   12.11    0.83
  -4   5  -1   10.28    0.93
  -4   5  -1   11.52    0.80
   4  -5   1   11.93    0.84
   4  -5   1   10.95    0.77
   4  -5   1   10.30    0.82
   4  -5   1   10.78    0.80
  -4   6  -1   11.79    0.86
  -4   6  -1   11.04    0.48
  -4   6  -1   11.99    0.90
  -4   6  -1   12.23    1.05
  -4   6  -1   11.91    0.85
   4  -6   1   12.24    0.86
   4  -6   1   10.65    0.82
   4  -6   1   11.80    0.93
   4  -6   1   11.18    0.82
  -4   7  -1    3.56    0.57
  -4   7  -1    3.25    0.28
  -4   7  -1    3.41    0.66
  -4   7  -1    3.16    0.57
  -4   7  -1    3.94    0.60
  -4   7  -1    2.25    0.45
   4  -7   1    3.85    0.55
   4  -7   1    3.96    0.71
   4  -7   1    3.21    0.56
  -4   8  -1    4.73    0.67
  -4   8  -1    6.15    0.92
  -4   8  -1    5.03    0.84
  -4   8  -1    5.10    0.76
  -4   8  -1    4.25    0.70
   4  -8   1    5.15    0.60
   4  -8   1    4.01    0.79
  -4   9  -1    0.32    0.31
  -4   9  -1    0.35    0.33
  -4   9  -1    0.09    0.32
  -4   9  -1    0.54    0.32
  -4   9  -1    0.09    0.26
   4  -9   1   -0.02    0.36
  -4  10  -1    0.40    0.30
  -4  10  -1    0.41    0.38
  -4  10  -1    0.13    0.31
  -4  10  -1   -0.48    0.24
   4 -10   1   -0.13    0.40
  -4  11  -1    1.04    0.38
  -4  11  -1    0.94    0.35
  -4  11  -1    0.78    0.45
   4 -11   1    1.95    0.71
  -4  12  -1    7.25    1.21
   4 -12   1    9.41    1.51
   5  12   1    2.25    0.76
   5  12   1    1.32    0.32
  -5 -11  -1    0.87    0.52
   5  11   1    0.88    0.45
   5  11   1    0.79    0.31
  -5 -10  -1    5.74    0.98
   5  10   1    5.14    1.08
   5  10   1    4.82    0.86
   5  10   1    4.31    0.54
  -5  -9  -1   19.38    1.32
  -5  -9  -1   14.36    1.26
   5   9   1   20.29    1.45
   5   9   1   15.01    0.84
   5   9   1   17.87    0.89
   5   9   1   17.41    0.95
   5   9   1   17.00    1.31
   5   9   1   19.08    1.43
  -5  -8  -1   34.57    1.77
  -5  -8  -1   32.97    1.64
   5   8   1   34.62    1.82
   5   8   1   35.29    1.75
   5   8   1   37.55    1.38
   5   8   1   32.92    1.79
   5   8   1   35.02    1.29
   5   8   1   35.94    1.46
  -5  -7  -1   31.30    1.56
  -5  -7  -1   28.83    1.05
   5   7   1   30.63    1.15
   5   7   1   28.09    1.46
   5   7   1   29.17    1.57
   5   7   1   28.50    1.22
   5   7   1   30.89    1.33
  -5  -6  -1    0.23    0.25
  -5  -6  -1    0.19    0.20
  -5  -6  -1    0.10    0.18
  -5  -6  -1    0.18    0.19
   5   6   1   -0.11    0.17
   5   6   1    0.14    0.20
   5   6   1   -0.09    0.16
   5   6   1    0.27    0.18
   5   6   1    0.06    0.26
  -5  -5  -1    6.10    0.58
  -5  -5  -1    6.64    0.53
  -5  -5  -1    6.05    0.61
   5   5   1    7.01    0.62
   5   5   1    5.95    0.58
   5   5   1    5.35    0.54
   5   5   1    6.24    0.67
   5   5   1    5.54    0.51
   5   5   1    6.54    0.51
  -5  -4  -1    4.28    0.42
  -5  -4  -1    3.70    0.47
  -5  -4  -1    3.79    0.53
   5   4   1    3.71    0.54
   5   4   1    3.52    0.48
   5   4   1    4.13    0.40
   5   4   1    4.43    0.42
   5   4   1    3.61    0.49
  -5  -3  -1    1.31    0.31
  -5  -3  -1    1.57    0.36
  -5  -3  -1    1.25    0.26
  -5  -3  -1    1.47    0.31
  -5  -3  -1    1.00    0.25
   5   3   1    1.57    0.28
   5   3   1    1.80    0.35
   5   3   1    1.18    0.29
   5   3   1    1.46    0.26
   5   3   1    2.00    0.42
  -5  -2  -1    2.28    0.33
  -5  -2  -1    2.44    0.33
  -5  -2  -1    2.66    0.42
  -5  -2  -1    2.40    0.45
   5   2   1    1.45    0.32
   5   2   1    2.54    0.45
   5   2   1    1.61    0.27
  -5  -1  -1    0.45    0.13
  -5  -1  -1    0.55    0.28
  -5  -1  -1    0.22    0.14
  -5  -1  -1    0.55    0.24
  -5  -1  -1    0.22    0.14
   5   1   1    0.18    0.19
   5   1   1    0.22    0.15
   5   1   1    0.43    0.16
   5   1   1    0.01    0.15
  -5   0  -1    0.00    0.11
  -5   0  -1   -0.11    0.10
  -5   0  -1    0.14    0.23
  -5   0  -1    0.03    0.16
   5   0   1    0.07    0.12
   5   0   1   -0.18    0.33
   5   0   1    0.04    0.15
   5   0   1   -0.06    0.14
  -5   1  -1    0.35    0.23
  -5   1  -1    0.15    0.21
  -5   1  -1    0.64    0.16
  -5   1  -1    0.74    0.24
   5  -1   1    0.38    0.22
   5  -1   1    0.19    0.13
   5  -1   1    0.31    0.25
   5  -1   1    0.19    0.17
  -5   2  -1    2.67    0.41
  -5   2  -1    2.44    0.49
  -5   2  -1    2.70    0.28
  -5   2  -1    1.83    0.35
   5  -2   1    2.38    0.46
   5  -2   1    2.50    0.30
   5  -2   1    1.90    0.38
  -5   3  -1    1.34    0.39
  -5   3  -1    1.77    0.34
  -5   3  -1    1.65    0.37
  -5   3  -1    1.49    0.25
   5  -3   1    1.27    0.25
   5  -3   1    1.08    0.32
   5  -3   1    1.29    0.35
  -5   4  -1    4.38    0.60
  -5   4  -1    4.42    0.72
  -5   4  -1    4.81    0.52
  -5   4  -1    4.05    0.34
  -5   4  -1    4.28    0.57
   5  -4   1    4.44    0.63
   5  -4   1    4.10    0.58
   5  -4   1    3.82    0.52
  -5   5  -1    5.56    0.40
  -5   5  -1    7.28    0.68
  -5   5  -1    6.71    0.64
  -5   5  -1    6.65    0.78
  -5   5  -1    6.61    0.66
   5  -5   1    6.79    0.72
   5  -5   1    6.64    0.71
   5  -5   1    6.09    0.61
   5  -5   1    5.58    0.65
  -5   6  -1    0.37    0.27
  -5   6  -1    0.18    0.27
  -5   6  -1   -0.01    0.19
  -5   6  -1    0.22    0.15
  -5   6  -1   -0.22    0.18
   5  -6   1    0.19    0.31
   5  -6   1    0.22    0.22
   5  -6   1   -0.06    0.24
  -5   7  -1   28.59    1.70
  -5   7  -1   32.24    1.49
  -5   7  -1   27.46    0.89
  -5   7  -1   30.98    1.54
  -5   7  -1   27.41    1.53
   5  -7   1   27.19    1.45
   5  -7   1   29.91    1.44
   5  -7   1   30.12    1.45
   5  -7   1   30.49    1.65
  -5   8  -1   32.76    1.70
  -5   8  -1   34.24    0.94
  -5   8  -1   32.24    1.57
  -5   8  -1   34.01    1.59
  -5   8  -1   34.01    1.86
  -5   8  -1   32.29    1.74
   5  -8   1   33.71    1.70
   5  -8   1   31.69    1.44
   5  -8   1   33.34    1.62
   5  -8   1   32.65    1.83
  -5   9  -1   14.01    1.24
  -5   9  -1   19.01    1.35
  -5   9  -1   17.16    1.29
  -5   9  -1   18.51    1.17
   5  -9   1   19.31    1.00
   5  -9   1   19.75    1.62
   5  -9   1   17.44    0.95
  -5  10  -1    3.34    0.70
  -5  10  -1    4.84    0.70
  -5  10  -1    4.46    0.77
  -5  10  -1    5.43    0.87
   5 -10   1    4.97    1.06
  -5  11  -1    1.75    0.53
  -5  11  -1    0.11    0.34
  -5  11  -1    1.25    0.51
   5 -11   1    1.53    0.74
  -5  12  -1    0.76    0.49
  -5  12  -1    1.82    0.37
  -5  12  -1   -0.75    0.38
   5 -12   1    1.09    0.74
  -6 -12  -1    0.11    0.75
   6  12   1   -0.79    0.43
   6  12   1    0.02    0.25
  -6 -11  -1    8.63    1.28
   6  11   1    9.88    0.74
   6  11   1   12.64    1.32
  -6 -10  -1    1.17    0.56
   6  10   1    1.18    0.35
   6  10   1    0.63    0.51
  -6  -9  -1    0.14    0.38
   6   9   1    0.34    0.31
   6   9   1    1.10    0.55
   6   9   1    0.40    0.27
   6   9   1    0.04    0.25
   6   9   1    0.03    0.35
  -6  -8  -1   16.20    1.22
   6   8   1   18.83    1.35
   6   8   1   16.37    0.89
   6   8   1   15.05    1.00
   6   8   1   16.53    0.97
  -6  -7  -1    7.89    0.83
  -6  -7  -1    7.70    0.66
  -6  -7  -1    8.38    0.64
  -6  -7  -1    7.40    0.64
   6   7   1    8.59    1.03
   6   7   1    7.86    0.69
   6   7   1    7.24    0.72
   6   7   1    7.73    0.61
  -6  -6  -1    4.72    0.68
  -6  -6  -1    4.79    0.56
  -6  -6  -1    5.14    0.61
   6   6   1    5.46    0.51
   6   6   1    3.89    0.56
   6   6   1    4.54    0.50
   6   6   1    5.00    0.57
   6   6   1    4.84    0.65
  -6  -5  -1    7.68    0.60
  -6  -5  -1    8.12    0.72
  -6  -5  -1    7.84    0.68
  -6  -5  -1    9.19    0.72
   6   5   1    8.44    0.63
   6   5   1    8.94    0.76
   6   5   1    9.31    0.62
   6   5   1    8.05    0.72
  -6  -4  -1    6.98    0.54
  -6  -4  -1    6.90    0.69
  -6  -4  -1    8.24    0.75
  -6  -4  -1    7.09    0.57
   6   4   1    7.47    0.72
   6   4   1    8.29    0.70
   6   4   1    9.04    0.71
   6   4   1    7.01    0.64
  -6  -3  -1   80.63    2.20
  -6  -3  -1   77.77    2.30
  -6  -3  -1   77.27    2.12
  -6  -3  -1   78.88    2.24
  -6  -3  -1   77.47    2.54
   6   3   1   79.77    2.91
   6   3   1   81.95    2.13
   6   3   1   81.37    2.44
   6   3   1   81.40    2.20
   6   3   1   77.38    2.26
  -6  -2  -1    4.18    0.40
  -6  -2  -1    4.18    0.28
  -6  -2  -1    3.27    0.46
  -6  -2  -1    3.14    0.49
  -6  -2  -1    3.67    0.37
   6   2   1    4.36    0.53
   6   2   1    4.37    0.42
   6   2   1    4.61    0.41
   6   2   1    5.34    0.62
  -6  -1  -1   24.26    1.27
  -6  -1  -1   23.73    0.86
  -6  -1  -1   23.60    0.79
  -6  -1  -1   24.43    1.14
   6   1   1   23.68    0.92
   6   1   1   24.82    1.19
   6   1   1   23.87    1.05
   6   1   1   25.06    1.27
   6   1   1   24.95    0.91
  -6   0  -1    0.19    0.13
  -6   0  -1    0.01    0.21
  -6   0  -1    0.10    0.19
  -6   0  -1    0.03    0.12
   6   0   1    0.02    0.16
   6   0   1    0.01    0.23
   6   0   1    0.27    0.14
   6   0   1   -0.04    0.15
  -6   1  -1   22.14    1.12
  -6   1  -1   23.21    0.99
  -6   1  -1   22.92    1.27
  -6   1  -1   22.54    0.85
   6  -1   1   22.29    0.99
   6  -1   1   24.18    0.88
   6  -1   1   23.26    1.19
   6  -1   1   22.74    1.23
  -6   2  -1    4.41    0.54
  -6   2  -1    4.58    0.37
  -6   2  -1    4.35    0.70
  -6   2  -1    4.79    0.47
   6  -2   1    6.13    0.91
   6  -2   1    4.37    0.36
   6  -2   1    2.80    0.37
   6  -2   1    4.09    0.65
  -6   3  -1   79.08    2.50
  -6   3  -1   78.79    2.28
  -6   3  -1   72.71    1.92
  -6   3  -1   77.30    2.71
   6  -3   1   77.69    2.59
   6  -3   1   79.17    1.98
   6  -3   1   81.97    2.34
   6  -3   1   78.76    2.62
  -6   4  -1    7.15    0.46
  -6   4  -1    7.43    0.64
  -6   4  -1    6.54    0.79
  -6   4  -1    7.83    0.72
  -6   4  -1    7.79    0.67
   6  -4   1    7.55    0.65
   6  -4   1    8.58    0.82
   6  -4   1    7.90    0.76
  -6   5  -1    9.73    0.81
  -6   5  -1    8.53    0.50
  -6   5  -1    7.81    0.89
  -6   5  -1    8.06    0.72
   6  -5   1    8.64    0.85
   6  -5   1    8.60    0.73
   6  -5   1    7.63    0.78
   6  -5   1    8.66    0.84
  -6   6  -1    5.39    0.69
  -6   6  -1    5.24    0.76
  -6   6  -1    3.91    0.75
  -6   6  -1    4.39    0.38
  -6   6  -1    5.03    0.73
   6  -6   1    3.42    0.60
   6  -6   1    5.92    0.91
   6  -6   1    5.19    0.74
   6  -6   1    6.30    0.75
  -6   7  -1    7.41    0.83
  -6   7  -1    7.68    0.80
  -6   7  -1    8.67    0.84
  -6   7  -1    7.26    0.45
  -6   7  -1    7.67    0.95
   6  -7   1    8.03    0.86
   6  -7   1    8.05    0.92
   6  -7   1    7.26    0.79
   6  -7   1    8.72    0.83
  -6   8  -1   17.71    1.39
  -6   8  -1   16.17    1.15
  -6   8  -1   17.40    1.24
  -6   8  -1   16.35    0.64
  -6   8  -1   18.17    1.30
  -6   8  -1   16.11    1.08
   6  -8   1   16.49    1.10
   6  -8   1   13.61    1.11
   6  -8   1   16.68    1.33
  -6   9  -1    0.30    0.31
  -6   9  -1    0.15    0.33
  -6   9  -1    0.90    0.47
  -6   9  -1    0.28    0.29
  -6   9  -1    0.00    0.33
   6  -9   1    0.21    0.31
   6  -9   1    0.67    0.56
   6  -9   1    0.53    0.38
   6  -9   1    0.86    0.34
  -6  10  -1    1.03    0.60
  -6  10  -1    2.57    0.63
  -6  10  -1    1.57    0.53
  -6  10  -1    1.97    0.54
   6 -10   1    0.91    0.60
  -6  11  -1   10.67    0.92
  -6  11  -1   10.99    1.04
  -6  11  -1   11.88    1.25
   6 -11   1   10.71    1.41
  -6  12  -1    0.56    0.36
  -6  12  -1    0.38    0.29
  -6  12  -1   -0.09    0.46
   6 -12   1    0.64    0.59
  -7 -11  -1    0.13    0.38
   7  11   1    0.01    0.27
   7  11   1   -0.30    0.39
  -7 -10  -1    2.14    0.65
   7  10   1    3.11    0.56
   7  10   1    2.98    0.48
   7  10   1    3.94    0.90
   7  10   1    2.00    0.45
   7   9   1   21.74    1.86
   7   9   1   18.94    1.01
   7   9   1   21.07    1.24
   7   9   1   19.00    1.10
  -7  -8  -1    3.54    0.73
  -7  -8  -1    3.90    0.57
  -7  -8  -1    3.28    0.47
   7   8   1    2.40    0.70
   7   8   1    2.94    0.59
   7   8   1    3.47    0.51
   7   8   1    3.66    0.59
  -7  -7  -1   38.67    1.83
  -7  -7  -1   36.55    1.60
  -7  -7  -1   37.70    1.81
  -7  -7  -1   39.15    1.79
   7   7   1   37.50    2.10
   7   7   1   34.58    1.56
   7   7   1   37.06    1.68
   7   7   1   35.16    1.38
  -7  -6  -1    0.18    0.22
  -7  -6  -1   -0.18    0.19
  -7  -6  -1   -0.28    0.15
  -7  -6  -1    0.18    0.21
   7   6   1   -0.46    0.15
   7   6   1    0.04    0.20
   7   6   1   -0.20    0.22
   7   6   1    0.37    0.27
   7   6   1    0.24    0.30
  -7  -5  -1   12.66    0.95
  -7  -5  -1   12.18    0.85
  -7  -5  -1   12.47    0.91
  -7  -5  -1   11.27    0.74
   7   5   1   12.55    0.74
   7   5   1   12.25    0.90
   7   5   1   11.52    0.76
   7   5   1   12.52    0.97
   7   5   1   10.72    0.85
  -7  -4  -1    8.58    0.63
  -7  -4  -1    8.80    0.68
  -7  -4  -1    8.52    0.69
  -7  -4  -1    7.97    0.80
   7   4   1    9.47    0.65
   7   4   1    9.65    0.64
   7   4   1   10.25    0.87
   7   4   1    9.55    0.76
   7   4   1    9.53    0.79
  -7  -3  -1    6.61    0.55
  -7  -3  -1    6.76    0.65
  -7  -3  -1    6.84    0.74
  -7  -3  -1    6.99    0.55
   7   3   1    6.35    0.53
   7   3   1    7.75    0.63
   7   3   1    6.52    0.74
   7   3   1    6.71    0.69
  -7  -2  -1   58.20    1.45
  -7  -2  -1   57.36    2.01
  -7  -2  -1   52.82    1.67
  -7  -2  -1   55.32    2.18
  -7  -2  -1   54.41    1.66
   7   2   1   54.64    1.69
   7   2   1   54.04    2.01
   7   2   1   56.41    2.14
  -7  -1  -1    0.54    0.20
  -7  -1  -1    0.90    0.19
  -7  -1  -1    0.48    0.26
  -7  -1  -1    0.77    0.20
  -7  -1  -1    0.89    0.37
   7   1   1    0.58    0.29
   7   1   1    1.08    0.34
   7   1   1    0.89    0.30
   7   1   1    0.78    0.22
  -7   0  -1    0.03    0.19
  -7   0  -1    0.04    0.21
  -7   0  -1   -0.01    0.13
  -7   0  -1    0.11    0.14
   7   0   1    0.21    0.18
   7   0   1   -0.03    0.15
   7   0   1   -0.21    0.21
   7   0   1    0.11    0.35
  -7   1  -1    0.87    0.28
  -7   1  -1    0.65    0.26
  -7   1  -1    1.26    0.37
  -7   1  -1    1.27    0.27
   7  -1   1    0.36    0.27
   7  -1   1    0.69    0.26
   7  -1   1    1.31    0.39
   7  -1   1    0.82    0.23
  -7   2  -1   52.36    1.82
  -7   2  -1   50.60    1.52
  -7   2  -1   50.70    1.96
  -7   2  -1   55.98    2.25
   7  -2   1   55.18    2.18
   7  -2   1   54.23    1.55
   7  -2   1   53.99    1.79
   7  -2   1   50.69    2.04
  -7   3  -1    7.23    0.63
  -7   3  -1    7.09    0.83
  -7   3  -1    7.17    0.74
  -7   3  -1    6.07    0.46
   7  -3   1    7.21    0.62
   7  -3   1    7.40    0.82
   7  -3   1    6.61    0.47
   7  -3   1    7.37    0.76
  -7   4  -1    9.72    0.97
  -7   4  -1    9.17    0.55
  -7   4  -1   10.46    0.77
  -7   4  -1    7.74    0.79
   7  -4   1    8.94    0.92
   7  -4   1    9.60    0.88
   7  -4   1    9.63    0.75
  -7   5  -1   12.12    0.62
  -7   5  -1   10.11    0.85
  -7   5  -1   11.36    0.94
  -7   5  -1   11.42    0.87
  -7   5  -1   11.75    1.12
   7  -5   1   12.68    1.06
   7  -5   1   12.45    1.24
   7  -5   1   12.35    1.04
   7  -5   1   10.01    0.81
  -7   6  -1    0.28    0.18
  -7   6  -1   -0.12    0.20
  -7   6  -1   -0.06    0.22
  -7   6  -1   -0.23    0.24
  -7   6  -1    0.09    0.31
   7  -6   1    0.17    0.26
   7  -6   1    0.06    0.17
   7  -6   1    0.06    0.29
   7  -6   1   -0.35    0.27
  -7   7  -1   34.77    1.72
  -7   7  -1   34.76    1.81
  -7   7  -1   38.46    1.81
  -7   7  -1   34.15    1.13
  -7   7  -1   35.15    2.02
   7  -7   1   37.13    1.93
   7  -7   1   33.07    1.74
   7  -7   1   34.42    1.78
   7  -7   1   34.75    1.70
  -7   8  -1    3.76    0.59
  -7   8  -1    2.74    0.65
  -7   8  -1    2.97    0.74
  -7   8  -1    3.45    0.33
  -7   8  -1    3.69    0.67
  -7   8  -1    3.82    0.71
   7  -8   1    3.22    0.78
   7  -8   1    3.37    0.65
   7  -8   1    3.45    0.66
  -7   9  -1   20.20    1.29
  -7   9  -1   21.31    1.60
  -7   9  -1   21.59    1.37
  -7   9  -1   21.65    1.63
  -7   9  -1   20.02    0.70
  -7   9  -1   20.18    1.44
   7  -9   1   23.67    1.72
   7  -9   1   20.20    1.24
   7  -9   1   20.32    1.54
   7  -9   1   16.51    1.60
  -7  10  -1    2.45    0.68
  -7  10  -1    2.59    0.64
  -7  10  -1    3.46    0.69
   7 -10   1    2.28    0.77
   7 -10   1    2.61    0.48
   7 -10   1    2.38    0.44
  -7  11  -1    0.81    0.45
  -7  11  -1    0.77    0.40
  -7  11  -1    0.46    0.49
   7 -11   1    0.32    0.51
  -8 -11  -1    2.81    0.79
   8  11   1    3.97    0.81
   8  11   1    3.40    0.55
  -8 -10  -1    5.23    0.93
   8  10   1    3.92    0.83
   8  10   1    4.61    0.70
   8  10   1    4.76    0.64
   8  10   1    4.40    0.62
  -8  -9  -1   11.09    1.16
   8   9   1   12.28    0.88
   8   9   1   10.88    0.90
   8   9   1   13.70    1.09
  -8  -8  -1    8.65    0.98
  -8  -8  -1    8.95    0.80
  -8  -8  -1    8.28    0.75
   8   8   1   10.23    1.27
   8   8   1    8.02    0.72
   8   8   1    8.80    0.89
   8   8   1    9.09    0.83
  -8  -7  -1    1.56    0.40
  -8  -7  -1    1.43    0.48
  -8  -7  -1    1.54    0.39
   8   7   1    1.15    0.36
   8   7   1    1.94    0.55
   8   7   1    2.28    0.54
   8   7   1    1.74    0.55
  -8  -6  -1    9.28    0.86
  -8  -6  -1    8.96    0.73
  -8  -6  -1   10.48    0.92
  -8  -6  -1    8.94    0.83
   8   6   1    9.40    0.87
   8   6   1    8.61    0.87
   8   6   1    8.62    0.71
   8   6   1    8.71    0.71
   8   6   1    9.28    0.90
  -8  -5  -1    1.82    0.42
  -8  -5  -1    1.95    0.37
  -8  -5  -1    2.75    0.60
   8   5   1    1.77    0.37
   8   5   1    1.73    0.40
   8   5   1    2.52    0.56
   8   5   1    2.38    0.55
  -8  -4  -1    0.61    0.26
  -8  -4  -1    0.69    0.36
  -8  -4  -1    0.50    0.25
  -8  -4  -1    0.46    0.28
   8   4   1    0.06    0.25
   8   4   1    0.33    0.23
   8   4   1    0.71    0.26
   8   4   1    0.81    0.36
   8   4   1    0.59    0.37
  -8  -3  -1   23.43    1.07
  -8  -3  -1   23.97    1.13
  -8  -3  -1   23.61    1.11
  -8  -3  -1   26.65    1.31
  -8  -3  -1   24.71    0.79
  -8  -3  -1   25.83    1.50
   8   3   1   24.35    1.15
   8   3   1   25.64    1.38
   8   3   1   25.94    1.48
   8   3   1   26.65    1.12
  -8  -2  -1    0.22    0.14
  -8  -2  -1    0.37    0.21
  -8  -2  -1    0.36    0.21
  -8  -2  -1    0.34    0.30
  -8  -2  -1   -0.01    0.23
   8   2   1    0.45    0.36
   8   2   1   -0.01    0.20
   8   2   1    0.20    0.19
   8   2   1    0.17    0.19
  -8  -1  -1   53.00    1.53
  -8  -1  -1   48.52    1.61
  -8  -1  -1   54.81    1.52
  -8  -1  -1   52.28    1.99
  -8  -1  -1   50.27    2.19
   8   1   1   48.94    2.11
   8   1   1   51.27    2.05
   8   1   1   51.79    1.63
   8   1   1   48.73    1.77
  -8   0  -1   -0.36    0.16
  -8   0  -1   -0.02    0.21
  -8   0  -1    0.01    0.12
  -8   0  -1   -0.09    0.11
   8   0   1    0.04    0.17
   8   0   1   -0.09    0.13
   8   0   1   -0.18    0.17
  -8   1  -1   48.69    1.33
  -8   1  -1   52.35    1.79
  -8   1  -1   46.63    1.53
  -8   1  -1   47.20    1.94
  -8   1  -1   50.61    2.21
   8  -1   1   50.36    2.15
   8  -1   1   48.45    1.74
   8  -1   1   48.96    1.77
   8  -1   1   49.38    2.06
  -8   2  -1    0.22    0.19
  -8   2  -1    0.53    0.47
  -8   2  -1    0.12    0.19
  -8   2  -1    0.08    0.27
   8  -2   1    0.44    0.24
   8  -2   1    0.17    0.30
   8  -2   1    0.51    0.30
  -8   3  -1   24.60    1.57
  -8   3  -1   21.99    0.94
  -8   3  -1   25.09    1.21
  -8   3  -1   24.40    1.37
   8  -3   1   24.54    1.20
   8  -3   1   24.87    1.45
   8  -3   1   23.31    1.00
   8  -3   1   24.04    1.48
  -8   4  -1    0.37    0.34
  -8   4  -1    0.43    0.23
  -8   4  -1    0.29    0.31
  -8   4  -1    0.51    0.21
   8  -4   1    1.02    0.38
   8  -4   1    0.69    0.44
  -8   5  -1    2.28    0.37
  -8   5  -1    1.84    0.45
  -8   5  -1    2.15    0.49
  -8   5  -1    2.05    0.63
  -8   5  -1    2.73    0.60
   8  -5   1    1.88    0.58
   8  -5   1    2.51    0.59
   8  -5   1    2.76    0.56
  -8   6  -1    8.73    0.85
  -8   6  -1    9.46    0.96
  -8   6  -1    9.47    1.13
  -8   6  -1    9.70    0.88
  -8   6  -1    9.86    0.60
   8  -6   1    8.98    0.83
   8  -6   1   10.84    1.07
   8  -6   1    9.43    1.01
   8  -6   1    9.62    0.96
  -8   7  -1    1.61    0.30
  -8   7  -1    1.69    0.52
  -8   7  -1    1.08    0.43
  -8   7  -1    1.49    0.58
  -8   7  -1    1.00    0.42
   8  -7   1    1.02    0.52
   8  -7   1    1.92    0.54
   8  -7   1    1.56    0.53
   8  -7   1    1.15    0.46
  -8   8  -1   10.64    1.21
  -8   8  -1    8.44    0.95
  -8   8  -1    8.92    1.17
  -8   8  -1    9.30    0.98
  -8   8  -1    7.75    0.77
  -8   8  -1    8.21    0.51
   8  -8   1    9.34    0.99
   8  -8   1    9.32    1.01
   8  -8   1    9.75    0.99
   8  -8   1   10.54    1.41
  -8   9  -1   12.43    1.02
  -8   9  -1    9.33    1.25
  -8   9  -1   11.23    1.31
  -8   9  -1   11.33    0.55
   8  -9   1   13.76    1.40
   8  -9   1   11.77    1.08
   8  -9   1    9.44    0.89
  -8  10  -1    3.08    0.74
  -8  10  -1    4.38    0.78
  -8  10  -1    4.35    0.88
  -8  10  -1    5.08    0.83
   8 -10   1    4.72    0.70
   8 -10   1    3.40    0.90
   8 -10   1    3.55    0.75
  -8  11  -1    3.88    0.73
  -8  11  -1    3.34    0.78
  -8  11  -1    2.93    0.73
   8 -11   1    2.94    0.95
  -9 -11  -1    0.42    0.48
   9  11   1    0.06    0.33
   9  11   1    0.58    0.34
   9  11   1   -0.14    0.41
   9  11   1    0.03    0.30
  -9 -10  -1    0.05    0.40
   9  10   1    0.27    0.48
   9  10   1    1.87    0.63
   9  10   1    0.81    0.38
   9  10   1    0.59    0.33
  -9  -9  -1    1.31    0.54
   9   9   1    2.12    0.47
   9   9   1    1.11    0.39
   9   9   1    1.30    0.52
  -9  -8  -1    4.14    0.78
  -9  -8  -1    5.01    0.74
  -9  -8  -1    4.14    0.68
  -9  -8  -1    4.23    0.66
   9   8   1    6.61    0.74
   9   8   1    4.61    0.88
   9   8   1    5.51    0.87
   9   8   1    4.43    0.95
  -9  -7  -1    5.40    0.72
  -9  -7  -1    5.84    0.84
  -9  -7  -1    6.39    0.90
  -9  -7  -1    6.04    0.84
   9   7   1    5.29    0.86
   9   7   1    4.75    0.74
   9   7   1    4.86    0.64
   9   7   1    6.06    0.74
  -9  -6  -1    0.14    0.28
  -9  -6  -1    0.01    0.27
  -9  -6  -1    0.33    0.29
  -9  -6  -1   -0.27    0.17
   9   6   1    0.40    0.32
   9   6   1    0.31    0.32
   9   6   1    0.04    0.25
   9   6   1    0.16    0.30
   9   6   1    0.79    0.22
  -9  -5  -1   15.60    0.95
  -9  -5  -1   16.38    1.02
  -9  -5  -1   13.94    1.15
   9   5   1   15.64    0.93
   9   5   1   15.05    0.90
   9   5   1   17.36    1.12
   9   5   1   17.77    1.29
   9   5   1   16.46    1.18
  -9  -4  -1   66.98    2.36
  -9  -4  -1   67.86    2.20
  -9  -4  -1   64.06    2.63
  -9  -4  -1   65.08    2.40
   9   4   1   68.18    2.12
   9   4   1   66.16    2.29
   9   4   1   68.27    2.19
   9   4   1   68.96    2.65
   9   4   1   73.29    2.64
  -9  -3  -1    2.53    0.30
  -9  -3  -1    2.36    0.75
  -9  -3  -1    1.71    0.44
  -9  -3  -1    2.18    0.38
  -9  -3  -1    2.50    0.43
  -9  -3  -1    1.98    0.38
   9   3   1    2.62    0.60
   9   3   1    2.15    0.41
   9   3   1    2.30    0.41
   9   3   1    2.65    0.57
  -9  -2  -1   77.11    2.29
  -9  -2  -1   77.82    2.21
  -9  -2  -1   77.81    1.99
  -9  -2  -1   79.84    2.72
  -9  -2  -1   76.20    2.94
   9   2   1   78.35    2.28
   9   2   1   81.77    2.82
   9   2   1   74.74    2.24
   9   2   1   77.85    2.87
  -9  -1  -1    0.97    0.25
  -9  -1  -1    0.85    0.38
  -9  -1  -1    0.57    0.20
  -9  -1  -1    0.64    0.27
  -9  -1  -1    0.76    0.41
   9   1   1    1.14    0.35
   9   1   1    0.68    0.41
   9   1   1    0.64    0.33
   9   1   1    0.51    0.26
  -9   0  -1    0.20    0.17
  -9   0  -1    0.10    0.15
  -9   0  -1    0.54    0.37
  -9   0  -1    0.40    0.33
   9   0   1    0.04    0.23
   9   0   1    0.15    0.20
   9   0   1    0.08    0.20
   9   0   1    0.25    0.40
  -9   1  -1    0.61    0.23
  -9   1  -1    0.59    0.40
  -9   1  -1    0.25    0.25
  -9   1  -1    1.45    0.46
  -9   1  -1    0.45    0.17
   9  -1   1    0.58    0.26
   9  -1   1    0.97    0.40
   9  -1   1    0.60    0.24
   9  -1   1    1.08    0.48
  -9   2  -1   76.31    2.16
  -9   2  -1   77.32    2.44
  -9   2  -1   77.34    2.72
  -9   2  -1   72.73    2.98
   9  -2   1   78.13    2.89
   9  -2   1   78.90    2.50
   9  -2   1   78.63    2.20
  -9   3  -1    2.14    0.60
  -9   3  -1    1.72    0.41
  -9   3  -1    2.64    0.55
  -9   3  -1    1.96    0.33
   9  -3   1    2.44    0.51
   9  -3   1    3.06    0.72
   9  -3   1    1.49    0.56
   9  -3   1    1.59    0.33
  -9   4  -1   68.90    1.99
  -9   4  -1   68.19    2.95
  -9   4  -1   70.55    2.65
  -9   4  -1   69.31    2.39
   9  -4   1   69.66    2.76
   9  -4   1   66.53    2.36
   9  -4   1   70.22    2.83
  -9   5  -1   16.11    1.08
  -9   5  -1   15.50    1.40
  -9   5  -1   15.94    0.80
  -9   5  -1   14.76    1.06
  -9   5  -1   13.62    1.14
   9  -5   1   15.95    1.09
   9  -5   1   15.93    1.34
   9  -5   1   15.97    1.27
  -9   6  -1    0.73    0.44
  -9   6  -1   -0.37    0.15
  -9   6  -1   -0.16    0.22
  -9   6  -1   -0.16    0.21
  -9   6  -1    0.04    0.27
   9  -6   1   -0.09    0.26
   9  -6   1    0.21    0.42
   9  -6   1   -0.34    0.28
   9  -6   1    0.67    0.29
  -9   7  -1    5.03    0.76
  -9   7  -1    5.36    1.02
  -9   7  -1    5.71    0.89
  -9   7  -1    5.49    0.47
  -9   7  -1    6.37    0.92
   9  -7   1    5.39    0.90
   9  -7   1    3.93    0.63
   9  -7   1    5.38    0.94
   9  -7   1    6.99    1.20
  -9   8  -1    4.88    0.67
  -9   8  -1    4.95    1.01
  -9   8  -1    5.64    0.98
  -9   8  -1    4.97    0.86
  -9   8  -1    4.38    0.43
  -9   8  -1    6.15    0.92
   9  -8   1    4.96    0.86
   9  -8   1    2.95    0.66
   9  -8   1    2.55    0.66
   9  -8   1    4.90    0.76
  -9   9  -1    0.41    0.41
  -9   9  -1    1.55    0.56
  -9   9  -1    0.75    0.37
  -9   9  -1    1.04    0.51
  -9   9  -1    1.84    0.30
   9  -9   1    1.27    0.50
   9  -9   1    2.48    0.78
   9  -9   1    0.38    0.35
   9  -9   1    2.24    0.72
  -9  10  -1    0.12    0.51
  -9  10  -1    1.08    0.41
  -9  10  -1    0.25    0.42
  -9  10  -1    0.00    0.36
   9 -10   1    1.43    0.42
   9 -10   1    0.31    0.54
   9 -10   1    0.28    0.41
  -9  11  -1   -0.58    0.69
  -9  11  -1    0.16    0.43
  -9  11  -1    0.04    0.36
   9 -11   1    0.04    0.58
 -10 -11  -1    0.07    0.49
  10  11   1    0.36    0.38
  10  11   1   -0.20    0.76
  10  11   1    0.19    0.30
  10  11   1    0.25    0.30
 -10 -10  -1    0.71    0.55
  10  10   1    1.40    0.47
  10  10   1    1.14    0.45
  10  10   1    2.31    0.49
 -10  -9  -1    0.18    0.40
 -10  -9  -1    0.48    0.29
 -10  -9  -1   -0.29    0.31
 -10  -9  -1   -0.30    0.25
  10   9   1    0.26    0.30
  10   9   1   -0.25    0.32
  10   9   1   -0.07    0.25
 -10  -8  -1   43.50    1.94
 -10  -8  -1   41.89    2.18
 -10  -8  -1   44.57    2.11
  10   8   1   41.90    2.10
  10   8   1   43.13    1.76
  10   8   1   42.48    2.19
  10   8   1   38.79    1.97
 -10  -7  -1    0.76    0.36
 -10  -7  -1    1.38    0.47
 -10  -7  -1    1.78    0.50
 -10  -7  -1    1.22    0.48
  10   7   1    1.39    0.51
  10   7   1    1.03    0.49
  10   7   1    1.61    0.46
  10   7   1    1.23    0.45
 -10  -6  -1   11.34    0.88
 -10  -6  -1   11.24    1.09
 -10  -6  -1    9.76    0.90
 -10  -6  -1   12.23    1.08
  10   6   1   14.24    1.23
  10   6   1   11.81    1.03
  10   6   1   11.30    0.87
  10   6   1   10.99    1.04
 -10  -5  -1    3.27    0.73
 -10  -5  -1    3.93    0.62
 -10  -5  -1    3.42    0.64
 -10  -5  -1    3.81    0.54
  10   5   1    3.01    0.59
  10   5   1    2.85    0.60
  10   5   1    3.42    0.57
  10   5   1    3.35    0.72
  10   5   1    3.68    0.60
 -10  -4  -1    0.12    0.30
 -10  -4  -1    0.36    0.25
 -10  -4  -1    0.35    0.32
 -10  -4  -1    0.20    0.25
  10   4   1    0.45    0.22
  10   4   1    0.22    0.26
  10   4   1    0.32    0.36
  10   4   1    0.29    0.30
  10   4   1    0.13    0.25
 -10  -3  -1    5.76    0.60
 -10  -3  -1    5.92    0.42
 -10  -3  -1    5.94    0.98
 -10  -3  -1    5.98    0.61
 -10  -3  -1    5.09    0.70
  10   3   1    6.17    0.71
  10   3   1    6.53    0.90
  10   3   1    6.19    0.63
  10   3   1    5.36    0.95
 -10  -2  -1   43.96    1.66
 -10  -2  -1   42.64    2.06
 -10  -2  -1   46.06    1.39
 -10  -2  -1   44.01    2.23
  10   2   1   44.57    1.85
  10   2   1   46.47    2.22
  10   2   1   45.97    2.14
  10   2   1   46.46    1.69
 -10  -1  -1    0.63    0.24
 -10  -1  -1    0.75    0.24
 -10  -1  -1    1.02    0.45
 -10  -1  -1    0.69    0.30
 -10  -1  -1    0.22    0.28
  10   1   1    0.42    0.32
  10   1   1    0.47    0.30
  10   1   1    0.51    0.54
  10   1   1    0.75    0.47
 -10   0  -1    0.10    0.18
 -10   0  -1   -0.04    0.32
 -10   0  -1   -0.32    0.19
 -10   0  -1   -0.18    0.14
  10   0   1    0.14    0.33
  10   0   1   -0.16    0.17
  10   0   1    0.15    0.27
  10   0   1   -0.07    0.21
 -10   1  -1    0.83    0.21
 -10   1  -1    0.50    0.22
 -10   1  -1    0.12    0.26
 -10   1  -1    0.04    0.28
  10  -1   1    0.99    0.40
  10  -1   1    1.13    0.36
  10  -1   1    0.43    0.24
  10  -1   1    0.42    0.42
 -10   2  -1   41.08    2.27
 -10   2  -1   46.14    1.60
 -10   2  -1   48.96    1.87
 -10   2  -1   44.82    2.07
  10  -2   1   48.12    1.62
  10  -2   1   45.13    2.28
  10  -2   1   44.20    2.22
  10  -2   1   45.86    1.91
 -10   3  -1    5.64    0.83
 -10   3  -1    6.45    0.69
 -10   3  -1    4.84    0.51
 -10   3  -1    7.22    1.15
  10  -3   1    4.85    0.57
  10  -3   1    4.82    0.78
  10  -3   1    3.39    0.70
  10  -3   1    6.14    0.68
 -10   4  -1    0.23    0.20
 -10   4  -1    0.52    0.32
 -10   4  -1    0.31    0.35
 -10   4  -1    0.28    0.36
  10  -4   1    0.81    0.57
  10  -4   1    0.52    0.35
  10  -4   1    0.27    0.26
 -10   5  -1    4.04    0.91
 -10   5  -1    3.58    0.66
 -10   5  -1    5.13    0.92
 -10   5  -1    4.10    0.73
 -10   5  -1    4.12    0.49
  10  -5   1    3.65    0.80
  10  -5   1    2.53    0.67
  10  -5   1    3.42    0.63
 -10   6  -1   10.53    0.69
 -10   6  -1   13.50    1.29
 -10   6  -1   14.27    1.23
 -10   6  -1   14.18    1.44
 -10   6  -1   11.39    1.00
  10  -6   1   11.11    0.97
  10  -6   1   13.94    1.34
  10  -6   1   13.09    1.23
  10  -6   1   11.02    1.15
 -10   7  -1    0.71    0.46
 -10   7  -1    1.69    0.53
 -10   7  -1    2.15    0.39
 -10   7  -1    1.14    0.57
 -10   7  -1    1.17    0.44
  10  -7   1    1.58    0.57
  10  -7   1    1.84    0.63
  10  -7   1    1.87    0.71
  10  -7   1    1.09    0.49
 -10   8  -1   42.41    2.19
 -10   8  -1   40.13    2.46
 -10   8  -1   40.50    2.14
 -10   8  -1   41.01    1.68
 -10   8  -1   40.30    1.38
 -10   8  -1   39.39    2.10
  10  -8   1   45.72    2.31
  10  -8   1   41.70    2.37
 -10   9  -1   -0.05    0.18
 -10   9  -1    0.12    0.41
 -10   9  -1   -0.95    0.34
 -10   9  -1    0.27    0.34
 -10   9  -1   -0.59    0.24
  10  -9   1    0.85    0.46
  10  -9   1    0.62    0.39
  10  -9   1    0.40    0.55
 -10  10  -1    0.63    0.38
 -10  10  -1    0.91    0.52
 -10  10  -1    1.27    0.56
 -10  10  -1    1.07    0.74
  10 -10   1    1.21    0.51
  10 -10   1    1.20    0.72
 -10  11  -1   -1.00    0.42
 -10  11  -1    0.15    0.39
 -10  11  -1   -0.03    0.43
 -10  11  -1   -0.96    0.37
  10 -11   1    0.77    0.32
  10 -11   1    0.22    0.56
 -11 -10  -1    8.43    1.23
  11  10   1    7.96    1.03
  11  10   1    7.55    1.07
  11  10   1    8.55    0.84
 -11  -9  -1    0.65    0.46
 -11  -9  -1    0.68    0.47
  11   9   1    1.41    0.53
  11   9   1    1.91    0.49
  11   9   1    0.49    0.39
 -11  -8  -1    0.66    0.44
 -11  -8  -1    0.21    0.41
 -11  -8  -1    0.06    0.34
 -11  -8  -1   -0.01    0.30
  11   8   1    0.20    0.35
  11   8   1    0.48    0.39
  11   8   1    0.37    0.33
 -11  -7  -1    1.90    0.54
 -11  -7  -1    1.28    0.50
 -11  -7  -1    1.28    0.51
 -11  -7  -1    0.66    0.43
  11   7   1    0.89    0.47
  11   7   1    1.50    0.67
  11   7   1    1.58    0.60
  11   7   1    0.57    0.35
 -11  -6  -1    0.30    0.31
 -11  -6  -1    0.07    0.34
 -11  -6  -1   -0.13    0.28
 -11  -6  -1    0.33    0.28
  11   6   1   -0.15    0.24
  11   6   1    0.12    0.31
  11   6   1    0.07    0.36
 -11  -5  -1    0.79    0.37
 -11  -5  -1    0.45    0.28
 -11  -5  -1    0.62    0.31
 -11  -5  -1    0.11    0.33
  11   5   1    0.51    0.33
  11   5   1    0.06    0.21
  11   5   1    0.50    0.37
  11   5   1    0.77    0.50
  11   5   1    0.42    0.29
 -11  -4  -1   20.68    1.57
 -11  -4  -1   23.19    1.43
 -11  -4  -1   20.23    1.16
 -11  -4  -1   23.89    1.26
  11   4   1   20.52    1.22
  11   4   1   21.06    1.12
  11   4   1   24.89    1.25
  11   4   1   22.17    1.51
  11   4   1   24.58    1.66
 -11  -3  -1    3.39    0.53
 -11  -3  -1    2.92    0.36
 -11  -3  -1    3.58    0.58
 -11  -3  -1    3.76    0.75
  11   3   1    5.37    0.93
  11   3   1    4.24    0.57
  11   3   1    3.27    0.77
  11   3   1    3.22    0.55
 -11  -2  -1   59.61    2.45
 -11  -2  -1   59.30    1.86
 -11  -2  -1   55.90    1.68
 -11  -2  -1   55.89    2.68
 -11  -2  -1   53.99    1.96
  11   2   1   57.24    2.24
  11   2   1   58.22    2.02
  11   2   1   61.67    2.59
  11   2   1   56.58    2.59
 -11  -1  -1    0.99    0.42
 -11  -1  -1    0.92    0.46
 -11  -1  -1    1.63    0.33
 -11  -1  -1    0.73    0.28
 -11  -1  -1    1.32    0.30
  11   1   1    1.17    0.37
  11   1   1    1.14    0.45
  11   1   1    1.25    0.37
  11   1   1    1.03    0.50
 -11   0  -1    0.42    0.24
 -11   0  -1   -0.08    0.50
 -11   0  -1   -0.08    0.27
 -11   0  -1    0.14    0.16
  11   0   1    0.16    0.38
  11   0   1    0.13    0.47
  11   0   1   -0.06    0.21
  11   0   1   -0.01    0.23
 -11   1  -1    1.61    0.62
 -11   1  -1    1.07    0.31
 -11   1  -1    1.04    0.24
 -11   1  -1    0.56    0.40
  11  -1   1    1.48    0.43
  11  -1   1    2.22    0.73
  11  -1   1    1.34    0.37
  11  -1   1    1.27    0.49
 -11   2  -1   54.25    1.85
 -11   2  -1   56.49    2.79
 -11   2  -1   58.05    1.52
 -11   2  -1   56.13    2.45
 -11   2  -1   54.43    2.13
  11  -2   1   57.95    2.19
  11  -2   1   54.20    2.63
  11  -2   1   58.87    1.91
  11  -2   1   55.04    2.57
 -11   3  -1    3.97    0.70
 -11   3  -1    4.19    0.52
 -11   3  -1    3.48    0.83
 -11   3  -1    3.24    0.71
  11  -3   1    3.39    0.48
  11  -3   1    3.02    0.72
  11  -3   1    3.70    0.68
  11  -3   1    2.86    0.72
 -11   4  -1   22.48    1.10
 -11   4  -1   20.24    1.47
 -11   4  -1   22.95    1.34
 -11   4  -1   20.35    1.70
  11  -4   1   19.56    1.62
  11  -4   1   21.72    1.31
  11  -4   1   20.84    1.60
 -11   5  -1    0.43    0.41
 -11   5  -1    0.77    0.39
 -11   5  -1    0.42    0.26
 -11   5  -1    0.21    0.47
  11  -5   1    0.52    0.35
  11  -5   1    0.60    0.45
  11  -5   1   -0.09    0.39
 -11   6  -1    0.01    0.22
 -11   6  -1   -0.03    0.35
 -11   6  -1   -0.06    0.28
 -11   6  -1    0.21    0.38
 -11   6  -1   -0.09    0.25
  11  -6   1    0.33    0.49
  11  -6   1    0.15    0.34
  11  -6   1   -0.29    0.21
 -11   7  -1    1.44    0.56
 -11   7  -1    0.50    0.27
 -11   7  -1    0.72    0.28
 -11   7  -1    0.41    0.45
 -11   7  -1    1.90    0.87
 -11   7  -1    1.37    0.63
  11  -7   1    0.43    0.65
  11  -7   1    0.46    0.46
  11  -7   1    1.13    0.51
  11  -7   1    1.74    0.68
 -11   8  -1    1.30    0.62
 -11   8  -1    0.62    0.28
 -11   8  -1    0.69    0.42
 -11   8  -1    0.35    0.44
 -11   8  -1    0.39    0.34
  11  -8   1    0.24    0.35
  11  -8   1    0.35    0.46
  11  -8   1   -0.52    0.38
  11  -8   1   -0.60    0.42
 -11   9  -1    0.43    0.69
 -11   9  -1    1.69    0.57
 -11   9  -1    1.25    0.39
 -11   9  -1    1.19    0.52
 -11   9  -1    0.97    0.26
  11  -9   1    1.89    0.63
  11  -9   1    0.86    0.67
 -11  10  -1    7.91    1.14
 -11  10  -1    7.34    0.50
 -11  10  -1    6.77    0.84
 -11  10  -1    7.76    1.40
 -11  10  -1    5.85    0.97
  11 -10   1    8.47    1.12
  11 -10   1    7.62    1.40
 -12 -10  -1   -0.01    0.44
  12  10   1    0.01    0.32
  12  10   1    0.20    0.42
 -12  -9  -1    1.31    0.48
 -12  -9  -1    0.83    0.52
 -12  -9  -1    1.20    0.48
  12   9   1    1.38    0.49
  12   9   1   -0.35    0.36
  12   9   1    0.27    0.40
 -12  -8  -1   12.77    1.20
 -12  -8  -1   11.72    1.15
 -12  -8  -1   12.30    1.25
 -12  -8  -1   13.84    1.14
  12   8   1   13.07    1.23
  12   8   1   12.37    1.30
 -12  -7  -1    1.20    0.48
 -12  -7  -1    1.32    0.44
 -12  -7  -1    1.06    0.48
  12   7   1    1.26    0.56
  12   7   1    1.31    0.44
  12   7   1    1.01    0.56
  12   7   1    1.40    0.53
 -12  -6  -1   32.77    1.63
 -12  -6  -1   28.52    1.94
 -12  -6  -1   34.59    1.72
 -12  -6  -1   33.93    1.97
  12   6   1   31.63    1.91
  12   6   1   34.29    1.80
  12   6   1   32.83    1.58
  12   6   1   34.19    2.07
 -12  -5  -1    3.10    0.56
 -12  -5  -1    1.50    0.52
 -12  -5  -1    2.35    0.53
 -12  -5  -1    2.20    0.66
  12   5   1    2.31    0.49
  12   5   1    3.52    0.80
  12   5   1    1.73    0.47
  12   5   1    2.64    0.75
 -12  -4  -1    2.81    0.65
 -12  -4  -1    1.59    0.66
 -12  -4  -1    2.59    0.48
 -12  -4  -1    2.15    0.47
  12   4   1    3.08    0.57
  12   4   1    3.13    0.80
  12   4   1    1.37    0.40
  12   4   1    3.27    0.75
 -12  -3  -1    5.46    0.66
 -12  -3  -1    4.98    0.45
 -12  -3  -1    5.58    0.97
 -12  -3  -1    6.22    0.64
 -12  -3  -1    4.39    0.73
  12   3   1    4.54    0.65
  12   3   1    6.92    1.17
  12   3   1    5.27    0.90
  12   3   1    3.40    0.64
 -12  -2  -1   18.53    0.88
 -12  -2  -1   21.46    1.49
 -12  -2  -1   20.46    1.63
 -12  -2  -1   17.43    1.07
 -12  -2  -1   18.96    0.98
  12   2   1   19.06    1.13
  12   2   1   20.74    1.30
  12   2   1   19.42    1.58
  12   2   1   21.87    1.56
 -12  -1  -1    3.57    0.51
 -12  -1  -1    4.38    0.80
 -12  -1  -1    4.77    0.50
 -12  -1  -1    3.78    0.81
 -12  -1  -1    4.94    0.50
  12   1   1    4.43    0.64
  12   1   1    4.76    0.94
  12   1   1    4.69    0.72
 -12   0  -1    0.21    0.33
 -12   0  -1    0.03    0.18
 -12   0  -1    0.02    0.17
 -12   0  -1    0.60    0.47
  12   0   1    0.15    0.30
  12   0   1    0.40    0.45
  12   0   1    0.07    0.26
  12   0   1    0.05    0.21
 -12   1  -1    5.05    0.87
 -12   1  -1    4.21    0.39
 -12   1  -1    4.13    0.87
 -12   1  -1    4.62    0.65
  12  -1   1    4.92    0.63
  12  -1   1    4.19    0.82
  12  -1   1    4.96    0.88
  12  -1   1    4.06    0.67
 -12   2  -1   17.93    1.45
 -12   2  -1   18.78    1.04
 -12   2  -1   21.92    1.33
 -12   2  -1   16.49    1.56
 -12   2  -1   19.25    0.74
  12  -2   1   19.14    1.23
  12  -2   1   19.47    1.05
  12  -2   1   15.89    1.42
  12  -2   1   18.08    1.58
 -12   3  -1    5.41    1.09
 -12   3  -1    5.29    0.95
 -12   3  -1    5.82    0.60
 -12   3  -1    5.45    0.80
  12  -3   1    4.72    0.88
  12  -3   1    4.58    0.57
  12  -3   1    4.38    0.63
  12  -3   1    5.97    1.08
 -12   4  -1    2.97    0.76
 -12   4  -1    2.95    0.59
 -12   4  -1    3.42    0.54
  12  -4   1    2.59    0.57
  12  -4   1    5.43    1.07
  12  -4   1    1.44    0.58
 -12   5  -1    2.97    0.78
 -12   5  -1    2.10    0.43
 -12   5  -1    4.81    1.08
 -12   5  -1    3.10    0.69
  12  -5   1    1.93    0.59
  12  -5   1    2.37    0.53
  12  -5   1    2.61    0.78
 -12   6  -1   32.86    2.91
 -12   6  -1   31.33    1.32
 -12   6  -1   28.60    2.22
 -12   6  -1   33.97    1.84
 -12   6  -1   30.77    1.74
  12  -6   1   31.80    2.03
  12  -6   1   31.40    1.79
  12  -6   1   37.69    3.18
  12  -6   1   36.43    2.25
 -12   7  -1    1.36    0.63
 -12   7  -1    0.16    0.24
 -12   7  -1    0.19    0.24
 -12   7  -1   -0.08    0.40
  12  -7   1    1.05    0.50
  12  -7   1    2.40    0.76
  12  -7   1    0.59    0.50
  12  -7   1    2.10    0.56
 -12   8  -1   11.70    0.76
 -12   8  -1   11.38    1.73
 -12   8  -1   12.48    0.87
 -12   8  -1   14.18    1.25
 -12   8  -1   14.40    1.41
  12  -8   1   11.32    1.17
  12  -8   1   13.05    1.43
  12  -8   1   15.59    1.49
 -12   9  -1    0.30    0.54
 -12   9  -1    0.24    0.24
 -12   9  -1    0.42    0.45
 -12   9  -1    0.47    0.40
 -12   9  -1    0.29    0.30
  12  -9   1    0.10    0.39
  12  -9   1    0.66    0.54
 -12  10  -1   -0.31    0.30
 -12  10  -1    0.50    0.24
 -12  10  -1    0.68    0.72
 -12  10  -1    0.02    0.45
 -12  10  -1    1.00    0.49
  12 -10   1    0.05    0.38
  12 -10   1   -0.24    0.53
 -13 -10  -1    4.70    0.87
  13  10   1    4.73    0.85
  13  10   1    4.03    0.84
  13  10   1    2.71    0.60
 -13  -9  -1    3.15    0.80
  13   9   1    2.80    0.71
  13   9   1    3.33    0.63
  13   9   1    2.76    0.79
 -13  -8  -1    3.51    0.76
 -13  -8  -1    3.50    0.65
 -13  -8  -1    2.44    0.75
 -13  -8  -1    3.43    0.77
  13   8   1    2.88    0.71
  13   8   1    2.59    0.77
  13   8   1    2.63    0.63
 -13  -7  -1    1.85    0.51
 -13  -7  -1    1.49    0.60
 -13  -7  -1    1.61    0.65
 -13  -7  -1    3.09    0.70
  13   7   1    2.27    0.60
  13   7   1    3.24    0.88
  13   7   1    2.67    0.68
  13   7   1    1.71    0.57
 -13  -6  -1    1.51    0.53
 -13  -6  -1    1.73    0.50
 -13  -6  -1    3.18    0.83
 -13  -6  -1    1.78    0.48
  13   6   1    2.40    0.70
  13   6   1    3.73    0.69
  13   6   1    1.56    0.50
  13   6   1    2.08    0.67
 -13  -5  -1   12.55    1.35
 -13  -5  -1   13.73    1.05
 -13  -5  -1   13.08    1.06
 -13  -5  -1   12.63    1.16
  13   5   1   13.94    1.12
  13   5   1   13.47    1.31
  13   5   1   14.13    1.08
  13   5   1   16.16    1.54
 -13  -4  -1   26.32    1.44
 -13  -4  -1   26.49    1.43
 -13  -4  -1   25.53    1.92
 -13  -4  -1   27.75    1.72
  13   4   1   26.85    1.45
  13   4   1   27.84    1.95
  13   4   1   27.63    1.85
  13   4   1   28.73    1.48
 -13  -3  -1    1.87    0.34
 -13  -3  -1    1.40    0.42
 -13  -3  -1    2.03    0.65
  13   3   1    1.54    0.66
  13   3   1    0.79    0.50
  13   3   1    0.90    0.35
 -13  -2  -1   33.89    1.95
 -13  -2  -1   29.31    2.07
 -13  -2  -1   30.87    1.51
 -13  -2  -1   34.10    1.37
 -13  -2  -1   33.38    1.28
  13   2   1   34.66    1.79
  13   2   1   33.75    2.17
  13   2   1   35.58    1.57
  13   2   1   33.21    2.03
 -13  -1  -1   16.44    1.06
 -13  -1  -1   17.92    1.45
 -13  -1  -1   16.03    0.92
 -13  -1  -1   16.84    1.06
 -13  -1  -1   17.14    1.57
  13   1   1   17.71    1.58
  13   1   1   16.89    1.07
  13   1   1   18.44    1.51
  13   1   1   15.92    1.18
 -13   0  -1   -0.17    0.17
 -13   0  -1    0.14    0.19
 -13   0  -1   -0.33    0.26
 -13   0  -1    0.06    0.36
  13   0   1    0.54    0.49
  13   0   1    0.44    0.31
  13   0   1   -0.05    0.33
  13   0   1    0.07    0.26
 -13   1  -1   16.21    0.73
 -13   1  -1   15.80    1.39
 -13   1  -1   20.15    1.73
 -13   1  -1   16.29    1.02
  13  -1   1   15.44    1.16
  13  -1   1   13.14    1.33
  13  -1   1   17.30    1.05
  13  -1   1   15.36    1.53
 -13   2  -1   33.82    1.48
 -13   2  -1   33.52    1.05
 -13   2  -1   31.49    2.26
 -13   2  -1   32.35    1.99
  13  -2   1   35.03    1.76
  13  -2   1   35.11    2.24
  13  -2   1   34.93    1.51
  13  -2   1   32.55    2.09
 -13   3  -1    2.49    0.62
 -13   3  -1    2.91    0.76
 -13   3  -1    0.42    0.47
 -13   3  -1    2.11    0.46
 -13   3  -1    1.07    0.23
  13  -3   1    1.20    0.40
  13  -3   1    1.05    0.63
  13  -3   1    1.74    0.46
 -13   4  -1   28.08    1.61
 -13   4  -1   24.49    1.24
 -13   4  -1   25.01    1.81
 -13   4  -1   27.72    2.12
  13  -4   1   26.81    1.94
  13  -4   1   23.63    1.91
  13  -4   1   26.99    1.86
 -13   5  -1   13.40    0.90
 -13   5  -1   12.85    1.51
 -13   5  -1   12.45    1.14
 -13   5  -1   13.33    1.44
  13  -5   1   16.19    2.85
  13  -5   1   12.64    1.14
  13  -5   1   14.98    1.56
 -13   6  -1    1.90    0.55
 -13   6  -1    1.99    0.72
 -13   6  -1    3.03    0.50
 -13   6  -1    3.03    0.69
 -13   6  -1    2.25    0.73
  13  -6   1    1.08    0.53
  13  -6   1    1.67    0.67
  13  -6   1    2.13    0.70
  13  -6   1    2.41    0.72
 -13   7  -1    2.71    0.74
 -13   7  -1    2.25    0.86
 -13   7  -1    2.02    0.38
 -13   7  -1    3.18    0.82
 -13   7  -1    2.90    0.47
  13  -7   1    1.80    0.70
  13  -7   1    1.52    0.54
  13  -7   1    2.69    0.85
 -13   8  -1    2.22    0.43
 -13   8  -1    2.48    0.82
 -13   8  -1    3.22    0.92
 -13   8  -1    3.67    0.71
 -13   8  -1    3.18    0.53
  13  -8   1    2.90    0.78
  13  -8   1    2.15    0.73
 -13   9  -1    3.25    0.74
 -13   9  -1    3.22    0.51
 -13   9  -1    2.25    0.43
 -13   9  -1    4.58    1.31
 -13   9  -1    3.76    0.90
  13  -9   1    3.62    0.79
  13  -9   1    1.56    0.68
 -13  10  -1    4.65    1.27
 -13  10  -1    3.79    0.82
 -13  10  -1    3.83    1.17
 -13  10  -1    4.93    0.51
  13 -10   1    4.53    1.00
 -14  -9  -1    0.50    0.52
 -14  -9  -1   -0.55    0.34
  14   9   1    0.70    0.42
  14   9   1    0.16    0.47
  14   9   1    0.42    0.54
 -14  -8  -1   17.00    1.51
 -14  -8  -1   16.14    1.36
  14   8   1   15.56    1.57
  14   8   1   17.13    1.50
  14   8   1   19.11    1.30
 -14  -7  -1    4.54    0.88
 -14  -7  -1    4.16    0.81
 -14  -7  -1    3.01    0.88
  14   7   1    3.56    0.84
  14   7   1    3.68    0.71
  14   7   1    3.90    0.95
 -14  -6  -1   15.60    1.22
 -14  -6  -1   15.26    1.18
 -14  -6  -1   14.39    1.42
 -14  -6  -1   16.02    1.61
  14   6   1   14.42    1.48
  14   6   1   14.15    1.40
  14   6   1   13.80    1.14
  14   6   1   19.65    1.69
 -14  -5  -1    2.07    0.60
 -14  -5  -1    1.64    0.71
 -14  -5  -1    1.70    0.47
 -14  -5  -1    2.41    0.57
  14   5   1    2.54    0.65
  14   5   1    1.67    0.71
 -14  -4  -1   -0.07    0.14
 -14  -4  -1    0.09    0.37
 -14  -4  -1    0.50    0.31
 -14  -4  -1    0.52    0.52
 -14  -4  -1    0.21    0.29
  14   4   1    0.24    0.37
  14   4   1    0.16    0.55
  14   4   1   -0.26    0.38
  14   4   1   -0.37    0.27
 -14  -3  -1    0.25    0.21
 -14  -3  -1   -0.12    0.36
 -14  -3  -1    0.70    0.47
 -14  -3  -1    0.02    0.23
  14   3   1    0.24    0.28
  14   3   1   -0.11    0.35
  14   3   1    0.15    0.33
  14   3   1    0.30    0.52
 -14  -2  -1   16.45    1.11
 -14  -2  -1   16.52    0.94
 -14  -2  -1   13.99    1.53
 -14  -2  -1   17.40    1.48
 -14  -2  -1   15.44    0.89
  14   2   1   17.26    1.30
  14   2   1   16.49    1.13
  14   2   1   17.13    1.51
  14   2   1   17.44    1.67
 -14  -1  -1    0.95    0.52
 -14  -1  -1    0.09    0.22
 -14  -1  -1    0.05    0.21
 -14  -1  -1    0.62    0.38
  14   1   1    0.62    0.35
  14   1   1    0.17    0.44
  14   1   1    0.63    0.54
  14   1   1    0.59    0.44
 -14   0  -1    0.05    0.20
 -14   0  -1    0.06    0.20
 -14   0  -1   -0.25    0.33
 -14   0  -1   -0.18    0.14
 -14   0  -1    0.18    0.43
  14   0   1   -0.24    0.29
  14   0   1    0.25    0.32
  14   0   1   -0.47    0.34
  14   0   1   -0.01    0.25
 -14   1  -1    0.37    0.29
 -14   1  -1    0.70    0.51
 -14   1  -1    0.40    0.44
 -14   1  -1   -0.03    0.15
  14  -1   1    0.26    0.33
  14  -1   1    0.66    0.56
  14  -1   1    0.89    0.42
  14  -1   1    0.31    0.36
 -14   2  -1   17.75    1.78
 -14   2  -1   16.73    1.51
 -14   2  -1   17.15    0.69
 -14   2  -1   15.99    1.04
  14  -2   1   17.54    1.67
  14  -2   1   17.45    1.61
  14  -2   1   19.43    1.16
 -14   3  -1    0.00    0.24
 -14   3  -1    0.03    0.34
 -14   3  -1    0.30    0.15
 -14   3  -1   -0.17    0.35
 -14   3  -1    0.17    0.43
  14  -3   1    0.16    0.33
  14  -3   1   -0.42    0.38
  14  -3   1    0.10    0.29
  14  -3   1    0.04    0.27
 -14   4  -1    0.09    0.24
 -14   4  -1    0.00    0.33
 -14   4  -1   -0.09    0.13
 -14   4  -1   -0.21    0.38
 -14   4  -1   -0.67    0.39
  14  -4   1   -0.16    0.40
  14  -4   1   -0.30    0.39
  14  -4   1    0.22    0.31
 -14   5  -1    1.03    0.60
 -14   5  -1    2.25    0.74
 -14   5  -1    1.69    0.43
 -14   5  -1    2.20    0.55
  14  -5   1    1.88    0.87
  14  -5   1    3.10    0.88
  14  -5   1    1.79    0.72
 -14   6  -1   15.46    0.71
 -14   6  -1   14.59    1.30
 -14   6  -1   14.36    1.30
 -14   6  -1   14.54    1.52
 -14   6  -1   16.70    1.79
 -14   6  -1   14.37    0.96
  14  -6   1   15.46    1.55
  14  -6   1   11.86    1.18
  14  -6   1   17.29    1.71
 -14   7  -1    3.54    0.56
 -14   7  -1    4.08    0.47
 -14   7  -1    4.86    1.12
 -14   7  -1    4.36    0.80
 -14   7  -1    3.33    0.82
  14  -7   1    3.69    1.00
  14  -7   1    4.93    1.15
 -14   8  -1   17.03    1.46
 -14   8  -1   18.43    1.64
 -14   8  -1   16.43    0.88
 -14   8  -1   20.62    2.05
 -14   8  -1   15.94    0.96
  14  -8   1   16.21    1.72
  14  -8   1   17.37    1.71
 -14   9  -1    1.54    0.75
 -14   9  -1    0.37    0.28
 -14   9  -1    0.63    0.62
 -14   9  -1    0.53    0.27
 -14   9  -1   -0.45    0.36
  14  -9   1    0.97    0.65
  14  -9   1    0.92    0.69
 -15  -9  -1    1.16    0.60
 -15  -9  -1    0.48    0.49
  15   9   1    1.13    0.70
  15   9   1    1.45    0.48
 -15  -8  -1    7.06    1.11
 -15  -8  -1    7.98    1.14
  15   8   1    6.09    0.84
  15   8   1    8.67    1.34
  15   8   1    8.93    1.37
 -15  -7  -1   12.23    2.60
 -15  -7  -1    9.50    1.09
  15   7   1   10.21    1.03
  15   7   1   12.68    1.46
 -15  -6  -1    0.12    0.33
 -15  -6  -1    0.10    0.39
  15   6   1   -0.12    0.47
  15   6   1    0.73    0.47
  15   6   1    0.68    0.45
  15   6   1   -0.05    0.38
 -15  -5  -1    4.09    0.73
 -15  -5  -1    4.65    0.94
 -15  -5  -1    4.54    0.79
 -15  -5  -1    3.37    0.98
  15   5   1    2.98    0.89
  15   5   1    3.61    0.70
  15   5   1    3.03    0.78
 -15  -4  -1    0.58    0.50
 -15  -4  -1    0.99    0.43
 -15  -4  -1    2.31    0.34
 -15  -4  -1    2.28    0.51
 -15  -4  -1    2.39    0.67
  15   4   1    1.45    0.75
  15   4   1    1.67    0.64
  15   4   1    2.22    0.61
  15   4   1    1.67    0.55
 -15  -3  -1    0.29    0.21
 -15  -3  -1   -0.06    0.52
 -15  -3  -1    0.24    0.50
 -15  -3  -1   -0.46    0.21
  15   3   1   -0.22    0.44
  15   3   1    0.10    0.43
  15   3   1    0.02    0.25
 -15  -2  -1   33.62    1.71
 -15  -2  -1   27.76    2.29
 -15  -2  -1   32.03    1.36
 -15  -2  -1   32.39    2.07
  15   2   1   36.77    2.39
  15   2   1   33.98    1.66
  15   2   1   37.71    2.34
  15   2   1   34.62    2.04
 -15  -1  -1    7.52    0.71
 -15  -1  -1    9.77    0.88
 -15  -1  -1   10.54    1.48
 -15  -1  -1    6.84    1.20
 -15  -1  -1   11.33    0.74
  15   1   1    8.81    0.98
  15   1   1    9.50    1.41
  15   1   1    8.60    0.88
  15   1   1   10.95    1.31
 -15   0  -1   -0.15    0.18
 -15   0  -1   -0.14    0.21
 -15   0  -1   -0.41    0.36
 -15   0  -1   -0.09    0.18
  15   0   1    0.36    0.69
  15   0   1    0.45    0.57
  15   0   1   -0.07    0.23
  15   0   1   -0.35    0.26
 -15   1  -1    9.11    0.55
 -15   1  -1   10.07    1.59
 -15   1  -1    9.07    1.25
 -15   1  -1    8.94    0.83
  15  -1   1    6.85    1.18
  15  -1   1    8.40    0.94
  15  -1   1    9.41    1.34
  15  -1   1    5.63    0.69
 -15   2  -1   33.35    2.15
 -15   2  -1   29.39    3.01
 -15   2  -1   30.84    1.51
 -15   2  -1   31.73    0.99
  15  -2   1   29.40    1.74
  15  -2   1   35.43    2.41
  15  -2   1   34.82    1.60
  15  -2   1   28.85    2.14
 -15   3  -1   -0.07    0.79
 -15   3  -1    0.42    0.29
 -15   3  -1   -0.39    0.50
  15  -3   1    1.25    0.70
  15  -3   1    0.64    0.36
  15  -3   1    0.60    0.48
  15  -3   1    0.58    0.35
 -15   4  -1    1.70    0.69
 -15   4  -1    1.94    0.48
 -15   4  -1    1.49    0.65
  15  -4   1    0.73    0.69
  15  -4   1    1.21    0.63
  15  -4   1    1.46    0.51
 -15   5  -1    4.79    1.05
 -15   5  -1    4.41    1.21
 -15   5  -1    2.97    0.56
 -15   5  -1    4.23    0.86
  15  -5   1    3.50    0.70
  15  -5   1    4.28    1.06
 -15   6  -1    0.23    0.39
 -15   6  -1    2.02    0.70
 -15   6  -1   -0.45    0.21
 -15   6  -1    0.24    0.45
  15  -6   1    1.12    0.63
  15  -6   1   -0.08    0.45
 -15   7  -1   10.42    1.20
 -15   7  -1   13.69    1.99
 -15   7  -1    9.32    0.84
 -15   7  -1   11.28    1.38
  15  -7   1   10.24    1.62
  15  -7   1   10.17    1.52
 -15   8  -1    7.00    0.69
 -15   8  -1   10.86    1.84
 -15   8  -1    9.03    1.30
 -15   8  -1    6.26    0.52
 -15   8  -1    5.57    1.11
  15  -8   1    8.28    1.57
  15  -8   1   10.85    1.65
 -15   9  -1    0.06    0.79
 -15   9  -1    1.20    0.32
 -15   9  -1    0.56    0.34
 -15   9  -1    0.73    0.49
 -15   9  -1    0.82    0.60
  15  -9   1    0.81    0.60
  15  -9   1   -0.29    0.52
 -16  -8  -1   12.13    1.25
 -16  -8  -1   10.86    1.32
  16   8   1   10.16    1.57
  16   8   1   11.34    1.08
  16   8   1   10.71    1.51
 -16  -7  -1    0.03    0.41
 -16  -7  -1    1.73    0.61
  16   7   1    0.17    0.39
  16   7   1    0.49    0.51
  16   7   1    0.02    0.52
 -16  -6  -1    0.72    0.41
 -16  -6  -1    0.84    0.57
  16   6   1    0.61    0.46
  16   6   1    0.53    0.44
  16   6   1    0.51    0.62
 -16  -5  -1    2.69    0.64
 -16  -5  -1    2.85    0.72
  16   5   1    4.39    0.76
  16   5   1    4.75    0.90
  16   5   1    3.59    0.95
 -16  -4  -1    3.69    0.42
 -16  -4  -1    4.76    0.96
 -16  -4  -1    3.50    0.65
  16   4   1    5.36    1.17
  16   4   1    4.20    0.73
  16   4   1    5.27    1.10
 -16  -3  -1    7.37    1.10
 -16  -3  -1    7.98    0.67
 -16  -3  -1   10.59    1.52
 -16  -3  -1    7.94    0.96
  16   3   1    8.68    1.27
  16   3   1    8.88    1.26
  16   3   1   11.00    1.14
  16   3   1    9.91    0.98
 -16  -2  -1   27.80    2.25
 -16  -2  -1   28.31    1.31
 -16  -2  -1   24.40    1.48
 -16  -2  -1   29.70    2.02
  16   2   1   24.02    3.61
  16   2   1   28.03    1.77
  16   2   1   27.97    1.54
  16   2   1   30.78    2.25
 -16  -1  -1    0.52    0.49
 -16  -1  -1    0.20    0.29
 -16  -1  -1    0.17    0.27
 -16  -1  -1    0.14    0.54
  16   1   1    0.63    0.40
  16   1   1    0.49    0.37
  16   1   1   -0.22    0.31
 -16   0  -1   -0.36    0.22
 -16   0  -1   -0.01    0.25
 -16   0  -1   -0.70    0.36
  16   0   1    0.08    0.55
  16   0   1   -0.01    0.29
  16   0   1    0.22    0.38
  16   0   1   -0.02    0.38
 -16   1  -1   -0.08    0.17
 -16   1  -1    0.26    0.27
 -16   1  -1    0.46    0.56
 -16   1  -1    2.10    1.06
  16  -1   1    0.29    0.37
  16  -1   1    0.10    0.50
  16  -1   1    0.64    0.70
 -16   2  -1   26.71    2.14
 -16   2  -1   30.61    2.04
 -16   2  -1   24.06    2.20
  16  -2   1   28.74    1.79
  16  -2   1   28.33    2.28
  16  -2   1   29.45    1.78
  16  -2   1   27.68    2.17
 -16   3  -1   10.65    1.66
 -16   3  -1   10.39    1.53
 -16   3  -1    7.87    1.53
  16  -3   1    9.09    1.44
  16  -3   1    9.41    1.21
  16  -3   1    8.75    1.06
  16  -3   1    7.35    1.19
 -16   4  -1    4.42    1.01
 -16   4  -1    2.68    0.65
 -16   4  -1    8.51    1.59
  16  -4   1    4.35    1.12
  16  -4   1    5.73    0.91
 -16   5  -1    4.28    1.08
 -16   5  -1    3.91    0.79
 -16   5  -1    3.81    0.62
 -16   5  -1    3.80    1.06
  16  -5   1    4.83    1.13
 -16   6  -1    1.29    0.70
 -16   6  -1    1.63    0.70
 -16   6  -1    0.57    0.30
 -16   6  -1    0.76    0.48
  16  -6   1    0.48    0.58
  16  -6   1    1.23    0.74
 -16   7  -1   -1.26    0.67
 -16   7  -1    0.49    0.26
 -16   7  -1   -0.38    0.42
 -16   7  -1   -0.49    0.33
  16  -7   1    0.97    0.65
  16  -7   1    0.44    0.62
 -16   8  -1    7.93    0.79
 -16   8  -1   12.10    1.31
 -16   8  -1    8.63    1.60
 -16   8  -1   11.36    1.88
  16  -8   1    9.86    1.58
  16  -8   1   12.40    1.46
 -17  -7  -1    2.62    0.83
 -17  -7  -1    0.85    0.47
  17   7   1    1.54    0.72
  17   7   1    1.39    0.67
  17   7   1    1.03    0.51
 -17  -6  -1    1.19    0.69
 -17  -6  -1    1.56    0.55
  17   6   1    2.50    0.61
  17   6   1    0.47    0.63
  17   6   1    1.75    0.82
 -17  -5  -1    7.79    1.30
 -17  -5  -1    8.09    1.14
  17   5   1    8.55    1.43
  17   5   1    6.98    1.47
  17   5   1    5.90    0.84
 -17  -4  -1    1.48    0.61
 -17  -4  -1    2.61    0.38
 -17  -4  -1    1.52    0.54
  17   4   1    2.67    0.86
  17   4   1    3.91    0.92
  17   4   1    1.84    0.54
 -17  -3  -1    0.21    0.45
 -17  -3  -1    0.42    0.22
  17   3   1    0.25    0.54
  17   3   1   -0.18    0.33
  17   3   1   -0.82    0.42
 -17  -2  -1   13.03    1.48
 -17  -2  -1   12.22    0.88
  17   2   1   18.20    1.84
  17   2   1   13.73    1.14
  17   2   1   12.63    1.53
 -17  -1  -1    1.28    0.68
 -17  -1  -1    2.29    0.76
 -17  -1  -1    0.91    0.53
 -17  -1  -1    2.02    0.44
  17   1   1    2.27    0.57
  17   1   1    1.79    0.82
  17   1   1    0.78    0.92
  17   1   1    1.04    0.47
 -17   0  -1    0.33    0.32
 -17   0  -1    0.06    0.25
 -17   0  -1   -0.09    0.50
 -17   0  -1   -0.17    0.50
  17   0   1    0.11    0.33
  17   0   1   -0.27    0.40
  17   0   1    0.08    0.51
  17   0   1   -0.46    0.30
 -17   1  -1    2.17    0.58
 -17   1  -1    1.51    0.51
 -17   1  -1    1.03    0.73
 -17   1  -1    1.11    0.66
  17  -1   1    1.76    0.73
  17  -1   1    1.27    0.47
  17  -1   1    1.56    0.53
  17  -1   1    0.84    0.80
 -17   2  -1   13.62    2.05
 -17   2  -1   12.89    1.74
 -17   2  -1   12.73    1.06
 -17   2  -1   13.57    1.09
  17  -2   1   15.29    1.16
  17  -2   1   15.15    1.84
  17  -2   1   13.87    2.15
  17  -2   1   12.15    1.23
 -17   3  -1    0.53    0.28
 -17   3  -1    0.31    0.59
 -17   3  -1   -0.22    0.46
  17  -3   1    0.61    0.60
  17  -3   1    0.16    0.31
 -17   4  -1    1.55    0.91
 -17   4  -1    2.62    0.53
 -17   4  -1    1.35    0.70
  17  -4   1    1.94    0.83
 -17   5  -1    7.88    1.79
 -17   5  -1    6.65    1.24
 -17   5  -1    9.16    0.81
  17  -5   1    8.82    1.62
 -17   6  -1    1.34    0.59
 -17   6  -1    1.79    0.81
 -17   6  -1    2.35    0.49
 -17   6  -1    0.80    0.93
  17  -6   1    1.29    0.73
  17  -6   1    2.62    1.01
 -17   7  -1    1.33    0.62
 -17   7  -1    2.59    1.24
  17  -7   1    1.70    0.80
  17  -7   1    0.60    0.63
 -18  -7  -1    0.37    0.41
 -18  -7  -1    1.50    0.69
  18   7   1    0.95    0.56
  18   7   1    0.67    0.64
 -18  -6  -1    0.07    0.55
 -18  -6  -1    0.12    0.34
  18   6   1    0.14    0.44
  18   6   1    0.59    0.69
  18   6   1    0.86    0.57
 -18  -5  -1    4.34    0.82
 -18  -5  -1    3.33    0.80
  18   5   1    5.33    1.26
  18   5   1    4.58    1.14
  18   5   1    5.76    0.91
 -18  -4  -1    4.12    0.50
 -18  -4  -1    3.74    0.75
 -18  -4  -1    3.92    0.90
  18   4   1    3.94    1.21
  18   4   1    5.06    0.84
  18   4   1    3.73    1.12
 -18  -3  -1    2.39    0.78
 -18  -3  -1    3.05    0.49
  18   3   1    2.18    0.74
  18   3   1    2.70    0.88
  18   3   1    2.88    0.68
 -18  -2  -1    5.19    0.68
 -18  -2  -1    5.28    1.06
  18   2   1    4.60    0.74
  18   2   1    4.96    1.14
  18   2   1    4.92    1.23
 -18  -1  -1    7.54    0.77
 -18  -1  -1    5.84    1.13
  18   1   1    7.68    1.28
  18   1   1    9.24    1.09
  18   1   1    7.91    1.44
 -18   0  -1   -0.25    0.29
 -18   0  -1    0.58    0.59
  18   0   1    0.64    0.75
  18   0   1   -0.02    0.35
  18   0   1   -0.13    0.34
 -18   1  -1    5.59    1.07
 -18   1  -1    8.02    0.89
  18  -1   1    7.21    0.96
  18  -1   1    6.82    1.40
 -18   2  -1    3.43    0.68
 -18   2  -1    2.75    1.23
 -18   2  -1    5.97    1.25
  18  -2   1    4.87    0.75
  18  -2   1    5.08    1.28
 -18   3  -1    3.01    0.90
 -18   3  -1    1.87    0.82
  18  -3   1    3.19    1.05
 -18   4  -1    4.81    1.13
 -18   4  -1    4.47    1.29
  18  -4   1    2.04    0.95
 -18   5  -1    4.86    1.09
 -18   5  -1    3.22    1.27
  18  -5   1    2.99    0.96
 -18   6  -1    1.28    0.79
 -18   6  -1   -0.04    1.18
  18  -6   1    0.26    0.64
  18  -6   1    0.65    0.67
 -18   7  -1   -0.15    0.52
 -18   7  -1    2.09    1.04
 -18   7  -1    0.17    0.60
  18  -7   1    0.39    0.68
 -19  -6  -1    4.99    1.16
 -19  -6  -1    5.24    0.93
  19   6   1    5.08    1.06
  19   6   1    5.53    0.92
  19   6   1    3.78    1.03
 -19  -5  -1   -0.25    0.40
 -19  -5  -1    0.91    0.48
  19   5   1    1.35    0.54
  19   5   1   -0.11    0.63
 -19  -4  -1    0.40    0.53
 -19  -4  -1   -0.12    0.23
 -19  -4  -1    0.31    0.41
  19   4   1    0.51    0.42
  19   4   1    1.59    0.58
  19   4   1   -0.12    0.55
 -19  -3  -1    0.32    0.54
  19   3   1    0.21    0.65
  19   3   1   -0.11    0.58
  19   3   1    0.03    0.39
 -19  -2  -1   -0.64    0.36
 -19  -2  -1    1.03    0.33
  19   2   1    0.13    0.34
  19   2   1    0.06    0.61
 -19  -1  -1    4.69    1.10
 -19  -1  -1    3.68    0.63
  19   1   1    4.56    1.24
  19   1   1    3.55    0.67
 -19   0  -1    0.08    0.52
 -19   0  -1    0.42    0.34
  19   0   1   -0.26    0.49
  19   0   1    0.46    0.45
 -19   1  -1    5.17    0.82
 -19   1  -1    4.04    1.05
  19  -1   1    5.94    1.38
  19  -1   1    5.09    0.84
 -19   2  -1    0.23    0.54
  19  -2   1   -0.07    0.34
  19  -2   1   -0.21    0.51
 -19   3  -1    0.23    0.53
  19  -3   1    0.38    0.62
 -19   4  -1    1.00    0.62
  19  -4   1    0.02    0.58
 -19   5  -1   -0.27    0.85
  19  -5   1    1.28    0.77
  19  -5   1    0.61    0.71
 -19   6  -1    3.78    1.04
  19  -6   1    5.24    1.18
  19  -6   1    4.98    1.11
 -20  -5  -1    0.20    0.42
  20   5   1   -0.62    0.39
  20   5   1    0.06    0.57
 -20  -4  -1    2.81    0.88
 -20  -4  -1    4.58    0.86
  20   4   1    2.91    1.08
  20   4   1    2.72    0.71
 -20  -3  -1    1.99    0.80
 -20  -3  -1    2.41    0.52
  20   3   1    2.06    0.65
  20   3   1    3.53    1.10
 -20  -2  -1    0.31    0.49
 -20  -2  -1    1.14    0.42
  20   2   1    0.47    0.78
  20   2   1   -0.21    0.36
 -20  -1  -1   11.19    1.73
  20   1   1    7.34    1.47
  20   1   1   11.69    1.18
 -20   0  -1    0.33    0.35
 -20   0  -1    0.10    0.54
  20   0   1   -0.27    0.39
  20   0   1    0.56    0.68
 -20   1  -1    9.08    1.56
  20  -1   1   10.76    1.15
  20  -1   1    9.94    1.76
 -20   2  -1   -0.06    0.60
  20  -2   1    0.56    0.66
  20  -2   1   -0.39    0.33
 -20   3  -1    2.58    1.00
  20  -3   1    2.68    1.00
 -20   4  -1    3.45    0.98
  20  -4   1    4.03    1.16
 -20   5  -1   -0.80    0.54
  20  -5   1    0.10    0.58
  20  -5   1   -0.77    0.67
 -21  -3  -1    4.32    1.02
 -21  -3  -1    2.26    0.66
 -21  -3  -1    3.77    0.64
  21   3   1    3.27    1.10
  21   3   1    3.44    0.78
 -21  -2  -1    0.11    0.43
 -21  -2  -1   -0.45    0.52
  21   2   1    0.19    0.45
  21   2   1    0.10    0.74
 -21  -1  -1    5.60    1.23
 -21  -1  -1    7.45    0.97
  21   1   1    4.32    0.89
  21   1   1    5.66    1.50
 -21   0  -1   -0.49    0.50
  21   0   1    0.24    0.67
 -21   1  -1    5.71    1.32
  21  -1   1    6.61    1.47
 -21   2  -1    0.33    0.71
  21  -2   1    0.02    0.56
 -21   3  -1    2.37    0.87
  21  -3   1    4.59    1.27
  22  -2  -2    2.11    1.01
  22  -2  -2    2.05    0.73
 -22   2   2    2.80    0.99
  22  -1  -2    1.33    0.86
 -22   1   2    0.26    0.94
  22   0  -2    5.44    1.47
 -22   0   2    7.30    1.50
  22   1  -2    0.72    0.84
  22   1  -2    1.40    0.60
 -22  -1   2    1.05    0.74
 -22  -1   2    2.71    0.63
  22   2  -2    1.90    0.95
  22   2  -2    1.61    0.64
 -22  -2   2    0.39    0.64
 -22  -2   2    1.38    0.54
  21  -4  -2   -0.79    0.65
  21  -4  -2   -0.53    0.48
 -21   4   2    0.04    0.52
  21  -3  -2   -0.41    0.60
  21  -3  -2    1.29    0.70
 -21   3   2    1.63    1.18
  21  -2  -2    9.24    1.42
  21  -2  -2   10.21    1.78
 -21   2   2    8.94    1.46
  21  -1  -2    6.92    1.44
 -21   1   2    4.65    1.15
  21   0  -2   12.16    1.91
 -21   0   2   12.71    1.10
 -21   0   2   16.60    1.81
  21   1  -2    4.31    1.12
  21   1  -2    5.31    0.90
 -21  -1   2    3.11    0.93
 -21  -1   2    5.59    0.90
  21   2  -2    8.16    1.24
  21   2  -2   12.08    1.92
 -21  -2   2    7.45    1.28
 -21  -2   2    8.89    1.11
  21   3  -2    0.16    0.41
  21   3  -2    1.46    0.85
 -21  -3   2    1.68    0.42
 -21  -3   2    0.96    0.57
 -21  -3   2    0.17    0.35
  21   4  -2    1.43    0.81
  21   4  -2    1.12    0.51
 -21  -4   2    0.73    0.53
  20  -5  -2    6.41    1.35
  20  -5  -2    8.85    1.39
 -20   5   2   11.64    1.76
  20  -4  -2    3.33    0.98
  20  -4  -2    3.43    1.07
 -20   4   2    4.05    0.99
  20  -3  -2    7.41    1.30
  20  -3  -2    6.88    1.47
 -20   3   2    7.23    1.37
  20  -2  -2    0.37    0.64
 -20   2   2   -0.48    0.40
  20  -1  -2    0.95    0.87
 -20   1   2    0.88    0.70
  20   0  -2   -0.23    0.53
  20   0  -2    0.17    0.39
 -20   0   2    0.41    0.33
 -20   0   2    0.84    0.60
  20   1  -2    0.63    0.43
  20   1  -2    0.51    0.66
 -20  -1   2    0.44    0.53
 -20  -1   2    0.80    0.35
  20   2  -2   -0.22    0.33
  20   2  -2   -0.38    0.65
 -20  -2   2   -0.61    0.42
  20   3  -2    5.74    0.96
  20   3  -2    6.89    1.34
 -20  -3   2    5.79    0.70
 -20  -3   2    6.34    1.20
 -20  -3   2    5.71    0.66
  20   4  -2    5.81    0.99
  20   4  -2    4.58    1.18
 -20  -4   2    4.21    0.88
  20   5  -2    9.16    1.61
  20   5  -2    5.29    1.27
 -20  -5   2    7.38    1.08
 -20  -5   2    7.97    1.51
  19  -6  -2    0.89    0.64
  19  -6  -2    0.09    0.60
 -19   6   2   -0.13    0.53
  19  -5  -2    0.03    0.52
 -19   5   2    0.65    0.81
 -19   5   2    0.10    0.50
  19  -4  -2   -0.53    0.52
  19  -4  -2    1.26    0.74
 -19   4   2   -0.99    0.74
 -19   4   2    1.06    0.66
  19  -3  -2   -0.54    0.45
  19  -3  -2   -0.98    0.57
 -19   3   2    0.85    0.61
  19  -2  -2    6.92    1.30
 -19   2   2    5.46    1.04
  19  -1  -2    6.66    1.52
 -19   1   2    5.47    1.03
  19   0  -2   28.08    2.42
  19   0  -2   32.43    1.79
 -19   0   2   30.83    2.29
  19   1  -2    6.60    0.98
  19   1  -2    6.52    1.32
 -19  -1   2    6.41    0.70
 -19  -1   2    4.97    1.13
  19   2  -2    6.57    1.15
  19   2  -2    7.55    0.96
  19   2  -2    8.79    1.59
 -19  -2   2    6.52    0.66
 -19  -2   2    5.75    1.05
  19   3  -2    0.00    0.35
  19   3  -2   -0.10    0.56
  19   3  -2    0.63    0.70
 -19  -3   2   -0.21    0.59
  19   4  -2   -0.22    0.56
  19   4  -2    0.89    0.60
  19   4  -2   -0.07    0.36
 -19  -4   2   -0.03    0.40
  19   5  -2   -0.44    0.33
  19   5  -2   -0.49    0.51
  19   5  -2   -0.43    0.59
 -19  -5   2   -0.14    0.37
 -19  -5   2    0.88    0.58
  19   6  -2    0.42    0.63
  19   6  -2   -0.58    0.34
  19   6  -2    0.63    0.66
 -19  -6   2    1.44    0.71
 -19  -6   2   -0.04    0.38
  18  -7  -2   -1.16    0.48
  18  -7  -2   -0.03    0.50
 -18   7   2    1.21    0.74
  18  -6  -2   13.43    1.64
  18  -6  -2   10.19    1.46
 -18   6   2   12.56    1.75
 -18   6   2   10.94    2.85
  18  -5  -2    9.04    1.42
  18  -5  -2    8.51    1.58
 -18   5   2    8.36    1.34
 -18   5   2    6.01    1.56
  18  -4  -2    4.05    1.01
  18  -4  -2    3.78    1.11
 -18   4   2    1.26    0.85
 -18   4   2    3.44    0.96
  18  -3  -2    3.49    0.98
  18  -3  -2    3.11    0.89
  18  -3  -2    1.78    0.69
 -18   3   2    3.27    0.95
 -18   3   2    2.73    0.94
  18  -2  -2    4.70    1.40
  18  -2  -2    2.99    0.66
 -18   2   2    4.60    1.13
 -18   2   2    2.51    0.93
  18  -1  -2    0.30    0.33
  18  -1  -2    0.37    0.38
  18  -1  -2    0.38    0.62
  18  -1  -2    0.48    0.70
 -18   1   2   -0.59    0.42
 -18   1   2   -0.14    0.40
  18   0  -2    2.92    0.74
  18   0  -2    2.82    0.98
  18   0  -2    1.36    0.50
  18   0  -2    2.95    0.85
 -18   0   2    1.46    0.68
 -18   0   2    3.03    0.95
  18   1  -2    0.13    0.62
  18   1  -2   -0.73    0.34
  18   1  -2    0.17    0.34
 -18  -1   2    0.08    0.23
  18   2  -2    2.68    0.85
  18   2  -2    1.94    0.86
  18   2  -2    3.00    0.66
 -18  -2   2    2.87    0.49
 -18  -2   2    3.29    0.86
  18   3  -2    3.63    1.15
  18   3  -2    2.61    0.61
 -18  -3   2    2.23    0.73
 -18  -3   2    4.06    0.51
  18   4  -2    3.42    1.03
  18   4  -2    2.46    0.60
  18   4  -2    4.06    0.95
 -18  -4   2    4.26    0.85
  18   5  -2    7.38    0.93
  18   5  -2    8.32    1.38
  18   5  -2    9.03    1.52
 -18  -5   2    8.03    1.10
 -18  -5   2    7.69    1.44
  18   6  -2   11.88    1.12
  18   6  -2   11.64    1.43
  18   6  -2   14.36    1.70
 -18  -6   2   14.06    1.95
 -18  -6   2   10.95    1.21
  18   7  -2   -1.11    0.47
  18   7  -2    0.58    0.43
  18   7  -2    0.22    0.59
 -18  -7   2    0.62    0.52
 -18  -7   2    1.55    0.86
  17  -8  -2    0.40    0.61
  17  -8  -2   -1.23    0.54
 -17   8   2    0.18    0.51
 -17   8   2   -1.12    1.46
 -17   8   2   -0.34    0.42
  17  -7  -2    0.43    0.57
  17  -7  -2    0.49    0.70
 -17   7   2    0.43    0.42
 -17   7   2    0.95    0.61
 -17   7   2    1.17    0.80
  17  -6  -2    5.88    1.09
  17  -6  -2    3.23    0.91
 -17   6   2    5.24    0.80
 -17   6   2    6.42    1.19
  17  -5  -2    2.75    0.69
  17  -5  -2    2.45    0.89
  17  -5  -2    2.37    0.85
 -17   5   2    3.07    1.07
 -17   5   2    2.26    0.84
 -17   5   2    2.90    0.58
  17  -4  -2    2.79    0.67
  17  -4  -2    3.94    1.14
  17  -4  -2    3.29    0.82
 -17   4   2    2.32    1.06
 -17   4   2    2.32    0.80
 -17   4   2    1.73    0.46
  17  -3  -2    0.31    0.37
  17  -3  -2    0.46    0.53
 -17   3   2    0.72    0.52
 -17   3   2    0.39    0.30
 -17   3   2   -0.28    0.42
  17  -2  -2    3.12    0.70
  17  -2  -2    1.60    0.79
  17  -2  -2    3.68    0.90
 -17   2   2    1.85    0.45
 -17   2   2    2.45    0.82
 -17   2   2    2.90    1.03
  17  -1  -2   -0.40    0.29
  17  -1  -2    0.02    0.32
  17  -1  -2    0.45    0.37
  17  -1  -2   -0.24    0.51
 -17   1   2    1.13    0.80
 -17   1   2   -0.40    0.27
 -17   1   2    0.29    0.52
  17   0  -2   52.23    2.44
  17   0  -2   53.94    2.22
  17   0  -2   46.47    3.45
  17   0  -2   60.59    3.26
 -17   0   2   53.80    2.18
 -17   0   2   50.53    3.14
 -17   0   2   53.66    2.82
  17   1  -2   -0.49    0.27
  17   1  -2    0.81    0.64
  17   1  -2    0.54    0.46
  17   1  -2    0.25    0.38
 -17  -1   2   -0.19    0.41
 -17  -1   2   -0.43    0.20
 -17  -1   2   -0.09    0.42
  17   2  -2    1.64    0.73
  17   2  -2    2.24    0.54
  17   2  -2    2.92    0.65
  17   2  -2    1.98    0.83
 -17  -2   2    1.08    0.39
 -17  -2   2    2.58    0.45
 -17  -2   2    1.81    0.73
 -17  -2   2    2.44    0.81
  17   3  -2    0.08    0.61
  17   3  -2    0.01    0.40
  17   3  -2    0.81    0.42
 -17  -3   2    0.42    0.34
 -17  -3   2    0.87    0.52
 -17  -3   2    0.31    0.24
  17   4  -2    3.54    0.89
  17   4  -2    3.33    0.68
  17   4  -2    2.83    0.84
 -17  -4   2    3.96    0.82
 -17  -4   2    2.54    0.68
  17   5  -2    3.68    1.05
  17   5  -2    1.46    0.86
  17   5  -2    2.89    0.69
  17   5  -2    2.66    0.64
 -17  -5   2    3.50    0.78
 -17  -5   2    3.30    0.88
  17   6  -2    4.38    0.98
  17   6  -2    4.54    1.11
  17   6  -2    5.23    0.85
  17   6  -2    5.01    0.82
 -17  -6   2    6.02    1.18
 -17  -6   2    4.51    0.87
  17   7  -2    0.58    0.55
  17   7  -2    0.86    0.43
  17   7  -2    0.49    0.61
 -17  -7   2    0.20    0.34
 -17  -7   2    0.14    0.67
  17   8  -2    0.45    0.39
  17   8  -2    1.14    0.63
  17   8  -2    0.61    0.71
 -17  -8   2   -0.85    0.60
 -17  -8   2    0.25    0.45
  16  -8  -2    0.55    0.71
  16  -8  -2    1.81    0.61
 -16   8   2    1.40    0.71
 -16   8   2    1.97    0.66
 -16   8   2    1.88    0.93
 -16   8   2    1.97    0.48
  16  -7  -2    1.19    0.75
  16  -7  -2    0.53    0.55
 -16   7   2    0.28    0.41
 -16   7   2   -0.24    0.67
 -16   7   2    0.63    0.37
 -16   7   2    0.77    0.63
  16  -6  -2    7.11    1.33
  16  -6  -2    6.94    1.07
  16  -6  -2    7.47    1.24
 -16   6   2    6.47    1.20
 -16   6   2    6.88    0.71
 -16   6   2    6.45    1.34
 -16   6   2    6.92    1.00
  16  -5  -2    0.13    0.44
  16  -5  -2    0.32    0.50
  16  -5  -2   -0.08    0.29
 -16   5   2   -0.58    0.38
 -16   5   2    0.11    0.30
 -16   5   2   -0.52    0.47
  16  -4  -2    6.62    1.12
  16  -4  -2    6.58    1.28
  16  -4  -2    4.14    0.96
  16  -4  -2    7.22    1.14
 -16   4   2    7.30    1.31
 -16   4   2    5.30    1.17
  16  -3  -2    1.28    0.65
  16  -3  -2    1.35    0.52
  16  -3  -2    2.48    0.73
 -16   3   2    1.10    0.71
 -16   3   2    1.92    0.53
 -16   3   2    2.84    0.86
  16  -2  -2   20.46    1.43
  16  -2  -2   23.48    1.97
  16  -2  -2   22.95    1.94
 -16   2   2   24.72    1.99
 -16   2   2   22.95    1.36
 -16   2   2   22.53    2.46
  16  -1  -2    6.28    0.86
  16  -1  -2    6.43    0.97
  16  -1  -2    6.31    1.10
  16  -1  -2    5.30    1.13
 -16   1   2    6.56    1.15
 -16   1   2    4.65    0.99
 -16   1   2    6.27    0.84
  16   0  -2    7.46    1.53
  16   0  -2    4.52    0.99
  16   0  -2    7.10    1.04
  16   0  -2    6.22    0.84
 -16   0   2    5.60    0.84
 -16   0   2    7.61    1.17
 -16   0   2    5.84    1.25
  16   1  -2    6.89    1.05
  16   1  -2    5.54    1.09
  16   1  -2    5.34    0.77
  16   1  -2    6.44    1.13
 -16  -1   2    6.52    1.28
 -16  -1   2    6.44    1.03
  16   2  -2   26.77    2.50
  16   2  -2   18.98    1.90
  16   2  -2   22.87    1.86
 -16  -2   2   23.33    1.10
 -16  -2   2   23.12    1.78
 -16  -2   2   23.60    2.02
 -16  -2   2   21.02    1.31
  16   3  -2    1.07    0.43
  16   3  -2    3.06    0.76
  16   3  -2    0.75    0.56
  16   3  -2    1.93    0.52
 -16  -3   2    0.80    0.48
 -16  -3   2    1.63    0.49
 -16  -3   2    2.25    0.75
 -16  -3   2    1.97    0.34
  16   4  -2    7.03    1.20
  16   4  -2    5.52    0.75
  16   4  -2    6.04    1.22
  16   4  -2    6.67    0.89
  16   4  -2    5.27    0.94
 -16  -4   2    6.23    1.10
 -16  -4   2    6.00    1.15
 -16  -4   2    6.14    0.88
 -16  -4   2    5.62    0.75
  16   5  -2   -0.29    0.29
  16   5  -2    0.25    0.49
  16   5  -2    0.29    0.37
  16   5  -2    0.51    0.49
  16   5  -2    0.12    0.35
 -16  -5   2    0.18    0.35
 -16  -5   2    0.15    0.41
 -16  -5   2    0.08    0.31
  16   6  -2    7.33    0.99
  16   6  -2    6.30    1.28
  16   6  -2    5.81    0.62
  16   6  -2    5.11    0.77
  16   6  -2    5.33    1.04
 -16  -6   2    6.90    1.27
 -16  -6   2    5.62    0.94
  16   7  -2    1.09    0.47
  16   7  -2    0.93    0.66
  16   7  -2    1.00    0.52
 -16  -7   2    0.28    0.42
 -16  -7   2    0.93    0.53
  16   8  -2    0.97    0.69
  16   8  -2   -0.53    0.67
  16   8  -2    1.03    0.41
 -16  -8   2    2.08    0.89
 -16  -8   2    1.00    0.61
  15  -9  -2    0.44    0.67
  15  -9  -2    0.95    0.61
 -15   9   2   -0.37    0.29
 -15   9   2    0.42    0.42
 -15   9   2    0.04    0.44
 -15   9   2   -0.56    0.72
  15  -8  -2    0.54    0.53
  15  -8  -2   -0.39    0.43
 -15   8   2    1.60    0.65
 -15   8   2   -0.48    0.31
 -15   8   2   -0.14    0.48
  15  -7  -2    1.52    0.52
  15  -7  -2    0.81    0.53
  15  -7  -2    2.17    0.75
 -15   7   2    1.69    0.84
 -15   7   2    2.30    0.78
 -15   7   2    1.84    0.43
 -15   7   2    0.67    0.54
  15  -6  -2   -0.08    0.44
  15  -6  -2   -0.66    0.41
  15  -6  -2    0.80    0.55
 -15   6   2   -0.49    0.22
 -15   6   2    0.63    0.59
 -15   6   2    0.37    0.49
  15  -5  -2   11.38    1.52
  15  -5  -2   10.06    1.03
  15  -5  -2   11.46    1.55
  15  -5  -2   14.03    1.40
 -15   5   2   11.70    1.12
 -15   5   2   11.61    1.41
 -15   5   2   11.15    0.90
 -15   5   2   12.10    1.70
  15  -4  -2    0.24    0.52
  15  -4  -2    0.77    0.38
  15  -4  -2    0.98    0.49
  15  -4  -2   -0.40    0.32
 -15   4   2    0.07    0.49
 -15   4   2    0.42    0.32
 -15   4   2    0.55    0.51
  15  -3  -2    6.14    1.14
  15  -3  -2    3.91    0.89
 -15   3   2    7.40    1.36
 -15   3   2    4.13    0.86
 -15   3   2    7.09    0.85
  15  -2  -2    6.72    0.88
  15  -2  -2    8.25    1.20
  15  -2  -2    6.62    1.18
 -15   2   2    5.94    1.04
 -15   2   2    5.90    0.69
 -15   2   2    7.41    1.16
  15  -1  -2    1.90    0.58
  15  -1  -2    1.97    0.63
  15  -1  -2    2.13    0.56
  15  -1  -2    1.56    0.63
 -15   1   2    1.55    0.62
 -15   1   2    1.20    0.58
 -15   1   2    1.56    0.41
  15   0  -2    4.25    0.88
  15   0  -2    5.35    1.04
  15   0  -2    5.17    1.08
  15   0  -2    4.83    0.64
 -15   0   2    2.87    0.79
 -15   0   2    3.31    0.82
 -15   0   2    4.21    0.64
  15   1  -2    2.44    0.64
  15   1  -2    1.57    0.47
  15   1  -2    2.40    0.73
  15   1  -2    0.94    0.63
 -15  -1   2    1.26    0.37
 -15  -1   2    0.87    0.59
 -15  -1   2    1.35    0.53
  15   2  -2    5.87    0.93
  15   2  -2    9.04    1.37
  15   2  -2    7.50    0.89
  15   2  -2    6.28    1.13
 -15  -2   2    6.60    1.32
 -15  -2   2    6.02    1.05
 -15  -2   2    6.46    0.57
 -15  -2   2    5.70    0.77
  15   3  -2    5.47    1.11
  15   3  -2    6.24    0.82
  15   3  -2    5.56    0.90
  15   3  -2    4.51    0.91
  15   3  -2    4.60    0.78
 -15  -3   2    5.77    0.49
 -15  -3   2    6.53    0.87
 -15  -3   2    4.81    0.84
 -15  -3   2    5.94    1.09
  15   4  -2    0.24    0.29
  15   4  -2    0.04    0.46
  15   4  -2    0.39    0.40
  15   4  -2    0.40    0.38
 -15  -4   2   -0.41    0.22
 -15  -4   2    0.11    0.30
 -15  -4   2    0.26    0.45
 -15  -4   2   -0.34    0.28
  15   5  -2   11.43    1.13
  15   5  -2    9.91    1.07
  15   5  -2   12.78    1.37
  15   5  -2   12.62    1.49
  15   5  -2   10.49    0.76
 -15  -5   2   10.83    1.51
 -15  -5   2    9.26    1.43
 -15  -5   2   11.59    1.01
 -15  -5   2   10.75    1.09
  15   6  -2   -0.08    0.41
  15   6  -2   -0.44    0.26
  15   6  -2   -0.48    0.29
  15   6  -2    0.05    0.37
 -15  -6   2    0.59    0.58
 -15  -6   2   -0.15    0.31
 -15  -6   2    0.29    0.40
  15   7  -2    1.57    0.72
  15   7  -2    1.90    0.65
  15   7  -2    2.24    0.54
  15   7  -2    1.49    0.36
 -15  -7   2    1.33    0.54
 -15  -7   2    1.78    0.70
 -15  -7   2    2.32    0.58
  15   8  -2    0.58    0.49
  15   8  -2   -0.41    0.30
 -15  -8   2    0.63    0.42
 -15  -8   2   -1.05    0.44
  15   9  -2   -0.09    0.31
  15   9  -2   -0.22    0.57
  15   9  -2    1.25    0.53
 -15  -9   2    0.53    0.49
 -15  -9   2    0.92    0.54
  14  -9  -2    2.04    0.89
  14  -9  -2    2.38    0.74
 -14   9   2    2.85    0.43
 -14   9   2    3.11    0.76
 -14   9   2    3.77    0.98
 -14   9   2    2.30    0.91
 -14   9   2    2.35    0.46
  14  -8  -2   -0.47    0.38
  14  -8  -2    0.16    0.50
  14  -8  -2   -0.51    0.35
 -14   8   2    0.84    0.55
 -14   8   2   -0.29    0.31
 -14   8   2   -0.40    0.15
 -14   8   2   -0.15    0.25
 -14   8   2   -0.25    0.50
  14  -7  -2    0.61    0.38
  14  -7  -2   -0.25    0.34
  14  -7  -2    0.41    0.57
 -14   7   2    0.26    0.48
 -14   7   2    0.22    0.46
 -14   7   2   -0.21    0.24
  14  -6  -2   12.33    1.34
  14  -6  -2   12.51    1.39
  14  -6  -2   11.55    1.11
  14  -6  -2   10.78    1.27
 -14   6   2   12.71    1.52
 -14   6   2   14.89    1.47
 -14   6   2   11.40    1.11
  14  -5  -2   12.26    1.40
  14  -5  -2   10.56    1.41
  14  -5  -2   10.43    1.27
  14  -5  -2   10.82    1.21
 -14   5   2   10.56    1.43
 -14   5   2    9.79    1.02
 -14   5   2    9.65    0.83
 -14   5   2    9.91    1.43
  14  -4  -2    4.62    1.02
  14  -4  -2    4.90    0.96
  14  -4  -2    4.95    0.93
  14  -4  -2    3.72    0.65
 -14   4   2    4.85    0.85
 -14   4   2    4.96    1.15
 -14   4   2    4.79    1.01
 -14   4   2    3.88    0.66
  14  -3  -2    4.25    0.79
  14  -3  -2    3.12    0.81
  14  -3  -2    3.45    0.79
 -14   3   2    3.89    0.57
 -14   3   2    4.48    0.93
 -14   3   2    4.44    0.97
  14  -2  -2    0.61    0.35
  14  -2  -2   -0.03    0.31
  14  -2  -2    0.46    0.30
  14  -2  -2    0.07    0.42
 -14   2   2    0.34    0.30
 -14   2   2    0.14    0.42
 -14   2   2    0.47    0.46
  14  -1  -2   38.92    1.67
  14  -1  -2   37.81    2.29
  14  -1  -2   38.49    2.21
  14  -1  -2   35.97    1.78
 -14   1   2   34.94    2.08
 -14   1   2   36.48    2.33
 -14   1   2   34.78    1.54
  14   0  -2    2.31    0.66
  14   0  -2    0.87    0.62
  14   0  -2    0.99    0.40
  14   0  -2    1.75    0.46
 -14   0   2    1.32    0.38
 -14   0   2    1.67    0.72
 -14   0   2    0.97    0.49
  14   1  -2   36.87    2.27
  14   1  -2   34.52    1.57
  14   1  -2   33.08    1.73
  14   1  -2   39.01    2.22
 -14  -1   2   34.52    2.29
 -14  -1   2   37.19    1.62
 -14  -1   2   35.09    2.04
  14   2  -2    0.15    0.43
  14   2  -2    0.87    0.45
  14   2  -2    0.11    0.31
  14   2  -2   -0.07    0.32
 -14  -2   2    0.21    0.23
 -14  -2   2    0.51    0.41
 -14  -2   2    0.68    0.55
  14   3  -2    3.55    0.56
  14   3  -2    4.08    0.64
  14   3  -2    3.97    0.92
  14   3  -2    4.11    0.82
 -14  -3   2    3.06    0.64
 -14  -3   2    3.45    0.89
 -14  -3   2    2.79    0.73
 -14  -3   2    2.94    0.37
  14   4  -2    4.69    0.70
  14   4  -2    4.78    0.69
  14   4  -2    4.19    0.99
  14   4  -2    4.59    0.88
 -14  -4   2    4.31    0.77
 -14  -4   2    4.81    1.06
 -14  -4   2    3.87    0.58
 -14  -4   2    3.64    0.75
  14   5  -2   11.96    1.00
  14   5  -2   10.40    1.20
  14   5  -2   10.22    1.67
  14   5  -2   11.45    0.78
  14   5  -2   11.61    0.97
 -14  -5   2   10.83    1.49
 -14  -5   2   12.82    1.13
 -14  -5   2    8.04    0.84
 -14  -5   2    9.55    1.36
  14   6  -2   10.51    0.73
  14   6  -2   12.98    1.42
  14   6  -2   12.35    1.31
  14   6  -2   12.62    1.14
  14   6  -2   13.13    1.01
 -14  -6   2    8.94    1.34
 -14  -6   2   10.60    1.06
 -14  -6   2   11.98    1.15
 -14  -6   2   12.78    1.37
  14   7  -2    0.43    0.26
  14   7  -2    0.05    0.41
  14   7  -2    0.62    0.42
  14   7  -2   -0.12    0.47
  14   7  -2   -0.12    0.33
 -14  -7   2    0.78    0.43
 -14  -7   2   -1.02    0.61
 -14  -7   2    0.59    0.40
  14   8  -2    0.17    0.50
  14   8  -2   -0.76    0.33
  14   8  -2   -0.10    0.31
 -14  -8   2    0.26    0.44
 -14  -8   2   -0.17    0.34
 -14  -8   2    0.26    0.32
  14   9  -2    2.36    0.73
  14   9  -2    2.29    0.69
  14   9  -2    1.90    0.52
 -14  -9   2    2.76    0.78
 -14  -9   2    2.24    0.69
  13 -10  -2   -0.04    0.63
 -13  10   2    0.81    0.33
 -13  10   2    0.31    0.68
 -13  10   2   -0.10    0.25
 -13  10   2    0.13    0.41
 -13  10   2   -0.01    0.35
  13  -9  -2    2.13    0.66
  13  -9  -2    2.24    0.89
 -13   9   2    1.55    0.79
 -13   9   2    2.64    0.44
 -13   9   2    2.68    0.80
 -13   9   2    2.78    0.46
 -13   9   2    2.31    0.66
  13  -8  -2   -0.10    0.29
  13  -8  -2    0.47    0.64
  13  -8  -2    0.11    0.42
 -13   8   2    0.19    0.19
 -13   8   2    0.04    0.34
 -13   8   2   -0.17    0.22
 -13   8   2    0.89    0.52
 -13   8   2    0.28    0.45
  13  -7  -2   18.10    1.58
  13  -7  -2   16.23    1.27
  13  -7  -2   17.05    1.55
  13  -7  -2   17.67    1.52
 -13   7   2   17.10    1.31
 -13   7   2   13.46    1.56
 -13   7   2   16.91    1.01
 -13   7   2   16.46    0.73
 -13   7   2   15.93    1.49
  13  -6  -2    1.16    0.61
  13  -6  -2    1.12    0.57
  13  -6  -2    0.78    0.55
 -13   6   2    1.78    0.41
 -13   6   2    2.15    0.71
 -13   6   2    0.95    0.45
 -13   6   2    1.04    0.57
  13  -5  -2    0.58    0.51
  13  -5  -2    0.16    0.37
  13  -5  -2    0.70    0.36
  13  -5  -2    0.73    0.53
 -13   5   2    0.53    0.35
 -13   5   2    0.59    0.49
 -13   5   2    0.53    0.31
 -13   5   2    0.57    0.43
  13  -4  -2    0.52    0.44
  13  -4  -2   -0.10    0.23
  13  -4  -2    0.38    0.48
  13  -4  -2   -0.26    0.30
 -13   4   2    0.10    0.24
 -13   4   2    0.15    0.30
 -13   4   2   -0.10    0.35
 -13   4   2    0.05    0.40
  13  -3  -2   15.13    1.36
  13  -3  -2   17.22    1.16
  13  -3  -2   17.41    1.57
 -13   3   2   16.01    1.56
 -13   3   2   15.10    0.96
 -13   3   2   14.52    1.35
  13  -2  -2    2.21    0.66
  13  -2  -2    1.79    0.41
  13  -2  -2    1.67    0.44
  13  -2  -2    1.74    0.68
 -13   2   2    1.66    0.68
 -13   2   2    1.81    0.42
 -13   2   2    2.48    0.74
  13  -1  -2   30.47    1.98
  13  -1  -2   28.64    1.37
  13  -1  -2   28.97    1.84
  13  -1  -2   29.77    1.53
 -13   1   2   28.84    1.99
 -13   1   2   28.79    1.81
 -13   1   2   27.56    1.31
  13   0  -2   28.69    1.35
  13   0  -2   24.72    1.79
  13   0  -2   26.60    1.46
  13   0  -2   26.77    1.75
 -13   0   2   27.78    1.31
 -13   0   2   24.88    1.88
 -13   0   2   27.96    1.76
  13   1  -2   30.14    1.58
  13   1  -2   29.77    1.96
  13   1  -2   29.86    1.86
  13   1  -2   27.53    1.35
 -13  -1   2   29.31    1.77
 -13  -1   2   27.20    1.32
 -13  -1   2   28.12    1.95
  13   2  -2    2.07    0.40
  13   2  -2    2.71    0.73
  13   2  -2    2.93    0.83
  13   2  -2    1.39    0.45
  13   2  -2    2.75    0.52
 -13  -2   2    1.58    0.61
 -13  -2   2    1.56    0.53
 -13  -2   2    1.75    0.40
  13   3  -2   16.20    1.05
  13   3  -2   15.67    0.96
  13   3  -2   16.20    1.50
 -13  -3   2   16.03    1.02
 -13  -3   2   16.06    1.48
 -13  -3   2   14.90    0.70
 -13  -3   2   18.34    1.38
  13   4  -2    0.32    0.28
  13   4  -2    0.42    0.21
  13   4  -2   -0.13    0.26
  13   4  -2   -0.14    0.27
  13   4  -2    0.12    0.45
 -13  -4   2   -0.12    0.26
 -13  -4   2    0.13    0.28
 -13  -4   2    0.44    0.26
 -13  -4   2    0.36    0.42
  13   5  -2    0.28    0.41
  13   5  -2    0.51    0.31
  13   5  -2    0.56    0.37
  13   5  -2    0.36    0.22
  13   5  -2    0.23    0.33
 -13  -5   2    0.44    0.36
 -13  -5   2   -0.22    0.33
 -13  -5   2    0.28    0.44
 -13  -5   2    0.57    0.32
  13   6  -2    1.12    0.41
  13   6  -2    0.56    0.55
  13   6  -2    1.49    0.39
  13   6  -2    0.87    0.42
  13   6  -2    2.21    0.62
 -13  -6   2    1.83    0.47
 -13  -6   2    0.64    0.43
  13   7  -2   16.23    1.09
  13   7  -2   15.43    1.26
  13   7  -2   14.16    1.34
  13   7  -2   14.92    0.89
  13   7  -2   14.13    1.47
 -13  -7   2   16.96    1.53
 -13  -7   2   16.93    1.52
 -13  -7   2   15.61    1.15
 -13  -7   2   16.51    1.38
  13   8  -2   -0.02    0.47
  13   8  -2    0.25    0.35
  13   8  -2   -0.04    0.32
 -13  -8   2   -0.32    0.34
 -13  -8   2    0.28    0.50
 -13  -8   2    0.09    0.39
  13   9  -2    2.98    0.54
  13   9  -2    2.47    0.76
  13   9  -2    1.86    0.62
 -13  -9   2    3.79    0.69
 -13  -9   2    3.86    0.81
 -13  -9   2    3.34    0.87
  13  10  -2   -0.19    0.30
  13  10  -2   -0.27    0.36
 -13 -10   2   -0.94    0.50
 -13 -10   2    0.83    0.45
 -13 -10   2   -0.19    0.52
  12 -10  -2    2.06    0.78
 -12  10   2    1.24    0.50
 -12  10   2    0.82    0.49
 -12  10   2    1.26    0.65
 -12  10   2    1.61    0.37
  12  -9  -2    0.48    0.47
  12  -9  -2    0.33    0.45
  12  -9  -2    1.02    0.58
  12  -9  -2    1.47    0.54
 -12   9   2    1.18    0.50
 -12   9   2    0.83    0.31
 -12   9   2   -0.09    0.48
 -12   9   2    0.37    0.27
 -12   9   2    1.08    0.57
  12  -8  -2    0.89    0.52
  12  -8  -2    1.67    0.60
  12  -8  -2    1.48    0.66
  12  -8  -2    2.29    0.70
 -12   8   2    1.91    0.57
 -12   8   2    1.73    0.73
 -12   8   2    2.26    0.74
 -12   8   2    2.19    0.41
 -12   8   2    1.43    0.41
  12  -7  -2    4.32    1.08
  12  -7  -2    1.80    0.48
  12  -7  -2    3.02    0.74
 -12   7   2    2.85    0.61
 -12   7   2    3.51    0.76
 -12   7   2    2.20    0.36
 -12   7   2    2.67    0.49
 -12   7   2    3.04    0.84
 -12   7   2    3.48    0.75
  12  -6  -2    3.04    0.75
  12  -6  -2    4.52    0.68
  12  -6  -2    4.31    0.88
 -12   6   2    2.67    0.60
 -12   6   2    3.84    0.36
 -12   6   2    4.19    0.84
 -12   6   2    3.90    0.92
 -12   6   2    3.38    0.54
  12  -5  -2   10.75    0.95
  12  -5  -2   13.60    1.23
  12  -5  -2   11.82    1.69
 -12   5   2   12.32    1.38
 -12   5   2   11.55    0.83
 -12   5   2   13.00    1.04
 -12   5   2   11.77    1.20
  12  -4  -2    0.03    0.33
  12  -4  -2   -0.45    0.20
  12  -4  -2    0.59    0.48
  12  -4  -2    0.15    0.25
 -12   4   2    0.33    0.40
 -12   4   2    0.01    0.26
 -12   4   2   -0.08    0.39
 -12   4   2    0.26    0.26
  12  -3  -2   16.95    1.41
  12  -3  -2   20.56    1.63
  12  -3  -2   17.31    1.12
 -12   3   2   17.93    1.15
 -12   3   2   16.73    1.36
 -12   3   2   17.71    1.53
 -12   3   2   16.63    0.98
  12  -2  -2    7.14    1.01
  12  -2  -2    4.96    0.59
  12  -2  -2    5.90    0.98
  12  -2  -2    5.89    0.68
 -12   2   2    7.62    1.14
 -12   2   2    4.42    0.87
 -12   2   2    6.74    0.65
  12  -1  -2   52.14    2.06
  12  -1  -2   55.28    2.63
  12  -1  -2   56.49    1.95
  12  -1  -2   56.86    2.54
 -12   1   2   55.69    1.93
 -12   1   2   56.95    2.50
  12   0  -2    0.26    0.26
  12   0  -2    0.45    0.29
  12   0  -2    0.77    0.41
  12   0  -2    0.63    0.49
 -12   0   2    0.72    0.69
 -12   0   2   -0.01    0.21
 -12   0   2    0.96    0.47
  12   1  -2   55.02    3.10
  12   1  -2   53.40    2.12
  12   1  -2   56.26    2.62
  12   1  -2   58.61    1.98
 -12  -1   2   54.56    1.90
 -12  -1   2   51.22    2.32
 -12  -1   2   52.85    2.60
  12   2  -2    6.04    0.99
  12   2  -2    6.01    0.55
  12   2  -2    6.36    0.72
  12   2  -2    5.46    1.05
 -12  -2   2    5.94    0.62
 -12  -2   2    6.48    1.08
 -12  -2   2    7.88    0.92
  12   3  -2   18.37    1.50
  12   3  -2   16.12    1.00
  12   3  -2   17.84    1.36
  12   3  -2   17.13    0.98
 -12  -3   2   17.86    1.31
 -12  -3   2   15.75    0.68
 -12  -3   2   17.69    1.03
 -12  -3   2   14.57    1.36
  12   4  -2   -0.03    0.25
  12   4  -2    0.56    0.21
  12   4  -2    0.17    0.36
  12   4  -2   -0.01    0.24
  12   4  -2    0.26    0.33
 -12  -4   2    0.16    0.18
 -12  -4   2    0.73    0.52
 -12  -4   2    0.07    0.25
  12   5  -2   11.22    0.71
  12   5  -2   11.37    0.96
  12   5  -2   11.37    1.25
  12   5  -2   12.04    0.90
  12   5  -2   14.95    1.28
 -12  -5   2   11.73    1.03
 -12  -5   2   13.71    1.84
 -12  -5   2   11.60    0.88
  12   6  -2    3.12    0.70
  12   6  -2    4.54    0.98
  12   6  -2    4.27    0.46
  12   6  -2    3.99    0.61
 -12  -6   2    3.31    0.86
 -12  -6   2    3.94    0.60
 -12  -6   2    3.32    0.80
 -12  -6   2    2.81    0.59
  12   7  -2    2.76    0.81
  12   7  -2    2.00    0.64
  12   7  -2    4.39    0.65
  12   7  -2    2.57    0.52
  12   7  -2    3.28    0.74
 -12  -7   2    3.00    0.69
 -12  -7   2    3.42    0.85
 -12  -7   2    2.67    0.69
 -12  -7   2    2.24    0.72
  12   8  -2    1.87    0.46
  12   8  -2    2.53    0.72
  12   8  -2    1.46    0.51
  12   8  -2    2.12    0.40
 -12  -8   2    1.76    0.55
 -12  -8   2    1.20    0.57
 -12  -8   2    1.72    0.47
 -12  -8   2    2.33    0.68
  12   9  -2    1.48    0.43
  12   9  -2    1.24    0.48
  12   9  -2    0.84    0.52
 -12  -9   2    0.42    0.42
 -12  -9   2    0.98    0.42
 -12  -9   2    1.31    0.55
 -12  -9   2    1.25    0.58
  12  10  -2    1.64    0.67
  12  10  -2    0.65    0.43
 -12 -10   2    0.68    0.56
 -12 -10   2    2.35    1.01
 -12 -10   2    1.37    0.61
 -12 -10   2    1.13    0.54
  11 -11  -2    6.38    1.26
 -11  11   2    5.02    0.99
 -11  11   2    6.92    0.97
 -11  11   2    7.14    0.85
 -11  11   2    7.52    1.06
  11 -10  -2    3.70    0.68
  11 -10  -2    3.53    0.63
  11 -10  -2    3.86    0.95
 -11  10   2    3.54    0.74
 -11  10   2    2.78    0.69
 -11  10   2    3.19    0.45
 -11  10   2    3.11    0.59
 -11  10   2    4.38    0.92
  11  -9  -2    0.61    0.46
  11  -9  -2    0.71    0.52
  11  -9  -2    0.50    0.34
  11  -9  -2    0.26    0.37
 -11   9   2    0.09    0.23
 -11   9   2   -0.24    0.49
 -11   9   2   -0.24    0.38
 -11   9   2   -0.20    0.23
 -11   9   2    0.25    0.35
  11  -8  -2    3.35    0.73
  11  -8  -2    2.94    0.62
  11  -8  -2    3.22    0.87
  11  -8  -2    3.30    0.72
 -11   8   2    3.31    0.73
 -11   8   2    3.22    0.48
 -11   8   2    2.45    0.45
 -11   8   2    2.41    0.76
 -11   8   2    2.56    0.63
  11  -7  -2   16.07    1.35
  11  -7  -2   17.47    1.49
  11  -7  -2   15.39    1.17
  11  -7  -2   18.02    1.41
 -11   7   2   17.58    0.88
 -11   7   2   18.05    1.42
 -11   7   2   18.50    0.98
 -11   7   2   17.14    1.36
 -11   7   2   14.86    1.48
 -11   7   2   16.98    1.22
  11  -6  -2    6.81    0.77
  11  -6  -2    9.52    1.10
  11  -6  -2    8.24    1.26
  11  -6  -2    6.66    1.12
 -11   6   2    7.11    0.49
 -11   6   2    7.20    1.14
 -11   6   2    7.35    0.68
 -11   6   2    6.38    0.93
 -11   6   2    8.41    0.85
  11  -5  -2   35.75    1.94
  11  -5  -2   41.94    2.20
  11  -5  -2   37.07    1.70
  11  -5  -2   35.66    1.98
 -11   5   2   36.63    1.93
 -11   5   2   37.63    1.69
 -11   5   2   33.44    1.40
 -11   5   2   36.15    1.05
 -11   5   2   33.56    2.13
  11  -4  -2    1.77    0.53
  11  -4  -2    1.52    0.47
  11  -4  -2    1.76    0.62
  11  -4  -2    1.38    0.39
 -11   4   2    2.15    0.51
 -11   4   2    2.36    0.44
 -11   4   2    1.97    0.59
 -11   4   2    2.07    0.57
  11  -3  -2    0.89    0.36
  11  -3  -2    0.60    0.40
  11  -3  -2    0.91    0.50
 -11   3   2    0.32    0.24
 -11   3   2    0.57    0.31
 -11   3   2    0.73    0.40
 -11   3   2    0.91    0.46
  11  -2  -2    6.74    0.63
  11  -2  -2    7.04    0.99
  11  -2  -2    7.14    0.68
  11  -2  -2    7.98    1.09
 -11   2   2    5.40    0.86
 -11   2   2    6.58    0.94
 -11   2   2    7.70    0.77
  11  -1  -2   11.93    1.21
  11  -1  -2    9.87    0.79
  11  -1  -2   11.68    1.29
  11  -1  -2   11.11    0.78
 -11   1   2   11.12    1.15
 -11   1   2   11.78    1.10
 -11   1   2   12.58    0.96
  11   0  -2    4.08    0.67
  11   0  -2    2.57    0.41
  11   0  -2    2.12    0.58
  11   0  -2    4.16    0.78
 -11   0   2    2.82    0.45
 -11   0   2    2.18    0.53
 -11   0   2    4.16    0.82
  11   1  -2   11.13    0.78
  11   1  -2   12.15    0.65
  11   1  -2   12.13    1.17
 -11  -1   2   12.50    1.42
 -11  -1   2   11.66    0.78
 -11  -1   2   12.20    1.08
  11   2  -2    6.15    0.55
  11   2  -2    6.30    0.87
  11   2  -2    6.47    0.63
  11   2  -2    6.47    0.95
 -11  -2   2    6.57    0.98
 -11  -2   2    6.42    0.61
 -11  -2   2    5.02    0.71
  11   3  -2    0.45    0.39
  11   3  -2    0.25    0.23
  11   3  -2    0.60    0.29
  11   3  -2    0.18    0.30
 -11  -3   2    0.58    0.43
 -11  -3   2    0.71    0.35
 -11  -3   2    0.58    0.17
 -11  -3   2    0.31    0.23
  11   4  -2    1.60    0.60
  11   4  -2    2.51    0.44
  11   4  -2    1.86    0.52
 -11  -4   2    1.87    0.45
 -11  -4   2    2.13    0.39
 -11  -4   2    1.68    0.55
  11   5  -2   36.59    1.91
  11   5  -2   33.27    1.29
  11   5  -2   35.52    1.63
  11   5  -2   37.13    2.06
  11   5  -2   38.20    1.52
 -11  -5   2   35.90    1.55
 -11  -5   2   40.44    1.83
 -11  -5   2   37.71    2.08
 -11  -5   2   39.84    2.12
  11   6  -2    8.23    0.97
  11   6  -2    5.43    0.52
  11   6  -2    8.24    1.16
  11   6  -2    6.08    0.79
  11   6  -2    6.84    0.71
 -11  -6   2    7.83    0.88
 -11  -6   2    6.92    0.70
 -11  -6   2    7.59    1.08
 -11  -6   2    6.13    1.01
  11   7  -2   13.85    1.22
  11   7  -2   16.01    1.00
  11   7  -2   16.01    1.24
  11   7  -2   15.61    1.40
 -11  -7   2   16.90    1.41
 -11  -7   2   17.18    1.45
 -11  -7   2   16.99    1.30
 -11  -7   2   16.33    1.05
  11   8  -2    3.56    0.49
  11   8  -2    3.31    0.73
  11   8  -2    2.75    0.52
  11   8  -2    3.91    0.88
  11   8  -2    3.92    0.73
 -11  -8   2    3.79    0.81
 -11  -8   2    2.98    0.60
 -11  -8   2    2.23    0.65
 -11  -8   2    3.26    0.70
  11   9  -2    0.08    0.43
  11   9  -2    0.47    0.32
  11   9  -2    0.16    0.43
 -11  -9   2   -0.05    0.28
 -11  -9   2    0.16    0.38
 -11  -9   2   -0.76    0.27
  11  10  -2    3.09    0.79
  11  10  -2    2.42    0.48
  11  10  -2    3.59    0.70
 -11 -10   2    2.77    0.64
 -11 -10   2    3.85    0.66
 -11 -10   2    1.84    0.63
 -11 -10   2    3.31    0.63
  11  11  -2    5.91    0.89
  11  11  -2    5.47    0.93
  11  11  -2    7.90    0.74
  11  11  -2    5.49    1.15
 -11 -11   2    6.20    1.59
  10 -11  -2    0.16    0.70
 -10  11   2    1.03    0.50
 -10  11   2    0.13    0.24
 -10  11   2   -0.27    0.42
 -10  11   2   -0.50    0.30
 -10  11   2   -0.05    0.20
 -10  11   2   -0.12    0.33
  10 -10  -2   -0.02    0.38
  10 -10  -2    0.98    0.73
  10 -10  -2    1.13    0.35
  10 -10  -2    1.16    0.34
 -10  10   2    0.38    0.41
 -10  10   2    0.65    0.41
 -10  10   2    1.04    0.47
  10  -9  -2   -0.03    0.52
  10  -9  -2   -0.63    0.31
 -10   9   2    0.64    0.47
 -10   9   2    0.05    0.22
 -10   9   2    0.06    0.27
 -10   9   2   -0.98    0.36
 -10   9   2    0.27    0.34
  10  -8  -2    0.86    0.48
  10  -8  -2    1.30    0.46
  10  -8  -2    1.07    0.55
  10  -8  -2    1.40    0.47
 -10   8   2    2.02    0.58
 -10   8   2    0.40    0.41
 -10   8   2    1.35    0.56
 -10   8   2    0.98    0.35
 -10   8   2    1.42    0.44
 -10   8   2    0.64    0.36
  10  -7  -2   -0.35    0.28
  10  -7  -2    0.25    0.23
  10  -7  -2    0.46    0.34
 -10   7   2    0.29    0.39
 -10   7   2    0.41    0.29
 -10   7   2   -0.46    0.27
 -10   7   2   -0.22    0.18
 -10   7   2   -0.25    0.20
 -10   7   2    0.06    0.33
  10  -6  -2    1.11    0.43
  10  -6  -2    0.27    0.25
  10  -6  -2    0.91    0.43
  10  -6  -2    0.97    0.52
 -10   6   2    0.94    0.38
 -10   6   2    0.55    0.32
 -10   6   2    0.62    0.24
 -10   6   2    0.92    0.49
 -10   6   2   -0.32    0.32
  10  -5  -2    2.83    0.52
  10  -5  -2    4.74    0.90
  10  -5  -2    3.45    0.73
  10  -5  -2    3.42    0.73
 -10   5   2    4.76    0.72
 -10   5   2    3.09    0.34
 -10   5   2    3.40    0.75
 -10   5   2    4.06    0.74
 -10   5   2    3.14    0.46
  10  -4  -2    2.41    0.58
  10  -4  -2    2.19    0.59
  10  -4  -2    3.40    0.54
  10  -4  -2    1.86    0.50
 -10   4   2    2.25    0.46
 -10   4   2    3.65    0.52
 -10   4   2    2.51    0.56
 -10   4   2    2.82    0.69
 -10   4   2    2.27    0.23
  10  -3  -2   18.28    1.04
  10  -3  -2   16.84    1.24
  10  -3  -2   18.74    1.38
 -10   3   2   17.70    1.04
 -10   3   2   18.87    0.95
 -10   3   2   17.37    1.23
 -10   3   2   16.52    1.35
  10  -2  -2   50.01    1.69
  10  -2  -2   48.65    1.80
  10  -2  -2   46.65    3.49
  10  -2  -2   48.27    2.12
 -10   2   2   49.66    1.84
 -10   2   2   48.62    2.35
 -10   2   2   51.47    2.17
 -10   2   2   48.48    1.67
  10  -1  -2   56.90    2.01
  10  -1  -2   58.76    2.52
  10  -1  -2   60.04    1.90
  10  -1  -2   62.16    2.43
 -10   1   2   60.44    1.88
 -10   1   2   60.73    2.39
 -10   1   2   53.95    2.46
  10   0  -2    7.96    0.86
  10   0  -2    7.13    0.66
  10   0  -2    6.29    0.58
  10   0  -2    6.76    0.94
 -10   0   2    5.62    0.76
 -10   0   2    6.04    0.94
 -10   0   2    6.29    0.57
  10   1  -2   58.39    1.64
  10   1  -2   58.88    2.46
  10   1  -2   56.82    2.05
  10   1  -2   59.87    1.88
  10   1  -2   57.04    2.31
 -10  -1   2   59.99    2.56
 -10  -1   2   56.88    2.28
 -10  -1   2   57.10    1.85
  10   2  -2   48.95    1.67
  10   2  -2   46.72    2.21
  10   2  -2   48.23    1.56
  10   2  -2   49.38    2.11
 -10  -2   2   49.59    1.70
 -10  -2   2   52.05    2.37
  10   3  -2   16.94    1.23
  10   3  -2   16.51    1.30
  10   3  -2   15.63    0.90
  10   3  -2   16.01    0.89
 -10  -3   2   15.98    1.30
 -10  -3   2   14.84    0.88
 -10  -3   2   15.12    0.57
 -10  -3   2   15.50    1.12
  10   4  -2    2.80    0.73
  10   4  -2    3.57    0.56
  10   4  -2    3.42    0.67
  10   4  -2    3.04    0.43
  10   4  -2    2.96    0.48
 -10  -4   2    1.94    0.46
 -10  -4   2    3.22    0.71
 -10  -4   2    3.69    0.54
  10   5  -2    3.66    0.54
  10   5  -2    3.80    0.75
  10   5  -2    3.25    0.63
  10   5  -2    3.45    0.45
  10   5  -2    3.35    0.59
 -10  -5   2    4.59    0.82
 -10  -5   2    3.93    0.67
 -10  -5   2    3.32    0.51
 -10  -5   2    3.65    0.76
  10   6  -2    0.80    0.25
  10   6  -2    0.69    0.33
  10   6  -2    0.04    0.28
  10   6  -2   -0.06    0.30
  10   6  -2    0.39    0.40
 -10  -6   2    0.71    0.38
 -10  -6   2    0.66    0.40
 -10  -6   2    1.48    0.51
 -10  -6   2    0.62    0.29
  10   7  -2   -0.24    0.25
  10   7  -2    0.18    0.39
  10   7  -2    0.26    0.36
  10   7  -2    0.16    0.24
  10   7  -2    0.25    0.32
 -10  -7   2    0.07    0.22
 -10  -7   2    0.27    0.34
 -10  -7   2    0.10    0.31
 -10  -7   2   -0.30    0.28
  10   8  -2    1.57    0.55
  10   8  -2    1.43    0.40
  10   8  -2    0.85    0.44
  10   8  -2    0.77    0.48
  10   8  -2    1.74    0.38
 -10  -8   2    1.53    0.49
 -10  -8   2    1.67    0.42
 -10  -8   2    0.83    0.48
  10   9  -2   -0.21    0.25
  10   9  -2    0.75    0.48
  10   9  -2   -0.40    0.28
 -10  -9   2   -0.49    0.31
 -10  -9   2   -0.37    0.27
 -10  -9   2    0.21    0.35
  10  10  -2    0.45    0.46
  10  10  -2    0.46    0.30
  10  10  -2    0.70    0.45
 -10 -10   2    0.81    0.55
 -10 -10   2    1.72    0.41
 -10 -10   2    1.26    0.40
  10  11  -2   -0.69    0.83
  10  11  -2   -0.39    0.35
  10  11  -2    0.94    0.29
  10  11  -2    0.53    0.38
 -10 -11   2   -0.67    0.34
   9 -11  -2    2.44    0.92
  -9  11   2    2.37    0.67
  -9  11   2    2.00    0.30
  -9  11   2    2.47    0.56
  -9  11   2    1.60    0.47
  -9  11   2    1.88    0.59
  -9  11   2    2.52    0.44
   9 -10  -2    0.21    0.60
  -9  10   2    0.20    0.33
  -9  10   2   -0.32    0.37
  -9  10   2   -0.11    0.21
  -9  10   2    0.72    0.40
  -9  10   2   -0.03    0.26
   9  -9  -2    0.46    0.40
   9  -9  -2    0.56    0.56
   9  -9  -2    0.61    0.30
   9  -9  -2    1.32    0.51
  -9   9   2    1.03    0.47
  -9   9   2    0.58    0.42
  -9   9   2    0.89    0.29
  -9   9   2    1.25    0.40
  -9   9   2    0.37    0.43
   9  -8  -2    0.60    0.31
   9  -8  -2    0.28    0.27
   9  -8  -2    0.02    0.39
   9  -8  -2    0.20    0.24
  -9   8   2    0.33    0.22
  -9   8   2   -0.02    0.31
  -9   8   2    0.43    0.28
  -9   8   2    0.23    0.34
  -9   8   2    0.32    0.34
  -9   8   2    0.27    0.31
   9  -7  -2   17.51    1.41
   9  -7  -2   19.10    1.29
   9  -7  -2   20.52    1.34
   9  -7  -2   17.86    1.17
  -9   7   2   19.81    1.23
  -9   7   2   18.24    0.97
  -9   7   2   19.40    1.50
  -9   7   2   17.65    1.32
  -9   7   2   19.37    1.31
  -9   7   2   17.34    0.89
   9  -6  -2    3.14    0.67
   9  -6  -2    2.84    0.62
   9  -6  -2    2.46    0.46
   9  -6  -2    3.09    0.61
  -9   6   2    3.15    0.74
  -9   6   2    3.35    0.67
  -9   6   2    2.63    0.59
  -9   6   2    2.47    0.39
  -9   6   2    2.14    0.47
  -9   6   2    2.56    0.39
   9  -5  -2    4.76    0.61
   9  -5  -2    6.06    0.93
   9  -5  -2    5.61    0.81
   9  -5  -2    6.45    0.92
  -9   5   2    6.38    0.78
  -9   5   2    6.37    0.99
  -9   5   2    6.88    0.55
  -9   5   2    6.03    0.66
  -9   5   2    6.50    0.46
   9  -4  -2   11.89    1.00
   9  -4  -2   13.23    0.86
   9  -4  -2   13.20    1.12
   9  -4  -2   12.52    1.04
  -9   4   2   11.93    0.52
  -9   4   2   13.70    0.89
  -9   4   2   14.59    1.08
  -9   4   2   14.02    1.18
  -9   4   2   13.16    0.75
   9  -3  -2   24.15    1.15
   9  -3  -2   20.99    1.32
   9  -3  -2   22.35    1.44
  -9   3   2   21.72    1.10
  -9   3   2   19.84    1.41
  -9   3   2   22.28    0.97
  -9   3   2   24.25    1.36
   9  -2  -2    9.27    0.69
   9  -2  -2    8.16    0.81
   9  -2  -2    9.38    0.96
  -9   2   2    8.43    0.92
  -9   2   2    8.64    0.85
  -9   2   2   11.22    0.76
  -9   2   2    8.45    0.63
   9  -1  -2    0.93    0.30
   9  -1  -2    0.83    0.30
   9  -1  -2    0.22    0.30
   9  -1  -2    0.97    0.39
  -9   1   2    0.54    0.36
  -9   1   2    1.36    0.44
  -9   1   2    0.47    0.22
   9   0  -2   94.51    3.02
   9   0  -2   93.95    3.20
   9   0  -2   95.05    2.53
   9   0  -2   92.55    2.68
  -9   0   2   94.75    3.29
  -9   0   2   96.63    3.07
  -9   0   2   96.63    2.55
   9   1  -2    0.62    0.24
   9   1  -2    0.60    0.33
   9   1  -2    0.61    0.20
   9   1  -2    0.23    0.33
  -9  -1   2    0.70    0.38
  -9  -1   2    0.35    0.29
  -9  -1   2    0.91    0.25
   9   2  -2    9.18    0.60
   9   2  -2    9.09    0.65
   9   2  -2    8.75    0.91
   9   2  -2    8.11    0.83
  -9  -2   2    8.34    0.81
  -9  -2   2    8.88    0.63
  -9  -2   2    8.11    0.90
   9   3  -2   24.57    1.08
   9   3  -2   24.23    1.37
   9   3  -2   23.04    1.46
   9   3  -2   22.91    1.06
  -9  -3   2   23.28    1.04
  -9  -3   2   21.90    1.44
  -9  -3   2   23.44    1.29
   9   4  -2   13.05    0.85
   9   4  -2   11.55    1.06
   9   4  -2   13.46    0.80
   9   4  -2   11.64    0.97
   9   4  -2   12.24    0.66
  -9  -4   2   12.03    1.07
  -9  -4   2   13.56    0.93
  -9  -4   2   12.74    0.77
  -9  -4   2   11.15    1.06
   9   5  -2    5.96    0.58
   9   5  -2    6.87    0.84
   9   5  -2    4.87    0.82
   9   5  -2    5.05    0.73
   9   5  -2    5.21    0.45
  -9  -5   2    6.45    0.85
  -9  -5   2    6.48    0.92
  -9  -5   2    5.88    0.57
  -9  -5   2    6.18    0.88
   9   6  -2    2.53    0.41
   9   6  -2    2.44    0.55
   9   6  -2    2.96    0.59
   9   6  -2    2.92    0.64
   9   6  -2    1.99    0.41
  -9  -6   2    3.33    0.71
  -9  -6   2    2.24    0.62
  -9  -6   2    2.38    0.50
   9   7  -2   14.54    1.04
   9   7  -2   16.36    1.21
   9   7  -2   18.39    0.98
   9   7  -2   18.67    1.37
   9   7  -2   17.63    1.22
  -9  -7   2   18.73    1.31
  -9  -7   2   19.91    1.06
  -9  -7   2   19.59    1.40
  -9  -7   2   17.40    1.28
   9   8  -2   -0.10    0.31
   9   8  -2    0.17    0.33
   9   8  -2    0.02    0.25
   9   8  -2    0.44    0.33
  -9  -8   2    0.45    0.41
  -9  -8   2    0.67    0.32
  -9  -8   2    0.73    0.36
  -9  -8   2   -0.40    0.31
   9   9  -2    0.77    0.39
   9   9  -2    0.62    0.32
   9   9  -2    1.29    0.53
  -9  -9   2    1.80    0.43
  -9  -9   2   -0.05    0.28
  -9  -9   2    0.54    0.45
   9  10  -2    0.45    0.36
   9  10  -2    0.83    0.46
   9  10  -2    0.07    0.32
   9  10  -2    0.11    0.23
  -9 -10   2   -0.69    0.28
   9  11  -2    1.79    0.67
   9  11  -2    1.82    0.38
   9  11  -2    1.18    0.54
   9  11  -2    0.77    0.46
  -9 -11   2    2.79    0.78
   8 -11  -2    1.61    0.80
  -8  11   2    1.73    0.60
  -8  11   2    1.84    0.44
  -8  11   2    1.40    0.28
  -8  11   2    2.09    0.53
  -8  11   2    1.57    0.26
  -8  11   2   -0.13    0.46
   8 -10  -2    1.70    0.76
  -8  10   2    0.78    0.47
  -8  10   2    1.36    0.44
  -8  10   2    2.12    0.35
  -8  10   2    1.22    0.45
  -8  10   2    2.04    0.54
   8  -9  -2    0.32    0.32
   8  -9  -2   -0.29    0.17
   8  -9  -2    0.05    0.41
  -8   9   2   -0.05    0.18
  -8   9   2   -0.07    0.27
  -8   9   2   -0.32    0.31
  -8   9   2    0.44    0.35
  -8   9   2    0.05    0.24
   8  -8  -2    2.87    0.65
   8  -8  -2    3.45    0.83
   8  -8  -2    2.48    0.52
  -8   8   2    3.28    0.65
  -8   8   2    3.74    0.71
  -8   8   2    3.16    0.67
  -8   8   2    3.00    0.42
  -8   8   2    2.93    0.54
  -8   8   2    4.53    0.84
   8  -7  -2    4.46    0.70
   8  -7  -2    4.33    0.83
   8  -7  -2    4.22    0.72
   8  -7  -2    5.39    0.75
  -8   7   2    4.35    0.60
  -8   7   2    4.40    0.46
  -8   7   2    2.66    0.66
  -8   7   2    4.68    0.75
  -8   7   2    3.81    0.73
  -8   7   2    5.03    0.77
   8  -6  -2   -0.06    0.30
   8  -6  -2    0.37    0.35
   8  -6  -2    0.00    0.23
  -8   6   2    0.60    0.35
  -8   6   2    0.26    0.27
  -8   6   2    0.57    0.33
  -8   6   2    0.20    0.22
  -8   6   2    0.56    0.24
  -8   6   2    0.22    0.27
   8  -5  -2   25.90    1.46
   8  -5  -2   24.55    1.22
   8  -5  -2   26.41    1.47
   8  -5  -2   23.34    1.62
  -8   5   2   27.13    1.42
  -8   5   2   25.30    1.24
  -8   5   2   23.62    1.51
  -8   5   2   24.91    0.96
  -8   5   2   24.80    0.99
   8  -4  -2    0.32    0.32
   8  -4  -2    0.13    0.26
   8  -4  -2    0.03    0.19
   8  -4  -2    0.84    0.33
  -8   4   2    0.21    0.29
  -8   4   2    0.31    0.20
  -8   4   2    0.28    0.28
  -8   4   2    0.46    0.17
  -8   4   2    0.31    0.19
   8  -3  -2    0.70    0.32
   8  -3  -2    0.99    0.39
   8  -3  -2    0.46    0.21
   8  -3  -2    0.57    0.37
  -8   3   2    0.88    0.17
  -8   3   2    1.02    0.34
  -8   3   2    0.55    0.21
  -8   3   2    0.87    0.39
  -8   3   2    1.02    0.28
   8  -2  -2   28.42    1.50
   8  -2  -2   26.67    1.14
   8  -2  -2   25.14    1.35
  -8   2   2   24.30    1.43
  -8   2   2   26.81    1.02
  -8   2   2   25.95    1.12
  -8   2   2   25.70    1.33
   8  -1  -2   16.75    1.07
   8  -1  -2   16.33    0.86
   8  -1  -2   16.41    1.15
   8  -1  -2   19.34    1.09
  -8   1   2   17.47    0.84
  -8   1   2   17.87    1.21
   8   0  -2  165.23    4.40
   8   0  -2  172.49    4.63
   8   0  -2  168.69    4.07
  -8   0   2  169.72    4.41
  -8   0   2  168.85    4.63
  -8   0   2  163.76    3.87
   8   1  -2   17.51    0.99
   8   1  -2   17.66    1.10
   8   1  -2   16.22    0.68
  -8  -1   2   15.61    0.78
  -8  -1   2   15.59    1.02
   8   2  -2   26.47    1.02
   8   2  -2   26.08    1.34
   8   2  -2   26.10    1.05
   8   2  -2   28.04    1.49
  -8  -2   2   26.26    1.05
  -8  -2   2   24.88    1.27
  -8  -2   2   26.00    1.47
   8   3  -2    0.44    0.35
   8   3  -2    0.47    0.22
   8   3  -2    0.52    0.30
   8   3  -2    1.03    0.31
  -8  -3   2    0.61    0.22
  -8  -3   2    0.51    0.26
  -8  -3   2    1.20    0.40
   8   4  -2    0.56    0.24
   8   4  -2    0.49    0.30
   8   4  -2    0.24    0.24
   8   4  -2    0.29    0.17
   8   4  -2    0.33    0.30
  -8  -4   2    0.50    0.36
  -8  -4   2    0.41    0.24
  -8  -4   2    0.48    0.26
  -8  -4   2    0.55    0.32
   8   5  -2   26.51    1.40
   8   5  -2   27.83    1.14
   8   5  -2   25.75    1.31
   8   5  -2   26.28    1.02
   8   5  -2   28.70    1.57
  -8  -5   2   23.86    1.45
  -8  -5   2   25.54    1.10
  -8  -5   2   24.85    1.32
  -8  -5   2   26.73    1.50
   8   6  -2   -0.18    0.20
   8   6  -2   -0.27    0.18
   8   6  -2    0.22    0.16
   8   6  -2    0.41    0.31
   8   6  -2    0.22    0.28
  -8  -6   2    0.75    0.34
  -8  -6   2    0.50    0.32
  -8  -6   2    0.18    0.26
  -8  -6   2    0.16    0.18
   8   7  -2    4.83    1.26
   8   7  -2    4.17    0.69
   8   7  -2    4.33    0.79
   8   7  -2    3.73    0.74
   8   7  -2    4.49    0.57
  -8  -7   2    3.91    0.73
  -8  -7   2    4.39    0.57
  -8  -7   2    4.67    0.76
  -8  -7   2    4.50    0.75
   8   8  -2    3.30    0.72
   8   8  -2    3.26    0.62
   8   8  -2    3.37    0.53
   8   8  -2    4.22    0.55
  -8  -8   2    2.80    0.64
  -8  -8   2    3.47    0.72
  -8  -8   2    4.09    0.65
   8   9  -2    0.53    0.40
   8   9  -2    0.07    0.28
   8   9  -2   -0.39    0.26
   8   9  -2   -0.28    0.19
  -8  -9   2   -0.68    0.24
  -8  -9   2    0.25    0.37
   8  10  -2    1.54    0.68
   8  10  -2    2.29    0.50
   8  10  -2    2.39    0.43
  -8 -10   2    2.35    0.69
   8  11  -2    1.08    0.46
   8  11  -2    1.42    0.32
   8  11  -2    0.04    0.48
   8  11  -2    1.42    0.43
  -8 -11   2    0.91    0.59
   7 -12  -2    1.69    0.93
  -7  12   2    0.09    0.48
   7 -11  -2    4.74    1.16
  -7  11   2    4.78    0.82
  -7  11   2    5.27    0.70
  -7  11   2    4.15    0.79
  -7  11   2    5.27    0.61
   7 -10  -2    2.49    0.84
  -7  10   2    1.03    0.27
  -7  10   2    0.86    0.32
  -7  10   2    0.59    0.37
  -7  10   2    1.24    0.38
  -7  10   2    2.10    0.54
   7  -9  -2    0.44    0.47
  -7   9   2    0.11    0.26
  -7   9   2    0.26    0.43
  -7   9   2    0.21    0.21
  -7   9   2    1.47    0.46
  -7   9   2    0.84    0.38
  -7   9   2    0.93    0.50
   7  -8  -2    0.42    0.22
   7  -8  -2    0.25    0.41
   7  -8  -2    0.17    0.22
   7  -8  -2    0.05    0.23
  -7   8   2   -0.11    0.27
  -7   8   2    0.66    0.33
  -7   8   2   -0.14    0.27
  -7   8   2    0.04    0.22
  -7   8   2   -0.16    0.16
  -7   8   2   -0.09    0.25
   7  -7  -2    3.60    0.65
   7  -7  -2    1.94    0.46
   7  -7  -2    2.16    0.69
  -7   7   2    2.28    0.36
  -7   7   2    2.39    0.61
  -7   7   2    1.65    0.48
  -7   7   2    2.67    0.52
  -7   7   2    2.60    0.48
   7  -6  -2   17.40    1.11
   7  -6  -2   17.95    1.32
   7  -6  -2   18.57    1.07
  -7   6   2   18.94    1.09
  -7   6   2   18.06    0.92
  -7   6   2   17.98    1.19
  -7   6   2   18.57    1.12
  -7   6   2   17.91    0.80
  -7   6   2   16.24    1.20
   7  -5  -2    1.33    0.44
   7  -5  -2    1.47    0.43
   7  -5  -2    1.98    0.44
   7  -5  -2    2.42    0.45
  -7   5   2    1.11    0.40
  -7   5   2    1.46    0.41
  -7   5   2    2.33    0.46
  -7   5   2    2.36    0.36
  -7   5   2    2.18    0.34
   7  -4  -2   62.70    2.18
   7  -4  -2   61.24    1.94
   7  -4  -2   58.76    2.17
   7  -4  -2   61.99    2.25
  -7   4   2   58.46    2.27
  -7   4   2   57.01    1.65
  -7   4   2   61.33    2.12
  -7   4   2   58.64    2.13
  -7   4   2   61.42    1.59
   7  -3  -2    3.90    0.66
   7  -3  -2    3.06    0.50
   7  -3  -2    2.59    0.46
   7  -3  -2    3.31    0.42
  -7   3   2    3.69    0.36
  -7   3   2    3.26    0.25
  -7   3   2    3.17    0.54
  -7   3   2    3.68    0.51
  -7   3   2    2.97    0.52
   7  -2  -2   31.51    1.43
   7  -2  -2   36.55    1.61
   7  -2  -2   34.15    1.24
  -7   2   2   30.68    1.45
  -7   2   2   32.91    1.09
  -7   2   2   32.80    1.56
  -7   2   2   33.07    1.21
   7  -1  -2    4.96    0.75
   7  -1  -2    4.34    0.39
   7  -1  -2    3.74    0.40
   7  -1  -2    4.69    0.63
  -7   1   2    3.84    0.58
  -7   1   2    4.90    0.59
   7   0  -2    7.16    0.74
   7   0  -2    6.59    0.53
   7   0  -2    7.19    0.49
   7   0  -2    6.94    0.66
  -7   0   2    7.44    0.68
  -7   0   2    6.90    0.50
  -7   0   2    6.76    0.74
   7   1  -2    4.57    0.35
   7   1  -2    5.06    0.58
   7   1  -2    4.37    0.69
   7   1  -2    4.08    0.40
  -7  -1   2    4.04    0.68
  -7  -1   2    6.44    0.91
  -7  -1   2    4.76    0.42
   7   2  -2   31.28    1.54
   7   2  -2   32.94    1.13
   7   2  -2   33.32    1.15
   7   2  -2   32.68    1.42
  -7  -2   2   30.55    1.09
  -7  -2   2   30.71    1.34
  -7  -2   2   30.57    1.49
   7   3  -2    2.97    0.29
   7   3  -2    2.62    0.55
   7   3  -2    2.72    0.37
   7   3  -2    2.87    0.46
   7   3  -2    2.47    0.36
  -7  -3   2    3.09    0.58
  -7  -3   2    2.43    0.35
  -7  -3   2    3.46    0.59
   7   4  -2   56.18    1.98
   7   4  -2   57.72    1.92
   7   4  -2   62.62    2.15
   7   4  -2   60.18    1.63
   7   4  -2   57.98    2.21
  -7  -4   2   60.42    1.76
  -7  -4   2   58.28    2.21
  -7  -4   2   59.63    2.03
  -7  -4   2   61.00    2.26
   7   5  -2    1.67    0.29
   7   5  -2    1.01    0.30
   7   5  -2    2.03    0.45
   7   5  -2    1.35    0.44
  -7  -5   2    1.81    0.48
  -7  -5   2    1.69    0.41
  -7  -5   2    1.50    0.30
  -7  -5   2    1.26    0.39
   7   6  -2   17.00    0.87
   7   6  -2   16.54    1.08
   7   6  -2   19.27    1.17
   7   6  -2   19.27    0.89
   7   6  -2   19.70    1.26
  -7  -6   2   18.23    1.17
  -7  -6   2   18.60    1.18
  -7  -6   2   18.49    1.22
  -7  -6   2   16.39    0.87
   7   7  -2    1.58    0.47
   7   7  -2    2.33    0.41
   7   7  -2    3.13    0.57
   7   7  -2    1.99    0.56
  -7  -7   2    1.95    0.48
  -7  -7   2    1.43    0.46
  -7  -7   2    2.43    0.42
  -7  -7   2    2.06    0.49
   7   8  -2   -0.10    0.26
   7   8  -2    0.07    0.22
   7   8  -2   -0.66    0.23
   7   8  -2   -0.38    0.24
  -7  -8   2    0.50    0.28
  -7  -8   2    0.32    0.37
   7   9  -2    0.23    0.33
   7   9  -2    0.44    0.40
   7   9  -2    0.22    0.27
   7   9  -2    0.44    0.26
   7   9  -2    0.17    0.38
  -7  -9   2    0.45    0.27
  -7  -9   2    0.93    0.51
  -7  -9   2    0.49    0.27
   7  10  -2    1.24    0.43
   7  10  -2    0.68    0.43
   7  10  -2    1.28    0.53
   7  10  -2    0.95    0.29
  -7 -10   2    0.52    0.45
   7  11  -2    4.32    0.98
   7  11  -2    4.37    0.45
   7  11  -2    3.53    0.66
   7  11  -2    4.50    0.63
  -7 -11   2    3.67    0.89
   7  12  -2    0.23    0.44
  -7 -12   2    0.23    0.42
   6 -12  -2    5.61    1.33
  -6  12   2    3.58    0.75
   6 -11  -2   14.02    1.55
  -6  11   2   14.29    2.10
  -6  11   2   16.26    1.34
   6 -10  -2    0.93    0.64
  -6  10   2    0.46    0.44
  -6  10   2    1.40    0.38
  -6  10   2    1.77    0.54
  -6  10   2    0.93    0.43
  -6  10   2    1.36    0.27
  -6  10   2    1.62    0.30
   6  -9  -2    4.02    0.93
  -6   9   2    3.42    0.40
  -6   9   2    3.26    0.64
  -6   9   2    4.03    0.69
  -6   9   2    3.88    0.60
  -6   9   2    2.97    0.57
  -6   9   2    3.42    0.76
   6  -8  -2    0.62    0.44
   6  -8  -2    1.04    0.27
   6  -8  -2    0.84    0.33
   6  -8  -2    0.75    0.25
  -6   8   2    0.63    0.22
  -6   8   2    0.59    0.35
  -6   8   2    1.19    0.40
  -6   8   2    0.66    0.37
  -6   8   2    1.00    0.44
  -6   8   2    0.99    0.36
   6  -7  -2   11.52    1.07
   6  -7  -2   12.75    0.82
   6  -7  -2   10.34    0.86
   6  -7  -2   12.67    0.82
  -6   7   2   11.93    1.02
  -6   7   2   13.24    0.96
  -6   7   2   12.75    0.65
  -6   7   2   12.16    0.87
  -6   7   2   11.25    0.97
  -6   7   2   12.66    0.90
   6  -6  -2    3.04    0.63
   6  -6  -2    3.22    0.49
   6  -6  -2    2.75    0.47
   6  -6  -2    2.64    0.47
  -6   6   2    2.16    0.43
  -6   6   2    3.35    0.63
  -6   6   2    3.60    0.51
  -6   6   2    2.91    0.56
  -6   6   2    3.36    0.39
  -6   6   2    4.00    0.57
   6  -5  -2   30.22    1.38
   6  -5  -2   29.29    1.46
   6  -5  -2   28.43    1.24
   6  -5  -2   27.78    1.28
  -6   5   2   28.55    1.49
  -6   5   2   27.21    1.22
  -6   5   2   28.99    1.00
  -6   5   2   28.96    1.31
  -6   5   2   28.10    1.10
   6  -4  -2    0.14    0.19
   6  -4  -2    0.26    0.24
   6  -4  -2    0.17    0.19
   6  -4  -2    0.25    0.27
  -6   4   2    0.12    0.21
  -6   4   2    0.11    0.14
  -6   4   2    0.20    0.16
  -6   4   2    0.08    0.23
  -6   4   2    0.06    0.14
   6  -3  -2   86.95    2.60
   6  -3  -2   94.53    2.75
   6  -3  -2   92.53    2.40
   6  -3  -2   86.14    2.59
  -6   3   2   91.55    2.64
  -6   3   2   92.65    2.42
  -6   3   2   91.39    2.22
  -6   3   2   88.32    2.79
  -6   3   2   91.61    2.06
   6  -2  -2  118.62    2.87
   6  -2  -2  119.44    3.28
   6  -2  -2  116.02    3.15
  -6   2   2  121.81    2.91
  -6   2   2  121.98    2.77
  -6   2   2  115.03    3.15
  -6   2   2  120.59    3.36
   6  -1  -2    4.00    0.35
   6  -1  -2    3.90    0.57
   6  -1  -2    4.21    0.38
   6  -1  -2    4.15    0.49
  -6   1   2    3.28    0.46
  -6   1   2    2.22    0.42
  -6   1   2    4.04    0.40
  -6   1   2    3.34    0.32
   6   0  -2  236.54    5.08
   6   0  -2  243.50    5.53
   6   0  -2  230.06    4.77
   6   0  -2  247.14    5.68
   6   0  -2  243.33    5.22
  -6   0   2  238.96    5.69
  -6   0   2  236.93    5.05
   6   1  -2    2.39    0.42
   6   1  -2    3.69    0.30
   6   1  -2    3.83    0.54
  -6  -1   2    2.89    0.50
  -6  -1   2    4.30    0.38
  -6  -1   2    3.59    0.50
   6   2  -2  113.46    3.28
   6   2  -2  122.99    2.83
   6   2  -2  120.11    2.80
   6   2  -2  116.13    3.16
  -6  -2   2  123.20    3.11
  -6  -2   2  114.94    3.24
  -6  -2   2  110.83    2.72
   6   3  -2   89.13    2.42
   6   3  -2   92.63    2.64
   6   3  -2   92.99    2.30
   6   3  -2   86.72    2.79
   6   3  -2   92.03    2.14
  -6  -3   2   91.55    2.75
  -6  -3   2   89.93    2.51
  -6  -3   2   91.69    2.28
  -6  -3   2   89.98    2.74
   6   4  -2    0.04    0.19
   6   4  -2    0.00    0.12
   6   4  -2   -0.18    0.19
   6   4  -2    0.08    0.19
   6   4  -2    0.06    0.17
  -6  -4   2    0.09    0.21
  -6  -4   2   -0.08    0.18
  -6  -4   2    0.02    0.14
  -6  -4   2   -0.02    0.22
   6   5  -2   27.23    1.39
   6   5  -2   29.17    1.34
   6   5  -2   27.69    1.05
   6   5  -2   27.30    1.01
   6   5  -2   25.47    1.24
  -6  -5   2   30.33    1.50
  -6  -5   2   29.39    1.37
  -6  -5   2   29.17    1.09
  -6  -5   2   31.88    1.45
   6   6  -2    1.91    0.41
   6   6  -2    2.69    0.38
   6   6  -2    2.21    0.52
   6   6  -2    3.57    0.40
   6   6  -2    2.46    0.51
  -6  -6   2    2.75    0.56
  -6  -6   2    3.00    0.54
  -6  -6   2    2.13    0.44
  -6  -6   2    3.08    0.41
   6   7  -2   10.85    0.98
   6   7  -2   11.97    0.83
   6   7  -2   12.74    0.91
   6   7  -2   12.70    1.01
  -6  -7   2   11.74    0.71
  -6  -7   2   11.40    0.88
  -6  -7   2   13.30    1.07
   6   8  -2    0.73    0.41
   6   8  -2    0.55    0.35
   6   8  -2    0.96    0.35
   6   8  -2    0.71    0.27
   6   8  -2    1.03    0.45
  -6  -8   2    1.15    0.35
  -6  -8   2    0.58    0.43
  -6  -8   2    1.42    0.42
   6   9  -2    3.76    0.70
   6   9  -2    4.07    0.83
   6   9  -2    3.78    0.74
   6   9  -2    3.65    0.44
   6   9  -2    3.96    0.61
  -6  -9   2    3.78    0.73
   6  10  -2    1.37    0.46
   6  10  -2    1.23    0.28
   6  10  -2    1.68    0.66
   6  10  -2    1.09    0.36
  -6 -10   2    1.98    0.62
   6  11  -2   13.91    1.01
   6  11  -2   14.63    0.92
   6  11  -2   15.39    0.72
   6  11  -2   14.85    1.48
  -6 -11   2   15.91    1.51
  -6 -12   2    5.29    1.03
   5 -12  -2    0.77    0.63
  -5  12   2   -0.84    0.37
  -5  12   2   -0.41    0.37
   5 -11  -2    8.79    1.36
  -5  11   2    9.89    1.06
   5 -10  -2    0.77    0.60
  -5  10   2   -0.02    0.31
  -5  10   2    0.75    0.44
  -5  10   2    0.45    0.19
   5  -9  -2    3.25    0.76
  -5   9   2    2.60    0.50
  -5   9   2    3.50    0.70
  -5   9   2    2.97    0.41
  -5   9   2    2.92    0.46
  -5   9   2    2.37    0.55
  -5   9   2    2.77    0.34
  -5   9   2    1.67    0.46
   5  -8  -2    1.19    0.56
  -5   8   2    1.25    0.35
  -5   8   2    0.80    0.34
  -5   8   2    1.09    0.46
  -5   8   2    1.84    0.48
  -5   8   2    1.56    0.44
  -5   8   2    1.94    0.30
   5  -7  -2    2.75    0.68
   5  -7  -2    1.96    0.34
  -5   7   2    1.84    0.40
  -5   7   2    2.05    0.48
  -5   7   2    2.15    0.44
  -5   7   2    1.96    0.44
  -5   7   2    2.30    0.33
  -5   7   2    2.18    0.53
   5  -6  -2   10.87    0.71
   5  -6  -2   11.09    0.78
   5  -6  -2   11.32    0.74
   5  -6  -2   11.66    0.97
  -5   6   2   11.55    0.76
  -5   6   2   11.40    0.77
  -5   6   2   12.15    0.83
  -5   6   2   10.33    0.83
  -5   6   2   10.94    0.89
   5  -5  -2    6.20    0.54
   5  -5  -2    7.47    0.59
   5  -5  -2    5.74    0.66
   5  -5  -2    6.66    0.59
  -5   5   2    5.85    0.52
  -5   5   2    6.66    0.59
  -5   5   2    6.47    0.65
  -5   5   2    6.64    0.65
  -5   5   2    5.57    0.73
   5  -4  -2  167.99    4.03
   5  -4  -2  155.24    3.91
   5  -4  -2  165.21    3.85
   5  -4  -2  161.66    4.12
  -5   4   2  161.65    4.10
  -5   4   2  160.40    3.80
  -5   4   2  160.96    3.63
  -5   4   2  159.63    3.89
   5  -3  -2    4.66    0.53
   5  -3  -2    3.91    0.39
   5  -3  -2    4.95    0.49
   5  -3  -2    5.10    0.51
  -5   3   2    4.26    0.31
  -5   3   2    4.60    0.34
  -5   3   2    4.66    0.41
  -5   3   2    5.11    0.51
  -5   3   2    4.58    0.54
   5  -2  -2   15.39    0.93
   5  -2  -2   17.54    0.87
   5  -2  -2   17.04    0.92
   5  -2  -2   16.57    0.70
  -5   2   2   17.22    0.66
  -5   2   2   15.85    0.92
  -5   2   2   18.19    0.73
  -5   2   2   17.41    0.87
  -5   2   2   17.45    0.49
   5  -1  -2   19.87    0.76
   5  -1  -2   20.05    1.01
   5  -1  -2   19.62    0.92
  -5   1   2   18.31    0.99
  -5   1   2   19.51    0.93
  -5   1   2   20.18    0.71
  -5   1   2   19.66    0.76
   5   0  -2    1.02    0.27
   5   0  -2    0.84    0.12
   5   0  -2    1.20    0.32
  -5   0   2    0.73    0.25
  -5   0   2    1.02    0.28
   5   1  -2   19.99    0.68
   5   1  -2   17.83    0.97
   5   1  -2   21.22    0.97
   5   1  -2   20.23    0.73
  -5  -1   2   19.80    0.91
  -5  -1   2   19.29    0.99
  -5  -1   2   18.90    0.72
   5   2  -2   16.90    0.72
   5   2  -2   17.51    0.87
   5   2  -2   16.59    0.92
   5   2  -2   15.34    0.66
  -5  -2   2   16.95    0.94
  -5  -2   2   16.31    0.66
   5   3  -2    4.60    0.45
   5   3  -2    4.17    0.58
   5   3  -2    4.35    0.30
   5   3  -2    4.72    0.47
   5   3  -2    4.56    0.39
  -5  -3   2    4.61    0.46
  -5  -3   2    4.35    0.35
  -5  -3   2    4.48    0.53
  -5  -3   2    3.88    0.55
   5   4  -2  158.58    3.92
   5   4  -2  166.41    3.97
   5   4  -2  162.46    3.58
   5   4  -2  161.17    3.60
  -5  -4   2  164.64    4.23
  -5  -4   2  163.26    3.62
  -5  -4   2  161.26    4.08
  -5  -4   2  162.96    4.03
   5   5  -2    6.93    0.48
   5   5  -2    5.95    0.57
   5   5  -2    6.38    0.66
   5   5  -2    6.99    0.68
   5   5  -2    5.50    0.44
  -5  -5   2    6.96    0.52
  -5  -5   2    6.43    0.63
  -5  -5   2    6.10    0.64
  -5  -5   2    6.80    0.47
  -5  -5   2    6.24    0.68
   5   6  -2   11.73    0.63
   5   6  -2   11.81    0.71
   5   6  -2    9.80    0.75
   5   6  -2   12.39    0.93
   5   6  -2   12.27    0.90
   5   6  -2   10.43    0.86
  -5  -6   2   11.11    0.86
  -5  -6   2   10.91    0.89
  -5  -6   2   11.68    0.82
  -5  -6   2   11.11    0.63
  -5  -6   2   10.34    0.71
   5   7  -2    1.94    0.55
   5   7  -2    2.05    0.54
   5   7  -2    1.86    0.47
   5   7  -2    1.77    0.31
   5   7  -2    2.02    0.52
   5   7  -2    1.73    0.39
   5   7  -2    1.96    0.39
  -5  -7   2    1.77    0.51
  -5  -7   2    2.25    0.36
  -5  -7   2    1.15    0.37
  -5  -7   2    1.67    0.43
   5   8  -2    1.68    0.32
   5   8  -2    0.96    0.48
   5   8  -2    1.78    0.46
   5   8  -2    1.27    0.43
   5   8  -2    1.25    0.36
   5   8  -2    1.32    0.48
  -5  -8   2    1.43    0.45
  -5  -8   2    1.72    0.45
  -5  -8   2    1.04    0.49
   5   9  -2    2.51    0.73
   5   9  -2    2.90    0.69
   5   9  -2    4.04    0.74
   5   9  -2    3.57    0.55
   5   9  -2    2.93    0.37
   5   9  -2    3.50    0.64
  -5  -9   2    2.62    0.57
   5  10  -2    0.51    0.46
   5  10  -2    0.15    0.18
   5  10  -2    0.70    0.27
   5  10  -2    0.63    0.35
  -5 -10   2    0.54    0.40
  -5 -10   2    0.41    0.42
   5  11  -2    9.37    0.76
   5  11  -2    9.02    0.71
   5  11  -2    8.09    1.17
  -5 -11   2   10.68    1.08
  -5 -11   2    7.92    1.23
   5  12  -2    0.11    0.44
  -5 -12   2    0.06    0.70
   4 -12  -2    0.18    0.64
  -4  12   2    0.28    0.38
  -4  12   2    0.55    0.44
   4 -11  -2    3.45    0.89
  -4  11   2    3.31    0.68
   4 -10  -2    1.37    0.61
  -4  10   2    1.91    0.71
  -4  10   2    3.63    0.34
  -4  10   2    3.49    0.40
  -4  10   2    2.70    0.63
   4  -9  -2    6.71    1.13
  -4   9   2    7.52    0.56
  -4   9   2    6.53    0.92
  -4   9   2    9.14    1.14
  -4   9   2    8.90    0.52
  -4   9   2    7.45    0.99
  -4   9   2    9.93    0.68
  -4   9   2    8.84    0.57
   4  -8  -2   31.04    1.76
  -4   8   2   28.92    1.49
  -4   8   2   27.22    1.12
  -4   8   2   28.76    1.64
  -4   8   2   29.83    1.51
  -4   8   2   27.67    1.08
  -4   8   2   28.95    1.30
   4  -7  -2    3.55    0.71
  -4   7   2    3.33    0.47
  -4   7   2    2.69    0.50
  -4   7   2    3.53    0.58
  -4   7   2    4.26    0.59
   4  -6  -2    1.87    0.31
   4  -6  -2    2.16    0.32
   4  -6  -2    1.34    0.39
   4  -6  -2    1.72    0.38
  -4   6   2    1.51    0.35
  -4   6   2    1.82    0.40
  -4   6   2    1.79    0.42
  -4   6   2    1.50    0.36
  -4   6   2    2.35    0.40
   4  -5  -2   85.80    2.23
   4  -5  -2   70.52    2.36
   4  -5  -2   86.39    2.64
   4  -5  -2   86.40    2.38
  -4   5   2   82.66    2.55
  -4   5   2   80.50    2.30
  -4   5   2   83.35    2.44
  -4   5   2   85.92    2.39
  -4   5   2   84.93    2.27
   4  -4  -2    6.36    0.49
   4  -4  -2    5.30    0.45
   4  -4  -2    5.24    0.51
   4  -4  -2    5.93    0.58
  -4   4   2    7.12    0.52
  -4   4   2    5.96    0.55
  -4   4   2    6.27    0.46
  -4   4   2    5.75    0.47
  -4   4   2    5.69    0.52
   4  -3  -2   33.07    1.21
   4  -3  -2   32.31    1.15
   4  -3  -2   33.20    1.09
   4  -3  -2   30.85    1.22
  -4   3   2   33.06    1.09
  -4   3   2   32.55    1.16
  -4   3   2   36.01    1.31
  -4   3   2   31.22    0.98
   4  -2  -2    8.35    0.54
   4  -2  -2    8.01    0.44
   4  -2  -2    7.40    0.57
   4  -2  -2    8.08    0.53
  -4   2   2    8.64    0.35
  -4   2   2    8.70    0.64
  -4   2   2    8.15    0.44
  -4   2   2    8.48    0.55
   4  -1  -2    8.93    0.49
   4  -1  -2    7.93    0.53
   4  -1  -2    8.57    0.42
   4  -1  -2    7.86    0.57
  -4   1   2    8.35    0.56
  -4   1   2    7.98    0.58
  -4   1   2    9.32    0.44
   4   0  -2   41.77    1.43
   4   0  -2   45.22    1.16
   4   0  -2   43.85    1.38
  -4   0   2   43.17    1.36
  -4   0   2   43.56    1.45
   4   1  -2    7.65    0.39
   4   1  -2    8.62    0.54
  -4  -1   2    8.08    0.58
  -4  -1   2    8.62    0.43
  -4  -1   2    7.95    0.53
   4   2  -2    8.43    0.33
   4   2  -2    8.87    0.44
   4   2  -2    8.42    0.61
   4   2  -2    8.42    0.55
  -4  -2   2    8.87    0.63
  -4  -2   2    9.61    0.44
  -4  -2   2    8.65    0.61
  -4  -2   2    8.44    0.53
   4   3  -2   33.48    1.32
   4   3  -2   33.31    1.00
   4   3  -2   32.35    0.93
   4   3  -2   32.90    1.18
  -4  -3   2   33.61    0.96
  -4  -3   2   32.56    1.20
  -4  -3   2   30.92    1.22
  -4  -3   2   29.97    1.28
   4   4  -2    6.09    0.57
   4   4  -2    6.56    0.41
   4   4  -2    6.01    0.55
   4   4  -2    5.58    0.53
   4   4  -2    7.10    0.42
  -4  -4   2    6.53    0.56
  -4  -4   2    6.68    0.40
  -4  -4   2    5.43    0.40
  -4  -4   2    5.17    0.57
   4   5  -2   86.37    2.56
   4   5  -2   86.30    2.58
   4   5  -2   83.47    2.05
   4   5  -2   86.37    2.25
   4   5  -2   85.41    2.57
   4   5  -2   82.43    2.33
  -4  -5   2   82.42    2.57
  -4  -5   2   84.31    2.25
  -4  -5   2   82.16    2.37
  -4  -5   2   81.78    2.05
  -4  -5   2   84.33    2.55
   4   6  -2    1.90    0.37
   4   6  -2    1.95    0.44
   4   6  -2    2.13    0.30
   4   6  -2    1.74    0.43
   4   6  -2    1.49    0.39
   4   6  -2    1.97    0.37
  -4  -6   2    1.63    0.45
  -4  -6   2    2.41    0.32
  -4  -6   2    2.30    0.42
  -4  -6   2    1.86    0.38
   4   7  -2    3.36    0.55
   4   7  -2    3.08    0.54
   4   7  -2    4.22    0.66
   4   7  -2    3.50    0.37
   4   7  -2    2.55    0.52
   4   7  -2    3.55    0.50
  -4  -7   2    3.80    0.52
  -4  -7   2    2.76    0.61
  -4  -7   2    3.47    0.58
  -4  -7   2    2.62    0.49
   4   8  -2   28.18    1.44
   4   8  -2   28.52    1.61
   4   8  -2   30.05    1.00
   4   8  -2   28.11    1.63
   4   8  -2   29.16    1.25
  -4  -8   2   28.12    1.23
  -4  -8   2   27.55    1.61
  -4  -8   2   27.05    1.14
  -4  -8   2   29.18    1.44
   4   9  -2    9.41    0.71
   4   9  -2    9.10    0.84
   4   9  -2    9.01    1.03
   4   9  -2    8.52    1.10
   4   9  -2    8.78    0.50
   4   9  -2    7.45    0.99
  -4  -9   2    7.58    1.09
  -4  -9   2    8.09    0.86
   4  10  -2    3.88    0.62
   4  10  -2    4.36    0.97
   4  10  -2    3.00    0.49
  -4 -10   2    3.73    0.73
  -4 -10   2    3.50    0.84
   4  11  -2    3.18    0.48
   4  11  -2    3.73    0.48
   4  11  -2    3.64    0.81
  -4 -11   2    3.13    0.81
  -4 -11   2    3.62    0.75
   4  12  -2    0.26    0.39
  -4 -12   2    0.03    0.39
   3 -12  -2   -0.13    0.48
  -3  12   2    0.75    0.44
  -3  12   2   -0.19    0.39
   3 -11  -2    5.89    1.13
  -3  11   2    6.61    0.95
  -3  11   2    5.22    0.89
   3 -10  -2    0.00    0.47
  -3  10   2    0.77    0.41
  -3  10   2    0.11    0.32
  -3  10   2    0.20    0.14
  -3  10   2    0.67    0.19
   3  -9  -2    7.80    1.14
  -3   9   2    7.80    0.87
  -3   9   2    8.13    1.26
  -3   9   2    6.11    1.31
  -3   9   2    7.27    0.51
   3  -8  -2   14.74    1.21
  -3   8   2   14.81    1.35
  -3   8   2   11.73    0.99
  -3   8   2   13.13    0.66
  -3   8   2   14.52    0.76
  -3   8   2   14.27    0.72
  -3   8   2   13.93    1.02
   3  -7  -2    8.64    0.89
  -3   7   2    8.93    0.57
  -3   7   2    8.41    0.55
  -3   7   2    9.85    0.81
  -3   7   2    8.84    0.85
  -3   7   2    9.18    0.65
  -3   7   2    8.39    0.78
   3  -6  -2    8.08    0.79
  -3   6   2    8.85    0.54
  -3   6   2    8.57    0.69
  -3   6   2    7.71    0.68
  -3   6   2    9.17    0.78
  -3   6   2    9.51    0.65
   3  -5  -2    0.15    0.14
   3  -5  -2    0.52    0.17
   3  -5  -2    0.33    0.19
   3  -5  -2    0.13    0.20
  -3   5   2    0.19    0.17
  -3   5   2    0.18    0.18
  -3   5   2    0.32    0.20
  -3   5   2    0.36    0.17
  -3   5   2    0.53    0.26
   3  -4  -2   54.50    1.61
   3  -4  -2   52.55    1.79
   3  -4  -2   54.21    1.49
   3  -4  -2   51.59    1.47
  -3   4   2   54.84    1.60
  -3   4   2   50.27    1.77
  -3   4   2   52.63    1.60
  -3   4   2   52.97    1.57
  -3   4   2   51.69    1.73
  -3   4   2   55.35    1.50
   3  -3  -2   70.70    1.80
   3  -3  -2   68.98    1.78
   3  -3  -2   68.79    1.98
  -3   3   2   72.60    2.04
  -3   3   2   71.20    1.92
  -3   3   2   70.80    1.82
  -3   3   2   73.00    1.83
  -3   3   2   68.21    1.77
   3  -2  -2   29.20    0.86
   3  -2  -2   28.78    0.94
   3  -2  -2   28.64    0.98
  -3   2   2   26.16    0.85
  -3   2   2   28.04    0.84
  -3   2   2   28.36    0.93
  -3   2   2   29.15    1.02
  -3   2   2   27.62    0.99
   3  -1  -2  174.12    3.77
   3  -1  -2  153.96    3.68
   3  -1  -2  172.36    3.84
   3  -1  -2  183.77    3.40
   3  -1  -2  184.92    3.73
  -3   1   2  176.06    3.66
  -3   1   2  177.93    3.87
  -3   1   2  181.10    3.95
   3   0  -2  193.82    4.25
   3   0  -2  191.65    4.13
  -3   0   2  194.28    4.16
  -3   0   2  190.71    4.24
  -3   0   2  197.27    3.95
   3   1  -2  179.33    3.68
   3   1  -2  178.52    3.90
   3   1  -2  181.20    4.03
  -3  -1   2  181.19    3.64
  -3  -1   2  176.43    3.56
  -3  -1   2  179.76    4.00
  -3  -1   2  172.16    3.95
   3   2  -2   26.92    1.05
   3   2  -2   26.41    0.78
   3   2  -2   29.56    0.71
  -3  -2   2   28.11    1.04
  -3  -2   2   27.65    0.71
  -3  -2   2   28.31    0.79
  -3  -2   2   26.52    1.07
  -3  -2   2   27.62    0.96
   3   3  -2   72.46    1.67
   3   3  -2   68.04    2.02
   3   3  -2   70.48    1.68
   3   3  -2   73.55    1.98
   3   3  -2   69.86    2.02
  -3  -3   2   70.02    2.07
  -3  -3   2   68.45    1.93
  -3  -3   2   70.37    1.61
  -3  -3   2   68.70    1.67
  -3  -3   2   68.39    1.94
   3   4  -2   52.43    1.71
   3   4  -2   52.62    1.48
   3   4  -2   54.84    1.34
   3   4  -2   54.39    1.75
   3   4  -2   49.78    1.69
  -3  -4   2   54.21    1.52
  -3  -4   2   54.95    1.36
  -3  -4   2   51.70    1.79
  -3  -4   2   51.32    1.72
  -3  -4   2   53.73    1.67
   3   5  -2    0.18    0.19
   3   5  -2    0.13    0.17
   3   5  -2    0.30    0.12
   3   5  -2    0.31    0.24
   3   5  -2    0.05    0.25
   3   5  -2    0.55    0.16
   3   5  -2    0.36    0.22
   3   5  -2    0.20    0.16
  -3  -5   2    0.08    0.19
  -3  -5   2    0.30    0.21
  -3  -5   2    0.32    0.14
  -3  -5   2    0.60    0.24
   3   6  -2    7.93    0.75
   3   6  -2    8.29    0.77
   3   6  -2    8.10    0.44
   3   6  -2    8.05    0.66
   3   6  -2    7.48    0.68
   3   6  -2    8.83    0.77
   3   6  -2    8.51    0.44
  -3  -6   2    9.42    0.69
  -3  -6   2    7.00    0.73
  -3  -6   2    9.43    0.64
   3   7  -2    8.94    0.50
   3   7  -2    9.89    0.80
   3   7  -2    9.43    0.88
   3   7  -2    9.14    0.86
   3   7  -2    8.17    0.82
   3   7  -2    8.13    0.46
  -3  -7   2    9.37    0.64
  -3  -7   2    8.24    0.84
  -3  -7   2    8.63    0.75
  -3  -7   2    8.12    0.69
   3   8  -2   12.93    0.79
   3   8  -2   13.10    0.65
   3   8  -2   14.37    1.31
   3   8  -2   13.54    1.13
   3   8  -2   14.17    0.60
   3   8  -2   13.93    0.98
  -3  -8   2   15.33    1.06
  -3  -8   2   13.09    0.76
  -3  -8   2   14.45    0.74
  -3  -8   2   13.87    1.17
   3   9  -2    7.74    0.53
   3   9  -2    7.76    1.11
   3   9  -2    7.16    0.60
   3   9  -2    6.79    0.39
   3   9  -2    5.54    0.67
   3   9  -2    6.92    0.55
   3   9  -2    8.26    1.11
  -3  -9   2    6.78    0.89
  -3  -9   2    5.79    0.93
   3  10  -2    0.04    0.35
   3  10  -2   -0.06    0.19
   3  10  -2    0.08    0.18
   3  10  -2   -0.20    0.23
  -3 -10   2   -0.48    0.27
  -3 -10   2    0.07    0.34
   3  11  -2    5.93    0.51
   3  11  -2    5.59    0.53
   3  11  -2    3.98    0.82
  -3 -11   2    4.99    0.96
   3  12  -2   -0.36    0.44
  -3 -12   2    0.02    0.43
   2 -12  -2    0.11    0.55
  -2  12   2    0.19    0.38
   2 -11  -2    9.91    1.40
  -2  11   2   10.48    1.33
  -2  11   2    9.88    1.15
   2 -10  -2    0.57    0.49
  -2  10   2    0.55    0.36
  -2  10   2    1.16    0.25
  -2  10   2    0.50    0.37
  -2  10   2    1.25    0.48
   2  -9  -2    1.27    0.53
  -2   9   2    1.01    0.25
  -2   9   2    0.86    0.44
  -2   9   2    0.82    0.38
  -2   9   2    1.68    0.56
   2  -8  -2    3.12    0.66
  -2   8   2    3.60    0.69
  -2   8   2    3.66    0.39
  -2   8   2    2.81    0.55
  -2   8   2    2.84    0.58
   2  -7  -2   14.47    1.10
  -2   7   2   14.70    1.02
  -2   7   2   15.86    0.75
  -2   7   2   15.30    1.08
  -2   7   2   17.42    1.04
   2  -6  -2    4.70    0.70
  -2   6   2    4.78    0.41
  -2   6   2    5.31    0.42
  -2   6   2    4.45    0.60
  -2   6   2    4.41    0.61
  -2   6   2    4.61    0.36
   2  -5  -2   75.65    2.38
  -2   5   2   73.80    1.78
  -2   5   2   74.32    2.28
  -2   5   2   75.14    1.94
  -2   5   2   72.95    2.12
  -2   5   2   69.46    2.14
  -2   5   2   72.02    2.28
   2  -4  -2   50.80    1.71
   2  -4  -2   50.49    1.52
  -2   4   2   51.74    1.31
  -2   4   2   48.39    1.65
  -2   4   2   52.85    1.58
  -2   4   2   51.15    1.53
  -2   4   2   51.51    1.41
  -2   4   2   50.25    1.66
   2  -3  -2   56.57    1.74
   2  -3  -2   58.66    1.54
   2  -3  -2   57.78    1.39
   2  -3  -2   60.06    1.40
  -2   3   2   57.64    1.41
  -2   3   2   55.72    1.65
  -2   3   2   58.67    1.56
  -2   3   2   55.99    1.51
  -2   3   2   57.78    1.47
  -2   3   2   58.51    1.69
   2  -2  -2   80.17    1.86
   2  -2  -2   84.46    1.85
   2  -2  -2   78.99    1.83
  -2   2   2   78.74    1.97
  -2   2   2   79.26    1.81
  -2   2   2   76.59    1.86
  -2   2   2   79.66    1.81
  -2   2   2   80.52    1.79
   2  -1  -2   20.71    0.66
   2  -1  -2   20.15    0.66
   2  -1  -2   19.96    0.52
   2  -1  -2   19.72    0.68
   2  -1  -2   19.91    0.53
  -2   1   2   20.55    0.65
  -2   1   2   20.03    0.65
  -2   1   2   19.66    0.67
  -2   1   2   19.43    0.52
  -2   1   2   19.28    0.52
   2   0  -2    2.21    0.24
   2   0  -2    2.52    0.15
  -2   0   2    2.30    0.18
  -2   0   2    2.24    0.14
  -2   0   2    2.08    0.24
   2   1  -2   17.90    0.74
   2   1  -2   19.05    0.74
   2   1  -2   19.51    0.53
   2   1  -2   20.06    0.52
  -2  -1   2   18.68    0.77
  -2  -1   2   19.94    0.53
  -2  -1   2   19.80    0.52
  -2  -1   2   19.20    0.73
   2   2  -2   81.20    2.09
   2   2  -2   80.01    2.10
   2   2  -2   79.80    1.98
   2   2  -2   82.05    1.74
   2   2  -2   81.30    1.69
   2   2  -2   75.48    1.70
  -2  -2   2   80.93    2.18
  -2  -2   2   83.75    2.09
  -2  -2   2   83.65    1.76
  -2  -2   2   82.96    1.78
  -2  -2   2   79.87    2.01
   2   3  -2   60.45    1.73
   2   3  -2   57.50    1.35
   2   3  -2   61.53    1.80
   2   3  -2   58.83    1.51
   2   3  -2   61.56    1.78
  -2  -3   2   58.97    1.68
  -2  -3   2   58.58    1.72
  -2  -3   2   58.57    1.45
  -2  -3   2   61.23    1.52
  -2  -3   2   61.62    1.84
   2   4  -2   51.21    1.26
   2   4  -2   51.61    1.21
   2   4  -2   49.06    1.66
   2   4  -2   50.24    1.50
   2   4  -2   49.86    1.66
   2   4  -2   53.68    1.72
   2   4  -2   50.68    1.67
  -2  -4   2   49.64    1.70
  -2  -4   2   52.61    1.56
  -2  -4   2   49.37    1.67
  -2  -4   2   50.54    1.48
  -2  -4   2   51.96    1.24
   2   5  -2   77.44    2.30
   2   5  -2   77.04    1.73
   2   5  -2   75.23    2.27
   2   5  -2   77.91    2.40
   2   5  -2   72.93    2.31
  -2  -5   2   76.59    2.13
  -2  -5   2   72.91    2.05
  -2  -5   2   73.87    2.33
   2   6  -2    4.25    0.57
   2   6  -2    4.59    0.63
   2   6  -2    4.14    0.67
   2   6  -2    4.67    0.53
   2   6  -2    4.50    0.30
   2   6  -2    3.61    0.64
  -2  -6   2    4.87    0.66
  -2  -6   2    5.13    0.47
  -2  -6   2    4.87    0.54
   2   7  -2   16.48    1.13
   2   7  -2   15.98    1.09
   2   7  -2   16.26    0.58
   2   7  -2   14.90    0.92
   2   7  -2   15.76    0.98
   2   7  -2   16.43    1.11
   2   7  -2   15.21    0.71
  -2  -7   2   14.93    0.76
  -2  -7   2   15.15    1.09
  -2  -7   2   15.70    1.01
  -2  -7   2   15.17    0.88
   2   8  -2    3.39    0.52
   2   8  -2    2.93    0.28
   2   8  -2    2.95    0.39
   2   8  -2    3.22    0.56
   2   8  -2    4.09    0.77
   2   8  -2    2.28    0.54
   2   8  -2    4.06    0.75
  -2  -8   2    3.46    0.66
  -2  -8   2    2.77    0.64
  -2  -8   2    3.60    0.39
   2   9  -2    0.88    0.38
   2   9  -2    0.98    0.48
   2   9  -2    1.26    0.32
   2   9  -2    1.31    0.31
   2   9  -2    1.45    0.55
  -2  -9   2    1.44    0.51
  -2  -9   2    1.17    0.50
   2  10  -2    1.01    0.52
   2  10  -2    1.14    0.28
   2  10  -2    0.69    0.28
   2  10  -2    1.24    0.82
   2  10  -2    1.63    0.40
  -2 -10   2    0.94    0.52
  -2 -10   2    1.34    0.51
   2  11  -2    8.63    0.74
   2  11  -2    8.10    1.25
   2  11  -2    8.37    0.73
  -2 -11   2    9.59    1.10
  -2 -11   2    9.86    1.38
   2  12  -2    0.36    0.29
   2  12  -2    0.77    0.58
   2  12  -2    0.14    0.26
  -2 -12   2    2.06    0.68
   1 -12  -2   -0.28    0.45
  -1  12   2    0.14    0.34
  -1  12   2   -0.18    0.33
   1 -11  -2    0.90    0.62
  -1  11   2    1.55    0.47
  -1  11   2    1.86    0.28
  -1  11   2    1.00    0.47
   1 -10  -2    1.95    0.64
  -1  10   2    1.52    0.45
  -1  10   2    2.04    0.32
  -1  10   2    1.83    0.62
  -1  10   2    1.70    0.47
  -1  10   2    1.72    0.58
   1  -9  -2    9.00    1.04
  -1   9   2    8.74    0.91
  -1   9   2    7.08    0.91
  -1   9   2    8.83    0.55
  -1   9   2    7.70    0.76
  -1   9   2    7.19    0.93
   1  -8  -2    1.54    0.47
  -1   8   2    1.22    0.41
  -1   8   2    2.15    0.33
  -1   8   2    1.60    0.42
  -1   8   2    1.47    0.42
   1  -7  -2    1.23    0.44
  -1   7   2    1.51    0.39
  -1   7   2    2.08    0.48
  -1   7   2    2.23    0.34
  -1   7   2    0.85    0.35
   1  -6  -2    1.42    0.40
  -1   6   2    3.14    0.37
  -1   6   2    1.79    0.40
  -1   6   2    1.75    0.44
  -1   6   2    2.44    0.47
   1  -5  -2   28.11    1.28
  -1   5   2   27.91    1.14
  -1   5   2   27.77    1.22
  -1   5   2   25.72    1.19
  -1   5   2   27.26    0.96
  -1   5   2   26.79    1.18
   1  -4  -2   36.43    1.36
  -1   4   2   38.45    1.25
  -1   4   2   36.19    1.33
  -1   4   2   36.10    1.28
  -1   4   2   36.31    1.32
   1  -3  -2   81.58    2.17
  -1   3   2   80.97    1.97
  -1   3   2   80.33    2.11
  -1   3   2   79.35    2.09
  -1   3   2   80.97    2.04
   1  -2  -2   15.75    0.59
   1  -2  -2   16.18    0.67
  -1   2   2   15.40    0.63
  -1   2   2   15.15    0.42
  -1   2   2   14.32    0.50
  -1   2   2   14.84    0.44
  -1   2   2   14.42    0.59
  -1   2   2   15.04    0.57
   1  -1  -2  126.09    2.66
   1  -1  -2  130.31    2.54
   1  -1  -2  130.15    2.63
   1  -1  -2  129.24    2.77
  -1   1   2  127.21    2.64
  -1   1   2  122.85    2.81
  -1   1   2  128.33    2.50
  -1   1   2  129.51    2.63
  -1   1   2  126.65    2.65
   1   0  -2    0.47    0.08
  -1   0   2    0.39    0.13
  -1   0   2    0.26    0.08
   1   1  -2  131.45    2.84
   1   1  -2  127.92    2.88
   1   1  -2  110.22    2.76
   1   1  -2  128.68    2.69
   1   1  -2  130.09    2.58
  -1  -1   2  127.95    2.68
  -1  -1   2  121.46    2.83
  -1  -1   2  126.67    2.56
  -1  -1   2  126.81    2.89
   1   2  -2   13.90    0.47
   1   2  -2   15.39    0.69
   1   2  -2   15.01    0.37
   1   2  -2   13.86    0.70
  -1  -2   2   15.11    0.66
  -1  -2   2   14.85    0.62
  -1  -2   2   15.08    0.38
  -1  -2   2   14.88    0.51
  -1  -2   2   15.85    0.75
   1   3  -2   78.85    2.21
   1   3  -2   82.02    2.16
   1   3  -2   77.92    1.65
   1   3  -2   83.33    2.17
  -1  -3   2   84.74    2.13
  -1  -3   2   82.75    2.15
  -1  -3   2   78.91    2.22
  -1  -3   2   81.71    1.68
  -1  -3   2   77.32    1.94
   1   4  -2   35.70    1.35
   1   4  -2   36.08    1.34
   1   4  -2   37.96    0.86
   1   4  -2   37.32    1.35
   1   4  -2   36.95    1.39
  -1  -4   2   35.74    1.38
  -1  -4   2   37.92    1.26
  -1  -4   2   39.23    1.40
  -1  -4   2   36.40    1.22
   1   5  -2   27.10    1.25
   1   5  -2   27.87    0.70
   1   5  -2   25.25    1.19
   1   5  -2   29.07    1.23
   1   5  -2   26.75    1.17
  -1  -5   2   26.73    1.24
  -1  -5   2   27.18    1.13
  -1  -5   2   29.48    1.09
   1   6  -2    1.86    0.39
   1   6  -2    2.23    0.44
   1   6  -2    2.59    0.51
   1   6  -2    2.10    0.20
  -1  -6   2    1.29    0.34
  -1  -6   2    2.11    0.45
  -1  -6   2    2.12    0.35
  -1  -6   2    1.88    0.58
   1   7  -2    1.58    0.40
   1   7  -2    1.77    0.47
   1   7  -2    1.25    0.37
   1   7  -2    1.57    0.40
   1   7  -2    1.35    0.41
  -1  -7   2    2.44    0.55
  -1  -7   2    0.96    0.29
  -1  -7   2    1.35    0.43
  -1  -7   2    2.02    0.34
   1   8  -2    2.31    0.46
   1   8  -2    1.79    0.49
   1   8  -2    1.27    0.43
   1   8  -2    2.02    0.50
   1   8  -2    2.08    0.46
  -1  -8   2    1.57    0.31
  -1  -8   2    1.90    0.50
  -1  -8   2    1.85    0.31
  -1  -8   2    2.04    0.58
   1   9  -2   12.27    2.17
   1   9  -2    9.24    1.02
   1   9  -2    9.05    0.65
   1   9  -2    8.68    0.71
   1   9  -2    8.73    0.99
   1   9  -2    8.39    0.74
  -1  -9   2    7.21    0.96
  -1  -9   2    9.58    0.96
   1  10  -2    1.38    0.56
   1  10  -2    1.81    0.58
   1  10  -2    1.15    0.29
   1  10  -2    1.80    0.46
   1  10  -2    1.88    0.41
  -1 -10   2    1.53    0.55
  -1 -10   2    2.19    0.65
   1  11  -2    3.05    0.79
   1  11  -2    1.39    0.35
   1  11  -2    1.57    0.34
  -1 -11   2    1.26    0.59
   1  12  -2   -0.63    0.28
   1  12  -2    0.12    0.26
   1  12  -2    0.50    0.39
  -1 -12   2   -0.80    0.34
   0 -12  -2   -0.63    0.46
   0  12   2   -0.12    0.31
   0  12   2    0.36    0.44
   0 -11  -2    3.30    0.86
   0  11   2    3.15    0.36
   0  11   2    3.74    0.83
   0  11   2    3.09    0.61
   0 -10  -2    0.12    0.40
   0  10   2   -0.12    0.25
   0  10   2    0.33    0.28
   0  10   2    0.02    0.34
   0  10   2    0.58    0.42
   0  10   2    0.22    0.30
   0  -9  -2    3.95    0.82
   0   9   2    2.92    0.39
   0   9   2    3.65    0.72
   0   9   2    2.92    0.59
   0   9   2    3.28    0.55
   0   9   2    2.20    0.64
   0  -8  -2    0.32    0.36
   0   8   2    0.60    0.31
   0   8   2    0.71    0.38
   0   8   2    1.02    0.25
   0   8   2    0.80    0.39
   0   8   2    0.84    0.42
   0  -7  -2    0.36    0.30
   0  -7  -2    0.11    0.27
   0   7   2   -0.01    0.22
   0   7   2    0.43    0.28
   0   7   2    0.46    0.30
   0   7   2    0.32    0.18
   0  -6  -2    0.01    0.22
   0  -6  -2    0.24    0.26
   0   6   2    0.09    0.20
   0   6   2    0.16    0.23
   0   6   2    0.38    0.23
   0   6   2    0.74    0.32
   0   6   2    0.32    0.17
   0  -5  -2  178.25    4.35
   0  -5  -2  178.11    4.40
   0   5   2  177.77    4.23
   0   5   2  176.30    4.33
   0   5   2  181.49    3.93
   0   5   2  176.37    4.31
   0  -4  -2    4.31    0.45
   0  -4  -2    4.82    0.49
   0   4   2    4.95    0.47
   0   4   2    4.87    0.45
   0   4   2    5.27    0.47
   0   4   2    5.58    0.44
   0   4   2    4.92    0.36
   0  -3  -2  117.40    2.84
   0  -3  -2  112.86    2.74
   0  -3  -2  117.28    2.77
   0   3   2  111.83    2.76
   0   3   2  115.56    2.61
   0   3   2  120.61    2.78
   0   3   2  115.56    2.80
   0  -2  -2  263.14    5.47
   0  -2  -2  269.72    5.45
   0   2   2  271.31    5.52
   0   2   2  255.23    5.44
   0   2   2  269.15    5.42
   0   2   2  264.91    5.37
   0  -1  -2   59.63    1.37
   0  -1  -2   59.84    1.43
   0  -1  -2   59.09    1.35
   0  -1  -2   58.79    1.39
   0   1   2   58.85    1.28
   0   1   2   58.86    1.32
   0   1   2   57.31    1.34
   0   1   2   57.01    1.34
   0   1  -2   57.23    1.38
   0   1  -2   57.94    1.32
   0   1  -2   59.76    1.59
   0   1  -2   57.66    1.34
   0   1  -2   58.57    1.52
   0  -1   2   57.20    1.58
   0  -1   2   54.65    1.47
   0  -1   2   59.76    1.33
   0  -1   2   54.65    1.53
   0  -1   2   56.71    1.28
   0   2  -2  264.62    5.68
   0   2  -2  254.08    5.46
   0   2  -2  264.21    5.44
   0   2  -2  265.07    5.58
   0   2  -2  268.03    5.29
   0  -2   2  262.46    5.54
   0  -2   2  267.98    5.64
   0  -2   2  272.77    5.79
   0  -2   2  266.78    5.53
   0   3  -2  115.74    2.77
   0   3  -2  112.65    2.77
   0   3  -2  109.26    2.80
   0   3  -2  114.95    2.91
   0  -3   2  118.34    2.83
   0  -3   2  116.13    2.82
   0  -3   2  114.89    2.82
   0  -3   2  114.74    2.95
   0  -3   2  114.78    2.71
   0   4  -2    5.38    0.50
   0   4  -2    5.21    0.54
   0   4  -2    5.84    0.51
   0  -4   2    5.34    0.46
   0  -4   2    5.58    0.52
   0  -4   2    5.52    0.53
   0  -4   2    4.98    0.44
   0   5  -2  178.12    4.28
   0   5  -2  176.84    4.36
   0   5  -2  174.09    4.36
   0   5  -2  177.12    4.36
   0  -5   2  180.15    4.29
   0  -5   2  180.22    4.19
   0  -5   2  183.99    4.50
   0   6  -2    0.48    0.26
   0   6  -2    0.34    0.29
   0   6  -2    0.00    0.17
   0   6  -2    0.23    0.29
   0  -6   2    0.17    0.16
   0  -6   2    0.17    0.23
   0  -6   2    0.13    0.24
   0   7  -2    0.02    0.22
   0   7  -2    0.40    0.30
   0   7  -2   -0.12    0.20
   0   7  -2    0.15    0.23
   0   7  -2    0.19    0.23
   0  -7   2    0.16    0.16
   0  -7   2   -0.07    0.21
   0  -7   2    0.02    0.24
   0  -7   2   -0.16    0.17
   0   8  -2    1.07    0.40
   0   8  -2    0.98    0.38
   0   8  -2    0.79    0.33
   0   8  -2    0.94    0.38
   0   8  -2    1.38    0.38
   0  -8   2    0.65    0.37
   0  -8   2    0.90    0.26
   0  -8   2    0.93    0.24
   0  -8   2    0.31    0.32
   0   9  -2    4.25    0.61
   0   9  -2    2.23    0.54
   0   9  -2    2.68    0.51
   0   9  -2    3.95    0.70
   0  -9   2    4.04    0.78
   0  -9   2    3.45    0.72
   0  10  -2    0.10    0.19
   0  10  -2    0.57    0.43
   0  10  -2    1.13    0.45
   0  10  -2   -0.39    0.20
   0  10  -2    0.32    0.27
   0 -10   2    0.56    0.48
   0  11  -2    2.72    0.68
   0  11  -2    3.12    0.44
   0  11  -2    2.94    0.50
   0  11  -2    2.59    0.38
   0 -11   2    2.40    0.79
   0  12  -2   -0.28    0.29
   0  12  -2    0.20    0.41
   0 -12   2   -0.10    0.45
  -1 -12  -2   -0.17    0.47
   1  12   2   -0.18    0.31
   1  12   2   -0.10    0.38
   1  12   2    0.51    0.26
  -1 -11  -2   -0.51    0.33
   1  11   2    0.69    0.46
   1  11   2    0.29    0.23
   1  11   2    0.08    0.26
   1  10   2    0.00    0.27
   1  10   2    0.29    0.42
   1  10   2    0.95    0.49
   1  10   2    0.95    0.27
   1  10   2   -0.41    0.33
  -1  -9  -2    8.44    0.98
   1   9   2   10.93    1.01
   1   9   2   10.60    0.63
   1   9   2    8.88    1.00
   1   9   2   10.14    0.99
   1   9   2    7.27    0.70
  -1  -8  -2    1.94    0.58
  -1  -8  -2    1.25    0.48
   1   8   2    1.35    0.40
   1   8   2    1.76    0.31
   1   8   2    1.56    0.42
   1   8   2    1.30    0.39
   1   8   2    1.87    0.39
  -1  -7  -2    0.19    0.28
  -1  -7  -2    0.59    0.33
   1   7   2    0.39    0.30
   1   7   2    0.74    0.32
   1   7   2    0.21    0.22
   1   7   2    0.51    0.21
   1   7   2    0.69    0.30
  -1  -6  -2    8.30    0.75
  -1  -6  -2   10.31    0.82
   1   6   2    8.40    0.53
   1   6   2   10.38    0.78
   1   6   2    8.49    0.78
   1   6   2    8.20    0.58
   1   6   2    9.78    0.75
   1   6   2    9.44    0.71
  -1  -5  -2   35.25    1.40
  -1  -5  -2   35.58    1.44
   1   5   2   35.40    1.13
   1   5   2   33.36    1.34
   1   5   2   35.86    1.43
   1   5   2   35.21    1.35
   1   5   2   35.20    1.16
   1   5   2   33.46    1.49
  -1  -4  -2   34.45    1.25
  -1  -4  -2   32.70    1.27
   1   4   2   35.06    1.25
   1   4   2   34.88    1.08
   1   4   2   35.14    1.08
   1   4   2   33.00    1.27
  -1  -3  -2   12.01    0.64
  -1  -3  -2   12.56    0.62
  -1  -3  -2   12.61    0.66
   1   3   2   12.37    0.65
   1   3   2   11.44    0.61
   1   3   2   12.55    0.54
   1   3   2   12.14    0.41
   1   3   2   12.46    0.52
   1   3   2   12.72    0.61
  -1  -2  -2  163.24    3.32
  -1  -2  -2  164.22    3.51
  -1  -2  -2  158.93    3.51
  -1  -2  -2  163.72    3.44
  -1  -2  -2  166.24    3.43
  -1  -2  -2  159.01    3.54
  -1  -2  -2  153.82    3.24
   1   2   2  165.21    3.38
   1   2   2  167.20    3.36
   1   2   2  162.57    3.47
   1   2   2  164.19    3.47
   1   2   2  167.03    3.61
   1   2   2  158.61    3.41
  -1  -1  -2  289.62    5.87
  -1  -1  -2  289.68    6.17
  -1  -1  -2  295.16    5.87
  -1  -1  -2  298.61    5.92
  -1  -1  -2  306.90    5.84
  -1  -1  -2  284.16    5.73
   1   1   2  289.85    5.94
   1   1   2  290.85    5.76
   1   1   2  297.81    5.89
   1   1   2  294.93    5.98
   1   1   2  305.40    6.11
   1   1   2  297.29    5.84
   1   1   2  290.81    5.92
  -1   0  -2    5.25    0.25
  -1   0  -2    5.68    0.26
  -1   0  -2    5.29    0.26
  -1   0  -2    6.80    0.52
   1   0   2    5.33    0.24
   1   0   2    5.30    0.25
   1   0   2    4.94    0.33
  -1   1  -2  289.02    5.82
  -1   1  -2  297.60    6.22
  -1   1  -2  290.50    6.09
  -1   1  -2  291.67    5.67
  -1   1  -2  291.31    5.88
   1  -1   2  298.17    6.22
   1  -1   2  284.99    5.91
   1  -1   2  296.97    6.13
   1  -1   2  295.57    5.83
  -1   2  -2  163.06    3.59
  -1   2  -2  162.69    3.77
  -1   2  -2  167.91    3.92
  -1   2  -2  167.68    3.65
   1  -2   2  165.60    3.64
   1  -2   2  166.60    3.82
   1  -2   2  172.11    3.92
   1  -2   2  170.02    3.24
   1  -2   2  162.88    3.66
  -1   3  -2   12.97    0.80
  -1   3  -2   12.86    0.66
  -1   3  -2   12.26    0.65
  -1   3  -2   11.96    0.69
   1  -3   2   12.73    0.67
   1  -3   2   12.70    0.77
   1  -3   2   12.61    0.70
   1  -3   2   13.23    0.68
  -1   4  -2   34.58    1.32
  -1   4  -2   34.61    1.31
  -1   4  -2   34.65    1.31
  -1   4  -2   34.81    1.43
   1  -4   2   34.67    1.29
   1  -4   2   33.59    1.36
   1  -4   2   35.48    1.28
   1  -4   2   37.46    1.36
   1  -4   2   33.87    1.30
  -1   5  -2   35.28    1.41
  -1   5  -2   33.48    1.41
  -1   5  -2   35.78    1.51
  -1   5  -2   34.42    1.42
   1  -5   2   37.17    1.41
   1  -5   2   35.98    1.44
   1  -5   2   35.41    1.47
   1  -5   2   35.57    1.35
   1  -5   2   34.74    1.39
  -1   6  -2    8.55    0.75
  -1   6  -2    9.14    0.80
  -1   6  -2    8.68    0.69
  -1   6  -2    8.51    0.78
   1  -6   2    8.30    0.78
   1  -6   2    8.77    0.63
   1  -6   2    9.67    0.77
  -1   7  -2    0.30    0.29
  -1   7  -2    0.06    0.20
  -1   7  -2    0.35    0.27
  -1   7  -2    0.23    0.23
   1  -7   2    0.98    0.27
   1  -7   2    0.30    0.25
   1  -7   2    0.62    0.32
   1  -7   2    0.37    0.29
  -1   8  -2    2.83    0.66
  -1   8  -2    1.45    0.40
  -1   8  -2    1.64    0.54
  -1   8  -2    1.85    0.45
  -1   8  -2    1.95    0.48
   1  -8   2    2.74    0.36
   1  -8   2    1.97    0.37
   1  -8   2    1.51    0.47
   1  -8   2    2.06    0.59
  -1   9  -2    8.52    1.07
  -1   9  -2    9.69    0.83
  -1   9  -2    9.13    0.78
  -1   9  -2   10.26    1.04
  -1   9  -2    9.11    1.64
   1  -9   2    9.94    1.02
  -1  10  -2    0.67    0.50
  -1  10  -2    0.29    0.29
  -1  10  -2    0.72    0.29
  -1  10  -2    0.65    0.45
  -1  10  -2    0.40    0.27
   1 -10   2    0.13    0.39
  -1  11  -2   -0.12    0.19
  -1  11  -2   -0.06    0.31
  -1  11  -2    0.51    0.47
   1 -11   2   -0.04    0.40
  -1  12  -2    0.61    0.38
  -1  12  -2    0.38    0.46
   1 -12   2    0.35    0.50
  -2 -12  -2   -0.40    0.44
   2  12   2   -0.40    0.21
   2  12   2    0.49    0.28
   2  12   2   -0.45    0.35
  -2 -11  -2   -0.09    0.41
   2  11   2   -0.02    0.20
   2  11   2    0.11    0.35
   2  11   2   -0.36    0.23
  -2 -10  -2    4.05    0.82
   2  10   2    2.90    0.51
   2  10   2    3.73    0.68
   2  10   2    3.03    0.69
   2  10   2    3.54    0.44
  -2  -9  -2   19.60    1.39
  -2  -9  -2   18.12    1.37
   2   9   2   24.61    1.99
   2   9   2   20.04    1.36
   2   9   2   20.11    1.37
   2   9   2   21.64    1.06
   2   9   2   18.77    0.87
  -2  -8  -2    1.39    0.46
  -2  -8  -2    0.54    0.38
   2   8   2    0.80    0.27
   2   8   2    0.65    0.24
   2   8   2    0.81    0.37
   2   8   2    1.05    0.44
   2   8   2    0.43    0.32
  -2  -7  -2    1.52    0.47
  -2  -7  -2    1.62    0.45
   2   7   2    1.41    0.37
   2   7   2    1.67    0.30
   2   7   2    1.77    0.43
   2   7   2    2.44    0.50
   2   7   2    1.68    0.34
  -2  -6  -2    0.28    0.27
  -2  -6  -2    0.35    0.29
   2   6   2    0.37    0.20
   2   6   2    0.37    0.29
   2   6   2    0.71    0.26
   2   6   2    0.42    0.19
   2   6   2    0.45    0.27
   2   6   2    0.48    0.31
  -2  -5  -2   47.82    1.71
  -2  -5  -2   45.82    1.66
   2   5   2   47.72    1.37
   2   5   2   45.59    1.23
   2   5   2   45.78    1.27
   2   5   2   47.59    1.39
   2   5   2   45.83    1.70
   2   5   2   46.87    1.65
   2   5   2   47.24    1.64
  -2  -4  -2   27.04    1.12
  -2  -4  -2   27.24    1.09
  -2  -4  -2   28.24    1.15
   2   4   2   26.36    0.88
   2   4   2   27.93    0.87
   2   4   2   28.23    1.09
   2   4   2   28.97    0.95
   2   4   2   26.34    0.83
   2   4   2   27.85    1.16
  -2  -3  -2   82.70    2.05
  -2  -3  -2   83.74    2.11
  -2  -3  -2   85.09    2.20
  -2  -3  -2   81.23    2.19
  -2  -3  -2   81.56    1.94
   2   3   2   81.95    2.20
   2   3   2   81.57    2.17
   2   3   2   84.88    1.93
   2   3   2   82.05    1.94
   2   3   2   83.04    2.09
   2   3   2   86.62    2.00
   2   3   2   82.58    2.01
  -2  -2  -2   78.14    1.95
  -2  -2  -2   76.06    1.90
  -2  -2  -2   80.46    1.99
  -2  -2  -2   80.55    1.86
  -2  -2  -2   79.88    1.90
   2   2   2   80.97    1.86
   2   2   2   78.32    1.87
   2   2   2   78.94    1.98
   2   2   2   74.26    1.98
   2   2   2   81.46    1.78
   2   2   2   80.44    1.89
   2   2   2   79.65    1.94
  -2  -1  -2   10.87    0.36
  -2  -1  -2    9.89    0.40
  -2  -1  -2    9.69    0.54
  -2  -1  -2   10.24    0.44
  -2  -1  -2    9.68    0.46
  -2  -1  -2   10.34    0.48
   2   1   2   10.54    0.39
   2   1   2   10.39    0.43
   2   1   2   10.15    0.54
   2   1   2   10.93    0.52
   2   1   2   10.56    0.48
  -2   0  -2   54.06    1.32
  -2   0  -2   53.29    1.46
  -2   0  -2   51.70    1.26
  -2   0  -2   50.01    1.23
   2   0   2   50.34    1.21
   2   0   2   50.98    1.53
   2   0   2   51.87    1.30
   2   0   2   53.79    1.25
  -2   1  -2   10.92    0.61
  -2   1  -2   11.22    0.49
  -2   1  -2    9.53    0.41
  -2   1  -2   10.34    0.42
  -2   1  -2   10.76    0.45
  -2   1  -2   10.13    0.64
   2  -1   2   11.02    0.50
   2  -1   2   10.78    0.61
   2  -1   2   10.39    0.64
   2  -1   2   10.93    0.37
  -2   2  -2   82.86    1.99
  -2   2  -2   78.46    2.17
  -2   2  -2   79.17    2.02
  -2   2  -2   78.92    2.39
  -2   2  -2   79.50    1.68
   2  -2   2   78.25    2.24
   2  -2   2   77.36    1.66
   2  -2   2   81.42    2.20
  -2   3  -2   83.92    2.31
  -2   3  -2   80.38    2.18
  -2   3  -2   72.15    3.44
  -2   3  -2   83.42    2.18
  -2   3  -2   83.77    1.70
   2  -3   2   82.65    2.32
   2  -3   2   78.84    2.16
   2  -3   2   83.56    2.20
   2  -3   2   79.46    2.35
  -2   4  -2   27.69    1.16
  -2   4  -2   28.16    1.17
  -2   4  -2   27.19    1.32
  -2   4  -2   27.19    1.18
  -2   4  -2   26.50    0.66
   2  -4   2   28.04    1.23
   2  -4   2   28.18    1.17
   2  -4   2   26.17    1.14
   2  -4   2   25.32    1.14
   2  -4   2   26.08    1.12
  -2   5  -2   46.28    1.71
  -2   5  -2   45.37    1.87
  -2   5  -2   48.95    1.75
  -2   5  -2   45.51    1.97
   2  -5   2   46.77    1.75
   2  -5   2   45.84    1.70
   2  -5   2   45.14    1.70
   2  -5   2   49.47    1.74
   2  -5   2   47.68    1.68
  -2   6  -2    1.13    0.40
  -2   6  -2    0.35    0.24
  -2   6  -2    0.18    0.18
  -2   6  -2    0.55    0.30
   2  -6   2    0.50    0.23
   2  -6   2    0.46    0.29
   2  -6   2    0.89    0.28
   2  -6   2    0.08    0.20
   2  -6   2    0.83    0.28
  -2   7  -2    1.55    0.40
  -2   7  -2    1.97    0.41
  -2   7  -2    1.67    0.47
  -2   7  -2    1.74    0.50
   2  -7   2    1.83    0.46
   2  -7   2    1.91    0.39
  -2   8  -2    0.76    0.35
  -2   8  -2    0.35    0.30
  -2   8  -2    0.44    0.31
  -2   8  -2    0.78    0.34
   2  -8   2    0.97    0.32
   2  -8   2    1.34    0.30
   2  -8   2    0.39    0.36
  -2   9  -2   17.99    1.22
  -2   9  -2   19.03    1.43
  -2   9  -2   19.56    1.41
  -2   9  -2   20.43    1.39
  -2   9  -2   21.85    1.19
   2  -9   2   19.21    1.39
  -2  10  -2    2.07    0.51
  -2  10  -2    3.52    0.75
  -2  10  -2    3.28    0.57
  -2  10  -2    2.82    0.64
   2 -10   2    2.92    0.74
  -2  11  -2    0.37    0.37
  -2  11  -2   -0.23    0.26
  -2  11  -2   -0.68    0.23
  -2  11  -2   -0.42    0.22
   2 -11   2    0.05    0.46
  -2  12  -2    0.91    0.38
  -2  12  -2   -0.08    0.39
   2 -12   2    1.00    0.57
  -3 -12  -2    3.37    0.84
   3  12   2    1.81    0.65
   3  12   2    2.32    0.37
  -3 -11  -2    4.84    0.99
   3  11   2    4.21    0.85
   3  11   2    3.60    0.43
   3  11   2    3.58    0.44
   3  11   2    4.14    0.53
  -3 -10  -2    0.85    0.46
  -3 -10  -2    1.39    0.58
   3  10   2    1.48    0.41
   3  10   2    2.16    0.62
   3  10   2    1.14    0.31
   3  10   2    1.94    0.78
  -3  -9  -2    9.19    1.01
  -3  -9  -2    8.93    0.97
   3   9   2    9.67    1.06
   3   9   2   10.09    0.68
   3   9   2   10.27    1.04
   3   9   2    7.88    1.06
   3   9   2    9.09    0.63
  -3  -8  -2    0.48    0.34
  -3  -8  -2   -0.12    0.27
   3   8   2   -0.12    0.17
   3   8   2   -0.28    0.16
   3   8   2    0.11    0.31
   3   8   2   -0.07    0.25
   3   8   2    0.05    0.18
  -3  -7  -2    0.73    0.35
  -3  -7  -2    0.76    0.40
   3   7   2    0.30    0.24
   3   7   2    0.55    0.21
   3   7   2    0.25    0.31
   3   7   2    0.59    0.22
   3   7   2    0.68    0.19
   3   7   2    0.40    0.22
   3   7   2    0.32    0.31
  -3  -6  -2   25.59    1.29
  -3  -6  -2   25.69    1.28
   3   6   2   25.84    0.97
   3   6   2   27.75    1.38
   3   6   2   27.61    0.96
   3   6   2   26.97    1.01
   3   6   2   27.85    1.30
   3   6   2   24.73    0.92
   3   6   2   25.21    1.22
  -3  -5  -2  103.22    2.87
  -3  -5  -2  104.76    2.90
  -3  -5  -2  105.08    2.67
   3   5   2  103.52    2.44
   3   5   2  106.38    2.99
   3   5   2  100.49    2.83
   3   5   2  104.48    2.86
   3   5   2  101.88    2.49
   3   5   2  107.62    2.56
   3   5   2  105.08    2.56
  -3  -4  -2   18.91    0.78
  -3  -4  -2   20.84    0.86
  -3  -4  -2   18.99    0.74
  -3  -4  -2   19.35    0.94
  -3  -4  -2   19.97    0.91
   3   4   2   19.61    0.78
   3   4   2   19.64    0.78
   3   4   2   19.74    0.81
   3   4   2   18.74    0.96
   3   4   2   19.53    0.68
   3   4   2   18.52    0.87
  -3  -3  -2   -0.03    0.15
  -3  -3  -2    0.09    0.13
  -3  -3  -2    0.29    0.15
  -3  -3  -2    0.04    0.10
  -3  -3  -2    0.08    0.13
   3   3   2    0.07    0.12
   3   3   2    0.30    0.15
   3   3   2    0.10    0.09
   3   3   2    0.05    0.15
   3   3   2    0.27    0.17
   3   3   2    0.16    0.13
   3   3   2    0.00    0.11
  -3  -2  -2   25.12    0.86
  -3  -2  -2   24.31    0.88
  -3  -2  -2   25.28    0.99
  -3  -2  -2   25.31    0.92
  -3  -2  -2   26.46    0.82
   3   2   2   25.36    0.99
   3   2   2   26.71    0.96
   3   2   2   25.29    0.72
   3   2   2   26.74    0.86
   3   2   2   25.99    0.94
   3   2   2   25.84    0.96
  -3  -1  -2   34.21    1.02
  -3  -1  -2   32.22    0.97
  -3  -1  -2   33.18    1.22
  -3  -1  -2   32.46    0.89
  -3  -1  -2   33.11    1.10
   3   1   2   33.67    1.20
   3   1   2   34.45    1.04
   3   1   2   34.05    0.89
   3   1   2   32.96    0.96
  -3   0  -2    0.42    0.21
  -3   0  -2    1.10    0.25
  -3   0  -2    0.74    0.15
  -3   0  -2    0.62    0.13
  -3   0  -2    0.50    0.15
   3   0   2    0.76    0.15
   3   0   2    0.36    0.18
   3   0   2    0.52    0.13
   3   0   2    0.96    0.25
  -3   1  -2   33.90    0.89
  -3   1  -2   31.41    1.28
  -3   1  -2   34.73    1.23
  -3   1  -2   31.83    1.04
   3  -1   2   34.39    0.91
   3  -1   2   33.56    1.30
   3  -1   2   34.08    1.07
  -3   2  -2   23.81    1.16
  -3   2  -2   25.29    0.95
  -3   2  -2   24.26    0.88
  -3   2  -2   25.61    1.08
  -3   2  -2   25.09    0.70
   3  -2   2   25.96    1.10
   3  -2   2   24.83    0.94
   3  -2   2   25.29    0.71
   3  -2   2   23.22    1.12
  -3   3  -2   -0.03    0.17
  -3   3  -2    0.05    0.13
  -3   3  -2   -0.17    0.13
  -3   3  -2    0.18    0.20
  -3   3  -2    0.10    0.09
   3  -3   2    0.24    0.18
   3  -3   2    0.00    0.19
   3  -3   2    0.08    0.13
  -3   4  -2   19.20    0.96
  -3   4  -2   17.13    1.10
  -3   4  -2   18.46    0.94
  -3   4  -2   19.58    1.02
  -3   4  -2   19.51    0.57
   3  -4   2   19.94    1.08
   3  -4   2   20.05    0.98
   3  -4   2   21.28    1.08
  -3   5  -2  104.30    2.99
  -3   5  -2  109.69    3.32
  -3   5  -2  105.12    3.00
  -3   5  -2  104.86    2.96
  -3   5  -2  100.27    2.26
   3  -5   2  108.89    3.06
   3  -5   2  106.37    3.08
   3  -5   2  111.62    3.10
   3  -5   2  104.53    3.01
  -3   6  -2   25.10    1.29
  -3   6  -2   27.11    1.35
  -3   6  -2   26.74    1.31
   3  -6   2   27.07    1.37
   3  -6   2   26.94    1.28
   3  -6   2   27.00    1.30
   3  -6   2   25.67    1.33
  -3   7  -2    0.33    0.28
  -3   7  -2    0.50    0.29
  -3   7  -2    0.73    0.33
  -3   7  -2    0.76    0.34
   3  -7   2    0.31    0.25
   3  -7   2    0.26    0.29
   3  -7   2    0.37    0.23
  -3   8  -2   -0.01    0.23
  -3   8  -2   -0.20    0.25
  -3   8  -2    0.49    0.33
  -3   8  -2   -0.18    0.23
  -3   8  -2    0.40    0.29
   3  -8   2   -0.09    0.19
   3  -8   2    0.03    0.32
   3  -8   2   -0.17    0.19
  -3   9  -2    8.80    0.92
  -3   9  -2    7.21    0.94
  -3   9  -2    9.87    1.02
  -3   9  -2    8.38    0.93
  -3   9  -2    8.14    0.78
   3  -9   2   10.58    0.70
   3  -9   2    8.93    0.61
   3  -9   2    9.71    1.05
  -3  10  -2    1.92    0.46
  -3  10  -2    0.87    0.50
  -3  10  -2    1.63    0.48
  -3  10  -2    0.84    0.47
   3 -10   2    2.24    0.74
  -3  11  -2    3.60    0.55
  -3  11  -2    3.33    0.60
  -3  11  -2    2.58    0.63
   3 -11   2    3.39    0.87
  -3  12  -2    1.52    0.61
  -3  12  -2    1.70    0.62
   3 -12   2    1.69    0.73
   4  12   2   -0.20    0.23
   4  12   2   -0.05    0.36
  -4 -11  -2    3.62    0.82
   4  11   2    3.92    0.80
   4  11   2    3.40    0.49
  -4 -10  -2    0.43    0.41
  -4 -10  -2    0.36    0.44
   4  10   2    0.17    0.39
   4  10   2    0.54    0.26
   4  10   2   -0.05    0.33
  -4  -9  -2    0.66    0.42
  -4  -9  -2    0.54    0.45
   4   9   2   -0.14    0.25
   4   9   2    0.56    0.41
   4   9   2    0.36    0.23
   4   9   2   -0.16    0.33
  -4  -8  -2   13.14    1.07
  -4  -8  -2   12.90    1.08
   4   8   2   12.40    0.64
   4   8   2   10.96    0.66
   4   8   2   11.77    0.72
   4   8   2   10.04    1.02
   4   8   2   10.80    0.97
   4   8   2   12.12    1.05
  -4  -7  -2    0.08    0.28
  -4  -7  -2    0.31    0.26
   4   7   2   -0.05    0.13
   4   7   2   -0.08    0.18
   4   7   2   -0.16    0.25
   4   7   2    0.02    0.21
   4   7   2    0.18    0.19
   4   7   2    0.38    0.19
  -4  -6  -2   -0.07    0.21
  -4  -6  -2    0.16    0.24
   4   6   2   -0.07    0.18
   4   6   2    0.00    0.13
   4   6   2    0.21    0.18
   4   6   2   -0.18    0.13
   4   6   2    0.05    0.18
   4   6   2   -0.01    0.22
   4   6   2    0.01    0.15
[truncated: 2,668,264 more chars]
