# Supplementary material for: Highly Antiproliferative Latonduine and Indolo[2,3-c]quinoline Derivatives: Complex Formation with Copper(II) Markedly Changes the Kinase Inhibitory Profile
Source: J Med Chem. 2022 Feb 1;65(3):2238–61. doi: 10.1021/acs.jmedchem.1c01740 (PMC8842277; doi:10.1021/acs.jmedchem.1c01740)
Supplement: Supplementary file 13 — jm1c01740_si_018.cif [file jm1c01740_si_018.cif]

 
data_feba603 
 
_audit_creation_method            SHELXL-97 
_chemical_name_systematic 
; 
 ? 
; 
_chemical_name_common             ? 
_chemical_melting_point           ? 
_chemical_formula_moiety          'C26 H25 Cl2 Cu N6 O, 2(C3 H7 N O), Cl' 
_chemical_formula_sum 
 'C32 H39 Cl3 Cu N8 O3' 
_chemical_formula_weight          753.60 
 
loop_ 
 _atom_type_symbol 
 _atom_type_description 
 _atom_type_scat_dispersion_real 
 _atom_type_scat_dispersion_imag 
 _atom_type_scat_source 
 'C'  'C'   0.0033   0.0016 
 'International Tables Vol C Tables 4.2.6.8 and 6.1.1.4' 
 'H'  'H'   0.0000   0.0000 
 'International Tables Vol C Tables 4.2.6.8 and 6.1.1.4' 
 'Cl'  'Cl'   0.1484   0.1585 
 'International Tables Vol C Tables 4.2.6.8 and 6.1.1.4' 
 'Cu'  'Cu'   0.3201   1.2651 
 'International Tables Vol C Tables 4.2.6.8 and 6.1.1.4' 
 'N'  'N'   0.0061   0.0033 
 'International Tables Vol C Tables 4.2.6.8 and 6.1.1.4' 
 'O'  'O'   0.0106   0.0060 
 'International Tables Vol C Tables 4.2.6.8 and 6.1.1.4' 

_space_group_crystal_system       triclinic
_space_group_IT_number            1
_space_group_name_H-M_alt         'P 1'
_space_group_name_Hall            'P 1'
  
loop_ 
 _symmetry_equiv_pos_as_xyz 
 'x, y, z' 
 
_cell_length_a                    7.2313(10) 
_cell_length_b                    9.2604(13) 
_cell_length_c                    14.1201(19) 
_cell_angle_alpha                 78.160(6) 
_cell_angle_beta                  77.214(6) 
_cell_angle_gamma                 70.423(6) 
_cell_volume                      859.9(2) 
_cell_formula_units_Z             1 
_cell_measurement_temperature     100(2) 
_cell_measurement_reflns_used     3656 
_cell_measurement_theta_min       2.36
_cell_measurement_theta_max       29.68 
 
_exptl_crystal_description        block 
_exptl_crystal_colour             'clear red'
_exptl_crystal_size_max           0.05 
_exptl_crystal_size_mid           0.02 
_exptl_crystal_size_min           0.01 
_exptl_crystal_density_meas       ? 
_exptl_crystal_density_diffrn     1.455 
_exptl_crystal_density_method     'not measured' 
_exptl_crystal_F_000              391 
_exptl_absorpt_coefficient_mu     0.914 
_exptl_absorpt_correction_type    'multi-scan' 
_exptl_absorpt_correction_T_min   0.9557 
_exptl_absorpt_correction_T_max   0.9909 
_exptl_absorpt_process_details    SADABS 
 
_exptl_special_details 
; 
 ? 
; 
 
_diffrn_ambient_temperature       100(2) 
_diffrn_radiation_wavelength      0.71073 
_diffrn_radiation_type            MoK\a 
_diffrn_radiation_source          'fine-focus sealed tube' 
_diffrn_radiation_monochromator   graphite 
_diffrn_measurement_device_type   'Bruker APEXII CCD' 
_diffrn_measurement_method        '\f and \w scans' 
_diffrn_detector_area_resol_mean  ? 
_diffrn_standards_number          ? 
_diffrn_standards_interval_count  ? 
_diffrn_standards_interval_time   ? 
_diffrn_standards_decay_%         ? 
_diffrn_reflns_number             50235 
_diffrn_reflns_av_R_equivalents   0.1639 
_diffrn_reflns_av_sigmaI/netI     0.0921 
_diffrn_reflns_limit_h_min        -8 
_diffrn_reflns_limit_h_max        8 
_diffrn_reflns_limit_k_min        -11 
_diffrn_reflns_limit_k_max        11 
_diffrn_reflns_limit_l_min        -17 
_diffrn_reflns_limit_l_max        17 
_diffrn_reflns_theta_min          2.36 
_diffrn_reflns_theta_max          25.35 
_reflns_number_total              6261 
_reflns_number_gt                 4739 
_reflns_threshold_expression      >2sigma(I) 
 
_computing_data_collection        'Bruker APEX3' 
_computing_cell_refinement        'Bruker SAINT V8.38A' 
_computing_data_reduction         'Bruker SAINT V8.38A' 
_computing_structure_solution     'SHELXS-97 (Sheldrick, 1997)' 
_computing_structure_refinement   'SHELXL-97 (Sheldrick, 1997)' 
_computing_molecular_graphics     'Bruker SHELXTL' 
_computing_publication_material   'Bruker SHELXTL' 
 
_refine_special_details 
; 
 Refinement of F^2^ against ALL reflections.  The weighted R-factor wR and 
 goodness of fit S are based on F^2^, conventional R-factors R are based 
 on F, with F set to zero for negative F^2^. The threshold expression of 
 F^2^ > 2sigma(F^2^) is used only for calculating R-factors(gt) etc. and is 
 not relevant to the choice of reflections for refinement.  R-factors based 
 on F^2^ are statistically about twice as large as those based on F, and R- 
 factors based on ALL data will be even larger. 
; 
 
_refine_ls_structure_factor_coef  Fsqd  
_refine_ls_matrix_type            full 
_refine_ls_weighting_scheme       calc  
_refine_ls_weighting_details 
 'calc w=1/[\s^2^(Fo^2^)+(0.0438P)^2^+5.1841P] where P=(Fo^2^+2Fc^2^)/3' 
_atom_sites_solution_primary      direct 
_atom_sites_solution_secondary    difmap 
_atom_sites_solution_hydrogens    geom 
_refine_ls_hydrogen_treatment     mixed 
_refine_ls_extinction_method      SHELXL 
_refine_ls_extinction_coef        0.017(2) 
_refine_ls_extinction_expression 
 'Fc^*^=kFc[1+0.001xFc^2^\l^3^/sin(2\q)]^-1/4^' 
_refine_ls_abs_structure_details 
 'Flack H D (1983), Acta Cryst. A39, 876-881' 
_refine_ls_abs_structure_Flack    -0.03(3) 
_refine_ls_number_reflns          6261 
_refine_ls_number_parameters      429 
_refine_ls_number_restraints      3 
_refine_ls_R_factor_all           0.1154 
_refine_ls_R_factor_gt            0.0753 
_refine_ls_wR_factor_ref          0.1779 
_refine_ls_wR_factor_gt           0.1500 
_refine_ls_goodness_of_fit_ref    1.057 
_refine_ls_restrained_S_all       1.056 
_refine_ls_shift/su_max           0.000 
_refine_ls_shift/su_mean          0.000 
 
loop_ 
 _atom_site_label 
 _atom_site_type_symbol 
 _atom_site_fract_x 
 _atom_site_fract_y 
 _atom_site_fract_z 
 _atom_site_U_iso_or_equiv 
 _atom_site_adp_type 
 _atom_site_occupancy 
 _atom_site_symmetry_multiplicity 
 _atom_site_calc_flag 
 _atom_site_refinement_flags 
 _atom_site_disorder_assembly 
 _atom_site_disorder_group 
Cu Cu 0.44596(12) 0.73895(10) 0.74885(8) 0.0282(3) Uani 1 1 d . . . 
Cl1 Cl 0.1616(3) 0.8542(2) 0.85926(16) 0.0305(5) Uani 1 1 d . . . 
Cl2 Cl 0.4946(4) 0.6982(3) 0.59008(17) 0.0408(6) Uani 1 1 d . . . 
Cl3 Cl 1.0040(4) 1.2879(3) 0.4633(2) 0.0495(7) Uani 1 1 d . . . 
C1 C 0.2110(15) 0.2165(11) 0.8502(7) 0.033(2) Uani 1 1 d . . . 
H1 H 0.2180 0.1159 0.8849 0.040 Uiso 1 1 calc R . . 
C2 C 0.0768(15) 0.2826(11) 0.7870(7) 0.034(2) Uani 1 1 d . . . 
H2 H -0.0072 0.2280 0.7785 0.041 Uiso 1 1 calc R . . 
C3 C 0.0635(15) 0.4317(11) 0.7344(7) 0.033(2) Uani 1 1 d . . . 
H3 H -0.0276 0.4778 0.6896 0.039 Uiso 1 1 calc R . . 
C4 C 0.1846(14) 0.5096(11) 0.7492(7) 0.032(2) Uani 1 1 d . . . 
H4 H 0.1711 0.6122 0.7167 0.039 Uiso 1 1 calc R . . 
C4A C 0.3268(14) 0.4413(10) 0.8109(6) 0.029(2) Uani 1 1 d . . . 
N5 N 0.4498(12) 0.5255(9) 0.8184(6) 0.0309(18) Uani 1 1 d . . . 
C6 C 0.5810(13) 0.4658(10) 0.8800(7) 0.0273(19) Uani 1 1 d . . . 
C6A C 0.6016(13) 0.3185(10) 0.9362(6) 0.028(2) Uani 1 1 d . . . 
N7 N 0.7335(12) 0.2393(8) 0.9996(5) 0.0299(17) Uani 1 1 d . . . 
H7 H 0.8214 0.2733 1.0151 0.036 Uiso 1 1 calc R . . 
C7A C 0.7035(14) 0.0967(10) 1.0347(6) 0.030(2) Uani 1 1 d . . . 
C8 C 0.8031(15) -0.0246(10) 1.0991(7) 0.037(2) Uani 1 1 d . . . 
H8 H 0.9085 -0.0166 1.1256 0.044 Uiso 1 1 calc R . . 
C9 C 0.7449(15) -0.1562(10) 1.1232(7) 0.037(2) Uani 1 1 d . . . 
H9 H 0.8102 -0.2401 1.1674 0.044 Uiso 1 1 calc R . . 
C10 C 0.5890(17) -0.1683(12) 1.0830(8) 0.043(3) Uani 1 1 d . . . 
H10 H 0.5497 -0.2597 1.1013 0.051 Uiso 1 1 calc R . . 
C11 C 0.4941(15) -0.0504(11) 1.0181(6) 0.033(2) Uani 1 1 d . . . 
H11 H 0.3917 -0.0614 0.9907 0.040 Uiso 1 1 calc R . . 
C11A C 0.5478(15) 0.0879(10) 0.9917(7) 0.034(2) Uani 1 1 d . . . 
C11B C 0.4832(14) 0.2288(11) 0.9294(7) 0.029(2) Uani 1 1 d . . . 
C11C C 0.3387(16) 0.2922(11) 0.8656(7) 0.031(2) Uani 1 1 d . . . 
N12 N 0.6908(12) 0.5561(8) 0.8916(6) 0.0301(18) Uani 1 1 d . . . 
H12 H 0.7740 0.5278 0.9338 0.036 Uiso 1 1 calc R . . 
N13 N 0.6565(11) 0.6922(7) 0.8311(5) 0.0251(16) Uani 1 1 d . . . 
C14 C 0.7447(14) 0.7933(10) 0.8258(6) 0.030(2) Uani 1 1 d . . . 
H14 H 0.8444 0.7798 0.8636 0.035 Uiso 1 1 calc R . . 
C15 C 0.6764(14) 0.9313(10) 0.7560(6) 0.025(2) Uani 1 1 d . . . 
N16 N 0.5277(11) 0.9345(9) 0.7097(5) 0.0278(17) Uani 1 1 d . . . 
C17 C 0.4557(14) 1.0583(10) 0.6448(6) 0.0271(19) Uani 1 1 d . . . 
H17 H 0.3524 1.0597 0.6129 0.032 Uiso 1 1 calc R . . 
C18 C 0.5287(14) 1.1849(11) 0.6230(7) 0.026(2) Uani 1 1 d . . . 
C19 C 0.6815(14) 1.1813(11) 0.6699(6) 0.029(2) Uani 1 1 d . . . 
H19 H 0.7344 1.2659 0.6558 0.034 Uiso 1 1 calc R . . 
C20 C 0.7558(15) 1.0538(11) 0.7371(7) 0.032(2) Uani 1 1 d . . . 
H20 H 0.8593 1.0502 0.7696 0.038 Uiso 1 1 calc R . . 
C21 C 0.4449(14) 1.3240(10) 0.5506(6) 0.028(2) Uani 1 1 d . . . 
H21A H 0.3095 1.3277 0.5446 0.033 Uiso 1 1 calc R . . 
H21B H 0.4345 1.4198 0.5750 0.033 Uiso 1 1 calc R . . 
N1 N 0.5751(11) 1.3168(8) 0.4515(5) 0.0293(17) Uani 1 1 d . . . 
H100 H 0.7042 1.3042 0.4593 0.035 Uiso 1 1 calc R . . 
C22 C 0.5035(16) 1.4671(11) 0.3863(7) 0.041(2) Uani 1 1 d . . . 
H22A H 0.5128 1.5534 0.4144 0.049 Uiso 1 1 calc R . . 
H22B H 0.3627 1.4870 0.3807 0.049 Uiso 1 1 calc R . . 
C23 C 0.6333(17) 1.4562(13) 0.2851(7) 0.048(3) Uani 1 1 d . . . 
H23A H 0.5853 1.5542 0.2413 0.058 Uiso 1 1 calc R . . 
H23B H 0.7717 1.4439 0.2912 0.058 Uiso 1 1 calc R . . 
C24 C 0.7063(19) 1.1890(15) 0.3028(7) 0.054(3) Uani 1 1 d . . . 
H24A H 0.8451 1.1749 0.3092 0.065 Uiso 1 1 calc R . . 
H24B H 0.7066 1.1025 0.2715 0.065 Uiso 1 1 calc R . . 
C25 C 0.5788(17) 1.1850(11) 0.4044(7) 0.037(2) Uani 1 1 d . . . 
H25A H 0.4416 1.1929 0.3987 0.045 Uiso 1 1 calc R . . 
H25B H 0.6342 1.0857 0.4455 0.045 Uiso 1 1 calc R . . 
O1 O 0.6323(11) 1.3323(9) 0.2423(5) 0.050(2) Uani 1 1 d . . . 
O2 O 1.0256(18) 0.7121(16) 0.2948(7) 0.113(4) Uani 1 1 d . . . 
C26 C 0.972(2) 0.7355(16) 0.3801(10) 0.069(4) Uani 1 1 d . . . 
H26 H 0.8742 0.6915 0.4192 0.083 Uiso 1 1 calc R . . 
C27 C 0.985(2) 0.8369(17) 0.5233(9) 0.069(4) Uani 1 1 d . . . 
H27A H 0.8730 0.7960 0.5521 0.104 Uiso 1 1 calc R . . 
H27B H 0.9446 0.9472 0.5293 0.104 Uiso 1 1 calc R . . 
H27C H 1.0975 0.7807 0.5578 0.104 Uiso 1 1 calc R . . 
C28 C 1.198(2) 0.8889(17) 0.3675(10) 0.080(4) Uani 1 1 d . . . 
H28A H 1.1619 0.9955 0.3810 0.120 Uiso 1 1 calc R . . 
H28B H 1.2089 0.8894 0.2971 0.120 Uiso 1 1 calc R . . 
H28C H 1.3257 0.8287 0.3884 0.120 Uiso 1 1 calc R . . 
O3 O -0.0665(10) 0.4439(7) 0.0273(4) 0.0341(15) Uani 1 1 d . . . 
C29 C 0.0508(14) 0.5151(11) 0.0346(6) 0.031(2) Uani 1 1 d . . . 
H29 H 0.0512 0.6067 -0.0104 0.037 Uiso 1 1 calc R . . 
C30 C 0.1855(17) 0.3331(13) 0.1702(8) 0.046(3) Uani 1 1 d . . . 
H30A H 0.3210 0.2618 0.1590 0.069 Uiso 1 1 calc R . . 
H30B H 0.0905 0.2828 0.1634 0.069 Uiso 1 1 calc R . . 
H30C H 0.1559 0.3609 0.2364 0.069 Uiso 1 1 calc R . . 
C31 C 0.2933(16) 0.5682(12) 0.1007(7) 0.040(3) Uani 1 1 d . . . 
H31A H 0.2582 0.6048 0.1646 0.061 Uiso 1 1 calc R . . 
H31B H 0.2712 0.6572 0.0486 0.061 Uiso 1 1 calc R . . 
H31C H 0.4337 0.5060 0.0908 0.061 Uiso 1 1 calc R . . 
N3 N 0.1694(12) 0.4737(9) 0.0977(6) 0.0322(18) Uani 1 1 d . . . 
N2 N 1.0419(17) 0.8181(12) 0.4223(7) 0.065(3) Uani 1 1 d . . . 
 
loop_ 
 _atom_site_aniso_label 
 _atom_site_aniso_U_11 
 _atom_site_aniso_U_22 
 _atom_site_aniso_U_33 
 _atom_site_aniso_U_23 
 _atom_site_aniso_U_13 
 _atom_site_aniso_U_12 
Cu 0.0386(7) 0.0224(6) 0.0270(6) 0.0054(5) -0.0113(5) -0.0153(5) 
Cl1 0.0370(13) 0.0219(11) 0.0347(12) 0.0017(9) -0.0078(10) -0.0137(10) 
Cl2 0.0629(17) 0.0374(14) 0.0308(13) -0.0014(10) -0.0078(12) -0.0286(13) 
Cl3 0.0397(15) 0.0623(18) 0.0450(15) 0.0092(13) -0.0144(12) -0.0190(14) 
C1 0.045(6) 0.024(5) 0.032(5) -0.002(4) -0.007(5) -0.012(5) 
C2 0.040(6) 0.031(5) 0.038(5) 0.001(4) -0.010(4) -0.020(4) 
C3 0.039(6) 0.029(5) 0.032(5) -0.002(4) -0.008(5) -0.013(5) 
C4 0.035(6) 0.025(5) 0.034(5) -0.006(4) -0.001(4) -0.008(4) 
C4A 0.032(5) 0.024(5) 0.026(5) -0.002(4) 0.001(4) -0.009(4) 
N5 0.038(5) 0.026(4) 0.030(4) -0.008(3) -0.002(4) -0.011(4) 
C6 0.028(5) 0.020(4) 0.030(5) 0.001(4) -0.007(4) -0.004(4) 
C6A 0.029(5) 0.030(5) 0.023(4) -0.003(4) 0.000(4) -0.011(4) 
N7 0.042(5) 0.026(4) 0.022(4) 0.007(3) -0.009(3) -0.014(4) 
C7A 0.034(5) 0.031(5) 0.024(5) -0.006(4) 0.001(4) -0.011(4) 
C8 0.054(6) 0.025(5) 0.031(5) -0.001(4) -0.008(5) -0.012(5) 
C9 0.048(6) 0.020(5) 0.032(5) -0.001(4) 0.005(5) -0.006(4) 
C10 0.067(8) 0.032(6) 0.039(6) 0.010(5) -0.021(6) -0.028(5) 
C11 0.043(6) 0.035(5) 0.025(5) 0.001(4) -0.005(4) -0.020(5) 
C11A 0.048(6) 0.026(5) 0.029(5) -0.002(4) -0.002(5) -0.016(5) 
C11B 0.035(5) 0.025(5) 0.024(5) -0.006(4) -0.001(4) -0.007(4) 
C11C 0.042(6) 0.024(5) 0.024(5) -0.006(4) 0.004(4) -0.011(5) 
N12 0.040(5) 0.017(4) 0.034(4) 0.008(3) -0.017(4) -0.009(3) 
N13 0.034(4) 0.015(3) 0.025(4) 0.003(3) -0.011(3) -0.005(3) 
C14 0.042(6) 0.029(5) 0.019(5) 0.005(4) -0.010(4) -0.014(5) 
C15 0.030(5) 0.024(5) 0.020(4) 0.004(4) -0.008(4) -0.009(4) 
N16 0.029(4) 0.031(4) 0.024(4) 0.003(3) -0.008(3) -0.011(4) 
C17 0.033(5) 0.020(5) 0.023(4) 0.002(4) -0.009(4) -0.003(4) 
C18 0.028(5) 0.030(5) 0.025(5) -0.001(4) -0.005(4) -0.015(4) 
C19 0.036(5) 0.027(5) 0.024(5) 0.005(4) -0.011(4) -0.013(4) 
C20 0.035(5) 0.030(5) 0.031(5) 0.004(4) -0.012(4) -0.012(4) 
C21 0.033(5) 0.023(5) 0.023(5) 0.009(4) -0.010(4) -0.007(4) 
N1 0.039(4) 0.028(4) 0.018(4) 0.010(3) -0.012(3) -0.009(3) 
C22 0.053(6) 0.023(5) 0.042(6) 0.019(4) -0.015(5) -0.014(5) 
C23 0.051(7) 0.060(7) 0.031(5) 0.012(5) -0.011(5) -0.021(6) 
C24 0.063(8) 0.079(9) 0.019(5) -0.002(5) -0.007(5) -0.024(7) 
C25 0.061(7) 0.028(5) 0.024(5) 0.003(4) -0.011(5) -0.016(5) 
O1 0.068(5) 0.065(5) 0.017(3) 0.013(3) -0.017(3) -0.023(4) 
O2 0.099(9) 0.172(12) 0.045(6) -0.039(7) -0.017(6) 0.006(8) 
C26 0.072(9) 0.074(10) 0.057(9) -0.013(7) -0.028(7) -0.002(7) 
C27 0.071(9) 0.079(10) 0.043(7) -0.016(7) -0.020(7) 0.007(8) 
C28 0.080(10) 0.074(10) 0.058(9) 0.010(7) -0.001(8) -0.005(8) 
O3 0.044(4) 0.034(4) 0.029(3) 0.004(3) -0.013(3) -0.018(3) 
C29 0.047(6) 0.031(5) 0.019(4) -0.003(4) -0.008(4) -0.015(5) 
C30 0.049(7) 0.055(7) 0.038(6) 0.013(5) -0.019(5) -0.025(6) 
C31 0.049(7) 0.049(6) 0.030(5) -0.015(5) -0.006(5) -0.019(5) 
N3 0.034(5) 0.035(4) 0.028(4) 0.005(3) -0.008(4) -0.015(4) 
N2 0.076(8) 0.065(7) 0.041(6) -0.004(5) -0.006(5) -0.010(6) 
 
_geom_special_details 
; 
 All esds (except the esd in the dihedral angle between two l.s. planes) 
 are estimated using the full covariance matrix.  The cell esds are taken 
 into account individually in the estimation of esds in distances, angles 
 and torsion angles; correlations between esds in cell parameters are only 
 used when they are defined by crystal symmetry.  An approximate (isotropic) 
 treatment of cell esds is used for estimating esds involving l.s. planes. 
; 
 
loop_ 
 _geom_bond_atom_site_label_1 
 _geom_bond_atom_site_label_2 
 _geom_bond_distance 
 _geom_bond_site_symmetry_2 
 _geom_bond_publ_flag 
Cu N13 1.997(7) . ? 
Cu N5 2.013(8) . ? 
Cu N16 2.024(7) . ? 
Cu Cl2 2.281(2) . ? 
Cu Cl1 2.364(2) . ? 
C1 C2 1.369(13) . ? 
C1 C11C 1.406(13) . ? 
C1 H1 0.9500 . ? 
C2 C3 1.410(12) . ? 
C2 H2 0.9500 . ? 
C3 C4 1.377(13) . ? 
C3 H3 0.9500 . ? 
C4 C4A 1.396(13) . ? 
C4 H4 0.9500 . ? 
C4A N5 1.396(11) . ? 
C4A C11C 1.423(12) . ? 
N5 C6 1.334(12) . ? 
C6 N12 1.383(11) . ? 
C6 C6A 1.409(12) . ? 
C6A N7 1.375(12) . ? 
C6A C11B 1.406(13) . ? 
N7 C7A 1.383(11) . ? 
N7 H7 0.8800 . ? 
C7A C8 1.391(13) . ? 
C7A C11A 1.423(13) . ? 
C8 C9 1.374(13) . ? 
C8 H8 0.9500 . ? 
C9 C10 1.414(14) . ? 
C9 H9 0.9500 . ? 
C10 C11 1.366(14) . ? 
C10 H10 0.9500 . ? 
C11 C11A 1.416(12) . ? 
C11 H11 0.9500 . ? 
C11A C11B 1.412(13) . ? 
C11B C11C 1.428(14) . ? 
N12 N13 1.350(9) . ? 
N12 H12 0.8800 . ? 
N13 C14 1.281(11) . ? 
C14 C15 1.458(12) . ? 
C14 H14 0.9500 . ? 
C15 N16 1.366(11) . ? 
C15 C20 1.390(12) . ? 
N16 C17 1.344(11) . ? 
C17 C18 1.393(12) . ? 
C17 H17 0.9500 . ? 
C18 C19 1.396(12) . ? 
C18 C21 1.512(12) . ? 
C19 C20 1.387(12) . ? 
C19 H19 0.9500 . ? 
C20 H20 0.9500 . ? 
C21 N1 1.504(11) . ? 
C21 H21A 0.9900 . ? 
C21 H21B 0.9900 . ? 
N1 C25 1.495(11) . ? 
N1 C22 1.502(10) . ? 
N1 H100 0.9300 . ? 
C22 C23 1.527(14) . ? 
C22 H22A 0.9900 . ? 
C22 H22B 0.9900 . ? 
C23 O1 1.405(13) . ? 
C23 H23A 0.9900 . ? 
C23 H23B 0.9900 . ? 
C24 O1 1.428(14) . ? 
C24 C25 1.524(14) . ? 
C24 H24A 0.9900 . ? 
C24 H24B 0.9900 . ? 
C25 H25A 0.9900 . ? 
C25 H25B 0.9900 . ? 
O2 C26 1.222(16) . ? 
C26 N2 1.330(16) . ? 
C26 H26 0.9500 . ? 
C27 N2 1.424(15) . ? 
C27 H27A 0.9800 . ? 
C27 H27B 0.9800 . ? 
C27 H27C 0.9800 . ? 
C28 N2 1.484(17) . ? 
C28 H28A 0.9800 . ? 
C28 H28B 0.9800 . ? 
C28 H28C 0.9800 . ? 
O3 C29 1.267(10) . ? 
C29 N3 1.287(11) . ? 
C29 H29 0.9500 . ? 
C30 N3 1.470(12) . ? 
C30 H30A 0.9800 . ? 
C30 H30B 0.9800 . ? 
C30 H30C 0.9800 . ? 
C31 N3 1.458(11) . ? 
C31 H31A 0.9800 . ? 
C31 H31B 0.9800 . ? 
C31 H31C 0.9800 . ? 
 
loop_ 
 _geom_angle_atom_site_label_1 
 _geom_angle_atom_site_label_2 
 _geom_angle_atom_site_label_3 
 _geom_angle 
 _geom_angle_site_symmetry_1 
 _geom_angle_site_symmetry_3 
 _geom_angle_publ_flag 
N13 Cu N5 78.4(3) . . ? 
N13 Cu N16 79.2(3) . . ? 
N5 Cu N16 157.6(3) . . ? 
N13 Cu Cl2 126.4(2) . . ? 
N5 Cu Cl2 99.9(2) . . ? 
N16 Cu Cl2 92.8(2) . . ? 
N13 Cu Cl1 100.1(2) . . ? 
N5 Cu Cl1 91.4(2) . . ? 
N16 Cu Cl1 93.2(2) . . ? 
Cl2 Cu Cl1 133.41(10) . . ? 
C2 C1 C11C 122.3(9) . . ? 
C2 C1 H1 118.8 . . ? 
C11C C1 H1 118.8 . . ? 
C1 C2 C3 120.0(9) . . ? 
C1 C2 H2 120.0 . . ? 
C3 C2 H2 120.0 . . ? 
C4 C3 C2 118.9(9) . . ? 
C4 C3 H3 120.5 . . ? 
C2 C3 H3 120.5 . . ? 
C3 C4 C4A 121.6(9) . . ? 
C3 C4 H4 119.2 . . ? 
C4A C4 H4 119.2 . . ? 
N5 C4A C4 118.0(8) . . ? 
N5 C4A C11C 122.2(8) . . ? 
C4 C4A C11C 119.7(9) . . ? 
C6 N5 C4A 119.3(8) . . ? 
C6 N5 Cu 113.8(6) . . ? 
C4A N5 Cu 126.8(6) . . ? 
N5 C6 N12 118.2(8) . . ? 
N5 C6 C6A 121.6(8) . . ? 
N12 C6 C6A 120.2(8) . . ? 
N7 C6A C11B 110.5(8) . . ? 
N7 C6A C6 128.5(8) . . ? 
C11B C6A C6 121.0(9) . . ? 
C6A N7 C7A 107.7(7) . . ? 
C6A N7 H7 126.1 . . ? 
C7A N7 H7 126.1 . . ? 
N7 C7A C8 129.1(9) . . ? 
N7 C7A C11A 108.3(8) . . ? 
C8 C7A C11A 122.6(8) . . ? 
C9 C8 C7A 118.2(9) . . ? 
C9 C8 H8 120.9 . . ? 
C7A C8 H8 120.9 . . ? 
C8 C9 C10 120.9(9) . . ? 
C8 C9 H9 119.6 . . ? 
C10 C9 H9 119.6 . . ? 
C11 C10 C9 120.9(9) . . ? 
C11 C10 H10 119.5 . . ? 
C9 C10 H10 119.5 . . ? 
C10 C11 C11A 120.3(9) . . ? 
C10 C11 H11 119.9 . . ? 
C11A C11 H11 119.9 . . ? 
C11B C11A C11 135.2(9) . . ? 
C11B C11A C7A 107.6(8) . . ? 
C11 C11A C7A 117.2(9) . . ? 
C6A C11B C11A 105.9(8) . . ? 
C6A C11B C11C 118.2(8) . . ? 
C11A C11B C11C 135.9(9) . . ? 
C1 C11C C4A 117.3(9) . . ? 
C1 C11C C11B 125.0(9) . . ? 
C4A C11C C11B 117.7(9) . . ? 
N13 N12 C6 112.7(7) . . ? 
N13 N12 H12 123.7 . . ? 
C6 N12 H12 123.7 . . ? 
C14 N13 N12 124.4(7) . . ? 
C14 N13 Cu 118.8(6) . . ? 
N12 N13 Cu 116.7(5) . . ? 
N13 C14 C15 113.1(8) . . ? 
N13 C14 H14 123.4 . . ? 
C15 C14 H14 123.4 . . ? 
N16 C15 C20 121.2(8) . . ? 
N16 C15 C14 116.1(8) . . ? 
C20 C15 C14 122.6(8) . . ? 
C17 N16 C15 119.6(8) . . ? 
C17 N16 Cu 127.6(6) . . ? 
C15 N16 Cu 112.7(6) . . ? 
N16 C17 C18 121.8(8) . . ? 
N16 C17 H17 119.1 . . ? 
C18 C17 H17 119.1 . . ? 
C17 C18 C19 118.6(9) . . ? 
C17 C18 C21 121.1(8) . . ? 
C19 C18 C21 120.3(8) . . ? 
C20 C19 C18 119.8(9) . . ? 
C20 C19 H19 120.1 . . ? 
C18 C19 H19 120.1 . . ? 
C19 C20 C15 119.0(9) . . ? 
C19 C20 H20 120.5 . . ? 
C15 C20 H20 120.5 . . ? 
N1 C21 C18 110.9(7) . . ? 
N1 C21 H21A 109.5 . . ? 
C18 C21 H21A 109.5 . . ? 
N1 C21 H21B 109.5 . . ? 
C18 C21 H21B 109.5 . . ? 
H21A C21 H21B 108.0 . . ? 
C25 N1 C22 109.9(7) . . ? 
C25 N1 C21 112.6(7) . . ? 
C22 N1 C21 109.1(7) . . ? 
C25 N1 H100 108.4 . . ? 
C22 N1 H100 108.4 . . ? 
C21 N1 H100 108.4 . . ? 
N1 C22 C23 108.5(8) . . ? 
N1 C22 H22A 110.0 . . ? 
C23 C22 H22A 110.0 . . ? 
N1 C22 H22B 110.0 . . ? 
C23 C22 H22B 110.0 . . ? 
H22A C22 H22B 108.4 . . ? 
O1 C23 C22 112.9(9) . . ? 
O1 C23 H23A 109.0 . . ? 
C22 C23 H23A 109.0 . . ? 
O1 C23 H23B 109.0 . . ? 
C22 C23 H23B 109.0 . . ? 
H23A C23 H23B 107.8 . . ? 
O1 C24 C25 111.1(10) . . ? 
O1 C24 H24A 109.4 . . ? 
C25 C24 H24A 109.4 . . ? 
O1 C24 H24B 109.4 . . ? 
C25 C24 H24B 109.4 . . ? 
H24A C24 H24B 108.0 . . ? 
N1 C25 C24 109.7(8) . . ? 
N1 C25 H25A 109.7 . . ? 
C24 C25 H25A 109.7 . . ? 
N1 C25 H25B 109.7 . . ? 
C24 C25 H25B 109.7 . . ? 
H25A C25 H25B 108.2 . . ? 
C23 O1 C24 110.2(8) . . ? 
O2 C26 N2 124.8(16) . . ? 
O2 C26 H26 117.6 . . ? 
N2 C26 H26 117.6 . . ? 
N2 C27 H27A 109.5 . . ? 
N2 C27 H27B 109.5 . . ? 
H27A C27 H27B 109.5 . . ? 
N2 C27 H27C 109.5 . . ? 
H27A C27 H27C 109.5 . . ? 
H27B C27 H27C 109.5 . . ? 
N2 C28 H28A 109.5 . . ? 
N2 C28 H28B 109.5 . . ? 
H28A C28 H28B 109.5 . . ? 
N2 C28 H28C 109.5 . . ? 
H28A C28 H28C 109.5 . . ? 
H28B C28 H28C 109.5 . . ? 
O3 C29 N3 125.4(8) . . ? 
O3 C29 H29 117.3 . . ? 
N3 C29 H29 117.3 . . ? 
N3 C30 H30A 109.5 . . ? 
N3 C30 H30B 109.5 . . ? 
H30A C30 H30B 109.5 . . ? 
N3 C30 H30C 109.5 . . ? 
H30A C30 H30C 109.5 . . ? 
H30B C30 H30C 109.5 . . ? 
N3 C31 H31A 109.5 . . ? 
N3 C31 H31B 109.5 . . ? 
H31A C31 H31B 109.5 . . ? 
N3 C31 H31C 109.5 . . ? 
H31A C31 H31C 109.5 . . ? 
H31B C31 H31C 109.5 . . ? 
C29 N3 C31 120.3(8) . . ? 
C29 N3 C30 122.7(8) . . ? 
C31 N3 C30 117.0(7) . . ? 
C26 N2 C27 123.6(13) . . ? 
C26 N2 C28 121.5(12) . . ? 
C27 N2 C28 114.8(12) . . ? 
 
loop_ 
 _geom_torsion_atom_site_label_1 
 _geom_torsion_atom_site_label_2 
 _geom_torsion_atom_site_label_3 
 _geom_torsion_atom_site_label_4 
 _geom_torsion 
 _geom_torsion_site_symmetry_1 
 _geom_torsion_site_symmetry_2 
 _geom_torsion_site_symmetry_3 
 _geom_torsion_site_symmetry_4 
 _geom_torsion_publ_flag 
C11C C1 C2 C3 0.1(15) . . . . ? 
C1 C2 C3 C4 -1.1(15) . . . . ? 
C2 C3 C4 C4A 3.3(15) . . . . ? 
C3 C4 C4A N5 177.1(8) . . . . ? 
C3 C4 C4A C11C -4.5(14) . . . . ? 
C4 C4A N5 C6 177.1(9) . . . . ? 
C11C C4A N5 C6 -1.2(13) . . . . ? 
C4 C4A N5 Cu 0.0(12) . . . . ? 
C11C C4A N5 Cu -178.3(7) . . . . ? 
N13 Cu N5 C6 0.3(6) . . . . ? 
N16 Cu N5 C6 2.2(12) . . . . ? 
Cl2 Cu N5 C6 125.7(6) . . . . ? 
Cl1 Cu N5 C6 -99.7(6) . . . . ? 
N13 Cu N5 C4A 177.6(8) . . . . ? 
N16 Cu N5 C4A 179.5(7) . . . . ? 
Cl2 Cu N5 C4A -57.0(7) . . . . ? 
Cl1 Cu N5 C4A 77.6(7) . . . . ? 
C4A N5 C6 N12 -175.3(8) . . . . ? 
Cu N5 C6 N12 2.2(10) . . . . ? 
C4A N5 C6 C6A 1.4(13) . . . . ? 
Cu N5 C6 C6A 178.9(7) . . . . ? 
N5 C6 C6A N7 177.4(9) . . . . ? 
N12 C6 C6A N7 -5.9(14) . . . . ? 
N5 C6 C6A C11B -0.2(13) . . . . ? 
N12 C6 C6A C11B 176.4(8) . . . . ? 
C11B C6A N7 C7A 0.3(10) . . . . ? 
C6 C6A N7 C7A -177.6(9) . . . . ? 
C6A N7 C7A C8 178.7(9) . . . . ? 
C6A N7 C7A C11A -0.2(10) . . . . ? 
N7 C7A C8 C9 179.9(9) . . . . ? 
C11A C7A C8 C9 -1.4(14) . . . . ? 
C7A C8 C9 C10 0.5(14) . . . . ? 
C8 C9 C10 C11 0.9(16) . . . . ? 
C9 C10 C11 C11A -1.4(16) . . . . ? 
C10 C11 C11A C11B -179.7(11) . . . . ? 
C10 C11 C11A C7A 0.5(14) . . . . ? 
N7 C7A C11A C11B 0.0(10) . . . . ? 
C8 C7A C11A C11B -178.9(9) . . . . ? 
N7 C7A C11A C11 179.8(8) . . . . ? 
C8 C7A C11A C11 0.9(14) . . . . ? 
N7 C6A C11B C11A -0.3(10) . . . . ? 
C6 C6A C11B C11A 177.7(8) . . . . ? 
N7 C6A C11B C11C -179.2(8) . . . . ? 
C6 C6A C11B C11C -1.2(13) . . . . ? 
C11 C11A C11B C6A -179.6(10) . . . . ? 
C7A C11A C11B C6A 0.2(10) . . . . ? 
C11 C11A C11B C11C -1(2) . . . . ? 
C7A C11A C11B C11C 178.9(10) . . . . ? 
C2 C1 C11C C4A -1.2(14) . . . . ? 
C2 C1 C11C C11B -179.2(10) . . . . ? 
N5 C4A C11C C1 -178.4(8) . . . . ? 
C4 C4A C11C C1 3.4(13) . . . . ? 
N5 C4A C11C C11B -0.3(13) . . . . ? 
C4 C4A C11C C11B -178.5(8) . . . . ? 
C6A C11B C11C C1 179.4(9) . . . . ? 
C11A C11B C11C C1 0.8(18) . . . . ? 
C6A C11B C11C C4A 1.4(13) . . . . ? 
C11A C11B C11C C4A -177.2(10) . . . . ? 
N5 C6 N12 N13 -4.5(11) . . . . ? 
C6A C6 N12 N13 178.8(8) . . . . ? 
C6 N12 N13 C14 -177.8(8) . . . . ? 
C6 N12 N13 Cu 4.6(9) . . . . ? 
N5 Cu N13 C14 179.5(7) . . . . ? 
N16 Cu N13 C14 0.2(7) . . . . ? 
Cl2 Cu N13 C14 85.7(7) . . . . ? 
Cl1 Cu N13 C14 -91.1(7) . . . . ? 
N5 Cu N13 N12 -2.8(6) . . . . ? 
N16 Cu N13 N12 178.0(6) . . . . ? 
Cl2 Cu N13 N12 -96.6(6) . . . . ? 
Cl1 Cu N13 N12 86.6(6) . . . . ? 
N12 N13 C14 C15 -178.7(8) . . . . ? 
Cu N13 C14 C15 -1.2(10) . . . . ? 
N13 C14 C15 N16 1.9(12) . . . . ? 
N13 C14 C15 C20 -178.4(9) . . . . ? 
C20 C15 N16 C17 -0.3(13) . . . . ? 
C14 C15 N16 C17 179.5(8) . . . . ? 
C20 C15 N16 Cu 178.5(7) . . . . ? 
C14 C15 N16 Cu -1.7(10) . . . . ? 
N13 Cu N16 C17 179.5(8) . . . . ? 
N5 Cu N16 C17 177.6(7) . . . . ? 
Cl2 Cu N16 C17 52.9(8) . . . . ? 
Cl1 Cu N16 C17 -80.8(7) . . . . ? 
N13 Cu N16 C15 0.8(6) . . . . ? 
N5 Cu N16 C15 -1.1(12) . . . . ? 
Cl2 Cu N16 C15 -125.8(6) . . . . ? 
Cl1 Cu N16 C15 100.5(6) . . . . ? 
C15 N16 C17 C18 0.0(13) . . . . ? 
Cu N16 C17 C18 -178.6(7) . . . . ? 
N16 C17 C18 C19 0.4(14) . . . . ? 
N16 C17 C18 C21 -179.4(8) . . . . ? 
C17 C18 C19 C20 -0.5(14) . . . . ? 
C21 C18 C19 C20 179.3(9) . . . . ? 
C18 C19 C20 C15 0.3(14) . . . . ? 
N16 C15 C20 C19 0.1(14) . . . . ? 
C14 C15 C20 C19 -179.6(9) . . . . ? 
C17 C18 C21 N1 -98.9(10) . . . . ? 
C19 C18 C21 N1 81.3(11) . . . . ? 
C18 C21 N1 C25 65.9(10) . . . . ? 
C18 C21 N1 C22 -171.8(7) . . . . ? 
C25 N1 C22 C23 -54.4(10) . . . . ? 
C21 N1 C22 C23 -178.4(8) . . . . ? 
N1 C22 C23 O1 57.6(11) . . . . ? 
C22 N1 C25 C24 55.8(11) . . . . ? 
C21 N1 C25 C24 177.6(8) . . . . ? 
O1 C24 C25 N1 -58.2(12) . . . . ? 
C22 C23 O1 C24 -60.3(11) . . . . ? 
C25 C24 O1 C23 59.9(12) . . . . ? 
O3 C29 N3 C31 -178.1(8) . . . . ? 
O3 C29 N3 C30 1.0(16) . . . . ? 
O2 C26 N2 C27 -176.6(13) . . . . ? 
O2 C26 N2 C28 -1(2) . . . . ? 
 
loop_ 
 _geom_hbond_atom_site_label_D 
 _geom_hbond_atom_site_label_H 
 _geom_hbond_atom_site_label_A 
 _geom_hbond_distance_DH 
 _geom_hbond_distance_HA 
 _geom_hbond_distance_DA 
 _geom_hbond_angle_DHA 
 _geom_hbond_site_symmetry_A 
C4 H4 Cl2  0.95 2.85 3.451(10) 122.3 . 
N7 H7 O3  0.88 2.05 2.868(10) 153.5 1_656 
N12 H12 O3  0.88 1.83 2.699(9) 171.4 1_656 
C14 H14 Cl1  0.95 2.59 3.392(9) 142.1 1_655 
C20 H20 Cl1  0.95 2.70 3.508(10) 143.1 1_655 
C21 H21A Cl3  0.99 2.86 3.797(10) 158.4 1_455 
C21 H21B Cl2  0.99 2.81 3.763(10) 161.7 1_565 
N1 H100 Cl3  0.93 2.13 3.062(8) 174.5 . 
C25 H25A Cl3  0.99 2.97 3.875(12) 152.9 1_455 
C27 H27C Cl2  0.98 2.83 3.742(14) 155.2 1_655 
C28 H28A Cl3  0.98 2.94 3.896(16) 166.9 . 
C29 H29 Cl1  0.95 2.85 3.775(9) 164.7 1_554 
C31 H31A O2  0.98 2.34 3.233(15) 151.9 1_455 
 
_diffrn_measured_fraction_theta_max    0.999 
_diffrn_reflns_theta_full              25.35 
_diffrn_measured_fraction_theta_full   0.999 
_refine_diff_density_max    0.570 
_refine_diff_density_min   -0.890 
_refine_diff_density_rms    0.106 
