# Supplementary material for: Highly Antiproliferative Latonduine and Indolo[2,3-c]quinoline Derivatives: Complex Formation with Copper(II) Markedly Changes the Kinase Inhibitory Profile
Source: J Med Chem. 2022 Feb 1;65(3):2238–61. doi: 10.1021/acs.jmedchem.1c01740 (PMC8842277; doi:10.1021/acs.jmedchem.1c01740)
Supplement: Supplementary file 14 — jm1c01740_si_020.cif [file jm1c01740_si_020.cif]

 
data_feba766
 
_audit_creation_method            SHELXL-2014
_chemical_name_systematic
;
 ?
;
_chemical_name_common             ?
_chemical_melting_point           ?
_chemical_formula_moiety          'C26 H23 Br N6 O'
_chemical_formula_sum
 'C26 H23 Br N6 O' 
_chemical_formula_weight          515.41

loop_
 _atom_type_symbol
 _atom_type_description
 _atom_type_scat_dispersion_real
 _atom_type_scat_dispersion_imag
 _atom_type_scat_source
 'C'  'C'   0.0033   0.0016
 'International Tables Vol C Tables 4.2.6.8 and 6.1.1.4'
 'H'  'H'   0.0000   0.0000
 'International Tables Vol C Tables 4.2.6.8 and 6.1.1.4'
 'Br'  'Br'  -0.2901   2.4595
 'International Tables Vol C Tables 4.2.6.8 and 6.1.1.4'
 'N'  'N'   0.0061   0.0033
 'International Tables Vol C Tables 4.2.6.8 and 6.1.1.4'
 'O'  'O'   0.0106   0.0060
 'International Tables Vol C Tables 4.2.6.8 and 6.1.1.4'
 
_space_group_crystal_system       triclinic
_space_group_IT_number            2
_space_group_name_H-M_alt         'P -1'
_space_group_name_Hall            '-P 1'
 
_shelx_space_group_comment
;
The symmetry employed for this shelxl refinement is uniquely defined
by the following loop, which should always be used as a source of
symmetry information in preference to the above space-group names.
They are only intended as comments.
;
 
loop_
 _space_group_symop_operation_xyz
 'x, y, z'
 '-x, -y, -z'
 
_cell_length_a                    12.220(2)
_cell_length_b                    12.7328(19)
_cell_length_c                    16.4240(15)
_cell_angle_alpha                 76.485(5)
_cell_angle_beta                  82.598(5)
_cell_angle_gamma                 67.698(8)
_cell_volume                      2296.6(6)
_cell_formula_units_Z             4
_cell_measurement_temperature     100(2)
_cell_measurement_reflns_used     9838 
_cell_measurement_theta_min       2.255
_cell_measurement_theta_max       28.210
 
_exptl_crystal_description        needle 
_exptl_crystal_colour             yellow
_exptl_crystal_density_meas       ? 
_exptl_crystal_density_method     ?              
_exptl_crystal_density_diffrn     1.491          
_exptl_crystal_F_000              1056
_exptl_transmission_factor_min    ?                                             
_exptl_transmission_factor_max    ?                                             
_exptl_crystal_size_max           0.100
_exptl_crystal_size_mid           0.020
_exptl_crystal_size_min           0.010
_exptl_absorpt_coefficient_mu     1.822
_shelx_estimated_absorpt_T_min    0.839
_shelx_estimated_absorpt_T_max    0.982
_exptl_absorpt_correction_type    'multi-scan'
_exptl_absorpt_correction_T_min   0.6554
_exptl_absorpt_correction_T_max   0.7457
_exptl_absorpt_process_details    SADABS
 
_exptl_special_details
;
 ?
;
 
_diffrn_ambient_temperature       100(2)
_diffrn_radiation_wavelength      0.71073
_diffrn_radiation_type            MoK\a
_diffrn_source                    ?                       
_diffrn_measurement_device_type   'Buker D8 Venture' 
_diffrn_measurement_method        '\f and \w scans'
_diffrn_detector_area_resol_mean  ? 
_diffrn_reflns_number             61467
_diffrn_reflns_av_unetI/netI      0.0538
_diffrn_reflns_av_R_equivalents   0.0629
_diffrn_reflns_limit_h_min        -15
_diffrn_reflns_limit_h_max        16
_diffrn_reflns_limit_k_min        -16
_diffrn_reflns_limit_k_max        17
_diffrn_reflns_limit_l_min        -21
_diffrn_reflns_limit_l_max        21
_diffrn_reflns_theta_min          2.015
_diffrn_reflns_theta_max          28.398
_diffrn_reflns_theta_full         25.242
_diffrn_measured_fraction_theta_max   0.994
_diffrn_measured_fraction_theta_full  0.999
_diffrn_reflns_Laue_measured_fraction_max    0.994
_diffrn_reflns_Laue_measured_fraction_full   0.999
_diffrn_reflns_point_group_measured_fraction_max   0.994
_diffrn_reflns_point_group_measured_fraction_full  0.999
_reflns_number_total              11453
_reflns_number_gt                 8067
_reflns_threshold_expression      'I > 2\s(I)'
_reflns_Friedel_coverage          0.000
_reflns_Friedel_fraction_max      .
_reflns_Friedel_fraction_full     .
 
_reflns_special_details
;
 Reflections were merged by SHELXL according to the crystal
 class for the calculation of statistics and refinement.
 
 _reflns_Friedel_fraction is defined as the number of unique
 Friedel pairs measured divided by the number that would be
 possible theoretically, ignoring centric projections and
 systematic absences.
;
 
_computing_data_collection        'Bruker APEX3'
_computing_cell_refinement        'Bruker SAINT v8.38A'
_computing_data_reduction         'Bruker SAINT v8.38A'
_computing_structure_solution     'SHELXS-2014 (Sheldrick, 2014)'
_computing_structure_refinement   'SHELXL-2014 (Sheldrick, 2014)'
_computing_molecular_graphics     'Bruker SHELXTL'
_computing_publication_material   'Bruker SHELXTL'
 
_refine_special_details
;
 ?
;
_refine_ls_structure_factor_coef  Fsqd
_refine_ls_matrix_type            full
_refine_ls_weighting_scheme       calc
_refine_ls_weighting_details
'w=1/[\s^2^(Fo^2^)+(0.0438P)^2^+0.3488P] where P=(Fo^2^+2Fc^2^)/3'
_atom_sites_solution_primary      ?
_atom_sites_solution_secondary    ?
_atom_sites_solution_hydrogens    mixed
_refine_ls_hydrogen_treatment     mixed
_refine_ls_extinction_method      none
_refine_ls_extinction_coef        .
_refine_ls_number_reflns          11453
_refine_ls_number_parameters      629
_refine_ls_number_restraints      0
_refine_ls_R_factor_all           0.0661
_refine_ls_R_factor_gt            0.0373
_refine_ls_wR_factor_ref          0.0928
_refine_ls_wR_factor_gt           0.0853
_refine_ls_goodness_of_fit_ref    1.043
_refine_ls_restrained_S_all       1.043
_refine_ls_shift/su_max           0.001
_refine_ls_shift/su_mean          0.000
 
loop_
 _atom_site_label
 _atom_site_type_symbol
 _atom_site_fract_x
 _atom_site_fract_y
 _atom_site_fract_z
 _atom_site_U_iso_or_equiv
 _atom_site_adp_type
 _atom_site_occupancy
 _atom_site_site_symmetry_order  
 _atom_site_calc_flag
 _atom_site_refinement_flags_posn
 _atom_site_refinement_flags_adp
 _atom_site_refinement_flags_occupancy
 _atom_site_disorder_assembly
 _atom_site_disorder_group
Br2 Br 0.73757(2) 0.64067(2) -0.53701(2) 0.03178(7) Uani 1 1 d . . . . .
Br1 Br -0.06932(2) 0.25472(2) 0.33960(2) 0.03076(7) Uani 1 1 d . . . . .
C1 C 0.04010(19) 0.65371(19) 0.37962(13) 0.0235(5) Uani 1 1 d . . . . .
H1 H 0.0107 0.5925 0.3981 0.028 Uiso 1 1 calc R U . . .
C2 C 0.0640(2) 0.7036(2) 0.43743(14) 0.0278(5) Uani 1 1 d . . . . .
H2 H 0.0510 0.6767 0.4955 0.033 Uiso 1 1 calc R U . . .
C3 C 0.1070(2) 0.7933(2) 0.41149(15) 0.0318(6) Uani 1 1 d . . . . .
H3 H 0.1227 0.8276 0.4520 0.038 Uiso 1 1 calc R U . . .
C4 C 0.1270(2) 0.83280(19) 0.32770(14) 0.0275(5) Uani 1 1 d . . . . .
H4 H 0.1575 0.8934 0.3108 0.033 Uiso 1 1 calc R U . . .
C4A C 0.10239(19) 0.78386(18) 0.26627(13) 0.0223(5) Uani 1 1 d . . . . .
N5 N 0.11928(16) 0.83148(15) 0.18341(11) 0.0220(4) Uani 1 1 d . . . . .
C6 C 0.08844(18) 0.79356(17) 0.12502(13) 0.0207(4) Uani 1 1 d . . . . .
C6A C 0.04203(19) 0.70326(17) 0.14578(13) 0.0203(4) Uani 1 1 d . . . . .
N7 N 0.00658(16) 0.65193(15) 0.09385(12) 0.0217(4) Uani 1 1 d . . . . .
H7 H 0.004(2) 0.674(2) 0.0448(15) 0.027(7) Uiso 1 1 d . . . . .
C7A C -0.02310(18) 0.56180(18) 0.14182(12) 0.0204(4) Uani 1 1 d . . . . .
C8 C -0.06235(19) 0.48594(18) 0.11658(13) 0.0231(5) Uani 1 1 d . . . . .
H8 H -0.0766 0.4945 0.0595 0.028 Uiso 1 1 calc R U . . .
C9 C -0.0800(2) 0.39776(19) 0.17702(13) 0.0237(5) Uani 1 1 d . . . . .
H9 H -0.1073 0.3446 0.1619 0.028 Uiso 1 1 calc R U . . .
C10 C -0.0576(2) 0.38659(18) 0.26112(13) 0.0236(5) Uani 1 1 d . . . . .
C11 C -0.02339(19) 0.46390(18) 0.28747(13) 0.0220(5) Uani 1 1 d . . . . .
H11 H -0.0116 0.4556 0.3450 0.026 Uiso 1 1 calc R U . . .
C11A C -0.00635(18) 0.55523(17) 0.22733(12) 0.0197(4) Uani 1 1 d . . . . .
C11B C 0.03225(18) 0.64818(17) 0.22869(13) 0.0198(4) Uani 1 1 d . . . . .
C11C C 0.05862(19) 0.69223(18) 0.29325(13) 0.0205(4) Uani 1 1 d . . . . .
N12 N 0.10586(17) 0.84481(16) 0.04352(11) 0.0226(4) Uani 1 1 d . . . . .
H12 H 0.139(2) 0.897(2) 0.0332(16) 0.038(8) Uiso 1 1 d . . . . .
N40 N 0.62947(16) 0.35791(15) -0.00592(11) 0.0223(4) Uani 1 1 d . . . . .
C41 C 0.5973(2) 0.28914(18) 0.05501(13) 0.0233(5) Uani 1 1 d . . . . .
H41 H 0.5675 0.2389 0.0382 0.028 Uiso 1 1 calc R U . . .
C42 C 0.59951(19) 0.27646(18) 0.14596(13) 0.0223(5) Uani 1 1 d . . . . .
N43 N 0.64279(17) 0.34229(15) 0.17593(11) 0.0238(4) Uani 1 1 d . . . . .
C44 C 0.6439(2) 0.32826(18) 0.25905(13) 0.0248(5) Uani 1 1 d . . . . .
H44 H 0.6740 0.3749 0.2801 0.030 Uiso 1 1 calc R U . . .
C45 C 0.6041(2) 0.25025(18) 0.31687(13) 0.0250(5) Uani 1 1 d . . . . .
C46 C 0.5598(2) 0.18351(19) 0.28513(14) 0.0275(5) Uani 1 1 d . . . . .
H46 H 0.5312 0.1293 0.3222 0.033 Uiso 1 1 calc R U . . .
C47 C 0.55732(19) 0.19581(18) 0.19919(13) 0.0248(5) Uani 1 1 d . . . . .
H47 H 0.5274 0.1501 0.1769 0.030 Uiso 1 1 calc R U . . .
C48 C 0.6052(2) 0.24348(19) 0.40994(13) 0.0297(6) Uani 1 1 d . . . . .
H48A H 0.6665 0.2713 0.4205 0.036 Uiso 1 1 calc R U . . .
H48B H 0.5275 0.2950 0.4293 0.036 Uiso 1 1 calc R U . . .
N49 N 0.62924(16) 0.12529(15) 0.45778(10) 0.0247(4) Uani 1 1 d . . . . .
C50 C 0.7531(2) 0.05210(18) 0.44724(13) 0.0254(5) Uani 1 1 d . . . . .
H50A H 0.8044 0.0823 0.4694 0.030 Uiso 1 1 calc R U . . .
H50B H 0.7746 0.0529 0.3869 0.030 Uiso 1 1 calc R U . . .
C51 C 0.7719(3) -0.0701(2) 0.49359(14) 0.0371(6) Uani 1 1 d . . . . .
H51A H 0.7235 -0.1013 0.4693 0.044 Uiso 1 1 calc R U . . .
H51B H 0.8562 -0.1197 0.4868 0.044 Uiso 1 1 calc R U . . .
O52 O 0.73993(16) -0.07372(14) 0.58092(9) 0.0381(4) Uani 1 1 d . . . . .
C53 C 0.6201(2) -0.0012(2) 0.59155(14) 0.0343(6) Uani 1 1 d . . . . .
H53A H 0.5993 -0.0038 0.6521 0.041 Uiso 1 1 calc R U . . .
H53B H 0.5683 -0.0304 0.5691 0.041 Uiso 1 1 calc R U . . .
C54 C 0.5988(2) 0.1225(2) 0.54732(13) 0.0319(6) Uani 1 1 d . . . . .
H54A H 0.5146 0.1712 0.5554 0.038 Uiso 1 1 calc R U . . .
H54B H 0.6481 0.1534 0.5709 0.038 Uiso 1 1 calc R U . . .
N13 N 0.06530(16) 0.81819(15) -0.01941(11) 0.0240(4) Uani 1 1 d . . . . .
C14 C 0.0820(2) 0.86580(18) -0.09604(13) 0.0229(5) Uani 1 1 d . . . . .
H14 H 0.0506 0.8435 -0.1364 0.027 Uiso 1 1 calc R U . . .
C15 C 0.14068(19) 0.94807(17) -0.13137(13) 0.0203(4) Uani 1 1 d . . . . .
N16 N 0.19205(16) 0.98366(15) -0.08066(10) 0.0209(4) Uani 1 1 d . . . . .
C17 C 0.24260(19) 1.06108(17) -0.11611(13) 0.0215(5) Uani 1 1 d . . . . .
H17 H 0.2794 1.0861 -0.0808 0.026 Uiso 1 1 calc R U . . .
C18 C 0.24439(19) 1.10714(17) -0.20201(12) 0.0209(5) Uani 1 1 d . . . . .
C19 C 0.19165(19) 1.06840(18) -0.25291(13) 0.0222(5) Uani 1 1 d . . . . .
H19 H 0.1911 1.0973 -0.3117 0.027 Uiso 1 1 calc R U . . .
C20 C 0.14045(19) 0.98825(18) -0.21789(13) 0.0217(5) Uani 1 1 d . . . . .
H20 H 0.1052 0.9604 -0.2523 0.026 Uiso 1 1 calc R U . . .
C21 C 0.2920(2) 1.20194(19) -0.24009(13) 0.0254(5) Uani 1 1 d . . . . .
H21A H 0.3374 1.1843 -0.2928 0.030 Uiso 1 1 calc R U . . .
H21B H 0.2243 1.2758 -0.2547 0.030 Uiso 1 1 calc R U . . .
N22 N 0.36767(16) 1.21785(14) -0.18633(11) 0.0218(4) Uani 1 1 d . . . . .
C23 C 0.4897(2) 1.13709(18) -0.19196(15) 0.0274(5) Uani 1 1 d . . . . .
H23A H 0.5209 1.1480 -0.2508 0.033 Uiso 1 1 calc R U . . .
H23B H 0.4917 1.0565 -0.1746 0.033 Uiso 1 1 calc R U . . .
C24 C 0.5669(2) 1.15647(19) -0.13647(16) 0.0331(6) Uani 1 1 d . . . . .
H24B H 0.5393 1.1399 -0.0772 0.040 Uiso 1 1 calc R U . . .
H24A H 0.6495 1.1025 -0.1423 0.040 Uiso 1 1 calc R U . . .
O25 O 0.56348(14) 1.27243(12) -0.15830(10) 0.0269(4) Uani 1 1 d . . . . .
C26 C 0.4436(2) 1.35126(19) -0.15162(16) 0.0314(6) Uani 1 1 d . . . . .
H26A H 0.4416 1.4319 -0.1665 0.038 Uiso 1 1 calc R U . . .
H26B H 0.4124 1.3374 -0.0930 0.038 Uiso 1 1 calc R U . . .
C27 C 0.3669(2) 1.33588(18) -0.20858(16) 0.0305(5) Uani 1 1 d . . . . .
H27A H 0.2849 1.3916 -0.2037 0.037 Uiso 1 1 calc R U . . .
H27B H 0.3966 1.3517 -0.2674 0.037 Uiso 1 1 calc R U . . .
C28 C 0.77177(19) 0.78166(18) -0.22347(13) 0.0222(5) Uani 1 1 d . . . . .
H28 H 0.7715 0.7904 -0.2825 0.027 Uiso 1 1 calc R U . . .
C29 C 0.7955(2) 0.86040(18) -0.19118(14) 0.0261(5) Uani 1 1 d . . . . .
H29 H 0.8111 0.9231 -0.2281 0.031 Uiso 1 1 calc R U . . .
C30 C 0.7969(2) 0.84969(18) -0.10440(14) 0.0246(5) Uani 1 1 d . . . . .
H30 H 0.8132 0.9049 -0.0827 0.029 Uiso 1 1 calc R U . . .
C31 C 0.77442(19) 0.75892(18) -0.05080(14) 0.0230(5) Uani 1 1 d . . . . .
H31 H 0.7754 0.7516 0.0080 0.028 Uiso 1 1 calc R U . . .
C31A C 0.74992(18) 0.67655(17) -0.08212(12) 0.0191(4) Uani 1 1 d . . . . .
N32 N 0.72682(16) 0.58944(15) -0.02403(10) 0.0210(4) Uani 1 1 d . . . . .
C33 C 0.69798(18) 0.51365(17) -0.04978(12) 0.0190(4) Uani 1 1 d . . . . .
C33A C 0.69280(18) 0.51752(16) -0.13670(12) 0.0176(4) Uani 1 1 d . . . . .
N34 N 0.66337(16) 0.44717(16) -0.17460(11) 0.0197(4) Uani 1 1 d . . . . .
H34 H 0.652(2) 0.391(2) -0.1509(15) 0.030(7) Uiso 1 1 d . . . . .
C34A C 0.67020(18) 0.48454(17) -0.25983(12) 0.0195(4) Uani 1 1 d . . . . .
C35 C 0.64809(19) 0.43897(18) -0.32238(13) 0.0216(5) Uani 1 1 d . . . . .
H35 H 0.6211 0.3759 -0.3091 0.026 Uiso 1 1 calc R U . . .
C36 C 0.6668(2) 0.48894(19) -0.40454(13) 0.0246(5) Uani 1 1 d . . . . .
H36 H 0.6532 0.4601 -0.4491 0.030 Uiso 1 1 calc R U . . .
C37 C 0.7060(2) 0.58215(19) -0.42201(12) 0.0242(5) Uani 1 1 d . . . . .
C38 C 0.72556(19) 0.63079(18) -0.36125(12) 0.0223(5) Uani 1 1 d . . . . .
H38 H 0.7507 0.6951 -0.3756 0.027 Uiso 1 1 calc R U . . .
C38A C 0.70663(18) 0.58125(17) -0.27700(12) 0.0199(4) Uani 1 1 d . . . . .
C38B C 0.71885(18) 0.60265(17) -0.19700(12) 0.0177(4) Uani 1 1 d . . . . .
C38C C 0.74785(18) 0.68789(17) -0.17027(12) 0.0183(4) Uani 1 1 d . . . . .
N39 N 0.67424(17) 0.43091(15) 0.01261(11) 0.0226(4) Uani 1 1 d . . . . .
H39 H 0.676(3) 0.434(3) 0.0649(19) 0.057(9) Uiso 1 1 d . . . . .
 
loop_
 _atom_site_aniso_label
 _atom_site_aniso_U_11
 _atom_site_aniso_U_22
 _atom_site_aniso_U_33
 _atom_site_aniso_U_23
 _atom_site_aniso_U_13
 _atom_site_aniso_U_12
Br2 0.03852(15) 0.03721(14) 0.01928(11) -0.00185(9) -0.00005(9) -0.01600(11)
Br1 0.03964(15) 0.03009(13) 0.02867(12) -0.00115(9) -0.00064(10) -0.02245(11)
C1 0.0216(12) 0.0223(11) 0.0287(11) -0.0057(9) -0.0007(9) -0.0100(9)
C2 0.0302(14) 0.0303(12) 0.0236(11) -0.0068(9) -0.0002(9) -0.0115(10)
C3 0.0374(15) 0.0326(13) 0.0315(12) -0.0129(10) -0.0029(10) -0.0152(11)
C4 0.0297(13) 0.0259(12) 0.0318(12) -0.0076(9) -0.0037(10) -0.0140(10)
C4A 0.0183(11) 0.0205(10) 0.0275(11) -0.0072(9) -0.0009(9) -0.0050(9)
N5 0.0190(10) 0.0201(9) 0.0277(9) -0.0064(7) -0.0005(7) -0.0071(7)
C6 0.0148(11) 0.0166(10) 0.0286(11) -0.0051(8) -0.0001(8) -0.0033(8)
C6A 0.0168(11) 0.0194(10) 0.0252(10) -0.0063(8) -0.0013(8) -0.0059(8)
N7 0.0234(10) 0.0220(9) 0.0220(9) -0.0029(8) -0.0019(8) -0.0114(8)
C7A 0.0151(11) 0.0223(10) 0.0232(10) -0.0049(8) 0.0010(8) -0.0065(9)
C8 0.0225(12) 0.0256(11) 0.0240(10) -0.0072(9) 0.0004(9) -0.0108(9)
C9 0.0222(12) 0.0244(11) 0.0294(11) -0.0076(9) -0.0003(9) -0.0129(9)
C10 0.0228(12) 0.0228(11) 0.0256(11) -0.0025(9) 0.0029(9) -0.0114(9)
C11 0.0195(11) 0.0235(11) 0.0234(10) -0.0046(8) 0.0005(8) -0.0087(9)
C11A 0.0137(11) 0.0199(10) 0.0247(10) -0.0055(8) -0.0001(8) -0.0049(8)
C11B 0.0147(11) 0.0179(10) 0.0260(10) -0.0043(8) 0.0005(8) -0.0056(8)
C11C 0.0164(11) 0.0192(10) 0.0252(10) -0.0054(8) -0.0020(8) -0.0047(8)
N12 0.0243(11) 0.0227(10) 0.0255(9) -0.0049(7) 0.0003(7) -0.0141(8)
N40 0.0253(10) 0.0186(9) 0.0245(9) -0.0016(7) -0.0042(7) -0.0104(8)
C41 0.0246(12) 0.0201(10) 0.0263(11) -0.0008(8) -0.0046(9) -0.0105(9)
C42 0.0171(11) 0.0192(10) 0.0249(10) 0.0008(8) -0.0008(8) -0.0034(9)
N43 0.0269(11) 0.0178(9) 0.0241(9) 0.0012(7) -0.0018(8) -0.0083(8)
C44 0.0265(13) 0.0206(11) 0.0244(10) -0.0019(8) 0.0006(9) -0.0073(9)
C45 0.0202(12) 0.0204(11) 0.0248(11) 0.0025(9) 0.0037(9) -0.0025(9)
C46 0.0213(12) 0.0242(11) 0.0296(11) 0.0069(9) 0.0024(9) -0.0085(9)
C47 0.0173(12) 0.0211(11) 0.0318(11) 0.0010(9) -0.0028(9) -0.0054(9)
C48 0.0325(14) 0.0237(11) 0.0249(11) -0.0007(9) 0.0064(10) -0.0060(10)
N49 0.0226(10) 0.0244(9) 0.0198(8) 0.0024(7) 0.0028(7) -0.0057(8)
C50 0.0266(13) 0.0254(11) 0.0218(10) -0.0041(9) 0.0016(9) -0.0080(10)
C51 0.0508(17) 0.0259(12) 0.0236(11) 0.0003(9) 0.0014(11) -0.0060(12)
O52 0.0443(11) 0.0342(9) 0.0223(8) 0.0027(7) -0.0011(7) -0.0044(8)
C53 0.0411(16) 0.0406(14) 0.0211(11) 0.0025(10) 0.0020(10) -0.0210(12)
C54 0.0301(14) 0.0337(13) 0.0236(11) -0.0017(9) 0.0065(10) -0.0071(11)
N13 0.0238(10) 0.0230(9) 0.0270(9) -0.0061(7) -0.0001(8) -0.0103(8)
C14 0.0232(12) 0.0228(11) 0.0267(11) -0.0076(9) -0.0001(9) -0.0115(9)
C15 0.0167(11) 0.0155(10) 0.0283(11) -0.0067(8) 0.0015(8) -0.0049(8)
N16 0.0220(10) 0.0189(9) 0.0225(8) -0.0054(7) -0.0002(7) -0.0078(7)
C17 0.0205(12) 0.0186(10) 0.0266(10) -0.0074(8) 0.0004(9) -0.0072(9)
C18 0.0194(11) 0.0178(10) 0.0240(10) -0.0042(8) 0.0000(8) -0.0056(9)
C19 0.0215(12) 0.0224(11) 0.0209(10) -0.0051(8) 0.0010(8) -0.0061(9)
C20 0.0205(12) 0.0220(11) 0.0246(10) -0.0096(8) -0.0017(8) -0.0068(9)
C21 0.0272(13) 0.0232(11) 0.0261(11) -0.0003(9) -0.0023(9) -0.0118(10)
N22 0.0245(10) 0.0167(8) 0.0261(9) -0.0049(7) 0.0002(7) -0.0099(7)
C23 0.0276(13) 0.0156(10) 0.0393(12) -0.0079(9) -0.0056(10) -0.0057(9)
C24 0.0371(15) 0.0208(11) 0.0436(14) -0.0013(10) -0.0124(11) -0.0126(10)
O25 0.0240(9) 0.0205(8) 0.0381(9) -0.0073(7) 0.0008(7) -0.0101(7)
C26 0.0246(13) 0.0214(11) 0.0514(14) -0.0170(10) 0.0130(11) -0.0109(10)
C27 0.0209(12) 0.0169(11) 0.0510(14) -0.0043(10) 0.0023(10) -0.0064(9)
C28 0.0231(12) 0.0198(10) 0.0224(10) 0.0003(8) -0.0020(8) -0.0087(9)
C29 0.0264(13) 0.0194(11) 0.0313(11) 0.0010(9) 0.0005(9) -0.0110(9)
C30 0.0237(12) 0.0187(10) 0.0338(12) -0.0067(9) -0.0016(9) -0.0095(9)
C31 0.0226(12) 0.0217(11) 0.0270(11) -0.0069(9) -0.0027(9) -0.0087(9)
C31A 0.0173(11) 0.0165(10) 0.0220(10) -0.0022(8) -0.0015(8) -0.0051(8)
N32 0.0230(10) 0.0193(9) 0.0196(8) -0.0023(7) 0.0000(7) -0.0077(8)
C33 0.0174(11) 0.0180(10) 0.0201(10) -0.0010(8) -0.0015(8) -0.0061(8)
C33A 0.0170(11) 0.0139(9) 0.0202(9) -0.0011(8) -0.0020(8) -0.0047(8)
N34 0.0214(10) 0.0177(9) 0.0206(9) -0.0014(7) -0.0016(7) -0.0090(8)
C34A 0.0153(11) 0.0205(10) 0.0206(10) -0.0021(8) -0.0016(8) -0.0052(8)
C35 0.0188(11) 0.0211(10) 0.0258(10) -0.0044(8) -0.0010(8) -0.0085(9)
C36 0.0236(12) 0.0278(12) 0.0240(10) -0.0075(9) -0.0042(9) -0.0088(10)
C37 0.0231(12) 0.0282(12) 0.0175(10) -0.0009(8) -0.0018(8) -0.0072(9)
C38 0.0201(11) 0.0208(10) 0.0230(10) 0.0002(8) -0.0018(8) -0.0067(9)
C38A 0.0162(11) 0.0188(10) 0.0228(10) -0.0019(8) -0.0030(8) -0.0051(8)
C38B 0.0149(10) 0.0154(10) 0.0206(9) -0.0016(8) -0.0014(8) -0.0042(8)
C38C 0.0131(10) 0.0178(10) 0.0217(10) -0.0017(8) -0.0014(8) -0.0040(8)
N39 0.0310(11) 0.0213(9) 0.0182(9) -0.0014(7) -0.0005(8) -0.0141(8)
 
_geom_special_details
;
 All esds (except the esd in the dihedral angle between two l.s. planes)
 are estimated using the full covariance matrix.  The cell esds are taken
 into account individually in the estimation of esds in distances, angles
 and torsion angles; correlations between esds in cell parameters are only
 used when they are defined by crystal symmetry.  An approximate (isotropic)
 treatment of cell esds is used for estimating esds involving l.s. planes.
;
 
loop_
 _geom_bond_atom_site_label_1
 _geom_bond_atom_site_label_2
 _geom_bond_distance
 _geom_bond_site_symmetry_2
 _geom_bond_publ_flag
Br2 C37 1.909(2) . ?
Br1 C10 1.904(2) . ?
C1 C2 1.373(3) . ?
C1 C11C 1.407(3) . ?
C1 H1 0.9500 . ?
C2 C3 1.391(3) . ?
C2 H2 0.9500 . ?
C3 C4 1.375(3) . ?
C3 H3 0.9500 . ?
C4 C4A 1.418(3) . ?
C4 H4 0.9500 . ?
C4A N5 1.378(3) . ?
C4A C11C 1.419(3) . ?
N5 C6 1.320(3) . ?
C6 N12 1.374(3) . ?
C6 C6A 1.422(3) . ?
C6A N7 1.383(3) . ?
C6A C11B 1.391(3) . ?
N7 C7A 1.374(3) . ?
N7 H7 0.79(2) . ?
C7A C8 1.387(3) . ?
C7A C11A 1.424(3) . ?
C8 C9 1.379(3) . ?
C8 H8 0.9500 . ?
C9 C10 1.407(3) . ?
C9 H9 0.9500 . ?
C10 C11 1.375(3) . ?
C11 C11A 1.402(3) . ?
C11 H11 0.9500 . ?
C11A C11B 1.436(3) . ?
C11B C11C 1.430(3) . ?
N12 N13 1.361(3) . ?
N12 H12 0.87(3) . ?
N40 C41 1.293(3) . ?
N40 N39 1.348(3) . ?
C41 C42 1.467(3) . ?
C41 H41 0.9500 . ?
C42 N43 1.349(3) . ?
C42 C47 1.397(3) . ?
N43 C44 1.336(3) . ?
C44 C45 1.390(3) . ?
C44 H44 0.9500 . ?
C45 C46 1.384(3) . ?
C45 C48 1.512(3) . ?
C46 C47 1.386(3) . ?
C46 H46 0.9500 . ?
C47 H47 0.9500 . ?
C48 N49 1.463(3) . ?
C48 H48A 0.9900 . ?
C48 H48B 0.9900 . ?
N49 C50 1.458(3) . ?
N49 C54 1.465(3) . ?
C50 C51 1.508(3) . ?
C50 H50A 0.9900 . ?
C50 H50B 0.9900 . ?
C51 O52 1.432(3) . ?
C51 H51A 0.9900 . ?
C51 H51B 0.9900 . ?
O52 C53 1.418(3) . ?
C53 C54 1.509(3) . ?
C53 H53A 0.9900 . ?
C53 H53B 0.9900 . ?
C54 H54A 0.9900 . ?
C54 H54B 0.9900 . ?
N13 C14 1.290(3) . ?
C14 C15 1.459(3) . ?
C14 H14 0.9500 . ?
C15 N16 1.349(3) . ?
C15 C20 1.393(3) . ?
N16 C17 1.339(3) . ?
C17 C18 1.396(3) . ?
C17 H17 0.9500 . ?
C18 C19 1.389(3) . ?
C18 C21 1.507(3) . ?
C19 C20 1.372(3) . ?
C19 H19 0.9500 . ?
C20 H20 0.9500 . ?
C21 N22 1.454(3) . ?
C21 H21A 0.9900 . ?
C21 H21B 0.9900 . ?
N22 C27 1.458(3) . ?
N22 C23 1.461(3) . ?
C23 C24 1.512(3) . ?
C23 H23A 0.9900 . ?
C23 H23B 0.9900 . ?
C24 O25 1.421(3) . ?
C24 H24B 0.9900 . ?
C24 H24A 0.9900 . ?
O25 C26 1.435(3) . ?
C26 C27 1.498(4) . ?
C26 H26A 0.9900 . ?
C26 H26B 0.9900 . ?
C27 H27A 0.9900 . ?
C27 H27B 0.9900 . ?
C28 C29 1.370(3) . ?
C28 C38C 1.409(3) . ?
C28 H28 0.9500 . ?
C29 C30 1.402(3) . ?
C29 H29 0.9500 . ?
C30 C31 1.374(3) . ?
C30 H30 0.9500 . ?
C31 C31A 1.409(3) . ?
C31 H31 0.9500 . ?
C31A N32 1.376(3) . ?
C31A C38C 1.424(3) . ?
N32 C33 1.312(3) . ?
C33 N39 1.377(3) . ?
C33 C33A 1.426(3) . ?
C33A N34 1.372(3) . ?
C33A C38B 1.391(3) . ?
N34 C34A 1.372(3) . ?
N34 H34 0.79(3) . ?
C34A C35 1.391(3) . ?
C34A C38A 1.420(3) . ?
C35 C36 1.381(3) . ?
C35 H35 0.9500 . ?
C36 C37 1.399(3) . ?
C36 H36 0.9500 . ?
C37 C38 1.378(3) . ?
C38 C38A 1.409(3) . ?
C38 H38 0.9500 . ?
C38A C38B 1.439(3) . ?
C38B C38C 1.432(3) . ?
N39 H39 0.87(3) . ?
 
loop_
 _geom_angle_atom_site_label_1
 _geom_angle_atom_site_label_2
 _geom_angle_atom_site_label_3
 _geom_angle
 _geom_angle_site_symmetry_1
 _geom_angle_site_symmetry_3
 _geom_angle_publ_flag
C2 C1 C11C 120.8(2) . . ?
C2 C1 H1 119.6 . . ?
C11C C1 H1 119.6 . . ?
C1 C2 C3 120.4(2) . . ?
C1 C2 H2 119.8 . . ?
C3 C2 H2 119.8 . . ?
C4 C3 C2 120.5(2) . . ?
C4 C3 H3 119.7 . . ?
C2 C3 H3 119.7 . . ?
C3 C4 C4A 120.6(2) . . ?
C3 C4 H4 119.7 . . ?
C4A C4 H4 119.7 . . ?
N5 C4A C4 117.3(2) . . ?
N5 C4A C11C 124.1(2) . . ?
C4 C4A C11C 118.6(2) . . ?
C6 N5 C4A 118.50(19) . . ?
N5 C6 N12 116.2(2) . . ?
N5 C6 C6A 121.58(19) . . ?
N12 C6 C6A 122.2(2) . . ?
N7 C6A C11B 109.34(19) . . ?
N7 C6A C6 129.70(19) . . ?
C11B C6A C6 120.9(2) . . ?
C7A N7 C6A 108.98(18) . . ?
C7A N7 H7 128.5(19) . . ?
C6A N7 H7 122.6(19) . . ?
N7 C7A C8 129.07(19) . . ?
N7 C7A C11A 108.27(19) . . ?
C8 C7A C11A 122.7(2) . . ?
C9 C8 C7A 117.9(2) . . ?
C9 C8 H8 121.0 . . ?
C7A C8 H8 121.0 . . ?
C8 C9 C10 119.9(2) . . ?
C8 C9 H9 120.0 . . ?
C10 C9 H9 120.0 . . ?
C11 C10 C9 122.7(2) . . ?
C11 C10 Br1 119.45(16) . . ?
C9 C10 Br1 117.78(17) . . ?
C10 C11 C11A 118.37(19) . . ?
C10 C11 H11 120.8 . . ?
C11A C11 H11 120.8 . . ?
C11 C11A C7A 118.3(2) . . ?
C11 C11A C11B 135.2(2) . . ?
C7A C11A C11B 106.47(18) . . ?
C6A C11B C11C 118.4(2) . . ?
C6A C11B C11A 106.88(18) . . ?
C11C C11B C11A 134.75(19) . . ?
C1 C11C C4A 119.2(2) . . ?
C1 C11C C11B 124.5(2) . . ?
C4A C11C C11B 116.28(18) . . ?
N13 N12 C6 119.21(19) . . ?
N13 N12 H12 121.1(17) . . ?
C6 N12 H12 119.6(17) . . ?
C41 N40 N39 118.60(18) . . ?
N40 C41 C42 130.2(2) . . ?
N40 C41 H41 114.9 . . ?
C42 C41 H41 114.9 . . ?
N43 C42 C47 121.8(2) . . ?
N43 C42 C41 119.26(19) . . ?
C47 C42 C41 118.9(2) . . ?
C44 N43 C42 117.73(19) . . ?
N43 C44 C45 124.6(2) . . ?
N43 C44 H44 117.7 . . ?
C45 C44 H44 117.7 . . ?
C46 C45 C44 117.0(2) . . ?
C46 C45 C48 122.3(2) . . ?
C44 C45 C48 120.7(2) . . ?
C45 C46 C47 120.0(2) . . ?
C45 C46 H46 120.0 . . ?
C47 C46 H46 120.0 . . ?
C46 C47 C42 118.9(2) . . ?
C46 C47 H47 120.5 . . ?
C42 C47 H47 120.5 . . ?
N49 C48 C45 111.85(19) . . ?
N49 C48 H48A 109.2 . . ?
C45 C48 H48A 109.2 . . ?
N49 C48 H48B 109.2 . . ?
C45 C48 H48B 109.2 . . ?
H48A C48 H48B 107.9 . . ?
C50 N49 C48 111.44(18) . . ?
C50 N49 C54 109.06(17) . . ?
C48 N49 C54 112.00(17) . . ?
N49 C50 C51 109.44(19) . . ?
N49 C50 H50A 109.8 . . ?
C51 C50 H50A 109.8 . . ?
N49 C50 H50B 109.8 . . ?
C51 C50 H50B 109.8 . . ?
H50A C50 H50B 108.2 . . ?
O52 C51 C50 111.01(19) . . ?
O52 C51 H51A 109.4 . . ?
C50 C51 H51A 109.4 . . ?
O52 C51 H51B 109.4 . . ?
C50 C51 H51B 109.4 . . ?
H51A C51 H51B 108.0 . . ?
C53 O52 C51 110.10(17) . . ?
O52 C53 C54 111.4(2) . . ?
O52 C53 H53A 109.3 . . ?
C54 C53 H53A 109.3 . . ?
O52 C53 H53B 109.3 . . ?
C54 C53 H53B 109.3 . . ?
H53A C53 H53B 108.0 . . ?
N49 C54 C53 108.84(19) . . ?
N49 C54 H54A 109.9 . . ?
C53 C54 H54A 109.9 . . ?
N49 C54 H54B 109.9 . . ?
C53 C54 H54B 109.9 . . ?
H54A C54 H54B 108.3 . . ?
C14 N13 N12 119.4(2) . . ?
N13 C14 C15 131.0(2) . . ?
N13 C14 H14 114.5 . . ?
C15 C14 H14 114.5 . . ?
N16 C15 C20 122.1(2) . . ?
N16 C15 C14 120.11(18) . . ?
C20 C15 C14 117.8(2) . . ?
C17 N16 C15 117.70(18) . . ?
N16 C17 C18 123.8(2) . . ?
N16 C17 H17 118.1 . . ?
C18 C17 H17 118.1 . . ?
C19 C18 C17 117.3(2) . . ?
C19 C18 C21 119.32(18) . . ?
C17 C18 C21 123.2(2) . . ?
C20 C19 C18 119.74(19) . . ?
C20 C19 H19 120.1 . . ?
C18 C19 H19 120.1 . . ?
C19 C20 C15 119.3(2) . . ?
C19 C20 H20 120.3 . . ?
C15 C20 H20 120.3 . . ?
N22 C21 C18 114.53(17) . . ?
N22 C21 H21A 108.6 . . ?
C18 C21 H21A 108.6 . . ?
N22 C21 H21B 108.6 . . ?
C18 C21 H21B 108.6 . . ?
H21A C21 H21B 107.6 . . ?
C21 N22 C27 110.67(17) . . ?
C21 N22 C23 111.70(17) . . ?
C27 N22 C23 108.79(18) . . ?
N22 C23 C24 110.68(18) . . ?
N22 C23 H23A 109.5 . . ?
C24 C23 H23A 109.5 . . ?
N22 C23 H23B 109.5 . . ?
C24 C23 H23B 109.5 . . ?
H23A C23 H23B 108.1 . . ?
O25 C24 C23 110.94(18) . . ?
O25 C24 H24B 109.5 . . ?
C23 C24 H24B 109.5 . . ?
O25 C24 H24A 109.5 . . ?
C23 C24 H24A 109.5 . . ?
H24B C24 H24A 108.0 . . ?
C24 O25 C26 109.73(18) . . ?
O25 C26 C27 110.83(18) . . ?
O25 C26 H26A 109.5 . . ?
C27 C26 H26A 109.5 . . ?
O25 C26 H26B 109.5 . . ?
C27 C26 H26B 109.5 . . ?
H26A C26 H26B 108.1 . . ?
N22 C27 C26 109.92(19) . . ?
N22 C27 H27A 109.7 . . ?
C26 C27 H27A 109.7 . . ?
N22 C27 H27B 109.7 . . ?
C26 C27 H27B 109.7 . . ?
H27A C27 H27B 108.2 . . ?
C29 C28 C38C 120.9(2) . . ?
C29 C28 H28 119.6 . . ?
C38C C28 H28 119.6 . . ?
C28 C29 C30 120.9(2) . . ?
C28 C29 H29 119.5 . . ?
C30 C29 H29 119.5 . . ?
C31 C30 C29 119.6(2) . . ?
C31 C30 H30 120.2 . . ?
C29 C30 H30 120.2 . . ?
C30 C31 C31A 120.7(2) . . ?
C30 C31 H31 119.6 . . ?
C31A C31 H31 119.6 . . ?
N32 C31A C31 116.90(18) . . ?
N32 C31A C38C 123.53(19) . . ?
C31 C31A C38C 119.56(19) . . ?
C33 N32 C31A 119.34(17) . . ?
N32 C33 N39 115.41(18) . . ?
N32 C33 C33A 121.61(19) . . ?
N39 C33 C33A 123.0(2) . . ?
N34 C33A C38B 110.07(17) . . ?
N34 C33A C33 129.54(19) . . ?
C38B C33A C33 120.38(19) . . ?
C34A N34 C33A 108.72(18) . . ?
C34A N34 H34 126.4(19) . . ?
C33A N34 H34 124.6(19) . . ?
N34 C34A C35 128.4(2) . . ?
N34 C34A C38A 108.55(19) . . ?
C35 C34A C38A 123.02(19) . . ?
C36 C35 C34A 117.5(2) . . ?
C36 C35 H35 121.3 . . ?
C34A C35 H35 121.3 . . ?
C35 C36 C37 119.9(2) . . ?
C35 C36 H36 120.1 . . ?
C37 C36 H36 120.1 . . ?
C38 C37 C36 123.75(19) . . ?
C38 C37 Br2 119.16(17) . . ?
C36 C37 Br2 117.07(16) . . ?
C37 C38 C38A 117.3(2) . . ?
C37 C38 H38 121.4 . . ?
C38A C38 H38 121.4 . . ?
C38 C38A C34A 118.57(19) . . ?
C38 C38A C38B 135.0(2) . . ?
C34A C38A C38B 106.42(17) . . ?
C33A C38B C38C 118.95(18) . . ?
C33A C38B C38A 106.22(18) . . ?
C38C C38B C38A 134.83(19) . . ?
C28 C38C C31A 118.2(2) . . ?
C28 C38C C38B 125.59(19) . . ?
C31A C38C C38B 116.15(18) . . ?
N40 N39 C33 120.39(18) . . ?
N40 N39 H39 120(2) . . ?
C33 N39 H39 119(2) . . ?
 
loop_
 _geom_torsion_atom_site_label_1
 _geom_torsion_atom_site_label_2
 _geom_torsion_atom_site_label_3
 _geom_torsion_atom_site_label_4
 _geom_torsion
 _geom_torsion_site_symmetry_1
 _geom_torsion_site_symmetry_2
 _geom_torsion_site_symmetry_3
 _geom_torsion_site_symmetry_4
 _geom_torsion_publ_flag
C11C C1 C2 C3 0.0(3) . . . . ?
C1 C2 C3 C4 -0.4(4) . . . . ?
C2 C3 C4 C4A 0.9(4) . . . . ?
C3 C4 C4A N5 177.0(2) . . . . ?
C3 C4 C4A C11C -1.0(3) . . . . ?
C4 C4A N5 C6 -174.86(19) . . . . ?
C11C C4A N5 C6 3.0(3) . . . . ?
C4A N5 C6 N12 179.27(18) . . . . ?
C4A N5 C6 C6A -1.9(3) . . . . ?
N5 C6 C6A N7 -179.2(2) . . . . ?
N12 C6 C6A N7 -0.4(3) . . . . ?
N5 C6 C6A C11B -2.8(3) . . . . ?
N12 C6 C6A C11B 175.99(19) . . . . ?
C11B C6A N7 C7A -1.7(2) . . . . ?
C6 C6A N7 C7A 175.1(2) . . . . ?
C6A N7 C7A C8 -179.5(2) . . . . ?
C6A N7 C7A C11A 0.1(2) . . . . ?
N7 C7A C8 C9 176.4(2) . . . . ?
C11A C7A C8 C9 -3.2(3) . . . . ?
C7A C8 C9 C10 -0.4(3) . . . . ?
C8 C9 C10 C11 3.1(3) . . . . ?
C8 C9 C10 Br1 -174.16(16) . . . . ?
C9 C10 C11 C11A -2.2(3) . . . . ?
Br1 C10 C11 C11A 175.02(15) . . . . ?
C10 C11 C11A C7A -1.2(3) . . . . ?
C10 C11 C11A C11B -177.2(2) . . . . ?
N7 C7A C11A C11 -175.60(18) . . . . ?
C8 C7A C11A C11 4.0(3) . . . . ?
N7 C7A C11A C11B 1.4(2) . . . . ?
C8 C7A C11A C11B -178.97(19) . . . . ?
N7 C6A C11B C11C -176.67(18) . . . . ?
C6 C6A C11B C11C 6.3(3) . . . . ?
N7 C6A C11B C11A 2.5(2) . . . . ?
C6 C6A C11B C11A -174.56(18) . . . . ?
C11 C11A C11B C6A 173.9(2) . . . . ?
C7A C11A C11B C6A -2.4(2) . . . . ?
C11 C11A C11B C11C -7.1(4) . . . . ?
C7A C11A C11B C11C 176.6(2) . . . . ?
C2 C1 C11C C4A -0.1(3) . . . . ?
C2 C1 C11C C11B -177.7(2) . . . . ?
N5 C4A C11C C1 -177.29(19) . . . . ?
C4 C4A C11C C1 0.6(3) . . . . ?
N5 C4A C11C C11B 0.5(3) . . . . ?
C4 C4A C11C C11B 178.35(19) . . . . ?
C6A C11B C11C C1 172.6(2) . . . . ?
C11A C11B C11C C1 -6.3(4) . . . . ?
C6A C11B C11C C4A -5.0(3) . . . . ?
C11A C11B C11C C4A 176.1(2) . . . . ?
N5 C6 N12 N13 -173.53(17) . . . . ?
C6A C6 N12 N13 7.6(3) . . . . ?
N39 N40 C41 C42 0.9(3) . . . . ?
N40 C41 C42 N43 -1.5(3) . . . . ?
N40 C41 C42 C47 178.9(2) . . . . ?
C47 C42 N43 C44 -0.2(3) . . . . ?
C41 C42 N43 C44 -179.77(18) . . . . ?
C42 N43 C44 C45 0.3(3) . . . . ?
N43 C44 C45 C46 -0.4(3) . . . . ?
N43 C44 C45 C48 -177.9(2) . . . . ?
C44 C45 C46 C47 0.3(3) . . . . ?
C48 C45 C46 C47 177.87(19) . . . . ?
C45 C46 C47 C42 -0.3(3) . . . . ?
N43 C42 C47 C46 0.2(3) . . . . ?
C41 C42 C47 C46 179.76(19) . . . . ?
C46 C45 C48 N49 36.3(3) . . . . ?
C44 C45 C48 N49 -146.2(2) . . . . ?
C45 C48 N49 C50 73.2(3) . . . . ?
C45 C48 N49 C54 -164.3(2) . . . . ?
C48 N49 C50 C51 -176.78(19) . . . . ?
C54 N49 C50 C51 59.1(2) . . . . ?
N49 C50 C51 O52 -58.6(3) . . . . ?
C50 C51 O52 C53 57.9(3) . . . . ?
C51 O52 C53 C54 -58.4(3) . . . . ?
C50 N49 C54 C53 -59.0(3) . . . . ?
C48 N49 C54 C53 177.2(2) . . . . ?
O52 C53 C54 N49 59.3(3) . . . . ?
C6 N12 N13 C14 -179.71(19) . . . . ?
N12 N13 C14 C15 0.5(3) . . . . ?
N13 C14 C15 N16 2.1(3) . . . . ?
N13 C14 C15 C20 -177.4(2) . . . . ?
C20 C15 N16 C17 0.8(3) . . . . ?
C14 C15 N16 C17 -178.64(18) . . . . ?
C15 N16 C17 C18 0.4(3) . . . . ?
N16 C17 C18 C19 -0.9(3) . . . . ?
N16 C17 C18 C21 174.38(19) . . . . ?
C17 C18 C19 C20 0.2(3) . . . . ?
C21 C18 C19 C20 -175.26(19) . . . . ?
C18 C19 C20 C15 0.9(3) . . . . ?
N16 C15 C20 C19 -1.4(3) . . . . ?
C14 C15 C20 C19 177.99(19) . . . . ?
C19 C18 C21 N22 -166.98(19) . . . . ?
C17 C18 C21 N22 17.9(3) . . . . ?
C18 C21 N22 C27 -154.83(18) . . . . ?
C18 C21 N22 C23 83.8(2) . . . . ?
C21 N22 C23 C24 179.21(18) . . . . ?
C27 N22 C23 C24 56.7(2) . . . . ?
N22 C23 C24 O25 -57.6(3) . . . . ?
C23 C24 O25 C26 57.9(3) . . . . ?
C24 O25 C26 C27 -59.5(2) . . . . ?
C21 N22 C27 C26 179.00(18) . . . . ?
C23 N22 C27 C26 -57.9(2) . . . . ?
O25 C26 C27 N22 60.0(2) . . . . ?
C38C C28 C29 C30 0.2(3) . . . . ?
C28 C29 C30 C31 0.1(3) . . . . ?
C29 C30 C31 C31A -0.1(3) . . . . ?
C30 C31 C31A N32 -179.11(19) . . . . ?
C30 C31 C31A C38C -0.3(3) . . . . ?
C31 C31A N32 C33 176.80(19) . . . . ?
C38C C31A N32 C33 -2.0(3) . . . . ?
C31A N32 C33 N39 -178.82(18) . . . . ?
C31A N32 C33 C33A 1.6(3) . . . . ?
N32 C33 C33A N34 -179.2(2) . . . . ?
N39 C33 C33A N34 1.3(3) . . . . ?
N32 C33 C33A C38B 0.2(3) . . . . ?
N39 C33 C33A C38B -179.38(19) . . . . ?
C38B C33A N34 C34A 0.3(2) . . . . ?
C33 C33A N34 C34A 179.7(2) . . . . ?
C33A N34 C34A C35 179.9(2) . . . . ?
C33A N34 C34A C38A 0.7(2) . . . . ?
N34 C34A C35 C36 -176.9(2) . . . . ?
C38A C34A C35 C36 2.2(3) . . . . ?
C34A C35 C36 C37 -0.3(3) . . . . ?
C35 C36 C37 C38 -1.4(3) . . . . ?
C35 C36 C37 Br2 176.82(16) . . . . ?
C36 C37 C38 C38A 1.2(3) . . . . ?
Br2 C37 C38 C38A -176.99(15) . . . . ?
C37 C38 C38A C34A 0.6(3) . . . . ?
C37 C38 C38A C38B 178.3(2) . . . . ?
N34 C34A C38A C38 176.83(18) . . . . ?
C35 C34A C38A C38 -2.4(3) . . . . ?
N34 C34A C38A C38B -1.4(2) . . . . ?
C35 C34A C38A C38B 179.33(19) . . . . ?
N34 C33A C38B C38C 177.84(18) . . . . ?
C33 C33A C38B C38C -1.6(3) . . . . ?
N34 C33A C38B C38A -1.1(2) . . . . ?
C33 C33A C38B C38A 179.39(18) . . . . ?
C38 C38A C38B C33A -176.3(2) . . . . ?
C34A C38A C38B C33A 1.5(2) . . . . ?
C38 C38A C38B C38C 5.0(4) . . . . ?
C34A C38A C38B C38C -177.2(2) . . . . ?
C29 C28 C38C C31A -0.5(3) . . . . ?
C29 C28 C38C C38B 178.2(2) . . . . ?
N32 C31A C38C C28 179.30(19) . . . . ?
C31 C31A C38C C28 0.6(3) . . . . ?
N32 C31A C38C C38B 0.5(3) . . . . ?
C31 C31A C38C C38B -178.22(19) . . . . ?
C33A C38B C38C C28 -177.5(2) . . . . ?
C38A C38B C38C C28 1.2(4) . . . . ?
C33A C38B C38C C31A 1.3(3) . . . . ?
C38A C38B C38C C31A 179.9(2) . . . . ?
C41 N40 N39 C33 -173.21(19) . . . . ?
N32 C33 N39 N40 171.63(18) . . . . ?
C33A C33 N39 N40 -8.8(3) . . . . ?
 
loop_
 _geom_hbond_atom_site_label_D 
 _geom_hbond_atom_site_label_H 
 _geom_hbond_atom_site_label_A 
 _geom_hbond_distance_DH 
 _geom_hbond_distance_HA 
 _geom_hbond_distance_DA 
 _geom_hbond_angle_DHA 
 _geom_hbond_site_symmetry_A 
N7 H7 N13  0.79(2) 2.23(3) 2.725(3) 122(2) .
C8 H8 N32  0.95 2.64 3.353(3) 132.0 1_455
N12 H12 N16  0.87(3) 2.10(3) 2.751(3) 131(2) .
C44 H44 Br1  0.95 3.10 3.610(2) 115.7 1_655
C54 H54A Br2  0.99 3.10 4.068(2) 165.5 2_665
C21 H21A Br2  0.99 3.13 3.730(2) 120.1 2_674
C26 H26A N43  0.99 2.63 3.571(3) 158.0 2_675
C26 H26B N32  0.99 2.50 3.392(3) 149.8 2_675
N34 H34 N40  0.79(3) 2.32(2) 2.780(2) 119(2) .
N34 H34 O25  0.79(3) 2.19(3) 2.865(3) 144(2) 1_545
N39 H39 N43  0.87(3) 2.01(3) 2.695(2) 134(3) .
 
_refine_diff_density_max    0.371
_refine_diff_density_min   -0.824
_refine_diff_density_rms    0.070

_shelxl_version_number 2014-3

_shelx_res_file
;
TITL FeBa766_P-1 in P-1 #2
REM reset to P-1 #2
CELL 0.71073 12.2201 12.7328 16.424 76.4852 82.5982 67.6976
ZERR 4 0.0023 0.0019 0.0015 0.0045 0.0049 0.0076
LATT 1
SFAC C H Br N O
UNIT 104 92 4 24 4

L.S. 15
PLAN  20
SIZE 0.01 0.02 0.1
TEMP -173.15
ACTA
CONF
BOND $H
HTAB
CONF
fmap 2 53
MORE -1
OMIT 0 1 1
OMIT 0 -2 1
OMIT 2 -1 1
HTAB N7 N13
EQIV $1 x-1, y, z
HTAB C8 N32_$1
HTAB N12 N16
EQIV $2 x+1, y, z
HTAB C44 Br1_$2
EQIV $3 -x+1, -y+1, -z
HTAB C54 Br2_$3
EQIV $4 -x+1, -y+2, -z-1
HTAB C21 Br2_$4
EQIV $5 -x+1, -y+2, -z
HTAB C26 N43_$5
HTAB C26 N32_$5
HTAB N34 N40
EQIV $6 x, y-1, z
HTAB N34 O25_$6
HTAB N39 N43

WGHT    0.043800    0.348800
FVAR       0.05581
BR2   3    0.737566    0.640673   -0.537010    11.00000    0.03852    0.03721 =
         0.01928   -0.00185   -0.00005   -0.01600
BR1   3   -0.069315    0.254723    0.339601    11.00000    0.03964    0.03009 =
         0.02867   -0.00115   -0.00064   -0.02245
C1    1    0.040095    0.653711    0.379619    11.00000    0.02155    0.02229 =
         0.02873   -0.00566   -0.00069   -0.01005
AFIX  43
H1    2    0.010731    0.592478    0.398122    11.00000   -1.20000
AFIX   0
C2    1    0.063966    0.703597    0.437433    11.00000    0.03024    0.03028 =
         0.02363   -0.00681   -0.00016   -0.01147
AFIX  43
H2    2    0.051011    0.676660    0.495530    11.00000   -1.20000
AFIX   0
C3    1    0.107002    0.793339    0.411492    11.00000    0.03737    0.03263 =
         0.03150   -0.01289   -0.00286   -0.01524
AFIX  43
H3    2    0.122720    0.827626    0.452002    11.00000   -1.20000
AFIX   0
C4    1    0.126967    0.832800    0.327696    11.00000    0.02975    0.02591 =
         0.03184   -0.00756   -0.00368   -0.01395
AFIX  43
H4    2    0.157488    0.893369    0.310799    11.00000   -1.20000
AFIX   0
C4A   1    0.102389    0.783860    0.266266    11.00000    0.01830    0.02050 =
         0.02753   -0.00716   -0.00090   -0.00497
N5    4    0.119285    0.831479    0.183407    11.00000    0.01903    0.02006 =
         0.02769   -0.00638   -0.00053   -0.00712
C6    1    0.088441    0.793556    0.125017    11.00000    0.01483    0.01658 =
         0.02861   -0.00508   -0.00010   -0.00333
C6A   1    0.042030    0.703263    0.145784    11.00000    0.01675    0.01943 =
         0.02520   -0.00629   -0.00126   -0.00595
N7    4    0.006580    0.651930    0.093850    11.00000    0.02336    0.02200 =
         0.02196   -0.00286   -0.00189   -0.01136
H7    2    0.004207    0.674334    0.044811    11.00000    0.02747
C7A   1   -0.023102    0.561798    0.141819    11.00000    0.01508    0.02230 =
         0.02320   -0.00495    0.00102   -0.00653
C8    1   -0.062351    0.485935    0.116581    11.00000    0.02246    0.02561 =
         0.02402   -0.00717    0.00038   -0.01082
AFIX  43
H8    2   -0.076587    0.494481    0.059450    11.00000   -1.20000
AFIX   0
C9    1   -0.080041    0.397763    0.177019    11.00000    0.02222    0.02437 =
         0.02939   -0.00756   -0.00029   -0.01287
AFIX  43
H9    2   -0.107339    0.344601    0.161894    11.00000   -1.20000
AFIX   0
C10   1   -0.057626    0.386592    0.261122    11.00000    0.02278    0.02281 =
         0.02557   -0.00247    0.00288   -0.01142
C11   1   -0.023390    0.463895    0.287470    11.00000    0.01955    0.02348 =
         0.02340   -0.00463    0.00050   -0.00873
AFIX  43
H11   2   -0.011566    0.455633    0.345019    11.00000   -1.20000
AFIX   0
C11A  1   -0.006349    0.555226    0.227331    11.00000    0.01366    0.01992 =
         0.02467   -0.00546   -0.00013   -0.00492
C11B  1    0.032249    0.648175    0.228690    11.00000    0.01465    0.01792 =
         0.02605   -0.00426    0.00052   -0.00557
C11C  1    0.058622    0.692233    0.293252    11.00000    0.01640    0.01924 =
         0.02523   -0.00541   -0.00204   -0.00474
N12   4    0.105856    0.844805    0.043516    11.00000    0.02434    0.02272 =
         0.02554   -0.00495    0.00027   -0.01410
H12   2    0.138873    0.896645    0.033185    11.00000    0.03812
N40   4    0.629468    0.357908   -0.005920    11.00000    0.02532    0.01862 =
         0.02447   -0.00156   -0.00415   -0.01042
C41   1    0.597299    0.289144    0.055015    11.00000    0.02461    0.02005 =
         0.02631   -0.00084   -0.00457   -0.01048
AFIX  43
H41   2    0.567534    0.238906    0.038218    11.00000   -1.20000
AFIX   0
C42   1    0.599506    0.276456    0.145956    11.00000    0.01708    0.01916 =
         0.02492    0.00085   -0.00079   -0.00340
N43   4    0.642786    0.342286    0.175927    11.00000    0.02687    0.01781 =
         0.02411    0.00124   -0.00179   -0.00834
C44   1    0.643900    0.328261    0.259054    11.00000    0.02650    0.02058 =
         0.02444   -0.00188    0.00058   -0.00731
AFIX  43
H44   2    0.674026    0.374885    0.280128    11.00000   -1.20000
AFIX   0
C45   1    0.604077    0.250246    0.316873    11.00000    0.02022    0.02045 =
         0.02479    0.00248    0.00367   -0.00249
C46   1    0.559823    0.183511    0.285126    11.00000    0.02127    0.02419 =
         0.02958    0.00688    0.00244   -0.00847
AFIX  43
H46   2    0.531163    0.129280    0.322215    11.00000   -1.20000
AFIX   0
C47   1    0.557320    0.195807    0.199187    11.00000    0.01732    0.02111 =
         0.03179    0.00103   -0.00282   -0.00542
AFIX  43
H47   2    0.527392    0.150111    0.176863    11.00000   -1.20000
AFIX   0
C48   1    0.605158    0.243483    0.409939    11.00000    0.03250    0.02365 =
         0.02487   -0.00070    0.00641   -0.00601
AFIX  23
H48A  2    0.666455    0.271270    0.420538    11.00000   -1.20000
H48B  2    0.527486    0.295045    0.429318    11.00000   -1.20000
AFIX   0
N49   4    0.629245    0.125287    0.457778    11.00000    0.02260    0.02441 =
         0.01975    0.00244    0.00280   -0.00574
C50   1    0.753117    0.052102    0.447235    11.00000    0.02656    0.02535 =
         0.02179   -0.00408    0.00161   -0.00797
AFIX  23
H50A  2    0.804401    0.082298    0.469396    11.00000   -1.20000
H50B  2    0.774613    0.052919    0.386937    11.00000   -1.20000
AFIX   0
C51   1    0.771949   -0.070135    0.493586    11.00000    0.05082    0.02592 =
         0.02359    0.00032    0.00135   -0.00596
AFIX  23
H51A  2    0.723510   -0.101278    0.469275    11.00000   -1.20000
H51B  2    0.856178   -0.119669    0.486829    11.00000   -1.20000
AFIX   0
O52   5    0.739930   -0.073723    0.580915    11.00000    0.04428    0.03421 =
         0.02233    0.00270   -0.00108   -0.00445
C53   1    0.620145   -0.001214    0.591547    11.00000    0.04109    0.04057 =
         0.02112    0.00246    0.00195   -0.02096
AFIX  23
H53A  2    0.599323   -0.003812    0.652081    11.00000   -1.20000
H53B  2    0.568288   -0.030440    0.569053    11.00000   -1.20000
AFIX   0
C54   1    0.598754    0.122456    0.547318    11.00000    0.03007    0.03366 =
         0.02363   -0.00173    0.00652   -0.00709
AFIX  23
H54A  2    0.514574    0.171226    0.555434    11.00000   -1.20000
H54B  2    0.648080    0.153405    0.570883    11.00000   -1.20000
AFIX   0
N13   4    0.065303    0.818189   -0.019413    11.00000    0.02383    0.02303 =
         0.02702   -0.00611   -0.00012   -0.01028
C14   1    0.081967    0.865805   -0.096041    11.00000    0.02317    0.02278 =
         0.02672   -0.00764   -0.00008   -0.01152
AFIX  43
H14   2    0.050630    0.843467   -0.136377    11.00000   -1.20000
AFIX   0
C15   1    0.140683    0.948073   -0.131371    11.00000    0.01670    0.01550 =
         0.02828   -0.00673    0.00149   -0.00493
N16   4    0.192046    0.983662   -0.080662    11.00000    0.02203    0.01895 =
         0.02252   -0.00536   -0.00019   -0.00775
C17   1    0.242598    1.061083   -0.116115    11.00000    0.02050    0.01857 =
         0.02658   -0.00743    0.00037   -0.00723
AFIX  43
H17   2    0.279362    1.086112   -0.080779    11.00000   -1.20000
AFIX   0
C18   1    0.244393    1.107142   -0.202014    11.00000    0.01942    0.01783 =
         0.02397   -0.00420    0.00002   -0.00559
C19   1    0.191653    1.068400   -0.252908    11.00000    0.02155    0.02238 =
         0.02086   -0.00511    0.00104   -0.00609
AFIX  43
H19   2    0.191055    1.097306   -0.311733    11.00000   -1.20000
AFIX   0
C20   1    0.140452    0.988254   -0.217885    11.00000    0.02047    0.02196 =
         0.02461   -0.00961   -0.00173   -0.00679
AFIX  43
H20   2    0.105187    0.960423   -0.252275    11.00000   -1.20000
AFIX   0
C21   1    0.291952    1.201942   -0.240093    11.00000    0.02716    0.02318 =
         0.02609   -0.00025   -0.00233   -0.01185
AFIX  23
H21A  2    0.337371    1.184306   -0.292792    11.00000   -1.20000
H21B  2    0.224328    1.275760   -0.254712    11.00000   -1.20000
AFIX   0
N22   4    0.367672    1.217852   -0.186326    11.00000    0.02448    0.01675 =
         0.02613   -0.00488    0.00016   -0.00986
C23   1    0.489700    1.137089   -0.191959    11.00000    0.02760    0.01564 =
         0.03931   -0.00789   -0.00556   -0.00570
AFIX  23
H23A  2    0.520852    1.148036   -0.250776    11.00000   -1.20000
H23B  2    0.491702    1.056530   -0.174604    11.00000   -1.20000
AFIX   0
C24   1    0.566944    1.156468   -0.136469    11.00000    0.03713    0.02079 =
         0.04355   -0.00132   -0.01241   -0.01264
AFIX  23
H24B  2    0.539260    1.139896   -0.077193    11.00000   -1.20000
H24A  2    0.649548    1.102467   -0.142331    11.00000   -1.20000
AFIX   0
O25   5    0.563477    1.272431   -0.158299    11.00000    0.02397    0.02049 =
         0.03810   -0.00728    0.00083   -0.01015
C26   1    0.443597    1.351260   -0.151615    11.00000    0.02457    0.02143 =
         0.05143   -0.01702    0.01297   -0.01093
AFIX  23
H26A  2    0.441638    1.431899   -0.166494    11.00000   -1.20000
H26B  2    0.412441    1.337415   -0.092997    11.00000   -1.20000
AFIX   0
C27   1    0.366911    1.335878   -0.208582    11.00000    0.02087    0.01687 =
         0.05097   -0.00432    0.00226   -0.00642
AFIX  23
H27A  2    0.284904    1.391556   -0.203659    11.00000   -1.20000
H27B  2    0.396601    1.351687   -0.267418    11.00000   -1.20000
AFIX   0
C28   1    0.771767    0.781662   -0.223467    11.00000    0.02306    0.01980 =
         0.02241    0.00029   -0.00196   -0.00873
AFIX  43
H28   2    0.771463    0.790418   -0.282498    11.00000   -1.20000
AFIX   0
C29   1    0.795459    0.860397   -0.191185    11.00000    0.02640    0.01937 =
         0.03130    0.00098    0.00050   -0.01102
AFIX  43
H29   2    0.811150    0.923105   -0.228149    11.00000   -1.20000
AFIX   0
C30   1    0.796863    0.849690   -0.104397    11.00000    0.02366    0.01873 =
         0.03377   -0.00667   -0.00161   -0.00953
AFIX  43
H30   2    0.813239    0.904884   -0.082733    11.00000   -1.20000
AFIX   0
C31   1    0.774420    0.758916   -0.050804    11.00000    0.02258    0.02166 =
         0.02700   -0.00694   -0.00274   -0.00866
AFIX  43
H31   2    0.775442    0.751639    0.008019    11.00000   -1.20000
AFIX   0
C31A  1    0.749920    0.676548   -0.082116    11.00000    0.01730    0.01652 =
         0.02196   -0.00220   -0.00152   -0.00512
N32   4    0.726824    0.589437   -0.024032    11.00000    0.02302    0.01926 =
         0.01964   -0.00230   -0.00001   -0.00766
C33   1    0.697982    0.513650   -0.049782    11.00000    0.01743    0.01799 =
         0.02012   -0.00102   -0.00153   -0.00608
C33A  1    0.692800    0.517516   -0.136700    11.00000    0.01705    0.01391 =
         0.02017   -0.00107   -0.00196   -0.00475
N34   4    0.663372    0.447168   -0.174601    11.00000    0.02140    0.01772 =
         0.02060   -0.00142   -0.00158   -0.00900
H34   2    0.651848    0.390858   -0.150854    11.00000    0.02961
C34A  1    0.670198    0.484539   -0.259834    11.00000    0.01531    0.02047 =
         0.02057   -0.00209   -0.00159   -0.00517
C35   1    0.648086    0.438968   -0.322378    11.00000    0.01884    0.02113 =
         0.02581   -0.00441   -0.00101   -0.00848
AFIX  43
H35   2    0.621107    0.375864   -0.309100    11.00000   -1.20000
AFIX   0
C36   1    0.666841    0.488941   -0.404545    11.00000    0.02365    0.02776 =
         0.02405   -0.00751   -0.00424   -0.00876
AFIX  43
H36   2    0.653150    0.460073   -0.449099    11.00000   -1.20000
AFIX   0
C37   1    0.706037    0.582146   -0.422012    11.00000    0.02307    0.02825 =
         0.01752   -0.00089   -0.00182   -0.00717
C38   1    0.725559    0.630789   -0.361252    11.00000    0.02010    0.02082 =
         0.02297    0.00024   -0.00175   -0.00670
AFIX  43
H38   2    0.750741    0.695071   -0.375561    11.00000   -1.20000
AFIX   0
C38A  1    0.706627    0.581246   -0.276998    11.00000    0.01620    0.01880 =
         0.02278   -0.00186   -0.00304   -0.00507
C38B  1    0.718849    0.602647   -0.196995    11.00000    0.01490    0.01545 =
         0.02064   -0.00165   -0.00136   -0.00424
C38C  1    0.747852    0.687892   -0.170272    11.00000    0.01307    0.01778 =
         0.02165   -0.00171   -0.00141   -0.00404
N39   4    0.674242    0.430908    0.012611    11.00000    0.03096    0.02131 =
         0.01819   -0.00136   -0.00053   -0.01412
H39   2    0.676486    0.434325    0.064851    11.00000    0.05714

HKLF 4

REM  FeBa766_P-1 in P-1 #2
REM R1 =  0.0373 for    8067 Fo > 4sig(Fo)  and  0.0661 for all   11453 data
REM    629 parameters refined using      0 restraints

END

WGHT      0.0429      0.3272

REM Instructions for potential hydrogen bonds
HTAB N7 N13
HTAB C8 N32_$1
HTAB N12 N16
HTAB C44 Br1_$2
HTAB C54 Br2_$3
HTAB C21 Br2_$4
HTAB C26 N43_$5
HTAB C26 N32_$5
HTAB N34 N40
HTAB N34 O25_$6
HTAB N39 N43

REM Highest difference peak  0.371,  deepest hole -0.824,  1-sigma level  0.070
Q1    1   0.2582  1.0756 -0.1639  11.00000  0.05    0.37
Q2    1   0.7343  0.6413 -0.1868  11.00000  0.05    0.36
Q3    1   0.1065  0.8037  0.2259  11.00000  0.05    0.36
Q4    1   0.7197  0.5815 -0.5426  11.00000  0.05    0.35
Q5    1   0.7040  0.5607 -0.0382  11.00000  0.05    0.35
Q6    1   0.6587  0.4738 -0.2228  11.00000  0.05    0.34
Q7    1   0.7430  0.6811 -0.1254  11.00000  0.05    0.34
Q8    1   0.6996  0.5644 -0.1638  11.00000  0.05    0.34
Q9    1  -0.0219  0.5569  0.1852  11.00000  0.05    0.34
Q10   1   0.2124  0.9372 -0.0436  11.00000  0.05    0.33
Q11   1   0.0335  0.6786  0.1206  11.00000  0.05    0.32
Q12   1   0.0450  0.7627 -0.0006  11.00000  0.05    0.32
Q13   1   0.0541  0.6776  0.3390  11.00000  0.05    0.32
Q14   1   0.7444  0.6633 -0.5794  11.00000  0.05    0.31
Q15   1   0.0417  0.6662  0.2631  11.00000  0.05    0.31
Q16   1  -0.0947  0.3040  0.2826  11.00000  0.05    0.31
Q17   1   0.2848  1.1452 -0.2104  11.00000  0.05    0.31
Q18   1   0.1239  0.8974 -0.1067  11.00000  0.05    0.30
Q19   1   0.6838  0.5229 -0.0939  11.00000  0.05    0.30
Q20   1   0.7184  0.5999 -0.2400  11.00000  0.05    0.30
;
_shelx_res_checksum   67079

_shelx_hkl_file
;
  -2   0   0   14.18    0.56
  -2   0   0   13.66    0.56
   2   0   0   13.96    0.55
   2   0   0   13.69    0.56
  -3   0   0   78.90    3.13
  -3   0   0   78.14    3.13
   3   0   0   79.05    3.13
   3   0   0   78.15    3.13
  -4   0   0    2.32    0.12
   4   0   0    2.55    0.13
   4   0   0    2.61    0.13
  -5   0   0    4.29    0.20
   5   0   0    4.26    0.19
   5   0   0    4.22    0.20
  -6   0   0   41.84    1.69
  -6   0   0   42.63    1.70
   6   0   0   43.61    1.76
   6   0   0   44.06    1.76
  -7   0   0    3.36    0.19
  -7   0   0    3.67    0.18
   7   0   0    3.41    0.19
   7   0   0    3.70    0.19
  -8   0   0    0.27    0.09
   8   0   0    0.36    0.09
   8   0   0    0.33    0.10
  -9   0   0    2.48    0.20
   9   0   0    2.61    0.23
   9   0   0    2.81    0.21
 -10   0   0    2.77    0.24
 -10   0   0    2.73    0.22
  10   0   0    3.22    0.29
  10   0   0    2.97    0.24
 -11   0   0    1.42    0.18
  11   0   0    1.37    0.17
  11   0   0    1.38    0.14
  11   0   0    0.96    0.20
  11   0   0    1.28    0.16
 -12   0   0    0.34    0.20
  12   0   0    0.20    0.16
  12   0   0    0.22    0.18
  12   0   0   -0.03    0.17
  12   0   0    0.46    0.24
  13   0   0    0.30    0.21
  13   0   0    0.17    0.22
  13   0   0   -0.43    0.31
  14   0   0    0.16    0.27
  14   0   0    0.31    0.27
  14   0   0    0.61    0.32
  14   0   0    0.30    0.28
  14   0   0    0.08    0.42
  15   0   0    0.57    0.34
  15   0   0    0.60    0.34
  15   0   0    0.36    0.34
  15   0   0    0.51    0.57
  15   0   0    0.40    0.36
  14  -1   0    0.06    0.26
  14  -1   0   -0.17    0.56
  14  -1   0   -0.37    0.51
  14  -1   0   -0.18    0.30
  13  -1   0    1.10    0.36
  13  -1   0    0.79    0.24
  13  -1   0    0.86    0.22
  13  -1   0    0.51    0.24
 -13   1   0    0.58    0.30
  12  -1   0    0.45    0.20
  12  -1   0    0.20    0.18
  12  -1   0    0.54    0.27
  12  -1   0    0.51    0.20
 -12   1   0    0.46    0.27
  11  -1   0    0.13    0.14
  11  -1   0   -0.05    0.16
  11  -1   0   -0.14    0.15
  11  -1   0    0.11    0.20
 -11   1   0    0.17    0.16
 -11   1   0    0.14    0.31
  10  -1   0    0.36    0.13
  10  -1   0    0.49    0.12
  10  -1   0    0.71    0.14
  10  -1   0    0.67    0.13
  10  -1   0    0.55    0.17
 -10   1   0    0.71    0.13
 -10   1   0    0.37    0.15
   9  -1   0    8.77    0.40
   9  -1   0    9.03    0.41
   9  -1   0    8.45    0.41
   9  -1   0    8.81    0.40
   9  -1   0    8.59    0.43
  -9   1   0    8.72    0.40
  -9   1   0    8.29    0.39
   8  -1   0    3.77    0.24
   8  -1   0    3.99    0.23
   8  -1   0    3.87    0.22
   8  -1   0    3.61    0.21
   8  -1   0    3.68    0.21
  -8   1   0    3.51    0.21
  -8   1   0    3.46    0.22
   7  -1   0    8.18    0.36
   7  -1   0    7.27    0.35
   7  -1   0    8.17    0.35
   7  -1   0    8.13    0.35
   7  -1   0    7.79    0.35
  -7   1   0    7.69    0.34
  -7   1   0    7.58    0.35
   6  -1   0   15.03    0.62
   6  -1   0   15.29    0.62
   6  -1   0   15.14    0.62
   6  -1   0   14.42    0.62
   6  -1   0   15.18    0.62
  -6   1   0   14.22    0.58
  -6   1   0   14.20    0.59
   5  -1   0    9.69    0.42
   5  -1   0   10.33    0.43
   5  -1   0   10.03    0.43
   5  -1   0   10.64    0.42
   5  -1   0   10.30    0.43
  -5   1   0   10.21    0.42
  -5   1   0    9.89    0.42
   4  -1   0   51.93    2.07
   4  -1   0   52.76    2.08
   4  -1   0   50.66    2.07
   4  -1   0   52.57    2.08
   4  -1   0   51.57    2.08
  -4   1   0   49.27    2.00
  -4   1   0   50.97    2.01
   3  -1   0  994.83   36.57
   3  -1   0  945.43   36.57
   3  -1   0  853.65   36.57
   3  -1   0  856.55   36.56
   3  -1   0  946.41   36.57
  -3   1   0  952.64   36.60
  -3   1   0  850.22   36.60
  -3   1   0 1000.00   36.60
  -3   1   0  877.75   36.59
   2  -1   0   16.93    0.66
   2  -1   0   16.23    0.66
   2  -1   0   15.77    0.66
   2  -1   0   15.97    0.65
   2  -1   0   16.45    0.65
  -2   1   0   16.40    0.65
  -2   1   0   16.19    0.65
  -2   1   0   15.99    0.65
  -2   1   0   15.86    0.65
  -2   1   0   16.11    0.65
   1  -1   0    0.10    0.02
   1  -1   0    0.15    0.02
   1  -1   0    0.12    0.02
   1  -1   0    0.18    0.02
   1  -1   0    0.16    0.02
  -1   1   0    0.08    0.02
  -1   1   0    0.07    0.02
  -1   1   0    0.12    0.02
   1   1   0    0.02    0.01
   1   1   0    0.02    0.01
   1   1   0    0.03    0.01
  -2  -1   0   12.98    0.52
   2   1   0   12.21    0.49
  -3  -1   0   77.72    3.10
   3   1   0   80.08    3.19
  -4  -1   0    2.20    0.11
   4   1   0    2.11    0.11
  -5  -1   0    5.58    0.24
   5   1   0    5.74    0.25
  -6  -1   0    2.16    0.13
   6   1   0    1.93    0.12
  -7  -1   0    0.06    0.06
   7   1   0    0.04    0.07
  -8  -1   0    0.67    0.09
   8   1   0    0.76    0.10
  -9  -1   0    3.07    0.21
   9   1   0    2.87    0.20
 -10  -1   0    0.53    0.12
  10   1   0    0.71    0.13
 -11  -1   0    2.32    0.25
  11   1   0    2.63    0.25
  11   1   0    2.70    0.30
 -12  -1   0    2.99    0.35
  12   1   0    2.83    0.30
  12   1   0    3.34    0.27
  13   1   0   -0.15    0.19
  13   1   0   -0.06    0.28
  13   1   0    0.15    0.21
  14   1   0   -0.05    0.26
  14   1   0    0.34    0.24
  14   1   0    0.10    0.38
  15   1   0    0.09    0.31
  15   1   0    0.30    0.27
  15   1   0   -0.22    0.37
  14  -2   0    0.02    0.32
  14  -2   0    0.29    0.53
  13  -2   0    0.02    0.26
  13  -2   0   -0.07    0.40
  13  -2   0    0.24    0.24
  12  -2   0    1.89    0.22
  12  -2   0    1.24    0.23
  12  -2   0    0.75    0.38
  12  -2   0    1.15    0.23
 -12   2   0    1.35    0.26
 -12   2   0    1.45    0.25
  11  -2   0    0.02    0.18
  11  -2   0    0.00    0.24
  11  -2   0    0.00    0.17
  11  -2   0    0.04    0.17
 -11   2   0    0.05    0.19
  10  -2   0    2.18    0.22
  10  -2   0    2.53    0.25
  10  -2   0    2.54    0.25
  10  -2   0    2.27    0.25
  10  -2   0    2.24    0.23
 -10   2   0    1.90    0.20
 -10   2   0    2.11    0.26
   9  -2   0    0.14    0.12
   9  -2   0    0.30    0.13
   9  -2   0    0.49    0.13
   9  -2   0    0.35    0.16
  -9   2   0    0.44    0.14
  -9   2   0    0.50    0.13
   8  -2   0    1.45    0.14
   8  -2   0    1.43    0.18
   8  -2   0    1.22    0.15
   8  -2   0    1.29    0.13
   8  -2   0    1.42    0.16
  -8   2   0    1.26    0.14
  -8   2   0    1.57    0.13
   7  -2   0   30.36    1.27
   7  -2   0   31.68    1.27
   7  -2   0   30.81    1.26
   7  -2   0   30.58    1.26
   7  -2   0   31.98    1.27
  -7   2   0   30.49    1.24
  -7   2   0   30.80    1.25
   6  -2   0  124.94    4.99
   6  -2   0  123.53    4.99
   6  -2   0  124.51    4.99
   6  -2   0  127.92    4.99
   6  -2   0  124.24    4.99
  -6   2   0  123.41    4.85
  -6   2   0  119.42    4.85
   5  -2   0    6.07    0.28
   5  -2   0    6.07    0.27
   5  -2   0    5.65    0.27
   5  -2   0    6.42    0.28
   5  -2   0    5.88    0.27
  -5   2   0    5.42    0.25
  -5   2   0    5.53    0.25
   4  -2   0    5.69    0.25
   4  -2   0    5.77    0.25
   4  -2   0    5.92    0.25
   4  -2   0    5.21    0.25
   4  -2   0    5.44    0.25
  -4   2   0    5.67    0.25
  -4   2   0    5.28    0.24
  -4   2   0    5.71    0.24
  -4   2   0    5.75    0.25
   3  -2   0    7.62    0.31
   3  -2   0    7.09    0.31
   3  -2   0    7.25    0.31
   3  -2   0    7.13    0.31
   3  -2   0    7.39    0.31
  -3   2   0    7.78    0.32
  -3   2   0    7.85    0.32
  -3   2   0    7.08    0.32
  -3   2   0    7.55    0.32
  -3   2   0    7.42    0.32
   2  -2   0   41.50    1.73
   2  -2   0   44.23    1.74
   2  -2   0   43.80    1.73
   2  -2   0   44.25    1.73
   2  -2   0   43.12    1.73
  -2   2   0   42.67    1.70
  -2   2   0   41.15    1.70
  -2   2   0   41.63    1.70
  -2   2   0   42.50    1.70
  -2   2   0   43.25    1.70
  -2   2   0   43.93    1.70
   1  -2   0   24.39    0.98
   1  -2   0   24.26    0.98
   1  -2   0   25.28    0.98
   1  -2   0   23.94    0.98
  -1   2   0   23.24    0.95
  -1   2   0   24.12    0.96
  -1   2   0   23.88    0.95
  -1   2   0   24.22    0.95
  -1   2   0   23.66    0.96
   0  -2   0   39.05    1.59
   0  -2   0   40.60    1.59
   0  -2   0   40.31    1.59
   0  -2   0   39.23    1.59
   0  -2   0   39.97    1.59
   0   2   0   38.94    1.56
   0   2   0   38.67    1.56
   0   2   0   40.28    1.56
   0   2   0   38.45    1.56
  -1  -2   0    3.06    0.13
   1   2   0    3.07    0.13
  -2  -2   0   52.98    2.11
   2   2   0   54.38    2.11
   2   2   0   51.63    2.11
  -3  -2   0    0.13    0.03
   3   2   0    0.13    0.03
   3   2   0    0.16    0.03
  -4  -2   0    4.36    0.19
   4   2   0    4.37    0.20
   4   2   0    4.46    0.19
  -5  -2   0    9.04    0.37
   5   2   0    8.86    0.37
  -6  -2   0    0.16    0.05
   6   2   0    0.15    0.05
  -7  -2   0    2.49    0.15
   7   2   0    2.49    0.15
  -8  -2   0   10.05    0.43
   8   2   0   10.06    0.44
  -9  -2   0    4.43    0.24
   9   2   0    4.10    0.23
 -10  -2   0    0.51    0.11
  10   2   0    0.25    0.11
 -11  -2   0    0.51    0.14
  11   2   0    0.26    0.15
  11   2   0    0.32    0.14
  12   2   0    2.09    0.21
  12   2   0    1.87    0.20
  13   2   0    0.20    0.19
  13   2   0    0.21    0.21
  14   2   0    0.28    0.23
  14   2   0    0.43    0.24
  15   2   0   -0.02    0.29
  15   2   0    0.21    0.33
  13  -3   0    0.37    0.27
  13  -3   0    0.36    0.46
  13  -3   0    0.21    0.36
 -13   3   0    0.25    0.39
  12  -3   0    1.60    0.35
  12  -3   0    0.02    0.24
  12  -3   0    0.17    0.22
 -12   3   0    0.14    0.28
  11  -3   0    0.33    0.19
  11  -3   0    0.26    0.18
  11  -3   0   -0.16    0.26
 -11   3   0    0.28    0.27
 -11   3   0    0.19    0.23
  10  -3   0   13.29    0.64
  10  -3   0   12.90    0.59
  10  -3   0   12.25    0.60
 -10   3   0   12.83    0.59
 -10   3   0   12.00    0.73
   9  -3   0   15.46    0.69
   9  -3   0   16.68    0.72
   9  -3   0   15.74    0.69
   9  -3   0   15.68    0.69
  -9   3   0   15.51    0.68
   8  -3   0   11.45    0.51
   8  -3   0   12.02    0.52
   8  -3   0   10.60    0.51
   8  -3   0   11.49    0.52
   8  -3   0   11.38    0.50
  -8   3   0   11.79    0.53
  -8   3   0   11.87    0.53
   7  -3   0    0.21    0.10
   7  -3   0    0.35    0.10
   7  -3   0    0.39    0.09
   7  -3   0    0.31    0.11
   7  -3   0    0.26    0.10
  -7   3   0    0.04    0.10
  -7   3   0    0.23    0.11
   6  -3   0    9.66    0.41
   6  -3   0    9.41    0.41
   6  -3   0    9.00    0.41
   6  -3   0    9.32    0.42
   6  -3   0    9.68    0.42
  -6   3   0    9.57    0.40
  -6   3   0    9.25    0.41
  -6   3   0    8.82    0.41
   5  -3   0   57.83    2.41
   5  -3   0   62.12    2.42
   5  -3   0   59.45    2.41
   5  -3   0   59.66    2.41
   5  -3   0   61.80    2.41
  -5   3   0   60.36    2.41
  -5   3   0   60.18    2.41
  -5   3   0   59.30    2.41
  -5   3   0   60.99    2.41
   4  -3   0   20.34    0.87
   4  -3   0   21.76    0.87
   4  -3   0   21.97    0.87
   4  -3   0   21.73    0.87
   4  -3   0   21.18    0.87
  -4   3   0   20.96    0.85
  -4   3   0   21.25    0.85
  -4   3   0   21.15    0.85
  -4   3   0   20.21    0.85
  -4   3   0   21.02    0.85
   3  -3   0    5.76    0.25
   3  -3   0    5.43    0.24
   3  -3   0    5.27    0.24
   3  -3   0    5.52    0.26
  -3   3   0    5.47    0.25
  -3   3   0    5.44    0.25
  -3   3   0    5.56    0.26
  -3   3   0    5.96    0.25
  -3   3   0    6.02    0.26
   2  -3   0    1.06    0.09
   2  -3   0    1.07    0.08
   2  -3   0    0.92    0.08
   2  -3   0    0.81    0.08
  -2   3   0    0.66    0.08
  -2   3   0    0.85    0.07
  -2   3   0    1.06    0.09
  -2   3   0    0.73    0.06
  -2   3   0    0.78    0.07
  -2   3   0    0.97    0.09
   1  -3   0   21.85    0.90
   1  -3   0   22.29    0.90
   1  -3   0   23.23    0.90
   1  -3   0   22.39    0.90
  -1   3   0   22.95    0.89
  -1   3   0   21.87    0.89
  -1   3   0   22.00    0.89
  -1   3   0   21.56    0.89
  -1   3   0   22.17    0.89
   0  -3   0    2.45    0.11
   0  -3   0    2.44    0.11
   0  -3   0    2.34    0.12
   0  -3   0    2.36    0.11
   0  -3   0    2.41    0.11
   0   3   0    2.39    0.12
   0   3   0    2.54    0.11
   0   3   0    2.35    0.11
   0   3   0    2.43    0.11
   1   3   0   24.03    0.96
   2   3   0   24.98    1.00
  -3  -3   0    2.54    0.12
   3   3   0    2.70    0.11
   3   3   0    2.29    0.11
   4   3   0    6.25    0.26
   4   3   0    6.17    0.26
  -5  -3   0   20.12    0.81
   5   3   0   20.46    0.81
   5   3   0   19.80    0.81
  -6  -3   0    1.20    0.09
   6   3   0    1.24    0.10
   6   3   0    1.21    0.10
  -7  -3   0    6.24    0.28
   7   3   0    5.97    0.28
   7   3   0    6.20    0.27
  -8  -3   0    0.31    0.07
   8   3   0    0.50    0.08
   8   3   0    0.48    0.09
  -9  -3   0    1.93    0.16
   9   3   0    2.09    0.17
   9   3   0    2.03    0.19
 -10  -3   0    0.28    0.10
  10   3   0    0.10    0.10
  10   3   0    0.03    0.11
  11   3   0    3.32    0.26
  11   3   0    3.08    0.25
  12   3   0    0.08    0.16
  12   3   0    0.26    0.18
  13   3   0    0.22    0.18
  13   3   0    0.24    0.19
  14   3   0   -0.07    0.22
  14   3   0   -0.10    0.33
  14   3   0   -0.12    0.21
  15   3   0    0.35    0.27
  15   3   0    0.68    0.27
  15   3   0    0.66    0.44
  13  -4   0    3.37    0.48
  13  -4   0    3.59    0.38
  13  -4   0    3.26    0.71
 -13   4   0    4.55    0.53
  12  -4   0    1.44    0.52
  12  -4   0    1.39    0.26
  12  -4   0    1.22    0.28
  12  -4   0    0.85    0.33
 -12   4   0    1.50    0.37
  11  -4   0    7.48    0.51
  11  -4   0    6.39    0.46
  11  -4   0    6.65    0.44
  11  -4   0    7.58    0.60
 -11   4   0    7.70    0.57
 -11   4   0    7.70    0.53
  10  -4   0    0.62    0.25
  10  -4   0    0.38    0.18
  10  -4   0    0.37    0.19
 -10   4   0    0.45    0.21
 -10   4   0    0.29    0.20
   9  -4   0    0.35    0.15
   9  -4   0    0.49    0.16
   9  -4   0    0.42    0.20
  -9   4   0    0.63    0.17
  -9   4   0    0.35    0.16
   8  -4   0   18.73    0.80
   8  -4   0   18.48    0.80
   8  -4   0   19.17    0.81
  -8   4   0   20.47    0.87
  -8   4   0   19.15    0.84
   7  -4   0   11.44    0.49
   7  -4   0   10.48    0.49
   7  -4   0   10.96    0.50
  -7   4   0   11.17    0.51
  -7   4   0   11.18    0.50
   6  -4   0    1.84    0.16
   6  -4   0    1.56    0.14
   6  -4   0    1.48    0.16
  -6   4   0    2.01    0.17
  -6   4   0    1.84    0.17
  -6   4   0    1.94    0.19
  -6   4   0    1.73    0.16
   5  -4   0    0.90    0.09
   5  -4   0    0.80    0.09
   5  -4   0    0.74    0.11
  -5   4   0    1.07    0.10
  -5   4   0    0.76    0.10
  -5   4   0    0.74    0.10
  -5   4   0    0.55    0.09
  -5   4   0    0.76    0.08
   4  -4   0   14.60    0.62
   4  -4   0   14.81    0.62
   4  -4   0   15.05    0.62
   4  -4   0   15.14    0.62
  -4   4   0   14.59    0.63
  -4   4   0   15.27    0.64
  -4   4   0   15.31    0.64
  -4   4   0   16.29    0.64
  -4   4   0   15.30    0.63
  -4   4   0   15.41    0.63
   3  -4   0   -0.12    0.06
   3  -4   0    0.10    0.06
   3  -4   0    0.08    0.06
   3  -4   0    0.08    0.06
  -3   4   0   -0.10    0.06
  -3   4   0    0.17    0.06
  -3   4   0    0.07    0.07
  -3   4   0    0.17    0.06
  -3   4   0   -0.02    0.07
  -3   4   0    0.11    0.05
   2  -4   0   18.99    0.80
   2  -4   0   19.49    0.80
   2  -4   0   19.69    0.80
   2  -4   0   20.48    0.80
  -2   4   0   19.04    0.81
  -2   4   0   20.42    0.81
  -2   4   0   20.02    0.81
  -2   4   0   20.14    0.81
  -2   4   0   19.95    0.81
  -2   4   0   19.81    0.81
   1  -4   0   15.49    0.63
   1  -4   0   15.53    0.63
   1  -4   0   15.45    0.63
   1  -4   0   15.72    0.63
  -1   4   0   15.31    0.62
  -1   4   0   15.02    0.62
  -1   4   0   15.34    0.61
  -1   4   0   15.75    0.62
  -1   4   0   14.24    0.61
   0  -4   0    2.83    0.16
   0  -4   0    3.43    0.15
   0  -4   0    3.53    0.15
   0  -4   0    3.45    0.16
   0  -4   0    3.43    0.15
   0   4   0    3.27    0.15
   0   4   0    3.43    0.15
   0   4   0    3.46    0.16
   0   4   0    3.22    0.15
  -1  -4   0    0.11    0.04
   1   4   0    0.07    0.03
   1   4   0    0.05    0.03
   1   4   0    0.04    0.04
  -2  -4   0   10.14    0.41
   2   4   0   10.45    0.43
  -3  -4   0    0.10    0.03
  -3  -4   0    0.12    0.04
   3   4   0    0.08    0.03
   3   4   0    0.04    0.04
  -4  -4   0   17.08    0.69
   4   4   0   17.67    0.69
   4   4   0   16.69    0.69
   5   4   0    0.26    0.05
   5   4   0    0.25    0.04
   5   4   0    0.22    0.04
   6   4   0    5.40    0.25
   6   4   0    5.80    0.24
   7   4   0    0.37    0.06
   7   4   0    0.42    0.07
   8   4   0    3.20    0.18
   8   4   0    3.39    0.19
   9   4   0    0.07    0.09
   9   4   0    0.07    0.08
  10   4   0    0.14    0.10
  10   4   0    0.06    0.11
  11   4   0    0.37    0.13
  11   4   0    0.57    0.13
  12   4   0    0.47    0.15
  13   4   0    0.81    0.20
  13   4   0    0.81    0.19
  14   4   0    0.48    0.21
  14   4   0    0.77    0.22
  15   4   0    1.26    0.28
  15   4   0    1.55    0.27
  16   4   0   -0.13    0.40
  16   4   0    0.06    0.32
  12  -5   0   -0.07    0.44
  12  -5   0    0.00    0.52
 -12   5   0    0.32    0.46
  11  -5   0    5.32    0.45
  11  -5   0    5.35    0.53
  11  -5   0    6.34    0.47
 -11   5   0    5.95    0.56
 -11   5   0    5.94    0.58
  10  -5   0    2.80    0.34
  10  -5   0    2.59    0.26
  10  -5   0    2.96    0.33
  10  -5   0    2.60    0.28
 -10   5   0    3.50    0.32
   9  -5   0    0.01    0.19
   9  -5   0    0.14    0.17
   9  -5   0    0.16    0.18
   9  -5   0   -0.06    0.23
  -9   5   0    0.31    0.19
  -9   5   0    0.16    0.20
   8  -5   0    0.16    0.16
   8  -5   0    0.07    0.15
   8  -5   0   -0.10    0.18
   8  -5   0    0.07    0.14
  -8   5   0    0.10    0.17
  -8   5   0    0.25    0.15
   7  -5   0    3.90    0.27
   7  -5   0    4.60    0.29
   7  -5   0    3.77    0.31
   7  -5   0    4.44    0.27
  -7   5   0    4.12    0.26
  -7   5   0    3.59    0.29
  -7   5   0    4.06    0.27
  -7   5   0    4.32    0.26
   6  -5   0    0.05    0.12
   6  -5   0   -0.01    0.10
   6  -5   0   -0.13    0.10
   6  -5   0   -0.11    0.11
  -6   5   0    0.03    0.11
  -6   5   0   -0.08    0.10
  -6   5   0   -0.13    0.11
  -6   5   0   -0.02    0.11
   5  -5   0   10.70    0.50
   5  -5   0   11.11    0.49
   5  -5   0   11.40    0.49
   5  -5   0   11.93    0.49
  -5   5   0   11.45    0.49
  -5   5   0   12.07    0.50
  -5   5   0   11.54    0.51
  -5   5   0   11.39    0.50
  -5   5   0   10.83    0.50
   4  -5   0    1.80    0.15
   4  -5   0    1.90    0.14
   4  -5   0    1.73    0.15
   4  -5   0    1.50    0.16
  -4   5   0    1.44    0.17
  -4   5   0    1.63    0.14
  -4   5   0    1.46    0.16
  -4   5   0    1.85    0.14
  -4   5   0    1.56    0.13
  -4   5   0    1.35    0.16
   3  -5   0    0.22    0.07
   3  -5   0    0.04    0.07
   3  -5   0    0.14    0.07
   3  -5   0    0.04    0.08
  -3   5   0    0.09    0.07
  -3   5   0    0.10    0.06
  -3   5   0    0.10    0.06
  -3   5   0    0.10    0.08
  -3   5   0    0.11    0.08
  -3   5   0    0.10    0.06
   2  -5   0    1.11    0.10
   2  -5   0    0.66    0.08
   2  -5   0    0.64    0.08
   2  -5   0    0.89    0.10
  -2   5   0    0.97    0.11
  -2   5   0    0.96    0.09
  -2   5   0    1.07    0.10
  -2   5   0    0.78    0.09
  -2   5   0    0.86    0.08
  -2   5   0    1.11    0.11
   1  -5   0    5.34    0.23
   1  -5   0    5.34    0.23
   1  -5   0    5.34    0.24
   1  -5   0    4.82    0.23
  -1   5   0    5.24    0.23
  -1   5   0    4.67    0.22
  -1   5   0    4.63    0.24
  -1   5   0    5.21    0.23
  -1   5   0    5.10    0.22
   0  -5   0    0.52    0.05
   0  -5   0    0.46    0.06
   0  -5   0    0.53    0.06
   0  -5   0    0.47    0.05
   0   5   0    0.51    0.07
   0   5   0    0.53    0.06
   0   5   0    0.48    0.05
   0   5   0    0.50    0.06
  -1  -5   0   13.31    0.54
   1   5   0   13.41    0.53
   1   5   0   12.49    0.54
   1   5   0   13.06    0.53
  -2  -5   0    0.98    0.08
   2   5   0    0.76    0.08
  -3  -5   0    2.68    0.13
   3   5   0    2.51    0.13
  -4  -5   0    0.63    0.07
   4   5   0    0.55    0.06
   4   5   0    0.71    0.07
  -5  -5   0    0.38    0.06
   5   5   0    0.47    0.05
   5   5   0    0.52    0.05
   6   5   0    0.74    0.09
   6   5   0    0.95    0.08
   6   5   0    0.88    0.09
   7   5   0    1.00    0.10
   7   5   0    0.73    0.08
   8   5   0    1.01    0.09
   8   5   0    0.94    0.09
   9   5   0    0.43    0.10
   9   5   0    0.48    0.09
  10   5   0    2.36    0.20
  10   5   0    2.52    0.19
  11   5   0    1.84    0.16
  11   5   0    1.71    0.21
  12   5   0    2.30    0.26
  12   5   0    2.36    0.26
  13   5   0   -0.06    0.17
  13   5   0    0.16    0.17
  14   5   0    1.18    0.22
  14   5   0    1.20    0.22
  15   5   0    0.06    0.26
  15   5   0    0.60    0.25
  16   5   0    1.73    0.34
  16   5   0    1.41    0.41
  11  -6   0   -0.05    0.28
  11  -6   0   -0.19    0.28
  11  -6   0    0.21    0.40
  11  -6   0   -0.03    0.45
 -11   6   0    0.65    0.37
  10  -6   0    1.72    0.29
  10  -6   0    1.23    0.25
  10  -6   0    1.61    0.44
 -10   6   0    1.78    0.32
 -10   6   0    2.57    0.31
   9  -6   0    0.94    0.21
   9  -6   0    0.88    0.28
   9  -6   0    0.50    0.19
   9  -6   0    1.09    0.23
  -9   6   0    0.88    0.23
   8  -6   0    2.37    0.28
   8  -6   0    2.32    0.22
   8  -6   0    2.37    0.28
   8  -6   0    2.47    0.26
  -8   6   0    2.05    0.22
  -8   6   0    2.70    0.28
  -8   6   0    2.54    0.26
   7  -6   0    0.06    0.18
   7  -6   0    0.12    0.15
   7  -6   0   -0.06    0.14
   7  -6   0    0.20    0.15
  -7   6   0   -0.03    0.13
  -7   6   0   -0.01    0.14
  -7   6   0    0.07    0.17
  -7   6   0   -0.03    0.14
   6  -6   0    1.93    0.22
   6  -6   0    2.54    0.22
   6  -6   0    1.95    0.22
   6  -6   0    1.83    0.19
  -6   6   0    2.35    0.25
  -6   6   0    1.87    0.21
  -6   6   0    1.84    0.22
  -6   6   0    1.80    0.17
   5  -6   0    1.45    0.15
   5  -6   0    1.55    0.19
   5  -6   0    1.67    0.18
   5  -6   0    1.57    0.19
  -5   6   0    1.97    0.21
  -5   6   0    1.54    0.17
  -5   6   0    1.84    0.19
  -5   6   0    1.99    0.21
  -5   6   0    1.71    0.17
  -5   6   0    1.44    0.17
   4  -6   0    0.70    0.10
   4  -6   0    0.75    0.12
   4  -6   0    0.78    0.10
   4  -6   0    0.66    0.10
  -4   6   0    0.59    0.12
  -4   6   0    0.53    0.09
  -4   6   0    0.70    0.11
  -4   6   0    0.71    0.10
  -4   6   0    0.21    0.11
  -4   6   0    0.74    0.10
   3  -6   0    1.04    0.10
   3  -6   0    1.22    0.13
   3  -6   0    1.12    0.11
  -3   6   0    0.88    0.09
  -3   6   0    0.68    0.11
  -3   6   0    1.25    0.13
  -3   6   0    1.19    0.14
  -3   6   0    1.20    0.13
  -3   6   0    1.20    0.11
   2  -6   0    8.81    0.37
   2  -6   0    8.54    0.37
   2  -6   0    8.67    0.37
   2  -6   0    8.38    0.38
  -2   6   0    8.49    0.38
  -2   6   0    8.40    0.37
  -2   6   0    9.01    0.38
  -2   6   0    8.82    0.37
  -2   6   0    7.71    0.38
  -2   6   0    8.87    0.38
   1  -6   0    4.26    0.21
   1  -6   0    4.28    0.20
   1  -6   0    4.16    0.21
   1  -6   0    4.05    0.20
   1  -6   0    4.09    0.19
  -1   6   0    4.59    0.20
  -1   6   0    3.70    0.21
  -1   6   0    3.93    0.20
  -1   6   0    4.26    0.21
  -1   6   0    3.85    0.22
  -1   6   0    3.96    0.19
   0  -6   0    1.29    0.10
   0  -6   0    1.12    0.10
   0  -6   0    1.00    0.08
   0  -6   0    1.16    0.11
   0  -6   0    0.87    0.08
   0   6   0    0.97    0.11
   0   6   0    1.50    0.12
   0   6   0    1.01    0.11
   0   6   0    1.23    0.14
  -1  -6   0   19.08    0.77
   1   6   0   19.60    0.78
   1   6   0   19.03    0.78
   1   6   0   19.38    0.79
  -2  -6   0   15.67    0.64
   2   6   0   15.50    0.63
  -3  -6   0    0.37    0.06
   3   6   0    0.29    0.06
  -4  -6   0    6.70    0.29
   4   6   0    7.10    0.30
   5   6   0    2.29    0.13
   5   6   0    2.51    0.14
   6   6   0    3.76    0.18
   6   6   0    3.47    0.17
   7   6   0    7.66    0.33
   7   6   0    7.79    0.34
   7   6   0    7.90    0.33
   8   6   0    1.21    0.12
   8   6   0    1.46    0.13
   8   6   0    1.50    0.13
   9   6   0    0.91    0.09
   9   6   0    0.72    0.10
   9   6   0    0.74    0.10
   9   6   0    0.79    0.10
  10   6   0    0.12    0.10
  10   6   0    0.22    0.10
  11   6   0    3.77    0.25
  11   6   0    3.69    0.26
  12   6   0    1.53    0.17
  12   6   0    1.63    0.17
  13   6   0    3.10    0.31
  13   6   0    3.16    0.31
  14   6   0   -0.14    0.20
  14   6   0    0.25    0.20
  15   6   0    0.32    0.25
  15   6   0    0.17    0.24
  16   6   0   -0.02    0.36
  16   6   0    0.06    0.31
  11  -7   0    0.08    0.50
  11  -7   0    0.65    0.33
  10  -7   0    0.09    0.42
  10  -7   0   -0.01    0.27
  10  -7   0    0.24    0.33
  10  -7   0    0.00    0.27
 -10   7   0   -0.10    0.35
   9  -7   0    1.41    0.24
   9  -7   0    0.94    0.27
   9  -7   0    0.89    0.40
   9  -7   0    0.90    0.24
  -9   7   0    0.70    0.30
  -9   7   0    1.21    0.27
   8  -7   0    0.78    0.20
   8  -7   0    0.77    0.22
   8  -7   0    1.36    0.21
   8  -7   0    0.65    0.26
  -8   7   0    0.55    0.26
  -8   7   0    0.53    0.21
  -8   7   0    0.83    0.18
  -8   7   0    0.64    0.19
   7  -7   0    0.43    0.18
   7  -7   0    0.79    0.22
   7  -7   0    0.83    0.17
  -7   7   0    0.88    0.18
  -7   7   0    1.07    0.23
  -7   7   0    0.73    0.17
  -7   7   0    0.87    0.18
   6  -7   0    4.31    0.30
   6  -7   0    4.35    0.30
   6  -7   0    4.21    0.30
   6  -7   0    4.99    0.35
  -6   7   0    4.76    0.31
  -6   7   0    4.97    0.34
  -6   7   0    4.71    0.35
  -6   7   0    4.62    0.30
  -6   7   0    4.25    0.31
   5  -7   0    1.59    0.17
   5  -7   0    1.39    0.17
   5  -7   0    1.45    0.15
  -5   7   0    1.38    0.17
  -5   7   0    2.09    0.18
  -5   7   0    2.17    0.25
  -5   7   0    1.48    0.20
   4  -7   0    1.97    0.20
   4  -7   0    2.81    0.25
   4  -7   0    1.74    0.18
   4  -7   0    2.12    0.20
  -4   7   0    2.41    0.22
  -4   7   0    1.91    0.19
  -4   7   0    1.70    0.17
  -4   7   0    1.95    0.21
  -4   7   0    2.34    0.19
  -4   7   0    1.83    0.19
   3  -7   0    0.37    0.11
   3  -7   0    0.60    0.10
   3  -7   0    0.55    0.10
   3  -7   0    0.59    0.10
  -3   7   0    0.64    0.10
  -3   7   0    0.40    0.11
  -3   7   0    0.56    0.12
  -3   7   0    0.31    0.09
  -3   7   0    0.37    0.13
  -3   7   0    0.46    0.10
   2  -7   0    9.38    0.41
   2  -7   0    9.20    0.42
   2  -7   0    9.77    0.43
   2  -7   0   10.09    0.42
  -2   7   0    9.61    0.44
  -2   7   0    9.37    0.43
  -2   7   0    9.92    0.43
  -2   7   0    9.37    0.42
  -2   7   0    9.64    0.43
  -2   7   0   10.06    0.43
   1  -7   0    1.19    0.11
   1  -7   0    1.26    0.11
   1  -7   0    1.22    0.13
   1  -7   0    1.45    0.14
   1  -7   0    1.13    0.12
  -1   7   0    1.03    0.12
  -1   7   0    0.98    0.12
  -1   7   0    1.33    0.14
  -1   7   0    1.30    0.14
  -1   7   0    1.15    0.13
  -1   7   0    1.00    0.11
   0  -7   0    3.11    0.16
   0  -7   0    3.42    0.18
   0  -7   0    3.31    0.18
   0  -7   0    3.27    0.17
   0  -7   0    3.57    0.18
   0   7   0    3.25    0.17
   0   7   0    3.13    0.18
   0   7   0    3.06    0.16
   0   7   0    2.87    0.20
   0   7   0    2.79    0.17
  -1  -7   0    1.72    0.14
   1   7   0    1.99    0.13
   1   7   0    1.70    0.14
   1   7   0    1.95    0.14
  -2  -7   0   15.86    0.65
   2   7   0   16.29    0.67
   2   7   0   15.90    0.66
   2   7   0   16.61    0.66
  -3  -7   0   12.51    0.52
   3   7   0   11.96    0.50
  -4  -7   0   11.90    0.49
   4   7   0   12.79    0.53
  -5  -7   0    0.59    0.07
   5   7   0    0.57    0.07
  -6  -7   0   -0.03    0.07
   6   7   0    0.22    0.07
   6   7   0    0.06    0.06
   7   7   0    0.21    0.07
   7   7   0    0.17    0.07
   8   7   0    5.89    0.26
   8   7   0    5.13    0.26
   9   7   0    5.55    0.26
   9   7   0    5.37    0.28
   9   7   0    5.64    0.26
   9   7   0    4.83    0.26
  10   7   0   15.21    0.65
  10   7   0   14.72    0.64
  10   7   0   15.24    0.64
  10   7   0   15.46    0.64
  11   7   0    0.16    0.12
  11   7   0    0.04    0.12
  11   7   0    0.10    0.11
  11   7   0    0.34    0.11
  12   7   0    2.15    0.25
  12   7   0    2.15    0.22
  12   7   0    2.36    0.25
  13   7   0    0.53    0.18
  13   7   0    0.19    0.15
  13   7   0    0.13    0.17
  14   7   0    0.00    0.20
  14   7   0    0.12    0.20
  15   7   0    0.27    0.25
  15   7   0    0.21    0.24
  16   7   0    0.86    0.30
  16   7   0    0.77    0.32
  10  -8   0    0.22    0.33
  10  -8   0    0.64    0.65
   9  -8   0    1.61    0.33
   9  -8   0    1.62    0.28
   9  -8   0    2.19    0.30
   9  -8   0    1.91    0.44
  -9   8   0    2.08    0.34
  -9   8   0    1.53    0.29
  -9   8   0    1.87    0.39
   8  -8   0    0.02    0.25
   8  -8   0    0.50    0.23
   8  -8   0    0.83    0.23
  -8   8   0    0.46    0.25
  -8   8   0    0.53    0.26
  -8   8   0    0.28    0.23
   7  -8   0    0.36    0.26
   7  -8   0    0.13    0.18
   7  -8   0    0.59    0.21
   7  -8   0    0.35    0.19
  -7   8   0    0.13    0.19
  -7   8   0    0.05    0.27
  -7   8   0    0.00    0.19
   6  -8   0    0.41    0.21
   6  -8   0    0.40    0.18
   6  -8   0    0.63    0.17
   6  -8   0    0.91    0.18
  -6   8   0    0.62    0.18
  -6   8   0    0.42    0.17
  -6   8   0    0.26    0.20
  -6   8   0    0.48    0.18
   5  -8   0    3.73    0.32
   5  -8   0    3.05    0.25
   5  -8   0    2.83    0.26
   5  -8   0    2.88    0.27
  -5   8   0    3.21    0.31
  -5   8   0    2.95    0.25
  -5   8   0    3.14    0.33
  -5   8   0    2.77    0.26
  -5   8   0    3.56    0.34
  -5   8   0    3.35    0.27
   4  -8   0    0.00    0.12
   4  -8   0    0.09    0.15
   4  -8   0    0.11    0.13
   4  -8   0    0.08    0.13
  -4   8   0    0.20    0.12
  -4   8   0    0.06    0.16
  -4   8   0    0.15    0.12
  -4   8   0    0.11    0.14
  -4   8   0    0.21    0.15
  -4   8   0    0.00    0.12
   3  -8   0    0.14    0.11
   3  -8   0    0.29    0.11
   3  -8   0    0.22    0.13
   3  -8   0    0.27    0.10
  -3   8   0    0.26    0.12
  -3   8   0    0.21    0.11
  -3   8   0   -0.05    0.10
  -3   8   0    0.18    0.12
  -3   8   0    0.13    0.13
  -3   8   0    0.27    0.15
   2  -8   0   -0.05    0.10
   2  -8   0    0.02    0.11
   2  -8   0    0.10    0.09
   2  -8   0    0.11    0.09
  -2   8   0   -0.01    0.11
  -2   8   0    0.08    0.10
  -2   8   0    0.01    0.10
  -2   8   0   -0.05    0.09
  -2   8   0    0.13    0.10
   1  -8   0    4.78    0.24
   1  -8   0    4.61    0.25
   1  -8   0    4.51    0.25
   1  -8   0    4.36    0.23
   1  -8   0    4.61    0.23
  -1   8   0    4.46    0.24
  -1   8   0    4.14    0.25
  -1   8   0    4.91    0.24
  -1   8   0    3.92    0.22
  -1   8   0    4.52    0.25
  -1   8   0    3.95    0.27
   0  -8   0    4.73    0.23
   0  -8   0    4.24    0.24
   0  -8   0    4.47    0.22
   0  -8   0    4.39    0.21
   0   8   0    4.31    0.21
   0   8   0    4.51    0.24
   0   8   0    4.13    0.23
   0   8   0    4.36    0.26
   0   8   0    4.25    0.24
  -1  -8   0    7.69    0.35
   1   8   0    7.36    0.32
   1   8   0    7.29    0.32
   1   8   0    6.92    0.35
   1   8   0    6.77    0.33
  -2  -8   0    1.08    0.10
   2   8   0    0.91    0.09
   2   8   0    0.79    0.09
   2   8   0    0.90    0.09
  -3  -8   0    0.40    0.08
   3   8   0    0.26    0.08
  -4  -8   0    1.14    0.12
   4   8   0    1.77    0.15
  -5  -8   0    3.40    0.18
   5   8   0    3.34    0.19
   6   8   0   14.03    0.58
   7   8   0   15.91    0.66
   8   8   0    0.56    0.09
   8   8   0    0.58    0.09
   9   8   0    7.95    0.36
   9   8   0    7.59    0.36
   9   8   0    7.90    0.38
  10   8   0    0.30    0.10
  10   8   0    0.21    0.10
  10   8   0    0.20    0.12
  10   8   0    0.20    0.11
  11   8   0    1.36    0.14
  11   8   0    1.16    0.13
  11   8   0    1.33    0.15
  11   8   0    1.30    0.15
  12   8   0    0.02    0.14
  12   8   0   -0.05    0.14
  12   8   0    0.19    0.13
  13   8   0    0.40    0.17
  13   8   0    0.38    0.17
  14   8   0    0.78    0.36
  14   8   0   -0.02    0.20
  15   8   0    0.38    0.25
  15   8   0    0.28    0.24
  16   8   0    0.56    0.32
  16   8   0    0.00    0.29
   9  -9   0   -0.04    0.56
   9  -9   0   -0.08    0.30
  -9   9   0    0.44    0.32
  -9   9   0    0.69    0.33
   8  -9   0    0.39    0.32
   8  -9   0    0.44    0.26
   8  -9   0    0.83    0.42
   8  -9   0    1.13    0.28
  -8   9   0    0.41    0.27
  -8   9   0    0.33    0.30
  -8   9   0    0.48    0.31
  -8   9   0    0.58    0.39
   7  -9   0    0.32    0.34
   7  -9   0    0.47    0.26
   7  -9   0    0.27    0.22
   7  -9   0    0.56    0.24
  -7   9   0    0.10    0.26
  -7   9   0    0.15    0.32
  -7   9   0    0.38    0.24
  -7   9   0    0.37    0.23
   6  -9   0   -0.29    0.26
   6  -9   0    0.12    0.20
   6  -9   0    0.14    0.27
   6  -9   0    0.27    0.19
  -6   9   0    0.31    0.20
  -6   9   0    0.07    0.18
  -6   9   0   -0.04    0.21
  -6   9   0    0.02    0.25
  -6   9   0   -0.14    0.20
  -6   9   0    0.15    0.23
   5  -9   0    2.05    0.19
   5  -9   0    1.56    0.20
   5  -9   0    1.60    0.20
  -5   9   0    1.43    0.30
  -5   9   0    1.93    0.21
  -5   9   0    1.44    0.22
  -5   9   0    1.57    0.19
  -5   9   0    1.86    0.19
  -5   9   0    1.64    0.21
   4  -9   0    1.30    0.15
   4  -9   0    1.09    0.19
   4  -9   0    1.23    0.17
   4  -9   0    0.99    0.17
  -4   9   0    0.96    0.16
  -4   9   0    0.82    0.18
  -4   9   0    0.70    0.15
  -4   9   0    1.20    0.16
  -4   9   0    0.68    0.21
   3  -9   0    0.19    0.15
   3  -9   0    0.20    0.16
   3  -9   0    0.19    0.12
   3  -9   0    0.37    0.13
   3  -9   0    0.29    0.14
  -3   9   0    0.29    0.16
  -3   9   0    0.14    0.13
  -3   9   0    0.21    0.14
  -3   9   0    0.46    0.13
  -3   9   0    0.38    0.15
  -3   9   0    0.13    0.18
   2  -9   0    0.19    0.12
   2  -9   0    0.21    0.13
   2  -9   0    0.44    0.12
   2  -9   0    0.23    0.13
   2  -9   0    0.25    0.11
  -2   9   0    0.28    0.15
  -2   9   0    0.35    0.12
  -2   9   0    0.23    0.12
  -2   9   0    0.32    0.11
  -2   9   0    0.11    0.14
   1  -9   0    1.40    0.13
   1  -9   0    1.32    0.14
   1  -9   0    1.11    0.11
   1  -9   0    1.27    0.12
   1  -9   0    1.27    0.13
  -1   9   0    1.01    0.14
  -1   9   0    1.03    0.15
  -1   9   0    1.46    0.14
  -1   9   0    1.22    0.11
  -1   9   0    1.35    0.14
  -1   9   0    0.81    0.13
   0  -9   0    0.07    0.09
   0  -9   0    0.01    0.08
   0  -9   0    0.07    0.09
   0  -9   0    0.02    0.11
   0   9   0    0.04    0.10
   0   9   0   -0.06    0.11
   0   9   0    0.18    0.11
  -1  -9   0   -0.10    0.10
   1   9   0    0.06    0.09
   1   9   0    0.02    0.10
   1   9   0   -0.03    0.09
   1   9   0    0.01    0.10
   1   9   0   -0.05    0.12
  -2  -9   0    0.13    0.09
   2   9   0   -0.05    0.08
   2   9   0    0.24    0.09
   2   9   0   -0.03    0.12
   2   9   0    0.07    0.09
  -3  -9   0   18.79    0.78
   3   9   0   18.40    0.77
   3   9   0   18.49    0.76
  -4  -9   0    2.19    0.17
   4   9   0    2.52    0.19
  -5  -9   0    2.53    0.17
   5   9   0    2.96    0.20
   6   9   0   17.65    0.73
   7   9   0    0.09    0.09
   8   9   0    5.40    0.28
   9   9   0   -0.07    0.10
   9   9   0    0.29    0.13
   9   9   0   -0.16    0.10
  10   9   0    1.00    0.13
  10   9   0    1.13    0.13
  10   9   0    0.80    0.15
  11   9   0    0.84    0.16
  11   9   0    0.66    0.13
  11   9   0    0.66    0.14
  12   9   0    2.00    0.17
  12   9   0    1.33    0.16
  12   9   0    1.22    0.17
  12   9   0    1.58    0.18
  13   9   0    0.31    0.18
  13   9   0    0.41    0.16
  13   9   0    0.19    0.17
  14   9   0    0.01    0.18
  14   9   0    0.12    0.20
  14   9   0    0.21    0.21
  15   9   0    0.25    0.26
  15   9   0    0.19    0.24
   8 -10   0    0.41    0.31
   8 -10   0    0.51    0.34
  -8  10   0    0.38    0.33
  -8  10   0    0.19    0.32
   7 -10   0    0.61    0.26
   7 -10   0    0.59    0.69
   7 -10   0    0.24    0.30
   7 -10   0    0.43    0.46
  -7  10   0    0.35    0.32
  -7  10   0    0.18    0.28
  -7  10   0    0.50    0.28
   6 -10   0    0.18    0.22
   6 -10   0    0.13    0.24
   6 -10   0    0.21    0.33
   6 -10   0   -0.12    0.24
  -6  10   0    0.02    0.24
  -6  10   0    0.38    0.27
  -6  10   0    0.18    0.25
  -6  10   0    0.24    0.27
  -6  10   0   -0.07    0.34
   5 -10   0    0.19    0.21
   5 -10   0    0.03    0.20
   5 -10   0   -0.01    0.28
   5 -10   0    0.02    0.28
   5 -10   0   -0.16    0.27
  -5  10   0   -0.25    0.23
  -5  10   0    0.23    0.27
  -5  10   0    0.10    0.19
  -5  10   0    0.20    0.33
  -5  10   0    0.09    0.21
  -5  10   0   -0.07    0.24
   4 -10   0    0.17    0.22
   4 -10   0    0.24    0.18
   4 -10   0    0.21    0.23
   4 -10   0    0.26    0.17
   4 -10   0    0.39    0.18
  -4  10   0    0.47    0.18
  -4  10   0    0.40    0.20
  -4  10   0    0.15    0.20
  -4  10   0    0.22    0.17
  -4  10   0    0.12    0.24
  -4  10   0    0.36    0.18
   3 -10   0    0.87    0.16
   3 -10   0    1.03    0.20
   3 -10   0    0.94    0.16
   3 -10   0    1.05    0.20
   3 -10   0    0.99    0.20
  -3  10   0    0.77    0.20
  -3  10   0    0.91    0.19
  -3  10   0    1.05    0.17
  -3  10   0    0.17    0.24
  -3  10   0    0.58    0.16
  -3  10   0    1.29    0.18
   2 -10   0    0.18    0.14
   2 -10   0    0.03    0.12
   2 -10   0    0.16    0.16
   2 -10   0    0.03    0.16
   2 -10   0    0.16    0.14
  -2  10   0    0.03    0.13
  -2  10   0   -0.06    0.18
  -2  10   0   -0.05    0.15
  -2  10   0    0.10    0.27
  -2  10   0    0.07    0.14
  -2  10   0    0.09    0.15
   1 -10   0    1.13    0.14
   1 -10   0    1.43    0.14
   1 -10   0    1.20    0.13
   1 -10   0    1.47    0.17
   1 -10   0    1.14    0.15
  -1  10   0    1.11    0.13
  -1  10   0    1.47    0.20
  -1  10   0    0.99    0.15
  -1  10   0    0.97    0.19
  -1  10   0    0.95    0.16
  -1  10   0    1.56    0.16
   0 -10   0    8.86    0.42
   0  10   0    8.84    0.41
   0  10   0    8.29    0.42
   0  10   0    8.73    0.39
   0  10   0    8.68    0.42
   0  10   0    8.32    0.45
   0  10   0    8.93    0.43
  -1 -10   0    0.52    0.12
   1  10   0    0.33    0.12
   1  10   0    0.55    0.13
   1  10   0    0.63    0.15
   1  10   0    0.43    0.12
  -2 -10   0    0.74    0.12
   2  10   0    0.74    0.11
   2  10   0    0.46    0.16
   2  10   0    0.92    0.11
   2  10   0    0.81    0.12
   2  10   0    0.62    0.13
  -3 -10   0    7.15    0.35
   3  10   0    7.30    0.35
   3  10   0    7.66    0.38
   3  10   0    8.17    0.35
   3  10   0    6.63    0.36
  -4 -10   0    0.70    0.11
   4  10   0    0.70    0.13
   4  10   0    0.52    0.11
  -5 -10   0    2.55    0.19
   5  10   0    2.68    0.21
  -6 -10   0    0.24    0.10
   6  10   0    0.36    0.11
   7  10   0    0.48    0.13
   7  10   0    0.83    0.12
   8  10   0    0.31    0.11
   8  10   0    0.58    0.14
   9  10   0    0.28    0.14
   9  10   0    0.27    0.12
  10  10   0    0.29    0.15
  10  10   0    0.16    0.13
  11  10   0    0.36    0.14
  11  10   0    0.18    0.16
  11  10   0    0.64    0.14
  12  10   0    0.14    0.18
  12  10   0   -0.09    0.18
  12  10   0   -0.11    0.15
  13  10   0    0.81    0.18
  13  10   0    0.82    0.18
  13  10   0    0.56    0.21
  13  10   0    1.03    0.19
  14  10   0    0.65    0.21
  14  10   0    0.95    0.23
  14  10   0    0.65    0.22
  15  10   0    1.07    0.30
  15  10   0    1.12    0.24
  15  10   0    0.95    0.27
   7 -11   0    0.66    0.55
   7 -11   0    0.71    0.32
   7 -11   0    0.07    0.35
  -7  11   0    0.13    0.36
  -7  11   0    0.28    0.34
   6 -11   0    0.12    0.26
   6 -11   0    0.40    0.31
   6 -11   0   -0.13    0.29
  -6  11   0    0.25    0.31
  -6  11   0    0.23    0.29
  -6  11   0   -0.32    0.32
  -6  11   0   -0.01    0.33
  -6  11   0   -0.07    0.26
   5 -11   0    0.06    0.23
   5 -11   0   -0.19    0.33
   5 -11   0   -0.24    0.25
   5 -11   0   -0.14    0.26
   5 -11   0    0.27    0.34
  -5  11   0    0.32    0.37
  -5  11   0   -0.08    0.30
  -5  11   0    0.20    0.28
  -5  11   0   -0.26    0.24
  -5  11   0    0.04    0.27
  -5  11   0    0.18    0.33
   4 -11   0    1.27    0.24
   4 -11   0    1.59    0.24
   4 -11   0    1.67    0.22
   4 -11   0    1.96    0.29
   4 -11   0    1.76    0.31
  -4  11   0    1.67    0.25
  -4  11   0    0.90    0.24
  -4  11   0    1.43    0.22
  -4  11   0    1.15    0.26
  -4  11   0    0.99    0.32
  -4  11   0    1.42    0.23
   3 -11   0    0.79    0.23
   3 -11   0    1.14    0.18
   3 -11   0    1.07    0.20
   3 -11   0    0.83    0.24
   3 -11   0    1.63    0.20
  -3  11   0    0.77    0.21
  -3  11   0    0.56    0.20
  -3  11   0    1.18    0.23
  -3  11   0    0.84    0.28
  -3  11   0    1.13    0.20
  -3  11   0    0.90    0.21
   2 -11   0    0.20    0.19
   2 -11   0    0.11    0.17
   2 -11   0    0.16    0.14
   2 -11   0    0.15    0.21
   2 -11   0    0.20    0.16
  -2  11   0    0.27    0.18
  -2  11   0    0.09    0.18
  -2  11   0    0.12    0.25
  -2  11   0   -0.02    0.18
  -2  11   0    0.18    0.20
  -2  11   0   -0.01    0.16
   1 -11   0    0.01    0.17
   1 -11   0    0.09    0.13
   1 -11   0    0.03    0.13
   1 -11   0   -0.02    0.14
  -1  11   0   -0.07    0.16
  -1  11   0   -0.02    0.16
  -1  11   0    0.31    0.17
  -1  11   0    0.15    0.21
  -1  11   0   -0.01    0.16
  -1  11   0   -0.04    0.13
   0 -11   0    0.79    0.17
   0  11   0    0.68    0.16
   0  11   0    0.76    0.20
   0  11   0    0.66    0.20
   0  11   0    0.61    0.16
   0  11   0    0.47    0.16
  -1 -11   0    0.02    0.15
   1  11   0   -0.33    0.14
   1  11   0   -0.08    0.19
   1  11   0   -0.06    0.14
   1  11   0    0.20    0.15
  -2 -11   0    0.53    0.14
   2  11   0    0.77    0.18
   2  11   0    0.65    0.14
   2  11   0    1.00    0.14
   2  11   0    0.29    0.15
   2  11   0    0.80    0.14
  -3 -11   0    0.96    0.14
   3  11   0    0.68    0.15
   3  11   0    0.53    0.13
   3  11   0    0.82    0.18
   3  11   0    0.55    0.13
  -4 -11   0    1.62    0.15
   4  11   0    1.57    0.16
   4  11   0    1.37    0.14
   4  11   0    1.51    0.17
   4  11   0    1.84    0.19
  -5 -11   0    0.89    0.13
   5  11   0    0.70    0.13
   5  11   0    0.48    0.15
  -6 -11   0    0.58    0.13
   6  11   0    0.91    0.13
   6  11   0    0.69    0.15
   7  11   0    1.23    0.17
   7  11   0    1.20    0.15
   8  11   0    0.51    0.16
   8  11   0    0.16    0.13
   9  11   0    0.13    0.16
   9  11   0    0.00    0.13
  10  11   0    0.29    0.18
  10  11   0    0.52    0.16
  11  11   0    1.80    0.19
  11  11   0    1.75    0.26
  12  11   0    2.06    0.20
  12  11   0    1.65    0.19
  12  11   0    2.00    0.37
  13  11   0    0.12    0.19
  13  11   0    0.11    0.22
  14  11   0   -0.09    0.22
  14  11   0   -0.13    0.22
  14  11   0   -0.02    0.25
  15  11   0    0.29    0.26
  15  11   0    0.40    0.27
   6 -12   0    0.13    0.36
   6 -12   0    0.22    0.49
   6 -12   0   -0.21    0.32
  -6  12   0   -0.06    0.38
  -6  12   0   -0.11    0.34
  -6  12   0    0.36    0.40
  -6  12   0    0.21    0.33
   5 -12   0    0.17    0.50
   5 -12   0   -0.05    0.27
   5 -12   0    0.21    0.30
   5 -12   0    0.25    0.33
  -5  12   0    0.13    0.34
  -5  12   0   -0.36    0.31
  -5  12   0    0.04    0.29
  -5  12   0    0.17    0.27
  -5  12   0    0.07    0.35
   4 -12   0    0.12    0.26
   4 -12   0   -0.21    0.46
   4 -12   0    0.33    0.49
   4 -12   0   -0.16    0.24
  -4  12   0   -0.06    0.26
  -4  12   0    0.04    0.29
  -4  12   0    0.07    0.26
  -4  12   0    0.17    0.30
  -4  12   0   -0.14    0.29
   3 -12   0    0.24    0.21
   3 -12   0    0.14    0.24
   3 -12   0    0.29    0.23
   3 -12   0    0.18    0.31
  -3  12   0   -0.02    0.24
  -3  12   0    0.35    0.24
  -3  12   0    0.19    0.27
  -3  12   0    0.19    0.37
  -3  12   0    0.11    0.24
  -3  12   0    0.37    0.25
   2 -12   0    0.03    0.19
   2 -12   0    0.16    0.22
   2 -12   0    0.44    0.30
   2 -12   0    0.01    0.17
  -2  12   0    0.10    0.21
  -2  12   0   -0.03    0.22
  -2  12   0    0.27    0.22
  -2  12   0    0.32    0.32
  -2  12   0   -0.17    0.23
   1 -12   0    0.11    0.17
   1 -12   0    0.06    0.23
   1 -12   0   -0.09    0.17
  -1  12   0    0.26    0.20
  -1  12   0   -0.10    0.20
  -1  12   0    0.07    0.20
  -1  12   0    0.15    0.27
  -1  12   0    0.15    0.20
   0 -12   0    1.04    0.21
   0  12   0    0.76    0.25
   0  12   0    0.95    0.19
   0  12   0    0.57    0.19
   0  12   0    1.12    0.20
   0  12   0    0.83    0.20
  -1 -12   0    1.90    0.35
   1  12   0    1.64    0.20
   1  12   0    1.84    0.19
   1  12   0    1.34    0.27
   1  12   0    2.10    0.21
   1  12   0    1.55    0.21
  -2 -12   0    0.26    0.16
   2  12   0    0.04    0.16
   2  12   0    0.17    0.17
   2  12   0    0.11    0.17
   2  12   0    0.26    0.22
  -3 -12   0    0.50    0.16
   3  12   0    0.57    0.16
   3  12   0    0.61    0.16
   3  12   0    0.52    0.22
   3  12   0    0.56    0.17
   3  12   0    0.70    0.15
  -4 -12   0    1.60    0.18
   4  12   0    1.04    0.23
   4  12   0    1.68    0.17
   4  12   0    2.06    0.23
   4  12   0    1.95    0.16
   4  12   0    1.43    0.19
  -5 -12   0    1.76    0.18
   5  12   0    2.32    0.30
  -6 -12   0    0.27    0.15
   6  12   0    0.40    0.17
   7  12   0    0.14    0.17
   8  12   0    5.71    0.36
   8  12   0    5.68    0.40
   9  12   0    1.50    0.18
   9  12   0    2.09    0.22
  10  12   0   -0.24    0.19
  10  12   0    0.00    0.16
  11  12   0   -0.01    0.21
  11  12   0   -0.01    0.17
  12  12   0    0.31    0.19
  12  12   0    0.22    0.23
  13  12   0    0.10    0.25
  13  12   0   -0.10    0.22
  14  12   0    1.15    0.26
  14  12   0    1.70    0.31
   4 -13   0    0.14    0.36
   4 -13   0   -0.05    0.31
   4 -13   0   -0.45    0.28
  -4  13   0   -0.17    0.38
  -4  13   0    0.02    0.32
  -4  13   0    0.14    0.37
   3 -13   0    1.10    0.24
   3 -13   0    1.04    0.28
  -3  13   0    0.82    0.32
  -3  13   0    1.03    0.29
  -3  13   0    0.83    0.33
  -3  13   0    1.04    0.33
  -3  13   0    0.81    0.23
   2 -13   0    0.97    0.60
   2 -13   0    0.81    0.25
   2 -13   0    0.95    0.25
  -2  13   0    1.56    0.28
  -2  13   0    0.75    0.36
  -2  13   0    0.49    0.37
  -2  13   0    0.79    0.29
   1 -13   0    0.33    0.30
  -1  13   0    0.21    0.25
  -1  13   0    0.01    0.24
  -1  13   0   -0.04    0.25
  -1  13   0    0.00    0.37
  -1  13   0   -0.07    0.23
   0 -13   0    0.77    0.26
   0  13   0    0.82    0.24
   0  13   0    0.96    0.24
   0  13   0    1.32    0.24
   0  13   0    0.75    0.34
   0  13   0    0.82    0.24
   1  13   0    2.04    0.23
   1  13   0    2.01    0.33
   1  13   0    1.93    0.25
   1  13   0    2.17    0.25
   1  13   0    1.90    0.24
  -2 -13   0    0.83    0.22
   2  13   0    1.12    0.20
   2  13   0    0.65    0.21
   2  13   0    0.53    0.21
   2  13   0    1.15    0.22
   2  13   0    0.77    0.29
  -3 -13   0    0.56    0.20
   3  13   0    0.65    0.23
   3  13   0    0.55    0.20
   3  13   0    0.59    0.31
   3  13   0    0.94    0.19
  -4 -13   0    0.53    0.19
   4  13   0    0.14    0.19
   4  13   0    0.68    0.27
   4  13   0    0.35    0.20
   4  13   0    0.36    0.17
   4  13   0    0.31    0.17
  -5 -13   0    4.80    0.37
   5  13   0    4.48    0.36
   5  13   0    5.20    0.50
   5  13   0    4.48    0.39
  -6 -13   0    1.12    0.20
   6  13   0    0.92    0.21
   6  13   0    1.42    0.28
   6  13   0    1.16    0.18
   7  13   0    0.09    0.20
   7  13   0    0.10    0.17
   8  13   0   -0.01    0.17
   8  13   0   -0.09    0.20
   9  13   0    0.00    0.21
   9  13   0   -0.06    0.18
  10  13   0    0.14    0.22
  10  13   0    0.28    0.19
  11  13   0    3.23    0.38
  11  13   0    3.51    0.44
  12  13   0    0.04    0.26
  12  13   0    0.41    0.22
  13  13   0    0.59    0.30
  13  13   0    0.57    0.25
   3 -14   0    0.01    0.28
   3 -14   0    0.34    0.38
   3 -14   0    0.01    0.33
  -3  14   0    0.11    0.38
  -3  14   0    0.52    0.37
  -2  14   0    0.18    0.32
  -2  14   0    0.54    0.39
  -2  14   0    0.27    0.44
  -2  14   0    0.30    0.36
  -1  14   0    0.47    0.31
  -1  14   0    0.63    0.33
  -1  14   0    0.58    0.30
  -1  14   0    0.68    0.33
   0  14   0    1.26    0.29
   0  14   0    1.19    0.28
   0  14   0    1.09    0.31
   0  14   0    1.02    0.28
  -1 -14   0    0.69    0.32
   1  14   0    0.82    0.27
   1  14   0    0.67    0.44
   1  14   0    0.58    0.26
   1  14   0    0.51    0.40
  -2 -14   0    2.64    0.32
   2  14   0    1.96    0.27
   2  14   0    2.16    0.28
   2  14   0    2.61    0.39
   2  14   0    2.09    0.28
   2  14   0    2.26    0.27
  -3 -14   0    0.01    0.25
   3  14   0    0.31    0.23
   3  14   0    0.20    0.24
   3  14   0   -0.12    0.22
  -4 -14   0    0.25    0.24
   4  14   0    0.33    0.33
   4  14   0    0.35    0.20
   4  14   0    0.40    0.21
   4  14   0    0.50    0.22
   4  14   0    0.41    0.23
  -5 -14   0    0.36    0.27
   5  14   0   -0.04    0.21
   5  14   0   -0.04    0.32
   5  14   0    0.25    0.22
   5  14   0   -0.07    0.23
   5  14   0    0.30    0.19
   6  14   0    0.10    0.22
   6  14   0    0.03    0.32
   6  14   0    0.12    0.20
   6  14   0    0.12    0.18
   7  14   0    2.47    0.28
   7  14   0    2.81    0.26
   8  14   0    3.45    0.32
   8  14   0    3.73    0.39
   8  14   0    3.45    0.40
   9  14   0    0.01    0.22
   9  14   0   -0.18    0.24
  10  14   0    0.20    0.26
  10  14   0    0.77    0.23
  11  14   0    2.98    0.28
  11  14   0    2.51    0.33
  12  14   0    0.25    0.31
  12  14   0    0.22    0.26
  13  14   0    2.29    0.31
  -1  15   0    0.67    0.39
  -1  15   0    0.28    0.37
   0  15   0   -0.01    0.36
   0  15   0    0.01    0.38
   0  15   0   -0.05    0.33
   1  15   0    0.55    0.47
   1  15   0    1.08    0.33
   1  15   0    0.75    0.32
   2  15   0    0.27    0.31
   2  15   0    0.41    0.33
   2  15   0    0.88    0.29
   2  15   0    0.37    0.30
   3  15   0    0.10    0.27
   3  15   0    0.05    0.46
   3  15   0    0.03    0.39
   3  15   0    0.15    0.27
   3  15   0    0.02    0.29
   4  15   0    1.38    0.30
   4  15   0    1.89    0.31
   4  15   0    1.37    0.28
   4  15   0    1.73    0.45
  -5 -15   0    0.32    0.38
   5  15   0    1.13    0.25
   5  15   0    0.81    0.43
   5  15   0    0.49    0.27
   5  15   0    0.64    0.28
   5  15   0    0.54    0.24
  -6 -15   0    0.08    0.33
   6  15   0    0.39    0.23
   6  15   0    0.24    0.47
   6  15   0    0.15    0.24
   6  15   0    0.16    0.27
   6  15   0    0.10    0.27
  -7 -15   0    0.81    0.33
   7  15   0    0.59    0.25
   7  15   0    0.36    0.27
   7  15   0    0.89    0.47
   8  15   0    0.82    0.44
   8  15   0    0.67    0.25
   8  15   0    0.68    0.29
   9  15   0    0.16    0.25
   9  15   0   -0.14    0.45
   9  15   0    0.16    0.29
  10  15   0    4.51    0.51
  10  15   0    4.48    0.57
  11  15   0    2.32    0.32
  11  15   0    2.62    0.38
   2  16   0   -0.28    0.36
   2  16   0   -0.05    0.36
   2  16   0    0.16    0.43
   3  16   0   -0.01    0.32
   3  16   0    0.06    0.36
   4  16   0    0.29    0.33
   4  16   0    0.64    0.37
   4  16   0   -0.01    0.34
   5  16   0    0.49    0.34
   5  16   0    0.17    0.43
   6  16   0    1.75    0.36
   6  16   0    2.30    0.31
   6  16   0    1.78    0.35
   7  16   0    2.29    0.37
   7  16   0    2.40    0.31
   7  16   0    2.61    0.57
   7  16   0    2.17    0.34
   8  16   0    0.57    0.35
   8  16   0    1.10    0.56
   9  16   0    1.73    0.59
   9  16   0    1.56    0.39
   8  16  -1    0.24    0.35
   8  16  -1    0.00    0.31
   8  16  -1    0.92    0.58
   7  16  -1    0.05    0.31
   7  16  -1    0.35    0.57
   7  16  -1    0.01    0.29
   7  16  -1   -0.10    0.33
   7  16  -1   -0.25    0.34
   6  16  -1   -0.05    0.35
   6  16  -1   -0.13    0.33
   6  16  -1   -0.01    0.31
   6  16  -1    0.23    0.31
   5  16  -1    1.75    0.35
   5  16  -1    2.18    0.46
   5  16  -1    2.73    0.38
   4  16  -1   -0.07    0.35
   4  16  -1    0.24    0.33
   4  16  -1    0.14    0.38
   3  16  -1    0.36    0.41
   3  16  -1    0.31    0.37
   3  16  -1    0.64    0.35
  11  15  -1   -0.42    0.47
  10  15  -1    0.01    0.33
  10  15  -1   -0.06    0.28
   9  15  -1    0.15    0.31
   9  15  -1   -0.15    0.27
   9  15  -1   -0.16    0.45
   8  15  -1    2.52    0.34
   8  15  -1    2.20    0.29
   8  15  -1    2.72    0.47
   7  15  -1    0.20    0.29
   7  15  -1   -0.01    0.23
   7  15  -1    0.05    0.37
   7  15  -1    0.25    0.46
   7  15  -1   -0.13    0.25
   6  15  -1    0.71    0.29
   6  15  -1    0.27    0.28
   6  15  -1    0.78    0.27
   6  15  -1    1.03    0.50
   6  15  -1    0.59    0.25
   5  15  -1    1.27    0.27
   5  15  -1    1.17    0.45
   5  15  -1    1.10    0.30
   5  15  -1    1.44    0.30
   4  15  -1   -0.04    0.30
   4  15  -1   -0.05    0.28
   4  15  -1   -0.14    0.45
   4  15  -1    0.35    0.27
   3  15  -1    1.10    0.71
   3  15  -1    1.14    0.36
   3  15  -1    0.53    0.29
   3  15  -1    0.58    0.29
   2  15  -1    2.73    0.36
   2  15  -1    2.27    0.36
   2  15  -1    2.20    0.33
   2  15  -1    2.83    0.34
   1  15  -1   -0.13    0.39
   1  15  -1    0.17    0.33
   1  15  -1    0.01    0.37
   0  15  -1    0.44    0.41
   0  15  -1    0.73    0.36
   0  15  -1    0.39    0.35
  12  14  -1    0.15    0.31
  12  14  -1    0.06    0.27
  11  14  -1    0.97    0.31
  11  14  -1    1.48    0.27
  10  14  -1    0.38    0.28
  10  14  -1    0.21    0.23
   9  14  -1    0.32    0.26
   9  14  -1    0.12    0.22
   8  14  -1    1.62    0.25
   8  14  -1    1.40    0.36
   8  14  -1    1.94    0.28
   7  14  -1    0.03    0.21
   7  14  -1    0.03    0.52
   7  14  -1   -0.02    0.24
   6  14  -1    2.29    0.22
   6  14  -1    1.59    0.27
   6  14  -1    2.37    0.25
   6  14  -1    1.94    0.37
  -6 -14   1    2.16    0.28
   5  14  -1    4.31    0.40
   5  14  -1    4.57    0.36
   5  14  -1    3.69    0.42
   5  14  -1    4.34    0.45
   5  14  -1    3.88    0.42
  -5 -14   1    3.68    0.31
   4  14  -1    0.31    0.22
   4  14  -1    0.22    0.23
   4  14  -1    0.19    0.21
   4  14  -1    0.42    0.24
   4  14  -1    0.17    0.35
  -4 -14   1    0.48    0.26
   3  14  -1    0.75    0.49
   3  14  -1    0.17    0.23
   3  14  -1    0.43    0.24
   3  14  -1    0.06    0.25
  -3 -14   1    0.07    0.27
   2  14  -1    1.70    0.26
   2  14  -1    1.97    0.28
   2  14  -1    1.52    0.27
   2  14  -1    1.35    0.28
   2  14  -1    1.55    0.40
  -2 -14   1    1.55    0.31
   1  14  -1    0.65    0.43
   1  14  -1    0.54    0.26
   1  14  -1    0.49    0.28
   1  14  -1    0.43    0.26
   1  14  -1    0.40    0.27
  -1 -14   1   -0.18    0.54
   0  14  -1   -0.03    0.29
   0  14  -1    0.07    0.28
   0  14  -1   -0.06    0.33
   0  14  -1    0.08    0.29
  -1  14  -1    0.99    0.33
  -1  14  -1    0.94    0.34
  -1  14  -1    1.00    0.33
  -1  14  -1    1.11    0.32
  -2  14  -1    0.29    0.68
  -2  14  -1    0.24    0.36
  -2  14  -1    0.61    0.34
  13  13  -1    0.66    0.26
  13  13  -1    0.69    0.31
  12  13  -1    0.53    0.23
  12  13  -1    0.33    0.27
  11  13  -1    0.79    0.27
  11  13  -1    0.96    0.22
  10  13  -1   -0.11    0.19
  10  13  -1   -0.05    0.24
   9  13  -1    1.53    0.20
   9  13  -1    1.75    0.30
   9  13  -1    1.53    0.25
   8  13  -1    3.27    0.39
   8  13  -1    3.15    0.34
   8  13  -1    3.93    0.48
   7  13  -1    0.76    0.22
   7  13  -1    0.91    0.27
   7  13  -1    0.91    0.19
   6  13  -1    0.94    0.22
   6  13  -1    1.04    0.19
   6  13  -1    0.64    0.26
   6  13  -1    0.91    0.16
  -6 -13   1    0.89    0.21
   5  13  -1    3.12    0.27
   5  13  -1    3.25    0.34
   5  13  -1    2.66    0.28
   5  13  -1    2.56    0.30
   5  13  -1    3.36    0.34
  -5 -13   1    3.08    0.35
   4  13  -1    0.42    0.19
   4  13  -1    0.09    0.17
   4  13  -1    0.14    0.18
   4  13  -1    0.22    0.27
   4  13  -1    0.12    0.19
  -4 -13   1    0.12    0.20
   3  13  -1    1.87    0.24
   3  13  -1    1.76    0.21
   3  13  -1    2.07    0.30
   3  13  -1    1.80    0.22
   3  13  -1    2.27    0.23
  -3 -13   1    1.65    0.22
   2  13  -1    0.34    0.20
   2  13  -1    0.03    0.21
   2  13  -1    0.28    0.29
   2  13  -1    0.01    0.20
  -2 -13   1    0.13    0.24
   1  13  -1   -0.07    0.21
   1  13  -1   -0.10    0.32
   1  13  -1    0.00    0.21
   1  13  -1    0.13    0.22
   1  13  -1    0.16    0.22
  -1 -13   1    0.13    0.27
   0  13  -1    5.91    0.46
   0  13  -1    5.46    0.49
   0  13  -1    5.15    0.63
   0  13  -1    5.12    0.44
   0  13  -1    5.60    0.46
   0 -13   1    5.52    0.51
  -1  13  -1    1.54    0.39
  -1  13  -1    1.63    0.28
  -1  13  -1    1.25    0.27
  -1  13  -1    1.24    0.27
  -1  13  -1    1.39    0.28
   1 -13   1    1.96    0.32
  -2  13  -1    0.23    0.44
  -2  13  -1   -0.06    0.29
  -2  13  -1    0.04    0.27
  -2  13  -1   -0.08    0.28
   2 -13   1   -0.03    0.24
   2 -13   1    0.19    0.26
  -3  13  -1    0.12    0.31
  -3  13  -1   -0.41    0.33
  -3  13  -1   -0.14    0.29
  -3  13  -1    0.10    0.33
   3 -13   1   -0.01    0.28
   3 -13   1    0.00    0.24
   3 -13   1    0.49    0.31
  -4  13  -1    0.67    0.39
  -4  13  -1    0.86    0.33
  -4  13  -1    0.61    0.38
   4 -13   1    0.94    0.30
   4 -13   1    1.17    0.34
   4 -13   1    1.29    0.37
   4 -13   1    0.93    0.45
  14  12  -1    0.41    0.30
  14  12  -1    0.23    0.26
  14  12  -1    0.64    0.27
  13  12  -1    0.14    0.26
  13  12  -1   -0.31    0.23
  12  12  -1    0.71    0.25
  12  12  -1    0.99    0.22
  12  12  -1    1.04    0.25
  11  12  -1    1.56    0.20
  11  12  -1    1.95    0.26
  10  12  -1    0.54    0.21
  10  12  -1    0.32    0.17
   9  12  -1    2.69    0.31
   9  12  -1    3.05    0.36
   8  12  -1    3.31    0.34
   8  12  -1    3.43    0.30
   7  12  -1    0.30    0.18
   7  12  -1    0.40    0.15
   6  12  -1    1.71    0.23
   6  12  -1    2.08    0.18
   6  12  -1    1.65    0.20
  -6 -12   1    1.82    0.18
   5  12  -1    0.20    0.13
   5  12  -1    0.16    0.16
   5  12  -1    0.07    0.15
   5  12  -1    0.27    0.20
  -5 -12   1    0.06    0.15
   4  12  -1    1.00    0.17
   4  12  -1    1.08    0.17
   4  12  -1    1.08    0.15
   4  12  -1    1.08    0.21
   4  12  -1    1.20    0.18
  -4 -12   1    1.24    0.17
   3  12  -1   15.21    0.66
   3  12  -1   14.30    0.71
   3  12  -1   13.65    0.63
   3  12  -1   14.17    0.65
   3  12  -1   14.42    0.67
  -3 -12   1   14.28    0.64
   2  12  -1    4.07    0.41
   2  12  -1    4.27    0.31
   2  12  -1    4.15    0.35
   2  12  -1    4.27    0.33
   1  12  -1    0.99    0.19
   1  12  -1    0.83    0.19
   1  12  -1    0.92    0.19
  -1 -12   1    0.92    0.19
   0  12  -1    1.04    0.28
   0  12  -1    0.79    0.19
   0  12  -1    0.48    0.20
   0  12  -1    0.28    0.19
   0  12  -1    0.46    0.19
   0 -12   1    0.65    0.22
  -1  12  -1    3.53    0.38
  -1  12  -1    4.67    0.40
  -1  12  -1    4.47    0.38
  -1  12  -1    2.86    0.35
  -1  12  -1    3.80    0.38
   1 -12   1    3.86    0.38
   1 -12   1    4.57    0.34
   1 -12   1    4.15    0.43
   1 -12   1    4.00    0.33
  -2  12  -1    0.64    0.24
  -2  12  -1    0.86    0.24
  -2  12  -1    1.04    0.25
  -2  12  -1    0.78    0.23
  -2  12  -1    0.77    0.33
   2 -12   1    1.04    0.27
   2 -12   1    1.16    0.21
   2 -12   1    1.00    0.19
  -3  12  -1    2.10    0.27
  -3  12  -1    1.97    0.29
  -3  12  -1    1.28    0.30
  -3  12  -1    2.35    0.29
  -3  12  -1    2.15    0.39
   3 -12   1    2.47    0.27
   3 -12   1    2.01    0.26
   3 -12   1    1.82    0.32
   3 -12   1    1.89    0.31
   3 -12   1    2.08    0.24
  -4  12  -1   -0.01    0.30
  -4  12  -1   -0.10    0.26
  -4  12  -1   -0.14    0.37
  -4  12  -1    0.02    0.29
   4 -12   1   -0.09    0.27
   4 -12   1    0.07    0.36
   4 -12   1    0.08    0.37
  -5  12  -1    0.15    0.35
  -5  12  -1    0.34    0.33
  -5  12  -1   -0.16    0.35
  -5  12  -1    0.09    0.30
   5 -12   1    0.40    0.33
   5 -12   1    0.53    0.35
   5 -12   1    0.40    0.28
   5 -12   1    0.50    0.43
  14  11  -1    0.48    0.23
  14  11  -1    0.20    0.26
  14  11  -1    0.09    0.24
  13  11  -1    0.97    0.21
  13  11  -1    0.49    0.23
  13  11  -1    0.15    0.21
  12  11  -1    3.04    0.33
  12  11  -1    2.15    0.22
  12  11  -1    2.77    0.26
  11  11  -1    0.81    0.17
  11  11  -1    1.06    0.22
  10  11  -1   -0.10    0.31
  10  11  -1   -0.12    0.15
   9  11  -1    3.89    0.37
   8  11  -1    0.04    0.13
   7  11  -1    3.06    0.26
   6  11  -1   16.54    0.71
  -6 -11   1   15.70    0.67
   5  11  -1    2.93    0.33
   5  11  -1    3.63    0.26
  -5 -11   1    2.78    0.23
   4  11  -1    1.98    0.23
   4  11  -1    1.89    0.22
   4  11  -1    1.92    0.20
   4  11  -1    1.90    0.20
  -4 -11   1    1.76    0.16
   3  11  -1    2.10    0.21
   3  11  -1    1.82    0.17
   3  11  -1    1.97    0.20
  -3 -11   1    1.45    0.15
   2  11  -1    5.30    0.37
   2  11  -1    4.59    0.33
   2  11  -1    5.11    0.31
   2  11  -1    4.97    0.29
   2  11  -1    4.78    0.32
  -2 -11   1    4.93    0.31
   1  11  -1    4.90    0.31
   1  11  -1    4.70    0.30
   1  11  -1    4.72    0.33
   1  11  -1    4.42    0.37
  -1 -11   1    4.67    0.31
   0  11  -1    2.45    0.29
   0  11  -1    2.38    0.27
   0  11  -1    2.38    0.27
   0  11  -1    2.41    0.29
   0  11  -1    1.99    0.23
   0 -11   1    2.38    0.20
  -1  11  -1   -0.03    0.17
  -1  11  -1    0.16    0.17
  -1  11  -1    0.09    0.17
  -1  11  -1    0.19    0.16
  -1  11  -1   -0.10    0.37
   1 -11   1    0.06    0.14
   1 -11   1    0.18    0.15
   1 -11   1   -0.05    0.23
  -2  11  -1    0.36    0.21
  -2  11  -1    0.42    0.24
  -2  11  -1    0.48    0.19
  -2  11  -1    0.57    0.18
  -2  11  -1    0.25    0.18
  -2  11  -1    0.40    0.16
   2 -11   1    0.50    0.18
   2 -11   1    0.52    0.20
   2 -11   1    0.64    0.15
   2 -11   1    0.33    0.20
   2 -11   1    0.59    0.17
  -3  11  -1    1.84    0.23
  -3  11  -1    2.35    0.24
  -3  11  -1    1.85    0.18
  -3  11  -1    2.16    0.31
  -3  11  -1    1.85    0.25
  -3  11  -1    1.92    0.24
   3 -11   1    2.11    0.27
   3 -11   1    2.12    0.27
   3 -11   1    1.98    0.22
   3 -11   1    1.85    0.23
   3 -11   1    2.22    0.20
  -4  11  -1   -0.03    0.26
  -4  11  -1    0.30    0.23
  -4  11  -1    0.31    0.26
  -4  11  -1   -0.04    0.24
  -4  11  -1    0.17    0.32
  -4  11  -1    0.12    0.18
   4 -11   1   -0.08    0.23
   4 -11   1    0.07    0.19
   4 -11   1    0.14    0.28
   4 -11   1    0.00    0.22
   4 -11   1    0.21    0.28
  -5  11  -1    2.24    0.51
  -5  11  -1    2.28    0.32
  -5  11  -1    1.92    0.49
  -5  11  -1    1.94    0.24
  -5  11  -1    2.88    0.32
  -5  11  -1    1.72    0.41
   5 -11   1    2.87    0.38
   5 -11   1    2.42    0.36
   5 -11   1    2.53    0.27
   5 -11   1    2.69    0.30
  -6  11  -1    0.12    0.32
  -6  11  -1   -0.22    0.30
  -6  11  -1    0.18    0.33
   6 -11   1    0.11    0.27
   6 -11   1    0.28    0.30
   6 -11   1    0.02    0.32
   6 -11   1    0.38    0.42
  -7  11  -1    0.13    0.37
   7 -11   1    0.30    0.36
   7 -11   1    0.03    0.32
  15  10  -1    0.81    0.25
  15  10  -1    1.06    0.27
  15  10  -1    2.01    0.32
  14  10  -1    0.18    0.22
  14  10  -1    0.01    0.20
  14  10  -1    0.10    0.24
  13  10  -1    0.46    0.18
  13  10  -1    0.35    0.20
  13  10  -1    0.48    0.19
  12  10  -1    0.76    0.17
  12  10  -1    0.41    0.20
  12  10  -1    0.77    0.17
  11  10  -1    0.01    0.14
  11  10  -1   -0.01    0.16
  10  10  -1    4.08    0.28
  10  10  -1    4.31    0.32
  10  10  -1    4.25    0.27
   9  10  -1    9.02    0.43
   9  10  -1    9.77    0.44
   8  10  -1    0.32    0.12
   7  10  -1    3.83    0.25
   6  10  -1    2.92    0.22
   5  10  -1    0.89    0.12
  -5 -10   1    1.05    0.12
   4  10  -1   15.58    0.66
   4  10  -1   15.02    0.68
  -4 -10   1   15.66    0.66
   3  10  -1    1.34    0.13
   3  10  -1    1.46    0.17
   3  10  -1    1.39    0.17
   3  10  -1    1.41    0.14
  -3 -10   1    1.45    0.13
   2  10  -1    1.82    0.20
   2  10  -1    1.65    0.14
   2  10  -1    1.57    0.15
   2  10  -1    1.62    0.18
  -2 -10   1    1.96    0.20
   1  10  -1   -0.29    0.11
   1  10  -1    0.00    0.15
   1  10  -1    0.03    0.12
  -1 -10   1    0.19    0.12
   0  10  -1    1.29    0.18
   0  10  -1    1.13    0.15
   0  10  -1    1.27    0.16
   0  10  -1    1.58    0.16
   0 -10   1    1.99    0.23
   0 -10   1    1.26    0.15
  -1  10  -1    0.06    0.17
  -1  10  -1   -0.01    0.15
  -1  10  -1    0.33    0.14
  -1  10  -1    0.12    0.14
  -1  10  -1   -0.10    0.14
   1 -10   1    0.00    0.12
   1 -10   1    0.24    0.11
   1 -10   1    0.12    0.14
   1 -10   1    0.04    0.13
  -2  10  -1    8.95    0.42
  -2  10  -1    8.37    0.44
  -2  10  -1    8.37    0.43
  -2  10  -1    8.52    0.45
  -2  10  -1    8.18    0.49
   2 -10   1    8.91    0.42
   2 -10   1    9.05    0.42
   2 -10   1    9.14    0.47
   2 -10   1    9.44    0.44
   2 -10   1    6.94    0.55
  -3  10  -1    1.08    0.18
  -3  10  -1    1.41    0.20
  -3  10  -1    0.83    0.19
  -3  10  -1    1.17    0.16
  -3  10  -1    0.60    0.16
   3 -10   1    1.30    0.16
   3 -10   1    0.51    0.20
   3 -10   1    1.44    0.18
   3 -10   1    1.07    0.20
  -4  10  -1    0.19    0.19
  -4  10  -1    0.12    0.25
  -4  10  -1    0.23    0.18
  -4  10  -1    0.24    0.19
  -4  10  -1    0.65    0.21
  -4  10  -1    0.32    0.18
   4 -10   1    0.47    0.24
   4 -10   1    0.23    0.17
   4 -10   1    0.12    0.18
   4 -10   1    0.12    0.19
   4 -10   1    0.36    0.23
  -5  10  -1    0.11    0.21
  -5  10  -1    0.11    0.23
  -5  10  -1    0.20    0.23
  -5  10  -1    0.28    0.36
  -5  10  -1    0.05    0.21
  -5  10  -1    0.15    0.20
   5 -10   1    0.18    0.21
   5 -10   1    0.09    0.22
   5 -10   1    0.26    0.29
   5 -10   1   -0.09    0.27
   5 -10   1   -0.09    0.19
  -6  10  -1    1.05    0.28
  -6  10  -1    0.85    0.27
  -6  10  -1    0.66    0.35
  -6  10  -1    0.96    0.24
  -6  10  -1    0.55    0.23
  -6  10  -1    1.13    0.25
   6 -10   1    1.28    0.34
   6 -10   1    0.92    0.35
   6 -10   1    1.10    0.26
   6 -10   1    1.16    0.23
   6 -10   1    0.82    0.26
  -7  10  -1    0.05    0.27
  -7  10  -1    0.11    0.30
  -7  10  -1    0.25    0.29
   7 -10   1    0.14    0.43
   7 -10   1    0.38    0.26
   7 -10   1    0.58    0.70
   7 -10   1   -0.11    0.29
  -8  10  -1   -0.26    0.34
  -8  10  -1   -0.03    0.34
   8 -10   1    0.03    0.35
   8 -10   1    0.13    0.31
  15   9  -1    0.44    0.26
  15   9  -1    0.29    0.25
  15   9  -1    0.20    0.23
  14   9  -1    0.17    0.22
  14   9  -1    0.14    0.22
  14   9  -1    0.08    0.19
  13   9  -1    5.17    0.37
  13   9  -1    5.17    0.35
  12   9  -1    2.15    0.21
  12   9  -1    2.20    0.20
  11   9  -1    1.50    0.18
  11   9  -1    1.51    0.15
  11   9  -1    1.43    0.16
  10   9  -1    1.79    0.15
  10   9  -1    1.85    0.20
   9   9  -1    0.39    0.11
   9   9  -1    0.41    0.11
   8   9  -1    0.89    0.11
   8   9  -1    0.80    0.11
   7   9  -1   25.94    1.04
   7   9  -1   25.29    1.05
   6   9  -1    0.54    0.10
   5   9  -1    2.23    0.18
  -5  -9   1    2.21    0.17
   4   9  -1    0.13    0.09
  -4  -9   1    0.13    0.08
   3   9  -1    1.68    0.14
   3   9  -1    1.58    0.17
   3   9  -1    1.43    0.15
   3   9  -1    1.67    0.15
  -3  -9   1    1.64    0.16
   2   9  -1    2.51    0.20
   2   9  -1    2.67    0.18
   2   9  -1    2.86    0.19
   2   9  -1    2.56    0.23
  -2  -9   1    2.90    0.20
   1   9  -1   11.15    0.49
   1   9  -1   11.32    0.49
   1   9  -1   11.35    0.50
   1   9  -1   11.48    0.52
   0   9  -1    1.22    0.13
   0   9  -1    1.64    0.18
   0   9  -1    1.74    0.20
   0   9  -1    1.19    0.15
   0  -9   1    1.71    0.19
   0  -9   1    1.40    0.13
   0  -9   1    1.49    0.16
   0  -9   1    1.26    0.11
  -1   9  -1    5.14    0.31
  -1   9  -1    4.96    0.33
  -1   9  -1    5.35    0.29
  -1   9  -1    5.09    0.26
  -1   9  -1    5.64    0.31
  -1   9  -1    5.71    0.30
   1  -9   1    5.39    0.31
   1  -9   1    6.16    0.29
   1  -9   1    5.76    0.32
   1  -9   1    5.41    0.28
   1  -9   1    6.22    0.30
  -2   9  -1    0.70    0.11
  -2   9  -1    0.66    0.14
  -2   9  -1    0.38    0.13
  -2   9  -1    1.00    0.15
  -2   9  -1    0.41    0.14
  -2   9  -1    0.70    0.17
   2  -9   1    0.36    0.14
   2  -9   1    0.36    0.13
   2  -9   1    0.52    0.13
   2  -9   1    0.61    0.11
   2  -9   1    0.29    0.12
  -3   9  -1    2.29    0.24
  -3   9  -1    2.57    0.32
  -3   9  -1    2.66    0.23
  -3   9  -1    2.79    0.27
  -3   9  -1    2.92    0.29
  -3   9  -1    2.58    0.25
   3  -9   1    2.70    0.25
   3  -9   1    2.53    0.23
   3  -9   1    2.34    0.27
   3  -9   1    2.31    0.22
  -4   9  -1   -0.01    0.15
  -4   9  -1    0.01    0.19
  -4   9  -1    0.04    0.15
  -4   9  -1   -0.09    0.15
  -4   9  -1    0.11    0.16
   4  -9   1    0.03    0.15
   4  -9   1   -0.04    0.14
   4  -9   1    0.13    0.20
   4  -9   1   -0.13    0.17
   4  -9   1    0.17    0.15
  -5   9  -1    1.20    0.19
  -5   9  -1    0.76    0.21
  -5   9  -1    0.96    0.18
  -5   9  -1    0.94    0.17
  -5   9  -1    0.71    0.21
  -5   9  -1    1.13    0.24
   5  -9   1    0.74    0.18
   5  -9   1    1.20    0.18
   5  -9   1    1.01    0.19
   5  -9   1    1.13    0.24
  -6   9  -1   -0.03    0.20
  -6   9  -1    0.00    0.23
  -6   9  -1    0.01    0.18
  -6   9  -1    0.02    0.22
  -6   9  -1   -0.03    0.27
  -6   9  -1   -0.20    0.27
   6  -9   1    0.16    0.19
   6  -9   1   -0.18    0.25
   6  -9   1   -0.15    0.20
  -7   9  -1    0.12    0.32
  -7   9  -1    0.14    0.23
  -7   9  -1   -0.03    0.22
  -7   9  -1    0.03    0.25
   7  -9   1   -0.11    0.32
   7  -9   1    0.22    0.22
   7  -9   1    0.31    0.26
   7  -9   1    0.29    0.23
  -8   9  -1    0.30    0.28
  -8   9  -1    0.35    0.29
   8  -9   1    0.27    0.42
   8  -9   1    0.14    0.32
   8  -9   1    0.24    0.28
   8  -9   1    0.46    0.26
  -9   9  -1    0.21    0.32
  -9   9  -1    0.06    0.32
   9  -9   1    0.39    0.32
  15   8  -1    0.30    0.25
  15   8  -1    0.66    0.25
  15   8  -1    0.21    0.21
  14   8  -1    4.05    0.35
  14   8  -1    3.89    0.38
  14   8  -1    4.38    0.38
  13   8  -1    0.20    0.16
  13   8  -1    0.52    0.18
  13   8  -1    0.55    0.18
  12   8  -1    0.04    0.13
  12   8  -1    0.10    0.15
  12   8  -1   -0.03    0.14
  12   8  -1   -0.05    0.15
  11   8  -1    8.93    0.42
  11   8  -1    9.43    0.44
  11   8  -1    8.66    0.43
  11   8  -1    8.87    0.42
  10   8  -1   24.61    1.00
  10   8  -1   24.22    1.01
   9   8  -1    0.05    0.10
   9   8  -1    0.16    0.10
   8   8  -1    0.56    0.09
   8   8  -1    0.24    0.09
   7   8  -1    3.11    0.18
   7   8  -1    3.39    0.20
   6   8  -1    0.10    0.08
   6   8  -1    0.15    0.08
  -6  -8   1    0.16    0.08
   5   8  -1    7.19    0.33
   5   8  -1    7.68    0.33
  -5  -8   1    7.53    0.33
  -5  -8   1    7.48    0.33
   4   8  -1   13.58    0.57
  -4  -8   1   13.71    0.57
   3   8  -1    0.32    0.07
   3   8  -1    0.31    0.08
   3   8  -1    0.28    0.07
  -3  -8   1    0.29    0.06
  -3  -8   1    0.22    0.07
   2   8  -1    9.62    0.41
   2   8  -1    9.00    0.39
   2   8  -1    9.23    0.42
   2   8  -1    9.09    0.40
  -2  -8   1    9.39    0.41
   1   8  -1    1.11    0.10
   1   8  -1    1.21    0.10
   1   8  -1    0.90    0.12
   1   8  -1    1.13    0.11
  -1  -8   1    1.40    0.15
   0   8  -1    0.00    0.09
   0   8  -1    0.04    0.11
   0   8  -1   -0.21    0.08
   0   8  -1    0.09    0.09
   0  -8   1    0.06    0.08
   0  -8   1    0.01    0.08
   0  -8   1    0.17    0.08
   0  -8   1    0.06    0.07
  -1   8  -1    4.53    0.26
  -1   8  -1    4.44    0.22
  -1   8  -1    4.24    0.24
  -1   8  -1    4.38    0.27
   1  -8   1    4.28    0.22
   1  -8   1    4.27    0.23
   1  -8   1    4.37    0.24
   1  -8   1    4.18    0.22
   1  -8   1    4.25    0.24
  -2   8  -1    2.07    0.17
  -2   8  -1    2.45    0.21
  -2   8  -1    2.62    0.19
  -2   8  -1    2.00    0.21
  -2   8  -1    2.61    0.20
  -2   8  -1    1.68    0.18
   2  -8   1    2.53    0.18
   2  -8   1    2.54    0.20
   2  -8   1    2.82    0.19
   2  -8   1    2.30    0.22
  -3   8  -1    0.45    0.13
  -3   8  -1    0.63    0.12
  -3   8  -1    0.26    0.10
  -3   8  -1    0.42    0.14
  -3   8  -1    0.20    0.11
  -3   8  -1    0.41    0.14
   3  -8   1    0.06    0.10
   3  -8   1    0.32    0.12
   3  -8   1    0.29    0.14
   3  -8   1    0.35    0.11
   3  -8   1    0.35    0.13
  -4   8  -1    4.67    0.27
  -4   8  -1    4.25    0.28
  -4   8  -1    3.94    0.32
  -4   8  -1    3.56    0.29
  -4   8  -1    4.49    0.31
  -4   8  -1    4.43    0.26
   4  -8   1    4.90    0.29
   4  -8   1    4.68    0.28
   4  -8   1    5.06    0.30
   4  -8   1    4.56    0.32
  -5   8  -1    3.35    0.31
  -5   8  -1    3.92    0.29
  -5   8  -1    3.52    0.33
  -5   8  -1    3.71    0.34
  -5   8  -1    3.60    0.29
  -5   8  -1    4.18    0.28
   5  -8   1    3.43    0.29
   5  -8   1    3.48    0.28
   5  -8   1    4.41    0.34
   5  -8   1    4.25    0.29
  -6   8  -1    0.89    0.21
  -6   8  -1    1.39    0.18
  -6   8  -1    1.63    0.20
  -6   8  -1    0.99    0.18
   6  -8   1    0.81    0.18
   6  -8   1    1.00    0.19
   6  -8   1    1.17    0.22
   6  -8   1    0.92    0.18
  -7   8  -1    1.70    0.28
  -7   8  -1    2.07    0.23
  -7   8  -1    1.94    0.22
  -7   8  -1    1.51    0.28
   7  -8   1    2.27    0.24
   7  -8   1    2.37    0.29
   7  -8   1    1.53    0.26
   7  -8   1    2.93    0.33
  -8   8  -1    0.41    0.23
  -8   8  -1    0.28    0.23
  -8   8  -1    0.34    0.25
  -8   8  -1    0.13    0.31
   8  -8   1    0.68    0.23
   8  -8   1    0.39    0.24
   8  -8   1    0.01    0.26
  -9   8  -1    0.42    0.39
  -9   8  -1    0.54    0.26
  -9   8  -1    0.25    0.30
   9  -8   1    0.98    0.41
   9  -8   1    0.78    0.28
   9  -8   1    0.34    0.27
   9  -8   1    0.64    0.32
  10  -8   1    0.31    0.33
  16   7  -1    0.80    0.25
  16   7  -1    0.05    0.31
  15   7  -1    0.14    0.24
  15   7  -1   -0.02    0.25
  14   7  -1    6.00    0.44
  14   7  -1    6.84    0.44
  13   7  -1   20.34    0.89
  13   7  -1   20.76    0.89
  12   7  -1    0.78    0.16
  12   7  -1    1.11    0.14
  12   7  -1    0.95    0.16
  11   7  -1    0.22    0.12
  11   7  -1    0.10    0.12
  11   7  -1    0.09    0.12
  10   7  -1    5.47    0.29
  10   7  -1    5.92    0.29
  10   7  -1    5.67    0.30
   9   7  -1    0.62    0.09
   9   7  -1    0.74    0.11
   9   7  -1    0.60    0.09
   8   7  -1    5.07    0.25
   8   7  -1    5.08    0.25
   7   7  -1   10.48    0.45
   7   7  -1   10.70    0.45
  -7  -7   1   10.94    0.47
   6   7  -1    0.69    0.08
   6   7  -1    0.47    0.08
  -6  -7   1    0.41    0.08
   5   7  -1    1.67    0.13
  -5  -7   1    1.44    0.11
   4   7  -1   11.27    0.48
   4   7  -1   11.68    0.48
  -4  -7   1   12.35    0.49
  -4  -7   1   11.37    0.49
   3   7  -1    0.41    0.07
  -3  -7   1    0.44    0.07
  -3  -7   1    0.52    0.06
   2   7  -1   30.55    1.23
   2   7  -1   30.94    1.25
   2   7  -1   30.71    1.24
   2   7  -1   30.55    1.24
  -2  -7   1   30.35    1.22
   1   7  -1    0.16    0.07
   1   7  -1    0.26    0.09
   1   7  -1    0.23    0.07
   1   7  -1    0.16    0.07
  -1  -7   1   -0.01    0.07
  -1  -7   1    0.15    0.06
   0   7  -1    0.30    0.08
   0   7  -1    0.04    0.07
   0   7  -1    0.02    0.09
   0   7  -1    0.04    0.07
   0  -7   1    0.08    0.07
   0  -7   1    0.05    0.07
   0  -7   1    0.09    0.07
   0  -7   1    0.15    0.06
  -1   7  -1   15.44    0.65
  -1   7  -1   16.55    0.66
  -1   7  -1   15.78    0.64
  -1   7  -1   14.84    0.66
   1  -7   1   15.87    0.66
   1  -7   1   15.90    0.66
   1  -7   1   16.66    0.66
   1  -7   1   15.39    0.66
   1  -7   1   16.11    0.66
  -2   7  -1    8.62    0.38
  -2   7  -1    8.98    0.40
  -2   7  -1    9.13    0.42
  -2   7  -1    8.82    0.39
  -2   7  -1    8.13    0.39
   2  -7   1    8.79    0.40
   2  -7   1    8.82    0.39
   2  -7   1    8.49    0.40
   2  -7   1    9.04    0.38
   2  -7   1    9.02    0.40
  -3   7  -1    9.00    0.44
  -3   7  -1    8.33    0.41
  -3   7  -1    9.10    0.41
  -3   7  -1    9.88    0.42
  -3   7  -1    9.52    0.42
  -3   7  -1    9.95    0.44
   3  -7   1    9.50    0.42
   3  -7   1    9.38    0.42
   3  -7   1   10.09    0.43
   3  -7   1    9.34    0.44
  -4   7  -1    9.41    0.43
  -4   7  -1    9.93    0.45
  -4   7  -1    9.50    0.44
  -4   7  -1    9.26    0.43
  -4   7  -1   10.19    0.46
  -4   7  -1    9.80    0.46
   4  -7   1   10.53    0.46
   4  -7   1   10.38    0.49
   4  -7   1    9.80    0.46
   4  -7   1   10.26    0.46
  -5   7  -1    0.20    0.15
  -5   7  -1    0.21    0.15
  -5   7  -1    0.63    0.15
  -5   7  -1    0.41    0.12
  -5   7  -1    0.19    0.14
   5  -7   1    0.13    0.12
   5  -7   1    0.15    0.16
   5  -7   1    0.30    0.15
  -6   7  -1    1.13    0.14
  -6   7  -1    1.08    0.16
  -6   7  -1    1.14    0.16
  -6   7  -1    1.20    0.18
  -6   7  -1    1.17    0.20
  -6   7  -1    1.23    0.17
   6  -7   1    1.41    0.17
   6  -7   1    1.39    0.17
   6  -7   1    1.47    0.17
   6  -7   1    1.18    0.19
  -7   7  -1    2.99    0.31
  -7   7  -1    3.00    0.38
  -7   7  -1    3.01    0.29
  -7   7  -1    3.25    0.31
   7  -7   1    2.77    0.31
   7  -7   1    2.74    0.26
   7  -7   1    3.16    0.30
  -8   7  -1    1.94    0.28
  -8   7  -1    2.10    0.23
  -8   7  -1    2.05    0.22
  -8   7  -1    1.59    0.22
   8  -7   1    2.04    0.25
   8  -7   1    2.44    0.24
   8  -7   1    2.02    0.24
   8  -7   1    2.38    0.29
  -9   7  -1    0.50    0.26
   9  -7   1    0.52    0.23
   9  -7   1    0.36    0.27
   9  -7   1    0.58    0.34
   9  -7   1    0.37    0.23
 -10   7  -1   -0.06    0.38
  10  -7   1    0.21    0.33
  10  -7   1   -0.15    0.27
  10  -7   1   -0.09    0.43
  10  -7   1    0.27    0.28
  11  -7   1    0.36    0.34
  16   6  -1    4.80    0.56
  16   6  -1    5.43    0.65
  15   6  -1    0.00    0.24
  15   6  -1    0.07    0.26
  14   6  -1    0.05    0.20
  14   6  -1    0.02    0.21
  13   6  -1    1.80    0.21
  13   6  -1    1.73    0.20
  12   6  -1    0.92    0.15
  12   6  -1    0.84    0.18
  11   6  -1    2.24    0.22
  11   6  -1    2.27    0.22
  10   6  -1    4.23    0.26
  10   6  -1    4.95    0.26
   9   6  -1    0.02    0.08
   9   6  -1    0.06    0.09
   9   6  -1    0.03    0.08
   8   6  -1    2.65    0.16
   8   6  -1    2.37    0.16
   8   6  -1    2.91    0.17
   7   6  -1    5.93    0.27
   7   6  -1    6.17    0.27
   7   6  -1    6.16    0.27
   6   6  -1    6.44    0.28
   6   6  -1    6.46    0.28
  -6  -6   1    6.24    0.28
   5   6  -1    9.99    0.42
  -5  -6   1   10.99    0.46
   4   6  -1    6.33    0.27
   4   6  -1    6.30    0.28
  -4  -6   1    6.36    0.28
   3   6  -1    0.14    0.05
  -3  -6   1    0.19    0.05
  -3  -6   1    0.04    0.05
   2   6  -1   32.13    1.30
   2   6  -1   32.15    1.30
   2   6  -1   32.59    1.30
   2   6  -1   32.43    1.30
  -2  -6   1   34.20    1.37
   1   6  -1   23.10    0.93
   1   6  -1   23.30    0.94
   1   6  -1   22.88    0.94
  -1  -6   1   22.98    0.92
  -1  -6   1   22.46    0.92
   0   6  -1    4.64    0.22
   0   6  -1    5.12    0.22
   0   6  -1    4.36    0.23
   0   6  -1    5.01    0.24
   0  -6   1    5.00    0.23
   0  -6   1    5.16    0.23
   0  -6   1    5.01    0.24
   0  -6   1    5.15    0.23
  -1   6  -1    6.44    0.28
  -1   6  -1    5.87    0.29
  -1   6  -1    6.15    0.27
  -1   6  -1    6.34    0.29
  -1   6  -1    6.20    0.28
   1  -6   1    6.78    0.30
   1  -6   1    6.34    0.29
   1  -6   1    6.53    0.28
   1  -6   1    6.44    0.29
   1  -6   1    6.78    0.29
  -2   6  -1    0.32    0.10
  -2   6  -1    0.24    0.06
  -2   6  -1    0.09    0.08
  -2   6  -1    0.26    0.09
  -2   6  -1    0.24    0.07
   2  -6   1    0.24    0.08
   2  -6   1    0.36    0.08
   2  -6   1    0.28    0.07
   2  -6   1    0.23    0.07
  -3   6  -1    0.41    0.09
  -3   6  -1    0.56    0.11
  -3   6  -1    0.81    0.09
  -3   6  -1    0.46    0.08
  -3   6  -1    0.69    0.11
  -3   6  -1    0.64    0.10
   3  -6   1    0.70    0.09
   3  -6   1    0.56    0.10
   3  -6   1    0.61    0.09
   3  -6   1    0.76    0.10
  -4   6  -1    7.73    0.37
  -4   6  -1    7.29    0.35
  -4   6  -1    7.64    0.35
  -4   6  -1    7.97    0.38
  -4   6  -1    7.96    0.37
  -4   6  -1    7.91    0.36
   4  -6   1    7.13    0.37
   4  -6   1    8.05    0.35
   4  -6   1    7.46    0.35
   4  -6   1    8.06    0.36
  -5   6  -1    4.26    0.27
  -5   6  -1    4.07    0.24
  -5   6  -1    4.02    0.24
  -5   6  -1    4.06    0.26
  -5   6  -1    3.88    0.27
  -5   6  -1    3.90    0.24
   5  -6   1    4.53    0.27
   5  -6   1    3.73    0.24
   5  -6   1    4.23    0.25
   5  -6   1    3.70    0.25
  -6   6  -1    1.05    0.17
  -6   6  -1    1.36    0.15
  -6   6  -1    1.09    0.16
  -6   6  -1    1.31    0.14
  -6   6  -1    1.27    0.14
   6  -6   1    1.14    0.15
   6  -6   1    1.38    0.15
   6  -6   1    1.36    0.14
   6  -6   1    0.92    0.16
  -7   6  -1    0.23    0.15
  -7   6  -1    0.15    0.17
  -7   6  -1    0.13    0.13
  -7   6  -1    0.28    0.15
   7  -6   1    0.16    0.14
   7  -6   1   -0.08    0.15
   7  -6   1    0.13    0.18
   7  -6   1    0.01    0.14
  -8   6  -1    1.90    0.21
  -8   6  -1    2.62    0.28
  -8   6  -1    1.91    0.24
   8  -6   1    2.36    0.24
   8  -6   1    1.82    0.21
   8  -6   1    2.31    0.21
   8  -6   1    2.10    0.22
  -9   6  -1    0.26    0.24
  -9   6  -1    0.13    0.21
   9  -6   1   -0.41    0.19
   9  -6   1   -0.40    0.20
   9  -6   1    0.11    0.22
 -10   6  -1   -0.53    0.35
 -10   6  -1   -0.05    0.26
  10  -6   1    0.24    0.27
  10  -6   1    0.45    0.24
  10  -6   1    0.39    0.35
 -11   6  -1    0.13    0.38
  11  -6   1    0.07    0.29
  11  -6   1   -0.23    0.45
  11  -6   1    0.05    0.35
  11  -6   1   -0.26    0.28
  16   5  -1    0.15    0.32
  16   5  -1    0.08    0.32
  15   5  -1    1.64    0.28
  15   5  -1    1.17    0.27
  14   5  -1    0.85    0.22
  14   5  -1    0.82    0.22
  13   5  -1    0.65    0.18
  13   5  -1    0.86    0.21
  12   5  -1    0.10    0.14
  11   5  -1    1.74    0.16
  11   5  -1    1.82    0.22
  10   5  -1    0.96    0.12
  10   5  -1    1.40    0.13
   9   5  -1    7.95    0.36
   9   5  -1    7.80    0.36
   8   5  -1    4.88    0.24
   8   5  -1    5.06    0.24
   7   5  -1    0.96    0.10
   7   5  -1    0.86    0.11
   6   5  -1    3.87    0.19
   6   5  -1    4.12    0.19
   5   5  -1   31.18    1.26
   5   5  -1   31.77    1.26
  -5  -5   1   32.61    1.31
   4   5  -1   17.26    0.69
   4   5  -1   16.84    0.69
  -4  -5   1   16.17    0.66
   3   5  -1    0.13    0.05
   3   5  -1    0.09    0.05
  -3  -5   1    0.01    0.04
   2   5  -1    6.65    0.27
   2   5  -1    6.28    0.29
  -2  -5   1    6.90    0.29
  -2  -5   1    6.76    0.29
   1   5  -1    0.24    0.05
   1   5  -1    0.27    0.06
   1   5  -1    0.46    0.05
   1   5  -1    0.43    0.06
   1   5  -1    0.44    0.06
  -1  -5   1    0.44    0.05
  -1  -5   1    0.46    0.06
   0   5  -1   13.27    0.54
   0   5  -1   13.01    0.54
   0   5  -1   13.30    0.55
   0   5  -1   13.12    0.54
   0  -5   1   12.97    0.54
   0  -5   1   13.38    0.55
   0  -5   1   13.45    0.54
   0  -5   1   13.17    0.54
  -1   5  -1   33.53    1.36
  -1   5  -1   34.47    1.36
  -1   5  -1   33.21    1.36
  -1   5  -1   32.72    1.37
  -1   5  -1   35.22    1.36
   1  -5   1   34.54    1.37
   1  -5   1   34.37    1.37
   1  -5   1   33.80    1.38
   1  -5   1   34.17    1.37
   1  -5   1   34.12    1.38
  -2   5  -1    6.76    0.29
  -2   5  -1    6.55    0.31
  -2   5  -1    6.77    0.30
  -2   5  -1    6.46    0.29
  -2   5  -1    6.33    0.28
   2  -5   1    6.26    0.29
   2  -5   1    6.13    0.28
   2  -5   1    6.80    0.28
   2  -5   1    6.41    0.28
  -3   5  -1    0.17    0.07
  -3   5  -1    0.29    0.08
  -3   5  -1    0.20    0.08
  -3   5  -1    0.18    0.07
  -3   5  -1    0.24    0.08
   3  -5   1    0.18    0.07
   3  -5   1    0.18    0.08
   3  -5   1    0.28    0.07
   3  -5   1    0.23    0.07
  -4   5  -1    3.14    0.20
  -4   5  -1    2.72    0.18
  -4   5  -1    3.01    0.20
  -4   5  -1    3.36    0.20
  -4   5  -1    2.94    0.17
   4  -5   1    3.49    0.20
   4  -5   1    3.05    0.19
   4  -5   1    3.08    0.19
   4  -5   1    3.43    0.19
  -5   5  -1    3.44    0.21
  -5   5  -1    3.46    0.21
  -5   5  -1    3.78    0.23
  -5   5  -1    3.20    0.23
  -5   5  -1    3.56    0.23
   5  -5   1    3.91    0.22
   5  -5   1    3.69    0.22
   5  -5   1    3.68    0.22
   5  -5   1    3.62    0.24
  -6   5  -1    2.22    0.19
  -6   5  -1    2.73    0.21
  -6   5  -1    2.13    0.19
  -6   5  -1    2.24    0.23
  -6   5  -1    1.87    0.19
   6  -5   1    2.62    0.20
   6  -5   1    2.45    0.21
   6  -5   1    2.89    0.21
  -7   5  -1    1.08    0.14
  -7   5  -1    0.95    0.13
  -7   5  -1    0.81    0.16
  -7   5  -1    1.07    0.13
   7  -5   1    0.88    0.14
   7  -5   1    1.09    0.16
   7  -5   1    0.87    0.14
   7  -5   1    1.07    0.14
  -8   5  -1    0.00    0.15
  -8   5  -1    0.06    0.16
   8  -5   1   -0.14    0.18
   8  -5   1   -0.09    0.14
   8  -5   1    0.19    0.14
   8  -5   1   -0.15    0.15
  -9   5  -1    0.21    0.18
  -9   5  -1    0.21    0.19
   9  -5   1    0.36    0.19
   9  -5   1    0.05    0.22
   9  -5   1    0.30    0.17
   9  -5   1    0.13    0.17
 -10   5  -1    0.19    0.28
  10  -5   1    0.81    0.22
  10  -5   1    0.47    0.20
  10  -5   1    0.36    0.24
 -11   5  -1    2.88    0.35
 -11   5  -1    2.60    0.33
  11  -5   1    2.63    0.33
  11  -5   1    2.63    0.29
  11  -5   1    2.95    0.30
  11  -5   1    2.96    0.41
 -12   5  -1   -0.27    0.46
  12  -5   1    0.50    0.49
  12  -5   1    0.18    0.38
  15   4  -1    0.43    0.26
  15   4  -1   -0.01    0.27
  14   4  -1    0.32    0.22
  14   4  -1    0.22    0.21
  13   4  -1    0.33    0.18
  13   4  -1    0.12    0.17
  12   4  -1    4.82    0.32
  12   4  -1    4.69    0.32
  11   4  -1    0.56    0.14
  11   4  -1    0.58    0.13
 -11  -4   1    0.36    0.13
  10   4  -1    0.33    0.11
  10   4  -1    0.12    0.11
 -10  -4   1    0.23    0.10
   9   4  -1    4.55    0.24
   9   4  -1    4.36    0.24
  -9  -4   1    4.35    0.23
   8   4  -1   13.06    0.55
   8   4  -1   13.34    0.56
  -8  -4   1   13.25    0.55
   7   4  -1    2.17    0.14
   7   4  -1    1.91    0.13
  -7  -4   1    1.82    0.12
   6   4  -1    1.09    0.09
   6   4  -1    1.01    0.10
  -6  -4   1    0.98    0.09
   5   4  -1    8.34    0.35
   5   4  -1    8.33    0.34
  -5  -4   1    8.20    0.36
  -5  -4   1    9.11    0.37
   4   4  -1    9.84    0.40
   4   4  -1    9.82    0.40
  -4  -4   1    9.84    0.41
   3   4  -1   13.47    0.56
   3   4  -1   14.02    0.56
  -3  -4   1   13.44    0.55
  -3  -4   1   13.80    0.55
   2   4  -1  101.17    4.12
   2   4  -1  105.75    4.12
  -2  -4   1  105.51    4.18
  -2  -4   1  104.27    4.18
   1   4  -1    2.18    0.11
   1   4  -1    2.22    0.12
   1   4  -1    1.97    0.11
   1   4  -1    1.94    0.13
  -1  -4   1    2.39    0.12
  -1  -4   1    2.28    0.12
   0   4  -1    2.16    0.11
   0   4  -1    2.05    0.11
   0   4  -1    1.95    0.12
   0   4  -1    1.92    0.11
   0  -4   1    2.15    0.09
   0  -4   1    1.72    0.11
   0  -4   1    1.88    0.11
   0  -4   1    1.90    0.14
   0  -4   1    1.82    0.11
  -1   4  -1    6.15    0.25
  -1   4  -1    5.84    0.26
  -1   4  -1    6.06    0.26
  -1   4  -1    5.46    0.26
  -1   4  -1    5.95    0.25
   1  -4   1    6.39    0.26
   1  -4   1    5.97    0.26
   1  -4   1    5.96    0.26
   1  -4   1    5.95    0.26
  -2   4  -1    1.29    0.12
  -2   4  -1    1.26    0.11
  -2   4  -1    1.28    0.09
  -2   4  -1    1.39    0.10
  -2   4  -1    1.27    0.11
   2  -4   1    1.23    0.10
   2  -4   1    1.22    0.10
   2  -4   1    1.06    0.10
   2  -4   1    1.45    0.10
  -3   4  -1   13.61    0.56
  -3   4  -1   14.10    0.57
  -3   4  -1   13.79    0.56
  -3   4  -1   13.49    0.57
  -3   4  -1   13.27    0.57
   3  -4   1   13.51    0.55
   3  -4   1   13.51    0.56
   3  -4   1   14.12    0.56
   3  -4   1   13.46    0.55
   3  -4   1   12.46    0.56
  -4   4  -1    2.91    0.18
  -4   4  -1    2.27    0.15
  -4   4  -1    2.62    0.17
  -4   4  -1    2.73    0.15
  -4   4  -1    2.91    0.17
   4  -4   1    2.41    0.17
   4  -4   1    2.42    0.17
   4  -4   1    3.01    0.16
   4  -4   1    2.65    0.16
   4  -4   1    2.59    0.16
  -5   4  -1    0.06    0.08
  -5   4  -1    0.09    0.07
  -5   4  -1    0.21    0.09
  -5   4  -1    0.05    0.09
  -5   4  -1    0.14    0.09
   5  -4   1    0.09    0.09
   5  -4   1    0.18    0.08
   5  -4   1    0.10    0.08
   5  -4   1    0.12    0.09
   5  -4   1    0.14    0.08
  -6   4  -1    1.28    0.13
  -6   4  -1    1.04    0.11
  -6   4  -1    1.38    0.15
  -6   4  -1    1.04    0.11
   6  -4   1    1.24    0.13
   6  -4   1    1.35    0.13
   6  -4   1    1.32    0.13
   6  -4   1    1.04    0.12
   6  -4   1    1.34    0.15
  -7   4  -1    3.78    0.24
  -7   4  -1    4.20    0.24
  -7   4  -1    4.24    0.27
   7  -4   1    4.50    0.29
   7  -4   1    4.58    0.27
   7  -4   1    4.53    0.28
   7  -4   1    4.43    0.27
   7  -4   1    4.82    0.26
  -8   4  -1    7.13    0.38
  -8   4  -1    7.71    0.40
   8  -4   1    7.64    0.40
   8  -4   1    7.59    0.40
   8  -4   1    8.12    0.42
   8  -4   1    7.57    0.39
   8  -4   1    7.66    0.38
  -9   4  -1    1.43    0.18
  -9   4  -1    1.39    0.20
   9  -4   1    1.29    0.17
   9  -4   1    1.13    0.16
   9  -4   1    1.69    0.20
   9  -4   1    1.26    0.21
 -10   4  -1    0.34    0.21
 -10   4  -1    0.20    0.19
  10  -4   1    0.22    0.18
  10  -4   1    0.68    0.24
  10  -4   1    0.50    0.19
  10  -4   1    0.46    0.21
 -11   4  -1   -0.15    0.24
  11  -4   1    0.12    0.22
  11  -4   1   -0.12    0.38
  11  -4   1   -0.18    0.21
  11  -4   1    0.39    0.26
 -12   4  -1   -0.24    0.36
  12  -4   1    0.22    0.68
  12  -4   1    0.03    0.27
  12  -4   1   -0.29    0.31
  12  -4   1    0.30    0.26
 -13   4  -1    0.89    0.48
  13  -4   1    0.61    0.35
  13  -4   1    0.56    0.41
  13  -4   1    0.64    0.54
  15   3  -1    1.34    0.29
  15   3  -1    1.71    0.31
  14   3  -1    0.06    0.23
  14   3  -1   -0.01    0.23
  13   3  -1   -0.08    0.19
  13   3  -1    0.27    0.18
  12   3  -1    4.96    0.33
  12   3  -1    4.30    0.35
 -12  -3   1    5.29    0.34
  11   3  -1    1.09    0.14
  11   3  -1    0.64    0.14
 -11  -3   1    0.81    0.14
  10   3  -1    0.17    0.11
  10   3  -1    0.13    0.11
 -10  -3   1   -0.04    0.10
   9   3  -1    2.82    0.20
   9   3  -1    2.56    0.19
  -9  -3   1    2.43    0.18
   8   3  -1    4.18    0.22
   8   3  -1    3.95    0.21
  -8  -3   1    3.55    0.19
   7   3  -1    6.86    0.30
   7   3  -1    6.76    0.30
  -7  -3   1    7.11    0.31
   6   3  -1   24.35    0.98
   6   3  -1   24.04    0.98
  -6  -3   1   24.72    1.00
   5   3  -1   48.73    1.93
   5   3  -1   47.91    1.93
  -5  -3   1   47.96    1.92
   4   3  -1    0.09    0.04
   4   3  -1   -0.01    0.03
  -4  -3   1   -0.02    0.03
  -4  -3   1    0.08    0.04
   3   3  -1    1.97    0.10
   3   3  -1    2.24    0.10
  -3  -3   1    2.03    0.10
   2   3  -1    4.13    0.18
   2   3  -1    4.39    0.18
  -2  -3   1    4.50    0.19
  -2  -3   1    4.26    0.18
   1   3  -1    5.87    0.25
   1   3  -1    6.06    0.25
   1   3  -1    5.99    0.25
  -1  -3   1    6.00    0.25
  -1  -3   1    6.09    0.25
   0   3  -1   33.29    1.39
   0   3  -1   35.83    1.38
   0   3  -1   35.15    1.39
   0   3  -1   34.35    1.39
   0  -3   1   35.20    1.41
   0  -3   1   35.19    1.41
   0  -3   1   34.95    1.41
   0  -3   1   35.71    1.41
  -1   3  -1    2.47    0.11
  -1   3  -1    2.12    0.12
  -1   3  -1    2.22    0.12
  -1   3  -1    1.96    0.10
   1  -3   1    2.11    0.12
   1  -3   1    2.26    0.11
   1  -3   1    2.33    0.11
   1  -3   1    2.42    0.13
   1  -3   1    2.58    0.12
  -2   3  -1    1.54    0.09
  -2   3  -1    1.61    0.10
  -2   3  -1    1.55    0.10
  -2   3  -1    1.72    0.11
  -2   3  -1    1.33    0.10
   2  -3   1    1.30    0.11
   2  -3   1    1.58    0.10
   2  -3   1    1.83    0.10
   2  -3   1    1.51    0.10
   2  -3   1    1.80    0.10
  -3   3  -1    0.16    0.06
  -3   3  -1    0.12    0.05
  -3   3  -1    0.02    0.05
  -3   3  -1    0.15    0.06
  -3   3  -1    0.06    0.04
   3  -3   1    0.08    0.05
   3  -3   1    0.11    0.06
   3  -3   1    0.27    0.06
   3  -3   1    0.19    0.05
   3  -3   1    0.15    0.05
  -4   3  -1   31.74    1.31
  -4   3  -1   33.24    1.31
  -4   3  -1   32.16    1.31
  -4   3  -1   32.43    1.31
  -4   3  -1   32.45    1.30
   4  -3   1   31.01    1.29
   4  -3   1   30.80    1.29
   4  -3   1   32.18    1.29
   4  -3   1   32.90    1.29
   4  -3   1   32.93    1.29
  -5   3  -1    9.01    0.42
  -5   3  -1    9.68    0.41
  -5   3  -1    9.75    0.41
  -5   3  -1   10.04    0.42
  -5   3  -1    9.47    0.41
   5  -3   1    9.57    0.42
   5  -3   1    9.83    0.42
   5  -3   1    9.44    0.42
   5  -3   1   10.19    0.42
  -6   3  -1    4.95    0.27
  -6   3  -1    5.08    0.26
  -6   3  -1    5.65    0.25
   6  -3   1    5.63    0.27
   6  -3   1    5.01    0.27
   6  -3   1    5.33    0.26
   6  -3   1    5.28    0.26
  -7   3  -1    1.70    0.17
  -7   3  -1    1.81    0.19
   7  -3   1    1.74    0.18
   7  -3   1    1.77    0.17
   7  -3   1    1.65    0.20
   7  -3   1    1.84    0.18
  -8   3  -1    0.47    0.13
  -8   3  -1    0.22    0.12
   8  -3   1    0.42    0.11
   8  -3   1    0.59    0.13
   8  -3   1    0.34    0.14
   8  -3   1    0.44    0.12
  -9   3  -1    0.08    0.14
  -9   3  -1    0.03    0.15
   9  -3   1    0.23    0.13
   9  -3   1    0.24    0.14
   9  -3   1    0.34    0.14
   9  -3   1    0.01    0.16
 -10   3  -1    3.35    0.33
 -10   3  -1    2.56    0.27
  10  -3   1    2.78    0.31
  10  -3   1    3.69    0.37
  10  -3   1    3.39    0.29
  10  -3   1    3.64    0.30
 -11   3  -1    0.83    0.36
 -11   3  -1    0.29    0.23
  11  -3   1    0.79    0.26
  11  -3   1    0.65    0.19
  11  -3   1    0.54    0.20
  12  -3   1    0.97    0.34
  12  -3   1    0.72    0.25
  12  -3   1    0.61    0.23
  12  -3   1    0.43    0.28
 -13   3  -1    0.03    0.40
  13  -3   1    0.25    0.35
  13  -3   1    0.37    0.57
  13  -3   1    0.12    0.28
  13  -3   1    0.19    0.50
  15   2  -1    1.48    0.52
  15   2  -1    1.63    0.31
  14   2  -1    0.02    0.37
  14   2  -1    0.33    0.24
  14   2  -1    0.50    0.24
  13   2  -1    0.82    0.20
  13   2  -1    0.79    0.20
 -13  -2   1    0.47    0.22
  12   2  -1    1.99    0.21
  12   2  -1    2.27    0.21
 -12  -2   1    1.58    0.20
  11   2  -1    0.95    0.15
  11   2  -1    0.79    0.15
 -11  -2   1    0.93    0.15
  10   2  -1    4.57    0.29
  10   2  -1    4.77    0.27
 -10  -2   1    4.32    0.27
   9   2  -1   10.95    0.48
   9   2  -1   10.74    0.48
  -9  -2   1   10.10    0.45
   8   2  -1   13.60    0.58
   8   2  -1   13.90    0.58
  -8  -2   1   13.09    0.55
   7   2  -1    3.51    0.18
   7   2  -1    3.20    0.19
  -7  -2   1    3.26    0.18
   6   2  -1    1.61    0.11
   6   2  -1    1.52    0.12
  -6  -2   1    1.74    0.12
   5   2  -1    0.34    0.06
   5   2  -1    0.39    0.05
  -5  -2   1    0.24    0.05
   4   2  -1   21.61    0.89
   4   2  -1   22.40    0.89
  -4  -2   1   22.42    0.90
   3   2  -1   46.50    1.85
   3   2  -1   46.38    1.85
  -3  -2   1   44.29    1.83
  -3  -2   1   47.27    1.83
   2   2  -1    0.10    0.03
  -2  -2   1    0.16    0.03
   1   2  -1    4.04    0.17
   1   2  -1    3.87    0.17
  -1  -2   1    3.96    0.16
  -1  -2   1    3.85    0.16
   0   2  -1    0.38    0.04
   0   2  -1    0.51    0.04
   0   2  -1    0.39    0.05
   0   2  -1    0.44    0.05
   0  -2   1    0.35    0.04
   0  -2   1    0.38    0.03
   0  -2   1    0.23    0.03
   0  -2   1    0.48    0.06
   0  -2   1    0.28    0.03
  -1   2  -1   34.10    1.37
  -1   2  -1   35.02    1.37
  -1   2  -1   34.05    1.37
  -1   2  -1   34.28    1.37
   1  -2   1   34.51    1.43
   1  -2   1   36.66    1.43
   1  -2   1   36.35    1.43
   1  -2   1   36.22    1.43
   1  -2   1   35.00    1.43
  -2   2  -1   37.65    1.50
  -2   2  -1   37.97    1.49
  -2   2  -1   37.01    1.50
  -2   2  -1   37.24    1.49
  -2   2  -1   36.93    1.49
   2  -2   1   34.59    1.45
   2  -2   1   35.19    1.45
   2  -2   1   38.15    1.46
   2  -2   1   37.05    1.45
   2  -2   1   36.46    1.45
  -3   2  -1   14.69    0.60
  -3   2  -1   15.00    0.61
  -3   2  -1   14.57    0.60
  -3   2  -1   15.16    0.60
  -3   2  -1   14.75    0.60
   3  -2   1   14.46    0.60
   3  -2   1   14.00    0.60
   3  -2   1   15.10    0.60
   3  -2   1   14.97    0.59
  -4   2  -1    4.21    0.20
  -4   2  -1    4.35    0.20
  -4   2  -1    4.50    0.21
  -4   2  -1    4.47    0.20
  -4   2  -1    4.15    0.20
   4  -2   1    4.24    0.20
   4  -2   1    3.99    0.19
   4  -2   1    4.34    0.19
   4  -2   1    4.24    0.20
  -5   2  -1    3.06    0.17
  -5   2  -1    2.86    0.16
   5  -2   1    2.43    0.15
   5  -2   1    2.75    0.17
   5  -2   1    2.80    0.16
   5  -2   1    2.84    0.15
   5  -2   1    2.87    0.16
  -6   2  -1    0.43    0.08
  -6   2  -1    0.70    0.08
   6  -2   1    0.69    0.08
   6  -2   1    0.83    0.09
   6  -2   1    0.66    0.09
   6  -2   1    0.55    0.09
   6  -2   1    0.74    0.08
  -7   2  -1    3.22    0.21
  -7   2  -1    3.25    0.20
   7  -2   1    3.43    0.21
   7  -2   1    3.76    0.22
   7  -2   1    3.27    0.21
   7  -2   1    3.50    0.22
   7  -2   1    3.90    0.20
  -8   2  -1    0.32    0.11
  -8   2  -1    0.50    0.11
   8  -2   1    0.62    0.11
   8  -2   1    0.42    0.11
   8  -2   1    0.27    0.12
   8  -2   1    0.49    0.11
   8  -2   1    0.40    0.10
  -9   2  -1    3.02    0.24
  -9   2  -1    3.29    0.25
   9  -2   1    3.08    0.24
   9  -2   1    3.16    0.24
   9  -2   1    3.09    0.24
 -10   2  -1    0.24    0.16
 -10   2  -1    0.00    0.14
  10  -2   1    0.03    0.13
  10  -2   1    0.20    0.15
  10  -2   1   -0.03    0.14
  10  -2   1   -0.03    0.17
  10  -2   1   -0.03    0.14
 -11   2  -1    0.35    0.19
 -11   2  -1    0.45    0.19
  11  -2   1    0.21    0.17
  11  -2   1    0.47    0.23
  11  -2   1    0.43    0.17
  11  -2   1    0.29    0.16
 -12   2  -1    1.26    0.26
  12  -2   1    0.53    0.21
  12  -2   1    0.70    0.30
  12  -2   1    0.91    0.21
  13  -2   1    0.62    0.26
  13  -2   1    0.71    0.39
  13  -2   1    0.41    0.25
  14  -2   1    0.23    0.51
  14  -2   1   -0.25    0.40
  14  -2   1   -0.12    0.33
  15   1  -1    1.10    0.32
  15   1  -1    2.28    0.38
  15   1  -1    1.22    0.55
  15   1  -1    1.79    0.29
  15   1  -1    1.79    0.34
  14   1  -1    0.46    0.40
  14   1  -1    0.06    0.25
  14   1  -1    0.36    0.22
  14   1  -1    0.52    0.25
  13   1  -1    0.69    0.21
  13   1  -1    1.24    0.31
  13   1  -1    0.68    0.22
  12   1  -1    5.89    0.45
  12   1  -1    5.50    0.36
  12   1  -1    5.34    0.39
 -12  -1   1    5.72    0.39
  11   1  -1    0.15    0.14
 -11  -1   1    0.51    0.16
  10   1  -1    1.31    0.15
 -10  -1   1    0.73    0.13
   9   1  -1    1.23    0.12
  -9  -1   1    0.95    0.12
   8   1  -1    0.87    0.10
  -8  -1   1    1.10    0.11
   7   1  -1   18.22    0.75
  -7  -1   1   17.72    0.73
   6   1  -1   19.65    0.80
  -6  -1   1   17.91    0.73
   5   1  -1    0.01    0.05
  -5  -1   1    0.17    0.05
   4   1  -1    0.65    0.08
   4   1  -1    0.56    0.05
  -4  -1   1    0.68    0.07
   3   1  -1    1.39    0.08
   3   1  -1    1.00    0.07
  -3  -1   1    1.06    0.07
   2   1  -1    6.77    0.27
   2   1  -1    6.56    0.27
  -2  -1   1    6.32    0.26
  -2  -1   1    6.56    0.26
   1   1  -1    0.43    0.03
  -1  -1   1    0.38    0.03
   0   1  -1    0.17    0.02
   0   1  -1    0.20    0.02
   0   1  -1    0.10    0.02
   0   1  -1    0.15    0.02
   0  -1   1    0.16    0.02
   0  -1   1    0.20    0.02
   0  -1   1    0.12    0.02
   0  -1   1    0.23    0.03
   0  -1   1    0.18    0.02
  -1   1  -1   20.11    0.83
  -1   1  -1   20.60    0.83
  -1   1  -1   21.23    0.83
  -1   1  -1   20.71    0.83
  -1   1  -1   21.34    0.83
   1  -1   1   21.37    0.86
   1  -1   1   22.10    0.86
   1  -1   1   20.34    0.86
   1  -1   1   21.51    0.86
   1  -1   1   21.84    0.86
  -2   1  -1    8.93    0.35
  -2   1  -1    8.53    0.36
  -2   1  -1    8.70    0.35
  -2   1  -1    8.87    0.35
  -2   1  -1    8.31    0.35
   2  -1   1    9.04    0.36
   2  -1   1    9.04    0.36
   2  -1   1    8.52    0.36
   2  -1   1    8.95    0.37
  -3   1  -1   17.39    0.70
  -3   1  -1   17.44    0.71
  -3   1  -1   17.74    0.70
  -3   1  -1   17.50    0.71
  -3   1  -1   17.29    0.71
   3  -1   1   16.77    0.71
   3  -1   1   18.13    0.71
   3  -1   1   17.79    0.72
   3  -1   1   18.14    0.72
  -4   1  -1    3.76    0.17
  -4   1  -1    3.51    0.17
   4  -1   1    3.72    0.17
   4  -1   1    3.50    0.17
   4  -1   1    3.65    0.17
   4  -1   1    3.68    0.17
   4  -1   1    3.50    0.17
  -5   1  -1    4.01    0.19
  -5   1  -1    4.05    0.19
   5  -1   1    4.62    0.22
   5  -1   1    3.69    0.20
   5  -1   1    4.45    0.20
   5  -1   1    4.28    0.20
   5  -1   1    3.99    0.20
  -6   1  -1    3.59    0.19
  -6   1  -1    3.44    0.18
   6  -1   1    3.86    0.19
   6  -1   1    3.84    0.20
   6  -1   1    3.68    0.20
   6  -1   1    3.75    0.19
   6  -1   1    3.48    0.19
  -7   1  -1    0.01    0.07
  -7   1  -1    0.15    0.08
   7  -1   1    0.11    0.08
   7  -1   1    0.09    0.07
   7  -1   1    0.12    0.07
   7  -1   1    0.08    0.09
   7  -1   1    0.18    0.08
  -8   1  -1    6.10    0.29
  -8   1  -1    5.61    0.29
   8  -1   1    6.52    0.31
   8  -1   1    5.89    0.32
   8  -1   1    6.29    0.31
   8  -1   1    6.55    0.30
   8  -1   1    6.11    0.30
  -9   1  -1    4.62    0.27
  -9   1  -1    4.80    0.27
   9  -1   1    4.60    0.28
   9  -1   1    4.54    0.29
   9  -1   1    4.50    0.27
   9  -1   1    4.35    0.26
   9  -1   1    4.69    0.26
 -10   1  -1    0.10    0.14
 -10   1  -1    0.17    0.13
  10  -1   1    0.06    0.13
  10  -1   1    0.00    0.16
  10  -1   1    0.19    0.13
  10  -1   1    0.27    0.13
  10  -1   1    0.04    0.14
 -11   1  -1    0.07    0.28
 -11   1  -1    0.01    0.17
  11  -1   1    0.01    0.20
  11  -1   1    0.00    0.15
  11  -1   1   -0.19    0.16
  11  -1   1    0.22    0.14
  11  -1   1    0.26    0.15
 -12   1  -1    0.66    0.21
  12  -1   1    0.77    0.18
  12  -1   1    0.44    0.17
  12  -1   1    0.40    0.26
  12  -1   1    0.40    0.20
  12  -1   1    0.35    0.20
 -13   1  -1    0.23    0.27
  13  -1   1   -0.13    0.23
  13  -1   1    0.13    0.23
  13  -1   1    0.10    0.22
  14  -1   1    0.44    0.47
  14  -1   1    0.71    0.28
  15   0  -1    0.32    0.36
  15   0  -1    0.40    0.34
  15   0  -1    0.56    0.33
  15   0  -1    0.58    0.61
  14   0  -1   -0.18    0.27
  14   0  -1   -0.08    0.27
  14   0  -1    0.05    0.27
  13   0  -1    0.73    0.39
  13   0  -1    0.57    0.24
  13   0  -1    0.77    0.20
  13   0  -1    0.64    0.24
  13   0  -1    1.05    0.23
 -13   0   1    0.63    0.27
  12   0  -1    0.33    0.20
  12   0  -1    0.27    0.18
  12   0  -1    0.14    0.25
  12   0  -1    0.18    0.16
  12   0  -1    0.01    0.18
 -12   0   1    0.31    0.20
  11   0  -1    0.65    0.16
  11   0  -1    0.67    0.14
  11   0  -1    0.54    0.20
 -11   0   1    0.69    0.18
  10   0  -1   11.43    0.52
 -10   0   1   11.97    0.54
   9   0  -1    4.92    0.30
   9   0  -1    5.15    0.28
  -9   0   1    5.54    0.30
   8   0  -1    2.09    0.15
   8   0  -1    2.11    0.17
  -8   0   1    1.81    0.17
   7   0  -1    0.08    0.07
  -7   0   1    0.28    0.08
   6   0  -1    0.08    0.06
  -6   0   1    0.05    0.06
   5   0  -1    0.09    0.05
  -5   0   1    0.01    0.05
   4   0  -1    1.73    0.10
  -4   0   1    1.58    0.10
   3   0  -1   48.32    1.93
  -3   0   1   47.38    1.89
   2   0  -1    6.52    0.27
  -2   0   1    6.25    0.26
   1   0  -1    0.29    0.03
   1   0  -1    0.32    0.02
   1   0  -1    0.22    0.02
   1   0  -1    0.25    0.02
   1   0  -1    0.21    0.02
  -1   0   1    0.20    0.02
  -1   0   1    0.27    0.02
  -1   0   1    0.26    0.02
  -1   0   1    0.18    0.02
   1   0   1    0.09    0.01
   1   0   1    0.06    0.01
   1   0   1    0.12    0.01
  -2   0  -1    8.06    0.32
  -2   0  -1    7.70    0.32
   2   0   1    8.24    0.33
   2   0   1    7.90    0.33
  -3   0  -1   13.35    0.54
  -3   0  -1   13.31    0.54
   3   0   1   13.61    0.55
   3   0   1   13.57    0.55
   3   0   1   13.49    0.55
  -4   0  -1    5.30    0.22
  -4   0  -1    5.02    0.22
   4   0   1    5.54    0.23
   4   0   1    5.10    0.22
   4   0   1    4.86    0.22
  -5   0  -1    8.79    0.37
  -5   0  -1    9.00    0.37
   5   0   1    9.10    0.39
   5   0   1    9.35    0.39
   5   0   1    9.19    0.39
  -6   0  -1   27.28    1.11
  -6   0  -1   27.77    1.11
   6   0   1   27.82    1.11
   6   0   1   26.80    1.12
   6   0   1   27.64    1.11
  -7   0  -1    0.13    0.07
  -7   0  -1    0.00    0.07
   7   0   1    0.06    0.07
   7   0   1    0.14    0.08
   7   0   1    0.16    0.07
  -8   0  -1    1.75    0.16
  -8   0  -1    1.77    0.15
   8   0   1    1.73    0.15
   8   0   1    1.76    0.17
   8   0   1    1.99    0.16
   8   0   1    1.82    0.16
  -9   0  -1    5.57    0.28
  -9   0  -1    5.16    0.28
   9   0   1    5.72    0.30
   9   0   1    5.21    0.29
   9   0   1    5.77    0.29
 -10   0  -1    0.66    0.13
  10   0   1    0.90    0.14
  10   0   1    0.89    0.13
 -11   0  -1    2.97    0.26
 -11   0  -1    2.89    0.27
  11   0   1    3.04    0.32
  11   0   1    3.17    0.26
  11   0   1    3.63    0.26
  11   0   1    3.44    0.28
  12   0   1    1.50    0.24
  12   0   1    1.38    0.21
  12   0   1    1.09    0.17
  12   0   1    1.30    0.19
  13   0   1   -0.19    0.20
  13   0   1    0.12    0.30
  13   0   1   -0.15    0.21
  13   0   1   -0.05    0.19
  14   0   1    0.18    0.26
  14   0   1    0.28    0.40
  14   0   1    0.10    0.27
  14   0   1    0.37    0.29
  15   0   1    0.50    0.33
  15   0   1    0.36    0.32
  15   0   1    0.05    0.35
  14  -1  -1   -0.02    0.26
  14  -1  -1   -0.07    0.50
  14  -1  -1   -0.03    0.31
  13  -1  -1    3.98    0.42
  13  -1  -1    5.65    0.63
  13  -1  -1    4.16    0.42
  13  -1  -1    3.68    0.46
  13  -1  -1    4.25    0.39
 -13   1   1    3.70    0.35
  12  -1  -1    0.76    0.20
  12  -1  -1    1.01    0.19
  12  -1  -1    0.74    0.28
  12  -1  -1    0.66    0.21
 -12   1   1    0.60    0.27
  11  -1  -1    0.85    0.17
  11  -1  -1    1.14    0.16
  11  -1  -1    0.66    0.23
  11  -1  -1    0.77    0.18
 -11   1   1    0.90    0.32
  10  -1  -1    0.16    0.13
  10  -1  -1    0.07    0.12
  10  -1  -1    0.24    0.17
  10  -1  -1   -0.04    0.13
 -10   1   1    0.03    0.14
   9  -1  -1    0.26    0.11
   9  -1  -1    0.25    0.10
   9  -1  -1    0.11    0.10
   9  -1  -1    0.20    0.11
   9  -1  -1    0.43    0.14
  -9   1   1    0.13    0.10
  -9   1   1    0.12    0.12
   8  -1  -1    0.22    0.10
   8  -1  -1    0.28    0.09
   8  -1  -1    0.26    0.09
   8  -1  -1    0.31    0.09
   8  -1  -1    0.31    0.11
  -8   1   1    0.24    0.10
  -8   1   1    0.48    0.09
   7  -1  -1    3.00    0.19
   7  -1  -1    3.16    0.21
   7  -1  -1    3.16    0.18
   7  -1  -1    3.62    0.18
   7  -1  -1    3.34    0.18
  -7   1   1    3.40    0.20
  -7   1   1    3.18    0.19
   6  -1  -1   26.28    1.07
   6  -1  -1   27.36    1.07
   6  -1  -1   26.34    1.07
   6  -1  -1   26.26    1.07
   6  -1  -1   25.76    1.07
  -6   1   1   25.90    1.05
   5  -1  -1    0.53    0.07
   5  -1  -1    0.50    0.06
   5  -1  -1    0.76    0.07
   5  -1  -1    0.71    0.08
   5  -1  -1    0.63    0.06
  -5   1   1    0.72    0.07
  -5   1   1    0.94    0.10
   4  -1  -1    0.04    0.04
   4  -1  -1    0.16    0.05
   4  -1  -1    0.19    0.05
   4  -1  -1    0.19    0.04
   4  -1  -1    0.10    0.06
  -4   1   1    0.09    0.05
  -4   1   1    0.09    0.04
   3  -1  -1    2.74    0.13
   3  -1  -1    2.61    0.13
   3  -1  -1    2.72    0.13
   3  -1  -1    2.60    0.12
  -3   1   1    2.68    0.12
  -3   1   1    2.75    0.13
  -3   1   1    2.73    0.12
  -3   1   1    2.42    0.13
   2  -1  -1   16.86    0.69
   2  -1  -1   16.61    0.68
   2  -1  -1   17.25    0.68
   2  -1  -1   17.45    0.69
  -2   1   1   17.28    0.70
  -2   1   1   16.85    0.70
  -2   1   1   17.77    0.70
  -2   1   1   17.39    0.70
   1  -1  -1    2.38    0.11
   1  -1  -1    2.50    0.11
   1  -1  -1    2.38    0.11
   1  -1  -1    2.51    0.11
  -1   1   1    2.41    0.11
  -1   1   1    2.45    0.11
  -1   1   1    2.49    0.11
  -1   1   1    2.54    0.11
   0   1   1    1.75    0.08
   1   1   1   48.19    1.92
  -2  -1  -1    6.37    0.26
   2   1   1    6.18    0.25
  -3  -1  -1   67.03    2.64
  -3  -1  -1   65.26    2.64
   3   1   1   69.14    2.73
   3   1   1   67.75    2.73
  -4  -1  -1    5.77    0.24
   4   1   1    5.44    0.24
   4   1   1    5.82    0.24
  -5  -1  -1    3.63    0.17
  -5  -1  -1    3.63    0.17
   5   1   1    3.27    0.17
   5   1   1    3.94    0.17
  -6  -1  -1    4.38    0.20
  -6  -1  -1    4.36    0.20
   6   1   1    4.39    0.20
   6   1   1    4.23    0.20
  -7  -1  -1    6.52    0.29
  -7  -1  -1    6.21    0.28
   7   1   1    6.44    0.29
  -8  -1  -1    9.01    0.39
   8   1   1    9.05    0.41
   8   1   1    9.55    0.40
  -9  -1  -1    2.59    0.19
  -9  -1  -1    2.49    0.18
   9   1   1    2.53    0.19
   9   1   1    2.15    0.18
 -10  -1  -1    0.00    0.11
  10   1   1   -0.15    0.13
  10   1   1    0.11    0.11
  11   1   1    0.01    0.14
  11   1   1   -0.11    0.16
  12   1   1    0.49    0.21
  12   1   1    0.16    0.17
  13   1   1    1.99    0.24
  14   1   1    1.25    0.26
  14   1   1    1.94    0.29
  15   1   1    0.05    0.35
  15   1   1    0.20    0.32
  14  -2  -1   -0.16    0.60
  14  -2  -1    0.13    0.34
  14  -2  -1   -0.14    0.31
  14  -2  -1   -0.22    0.33
  13  -2  -1    0.15    0.27
  13  -2  -1    0.07    0.25
  13  -2  -1    0.21    0.24
  12  -2  -1   -0.01    0.22
  12  -2  -1   -0.01    0.21
  12  -2  -1   -0.02    0.19
  12  -2  -1    0.29    0.32
 -12   2   1    0.00    0.24
  11  -2  -1    0.72    0.25
  11  -2  -1    0.78    0.19
  11  -2  -1    0.43    0.17
  11  -2  -1    0.33    0.20
 -11   2   1    0.43    0.20
 -11   2   1    0.67    0.19
  10  -2  -1    2.34    0.23
  10  -2  -1    1.76    0.19
  10  -2  -1    2.45    0.18
  10  -2  -1    2.22    0.26
 -10   2   1    2.57    0.26
 -10   2   1    1.83    0.20
   9  -2  -1    3.64    0.30
   9  -2  -1    4.11    0.26
   9  -2  -1    3.58    0.25
  -9   2   1    4.05    0.28
   8  -2  -1    0.21    0.10
   8  -2  -1   -0.01    0.10
   8  -2  -1    0.09    0.12
   8  -2  -1    0.07    0.10
  -8   2   1    0.08    0.09
  -8   2   1   -0.01    0.11
   7  -2  -1    2.61    0.17
   7  -2  -1    2.76    0.21
   7  -2  -1    2.52    0.18
   7  -2  -1    2.38    0.18
   7  -2  -1    2.67    0.18
  -7   2   1    2.66    0.19
  -7   2   1    2.65    0.18
   6  -2  -1    0.10    0.09
   6  -2  -1    0.02    0.06
   6  -2  -1    0.03    0.07
   6  -2  -1    0.01    0.07
   6  -2  -1    0.13    0.07
  -6   2   1    0.13    0.07
  -6   2   1   -0.11    0.07
   5  -2  -1   39.13    1.53
   5  -2  -1   38.06    1.53
   5  -2  -1   37.51    1.53
   5  -2  -1   37.42    1.53
  -5   2   1   38.51    1.52
  -5   2   1   37.18    1.52
   4  -2  -1    1.08    0.09
   4  -2  -1    1.03    0.10
   4  -2  -1    1.36    0.10
   4  -2  -1    1.24    0.10
   4  -2  -1    1.47    0.11
  -4   2   1    1.37    0.10
  -4   2   1    1.41    0.10
  -4   2   1    1.10    0.09
  -4   2   1    1.26    0.10
   3  -2  -1    2.06    0.11
   3  -2  -1    2.15    0.12
   3  -2  -1    1.79    0.11
   3  -2  -1    2.06    0.11
  -3   2   1    1.77    0.11
  -3   2   1    1.96    0.12
  -3   2   1    2.00    0.11
  -3   2   1    2.11    0.11
   2  -2  -1  158.31    6.35
   2  -2  -1  163.98    6.35
   2  -2  -1  158.90    6.35
   2  -2  -1  159.23    6.34
   2  -2  -1  156.46    6.34
  -2   2   1  161.56    6.41
  -2   2   1  160.18    6.42
  -2   2   1  166.23    6.41
  -2   2   1  159.74    6.41
  -2   2   1  162.51    6.42
  -2   2   1  156.51    6.42
   1  -2  -1   65.91    2.62
   1  -2  -1   64.37    2.62
   1  -2  -1   67.57    2.62
   1  -2  -1   65.90    2.62
   1  -2  -1   64.39    2.62
  -1   2   1   65.17    2.61
  -1   2   1   64.70    2.61
  -1   2   1   65.58    2.61
  -1   2   1   65.78    2.61
  -1   2   1   66.43    2.61
   0  -2  -1    3.37    0.14
   0  -2  -1    3.29    0.14
   0  -2  -1    3.36    0.14
   0   2   1    3.46    0.14
   0   2   1    3.23    0.14
   0   2   1    3.27    0.14
   0   2   1    3.27    0.14
   0   2   1    3.21    0.14
  -1  -2  -1    8.07    0.32
  -1  -2  -1    7.89    0.33
   1   2   1    8.06    0.33
   1   2   1    8.19    0.33
   2   2   1  100.13    3.99
   3   2   1    1.07    0.07
   3   2   1    1.06    0.06
   3   2   1    1.18    0.07
  -4  -2  -1   24.64    0.99
   4   2   1   24.38    0.96
   4   2   1   23.56    0.96
  -5  -2  -1   22.88    0.92
   5   2   1   23.52    0.96
   5   2   1   23.87    0.95
  -6  -2  -1    3.17    0.16
  -6  -2  -1    3.46    0.16
   6   2   1    3.54    0.17
  -7  -2  -1    0.56    0.07
   7   2   1    0.85    0.08
  -8  -2  -1    1.69    0.14
   8   2   1    1.98    0.14
   8   2   1    1.50    0.13
  -9  -2  -1    3.26    0.20
   9   2   1    3.28    0.20
  10   2   1   14.30    0.62
  11   2   1    0.91    0.15
  12   2   1    0.32    0.16
  13   2   1    0.43    0.19
  13   2   1    0.22    0.21
  14   2   1    0.76    0.24
  14   2   1    0.85    0.25
  14   2   1    0.40    0.33
  15   2   1    0.20    0.30
  15   2   1    0.74    0.28
  13  -3  -1    0.62    0.27
  13  -3  -1    1.05    0.49
 -13   3   1    1.02    0.51
  12  -3  -1    1.12    0.25
  12  -3  -1    1.12    0.24
  12  -3  -1    2.02    0.38
  12  -3  -1    1.03    0.26
 -12   3   1    1.06    0.29
  11  -3  -1   -0.09    0.33
  11  -3  -1    0.09    0.17
  11  -3  -1   -0.19    0.19
  11  -3  -1   -0.09    0.20
 -11   3   1    0.02    0.22
 -11   3   1    0.21    0.38
  10  -3  -1    0.37    0.15
  10  -3  -1    0.09    0.16
  10  -3  -1    0.10    0.22
 -10   3   1   -0.08    0.21
   9  -3  -1    2.13    0.21
   9  -3  -1    1.88    0.18
   9  -3  -1    2.14    0.22
   9  -3  -1    1.60    0.18
  -9   3   1    2.31    0.26
  -9   3   1    2.23    0.26
   8  -3  -1    5.27    0.28
   8  -3  -1    5.32    0.29
   8  -3  -1    5.13    0.29
   8  -3  -1    4.52    0.46
  -8   3   1    5.54    0.30
  -8   3   1    4.95    0.30
   7  -3  -1   -0.02    0.10
   7  -3  -1   -0.03    0.12
   7  -3  -1   -0.07    0.10
   7  -3  -1    0.00    0.09
  -7   3   1   -0.11    0.10
  -7   3   1   -0.04    0.11
   6  -3  -1    5.97    0.28
   6  -3  -1    5.75    0.27
   6  -3  -1    5.88    0.28
   6  -3  -1    5.23    0.29
  -6   3   1    5.42    0.29
  -6   3   1    5.99    0.28
  -6   3   1    6.07    0.27
  -6   3   1    6.19    0.29
   5  -3  -1   40.69    1.65
   5  -3  -1   41.50    1.65
   5  -3  -1   40.49    1.66
   5  -3  -1   41.50    1.65
  -5   3   1   41.94    1.67
  -5   3   1   40.84    1.67
  -5   3   1   42.58    1.66
  -5   3   1   40.49    1.67
   4  -3  -1   16.70    0.68
   4  -3  -1   16.67    0.68
   4  -3  -1   16.58    0.69
   4  -3  -1   16.79    0.69
  -4   3   1   17.41    0.71
  -4   3   1   17.10    0.70
  -4   3   1   16.82    0.70
  -4   3   1   17.32    0.70
   3  -3  -1    0.07    0.06
   3  -3  -1    0.12    0.05
   3  -3  -1    0.21    0.06
   3  -3  -1    0.08    0.05
  -3   3   1    0.17    0.05
  -3   3   1    0.10    0.05
  -3   3   1    0.13    0.05
  -3   3   1    0.17    0.05
  -3   3   1    0.26    0.05
   2  -3  -1    1.60    0.11
   2  -3  -1    2.19    0.12
   2  -3  -1    2.22    0.11
   2  -3  -1    2.06    0.11
  -2   3   1    1.86    0.11
  -2   3   1    2.02    0.12
  -2   3   1    1.91    0.11
  -2   3   1    1.81    0.11
  -2   3   1    2.12    0.11
  -2   3   1    2.04    0.12
   1  -3  -1  101.83    4.03
   1  -3  -1  100.51    4.03
   1  -3  -1  101.29    4.03
  -1   3   1   96.40    3.86
  -1   3   1   97.22    3.86
  -1   3   1  100.74    3.86
  -1   3   1   92.54    3.86
  -1   3   1   97.34    3.86
   0  -3  -1    1.30    0.07
   0  -3  -1    1.42    0.07
   0  -3  -1    1.27    0.09
   0  -3  -1    1.29    0.08
   0   3   1    1.39    0.07
   0   3   1    1.04    0.07
   0   3   1    1.30    0.08
   0   3   1    1.34    0.08
   0   3   1    1.30    0.08
  -1  -3  -1   28.79    1.15
   1   3   1   27.40    1.12
   1   3   1   28.47    1.12
   1   3   1   27.86    1.11
  -2  -3  -1   47.10    1.88
   2   3   1   45.15    1.77
   2   3   1   43.22    1.76
   3   3   1   -0.03    0.03
   3   3   1    0.00    0.03
   4   3   1    0.47    0.04
   4   3   1    0.44    0.04
   4   3   1    0.39    0.04
   4   3   1    0.35    0.04
   5   3   1    5.86    0.26
   5   3   1    6.37    0.26
   7   3   1   16.95    0.70
   8   3   1    5.87    0.27
   9   3   1    0.11    0.09
  10   3   1    0.89    0.12
  11   3   1    4.11    0.30
  11   3   1    4.20    0.27
  12   3   1    0.38    0.17
  13   3   1    0.31    0.18
  13   3   1    0.57    0.20
  14   3   1    0.64    0.23
  14   3   1    0.99    0.23
  15   3   1    0.37    0.27
  15   3   1    0.19    0.26
  13  -4  -1    0.11    0.42
  13  -4  -1    0.17    0.33
 -13   4   1    0.32    0.65
  12  -4  -1    0.64    0.26
  12  -4  -1    0.82    0.42
  12  -4  -1    0.75    0.27
 -12   4   1    0.97    0.37
  11  -4  -1    1.65    0.34
  11  -4  -1    1.75    0.25
  11  -4  -1    1.62    0.23
 -11   4   1    1.58    0.28
 -11   4   1    2.02    0.27
  10  -4  -1    0.08    0.17
  10  -4  -1    0.19    0.18
  10  -4  -1   -0.17    0.24
  10  -4  -1   -0.01    0.18
 -10   4   1   -0.09    0.20
 -10   4   1    0.11    0.20
   9  -4  -1    1.50    0.17
   9  -4  -1    1.58    0.22
   9  -4  -1    1.65    0.22
   9  -4  -1    1.24    0.18
  -9   4   1    1.83    0.19
  -9   4   1    1.93    0.20
   8  -4  -1    9.47    0.44
   8  -4  -1    8.50    0.43
   8  -4  -1    8.60    0.44
   8  -4  -1    9.76    0.47
  -8   4   1    8.88    0.44
  -8   4   1    9.16    0.45
   7  -4  -1    5.53    0.29
   7  -4  -1    5.41    0.32
   7  -4  -1    5.29    0.29
   7  -4  -1    5.14    0.28
  -7   4   1    5.87    0.29
  -7   4   1    5.65    0.32
  -7   4   1    5.45    0.31
   6  -4  -1    5.54    0.27
   6  -4  -1    5.63    0.27
   6  -4  -1    4.68    0.29
   6  -4  -1    5.37    0.28
  -6   4   1    5.51    0.28
  -6   4   1    5.34    0.28
  -6   4   1    5.33    0.27
  -6   4   1    5.05    0.25
   5  -4  -1    0.40    0.10
   5  -4  -1    0.44    0.09
   5  -4  -1    0.66    0.09
   5  -4  -1    0.69    0.09
  -5   4   1    0.96    0.10
  -5   4   1    0.47    0.09
  -5   4   1    0.72    0.08
  -5   4   1    0.55    0.09
   4  -4  -1   31.51    1.25
   4  -4  -1   30.05    1.25
   4  -4  -1   30.58    1.25
   4  -4  -1   31.55    1.25
  -4   4   1   30.54    1.24
  -4   4   1   30.34    1.24
  -4   4   1   31.29    1.25
  -4   4   1   30.53    1.24
  -4   4   1   30.68    1.24
   3  -4  -1    0.91    0.08
   3  -4  -1    0.74    0.07
   3  -4  -1    0.76    0.08
  -3   4   1    0.92    0.11
  -3   4   1    1.07    0.12
  -3   4   1    0.98    0.08
  -3   4   1    0.84    0.10
  -3   4   1    1.09    0.10
  -3   4   1    0.99    0.10
   2  -4  -1   22.29    0.92
   2  -4  -1   23.34    0.91
   2  -4  -1   22.20    0.91
  -2   4   1   22.04    0.90
  -2   4   1   22.17    0.90
  -2   4   1   21.90    0.89
  -2   4   1   22.33    0.89
  -2   4   1   21.56    0.89
  -2   4   1   22.47    0.89
   1  -4  -1   12.53    0.50
   1  -4  -1   12.09    0.50
   1  -4  -1   12.09    0.50
   1  -4  -1   12.29    0.50
  -1   4   1   12.58    0.50
  -1   4   1   11.71    0.51
  -1   4   1   12.13    0.50
  -1   4   1   12.13    0.50
  -1   4   1   12.81    0.50
   0  -4  -1    0.08    0.04
   0  -4  -1    0.00    0.03
   0  -4  -1    0.01    0.04
   0  -4  -1    0.00    0.03
   0   4   1    0.10    0.04
   0   4   1   -0.01    0.05
   0   4   1   -0.06    0.04
   0   4   1    0.05    0.03
  -1  -4  -1    0.16    0.04
  -1  -4  -1    0.16    0.03
   1   4   1    0.16    0.03
   1   4   1    0.15    0.04
   1   4   1    0.21    0.03
   1   4   1    0.25    0.04
  -2  -4  -1    4.71    0.20
   2   4   1    4.45    0.19
   2   4   1    4.18    0.19
  -3  -4  -1    0.04    0.03
   3   4   1    0.17    0.04
   4   4   1   39.31    1.56
   4   4   1   38.84    1.56
   5   4   1    6.19    0.27
   5   4   1    6.48    0.27
   5   4   1    5.89    0.27
   5   4   1    6.43    0.26
   5   4   1    6.64    0.27
   6   4   1    0.23    0.05
   6   4   1    0.40    0.06
   6   4   1    0.35    0.07
   7   4   1    5.37    0.24
   7   4   1    5.42    0.24
   7   4   1    5.35    0.25
   8   4   1    4.50    0.23
   8   4   1    4.41    0.22
   9   4   1    3.14    0.20
   9   4   1    2.63    0.18
  10   4   1    3.31    0.24
  10   4   1    3.44    0.22
  11   4   1    1.23    0.15
  11   4   1    0.92    0.14
  12   4   1    1.05    0.19
  12   4   1    0.86    0.16
  13   4   1    2.36    0.23
  13   4   1    2.55    0.30
  14   4   1    2.20    0.25
  14   4   1    2.10    0.25
  15   4   1   -0.03    0.25
  15   4   1    0.37    0.26
  16   4   1    0.91    0.32
  12  -5  -1    0.30    0.56
  12  -5  -1    0.16    0.44
  12  -5  -1    0.91    0.61
  11  -5  -1    1.11    0.31
  11  -5  -1    1.31    0.25
  11  -5  -1    1.05    0.45
  11  -5  -1    0.96    0.26
 -11   5   1    1.14    0.31
 -11   5   1    0.99    0.35
  10  -5  -1    1.63    0.22
  10  -5  -1    1.38    0.23
  10  -5  -1    1.98    0.31
  10  -5  -1    1.44    0.25
 -10   5   1    1.23    0.44
 -10   5   1    1.95    0.25
   9  -5  -1    3.96    0.32
   9  -5  -1    3.61    0.43
   9  -5  -1    3.97    0.31
  -9   5   1    4.22    0.35
  -9   5   1    3.29    0.37
   8  -5  -1    0.17    0.15
   8  -5  -1   -0.09    0.18
   8  -5  -1    0.39    0.14
  -8   5   1    0.01    0.17
  -8   5   1    0.12    0.16
   7  -5  -1   15.48    0.66
   7  -5  -1   15.24    0.65
   7  -5  -1   14.53    0.68
  -7   5   1   15.87    0.66
  -7   5   1   15.93    0.65
  -7   5   1   14.06    0.77
  -7   5   1   14.97    0.67
   6  -5  -1    4.62    0.29
   6  -5  -1    5.00    0.27
   6  -5  -1    4.41    0.26
  -6   5   1    4.64    0.24
  -6   5   1    4.75    0.28
  -6   5   1    4.89    0.26
  -6   5   1    3.98    0.29
   5  -5  -1    7.61    0.37
   5  -5  -1    7.70    0.35
   5  -5  -1    7.52    0.35
  -5   5   1    7.62    0.37
  -5   5   1    8.61    0.37
  -5   5   1    8.23    0.38
  -5   5   1    7.57    0.36
   4  -5  -1    2.96    0.17
   4  -5  -1    2.58    0.19
   4  -5  -1    2.80    0.17
   4  -5  -1    2.54    0.17
  -4   5   1    2.60    0.17
  -4   5   1    3.32    0.20
  -4   5   1    2.70    0.20
  -4   5   1    2.93    0.17
  -4   5   1    2.96    0.18
  -4   5   1    3.01    0.19
   3  -5  -1    0.31    0.08
   3  -5  -1    0.34    0.07
   3  -5  -1    0.34    0.07
   3  -5  -1    0.19    0.08
  -3   5   1    0.27    0.08
  -3   5   1    0.38    0.08
  -3   5   1    0.52    0.07
  -3   5   1    0.31    0.08
  -3   5   1    0.42    0.07
  -3   5   1    0.24    0.06
   2  -5  -1    0.06    0.06
   2  -5  -1    0.04    0.06
   2  -5  -1   -0.01    0.06
   2  -5  -1   -0.06    0.07
  -2   5   1    0.10    0.07
  -2   5   1    0.00    0.07
  -2   5   1    0.07    0.06
  -2   5   1   -0.10    0.07
  -2   5   1   -0.06    0.06
  -2   5   1    0.01    0.06
   1  -5  -1    2.48    0.14
   1  -5  -1    2.57    0.14
   1  -5  -1    2.69    0.15
   1  -5  -1    2.61    0.13
  -1   5   1    2.19    0.14
  -1   5   1    2.45    0.16
  -1   5   1    2.44    0.14
  -1   5   1    2.57    0.14
  -1   5   1    2.65    0.13
  -1   5   1    2.63    0.15
   0  -5  -1   10.36    0.43
   0  -5  -1   10.53    0.42
   0  -5  -1   10.01    0.42
   0  -5  -1   10.22    0.42
   0   5   1    9.65    0.40
   0   5   1    9.69    0.41
   0   5   1    9.96    0.40
   0   5   1    9.52    0.41
  -1  -5  -1   24.31    0.98
   1   5   1   24.82    0.98
   1   5   1   24.58    0.99
   1   5   1   23.82    0.98
   1   5   1   24.50    0.99
  -2  -5  -1   16.02    0.65
   2   5   1   15.21    0.61
   2   5   1   14.73    0.61
  -3  -5  -1    0.98    0.08
   3   5   1    1.02    0.08
  -4  -5  -1   20.15    0.81
   4   5   1   19.12    0.77
   5   5   1    0.71    0.08
   5   5   1    0.75    0.06
   6   5   1   12.26    0.48
   6   5   1   11.72    0.49
   6   5   1   11.71    0.48
   6   5   1   11.54    0.49
   7   5   1    7.35    0.31
   7   5   1    7.33    0.31
   7   5   1    7.26    0.30
   7   5   1    6.65    0.31
   8   5   1    0.04    0.07
   8   5   1   -0.05    0.07
   8   5   1    0.03    0.06
   9   5   1    2.58    0.17
   9   5   1    2.41    0.18
  10   5   1    5.09    0.28
  10   5   1    5.68    0.29
  11   5   1    2.52    0.22
  11   5   1    2.12    0.23
  12   5   1    0.32    0.15
  12   5   1    0.20    0.14
  13   5   1    1.93    0.21
  13   5   1    2.18    0.22
  14   5   1   -0.02    0.20
  14   5   1    0.09    0.20
  15   5   1    0.19    0.25
  15   5   1    0.45    0.25
  16   5   1    0.15    0.30
  11  -6  -1    0.50    0.48
  11  -6  -1    0.37    0.27
  11  -6  -1    0.16    0.43
  11  -6  -1    0.19    0.28
 -11   6   1    0.56    0.39
  10  -6  -1    4.27    0.47
  10  -6  -1    4.79    0.42
  10  -6  -1    4.18    0.36
 -10   6   1    4.87    0.50
 -10   6   1    4.19    0.53
   9  -6  -1    1.64    0.23
   9  -6  -1    2.47    0.31
   9  -6  -1    2.49    0.26
   9  -6  -1    1.56    0.21
  -9   6   1    2.20    0.26
  -9   6   1    2.48    0.27
   8  -6  -1    0.99    0.23
   8  -6  -1    1.29    0.21
   8  -6  -1    0.79    0.17
   8  -6  -1    0.82    0.18
  -8   6   1    0.96    0.20
  -8   6   1    0.66    0.21
  -8   6   1    0.86    0.16
  -8   6   1    0.91    0.17
   7  -6  -1    0.59    0.16
   7  -6  -1    0.10    0.18
   7  -6  -1    0.42    0.14
   7  -6  -1    0.10    0.14
  -7   6   1    0.51    0.16
  -7   6   1    0.43    0.18
  -7   6   1    0.61    0.14
  -7   6   1    0.49    0.14
   6  -6  -1   -0.13    0.15
   6  -6  -1    0.18    0.13
   6  -6  -1    0.14    0.12
   6  -6  -1    0.30    0.14
  -6   6   1   -0.15    0.12
  -6   6   1    0.09    0.14
  -6   6   1    0.04    0.13
  -6   6   1    0.05    0.10
   5  -6  -1   -0.12    0.11
   5  -6  -1    0.09    0.10
   5  -6  -1    0.03    0.10
  -5   6   1   -0.12    0.12
  -5   6   1    0.14    0.11
  -5   6   1    0.13    0.10
  -5   6   1   -0.07    0.09
  -5   6   1   -0.02    0.12
  -5   6   1   -0.04    0.11
   4  -6  -1    0.28    0.09
   4  -6  -1    0.40    0.09
   4  -6  -1    0.37    0.10
   4  -6  -1    0.30    0.11
  -4   6   1    0.41    0.09
  -4   6   1    0.17    0.08
  -4   6   1    0.27    0.11
  -4   6   1    0.45    0.10
  -4   6   1    0.24    0.10
  -4   6   1    0.18    0.11
   3  -6  -1   12.49    0.53
   3  -6  -1   11.96    0.54
   3  -6  -1   12.73    0.53
   3  -6  -1   13.27    0.53
  -3   6   1   12.09    0.53
  -3   6   1   12.01    0.53
  -3   6   1   12.67    0.52
  -3   6   1   12.11    0.52
  -3   6   1   13.18    0.53
  -3   6   1   11.78    0.52
   2  -6  -1   13.25    0.58
   2  -6  -1   13.93    0.57
   2  -6  -1   13.82    0.57
   2  -6  -1   14.15    0.57
  -2   6   1   14.04    0.59
  -2   6   1   12.78    0.58
  -2   6   1   13.95    0.59
  -2   6   1   14.27    0.58
  -2   6   1   14.52    0.58
  -2   6   1   13.78    0.58
   1  -6  -1    0.78    0.09
   1  -6  -1    0.62    0.08
   1  -6  -1    0.84    0.07
   1  -6  -1    0.56    0.07
  -1   6   1    0.67    0.08
  -1   6   1    0.81    0.10
  -1   6   1    0.49    0.07
  -1   6   1    0.79    0.08
  -1   6   1    0.79    0.08
  -1   6   1    0.61    0.07
   0  -6  -1    2.58    0.14
   0  -6  -1    2.88    0.14
   0  -6  -1    2.46    0.15
   0  -6  -1    2.92    0.14
   0   6   1    3.46    0.17
   0   6   1    2.87    0.15
   0   6   1    3.01    0.17
   0   6   1    2.60    0.16
  -1  -6  -1   19.36    0.79
   1   6   1   19.10    0.77
   1   6   1   18.81    0.77
   1   6   1   18.99    0.78
   1   6   1   19.07    0.77
  -2  -6  -1    4.72    0.21
   2   6   1    4.50    0.22
   2   6   1    4.86    0.20
   2   6   1    4.16    0.21
  -3  -6  -1   20.91    0.84
   3   6   1   18.49    0.78
   3   6   1   19.37    0.77
  -4  -6  -1    7.63    0.32
   4   6   1    7.85    0.33
   5   6   1    0.89    0.07
   6   6   1   11.91    0.50
   6   6   1   12.04    0.48
   6   6   1   11.26    0.48
   7   6   1    7.66    0.34
   7   6   1    8.09    0.34
   7   6   1    8.23    0.35
   7   6   1    8.32    0.36
   8   6   1   -0.01    0.06
   8   6   1   -0.04    0.07
   8   6   1   -0.05    0.07
   8   6   1    0.24    0.07
   9   6   1    1.98    0.15
   9   6   1    2.12    0.16
   9   6   1    1.85    0.16
  10   6   1    0.53    0.09
  10   6   1    0.50    0.10
  10   6   1    0.51    0.11
  11   6   1    0.45    0.12
  11   6   1    0.67    0.13
  12   6   1    2.53    0.25
  12   6   1    3.33    0.27
  13   6   1   -0.03    0.17
  13   6   1    0.31    0.17
  14   6   1   -0.27    0.19
  14   6   1   -0.02    0.19
  15   6   1    0.03    0.24
  15   6   1    0.01    0.24
  16   6   1   -0.20    0.29
  16   6   1    0.37    0.29
  11  -7  -1    0.08    0.46
  11  -7  -1   -0.15    0.31
  10  -7  -1    0.09    0.26
  10  -7  -1   -0.20    0.44
  10  -7  -1   -0.03    0.27
  10  -7  -1    0.02    0.33
 -10   7   1    0.16    0.36
   9  -7  -1    0.22    0.23
   9  -7  -1   -0.10    0.22
   9  -7  -1    0.17    0.26
  -9   7   1    0.12    0.26
  -9   7   1    0.28    0.29
   8  -7  -1    0.00    0.21
   8  -7  -1   -0.29    0.19
   8  -7  -1    0.13    0.18
   8  -7  -1   -0.12    0.27
  -8   7   1   -0.06    0.18
  -8   7   1   -0.08    0.19
  -8   7   1   -0.21    0.21
   7  -7  -1    0.12    0.20
   7  -7  -1   -0.02    0.21
   7  -7  -1    0.17    0.17
   7  -7  -1   -0.08    0.16
  -7   7   1    0.10    0.16
  -7   7   1   -0.13    0.16
  -7   7   1    0.08    0.19
  -7   7   1    0.10    0.18
   6  -7  -1    8.11    0.42
   6  -7  -1    8.44    0.45
   6  -7  -1    7.68    0.41
   6  -7  -1    8.13    0.41
  -6   7   1    7.77    0.44
  -6   7   1    8.37    0.42
  -6   7   1    7.75    0.39
  -6   7   1    7.96    0.42
   5  -7  -1    2.18    0.22
   5  -7  -1    2.15    0.21
   5  -7  -1    2.59    0.27
   5  -7  -1    2.24    0.21
  -5   7   1    2.43    0.24
  -5   7   1    2.12    0.21
  -5   7   1    2.32    0.25
  -5   7   1    2.30    0.25
  -5   7   1    2.52    0.25
  -5   7   1    2.48    0.27
   4  -7  -1    0.01    0.10
   4  -7  -1    0.06    0.12
   4  -7  -1   -0.10    0.10
   4  -7  -1    0.03    0.10
  -4   7   1    0.14    0.10
  -4   7   1    0.02    0.10
  -4   7   1    0.43    0.25
  -4   7   1    0.11    0.12
  -4   7   1    0.01    0.12
  -4   7   1   -0.02    0.10
   3  -7  -1    1.23    0.12
   3  -7  -1    1.70    0.16
   3  -7  -1    1.02    0.13
   3  -7  -1    1.33    0.15
  -3   7   1    1.37    0.12
  -3   7   1    1.70    0.17
  -3   7   1    1.61    0.18
  -3   7   1    1.14    0.14
  -3   7   1    1.41    0.16
  -3   7   1    1.58    0.14
   2  -7  -1   10.77    0.46
   2  -7  -1    9.98    0.46
   2  -7  -1   11.58    0.47
   2  -7  -1   10.87    0.46
  -2   7   1   10.06    0.47
  -2   7   1   10.27    0.47
  -2   7   1   10.29    0.45
  -2   7   1   10.77    0.46
  -2   7   1   10.59    0.46
  -2   7   1   11.05    0.45
   1  -7  -1   10.39    0.43
   1  -7  -1    9.88    0.45
   1  -7  -1   10.46    0.44
   1  -7  -1   10.39    0.44
  -1   7   1    9.52    0.45
  -1   7   1   10.23    0.44
  -1   7   1   10.48    0.44
  -1   7   1   10.01    0.44
  -1   7   1   10.22    0.44
  -1   7   1   10.31    0.43
   0  -7  -1   31.81    1.23
   0  -7  -1   30.13    1.22
   0  -7  -1   29.65    1.23
   0  -7  -1   30.26    1.23
   0   7   1   30.77    1.21
   0   7   1   29.06    1.22
   0   7   1   30.48    1.22
   0   7   1   29.19    1.21
   0   7   1   30.62    1.21
  -1  -7  -1    2.91    0.17
   1   7   1    2.99    0.16
   1   7   1    2.47    0.17
   1   7   1    2.58    0.17
   1   7   1    2.96    0.16
  -2  -7  -1    3.51    0.18
   2   7   1    3.06    0.19
   2   7   1    3.41    0.19
   2   7   1    3.46    0.18
   2   7   1    3.47    0.17
  -3  -7  -1   16.11    0.66
   3   7   1   15.64    0.65
   3   7   1   15.80    0.66
  -4  -7  -1   12.86    0.53
   4   7   1   12.06    0.50
   4   7   1   11.95    0.51
  -5  -7  -1    5.80    0.26
   5   7   1    5.79    0.27
   5   7   1    5.18    0.25
   6   7   1    4.17    0.21
   6   7   1    4.38    0.23
   7   7   1    0.41    0.07
   7   7   1    0.42    0.09
   8   7   1    1.43    0.13
   8   7   1    1.55    0.13
   8   7   1    1.20    0.12
   8   7   1    1.34    0.16
   9   7   1    9.02    0.40
   9   7   1    9.44    0.41
   9   7   1    9.55    0.42
   9   7   1    9.15    0.40
  10   7   1    0.16    0.10
  10   7   1    0.24    0.10
  10   7   1    0.29    0.11
  11   7   1    0.31    0.12
  11   7   1    0.23    0.10
  11   7   1    0.27    0.12
  12   7   1    0.13    0.14
  12   7   1    0.31    0.14
  13   7   1    0.21    0.17
  13   7   1    0.38    0.17
  14   7   1   -0.30    0.19
  14   7   1    0.06    0.19
  15   7   1    7.40    0.50
  15   7   1    7.29    0.50
  16   7   1   -0.06    0.28
  16   7   1    0.04    0.29
  10  -8  -1    0.55    0.49
  10  -8  -1    0.09    0.34
   9  -8  -1    2.99    0.36
   9  -8  -1    3.78    0.43
   9  -8  -1    2.12    0.32
   9  -8  -1    3.41    0.45
  -9   8   1    2.93    0.40
  -9   8   1    2.55    0.36
   8  -8  -1   -0.06    0.22
   8  -8  -1   -0.04    0.25
   8  -8  -1   -0.07    0.21
  -8   8   1   -0.10    0.22
  -8   8   1   -0.10    0.29
  -8   8   1   -0.11    0.28
   7  -8  -1   -0.13    0.26
   7  -8  -1    0.00    0.20
   7  -8  -1    0.07    0.19
   7  -8  -1    0.11    0.19
  -7   8   1    0.12    0.19
  -7   8   1   -0.14    0.24
  -7   8   1   -0.13    0.19
   6  -8  -1    0.30    0.16
   6  -8  -1    0.57    0.19
   6  -8  -1    0.58    0.21
   6  -8  -1    0.41    0.17
  -6   8   1    0.48    0.21
  -6   8   1    0.59    0.18
  -6   8   1    0.21    0.14
  -6   8   1    0.60    0.18
   5  -8  -1   -0.10    0.17
   5  -8  -1    0.05    0.13
   5  -8  -1    0.09    0.15
   5  -8  -1    0.08    0.14
  -5   8   1    0.14    0.15
  -5   8   1    0.04    0.32
  -5   8   1    0.05    0.14
  -5   8   1    0.12    0.16
  -5   8   1    0.21    0.13
  -5   8   1    0.06    0.18
   4  -8  -1    1.30    0.15
   4  -8  -1    1.09    0.16
   4  -8  -1    1.09    0.14
   4  -8  -1    1.81    0.21
  -4   8   1    1.12    0.14
  -4   8   1    1.13    0.18
  -4   8   1    1.13    0.16
  -4   8   1    1.19    0.15
  -4   8   1    0.98    0.14
  -4   8   1    1.29    0.16
   3  -8  -1   25.80    1.09
   3  -8  -1   26.70    1.09
   3  -8  -1   26.71    1.10
   3  -8  -1   27.07    1.09
  -3   8   1   23.93    1.05
  -3   8   1   25.35    1.04
  -3   8   1   25.94    1.04
  -3   8   1   25.24    1.05
  -3   8   1   25.41    1.04
  -3   8   1   24.95    1.03
   2  -8  -1    1.21    0.12
   2  -8  -1    0.89    0.21
   2  -8  -1    1.29    0.12
   2  -8  -1    1.06    0.11
  -2   8   1    0.88    0.12
  -2   8   1    1.20    0.11
  -2   8   1    1.51    0.18
  -2   8   1    1.06    0.13
  -2   8   1    0.89    0.13
  -2   8   1    1.05    0.16
   1  -8  -1    1.35    0.13
   1  -8  -1    1.59    0.16
   1  -8  -1    1.37    0.14
   1  -8  -1    1.25    0.15
   1  -8  -1    1.89    0.14
  -1   8   1    1.47    0.17
  -1   8   1    1.62    0.18
  -1   8   1    1.29    0.15
  -1   8   1    1.53    0.17
  -1   8   1    1.48    0.14
  -1   8   1    1.22    0.14
   0  -8  -1   19.80    0.78
   0  -8  -1   17.43    0.78
   0  -8  -1   19.23    0.79
   0  -8  -1   19.52    0.78
   0   8   1   18.97    0.79
   0   8   1   19.30    0.80
   0   8   1   19.01    0.80
   0   8   1   19.25    0.81
   0   8   1   19.59    0.79
   0   8   1   19.52    0.80
  -1  -8  -1    0.69    0.09
   1   8   1    0.52    0.09
   1   8   1    0.43    0.08
   1   8   1    0.55    0.07
   1   8   1    0.50    0.09
   1   8   1    0.55    0.08
  -2  -8  -1    8.61    0.38
   2   8   1    8.28    0.35
   2   8   1    8.45    0.37
   2   8   1    7.27    0.36
   2   8   1    8.55    0.36
  -3  -8  -1    3.24    0.18
   3   8   1    3.14    0.20
   3   8   1    3.12    0.19
  -4  -8  -1    4.52    0.22
   4   8   1    4.33    0.23
   4   8   1    4.80    0.25
  -5  -8  -1    2.28    0.15
   5   8   1    2.45    0.16
   5   8   1    2.37    0.18
   6   8   1    8.79    0.38
   6   8   1    8.71    0.40
   7   8   1    0.20    0.10
   7   8   1    0.49    0.08
   8   8   1    1.39    0.15
   8   8   1    1.70    0.18
   9   8   1    0.37    0.09
   9   8   1    0.22    0.11
   9   8   1    0.36    0.09
  10   8   1    0.07    0.10
  10   8   1   -0.01    0.09
  10   8   1    0.10    0.11
  10   8   1    0.20    0.10
  11   8   1    4.61    0.27
  11   8   1    4.42    0.26
  11   8   1    4.25    0.29
  11   8   1    4.01    0.26
  12   8   1   11.93    0.54
  12   8   1   11.95    0.54
  12   8   1   11.56    0.54
  12   8   1   12.03    0.53
  13   8   1    0.37    0.17
  13   8   1   -0.02    0.29
  14   8   1    0.13    0.20
  14   8   1    0.14    0.23
  15   8   1    4.08    0.42
  15   8   1    3.76    0.43
  16   8   1    0.04    0.29
  16   8   1    0.23    0.29
   9  -9  -1    0.14    0.33
   9  -9  -1    0.11    0.31
  -9   9   1    0.08    0.31
  -9   9   1    0.10    0.31
   8  -9  -1    0.17    0.29
   8  -9  -1   -0.01    0.26
   8  -9  -1   -0.06    0.30
   8  -9  -1    0.18    0.42
  -8   9   1   -0.04    0.38
  -8   9   1    0.40    0.31
  -8   9   1    0.01    0.27
  -8   9   1   -0.04    0.26
   7  -9  -1    1.50    0.27
   7  -9  -1    1.74    0.25
   7  -9  -1    2.16    0.34
   7  -9  -1    2.30    0.26
  -7   9   1    1.79    0.28
  -7   9   1    2.11    0.26
  -7   9   1    1.72    0.25
  -7   9   1    2.29    0.46
   6  -9  -1    4.58    0.37
   6  -9  -1    4.22    0.37
   6  -9  -1    3.65    0.35
   6  -9  -1    4.88    0.47
  -6   9   1    4.33    0.40
  -6   9   1    4.16    0.48
  -6   9   1    4.53    0.35
  -6   9   1    4.86    0.39
  -6   9   1    3.94    0.36
   5  -9  -1   -0.04    0.16
   5  -9  -1    0.36    0.17
   5  -9  -1   -0.02    0.17
  -5   9   1    0.34    0.26
  -5   9   1    0.02    0.18
  -5   9   1    0.06    0.18
  -5   9   1   -0.01    0.19
  -5   9   1   -0.05    0.15
  -5   9   1    0.10    0.16
   4  -9  -1    4.09    0.28
   4  -9  -1    4.25    0.35
   4  -9  -1    4.36    0.30
   4  -9  -1    4.03    0.30
  -4   9   1    4.01    0.30
  -4   9   1    3.84    0.37
  -4   9   1    4.78    0.31
  -4   9   1    4.81    0.34
  -4   9   1    4.59    0.32
   3  -9  -1    2.93    0.25
   3  -9  -1    3.17    0.25
   3  -9  -1    2.95    0.24
   3  -9  -1    3.68    0.30
  -3   9   1    2.63    0.25
  -3   9   1    2.86    0.26
  -3   9   1    3.55    0.27
  -3   9   1    3.53    0.32
  -3   9   1    3.13    0.29
  -3   9   1    3.48    0.26
   2  -9  -1    0.23    0.13
   2  -9  -1    0.16    0.12
   2  -9  -1   -0.02    0.10
   2  -9  -1    0.02    0.10
  -2   9   1    0.03    0.11
  -2   9   1    0.05    0.13
  -2   9   1   -0.08    0.12
  -2   9   1    0.01    0.15
  -2   9   1    0.06    0.12
  -2   9   1    0.20    0.15
   1  -9  -1    8.67    0.41
   1  -9  -1    8.56    0.38
   1  -9  -1    8.20    0.39
   1  -9  -1    8.57    0.38
  -1   9   1    7.74    0.42
  -1   9   1    7.61    0.38
  -1   9   1    8.39    0.40
  -1   9   1    8.27    0.39
  -1   9   1    8.09    0.40
  -1   9   1    8.37    0.37
   0  -9  -1    2.50    0.18
   0  -9  -1    2.81    0.17
   0   9   1    2.30    0.19
   0   9   1    2.57    0.21
   0   9   1    2.21    0.19
   0   9   1    2.47    0.17
   0   9   1    2.57    0.21
  -1  -9  -1    1.33    0.12
   1   9   1    1.58    0.19
   1   9   1    1.80    0.23
   1   9   1    1.98    0.16
   1   9   1    1.74    0.19
  -2  -9  -1    9.17    0.41
   2   9   1    9.52    0.43
   2   9   1    9.91    0.44
   2   9   1    9.23    0.42
   2   9   1    9.84    0.42
  -3  -9  -1    6.12    0.29
   3   9   1    6.42    0.30
   3   9   1    6.65    0.33
   3   9   1    6.43    0.32
   3   9   1    6.92    0.31
  -4  -9  -1    1.80    0.16
   4   9   1    2.08    0.19
   4   9   1    1.72    0.17
  -5  -9  -1    0.00    0.08
   5   9   1   -0.03    0.09
   5   9   1    0.01    0.08
  -6  -9  -1    0.58    0.09
   6   9   1    0.46    0.11
   6   9   1    0.51    0.09
   7   9   1    0.26    0.11
   7   9   1    0.05    0.08
   8   9   1   11.16    0.49
   8   9   1   11.43    0.51
   9   9   1   24.69    1.01
   9   9   1   23.75    0.99
  10   9   1    1.74    0.16
  10   9   1    1.37    0.17
  10   9   1    1.64    0.14
  11   9   1    0.70    0.13
  11   9   1    0.77    0.13
  11   9   1    0.59    0.14
  11   9   1    0.67    0.13
  12   9   1   16.61    0.72
  12   9   1   16.84    0.74
  12   9   1   16.30    0.72
  12   9   1   17.04    0.72
  13   9   1    0.15    0.15
  13   9   1    0.22    0.17
  14   9   1    1.31    0.22
  14   9   1    1.23    0.21
  14   9   1    1.22    0.19
  15   9   1    0.58    0.24
  15   9   1    0.73    0.25
   8 -10  -1    0.23    0.33
   8 -10  -1    0.00    0.30
  -8  10   1    0.11    0.32
  -8  10   1   -0.12    0.32
   7 -10  -1    1.70    0.28
   7 -10  -1    1.82    0.31
   7 -10  -1    1.47    0.32
  -7  10   1    1.66    0.33
  -7  10   1    1.41    0.29
  -7  10   1    1.63    0.48
  -7  10   1    1.50    0.30
   6 -10  -1    0.30    0.24
   6 -10  -1    0.68    0.34
   6 -10  -1    0.55    0.25
   6 -10  -1    0.32    0.22
  -6  10   1    0.51    0.34
  -6  10   1    0.37    0.24
  -6  10   1    0.42    0.28
  -6  10   1    0.91    0.27
  -6  10   1    0.72    0.25
   5 -10  -1    0.89    0.29
   5 -10  -1    0.86    0.22
  -5  10   1    0.57    0.22
  -5  10   1    0.70    0.20
  -5  10   1    0.90    0.24
  -5  10   1    0.54    0.22
  -5  10   1    0.52    0.29
   4 -10  -1    3.12    0.32
   4 -10  -1    3.29    0.31
   4 -10  -1    2.92    0.27
   4 -10  -1    3.17    0.38
   4 -10  -1    2.66    0.29
  -4  10   1    2.19    0.28
  -4  10   1    2.83    0.31
  -4  10   1    3.57    0.36
  -4  10   1    2.86    0.32
  -4  10   1    3.50    0.34
  -4  10   1    2.26    0.24
   3 -10  -1    2.29    0.19
   3 -10  -1    1.94    0.22
   3 -10  -1    2.84    0.27
   3 -10  -1    2.19    0.24
  -3  10   1    2.75    0.27
  -3  10   1    1.99    0.21
  -3  10   1    1.86    0.20
  -3  10   1    2.28    0.28
  -3  10   1    1.83    0.25
   2 -10  -1    0.14    0.12
   2 -10  -1    0.52    0.14
   2 -10  -1    0.13    0.14
   2 -10  -1    0.37    0.16
  -2  10   1    0.14    0.14
  -2  10   1    0.16    0.19
  -2  10   1    0.17    0.18
  -2  10   1    0.07    0.15
  -2  10   1    0.18    0.15
  -2  10   1    0.28    0.14
   1 -10  -1    8.91    0.45
   1 -10  -1    8.71    0.41
   1 -10  -1    8.97    0.41
   1 -10  -1    9.47    0.42
  -1  10   1    8.83    0.43
  -1  10   1    8.32    0.40
  -1  10   1    8.34    0.43
  -1  10   1    8.22    0.46
  -1  10   1    8.76    0.42
  -1  10   1    8.61    0.42
   0 -10  -1    1.65    0.16
   0 -10  -1    2.09    0.16
   0  10   1    1.70    0.19
   0  10   1    1.56    0.15
   0  10   1    1.90    0.19
   0  10   1    1.54    0.16
   0  10   1    2.36    0.23
   0  10   1    1.60    0.17
  -1 -10  -1    1.57    0.15
   1  10   1    2.00    0.20
   1  10   1    1.83    0.22
   1  10   1    2.05    0.20
   1  10   1    1.43    0.15
   1  10   1    1.49    0.18
  -2 -10  -1    0.17    0.11
   2  10   1    0.55    0.11
   2  10   1    0.13    0.11
   2  10   1    0.41    0.11
   2  10   1    0.22    0.10
  -3 -10  -1    1.00    0.19
   3  10   1    0.85    0.13
   3  10   1    0.91    0.12
   3  10   1    0.80    0.11
   3  10   1    0.88    0.11
  -4 -10  -1    0.11    0.17
   4  10   1    0.03    0.10
   4  10   1    0.15    0.12
  -5 -10  -1   17.88    0.75
   5  10   1   19.12    0.79
   5  10   1   18.83    0.81
  -6 -10  -1   12.92    0.56
   6  10   1   14.89    0.63
   6  10   1   14.45    0.65
   7  10   1    4.60    0.25
   7  10   1    3.51    0.27
   8  10   1    1.73    0.20
   8  10   1    2.13    0.23
   9  10   1   20.07    0.84
   9  10   1   20.42    0.87
  10  10   1    2.05    0.19
  10  10   1    1.58    0.15
  11  10   1    3.21    0.26
  11  10   1    3.21    0.30
  12  10   1    1.22    0.16
  12  10   1    1.31    0.19
  13  10   1   -0.03    0.19
  13  10   1   -0.11    0.17
  13  10   1   -0.18    0.18
  14  10   1    0.25    0.21
  14  10   1    0.12    0.21
  14  10   1    0.40    0.21
  15  10   1    1.02    0.26
  15  10   1    0.58    0.26
   7 -11  -1    1.14    0.34
   7 -11  -1    0.64    0.32
  -7  11   1    0.39    0.58
  -7  11   1    0.75    0.34
  -7  11   1    0.81    0.41
   6 -11  -1    0.72    0.27
   6 -11  -1   -0.12    0.28
   6 -11  -1    0.27    0.30
   6 -11  -1    0.13    0.41
  -6  11   1    0.21    0.42
  -6  11   1    0.32    0.30
  -6  11   1    0.25    0.27
  -6  11   1    0.21    0.30
   5 -11  -1    1.23    0.26
   5 -11  -1    0.85    0.26
   5 -11  -1    0.80    0.65
   5 -11  -1    1.43    0.36
   5 -11  -1    1.79    0.24
  -5  11   1    0.93    0.37
  -5  11   1    1.55    0.25
  -5  11   1    1.40    0.29
  -5  11   1    1.27    0.25
  -5  11   1    0.96    0.28
   4 -11  -1    2.31    0.26
   4 -11  -1    2.70    0.34
   4 -11  -1    1.99    0.24
   4 -11  -1    2.03    0.22
   4 -11  -1    1.40    0.29
  -4  11   1    1.56    0.25
  -4  11   1    2.05    0.26
  -4  11   1    1.74    0.23
  -4  11   1    2.22    0.34
  -4  11   1    1.99    0.25
  -4  11   1    1.23    0.27
   3 -11  -1    0.02    0.17
   3 -11  -1    0.40    0.23
   3 -11  -1   -0.14    0.21
   3 -11  -1    0.32    0.19
   3 -11  -1    0.07    0.18
  -3  11   1    0.07    0.27
  -3  11   1    0.13    0.19
  -3  11   1   -0.12    0.20
  -3  11   1    0.05    0.20
  -3  11   1   -0.09    0.18
  -3  11   1    0.29    0.22
   2 -11  -1   -0.17    0.15
   2 -11  -1    0.14    0.20
   2 -11  -1   -0.06    0.14
   2 -11  -1   -0.09    0.16
  -2  11   1    0.28    0.18
  -2  11   1    0.04    0.17
  -2  11   1    0.18    0.23
  -2  11   1   -0.09    0.17
  -2  11   1    0.04    0.19
  -2  11   1   -0.07    0.17
   1 -11  -1    0.24    0.14
   1 -11  -1    0.30    0.12
   1 -11  -1    0.15    0.17
   1 -11  -1    0.16    0.14
  -1  11   1    0.24    0.16
  -1  11   1    0.19    0.18
  -1  11   1    0.44    0.15
  -1  11   1    0.03    0.20
  -1  11   1    0.50    0.17
  -1  11   1    0.49    0.17
   0 -11  -1    1.50    0.13
   0 -11  -1    1.40    0.18
   0  11   1    1.52    0.14
   0  11   1    1.40    0.18
   0  11   1    1.58    0.17
   0  11   1    1.23    0.22
  -1 -11  -1    0.20    0.15
   1  11   1    0.40    0.14
   1  11   1    0.31    0.15
   1  11   1    0.27    0.18
   1  11   1    0.15    0.14
   1  11   1    0.29    0.14
  -2 -11  -1   10.69    0.50
   2  11   1   11.02    0.50
   2  11   1   10.29    0.55
   2  11   1   10.79    0.52
   2  11   1   11.01    0.51
  -3 -11  -1    1.04    0.14
   3  11   1    1.08    0.13
   3  11   1    1.00    0.14
   3  11   1    0.97    0.14
   3  11   1    0.95    0.16
  -4 -11  -1    7.16    0.36
   4  11   1    6.81    0.34
   4  11   1    7.66    0.37
   4  11   1    6.70    0.38
  -5 -11  -1    6.66    0.34
   5  11   1    7.01    0.38
   5  11   1    6.91    0.36
  -6 -11  -1    2.88    0.23
   6  11   1    2.53    0.26
   6  11   1    2.77    0.24
   7  11   1    3.53    0.30
   7  11   1    4.40    0.27
   8  11   1    2.87    0.25
   8  11   1    3.27    0.29
   9  11   1    2.63    0.29
   9  11   1    2.57    0.25
  10  11   1   -0.04    0.13
  10  11   1   -0.02    0.16
  11  11   1    2.30    0.18
  11  11   1    1.58    0.21
  12  11   1    0.71    0.21
  12  11   1    0.90    0.17
  13  11   1    1.44    0.28
  14  11   1    0.33    0.22
  15  11   1    0.00    0.25
  15  11   1   -0.23    0.26
   6 -12  -1    0.37    0.51
   6 -12  -1    0.54    0.35
   6 -12  -1    0.67    0.33
  -6  12   1    0.42    0.33
  -6  12   1    0.44    0.38
  -6  12   1    0.59    0.44
   5 -12  -1    0.23    0.30
   5 -12  -1   -0.06    0.33
   5 -12  -1   -0.21    0.40
   5 -12  -1   -0.11    0.27
  -5  12   1   -0.14    0.50
  -5  12   1    0.18    0.32
  -5  12   1    0.26    0.28
  -5  12   1    0.26    0.36
  -5  12   1    0.21    0.33
   4 -12  -1   -0.07    0.62
   4 -12  -1    0.73    0.25
   4 -12  -1    0.78    0.24
   4 -12  -1    0.26    0.28
  -4  12   1    0.75    0.30
  -4  12   1    0.43    0.29
  -4  12   1    0.46    0.26
  -4  12   1    0.43    0.27
  -4  12   1    0.37    0.29
   3 -12  -1    0.68    0.27
   3 -12  -1    0.24    0.20
   3 -12  -1    0.45    0.23
   3 -12  -1    0.61    0.22
   3 -12  -1    0.43    0.30
  -3  12   1    0.19    0.24
  -3  12   1    0.32    0.23
  -3  12   1    0.66    0.35
  -3  12   1    0.31    0.25
  -3  12   1    0.44    0.25
  -3  12   1    0.71    0.26
   2 -12  -1    1.08    0.21
   2 -12  -1    1.31    0.18
   2 -12  -1    0.75    0.20
  -2  12   1    1.08    0.22
  -2  12   1    1.06    0.25
  -2  12   1    0.58    0.22
  -2  12   1    0.87    0.26
  -2  12   1    1.03    0.22
   1 -12  -1    2.76    0.28
   1 -12  -1    2.73    0.28
   1 -12  -1    2.20    0.25
   1 -12  -1    2.57    0.25
  -1  12   1    2.32    0.30
  -1  12   1    2.80    0.34
  -1  12   1    2.75    0.25
  -1  12   1    2.94    0.26
  -1  12   1    2.56    0.24
   0 -12  -1    0.36    0.20
   0  12   1    0.61    0.19
   0  12   1    0.83    0.20
   0  12   1    0.74    0.25
   0  12   1    0.45    0.19
   0  12   1    0.34    0.18
  -1 -12  -1    4.15    0.40
   1  12   1    4.52    0.34
   1  12   1    4.70    0.44
   1  12   1    4.55    0.32
   1  12   1    4.68    0.34
   1  12   1    4.21    0.36
  -2 -12  -1    4.37    0.33
   2  12   1    3.99    0.30
   2  12   1    3.81    0.33
   2  12   1    3.73    0.40
   2  12   1    3.78    0.31
   2  12   1    3.96    0.33
  -3 -12  -1    0.07    0.15
   3  12   1   -0.09    0.15
   3  12   1    0.17    0.15
   3  12   1   -0.02    0.21
  -4 -12  -1    9.74    0.48
   4  12   1    9.33    0.42
   4  12   1    8.64    0.44
   4  12   1    8.98    0.46
   4  12   1    7.74    0.46
  -5 -12  -1    2.16    0.25
   5  12   1    2.15    0.28
   5  12   1    1.96    0.18
  -6 -12  -1    1.33    0.16
   6  12   1    1.09    0.18
   6  12   1    1.41    0.16
  -7 -12  -1    0.96    0.15
   7  12   1    0.89    0.15
   7  12   1    0.54    0.17
   8  12   1    1.17    0.16
   8  12   1    0.86    0.18
   9  12   1    0.64    0.18
  10  12   1    4.22    0.37
  10  12   1    3.88    0.32
  11  12   1    0.52    0.17
  11  12   1    0.99    0.22
  12  12   1   -0.07    0.18
  12  12   1    0.17    0.23
  13  12   1    0.83    0.21
  13  12   1    0.79    0.26
  14  12   1    1.52    0.25
  14  12   1    1.60    0.29
   4 -13  -1    0.17    0.31
   4 -13  -1   -0.06    0.27
   4 -13  -1    0.40    0.36
  -4  13   1    0.09    0.46
  -4  13   1    0.32    0.38
  -4  13   1    0.17    0.32
  -4  13   1   -0.18    0.57
  -4  13   1    0.11    0.35
   3 -13  -1    1.07    0.36
   3 -13  -1    1.30    0.27
   3 -13  -1    1.16    0.28
  -3  13   1    0.90    0.29
  -3  13   1    0.98    0.31
  -3  13   1    1.88    0.34
  -3  13   1    0.91    0.32
  -3  13   1    1.28    0.31
   2 -13  -1    1.75    0.23
   2 -13  -1    2.47    0.37
   2 -13  -1    2.03    0.26
   2 -13  -1    1.89    0.25
  -2  13   1    1.72    0.45
  -2  13   1    1.60    0.45
  -2  13   1    1.85    0.28
  -2  13   1    1.88    0.29
  -2  13   1    2.67    0.29
  -2  13   1    1.49    0.30
   1 -13  -1    2.22    0.20
   1 -13  -1    2.60    0.32
  -1  13   1    2.15    0.24
  -1  13   1    1.94    0.27
  -1  13   1    2.28    0.39
  -1  13   1    1.52    0.26
  -1  13   1    1.82    0.27
  -1  13   1    2.08    0.28
   0 -13  -1    2.56    0.29
   0  13   1    3.41    0.39
   0  13   1    3.33    0.38
   0  13   1    3.51    0.40
   0  13   1    2.62    0.28
   0  13   1    3.42    0.42
  -1 -13  -1    7.50    0.50
   1  13   1    7.37    0.48
   1  13   1    6.95    0.46
   1  13   1    6.90    0.58
   1  13   1    7.51    0.46
   1  13   1    7.25    0.45
  -2 -13  -1    0.88    0.21
   2  13   1    0.85    0.21
   2  13   1    0.58    0.21
   2  13   1    0.76    0.21
   2  13   1    0.79    0.28
   2  13   1    0.68    0.19
  -3 -13  -1    1.05    0.20
   3  13   1    1.33    0.22
   3  13   1    1.09    0.20
   3  13   1    1.08    0.33
   3  13   1    1.51    0.25
  -4 -13  -1    0.92    0.20
   4  13   1    0.57    0.18
   4  13   1    0.83    0.17
   4  13   1    0.88    0.27
   4  13   1    0.79    0.20
   4  13   1    0.65    0.17
   5  13   1    1.76    0.18
   5  13   1    1.50    0.19
   5  13   1    1.91    0.21
   6  13   1    0.38    0.17
   6  13   1    0.37    0.18
   7  13   1    5.69    0.40
   7  13   1    4.91    0.37
   8  13   1    0.90    0.21
   8  13   1    0.93    0.18
   9  13   1    0.24    0.18
   9  13   1    0.85    0.21
  10  13   1    2.21    0.26
  10  13   1    2.11    0.22
  11  13   1    1.21    0.21
  11  13   1    1.15    0.26
  12  13   1    0.17    0.26
  13  13   1    0.45    0.24
  13  13   1    0.36    0.28
  14  13   1    0.10    0.27
  14  13   1    0.41    0.32
   3 -14  -1    2.21    0.38
   3 -14  -1    1.60    0.34
  -3  14   1    2.50    0.50
  -3  14   1    2.15    0.41
  -3  14   1    2.08    0.38
   2 -14  -1    4.77    0.52
  -2  14   1    4.71    0.56
  -2  14   1    3.51    0.39
  -2  14   1    4.14    0.42
  -1  14   1    0.00    0.33
  -1  14   1   -0.13    0.30
  -1  14   1   -0.04    0.29
  -1  14   1    0.01    0.28
   0  14   1    0.55    0.27
   0  14   1    0.67    0.29
   0  14   1    0.49    0.29
   0  14   1    0.22    0.48
   0  14   1    0.48    0.28
  -1 -14  -1    0.70    0.29
   1  14   1    0.33    0.25
   1  14   1    0.44    0.25
   1  14   1    0.19    0.38
   1  14   1    0.53    0.26
   1  14   1    0.50    0.36
  -2 -14  -1    1.06    0.27
   2  14   1    1.05    0.24
   2  14   1    1.38    0.27
   2  14   1    0.65    0.37
   2  14   1    0.98    0.24
   2  14   1    0.75    0.26
  -3 -14  -1    0.71    0.25
   3  14   1    1.33    0.25
   3  14   1    1.04    0.23
   3  14   1    0.62    0.23
   3  14   1    1.18    0.25
   4  14   1    5.57    0.61
   4  14   1    6.31    0.45
   4  14   1    5.97    0.45
   4  14   1    6.18    0.47
  -5 -14  -1    0.51    0.26
   5  14   1    0.04    0.33
   5  14   1    0.61    0.20
   5  14   1    0.20    0.21
   5  14   1    0.46    0.22
   5  14   1    0.62    0.19
  -6 -14  -1    1.10    0.24
   6  14   1    1.08    0.21
   6  14   1    0.78    0.34
   6  14   1    1.07    0.19
   6  14   1    0.81    0.23
  -7 -14  -1    3.06    0.27
   7  14   1    2.87    0.25
   7  14   1    3.03    0.29
   8  14   1    1.31    0.26
   8  14   1    1.28    0.21
   9  14   1    0.72    0.21
   9  14   1    0.75    0.25
  10  14   1    0.15    0.26
  10  14   1    0.34    0.22
  11  14   1    0.19    0.28
  11  14   1   -0.01    0.23
  12  14   1    0.25    0.25
  12  14   1    0.35    0.30
  13  14   1    2.91    0.37
  13  14   1    3.14    0.32
  -1  15   1    1.24    0.39
  -1  15   1    0.80    0.36
   0  15   1    1.13    0.37
   0  15   1    0.87    0.34
   0  15   1    1.32    0.39
   1  15   1    2.64    0.34
   1  15   1    2.38    0.35
   1  15   1    2.21    0.34
   2  15   1    0.22    0.28
   2  15   1    0.19    0.29
   2  15   1    0.56    0.30
   2  15   1    0.45    0.32
   3  15   1    0.57    0.45
   3  15   1    0.71    0.27
   3  15   1    0.96    0.29
   3  15   1    1.00    0.31
   3  15   1    1.24    0.27
  -4 -15  -1    1.26    0.34
   4  15   1    1.02    0.30
   4  15   1    1.43    0.45
   4  15   1    1.61    0.27
   4  15   1    1.65    0.35
   4  15   1    1.92    0.31
  -5 -15  -1    0.16    0.31
   5  15   1   -0.14    0.27
   5  15   1    0.16    0.42
   5  15   1   -0.13    0.26
   5  15   1    0.14    0.24
  -6 -15  -1    0.29    0.30
   6  15   1    0.41    0.23
   6  15   1    0.42    0.27
   6  15   1    0.61    0.31
   6  15   1    0.54    0.24
   6  15   1    0.38    0.48
  -7 -15  -1    0.74    0.30
   7  15   1   -0.05    0.63
   7  15   1    0.66    0.28
   7  15   1    0.75    0.24
   8  15   1   -0.02    0.23
   8  15   1    0.12    0.28
   9  15   1    0.26    0.29
   9  15   1    0.32    0.24
  10  15   1    5.72    0.59
  10  15   1    5.56    0.51
  11  15   1   -0.12    0.27
  11  15   1   -0.06    0.32
  12  15   1    0.08    0.29
  12  15   1    0.40    0.35
   2  16   1   -0.16    0.35
   2  16   1    0.17    0.40
   2  16   1    0.04    0.36
   3  16   1    0.47    0.38
   3  16   1    0.41    0.37
   3  16   1    0.27    0.32
   4  16   1   -0.03    0.31
   4  16   1    0.16    0.43
   4  16   1    0.16    0.36
   5  16   1    0.48    0.54
   5  16   1    0.20    0.34
   5  16   1    0.08    0.30
   5  16   1    0.33    0.34
   6  16   1    0.83    0.44
   6  16   1    1.32    0.34
   6  16   1    1.49    0.31
   7  16   1    2.75    0.48
   7  16   1    2.66    0.57
   7  16   1    2.13    0.33
   8  16   1    0.14    0.55
   8  16   1    0.03    0.28
   8  16   1    0.05    0.35
   9  16   1    1.37    0.57
   9  16   1    0.65    0.36
   9  16   1    0.71    0.30
  10  16   1    1.51    0.38
  10  16   1    1.57    0.39
   7  16  -2    0.24    0.36
   7  16  -2    0.16    0.32
   7  16  -2   -0.03    0.59
   7  16  -2    0.35    0.37
   7  16  -2    0.34    0.34
   6  16  -2    0.41    0.36
   6  16  -2    0.46    0.33
   5  16  -2    1.53    0.40
   5  16  -2    1.99    0.36
   5  16  -2    1.60    0.38
   4  16  -2   -0.13    0.36
   4  16  -2   -0.05    0.35
  10  15  -2   -0.05    0.45
   9  15  -2    2.08    0.45
   9  15  -2    2.13    0.32
   8  15  -2    2.05    0.35
   8  15  -2    1.82    0.30
   8  15  -2    1.61    0.47
   7  15  -2    0.23    0.27
   7  15  -2    0.17    0.31
   7  15  -2    0.08    0.48
   6  15  -2    0.26    0.27
   6  15  -2    0.09    0.29
   6  15  -2    0.21    0.29
   6  15  -2    0.19    0.32
   6  15  -2    0.16    0.47
   5  15  -2    0.03    0.26
   5  15  -2   -0.06    0.25
   5  15  -2    0.02    0.29
   5  15  -2    0.11    0.30
   5  15  -2    0.04    0.45
   4  15  -2   -0.02    0.27
   4  15  -2    0.41    0.48
   4  15  -2   -0.12    0.34
   4  15  -2    0.00    0.27
   4  15  -2    0.19    0.30
   3  15  -2    1.18    0.32
   3  15  -2    1.85    0.36
   3  15  -2    1.19    0.35
   2  15  -2    0.27    0.32
   2  15  -2   -0.10    0.48
   1  15  -2    0.49    0.39
   1  15  -2    0.25    0.35
   1  15  -2    0.19    0.33
   0  15  -2    0.24    0.37
   0  15  -2    0.55    0.64
  12  14  -2    3.48    0.40
  12  14  -2    3.23    0.35
  11  14  -2    1.86    0.29
  11  14  -2    1.80    0.35
  10  14  -2    0.30    0.25
  10  14  -2    0.49    0.30
   9  14  -2    1.30    0.24
   9  14  -2    0.77    0.29
   8  14  -2    0.01    0.35
   8  14  -2    0.11    0.23
   8  14  -2   -0.14    0.26
   7  14  -2   -0.14    0.22
   7  14  -2   -0.15    0.25
   7  14  -2    0.32    0.43
   6  14  -2    5.82    0.63
   6  14  -2    5.05    0.39
   6  14  -2    5.55    0.44
   6  14  -2    5.96    0.49
   6  14  -2    4.11    0.43
  -6 -14   2    6.41    0.53
   5  14  -2    0.79    0.23
   5  14  -2    0.41    0.21
   5  14  -2    0.01    0.34
   5  14  -2    0.45    0.25
   5  14  -2    0.43    0.24
  -5 -14   2    0.68    0.27
   4  14  -2    0.16    0.21
   4  14  -2   -0.23    0.36
   4  14  -2    0.26    0.23
   4  14  -2   -0.03    0.25
   4  14  -2   -0.14    0.24
  -4 -14   2    0.06    0.26
   3  14  -2    0.39    0.24
   3  14  -2    0.28    0.26
   3  14  -2    0.45    0.24
   3  14  -2    0.53    0.39
   3  14  -2    0.29    0.26
  -3 -14   2    0.55    0.28
   2  14  -2    0.01    0.26
   2  14  -2    0.47    0.42
   2  14  -2    0.41    0.40
   2  14  -2    0.14    0.26
  -2 -14   2   -0.19    0.38
   1  14  -2   -0.06    0.26
   1  14  -2    0.17    0.30
   1  14  -2   -0.40    0.42
   1  14  -2    0.22    0.27
   1  14  -2   -0.21    0.27
   0  14  -2    0.82    0.31
   0  14  -2    0.50    0.30
   0  14  -2    0.71    0.29
  -1  14  -2    0.34    0.33
  -1  14  -2    0.92    0.35
  -1  14  -2    0.39    0.34
  -2  14  -2    0.40    0.38
  -2  14  -2    0.21    0.35
   2 -14   2   -0.37    0.41
  13  13  -2   -0.26    0.27
  13  13  -2    0.33    0.32
  12  13  -2    0.33    0.30
  12  13  -2    0.00    0.24
  11  13  -2   -0.01    0.27
  11  13  -2   -0.11    0.22
  10  13  -2    0.70    0.21
  10  13  -2    0.98    0.26
   9  13  -2    4.32    0.40
   9  13  -2    5.47    0.46
   8  13  -2    0.28    0.19
   7  13  -2    0.41    0.27
   7  13  -2    0.07    0.18
   6  13  -2    0.51    0.17
   6  13  -2    0.64    0.27
   6  13  -2    0.45    0.19
  -6 -13   2    0.49    0.21
   5  13  -2    0.34    0.20
   5  13  -2   -0.34    0.27
   5  13  -2    0.07    0.17
   5  13  -2    0.24    0.19
  -5 -13   2    0.14    0.20
   4  13  -2    0.26    0.30
   4  13  -2    0.26    0.19
   4  13  -2    0.01    0.17
   4  13  -2    0.06    0.20
  -4 -13   2    0.16    0.20
   3  13  -2    1.90    0.21
   3  13  -2    1.76    0.24
   3  13  -2    1.62    0.22
   3  13  -2    2.04    0.24
   3  13  -2    2.21    0.30
  -3 -13   2    2.28    0.29
   2  13  -2    0.56    0.20
   2  13  -2    0.63    0.22
   2  13  -2    0.33    0.22
   2  13  -2    0.60    0.31
   2  13  -2    0.61    0.21
  -2 -13   2    0.55    0.42
   1  13  -2    1.02    0.24
   1  13  -2    1.18    0.24
   1  13  -2    0.73    0.24
  -1 -13   2    1.40    0.26
   0  13  -2    0.59    0.24
   0  13  -2    0.48    0.24
   0  13  -2    0.76    0.30
   0  13  -2    0.19    0.35
   0  13  -2    0.36    0.23
   0 -13   2    0.21    0.28
  -1  13  -2    0.21    0.25
  -1  13  -2    0.17    0.28
  -1  13  -2    0.41    0.39
  -1  13  -2    0.38    0.27
  -1  13  -2    0.59    0.43
   1 -13   2   -0.06    0.27
   1 -13   2    0.01    0.31
  -2  13  -2   -0.18    0.30
  -2  13  -2   -0.11    0.30
  -2  13  -2    0.43    0.30
  -2  13  -2    0.09    0.28
   2 -13   2    0.01    0.25
   2 -13   2    0.07    0.25
  -3  13  -2    0.66    0.35
  -3  13  -2    0.56    0.31
  -3  13  -2    0.28    0.34
  -3  13  -2    0.07    0.35
   3 -13   2    0.30    0.32
   3 -13   2    0.28    0.31
   3 -13   2    0.75    0.25
   3 -13   2    0.15    0.38
  -4  13  -2    0.33    0.46
  -4  13  -2    0.55    0.35
  -4  13  -2    0.61    0.39
   4 -13   2    0.35    0.30
   4 -13   2    0.44    0.48
   4 -13   2    0.22    0.45
   4 -13   2    0.37    0.36
  14  12  -2    0.91    0.27
  14  12  -2    0.19    0.31
  14  12  -2    0.33    0.28
  13  12  -2    1.59    0.31
  13  12  -2    1.19    0.25
  13  12  -2    1.35    0.26
  12  12  -2    3.86    0.42
  12  12  -2    4.95    0.49
  12  12  -2    4.99    0.39
  11  12  -2    0.14    0.20
  11  12  -2    0.17    0.19
  11  12  -2    0.25    0.23
  10  12  -2    0.20    0.18
  10  12  -2    0.31    0.18
   9  12  -2    1.80    0.19
   8  12  -2    0.71    0.17
   7  12  -2    1.07    0.17
   6  12  -2    3.18    0.30
   6  12  -2    3.02    0.37
   5  12  -2    0.86    0.22
   5  12  -2    0.51    0.16
   5  12  -2    0.68    0.16
   5  12  -2    0.50    0.14
  -5 -12   2    0.19    0.30
   4  12  -2    2.97    0.29
   4  12  -2    3.12    0.26
   4  12  -2    3.00    0.30
   4  12  -2    2.11    0.26
   3  12  -2    2.30    0.26
   3  12  -2    1.96    0.20
   3  12  -2    2.21    0.19
   3  12  -2    1.85    0.20
  -3 -12   2    2.05    0.33
   2  12  -2    0.06    0.22
   2  12  -2    0.07    0.18
   2  12  -2   -0.10    0.17
   2  12  -2   -0.05    0.16
  -2 -12   2    0.23    0.18
   1  12  -2    0.77    0.19
   1  12  -2    0.99    0.30
   1  12  -2    0.75    0.19
   1  12  -2    0.87    0.20
  -1 -12   2    0.88    0.20
   0  12  -2    0.82    0.22
   0  12  -2    1.16    0.21
   0  12  -2    0.99    0.20
   0  12  -2    0.48    0.20
   0  12  -2    0.82    0.28
   0 -12   2    0.82    0.20
   0 -12   2    1.03    0.22
  -1  12  -2    0.04    0.20
  -1  12  -2    0.14    0.21
  -1  12  -2    0.23    0.22
  -1  12  -2   -0.19    0.21
  -2  12  -2    0.44    0.25
  -2  12  -2    0.84    0.25
  -2  12  -2    0.88    0.34
  -2  12  -2    0.92    0.24
  -2  12  -2    0.94    0.25
   2 -12   2    1.07    0.22
   2 -12   2    0.86    0.28
   2 -12   2    1.00    0.23
   2 -12   2    0.66    0.18
   2 -12   2    0.86    0.26
  -3  12  -2    2.13    0.37
  -3  12  -2    1.78    0.28
  -3  12  -2    2.60    0.30
  -3  12  -2    1.68    0.30
  -3  12  -2    1.28    0.41
   3 -12   2    2.48    0.27
   3 -12   2    2.26    0.24
   3 -12   2    3.08    0.36
   3 -12   2    1.89    0.28
  -4  12  -2    0.11    0.31
  -4  12  -2    0.28    0.27
  -4  12  -2   -0.11    0.39
  -4  12  -2    0.08    0.30
   4 -12   2   -0.06    0.36
   4 -12   2   -0.17    0.27
   4 -12   2   -0.18    0.29
   4 -12   2    0.06    0.29
  -5  12  -2    0.08    0.37
  -5  12  -2   -0.21    0.39
  -5  12  -2    0.10    0.31
   5 -12   2   -0.20    0.34
   5 -12   2   -0.12    0.45
   5 -12   2    0.07    0.29
   5 -12   2   -0.01    0.35
  14  11  -2   -0.10    0.25
  14  11  -2    0.19    0.25
  14  11  -2    0.01    0.27
  13  11  -2   -0.08    0.25
  13  11  -2   -0.02    0.21
  13  11  -2    0.05    0.22
  12  11  -2    0.26    0.23
  12  11  -2    0.13    0.19
  12  11  -2    0.11    0.18
  11  11  -2    0.66    0.18
  11  11  -2    0.67    0.17
  10  11  -2    1.55    0.18
  10  11  -2    1.51    0.19
   9  11  -2    2.68    0.28
  -9 -11   2    2.61    0.25
   8  11  -2    0.85    0.15
   7  11  -2    3.11    0.29
   7  11  -2    3.79    0.33
   6  11  -2    3.42    0.33
   6  11  -2    4.18    0.28
   5  11  -2   -0.02    0.13
   5  11  -2    0.08    0.17
  -5 -11   2    0.21    0.13
   4  11  -2    3.60    0.27
   4  11  -2    3.52    0.28
   4  11  -2    3.53    0.33
   4  11  -2    3.50    0.24
  -4 -11   2    2.95    0.25
   3  11  -2    1.39    0.15
   3  11  -2    0.93    0.18
   3  11  -2    0.95    0.15
   3  11  -2    1.10    0.15
  -3 -11   2    1.29    0.16
   2  11  -2   -0.07    0.23
   2  11  -2   -0.13    0.13
   2  11  -2   -0.03    0.18
   2  11  -2    0.02    0.14
  -2 -11   2    0.11    0.14
  -2 -11   2    0.15    0.13
   1  11  -2    2.05    0.20
   1  11  -2    2.46    0.25
   1  11  -2    2.19    0.23
   1  11  -2    2.18    0.24
  -1 -11   2    2.34    0.28
  -1 -11   2    2.72    0.26
   0  11  -2    6.52    0.39
   0  11  -2    6.63    0.41
   0  11  -2    7.43    0.40
   0  11  -2    5.67    0.46
   0 -11   2    5.99    0.37
   0 -11   2    6.49    0.38
  -1  11  -2    0.17    0.17
  -1  11  -2    0.01    0.28
  -1  11  -2    0.09    0.17
  -1  11  -2    0.22    0.18
  -1  11  -2    0.48    0.19
   1 -11   2    0.30    0.16
   1 -11   2    0.39    0.15
   1 -11   2    0.38    0.18
   1 -11   2    0.15    0.23
  -2  11  -2    0.11    0.20
  -2  11  -2    0.52    0.21
  -2  11  -2    0.19    0.20
  -2  11  -2    0.21    0.25
   2 -11   2    0.02    0.18
   2 -11   2    0.45    0.17
   2 -11   2    0.28    0.21
   2 -11   2    0.01    0.21
   2 -11   2   -0.10    0.15
  -3  11  -2    0.09    0.34
  -3  11  -2    0.25    0.22
  -3  11  -2    0.09    0.23
   3 -11   2    0.12    0.19
   3 -11   2   -0.27    0.25
   3 -11   2   -0.08    0.25
   3 -11   2   -0.11    0.17
   3 -11   2    0.08    0.21
  -4  11  -2    0.27    0.25
  -4  11  -2    0.33    0.33
  -4  11  -2    0.18    0.24
  -4  11  -2    0.33    0.24
  -4  11  -2    0.21    0.26
   4 -11   2    0.14    0.20
   4 -11   2    0.62    0.30
   4 -11   2   -0.07    0.23
   4 -11   2    0.31    0.52
   4 -11   2    0.44    0.23
  -5  11  -2    1.71    0.31
  -5  11  -2    1.54    0.31
  -5  11  -2    1.45    0.27
  -5  11  -2    0.85    0.28
   5 -11   2    1.13    0.36
   5 -11   2    1.24    0.25
   5 -11   2    0.48    0.29
   5 -11   2    0.67    0.31
   5 -11   2    1.29    0.38
  -6  11  -2    1.04    0.35
  -6  11  -2    0.44    0.33
  -6  11  -2    0.38    0.32
  -6  11  -2    0.83    0.29
   6 -11   2    0.76    0.29
   6 -11   2    0.90    0.43
   6 -11   2    0.60    0.37
   6 -11   2    0.65    0.34
  -7  11  -2   -0.02    0.76
  -7  11  -2   -0.08    0.51
   7 -11   2    0.18    0.33
   7 -11   2   -0.15    0.38
  15  10  -2    0.38    0.27
  15  10  -2    0.29    0.25
  14  10  -2    1.83    0.27
  14  10  -2    2.14    0.25
  14  10  -2    1.89    0.26
  13  10  -2   -0.06    0.22
  13  10  -2   -0.12    0.18
  13  10  -2    0.24    0.19
  12  10  -2    1.11    0.18
  12  10  -2    1.15    0.18
  12  10  -2    1.09    0.21
  11  10  -2    0.50    0.16
  11  10  -2    0.47    0.16
  10  10  -2    2.06    0.23
   9  10  -2    4.78    0.29
   9  10  -2    4.71    0.30
   8  10  -2    1.03    0.14
   8  10  -2    0.89    0.14
   7  10  -2    1.64    0.20
   7  10  -2    1.54    0.14
  -7 -10   2    1.88    0.16
   6  10  -2    1.40    0.14
   6  10  -2    0.89    0.16
   5  10  -2    0.15    0.11
   5  10  -2    0.04    0.14
  -5 -10   2   -0.01    0.10
  -5 -10   2    0.01    0.11
   4  10  -2    3.15    0.22
   4  10  -2    2.81    0.23
   4  10  -2    3.00    0.22
   4  10  -2    2.72    0.26
  -4 -10   2    2.86    0.21
   3  10  -2    5.22    0.30
   3  10  -2    5.04    0.36
   3  10  -2    5.24    0.27
   3  10  -2    5.56    0.29
  -3 -10   2    5.22    0.29
  -3 -10   2    5.37    0.27
   2  10  -2    0.63    0.13
   2  10  -2    0.77    0.12
   2  10  -2    0.81    0.13
   2  10  -2    0.36    0.15
  -2 -10   2    0.79    0.12
  -2 -10   2    0.52    0.11
   1  10  -2    1.20    0.17
   1  10  -2    1.43    0.14
   1  10  -2    1.36    0.14
   1  10  -2    0.86    0.14
  -1 -10   2    0.93    0.14
  -1 -10   2    1.34    0.13
   0  10  -2   -0.05    0.13
   0  10  -2    0.08    0.18
   0  10  -2   -0.01    0.14
   0  10  -2   -0.14    0.12
   0 -10   2   -0.02    0.14
   0 -10   2    0.01    0.13
  -1  10  -2    1.23    0.16
  -1  10  -2    0.85    0.15
  -1  10  -2    1.05    0.17
  -1  10  -2    0.99    0.16
  -1  10  -2    0.89    0.19
   1 -10   2    1.16    0.15
   1 -10   2    1.15    0.15
   1 -10   2    0.98    0.16
   1 -10   2    0.83    0.16
  -2  10  -2    6.83    0.40
  -2  10  -2    6.86    0.40
  -2  10  -2    6.54    0.45
  -2  10  -2    7.57    0.39
  -2  10  -2    7.07    0.42
   2 -10   2    6.70    0.36
   2 -10   2    6.85    0.40
   2 -10   2    6.63    0.38
   2 -10   2    6.84    0.40
   2 -10   2    6.96    0.35
  -3  10  -2    0.51    0.19
  -3  10  -2    0.44    0.23
  -3  10  -2    0.34    0.18
  -3  10  -2    0.57    0.20
  -3  10  -2    0.63    0.17
   3 -10   2    0.51    0.17
   3 -10   2    0.63    0.21
   3 -10   2    0.45    0.15
   3 -10   2    0.39    0.17
  -4  10  -2   -0.23    0.19
  -4  10  -2   -0.01    0.20
  -4  10  -2    0.17    0.22
  -4  10  -2    0.04    0.19
  -4  10  -2    0.30    0.25
   4 -10   2    0.06    0.23
   4 -10   2   -0.08    0.19
   4 -10   2    0.28    0.24
   4 -10   2    0.15    0.18
   4 -10   2   -0.17    0.17
  -5  10  -2    0.39    0.22
  -5  10  -2    0.19    0.31
  -5  10  -2    0.18    0.24
  -5  10  -2    0.41    0.20
  -5  10  -2   -0.19    0.23
   5 -10   2    0.21    0.22
   5 -10   2    0.40    0.33
   5 -10   2    0.43    0.19
   5 -10   2    0.11    0.31
   5 -10   2    0.19    0.22
  -6  10  -2    0.65    0.26
  -6  10  -2    0.56    0.28
  -6  10  -2    0.57    0.29
  -6  10  -2    0.69    0.37
   6 -10   2    0.40    0.26
   6 -10   2    0.73    0.24
   6 -10   2    1.31    0.34
   6 -10   2    0.53    0.39
  -7  10  -2    0.00    0.33
  -7  10  -2    0.48    0.32
  -7  10  -2    0.30    0.30
   7 -10   2    0.28    0.27
   7 -10   2    0.47    0.32
   7 -10   2    0.19    0.30
   7 -10   2    0.88    0.46
  -8  10  -2    0.22    0.39
  -8  10  -2    0.40    0.34
   8 -10   2    0.45    0.32
   8 -10   2    0.07    0.44
  15   9  -2    0.04    0.23
  15   9  -2    0.14    0.27
  15   9  -2    0.08    0.26
  14   9  -2    0.29    0.23
  14   9  -2    0.54    0.22
  14   9  -2    0.41    0.20
  13   9  -2    0.62    0.18
  13   9  -2    0.43    0.19
  13   9  -2    0.51    0.18
  13   9  -2    0.42    0.20
  12   9  -2    1.12    0.17
  12   9  -2    1.50    0.20
  12   9  -2    1.37    0.20
  11   9  -2    0.01    0.14
  10   9  -2    1.83    0.21
  10   9  -2    1.57    0.15
   9   9  -2    0.11    0.11
   9   9  -2    0.16    0.11
   8   9  -2    0.45    0.11
   8   9  -2    0.26    0.11
  -8  -9   2    0.86    0.14
   7   9  -2    1.70    0.14
   7   9  -2    1.63    0.14
   6   9  -2    1.00    0.11
   6   9  -2    0.92    0.11
   5   9  -2    3.48    0.24
   5   9  -2    3.29    0.21
   5   9  -2    3.08    0.21
  -5  -9   2    3.29    0.20
   4   9  -2    1.12    0.11
   4   9  -2    1.13    0.13
  -4  -9   2    1.32    0.14
  -4  -9   2    1.07    0.13
   3   9  -2    0.92    0.10
   3   9  -2    0.85    0.11
   3   9  -2    0.63    0.12
   3   9  -2    0.70    0.10
   3   9  -2    0.47    0.10
  -3  -9   2    0.81    0.18
   2   9  -2    6.65    0.33
   2   9  -2    6.35    0.32
   2   9  -2    6.96    0.31
  -2  -9   2    6.84    0.32
   1   9  -2    7.22    0.35
   1   9  -2    7.68    0.34
   1   9  -2    6.58    0.37
   1   9  -2    7.75    0.36
  -1  -9   2    7.10    0.34
   0   9  -2    1.09    0.13
   0   9  -2    1.54    0.18
   0   9  -2    1.31    0.14
   0   9  -2    1.36    0.16
   0  -9   2    1.17    0.13
   0  -9   2    1.87    0.20
  -1   9  -2    1.43    0.17
  -1   9  -2    1.52    0.16
  -1   9  -2    1.26    0.14
   1  -9   2    1.46    0.14
   1  -9   2    1.83    0.21
   1  -9   2    1.52    0.15
   1  -9   2    1.18    0.12
  -2   9  -2    2.38    0.17
  -2   9  -2    2.21    0.24
  -2   9  -2    2.69    0.25
  -2   9  -2    1.99    0.23
  -2   9  -2    1.74    0.20
  -2   9  -2    2.29    0.24
   2  -9   2    2.97    0.24
   2  -9   2    3.01    0.21
   2  -9   2    2.76    0.27
   2  -9   2    2.41    0.26
  -3   9  -2    0.59    0.16
  -3   9  -2    0.52    0.15
  -3   9  -2    0.37    0.11
  -3   9  -2    0.19    0.16
  -3   9  -2    0.44    0.15
  -3   9  -2    0.73    0.18
   3  -9   2    0.40    0.15
   3  -9   2    0.05    0.17
   3  -9   2    0.35    0.16
   3  -9   2    0.64    0.14
   3  -9   2    0.35    0.14
  -4   9  -2    2.55    0.30
  -4   9  -2    2.35    0.21
  -4   9  -2    2.74    0.28
  -4   9  -2    2.00    0.24
  -4   9  -2    2.95    0.26
  -4   9  -2    2.35    0.25
   4  -9   2    3.66    0.36
   4  -9   2    3.06    0.27
   4  -9   2    3.12    0.28
   4  -9   2    3.08    0.33
   4  -9   2    2.95    0.29
  -5   9  -2    0.60    0.18
  -5   9  -2    1.07    0.18
  -5   9  -2    0.54    0.26
  -5   9  -2    0.83    0.22
  -5   9  -2    0.71    0.20
   5  -9   2    0.42    0.19
   5  -9   2    0.97    0.26
   5  -9   2    0.61    0.19
   5  -9   2    0.80    0.18
  -6   9  -2   -0.08    0.30
  -6   9  -2    0.34    0.23
  -6   9  -2    0.37    0.19
  -6   9  -2    0.40    0.24
   6  -9   2    0.08    0.21
   6  -9   2    0.32    0.22
   6  -9   2    0.00    0.29
   6  -9   2   -0.08    0.25
   6  -9   2    0.33    0.20
  -7   9  -2    1.36    0.29
  -7   9  -2    0.94    0.27
  -7   9  -2    1.28    0.26
  -7   9  -2    1.34    0.35
   7  -9   2    1.14    0.26
   7  -9   2    1.44    0.35
   7  -9   2    1.10    0.25
   7  -9   2    1.01    0.26
  -8   9  -2    0.13    0.29
  -8   9  -2    0.18    0.28
   8  -9   2    0.09    0.29
   8  -9   2   -0.04    0.27
   8  -9   2   -0.13    0.40
   8  -9   2    0.07    0.30
  -9   9  -2    0.36    0.34
  -9   9  -2    0.18    0.33
   9  -9   2    0.13    0.31
  15   8  -2    0.12    0.26
  15   8  -2    0.34    0.26
  15   8  -2    0.10    0.22
  14   8  -2   -0.26    0.21
  14   8  -2    0.18    0.19
  13   8  -2    0.15    0.18
  13   8  -2    0.09    0.16
  13   8  -2    0.20    0.19
  12   8  -2    0.28    0.15
  12   8  -2    0.26    0.19
  12   8  -2    0.32    0.16
  11   8  -2    0.65    0.15
  11   8  -2    0.69    0.13
  11   8  -2    1.05    0.14
  10   8  -2    0.09    0.11
  10   8  -2    0.10    0.11
   9   8  -2    0.17    0.10
   9   8  -2   -0.04    0.10
   8   8  -2    7.56    0.35
   8   8  -2    7.51    0.35
  -8  -8   2    8.35    0.40
   7   8  -2    1.25    0.14
   7   8  -2    0.93    0.11
  -7  -8   2    1.11    0.11
   6   8  -2    1.98    0.17
   6   8  -2    2.10    0.16
  -6  -8   2    1.63    0.15
   5   8  -2   27.46    1.08
   5   8  -2   25.75    1.08
  -5  -8   2   27.22    1.10
   4   8  -2    4.76    0.26
   4   8  -2    5.07    0.25
   4   8  -2    5.03    0.24
  -4  -8   2    4.75    0.23
   3   8  -2   -0.06    0.09
   3   8  -2   -0.02    0.07
   3   8  -2    0.00    0.08
   3   8  -2   -0.07    0.08
  -3  -8   2    0.00    0.08
  -3  -8   2    0.08    0.07
   2   8  -2    0.49    0.09
   2   8  -2    0.30    0.10
   2   8  -2    0.43    0.09
   2   8  -2    0.25    0.08
   2   8  -2    0.47    0.08
  -2  -8   2    0.51    0.08
  -2  -8   2    0.32    0.08
   1   8  -2    2.24    0.17
   1   8  -2    2.37    0.16
   1   8  -2    2.11    0.18
   1   8  -2    2.07    0.19
  -1  -8   2    2.12    0.17
  -1  -8   2    2.03    0.16
   0   8  -2    0.18    0.11
   0   8  -2    0.30    0.09
   0   8  -2    0.13    0.09
   0   8  -2    0.17    0.09
   0  -8   2    0.15    0.08
   0  -8   2    0.29    0.09
   0  -8   2    0.36    0.10
   0  -8   2    0.29    0.09
  -1   8  -2   10.84    0.50
  -1   8  -2   10.48    0.45
  -1   8  -2   10.74    0.48
  -1   8  -2   11.27    0.49
  -1   8  -2   10.87    0.47
   1  -8   2   11.20    0.48
   1  -8   2   11.13    0.47
   1  -8   2   10.98    0.49
   1  -8   2   10.73    0.48
  -2   8  -2    2.00    0.18
  -2   8  -2    1.86    0.23
  -2   8  -2    1.62    0.15
  -2   8  -2    1.72    0.15
  -2   8  -2    1.64    0.20
   2  -8   2    1.19    0.14
   2  -8   2    1.75    0.16
   2  -8   2    1.80    0.19
   2  -8   2    1.66    0.17
   2  -8   2    1.98    0.21
  -3   8  -2    0.32    0.12
  -3   8  -2    0.24    0.14
  -3   8  -2    0.23    0.14
  -3   8  -2    0.30    0.13
  -3   8  -2    0.34    0.12
  -3   8  -2    0.32    0.10
   3  -8   2    0.40    0.13
   3  -8   2    0.31    0.13
   3  -8   2    0.27    0.11
   3  -8   2    0.32    0.11
   3  -8   2    0.38    0.15
  -4   8  -2    3.11    0.31
  -4   8  -2    3.86    0.27
  -4   8  -2    3.46    0.31
  -4   8  -2    3.81    0.27
  -4   8  -2    3.43    0.25
   4  -8   2    3.92    0.29
   4  -8   2    2.94    0.25
   4  -8   2    4.55    0.31
   4  -8   2    3.20    0.26
   4  -8   2    3.91    0.32
  -5   8  -2    0.23    0.14
  -5   8  -2    0.15    0.15
  -5   8  -2    0.08    0.20
  -5   8  -2    0.11    0.18
  -5   8  -2   -0.21    0.12
  -5   8  -2    0.02    0.16
   5  -8   2    0.19    0.14
   5  -8   2    0.23    0.15
   5  -8   2    0.05    0.15
   5  -8   2    0.10    0.18
  -6   8  -2    0.50    0.21
  -6   8  -2    0.32    0.17
  -6   8  -2    0.28    0.15
  -6   8  -2    0.33    0.15
  -6   8  -2   -0.01    0.22
  -6   8  -2    0.43    0.20
   6  -8   2    0.27    0.19
   6  -8   2    0.39    0.18
   6  -8   2    0.13    0.17
   6  -8   2    0.38    0.21
  -7   8  -2    0.26    0.26
  -7   8  -2    0.35    0.21
  -7   8  -2    0.72    0.24
  -7   8  -2    0.50    0.22
   7  -8   2    0.37    0.26
   7  -8   2    0.48    0.20
   7  -8   2    0.73    0.21
  -8   8  -2    0.47    0.32
  -8   8  -2    0.22    0.23
  -8   8  -2    0.11    0.23
   8  -8   2    0.61    0.24
   8  -8   2   -0.22    0.27
   8  -8   2    0.31    0.23
   8  -8   2   -0.07    0.38
  -9   8  -2    0.04    0.27
   9  -8   2    0.08    0.28
   9  -8   2    0.33    0.32
   9  -8   2   -0.17    0.27
   9  -8   2    0.30    0.43
  10  -8   2    0.48    0.37
  15   7  -2    0.00    0.25
  15   7  -2   -0.13    0.26
  15   7  -2   -0.27    0.22
  14   7  -2   -0.04    0.21
  14   7  -2   -0.01    0.19
  14   7  -2    0.03    0.22
  13   7  -2   -0.32    0.16
  13   7  -2    0.08    0.18
  13   7  -2   -0.12    0.17
  12   7  -2    0.92    0.18
  12   7  -2    1.03    0.16
  12   7  -2    1.11    0.16
  11   7  -2    4.74    0.28
  11   7  -2    4.60    0.28
  11   7  -2    4.24    0.28
  10   7  -2    0.44    0.11
  10   7  -2    0.45    0.11
  10   7  -2    0.55    0.12
   9   7  -2    3.83    0.21
   9   7  -2    2.82    0.20
   9   7  -2    3.42    0.21
   8   7  -2   22.66    0.91
   8   7  -2   21.58    0.91
   7   7  -2    6.89    0.32
   7   7  -2    7.21    0.32
  -7  -7   2    7.88    0.36
   6   7  -2    0.65    0.08
   6   7  -2    0.62    0.08
  -6  -7   2    0.57    0.08
   5   7  -2    1.43    0.13
   5   7  -2    1.29    0.13
  -5  -7   2    1.57    0.13
   4   7  -2    8.04    0.35
   4   7  -2    8.19    0.35
  -4  -7   2    8.07    0.35
  -4  -7   2    8.42    0.35
   3   7  -2    4.70    0.26
   3   7  -2    5.34    0.25
   3   7  -2    5.41    0.24
  -3  -7   2    4.68    0.23
  -3  -7   2    4.98    0.22
   2   7  -2   13.88    0.59
   2   7  -2   14.33    0.59
   2   7  -2   14.06    0.58
   2   7  -2   13.87    0.58
   2   7  -2   14.16    0.58
  -2  -7   2   13.86    0.59
  -2  -7   2   14.66    0.59
   1   7  -2    0.68    0.08
   1   7  -2    0.49    0.08
   1   7  -2    0.36    0.09
   1   7  -2    0.53    0.08
  -1  -7   2    0.45    0.07
  -1  -7   2    0.49    0.07
   0   7  -2    1.59    0.17
   0   7  -2    2.21    0.15
   0   7  -2    1.98    0.15
   0   7  -2    2.66    0.17
   0  -7   2    2.18    0.16
   0  -7   2    2.25    0.15
   0  -7   2    2.46    0.14
   0  -7   2    2.10    0.16
  -1   7  -2    0.16    0.08
  -1   7  -2    0.04    0.10
  -1   7  -2    0.09    0.06
  -1   7  -2    0.24    0.09
  -1   7  -2    0.19    0.09
   1  -7   2    0.03    0.07
   1  -7   2    0.13    0.08
   1  -7   2    0.17    0.10
   1  -7   2    0.25    0.08
   1  -7   2    0.18    0.08
  -2   7  -2   -0.22    0.10
  -2   7  -2   -0.16    0.09
  -2   7  -2    0.01    0.07
  -2   7  -2   -0.13    0.10
  -2   7  -2    0.06    0.08
   2  -7   2    0.12    0.10
   2  -7   2    0.01    0.07
   2  -7   2    0.14    0.09
   2  -7   2    0.13    0.09
   2  -7   2    0.08    0.08
  -3   7  -2    0.54    0.12
  -3   7  -2    0.61    0.09
  -3   7  -2    0.23    0.10
  -3   7  -2    0.28    0.12
   3  -7   2    0.61    0.10
   3  -7   2    0.57    0.11
   3  -7   2    0.53    0.11
   3  -7   2    0.45    0.10
   3  -7   2    0.34    0.13
  -4   7  -2    9.01    0.43
  -4   7  -2    8.04    0.40
  -4   7  -2    8.67    0.41
  -4   7  -2    8.02    0.39
  -4   7  -2    8.97    0.43
  -4   7  -2    9.26    0.42
   4  -7   2    8.73    0.41
   4  -7   2    8.99    0.42
   4  -7   2    9.03    0.41
   4  -7   2    9.42    0.43
  -5   7  -2    1.25    0.16
  -5   7  -2    1.80    0.21
  -5   7  -2    1.41    0.18
  -5   7  -2    1.35    0.15
  -5   7  -2    1.56    0.17
   5  -7   2    1.52    0.17
   5  -7   2    1.34    0.15
   5  -7   2    1.47    0.16
   5  -7   2    1.42    0.16
  -6   7  -2    0.18    0.18
  -6   7  -2    0.17    0.14
  -6   7  -2    0.02    0.14
  -6   7  -2    0.33    0.18
  -6   7  -2    0.29    0.16
   6  -7   2    0.39    0.18
   6  -7   2    0.16    0.15
   6  -7   2    0.52    0.16
   6  -7   2    0.22    0.14
  -7   7  -2    2.61    0.30
  -7   7  -2    3.57    0.32
  -7   7  -2    2.25    0.27
   7  -7   2    2.92    0.31
   7  -7   2    3.41    0.37
   7  -7   2    2.67    0.31
  -8   7  -2    0.55    0.26
  -8   7  -2    0.79    0.20
  -8   7  -2    1.27    0.20
   8  -7   2    1.03    0.22
   8  -7   2    0.98    0.34
   8  -7   2    0.35    0.23
   8  -7   2    1.01    0.22
  -9   7  -2    0.33    0.30
  -9   7  -2   -0.16    0.22
   9  -7   2    0.06    0.24
   9  -7   2   -0.12    0.28
   9  -7   2    0.05    0.27
   9  -7   2    0.29    0.33
 -10   7  -2   -0.02    0.45
  10  -7   2   -0.21    0.42
  10  -7   2    0.22    0.33
  10  -7   2    0.07    0.29
  10  -7   2    0.10    0.28
  11  -7   2   -0.17    0.34
  15   6  -2    0.11    0.26
  15   6  -2    0.25    0.26
  14   6  -2    1.01    0.23
  14   6  -2    1.13    0.23
  13   6  -2    0.04    0.18
  13   6  -2   -0.08    0.17
  12   6  -2    2.12    0.25
  12   6  -2    1.68    0.18
  11   6  -2    9.61    0.45
  11   6  -2    9.53    0.45
  10   6  -2    2.07    0.20
  10   6  -2    2.27    0.19
   9   6  -2    0.68    0.10
   9   6  -2    0.78    0.10
   9   6  -2    0.61    0.10
   8   6  -2    0.10    0.08
   8   6  -2   -0.03    0.08
   8   6  -2    0.08    0.07
   7   6  -2    0.54    0.08
   7   6  -2    0.40    0.08
  -7  -6   2    0.48    0.09
   6   6  -2    8.85    0.37
   6   6  -2    8.68    0.37
  -6  -6   2    8.39    0.36
   5   6  -2   12.85    0.53
   5   6  -2   12.77    0.53
  -5  -6   2   12.78    0.53
   4   6  -2    0.09    0.06
   4   6  -2    0.17    0.06
  -4  -6   2    0.07    0.05
   3   6  -2   15.53    0.63
   3   6  -2   15.09    0.63
  -3  -6   2   15.60    0.64
  -3  -6   2   15.88    0.64
   2   6  -2    0.15    0.06
   2   6  -2    0.14    0.07
   2   6  -2    0.31    0.05
   2   6  -2    0.11    0.06
  -2  -6   2    0.11    0.06
  -2  -6   2    0.06    0.05
   1   6  -2    1.45    0.11
   1   6  -2    1.40    0.11
   1   6  -2    1.45    0.13
   1   6  -2    1.58    0.12
  -1  -6   2    1.58    0.11
  -1  -6   2    1.20    0.11
   0   6  -2    2.95    0.17
   0   6  -2    2.92    0.18
   0   6  -2    3.53    0.18
   0   6  -2    3.19    0.17
   0  -6   2    3.01    0.16
   0  -6   2    3.56    0.17
   0  -6   2    2.96    0.17
   0  -6   2    3.15    0.17
  -1   6  -2   12.53    0.56
  -1   6  -2   12.99    0.54
  -1   6  -2   12.92    0.54
  -1   6  -2   13.34    0.55
  -1   6  -2   13.68    0.55
   1  -6   2   13.05    0.55
   1  -6   2   13.40    0.55
   1  -6   2   13.14    0.55
   1  -6   2   13.42    0.55
   1  -6   2   13.10    0.54
  -2   6  -2    3.74    0.19
  -2   6  -2    3.90    0.20
  -2   6  -2    3.99    0.22
  -2   6  -2    3.68    0.22
   2  -6   2    4.07    0.22
   2  -6   2    4.07    0.21
   2  -6   2    3.91    0.20
   2  -6   2    3.80    0.21
   2  -6   2    3.90    0.20
  -3   6  -2    7.26    0.34
  -3   6  -2    7.52    0.35
  -3   6  -2    7.42    0.35
  -3   6  -2    7.69    0.33
  -3   6  -2    7.84    0.36
   3  -6   2    7.37    0.34
   3  -6   2    7.31    0.33
   3  -6   2    7.95    0.34
   3  -6   2    7.24    0.35
  -4   6  -2    3.78    0.25
  -4   6  -2    4.23    0.23
  -4   6  -2    3.95    0.22
  -4   6  -2    3.87    0.24
  -4   6  -2    4.39    0.26
   4  -6   2    3.87    0.24
   4  -6   2    3.83    0.23
   4  -6   2    3.98    0.23
   4  -6   2    3.77    0.22
  -5   6  -2    0.54    0.12
  -5   6  -2    0.73    0.13
  -5   6  -2    0.51    0.14
  -5   6  -2    0.40    0.11
  -5   6  -2    0.39    0.10
   5  -6   2    0.62    0.12
   5  -6   2    0.58    0.12
   5  -6   2    0.53    0.12
   5  -6   2    0.57    0.13
  -6   6  -2    0.05    0.14
  -6   6  -2    0.11    0.15
  -6   6  -2   -0.03    0.15
  -6   6  -2    0.04    0.14
  -6   6  -2    0.05    0.11
   6  -6   2   -0.12    0.14
   6  -6   2   -0.04    0.12
   6  -6   2    0.19    0.13
  -7   6  -2    0.31    0.15
  -7   6  -2    0.06    0.14
  -7   6  -2    0.23    0.15
  -7   6  -2    0.28    0.18
   7  -6   2    0.23    0.15
   7  -6   2    0.19    0.16
   7  -6   2    0.29    0.15
   7  -6   2    0.06    0.17
  -8   6  -2    0.12    0.16
  -8   6  -2    0.33    0.16
  -8   6  -2   -0.07    0.21
  -8   6  -2   -0.16    0.16
   8  -6   2    0.02    0.19
   8  -6   2   -0.06    0.21
   8  -6   2    0.05    0.17
   8  -6   2    0.20    0.17
  -9   6  -2    0.56    0.25
   9  -6   2    0.68    0.24
   9  -6   2    1.14    0.22
   9  -6   2    0.59    0.21
 -10   6  -2    0.62    0.32
  10  -6   2    1.04    0.26
  10  -6   2    1.05    0.29
  10  -6   2    1.00    0.35
  10  -6   2    0.67    0.28
 -11   6  -2    0.12    0.41
  11  -6   2    0.00    0.29
  11  -6   2   -0.15    0.30
  11  -6   2    0.30    0.35
  11  -6   2   -0.01    0.44
  15   5  -2    0.00    0.26
  15   5  -2    0.47    0.26
  14   5  -2    3.22    0.38
  14   5  -2    3.41    0.37
  13   5  -2    0.13    0.21
  13   5  -2   -0.10    0.18
  12   5  -2    0.49    0.16
  12   5  -2    0.28    0.16
  11   5  -2    0.97    0.14
  11   5  -2    1.08    0.14
 -11  -5   2    0.83    0.15
  10   5  -2    0.53    0.11
  10   5  -2    0.55    0.12
 -10  -5   2    0.40    0.10
   9   5  -2    8.92    0.40
   9   5  -2    9.09    0.40
  -9  -5   2    8.66    0.38
   8   5  -2    5.56    0.27
   8   5  -2    6.00    0.28
  -8  -5   2    5.57    0.26
   7   5  -2    0.03    0.07
   7   5  -2    0.05    0.06
  -7  -5   2    0.04    0.06
   6   5  -2    6.82    0.29
   6   5  -2    6.42    0.28
   6   5  -2    6.76    0.29
  -6  -5   2    6.65    0.30
  -6  -5   2    6.54    0.28
   5   5  -2    6.85    0.28
   5   5  -2    5.97    0.28
  -5  -5   2    6.72    0.29
   4   5  -2    1.04    0.09
   4   5  -2    0.83    0.09
  -4  -5   2    0.68    0.06
   3   5  -2   31.68    1.30
   3   5  -2   33.17    1.30
  -3  -5   2   30.85    1.25
  -3  -5   2   31.31    1.25
   2   5  -2    0.86    0.10
   2   5  -2    0.79    0.07
   2   5  -2    0.86    0.08
   2   5  -2    0.85    0.08
   2   5  -2    0.85    0.09
  -2  -5   2    0.97    0.09
  -2  -5   2    1.04    0.09
   1   5  -2    4.04    0.21
   1   5  -2    4.60    0.20
   1   5  -2    4.41    0.20
   1   5  -2    4.58    0.21
  -1  -5   2    4.66    0.21
  -1  -5   2    4.47    0.20
   0   5  -2   25.72    0.99
   0   5  -2   23.02    0.99
   0   5  -2   24.87    0.99
   0   5  -2   24.39    0.99
   0  -5   2   25.40    1.03
   0  -5   2   25.19    1.03
   0  -5   2   26.22    1.03
   0  -5   2   25.81    1.04
  -1   5  -2    4.68    0.22
  -1   5  -2    4.44    0.23
  -1   5  -2    4.38    0.21
  -1   5  -2    4.61    0.21
  -1   5  -2    4.40    0.20
   1  -5   2    4.92    0.22
   1  -5   2    4.97    0.23
   1  -5   2    4.75    0.23
   1  -5   2    4.84    0.22
   1  -5   2    4.99    0.23
  -2   5  -2   -0.08    0.07
  -2   5  -2    0.02    0.05
  -2   5  -2    0.06    0.06
  -2   5  -2    0.08    0.07
   2  -5   2   -0.06    0.06
   2  -5   2   -0.05    0.06
   2  -5   2    0.01    0.06
   2  -5   2   -0.06    0.07
   2  -5   2   -0.02    0.06
  -3   5  -2    3.54    0.19
  -3   5  -2    3.79    0.19
  -3   5  -2    3.25    0.17
  -3   5  -2    3.30    0.20
  -3   5  -2    3.11    0.20
   3  -5   2    3.80    0.19
   3  -5   2    3.41    0.19
   3  -5   2    3.79    0.20
   3  -5   2    3.29    0.19
   3  -5   2    3.41    0.21
  -4   5  -2    0.07    0.09
  -4   5  -2   -0.03    0.08
  -4   5  -2    0.17    0.07
  -4   5  -2   -0.09    0.09
  -4   5  -2    0.09    0.09
   4  -5   2    0.02    0.09
   4  -5   2   -0.03    0.08
   4  -5   2   -0.11    0.08
   4  -5   2    0.04    0.09
   4  -5   2    0.17    0.08
  -5   5  -2    0.23    0.10
  -5   5  -2    0.12    0.09
  -5   5  -2    0.11    0.09
  -5   5  -2    0.02    0.11
  -5   5  -2    0.13    0.11
   5  -5   2    0.04    0.10
   5  -5   2    0.20    0.10
   5  -5   2    0.06    0.11
   5  -5   2    0.17    0.10
   5  -5   2    0.02    0.09
  -6   5  -2    9.35    0.44
  -6   5  -2    9.20    0.44
  -6   5  -2    9.84    0.45
  -6   5  -2   10.36    0.45
  -6   5  -2   10.24    0.47
   6  -5   2   10.65    0.46
   6  -5   2   10.12    0.46
   6  -5   2   10.63    0.47
   6  -5   2    9.22    0.47
   6  -5   2   10.15    0.46
  -7   5  -2    1.81    0.19
  -7   5  -2    2.66    0.23
  -7   5  -2    2.17    0.23
  -7   5  -2    2.22    0.21
   7  -5   2    2.77    0.26
   7  -5   2    2.69    0.24
   7  -5   2    2.50    0.22
   7  -5   2    2.52    0.27
   7  -5   2    2.36    0.23
  -8   5  -2    0.22    0.17
  -8   5  -2    0.02    0.14
   8  -5   2    0.31    0.15
   8  -5   2   -0.01    0.16
   8  -5   2   -0.04    0.17
   8  -5   2   -0.19    0.14
  -9   5  -2   -0.18    0.22
  -9   5  -2    0.19    0.17
   9  -5   2    0.01    0.16
   9  -5   2    0.24    0.19
   9  -5   2   -0.04    0.17
   9  -5   2   -0.11    0.22
 -10   5  -2   -0.18    0.25
  10  -5   2    0.21    0.21
  10  -5   2    0.21    0.21
  10  -5   2   -0.16    0.33
  10  -5   2    0.04    0.24
 -11   5  -2    0.65    0.47
  11  -5   2   -0.11    0.36
  11  -5   2    0.32    0.25
  11  -5   2    0.17    0.30
  11  -5   2    0.34    0.25
 -12   5  -2    0.46    0.47
  12  -5   2    0.51    0.37
  12  -5   2    0.38    0.40
  12  -5   2    0.42    0.48
  15   4  -2    0.07    0.27
  15   4  -2   -0.13    0.26
  14   4  -2    0.23    0.23
  14   4  -2    0.00    0.22
  13   4  -2    0.83    0.20
  13   4  -2    0.31    0.19
  12   4  -2    3.94    0.30
  12   4  -2    4.01    0.31
 -12  -4   2    3.59    0.31
  11   4  -2    4.19    0.27
  11   4  -2    4.23    0.28
 -11  -4   2    3.30    0.25
  10   4  -2    0.72    0.12
  10   4  -2    0.56    0.12
 -10  -4   2    0.64    0.12
   9   4  -2    2.81    0.19
   9   4  -2    3.15    0.20
  -9  -4   2    2.77    0.19
   8   4  -2    2.80    0.18
   8   4  -2    2.79    0.17
  -8  -4   2    2.95    0.17
   7   4  -2    1.57    0.12
   7   4  -2    1.59    0.13
  -7  -4   2    1.51    0.12
   6   4  -2    9.12    0.39
   6   4  -2    9.64    0.40
  -6  -4   2    9.58    0.40
   5   4  -2    8.67    0.36
  -5  -4   2    8.32    0.35
  -5  -4   2    8.48    0.36
   4   4  -2    0.23    0.05
   4   4  -2    0.21    0.05
  -4  -4   2    0.21    0.05
   3   4  -2   13.02    0.52
   3   4  -2   12.68    0.52
  -3  -4   2   12.47    0.51
   2   4  -2    7.83    0.33
   2   4  -2    7.94    0.33
  -2  -4   2    8.47    0.35
  -2  -4   2    8.26    0.35
   1   4  -2    3.39    0.15
   1   4  -2    3.01    0.15
   1   4  -2    3.20    0.14
   1   4  -2    3.14    0.15
   1   4  -2    3.11    0.15
  -1  -4   2    3.24    0.15
  -1  -4   2    3.32    0.15
   0   4  -2   11.92    0.46
   0   4  -2   11.28    0.47
   0   4  -2   10.82    0.47
   0  -4   2   11.92    0.49
   0  -4   2   11.32    0.49
   0  -4   2   11.96    0.49
   0  -4   2   12.32    0.48
  -1   4  -2    0.68    0.06
  -1   4  -2    0.59    0.06
  -1   4  -2    0.51    0.07
  -1   4  -2    0.60    0.07
   1  -4   2    0.69    0.08
   1  -4   2    0.50    0.08
   1  -4   2    0.47    0.05
   1  -4   2    0.42    0.06
   1  -4   2    0.51    0.05
   1  -4   2    0.44    0.06
  -2   4  -2    0.28    0.06
  -2   4  -2    0.29    0.06
  -2   4  -2    0.11    0.05
  -2   4  -2    0.23    0.06
  -2   4  -2    0.29    0.06
   2  -4   2    0.09    0.05
   2  -4   2    0.11    0.05
   2  -4   2    0.17    0.07
   2  -4   2    0.16    0.05
  -3   4  -2   22.61    0.94
  -3   4  -2   22.64    0.95
  -3   4  -2   24.49    0.94
  -3   4  -2   23.90    0.95
  -3   4  -2   22.82    0.94
   3  -4   2   22.68    0.96
   3  -4   2   23.71    0.97
   3  -4   2   24.55    0.96
   3  -4   2   23.40    0.96
   3  -4   2   24.47    0.96
  -4   4  -2    2.61    0.16
  -4   4  -2    2.33    0.18
  -4   4  -2    2.51    0.17
  -4   4  -2    2.45    0.15
  -4   4  -2    2.20    0.14
   4  -4   2    2.20    0.15
   4  -4   2    2.36    0.15
   4  -4   2    2.54    0.16
   4  -4   2    2.28    0.17
   4  -4   2    2.29    0.15
  -5   4  -2   -0.10    0.08
  -5   4  -2   -0.06    0.08
  -5   4  -2   -0.03    0.09
  -5   4  -2    0.01    0.08
  -5   4  -2    0.15    0.09
   5  -4   2    0.04    0.08
   5  -4   2    0.07    0.08
   5  -4   2    0.11    0.08
   5  -4   2   -0.04    0.09
   5  -4   2   -0.02    0.08
  -6   4  -2    2.93    0.22
  -6   4  -2    2.62    0.20
  -6   4  -2    3.02    0.19
  -6   4  -2    2.75    0.19
  -6   4  -2    2.84    0.22
   6  -4   2    2.34    0.21
   6  -4   2    2.90    0.20
   6  -4   2    2.70    0.19
   6  -4   2    2.97    0.20
   6  -4   2    2.56    0.21
  -7   4  -2    0.40    0.11
   7  -4   2    0.55    0.12
   7  -4   2    0.81    0.12
   7  -4   2    0.52    0.13
   7  -4   2    0.18    0.12
   7  -4   2    0.55    0.13
  -8   4  -2    0.07    0.13
  -8   4  -2   -0.02    0.14
   8  -4   2    0.17    0.14
   8  -4   2    0.10    0.12
   8  -4   2    0.05    0.18
   8  -4   2   -0.13    0.14
   8  -4   2   -0.01    0.13
  -9   4  -2    1.52    0.18
  -9   4  -2    2.26    0.22
   9  -4   2    2.44    0.28
   9  -4   2    1.65    0.20
   9  -4   2    2.18    0.22
   9  -4   2    1.58    0.19
   9  -4   2    1.78    0.18
 -10   4  -2    0.44    0.22
  10  -4   2    0.59    0.21
  10  -4   2    0.43    0.19
  10  -4   2    0.93    0.18
  10  -4   2    0.62    0.20
  10  -4   2    0.35    0.24
 -11   4  -2    0.08    0.29
  11  -4   2    0.00    0.25
  11  -4   2   -0.02    0.22
  11  -4   2    0.07    0.22
  11  -4   2    0.23    0.51
 -12   4  -2    0.49    0.52
  12  -4   2   -0.19    0.40
  12  -4   2    0.01    0.33
  12  -4   2   -0.16    0.27
  12  -4   2    0.08    0.26
 -13   4  -2   -0.02    0.49
  13  -4   2   -0.11    0.40
  13  -4   2    0.15    0.34
  15   3  -2    0.72    0.30
  15   3  -2    0.79    0.29
  14   3  -2    0.23    0.23
  14   3  -2    0.37    0.23
  13   3  -2    0.28    0.19
  13   3  -2    0.04    0.19
 -13  -3   2    0.13    0.21
  12   3  -2    0.24    0.16
  12   3  -2    0.22    0.20
  11   3  -2    0.13    0.13
  11   3  -2   -0.19    0.12
 -11  -3   2    0.00    0.14
  10   3  -2    1.28    0.13
  10   3  -2    1.08    0.13
 -10  -3   2    1.23    0.14
   9   3  -2    2.23    0.18
   9   3  -2    2.51    0.19
  -9  -3   2    2.51    0.19
   8   3  -2    1.83    0.14
   8   3  -2    1.53    0.15
  -8  -3   2    2.09    0.16
   7   3  -2    0.15    0.06
   7   3  -2    0.04    0.07
  -7  -3   2    0.28    0.07
   6   3  -2    6.31    0.27
   6   3  -2    5.93    0.27
  -6  -3   2    6.24    0.27
   5   3  -2    0.31    0.06
   5   3  -2    0.47    0.05
  -5  -3   2    0.42    0.06
  -5  -3   2    0.30    0.05
   4   3  -2    4.07    0.18
   4   3  -2    4.46    0.19
  -4  -3   2    4.25    0.18
  -4  -3   2    4.22    0.19
   3   3  -2    0.79    0.07
   3   3  -2    0.86    0.07
  -3  -3   2    0.80    0.07
   2   3  -2    0.64    0.06
   2   3  -2    0.69    0.07
  -2  -3   2    0.65    0.06
   1   3  -2    0.49    0.05
   1   3  -2    0.51    0.04
   1   3  -2    0.64    0.07
   1   3  -2    0.52    0.06
   1   3  -2    0.61    0.07
  -1  -3   2    0.51    0.06
  -1  -3   2    0.59    0.05
  -1  -3   2    0.54    0.06
   0   3  -2   24.68    1.03
   0   3  -2   26.15    1.03
   0   3  -2   27.41    1.03
   0   3  -2   22.60    1.04
   0   3  -2   27.36    1.03
   0  -3   2   27.79    1.13
   0  -3   2   27.45    1.12
   0  -3   2   28.19    1.12
   0  -3   2   28.66    1.12
   0  -3   2   28.12    1.12
  -1   3  -2    4.76    0.20
  -1   3  -2    4.38    0.20
  -1   3  -2    4.38    0.19
  -1   3  -2    4.09    0.20
   1  -3   2    4.61    0.21
   1  -3   2    4.86    0.22
   1  -3   2    4.78    0.21
   1  -3   2    4.62    0.20
   1  -3   2    5.06    0.23
  -2   3  -2    3.22    0.15
  -2   3  -2    3.48    0.16
  -2   3  -2    3.68    0.16
  -2   3  -2    3.11    0.16
  -2   3  -2    3.13    0.16
   2  -3   2    3.54    0.16
   2  -3   2    3.42    0.16
   2  -3   2    3.19    0.16
   2  -3   2    3.22    0.16
   2  -3   2    3.26    0.17
  -3   3  -2    1.57    0.11
  -3   3  -2    1.36    0.12
  -3   3  -2    1.37    0.11
  -3   3  -2    1.62    0.10
  -3   3  -2    1.67    0.11
   3  -3   2    1.47    0.12
   3  -3   2    1.21    0.10
   3  -3   2    1.50    0.11
   3  -3   2    1.42    0.11
   3  -3   2    1.36    0.11
  -4   3  -2   -0.03    0.06
  -4   3  -2    0.02    0.07
  -4   3  -2    0.07    0.07
  -4   3  -2   -0.09    0.06
  -4   3  -2   -0.01    0.05
   4  -3   2    0.10    0.06
   4  -3   2    0.02    0.07
   4  -3   2    0.07    0.06
   4  -3   2   -0.05    0.06
   4  -3   2    0.05    0.06
  -5   3  -2    4.68    0.25
  -5   3  -2    5.19    0.25
  -5   3  -2    4.50    0.23
  -5   3  -2    5.15    0.24
  -5   3  -2    5.40    0.24
   5  -3   2    5.15    0.25
   5  -3   2    4.78    0.24
   5  -3   2    4.96    0.24
   5  -3   2    4.45    0.24
   5  -3   2    4.94    0.23
  -6   3  -2    5.63    0.27
  -6   3  -2    5.09    0.26
   6  -3   2    5.33    0.27
   6  -3   2    5.55    0.28
   6  -3   2    5.68    0.27
   6  -3   2    4.97    0.27
   6  -3   2    5.41    0.27
  -7   3  -2    0.07    0.09
  -7   3  -2    0.09    0.09
   7  -3   2    0.01    0.09
   7  -3   2    0.05    0.10
   7  -3   2    0.24    0.11
   7  -3   2   -0.11    0.10
   7  -3   2    0.04    0.10
  -8   3  -2    0.20    0.15
  -8   3  -2    0.18    0.11
   8  -3   2    0.04    0.13
   8  -3   2    0.18    0.12
   8  -3   2   -0.11    0.11
   8  -3   2    0.05    0.14
   8  -3   2   -0.07    0.12
  -9   3  -2    0.74    0.16
  -9   3  -2    0.53    0.14
   9  -3   2    0.54    0.15
   9  -3   2    0.49    0.13
   9  -3   2    0.91    0.20
   9  -3   2    0.47    0.14
   9  -3   2    0.87    0.16
 -10   3  -2   -0.17    0.19
  10  -3   2   -0.07    0.15
  10  -3   2   -0.10    0.20
  10  -3   2   -0.22    0.29
  10  -3   2    0.06    0.17
  10  -3   2    0.18    0.17
 -11   3  -2    1.83    0.26
  11  -3   2    1.67    0.25
  11  -3   2    1.42    0.21
  11  -3   2    2.27    0.24
  11  -3   2    1.84    0.22
  11  -3   2    2.30    0.29
 -12   3  -2   -0.10    0.31
  12  -3   2    0.55    0.28
  12  -3   2    0.20    0.23
  12  -3   2    0.43    0.28
 -13   3  -2    0.59    0.51
  13  -3   2    0.29    0.55
  13  -3   2    0.42    0.34
  13  -3   2    0.22    0.29
  15   2  -2    0.13    0.53
  15   2  -2    0.74    0.30
  15   2  -2    0.37    0.37
  14   2  -2   -0.42    0.40
  14   2  -2    0.15    0.24
  14   2  -2   -0.01    0.24
 -14  -2   2    0.01    0.29
  13   2  -2    2.60    0.25
  13   2  -2    2.49    0.25
 -13  -2   2    2.43    0.27
  12   2  -2    0.03    0.16
  12   2  -2    0.11    0.16
 -12  -2   2   -0.13    0.18
  11   2  -2    0.21    0.16
  11   2  -2    0.53    0.14
 -11  -2   2    0.38    0.15
  10   2  -2    0.22    0.11
  10   2  -2    0.16    0.12
 -10  -2   2    0.23    0.12
   9   2  -2    4.19    0.25
   9   2  -2    4.73    0.25
  -9  -2   2    4.17    0.25
   8   2  -2    2.91    0.18
   8   2  -2    3.03    0.19
  -8  -2   2    3.23    0.19
   7   2  -2    2.50    0.15
   7   2  -2    2.43    0.16
  -7  -2   2    2.42    0.15
   6   2  -2    0.40    0.06
   6   2  -2    0.32    0.07
  -6  -2   2    0.43    0.07
   5   2  -2    0.17    0.05
   5   2  -2    0.24    0.05
  -5  -2   2    0.17    0.05
   4   2  -2    0.46    0.05
   4   2  -2    0.53    0.05
  -4  -2   2    0.50    0.06
  -4  -2   2    0.67    0.05
   3   2  -2   24.02    0.99
   3   2  -2   25.54    0.99
  -3  -2   2   25.26    1.02
  -3  -2   2   25.59    1.02
   2   2  -2   -0.03    0.03
   1   2  -2    1.55    0.08
   1   2  -2    1.59    0.08
   1   2  -2    1.76    0.08
   1   2  -2    1.49    0.08
   1   2  -2    1.65    0.09
  -1  -2   2    1.37    0.07
  -1  -2   2    1.57    0.08
  -1  -2   2    1.38    0.08
   0   2  -2    1.39    0.07
   0   2  -2    1.28    0.08
   0   2  -2    1.11    0.07
   0   2  -2    1.36    0.07
   0  -2   2    1.20    0.07
   0  -2   2    1.39    0.08
   0  -2   2    1.33    0.07
   0  -2   2    1.29    0.08
   0  -2   2    1.34    0.08
  -1   2  -2   -0.07    0.03
  -1   2  -2   -0.05    0.03
  -1   2  -2    0.08    0.04
  -1   2  -2    0.03    0.03
   1  -2   2   -0.06    0.03
   1  -2   2   -0.05    0.04
   1  -2   2    0.07    0.03
   1  -2   2    0.02    0.03
   1  -2   2    0.02    0.04
   1  -2   2    0.03    0.03
  -2   2  -2   18.58    0.74
  -2   2  -2   18.13    0.74
  -2   2  -2   18.17    0.74
  -2   2  -2   17.82    0.74
  -2   2  -2   18.62    0.74
   2  -2   2   17.07    0.74
   2  -2   2   19.32    0.74
   2  -2   2   18.54    0.75
   2  -2   2   18.76    0.74
   2  -2   2   18.15    0.74
  -3   2  -2   11.16    0.45
  -3   2  -2   10.92    0.45
  -3   2  -2   10.97    0.45
  -3   2  -2   10.72    0.45
  -3   2  -2   10.87    0.45
   3  -2   2   11.00    0.44
   3  -2   2   10.72    0.44
   3  -2   2   10.27    0.44
   3  -2   2   11.01    0.45
  -4   2  -2    5.23    0.24
  -4   2  -2    5.26    0.25
  -4   2  -2    5.59    0.24
  -4   2  -2    5.38    0.24
   4  -2   2    5.48    0.24
   4  -2   2    5.34    0.24
   4  -2   2    5.32    0.24
   4  -2   2    5.30    0.24
   4  -2   2    5.41    0.25
  -5   2  -2    1.38    0.11
  -5   2  -2    1.28    0.12
   5  -2   2    1.27    0.12
   5  -2   2    1.42    0.13
   5  -2   2    1.75    0.12
   5  -2   2    1.35    0.12
   5  -2   2    1.23    0.12
  -6   2  -2    0.95    0.10
  -6   2  -2    1.01    0.12
   6  -2   2    1.18    0.13
   6  -2   2    0.99    0.11
   6  -2   2    1.21    0.13
   6  -2   2    1.03    0.09
  -7   2  -2    0.13    0.08
  -7   2  -2    0.16    0.10
   7  -2   2    0.14    0.09
   7  -2   2    0.06    0.09
   7  -2   2    0.16    0.09
   7  -2   2    0.02    0.09
  -8   2  -2    8.58    0.40
  -8   2  -2    8.95    0.41
   8  -2   2    8.71    0.40
   8  -2   2    8.28    0.40
   8  -2   2    9.21    0.42
   8  -2   2    8.86    0.41
  -9   2  -2    0.37    0.15
  -9   2  -2    0.22    0.12
   9  -2   2    0.52    0.14
   9  -2   2    0.35    0.15
   9  -2   2    0.13    0.13
   9  -2   2    0.44    0.13
 -10   2  -2    1.73    0.19
  10  -2   2    1.79    0.17
  10  -2   2    1.13    0.18
  10  -2   2    1.69    0.19
 -11   2  -2   -0.15    0.20
  11  -2   2    0.43    0.17
  11  -2   2    0.08    0.18
  11  -2   2    0.22    0.22
  11  -2   2    0.22    0.16
 -12   2  -2    4.16    0.49
  12  -2   2    2.84    0.27
  12  -2   2    3.15    0.35
  12  -2   2    2.89    0.33
  12  -2   2    3.63    0.29
 -13   2  -2    0.04    0.33
  13  -2   2    0.23    0.24
  13  -2   2   -0.22    0.37
  13  -2   2    0.18    0.24
  13  -2   2    0.09    0.31
  13  -2   2    0.38    0.25
  14  -2   2    1.15    0.41
  14  -2   2    0.99    0.33
  15   1  -2    0.35    0.29
  15   1  -2    0.18    0.58
  15   1  -2    0.33    0.31
  15   1  -2    0.21    0.33
  15   1  -2    0.40    0.33
  14   1  -2    0.12    0.41
  14   1  -2    0.00    0.25
  14   1  -2    0.18    0.25
  14   1  -2    0.16    0.22
 -14  -1   2   -0.35    0.38
  13   1  -2    0.56    0.21
  13   1  -2    0.83    0.35
  13   1  -2    0.27    0.21
 -13  -1   2    0.72    0.30
  12   1  -2    0.07    0.18
  12   1  -2    0.26    0.18
  12   1  -2    0.12    0.25
 -12  -1   2    0.47    0.20
  11   1  -2    1.19    0.17
  11   1  -2    1.33    0.17
 -11  -1   2    1.36    0.18
  10   1  -2    0.74    0.14
  10   1  -2    0.87    0.13
 -10  -1   2    1.08    0.15
   9   1  -2    0.30    0.12
   9   1  -2    0.46    0.11
  -9  -1   2    0.59    0.12
   8   1  -2    0.20    0.09
   8   1  -2    0.08    0.08
  -8  -1   2    0.30    0.09
   7   1  -2    0.81    0.09
   7   1  -2    1.08    0.13
  -7  -1   2    0.79    0.09
   6   1  -2   13.20    0.56
   6   1  -2   13.67    0.56
  -6  -1   2   13.36    0.55
   5   1  -2    2.33    0.13
   5   1  -2    2.43    0.13
  -5  -1   2    2.50    0.13
   4   1  -2    2.25    0.12
   4   1  -2    2.41    0.12
  -4  -1   2    2.49    0.13
   3   1  -2   11.89    0.49
   3   1  -2   12.23    0.49
  -3  -1   2   12.06    0.50
  -3  -1   2   12.14    0.49
   2   1  -2   22.46    0.91
   2   1  -2   22.80    0.91
  -2  -1   2   23.08    0.91
  -2  -1   2   22.56    0.91
   1   1  -2    4.86    0.20
   1   1  -2    4.72    0.20
   1   1  -2    5.05    0.20
   1   1  -2    5.11    0.20
  -1  -1   2    4.86    0.20
  -1  -1   2    5.18    0.21
  -1  -1   2    5.24    0.20
  -1  -1   2    4.81    0.21
   0   1  -2    3.09    0.14
   0   1  -2    3.39    0.14
   0   1  -2    3.06    0.14
   0   1  -2    3.28    0.14
   0   1  -2    3.37    0.14
   0  -1   2    3.38    0.14
   0  -1   2    3.24    0.14
   0  -1   2    3.28    0.14
   0  -1   2    3.45    0.14
   0  -1   2    3.23    0.14
  -1   1  -2   21.88    0.89
  -1   1  -2   23.08    0.89
  -1   1  -2   23.16    0.89
  -1   1  -2   21.12    0.89
   1  -1   2   22.55    0.89
   1  -1   2   21.53    0.89
   1  -1   2   22.22    0.89
   1  -1   2   22.58    0.89
   1  -1   2   22.57    0.89
  -2   1  -2    0.01    0.03
  -2   1  -2   -0.06    0.03
   2  -1   2    0.15    0.04
   2  -1   2    0.04    0.03
   2  -1   2   -0.02    0.03
   2  -1   2    0.07    0.03
   2  -1   2   -0.02    0.03
  -3   1  -2    2.79    0.14
  -3   1  -2    2.73    0.14
  -3   1  -2    2.86    0.13
  -3   1  -2    2.95    0.13
   3  -1   2    2.81    0.14
   3  -1   2    3.01    0.14
   3  -1   2    3.00    0.14
   3  -1   2    2.87    0.14
   3  -1   2    2.66    0.14
  -4   1  -2    0.42    0.06
  -4   1  -2    0.38    0.05
   4  -1   2    0.33    0.05
   4  -1   2    0.37    0.06
   4  -1   2    0.45    0.06
   4  -1   2    0.39    0.05
  -5   1  -2   30.38    1.25
  -5   1  -2   31.56    1.25
   5  -1   2   28.55    1.22
   5  -1   2   30.62    1.23
   5  -1   2   31.00    1.23
   5  -1   2   31.39    1.22
  -6   1  -2    0.76    0.08
   6  -1   2    0.94    0.11
   6  -1   2    0.88    0.09
   6  -1   2    0.81    0.08
   6  -1   2    0.95    0.11
  -7   1  -2    4.25    0.23
  -7   1  -2    4.32    0.22
   7  -1   2    4.25    0.23
   7  -1   2    4.03    0.21
   7  -1   2    4.12    0.23
   7  -1   2    4.26    0.22
   7  -1   2    4.27    0.22
  -8   1  -2    4.33    0.24
  -8   1  -2    4.37    0.24
   8  -1   2    4.42    0.23
   8  -1   2    4.28    0.24
   8  -1   2    4.08    0.23
   8  -1   2    4.36    0.25
   8  -1   2    4.56    0.25
  -9   1  -2    3.77    0.23
  -9   1  -2    3.69    0.24
   9  -1   2    3.76    0.26
   9  -1   2    3.90    0.25
   9  -1   2    4.64    0.25
   9  -1   2    4.11    0.27
   9  -1   2    3.79    0.26
 -10   1  -2   -0.01    0.16
  10  -1   2    0.03    0.13
  10  -1   2    0.05    0.13
  10  -1   2   -0.06    0.16
  10  -1   2    0.02    0.13
  10  -1   2   -0.12    0.13
 -11   1  -2    3.34    0.34
  11  -1   2    3.84    0.36
  11  -1   2    3.39    0.29
  11  -1   2    3.66    0.29
  11  -1   2    2.94    0.31
 -12   1  -2   -0.10    0.21
  12  -1   2    0.16    0.17
  12  -1   2    0.00    0.19
  12  -1   2    0.06    0.18
 -13   1  -2   -0.17    0.28
  13  -1   2    0.08    0.32
  13  -1   2    0.05    0.20
  13  -1   2    0.08    0.23
  13  -1   2    0.10    0.22
 -14   1  -2    0.85    0.40
  14  -1   2    1.07    0.29
  14  -1   2    1.35    0.35
  14   0  -2    0.59    0.29
  14   0  -2    0.73    0.47
  14   0  -2    0.85    0.28
  14   0  -2    1.07    0.30
  14   0  -2    0.86    0.27
  13   0  -2    0.15    0.23
  13   0  -2    0.04    0.22
  13   0  -2    0.14    0.20
  13   0  -2    0.14    0.35
 -13   0   2    0.10    0.26
  12   0  -2    0.32    0.20
  12   0  -2    0.32    0.17
  12   0  -2    0.38    0.26
  12   0  -2    0.62    0.20
  12   0  -2    0.25    0.16
 -12   0   2    0.39    0.21
  11   0  -2   -0.06    0.13
  11   0  -2   -0.12    0.20
  11   0  -2    0.27    0.16
  11   0  -2   -0.03    0.14
  11   0  -2    0.19    0.16
 -11   0   2    0.22    0.17
  10   0  -2    0.08    0.17
  10   0  -2    0.11    0.14
  10   0  -2    0.22    0.13
  10   0  -2    0.31    0.11
 -10   0   2    0.13    0.14
   9   0  -2    5.02    0.26
   9   0  -2    4.08    0.25
  -9   0   2    4.34    0.27
   8   0  -2    3.20    0.20
  -8   0   2    3.03    0.20
   7   0  -2    0.58    0.08
  -7   0   2    0.53    0.09
   6   0  -2    5.96    0.27
   6   0  -2    5.70    0.26
  -6   0   2    5.97    0.27
   5   0  -2    9.89    0.42
  -5   0   2    9.88    0.42
   4   0  -2   12.16    0.50
   4   0  -2   12.03    0.50
  -4   0   2   12.27    0.50
   3   0  -2    2.86    0.13
   3   0  -2    3.14    0.14
   3   0  -2    3.06    0.14
   3   0  -2    3.06    0.14
  -3   0   2    3.12    0.15
   2   0  -2   22.46    0.89
   2   0  -2   21.83    0.90
   2   0  -2   22.71    0.89
   2   0  -2   22.64    0.89
   2   0  -2   22.00    0.89
  -2   0   2   22.84    0.92
  -2   0   2   22.75    0.92
  -2   0   2   23.20    0.92
  -2   0   2   23.45    0.92
   1   0  -2    1.67    0.08
   1   0  -2    1.65    0.08
   1   0  -2    1.62    0.07
   1   0  -2    1.72    0.08
   1   0  -2    1.69    0.08
  -1   0   2    1.55    0.07
  -1   0   2    1.71    0.08
  -1   0   2    1.65    0.08
  -1   0   2    1.64    0.08
  -1   0   2    1.64    0.08
   0   0  -2   11.05    0.43
   0   0  -2   10.28    0.43
   0   0  -2   10.57    0.43
   0   0  -2   10.32    0.44
   0   0  -2   11.75    0.43
   0   0   2    9.92    0.42
   0   0   2   11.22    0.42
   0   0   2   10.78    0.42
   0   0   2   10.54    0.42
   0   0   2   10.30    0.43
  -1   0  -2    6.66    0.28
  -1   0  -2    6.71    0.28
  -1   0  -2    7.02    0.28
  -1   0  -2    6.96    0.28
   1   0   2    6.93    0.28
   1   0   2    6.57    0.28
   1   0   2    6.82    0.27
   1   0   2    7.18    0.28
   1   0   2    6.52    0.28
  -2   0  -2   66.81    2.66
   2   0   2   69.09    2.70
   2   0   2   68.20    2.71
   2   0   2   66.48    2.71
  -3   0  -2    3.41    0.15
   3   0   2    3.47    0.16
   3   0   2    3.55    0.16
  -4   0  -2    3.44    0.16
   4   0   2    3.47    0.16
   4   0   2    3.52    0.17
  -5   0  -2   13.47    0.55
  -5   0  -2   13.28    0.55
   5   0   2   13.14    0.54
   5   0   2   13.22    0.54
  -6   0  -2    6.58    0.28
  -6   0  -2    6.11    0.28
   6   0   2    6.65    0.29
   6   0   2    6.25    0.28
   6   0   2    6.22    0.28
  -7   0  -2    2.16    0.15
  -7   0  -2    2.55    0.16
   7   0   2    2.49    0.16
   7   0   2    2.38    0.16
  -8   0  -2    5.91    0.29
  -8   0  -2    6.17    0.29
   8   0   2    6.30    0.31
   8   0   2    6.32    0.31
   8   0   2    6.57    0.31
  -9   0  -2    0.08    0.11
   9   0   2    0.10    0.10
   9   0   2   -0.08    0.11
   9   0   2    0.07    0.10
 -10   0  -2    0.50    0.13
  10   0   2    0.51    0.12
  10   0   2    0.11    0.12
  10   0   2    0.14    0.12
  11   0   2    1.68    0.18
  11   0   2    1.78    0.20
  11   0   2    1.82    0.17
  11   0   2    1.34    0.17
  11   0   2    1.66    0.17
 -12   0  -2    0.59    0.20
  12   0   2    0.73    0.17
  12   0   2    0.55    0.18
  12   0   2    0.79    0.18
  12   0   2    0.60    0.18
  13   0   2    0.42    0.22
  13   0   2    0.05    0.20
  13   0   2   -0.16    0.19
 -14   0  -2    0.44    0.34
  14   0   2    0.70    0.28
  15   0   2    0.37    0.36
  15   0   2    0.52    0.32
  14  -1  -2    0.01    0.32
  14  -1  -2    0.43    0.53
  14  -1  -2    0.05    0.37
  14  -1  -2    0.10    0.27
  13  -1  -2    0.29    0.25
  13  -1  -2    0.17    0.24
  13  -1  -2    0.46    0.22
  13  -1  -2    0.01    0.39
  13  -1  -2    0.27    0.24
 -13   1   2    0.06    0.29
  12  -1  -2    0.44    0.18
  12  -1  -2    0.49    0.22
  12  -1  -2    0.59    0.20
  12  -1  -2    0.01    0.35
  11  -1  -2    0.71    0.23
  11  -1  -2    0.45    0.17
  11  -1  -2    0.56    0.19
  11  -1  -2    1.12    0.18
  11  -1  -2    0.91    0.16
 -11   1   2    1.22    0.23
  10  -1  -2   -0.07    0.13
  10  -1  -2    0.10    0.14
  10  -1  -2    0.01    0.12
  10  -1  -2   -0.09    0.17
 -10   1   2   -0.01    0.15
   9  -1  -2   -0.06    0.10
   9  -1  -2   -0.01    0.11
   9  -1  -2    0.15    0.11
  -9   1   2   -0.06    0.12
   8  -1  -2    5.37    0.27
   8  -1  -2    4.92    0.26
   8  -1  -2    5.16    0.29
   8  -1  -2    5.11    0.26
  -8   1   2    5.25    0.28
   7  -1  -2    2.16    0.15
   7  -1  -2    2.06    0.15
   7  -1  -2    2.06    0.16
   7  -1  -2    1.95    0.19
  -7   1   2    2.13    0.17
   6  -1  -2    0.02    0.07
   6  -1  -2   -0.05    0.06
   6  -1  -2    0.09    0.06
  -6   1   2    0.04    0.08
   5  -1  -2   10.66    0.50
   5  -1  -2   11.94    0.47
   5  -1  -2   11.52    0.48
  -5   1   2   12.03    0.50
   4  -1  -2    0.33    0.05
   4  -1  -2    0.20    0.05
  -4   1   2    0.18    0.04
  -4   1   2    0.31    0.06
   3  -1  -2   44.71    1.84
   3  -1  -2   47.59    1.85
  -3   1   2   47.91    1.92
  -3   1   2   49.06    1.92
  -3   1   2   47.09    1.92
   2  -1  -2   95.94    3.84
   2  -1  -2   96.62    3.84
   2  -1  -2   97.24    3.84
   2  -1  -2   95.85    3.84
  -2   1   2   97.50    3.84
  -2   1   2   97.20    3.84
  -2   1   2   94.37    3.84
  -2   1   2   96.20    3.84
   1  -1  -2    1.53    0.08
   1  -1  -2    1.58    0.08
   1  -1  -2    1.59    0.08
   1  -1  -2    1.64    0.08
   1  -1  -2    1.69    0.08
  -1   1   2    1.58    0.08
  -1   1   2    1.55    0.08
  -1   1   2    1.64    0.08
   0  -1  -2   17.64    0.66
   0  -1  -2   15.99    0.66
   0  -1  -2   16.09    0.66
   0   1   2   17.46    0.66
   0   1   2   16.73    0.66
   0   1   2   15.97    0.66
   0   1   2   15.91    0.66
  -1  -1  -2    3.90    0.16
  -1  -1  -2    3.97    0.16
   1   1   2    3.93    0.17
   1   1   2    4.11    0.17
  -2  -1  -2   45.98    1.82
  -2  -1  -2   45.30    1.82
   2   1   2   44.31    1.78
   2   1   2   44.84    1.78
  -3  -1  -2    2.46    0.12
   3   1   2    3.15    0.14
  -4  -1  -2   15.83    0.64
   4   1   2   16.15    0.66
   4   1   2   16.50    0.66
  -5  -1  -2    3.88    0.18
   5   1   2    3.60    0.19
   5   1   2    3.67    0.17
  -6  -1  -2    0.04    0.05
   6   1   2   -0.05    0.06
   6   1   2    0.00    0.05
  -7  -1  -2    8.96    0.38
   7   1   2    8.02    0.36
   7   1   2    8.41    0.36
  -8  -1  -2    2.40    0.16
   8   1   2    2.37    0.17
   8   1   2    2.23    0.17
   8   1   2    2.25    0.16
  -9  -1  -2    0.18    0.09
   9   1   2    0.04    0.09
   9   1   2    0.19    0.09
   9   1   2    0.32    0.10
 -10  -1  -2    0.00    0.11
  10   1   2   -0.01    0.11
  10   1   2    0.01    0.11
  10   1   2   -0.08    0.12
  11   1   2    2.30    0.26
  11   1   2    2.73    0.24
 -12  -1  -2    0.79    0.18
  12   1   2    0.42    0.17
  13   1   2    1.87    0.24
  14   1   2    2.15    0.24
  14   1   2    1.86    0.27
  15   1   2    0.58    0.31
  15   1   2    0.27    0.27
  14  -2  -2    0.65    0.32
  14  -2  -2    0.37    0.35
  14  -2  -2    0.01    0.33
  13  -2  -2    0.35    0.28
  13  -2  -2    0.08    0.27
  13  -2  -2    0.13    0.45
  13  -2  -2    0.12    0.26
  13  -2  -2    0.03    0.24
  12  -2  -2    0.16    0.23
  12  -2  -2   -0.09    0.33
  12  -2  -2    0.14    0.19
  12  -2  -2   -0.20    0.22
  12  -2  -2    0.37    0.22
 -12   2   2   -0.15    0.25
  11  -2  -2    4.71    0.46
  11  -2  -2    3.73    0.33
  11  -2  -2    3.85    0.31
 -11   2   2    3.89    0.38
  10  -2  -2    0.40    0.16
  10  -2  -2    0.47    0.13
  10  -2  -2    0.16    0.19
  10  -2  -2    0.28    0.15
 -10   2   2    0.41    0.17
   9  -2  -2    2.26    0.25
   9  -2  -2    2.42    0.22
   9  -2  -2    2.19    0.22
   9  -2  -2    2.00    0.20
  -9   2   2    2.32    0.23
  -9   2   2    2.40    0.24
   8  -2  -2    0.23    0.11
   8  -2  -2    0.10    0.13
   8  -2  -2    0.20    0.10
   8  -2  -2    0.19    0.11
  -8   2   2    0.21    0.12
   7  -2  -2    0.04    0.10
   7  -2  -2    0.19    0.08
   7  -2  -2    0.07    0.09
   7  -2  -2   -0.01    0.09
  -7   2   2    0.08    0.09
  -7   2   2   -0.04    0.08
   6  -2  -2   34.35    1.36
   6  -2  -2   33.71    1.36
   6  -2  -2   33.04    1.37
   6  -2  -2   33.68    1.37
  -6   2   2   34.11    1.37
  -6   2   2   33.71    1.37
   5  -2  -2   48.29    1.89
   5  -2  -2   47.81    1.90
   5  -2  -2   46.48    1.90
   5  -2  -2   46.42    1.89
  -5   2   2   48.25    1.89
  -5   2   2   46.05    1.90
   4  -2  -2    7.87    0.33
   4  -2  -2    7.58    0.32
   4  -2  -2    7.65    0.33
   4  -2  -2    7.26    0.32
  -4   2   2    7.55    0.32
  -4   2   2    7.43    0.32
  -4   2   2    7.30    0.33
  -4   2   2    7.80    0.32
   3  -2  -2    0.14    0.05
   3  -2  -2    0.02    0.04
   3  -2  -2    0.07    0.05
   3  -2  -2    0.03    0.05
  -3   2   2    0.03    0.04
  -3   2   2    0.09    0.05
  -3   2   2    0.06    0.05
  -3   2   2    0.07    0.04
  -3   2   2   -0.06    0.04
   2  -2  -2   44.95    1.78
   2  -2  -2   44.36    1.78
   2  -2  -2   44.94    1.78
   2  -2  -2   44.32    1.78
   2  -2  -2   43.80    1.78
  -2   2   2   44.98    1.82
  -2   2   2   45.12    1.82
  -2   2   2   46.59    1.82
  -2   2   2   45.37    1.82
   1  -2  -2  159.90    6.54
   1  -2  -2  167.51    6.54
   1  -2  -2  168.37    6.54
   1  -2  -2  161.72    6.54
  -1   2   2  164.84    6.40
  -1   2   2  159.43    6.40
  -1   2   2  160.63    6.40
  -1   2   2  160.71    6.40
  -1   2   2  158.09    6.40
   0  -2  -2   23.97    0.98
   0  -2  -2   23.94    0.98
   0  -2  -2   25.00    0.98
   0  -2  -2   24.34    0.98
   0  -2  -2   24.90    0.98
   0   2   2   25.15    0.97
   0   2   2   23.78    0.97
   0   2   2   23.59    0.97
   0   2   2   24.56    0.98
   0   2   2   24.56    0.97
  -1  -2  -2   33.78    1.35
   1   2   2   33.11    1.32
   2   2   2    0.13    0.03
  -3  -2  -2    3.15    0.14
  -3  -2  -2    3.23    0.14
   3   2   2    3.01    0.14
   3   2   2    3.28    0.14
  -4  -2  -2   19.18    0.77
   4   2   2   19.19    0.78
   4   2   2   19.73    0.78
  -5  -2  -2   12.64    0.51
   5   2   2   12.82    0.51
   5   2   2   12.38    0.52
  -6  -2  -2    2.04    0.12
   6   2   2    2.28    0.13
   6   2   2    2.10    0.13
  -7  -2  -2   11.11    0.46
   7   2   2   10.38    0.45
   7   2   2   10.81    0.45
  -8  -2  -2    0.42    0.08
   8   2   2    0.32    0.08
   8   2   2    0.58    0.09
  -9  -2  -2    0.57    0.09
   9   2   2    0.60    0.09
   9   2   2    0.70    0.10
  10   2   2   14.16    0.61
  11   2   2    3.74    0.27
  11   2   2    4.98    0.28
  12   2   2    0.12    0.15
  13   2   2    0.00    0.18
  14   2   2    1.88    0.27
  15   2   2    0.31    0.29
  15   2   2    0.16    0.30
  13  -3  -2   -0.15    0.27
  13  -3  -2   -0.23    0.51
  13  -3  -2   -0.01    0.32
  13  -3  -2    0.06    0.47
  12  -3  -2    1.27    0.25
  12  -3  -2    0.51    0.28
  12  -3  -2    0.56    0.25
 -12   3   2    1.30    0.31
  11  -3  -2    0.99    0.21
  11  -3  -2    0.92    0.22
  11  -3  -2    0.66    0.31
  11  -3  -2    0.77    0.19
  10  -3  -2   -0.02    0.15
  10  -3  -2    0.13    0.16
  10  -3  -2    0.13    0.22
 -10   3   2    0.09    0.19
   9  -3  -2   11.89    0.54
   9  -3  -2   11.35    0.54
   9  -3  -2   11.58    0.58
   9  -3  -2   12.18    0.53
  -9   3   2   11.53    0.52
  -9   3   2   11.03    0.54
   8  -3  -2   13.53    0.61
   8  -3  -2   14.44    0.63
   8  -3  -2   14.34    0.60
   8  -3  -2   13.96    0.62
  -8   3   2   14.05    0.61
  -8   3   2   13.70    0.60
   7  -3  -2    2.55    0.19
   7  -3  -2    2.31    0.18
   7  -3  -2    2.01    0.23
   7  -3  -2    2.39    0.19
  -7   3   2    2.46    0.20
  -7   3   2    2.27    0.20
   6  -3  -2    0.41    0.08
   6  -3  -2    0.35    0.11
   6  -3  -2    0.21    0.09
   6  -3  -2    0.30    0.09
  -6   3   2    0.63    0.10
  -6   3   2    0.42    0.08
  -6   3   2    0.31    0.09
   5  -3  -2   10.26    0.43
   5  -3  -2   10.10    0.43
   5  -3  -2    9.71    0.44
   5  -3  -2    9.95    0.43
  -5   3   2   10.56    0.43
  -5   3   2   10.02    0.43
  -5   3   2    9.40    0.43
  -5   3   2   10.40    0.43
   4  -3  -2   65.00    2.59
   4  -3  -2   65.97    2.58
   4  -3  -2   64.89    2.59
   4  -3  -2   62.63    2.59
  -4   3   2   67.93    2.63
  -4   3   2   65.62    2.64
  -4   3   2   64.37    2.63
  -4   3   2   65.40    2.64
   3  -3  -2   21.01    0.82
   3  -3  -2   20.70    0.82
   3  -3  -2   20.32    0.82
   3  -3  -2   19.80    0.82
   3  -3  -2   19.61    0.83
  -3   3   2   20.79    0.84
  -3   3   2   20.69    0.84
  -3   3   2   20.23    0.84
  -3   3   2   21.10    0.84
  -3   3   2   20.77    0.84
   2  -3  -2   22.25    0.92
   2  -3  -2   22.23    0.92
   2  -3  -2   22.50    0.92
   2  -3  -2   23.65    0.92
   2  -3  -2   23.62    0.92
  -2   3   2   23.35    0.93
  -2   3   2   23.16    0.93
  -2   3   2   22.28    0.94
  -2   3   2   23.67    0.93
  -2   3   2   23.47    0.94
   1  -3  -2   20.22    0.79
   1  -3  -2   19.39    0.79
   1  -3  -2   19.48    0.79
   1  -3  -2   19.82    0.79
   1  -3  -2   19.42    0.79
  -1   3   2   19.24    0.80
  -1   3   2   18.99    0.80
  -1   3   2   20.30    0.80
  -1   3   2   20.31    0.80
  -1   3   2   20.07    0.80
   0  -3  -2    0.03    0.03
   0  -3  -2    0.01    0.04
   0  -3  -2    0.06    0.03
   0  -3  -2   -0.04    0.03
   0  -3  -2    0.09    0.04
   0   3   2    0.02    0.03
   0   3   2    0.06    0.03
   0   3   2    0.02    0.03
   0   3   2    0.08    0.03
  -1  -3  -2   12.41    0.50
  -1  -3  -2   12.41    0.51
   1   3   2   12.29    0.48
   1   3   2   11.39    0.48
   1   3   2   12.19    0.49
   2   3   2   32.98    1.32
   2   3   2   33.06    1.32
   3   3   2   14.14    0.57
   4   3   2   20.92    0.81
   4   3   2   19.31    0.81
   5   3   2    0.45    0.05
   5   3   2    0.40    0.05
   5   3   2    0.41    0.05
  -6  -3  -2    4.76    0.21
   6   3   2    4.50    0.20
   6   3   2    4.31    0.20
   7   3   2   33.41    1.35
   8   3   2    9.79    0.42
   8   3   2    9.87    0.42
   9   3   2    0.97    0.09
   9   3   2    0.63    0.10
  10   3   2    0.33    0.11
  11   3   2    3.13    0.24
  12   3   2   -0.08    0.23
  13   3   2    4.11    0.33
  14   3   2    0.41    0.24
  14   3   2    0.12    0.22
  15   3   2    0.18    0.28
  15   3   2    0.19    0.26
  13  -4  -2   -0.29    0.32
  13  -4  -2   -0.11    0.36
  12  -4  -2    3.32    0.46
  12  -4  -2    2.60    0.31
  12  -4  -2    2.76    0.30
  12  -4  -2    3.08    0.32
  11  -4  -2    0.85    0.23
  11  -4  -2    1.11    0.34
  11  -4  -2    1.02    0.22
  11  -4  -2    0.95    0.25
 -11   4   2    1.04    0.25
 -11   4   2    0.81    0.27
  10  -4  -2   -0.12    0.46
  10  -4  -2   -0.02    0.19
  10  -4  -2    0.07    0.18
  10  -4  -2    0.00    0.17
 -10   4   2    0.42    0.22
 -10   4   2   -0.04    0.20
   9  -4  -2   -0.07    0.14
   9  -4  -2    0.20    0.17
   9  -4  -2    0.18    0.20
   9  -4  -2    0.04    0.15
  -9   4   2    0.08    0.16
  -9   4   2   -0.11    0.17
   8  -4  -2    1.94    0.21
   8  -4  -2    1.66    0.17
   8  -4  -2    2.02    0.20
   8  -4  -2    2.55    0.24
  -8   4   2    2.17    0.24
  -8   4   2    1.72    0.18
   7  -4  -2    0.39    0.11
   7  -4  -2    0.33    0.12
   7  -4  -2    0.60    0.12
  -7   4   2    0.48    0.12
  -7   4   2    0.56    0.13
  -7   4   2    0.65    0.10
   6  -4  -2    3.18    0.20
   6  -4  -2    2.95    0.23
   6  -4  -2    3.41    0.21
   6  -4  -2    2.84    0.20
  -6   4   2    3.32    0.19
  -6   4   2    3.44    0.20
  -6   4   2    3.17    0.22
  -6   4   2    3.13    0.21
   5  -4  -2    9.92    0.42
   5  -4  -2    9.47    0.42
   5  -4  -2    9.20    0.43
   5  -4  -2   10.17    0.42
  -5   4   2    9.84    0.41
  -5   4   2    8.96    0.41
  -5   4   2    9.37    0.42
  -5   4   2    9.52    0.41
   4  -4  -2   19.64    0.82
   4  -4  -2   20.52    0.82
   4  -4  -2   20.52    0.83
   4  -4  -2   19.94    0.83
  -4   4   2   20.35    0.82
  -4   4   2   20.99    0.83
  -4   4   2   19.71    0.83
  -4   4   2   19.72    0.83
   3  -4  -2    0.16    0.06
   3  -4  -2    0.11    0.07
   3  -4  -2    0.09    0.06
   3  -4  -2    0.06    0.06
  -3   4   2   -0.05    0.07
  -3   4   2   -0.07    0.06
  -3   4   2   -0.01    0.06
  -3   4   2   -0.12    0.07
  -3   4   2    0.03    0.06
  -3   4   2    0.04    0.05
   2  -4  -2    3.26    0.16
   2  -4  -2    3.50    0.17
   2  -4  -2    3.21    0.16
   2  -4  -2    3.31    0.17
  -2   4   2    3.33    0.17
  -2   4   2    3.58    0.17
  -2   4   2    3.37    0.18
  -2   4   2    3.17    0.17
  -2   4   2    3.58    0.18
  -2   4   2    3.31    0.17
   1  -4  -2    0.12    0.05
   1  -4  -2    0.12    0.04
   1  -4  -2    0.14    0.04
   1  -4  -2    0.14    0.05
  -1   4   2    0.18    0.05
  -1   4   2    0.22    0.06
  -1   4   2    0.27    0.05
  -1   4   2    0.19    0.05
  -1   4   2    0.09    0.04
   0  -4  -2   14.82    0.59
   0  -4  -2   13.98    0.59
   0  -4  -2   15.17    0.59
   0  -4  -2   14.46    0.58
   0  -4  -2   13.87    0.59
   0   4   2   14.98    0.60
   0   4   2   15.31    0.60
   0   4   2   14.08    0.60
   0   4   2   14.96    0.60
   0   4   2   14.34    0.60
  -1  -4  -2    5.31    0.23
  -1  -4  -2    5.30    0.23
   1   4   2    5.44    0.24
   1   4   2    5.90    0.24
  -2  -4  -2    0.05    0.03
   2   4   2    0.12    0.04
   2   4   2    0.10    0.04
   3   4   2   17.89    0.73
   3   4   2   18.07    0.72
   4   4   2   24.67    1.00
   5   4   2   10.50    0.42
   5   4   2   10.10    0.42
   5   4   2   10.13    0.42
   5   4   2    9.59    0.41
   6   4   2    3.64    0.18
   6   4   2    3.77    0.18
   6   4   2    3.88    0.18
   7   4   2    2.89    0.17
   7   4   2    3.08    0.16
   8   4   2    2.94    0.17
   9   4   2    7.73    0.35
  10   4   2    4.58    0.24
  10   4   2    3.73    0.23
  11   4   2    0.00    0.13
  11   4   2    0.26    0.12
  12   4   2    0.42    0.15
  12   4   2    0.55    0.17
  13   4   2    0.62    0.17
  13   4   2    0.41    0.19
  14   4   2    0.14    0.21
  14   4   2    0.17    0.21
  15   4   2    1.71    0.28
  15   4   2    2.42    0.29
  16   4   2    0.25    0.34
  12  -5  -2    0.01    0.33
 -12   5   2    0.04    0.37
  11  -5  -2   -0.20    0.40
  11  -5  -2   -0.14    0.25
  11  -5  -2    0.20    0.23
 -11   5   2    0.15    0.56
 -11   5   2   -0.08    0.35
  10  -5  -2    1.44    0.22
  10  -5  -2    1.52    0.21
  10  -5  -2    0.79    0.31
 -10   5   2    1.15    0.25
 -10   5   2    1.03    0.26
   9  -5  -2    3.34    0.30
   9  -5  -2    3.88    0.32
   9  -5  -2    3.88    0.32
   9  -5  -2    3.56    0.30
  -9   5   2    3.53    0.38
  -9   5   2    4.47    0.36
   8  -5  -2    1.39    0.21
   8  -5  -2    1.73    0.18
   8  -5  -2    1.62    0.17
  -8   5   2    1.77    0.20
  -8   5   2    2.03    0.20
   7  -5  -2    5.68    0.32
   7  -5  -2    6.49    0.36
   7  -5  -2    5.45    0.31
   7  -5  -2    5.24    0.32
  -7   5   2    5.74    0.31
  -7   5   2    6.31    0.34
  -7   5   2    5.72    0.33
  -7   5   2    5.53    0.29
   6  -5  -2    0.78    0.12
   6  -5  -2    0.69    0.12
   6  -5  -2    0.77    0.11
  -6   5   2    0.81    0.12
  -6   5   2    0.73    0.11
  -6   5   2    0.64    0.13
   5  -5  -2    0.28    0.09
   5  -5  -2    0.23    0.09
   5  -5  -2    0.49    0.11
   5  -5  -2    0.12    0.10
  -5   5   2    0.36    0.10
  -5   5   2    0.23    0.09
  -5   5   2    0.29    0.11
  -5   5   2    0.40    0.10
   4  -5  -2    6.31    0.27
   4  -5  -2    5.51    0.27
   4  -5  -2    5.65    0.27
   4  -5  -2    5.44    0.29
  -4   5   2    6.22    0.30
  -4   5   2    5.89    0.30
  -4   5   2    6.18    0.29
  -4   5   2    6.81    0.29
  -4   5   2    5.95    0.29
  -4   5   2    6.08    0.35
   3  -5  -2   19.24    0.76
   3  -5  -2   18.48    0.76
   3  -5  -2   17.60    0.76
  -3   5   2   18.51    0.75
  -3   5   2   18.32    0.75
  -3   5   2   18.77    0.75
  -3   5   2   17.72    0.76
  -3   5   2   17.91    0.75
  -3   5   2   17.49    0.74
   2  -5  -2    0.23    0.07
   2  -5  -2    0.07    0.06
   2  -5  -2    0.09    0.06
  -2   5   2    0.31    0.07
  -2   5   2    0.15    0.06
  -2   5   2    0.13    0.08
  -2   5   2    0.17    0.06
  -2   5   2    0.10    0.07
  -2   5   2    0.20    0.06
   1  -5  -2    1.23    0.10
   1  -5  -2    1.26    0.10
   1  -5  -2    0.97    0.09
   1  -5  -2    1.21    0.09
  -1   5   2    1.10    0.10
  -1   5   2    1.14    0.10
  -1   5   2    1.18    0.11
  -1   5   2    0.88    0.10
   0  -5  -2   13.15    0.53
   0  -5  -2   13.21    0.53
   0  -5  -2   13.26    0.53
   0  -5  -2   12.65    0.54
   0   5   2   13.34    0.53
   0   5   2   12.92    0.53
   0   5   2   12.28    0.53
   0   5   2   12.95    0.53
  -1  -5  -2   21.34    0.88
  -1  -5  -2   22.52    0.88
   1   5   2   19.98    0.82
   1   5   2   20.98    0.82
   1   5   2   19.97    0.83
  -2  -5  -2    2.48    0.13
   2   5   2    2.53    0.14
   2   5   2    2.49    0.13
   2   5   2    2.56    0.12
  -3  -5  -2    2.87    0.14
   3   5   2    2.77    0.15
   3   5   2    3.08    0.14
  -4  -5  -2    4.48    0.19
   4   5   2    4.44    0.20
   4   5   2    4.71    0.21
   5   5   2    0.02    0.04
   5   5   2    0.01    0.05
   6   5   2   23.14    0.95
   6   5   2   23.38    0.95
   6   5   2   23.83    0.95
   7   5   2    6.70    0.32
   7   5   2    7.45    0.31
   7   5   2    7.33    0.31
   7   5   2    7.26    0.31
   8   5   2    0.96    0.11
   8   5   2    0.88    0.09
   9   5   2    0.76    0.10
   9   5   2    0.85    0.10
  10   5   2    2.07    0.18
  10   5   2    2.21    0.20
  11   5   2    1.60    0.15
  11   5   2    1.30    0.15
  12   5   2    8.78    0.45
  12   5   2   10.05    0.47
  13   5   2    0.17    0.17
  13   5   2    0.06    0.16
  14   5   2    0.37    0.21
  14   5   2    0.25    0.20
  15   5   2    0.11    0.25
  16   5   2    0.35    0.37
  16   5   2    0.16    0.30
  11  -6  -2    1.06    0.29
  11  -6  -2    0.27    0.39
  11  -6  -2    0.29    0.28
  11  -6  -2    0.33    0.82
 -11   6   2    0.50    0.44
  10  -6  -2    2.22    0.39
  10  -6  -2    1.48    0.30
  10  -6  -2    1.75    0.27
 -10   6   2    1.12    0.30
 -10   6   2    1.64    0.31
   9  -6  -2   -0.25    0.18
   9  -6  -2    0.01    0.23
   9  -6  -2    0.06    0.28
   9  -6  -2    0.10    0.19
  -9   6   2    0.30    0.23
  -9   6   2    0.30    0.24
   8  -6  -2   -0.24    0.16
   8  -6  -2    0.16    0.23
   8  -6  -2    0.15    0.16
  -8   6   2    0.09    0.15
  -8   6   2    0.08    0.19
  -8   6   2    0.09    0.15
  -8   6   2   -0.06    0.20
   7  -6  -2    6.24    0.41
   7  -6  -2    5.91    0.34
   7  -6  -2    6.19    0.34
  -7   6   2    6.33    0.33
  -7   6   2    7.09    0.35
  -7   6   2    5.73    0.37
  -7   6   2    6.31    0.38
   6  -6  -2   12.04    0.55
   6  -6  -2   11.95    0.54
   6  -6  -2   12.44    0.57
  -6   6   2   11.95    0.55
  -6   6   2   13.21    0.54
  -6   6   2   11.77    0.56
  -6   6   2   11.77    0.53
   5  -6  -2    1.15    0.13
   5  -6  -2    1.35    0.13
  -5   6   2    1.14    0.14
  -5   6   2    0.83    0.12
  -5   6   2    1.08    0.12
  -5   6   2    1.19    0.11
  -5   6   2    1.09    0.14
   4  -6  -2    0.73    0.12
   4  -6  -2    0.71    0.10
   4  -6  -2    0.54    0.11
   4  -6  -2    0.80    0.10
  -4   6   2    0.80    0.10
  -4   6   2    0.76    0.10
  -4   6   2    0.77    0.11
  -4   6   2    0.41    0.11
  -4   6   2    0.82    0.11
  -4   6   2    0.71    0.11
   3  -6  -2    9.00    0.40
   3  -6  -2    9.17    0.40
   3  -6  -2    9.28    0.41
   3  -6  -2    9.26    0.40
  -3   6   2    9.62    0.42
  -3   6   2   10.09    0.42
  -3   6   2    9.34    0.41
  -3   6   2    9.09    0.42
  -3   6   2    9.47    0.43
  -3   6   2    9.35    0.42
   2  -6  -2    0.78    0.10
   2  -6  -2    1.23    0.12
   2  -6  -2    1.25    0.12
   2  -6  -2    0.97    0.11
  -2   6   2    0.88    0.09
  -2   6   2    0.79    0.09
  -2   6   2    1.07    0.10
  -2   6   2    0.89    0.11
  -2   6   2    1.24    0.13
  -2   6   2    0.95    0.09
   1  -6  -2    5.62    0.25
   1  -6  -2    5.74    0.25
   1  -6  -2    5.15    0.26
  -1   6   2    5.42    0.26
  -1   6   2    5.76    0.26
  -1   6   2    5.84    0.26
  -1   6   2    5.11    0.27
  -1   6   2    6.18    0.26
   0  -6  -2    0.60    0.06
   0  -6  -2    0.89    0.09
   0  -6  -2    0.82    0.09
   0  -6  -2    0.94    0.11
   0   6   2    0.98    0.10
   0   6   2    0.71    0.08
   0   6   2    0.83    0.10
   0   6   2    0.89    0.09
   0   6   2    0.87    0.08
  -1  -6  -2    0.05    0.04
  -1  -6  -2   -0.09    0.05
   1   6   2   -0.03    0.06
   1   6   2    0.10    0.05
   1   6   2   -0.04    0.05
   1   6   2    0.00    0.06
  -2  -6  -2    0.05    0.05
   2   6   2    0.07    0.06
   2   6   2    0.05    0.05
  -3  -6  -2   47.51    1.90
   3   6   2   44.67    1.80
  -4  -6  -2    3.04    0.15
   4   6   2    3.02    0.17
  -5  -6  -2    2.70    0.14
   5   6   2    2.59    0.15
   6   6   2    0.90    0.09
   6   6   2    0.89    0.11
   6   6   2    0.81    0.08
   7   6   2    1.97    0.12
   7   6   2    1.80    0.13
   7   6   2    1.87    0.14
   7   6   2    1.87    0.12
   8   6   2    7.22    0.34
   8   6   2    7.58    0.33
   8   6   2    7.69    0.33
   8   6   2    7.93    0.33
   9   6   2   15.33    0.64
   9   6   2   16.12    0.64
   9   6   2   13.70    0.63
   9   6   2   16.14    0.64
  10   6   2   -0.13    0.10
  10   6   2    0.02    0.09
  11   6   2    0.08    0.11
  11   6   2   -0.01    0.12
  12   6   2    1.15    0.16
  12   6   2    0.73    0.15
  13   6   2    1.24    0.30
  13   6   2    0.70    0.18
  14   6   2   -0.14    0.19
  14   6   2    0.10    0.20
  15   6   2    1.37    0.26
  15   6   2    0.93    0.26
  16   6   2   -0.01    0.29
  16   6   2   -0.17    0.29
  11  -7  -2    0.08    0.32
  11  -7  -2   -0.23    0.50
 -11   7   2   -0.14    0.45
  10  -7  -2    2.67    0.38
  10  -7  -2    2.55    0.31
  10  -7  -2    3.48    0.50
  10  -7  -2    2.66    0.31
 -10   7   2    3.27    0.46
   9  -7  -2    3.70    0.34
   9  -7  -2    4.09    0.45
   9  -7  -2    4.09    0.40
   9  -7  -2    4.25    0.40
  -9   7   2    4.43    0.53
  -9   7   2    4.20    0.49
   8  -7  -2    0.32    0.19
   8  -7  -2    0.84    0.23
   8  -7  -2    0.46    0.28
   8  -7  -2    0.40    0.19
  -8   7   2    0.26    0.19
  -8   7   2    0.41    0.22
  -8   7   2    0.49    0.18
  -8   7   2    0.36    0.25
   7  -7  -2    0.38    0.17
   7  -7  -2    0.75    0.19
   7  -7  -2    0.55    0.22
   7  -7  -2    0.69    0.17
  -7   7   2    0.48    0.19
  -7   7   2    0.55    0.15
  -7   7   2    0.72    0.19
  -7   7   2    0.59    0.17
   6  -7  -2    1.53    0.18
   6  -7  -2    1.24    0.20
   6  -7  -2    1.25    0.16
   6  -7  -2    1.28    0.16
  -6   7   2    1.22    0.18
  -6   7   2    1.35    0.18
  -6   7   2    1.07    0.15
  -6   7   2    1.48    0.16
   5  -7  -2    0.06    0.12
   5  -7  -2   -0.09    0.12
   5  -7  -2    0.02    0.15
   5  -7  -2   -0.01    0.15
  -5   7   2    0.05    0.13
  -5   7   2   -0.10    0.13
  -5   7   2   -0.19    0.14
  -5   7   2    0.05    0.15
  -5   7   2    0.08    0.14
  -5   7   2    0.19    0.11
   4  -7  -2    6.76    0.33
   4  -7  -2    6.72    0.33
   4  -7  -2    6.49    0.36
   4  -7  -2    6.81    0.33
  -4   7   2    6.90    0.34
  -4   7   2    7.03    0.33
  -4   7   2    7.01    0.35
  -4   7   2    6.38    0.39
  -4   7   2    6.16    0.34
  -4   7   2    6.80    0.33
   3  -7  -2    0.10    0.09
   3  -7  -2    0.07    0.11
   3  -7  -2    0.01    0.09
   3  -7  -2    0.03    0.09
  -3   7   2    0.07    0.09
  -3   7   2   -0.01    0.09
  -3   7   2    0.03    0.10
  -3   7   2    0.32    0.11
  -3   7   2    0.00    0.11
  -3   7   2   -0.08    0.09
   2  -7  -2    0.01    0.08
   2  -7  -2    0.11    0.08
   2  -7  -2    0.02    0.09
   2  -7  -2   -0.01    0.07
  -2   7   2    0.29    0.08
  -2   7   2    0.06    0.10
  -2   7   2    0.07    0.09
  -2   7   2   -0.05    0.08
  -2   7   2    0.24    0.11
  -2   7   2    0.09    0.08
   1  -7  -2    2.07    0.14
   1  -7  -2    1.99    0.14
   1  -7  -2    1.99    0.16
   1  -7  -2    1.84    0.14
  -1   7   2    2.01    0.15
  -1   7   2    2.26    0.17
  -1   7   2    1.87    0.15
  -1   7   2    1.60    0.19
  -1   7   2    1.79    0.16
  -1   7   2    2.15    0.14
   0  -7  -2   15.84    0.68
   0  -7  -2   16.58    0.67
   0  -7  -2   16.90    0.67
   0  -7  -2   16.71    0.67
   0   7   2   16.07    0.67
   0   7   2   15.28    0.67
   0   7   2   16.80    0.68
   0   7   2   16.32    0.67
   0   7   2   16.30    0.66
  -1  -7  -2    2.76    0.14
  -1  -7  -2    2.43    0.16
   1   7   2    2.62    0.13
   1   7   2    2.47    0.14
   1   7   2    2.50    0.16
   1   7   2    2.13    0.16
  -2  -7  -2    6.83    0.30
   2   7   2    7.76    0.33
   2   7   2    7.14    0.32
   2   7   2    7.31    0.33
  -3  -7  -2    1.96    0.13
   3   7   2    1.74    0.13
   3   7   2    1.67    0.14
  -4  -7  -2    0.15    0.06
   4   7   2    0.05    0.06
   4   7   2    0.11    0.07
  -5  -7  -2   16.79    0.68
   5   7   2   16.13    0.65
   5   7   2   15.87    0.67
   6   7   2   14.79    0.62
   6   7   2   14.60    0.60
   7   7   2    0.13    0.08
   7   7   2    0.03    0.06
   7   7   2    0.07    0.06
   8   7   2    1.19    0.12
   8   7   2    1.08    0.11
   8   7   2    1.10    0.12
   9   7   2    1.57    0.15
   9   7   2    1.90    0.15
   9   7   2    1.56    0.14
   9   7   2    1.31    0.16
  10   7   2    0.14    0.10
  10   7   2   -0.11    0.10
  10   7   2    0.11    0.10
  11   7   2    0.08    0.11
  11   7   2    0.25    0.12
  12   7   2    4.61    0.30
  12   7   2    5.33    0.31
  13   7   2    0.44    0.16
  14   7   2    1.03    0.21
  14   7   2    1.14    0.21
  15   7   2    1.71    0.26
  15   7   2    0.97    0.25
  16   7   2    0.50    0.29
  16   7   2    0.62    0.29
  10  -8  -2    0.38    0.54
  10  -8  -2    0.47    0.48
 -10   8   2    0.45    0.76
   9  -8  -2    0.11    0.42
   9  -8  -2   -0.11    0.26
   9  -8  -2   -0.11    0.26
   9  -8  -2    0.12    0.32
  -9   8   2   -0.08    0.35
  -9   8   2    0.07    0.25
  -9   8   2   -0.01    0.25
  -9   8   2    0.39    0.33
   8  -8  -2   -0.06    0.22
   8  -8  -2    0.12    0.25
   8  -8  -2    0.16    0.34
   8  -8  -2    0.21    0.22
  -8   8   2    0.45    0.31
  -8   8   2    0.11    0.22
   7  -8  -2    0.31    0.27
   7  -8  -2    0.44    0.21
   7  -8  -2    0.51    0.19
   7  -8  -2    0.62    0.20
  -7   8   2    0.67    0.20
  -7   8   2    0.30    0.18
  -7   8   2    0.90    0.23
   6  -8  -2    0.22    0.18
   6  -8  -2    0.26    0.16
   6  -8  -2    0.40    0.16
   6  -8  -2    0.18    0.21
  -6   8   2    0.22    0.15
  -6   8   2    0.38    0.18
  -6   8   2    0.21    0.20
  -6   8   2    0.27    0.17
   5  -8  -2   -0.10    0.13
   5  -8  -2    0.14    0.18
   5  -8  -2   -0.13    0.15
   5  -8  -2    0.12    0.14
  -5   8   2    0.05    0.13
  -5   8   2   -0.06    0.16
  -5   8   2    0.02    0.17
  -5   8   2    0.00    0.13
  -5   8   2   -0.11    0.15
   4  -8  -2    1.06    0.13
   4  -8  -2    0.87    0.16
   4  -8  -2    0.73    0.14
   4  -8  -2    0.97    0.15
  -4   8   2    0.85    0.14
  -4   8   2    0.81    0.17
  -4   8   2    0.95    0.15
  -4   8   2    0.82    0.13
  -4   8   2    0.65    0.17
  -4   8   2    0.46    0.15
   3  -8  -2    6.85    0.37
   3  -8  -2    7.27    0.35
   3  -8  -2    7.36    0.35
   3  -8  -2    7.04    0.35
  -3   8   2    6.92    0.34
  -3   8   2    6.43    0.37
  -3   8   2    6.81    0.34
  -3   8   2    6.64    0.35
  -3   8   2    6.48    0.36
  -3   8   2    7.15    0.34
   2  -8  -2    0.21    0.09
   2  -8  -2    0.20    0.09
   2  -8  -2    0.28    0.20
   2  -8  -2    0.12    0.10
  -2   8   2    0.21    0.10
  -2   8   2    0.53    0.11
  -2   8   2    0.28    0.13
  -2   8   2    0.42    0.12
  -2   8   2    0.16    0.10
  -2   8   2    0.02    0.09
   1  -8  -2    0.71    0.09
   1  -8  -2    0.78    0.12
   1  -8  -2    0.92    0.10
   1  -8  -2    1.17    0.14
  -1   8   2    0.83    0.11
  -1   8   2    1.04    0.11
  -1   8   2    0.76    0.10
  -1   8   2    1.40    0.14
  -1   8   2    1.04    0.12
  -1   8   2    0.99    0.14
   0  -8  -2    1.92    0.18
   0  -8  -2    2.26    0.14
   0  -8  -2    1.99    0.14
   0   8   2    2.49    0.15
   0   8   2    2.21    0.17
   0   8   2    2.11    0.17
   0   8   2    2.17    0.18
   0   8   2    2.14    0.18
  -1  -8  -2    4.72    0.22
  -1  -8  -2    4.86    0.24
   1   8   2    4.59    0.22
   1   8   2    4.24    0.23
   1   8   2    4.83    0.23
   1   8   2    4.74    0.25
   1   8   2    4.66    0.24
  -2  -8  -2    6.31    0.29
   2   8   2    6.34    0.29
   2   8   2    6.45    0.31
   2   8   2    6.65    0.30
  -3  -8  -2    4.44    0.22
   3   8   2    4.50    0.24
   3   8   2    5.19    0.25
  -4  -8  -2    0.02    0.07
   4   8   2   -0.02    0.07
   4   8   2    0.09    0.08
  -5  -8  -2    2.14    0.14
   5   8   2    1.92    0.17
   5   8   2    1.89    0.15
  -6  -8  -2    2.81    0.16
   6   8   2    3.50    0.21
   6   8   2    3.19    0.19
   7   8   2    2.07    0.15
   7   8   2    2.07    0.18
   8   8   2    1.64    0.18
   8   8   2    1.66    0.15
   8   8   2    1.73    0.13
   8   8   2    1.47    0.15
   9   8   2    1.75    0.16
   9   8   2    2.17    0.16
   9   8   2    1.95    0.19
  10   8   2   -0.02    0.09
  10   8   2   -0.08    0.11
  10   8   2    0.02    0.09
  11   8   2    3.06    0.23
  11   8   2    2.52    0.22
  11   8   2    3.10    0.24
  11   8   2    2.97    0.21
  12   8   2    1.60    0.16
  12   8   2    1.17    0.16
  13   8   2    0.52    0.16
  13   8   2    0.50    0.17
  14   8   2    1.23    0.22
  14   8   2    1.48    0.21
  15   8   2    1.52    0.26
  15   8   2    1.61    0.26
  16   8   2    0.30    0.29
  16   8   2   -0.17    0.29
   9  -9  -2   -0.07    0.56
   9  -9  -2    0.35    0.34
   9  -9  -2    0.02    0.30
  -9   9   2    0.17    0.31
  -9   9   2    0.12    0.30
   8  -9  -2    0.29    0.31
   8  -9  -2    0.08    0.25
   8  -9  -2   -0.26    0.30
   8  -9  -2   -0.41    0.48
  -8   9   2    0.14    0.26
  -8   9   2    0.10    0.38
  -8   9   2   -0.03    0.26
  -8   9   2    0.13    0.32
   7  -9  -2    0.53    0.25
   7  -9  -2    0.50    0.34
   7  -9  -2    0.13    0.21
   7  -9  -2    0.37    0.24
  -7   9   2    0.25    0.52
  -7   9   2    0.40    0.23
  -7   9   2    0.49    0.27
  -7   9   2    0.27    0.23
   6  -9  -2    1.31    0.28
   6  -9  -2    1.04    0.21
   6  -9  -2    0.92    0.20
   6  -9  -2    0.87    0.22
  -6   9   2    1.21    0.21
  -6   9   2    1.38    0.23
  -6   9   2    0.79    0.19
  -6   9   2    0.93    0.27
  -6   9   2    0.65    0.19
   5  -9  -2    0.25    0.16
   5  -9  -2    0.22    0.18
   5  -9  -2    0.45    0.17
  -5   9   2    0.15    0.18
  -5   9   2    0.10    0.19
  -5   9   2    0.50    0.22
  -5   9   2    0.24    0.19
  -5   9   2    0.15    0.16
  -5   9   2    0.23    0.16
   4  -9  -2   -0.05    0.14
   4  -9  -2    0.31    0.15
   4  -9  -2    0.03    0.14
   4  -9  -2    0.15    0.18
  -4   9   2    0.01    0.15
  -4   9   2   -0.04    0.15
  -4   9   2    0.37    0.20
  -4   9   2    0.03    0.30
  -4   9   2    0.29    0.15
  -4   9   2    0.09    0.14
   3  -9  -2    4.11    0.32
   3  -9  -2    4.77    0.28
   3  -9  -2    3.64    0.27
   3  -9  -2    4.19    0.26
  -3   9   2    4.15    0.31
  -3   9   2    4.30    0.33
  -3   9   2    4.36    0.29
  -3   9   2    3.95    0.28
  -3   9   2    3.86    0.30
  -3   9   2    4.12    0.29
   2  -9  -2    9.56    0.42
   2  -9  -2    8.93    0.45
   2  -9  -2    9.71    0.43
   2  -9  -2    9.04    0.43
  -2   9   2    9.24    0.43
  -2   9   2    9.11    0.43
  -2   9   2    9.18    0.44
  -2   9   2    8.97    0.44
  -2   9   2    8.47    0.47
  -2   9   2    9.67    0.45
   1  -9  -2    2.67    0.19
   1  -9  -2    2.88    0.23
   1  -9  -2    2.21    0.19
   1  -9  -2    2.86    0.19
  -1   9   2    3.14    0.20
  -1   9   2    2.53    0.22
  -1   9   2    2.87    0.21
  -1   9   2    2.34    0.22
  -1   9   2    3.25    0.24
  -1   9   2    2.61    0.27
   0  -9  -2    0.01    0.11
   0  -9  -2    0.11    0.08
   0  -9  -2    0.09    0.07
   0  -9  -2   -0.03    0.08
   0   9   2   -0.12    0.10
   0   9   2    0.15    0.17
   0   9   2    0.04    0.10
   0   9   2    0.02    0.09
   0   9   2   -0.10    0.10
   0   9   2   -0.12    0.10
  -1  -9  -2    0.56    0.10
   1   9   2    0.44    0.11
   1   9   2    0.88    0.09
   1   9   2    0.78    0.11
   1   9   2    0.59    0.11
   1   9   2    0.83    0.11
  -2  -9  -2    4.96    0.26
   2   9   2    5.32    0.28
   2   9   2    5.97    0.29
   2   9   2    5.74    0.30
  -3  -9  -2    3.58    0.21
   3   9   2    3.64    0.21
   3   9   2    3.80    0.22
   3   9   2    3.21    0.19
   3   9   2    3.66    0.19
  -4  -9  -2   10.58    0.45
   4   9   2   10.66    0.48
   4   9   2   10.99    0.47
  -5  -9  -2    4.00    0.21
   5   9   2    4.44    0.24
   5   9   2    4.70    0.26
  -6  -9  -2    1.60    0.15
   6   9   2    1.71    0.16
   6   9   2    1.50    0.18
   7   9   2    0.12    0.10
   7   9   2    0.19    0.09
   8   9   2   11.29    0.50
   8   9   2   11.80    0.52
   9   9   2    2.17    0.23
   9   9   2    2.46    0.20
   9   9   2    3.09    0.19
  10   9   2    0.33    0.11
  10   9   2    0.20    0.13
  10   9   2    0.18    0.10
  11   9   2    1.89    0.24
  11   9   2    1.76    0.20
  11   9   2    1.95    0.21
  11   9   2    2.31    0.21
  12   9   2    3.60    0.27
  12   9   2    3.50    0.26
  12   9   2    3.29    0.29
  12   9   2    3.81    0.27
  13   9   2    0.27    0.17
  14   9   2    3.27    0.35
  14   9   2    2.85    0.28
  15   9   2    0.69    0.24
  15   9   2    0.72    0.24
  16   9   2    0.23    0.29
  16   9   2    0.27    0.30
   8 -10  -2   -0.02    0.31
   8 -10  -2   -0.19    0.30
  -8  10   2    0.26    0.32
  -8  10   2    0.16    0.32
   7 -10  -2   -0.08    0.27
   7 -10  -2   -0.12    0.29
   7 -10  -2    0.18    0.26
  -7  10   2    0.29    0.28
  -7  10   2    0.27    0.27
  -7  10   2   -0.17    0.32
  -7  10   2    0.02    0.38
   6 -10  -2    0.32    0.24
   6 -10  -2    0.50    0.25
   6 -10  -2    0.76    0.33
   6 -10  -2    0.60    0.23
  -6  10   2    0.75    0.28
  -6  10   2    0.43    0.22
  -6  10   2    0.64    0.33
  -6  10   2    0.20    0.24
   5 -10  -2    1.16    0.21
   5 -10  -2    1.20    0.22
   5 -10  -2    0.97    0.29
   5 -10  -2    1.15    0.36
  -5  10   2    1.08    0.23
  -5  10   2    0.80    0.20
  -5  10   2    1.17    0.24
  -5  10   2    0.50    0.23
  -5  10   2    0.82    0.29
   4 -10  -2    3.19    0.31
   4 -10  -2    3.32    0.31
   4 -10  -2    3.03    0.29
   4 -10  -2    2.77    0.28
  -4  10   2    2.44    0.25
  -4  10   2    3.08    0.30
  -4  10   2    3.01    0.33
  -4  10   2    2.70    0.31
  -4  10   2    2.67    0.24
  -4  10   2    2.00    0.29
   3 -10  -2    0.15    0.19
   3 -10  -2   -0.04    0.15
   3 -10  -2    0.05    0.14
   3 -10  -2    0.14    0.16
  -3  10   2    0.20    0.17
  -3  10   2    0.32    0.16
  -3  10   2    0.11    0.16
  -3  10   2    0.10    0.17
  -3  10   2    0.19    0.20
  -3  10   2    0.09    0.17
   2 -10  -2    2.72    0.23
   2 -10  -2    2.44    0.23
   2 -10  -2    3.10    0.24
   2 -10  -2    2.77    0.30
  -2  10   2    2.88    0.27
  -2  10   2    2.81    0.26
  -2  10   2    2.70    0.30
  -2  10   2    2.99    0.33
  -2  10   2    2.81    0.27
  -2  10   2    2.71    0.27
   1 -10  -2    8.04    0.38
   1 -10  -2    8.06    0.41
   1 -10  -2    7.98    0.37
   1 -10  -2    7.41    0.38
  -1  10   2    7.26    0.38
  -1  10   2    7.53    0.39
  -1  10   2    7.66    0.40
  -1  10   2    7.13    0.43
  -1  10   2    7.66    0.40
  -1  10   2    8.05    0.38
   0 -10  -2    0.80    0.10
   0 -10  -2    1.04    0.14
   0  10   2    1.15    0.14
   0  10   2    1.11    0.12
   0  10   2    0.79    0.18
   0  10   2    1.13    0.15
   0  10   2    0.79    0.14
  -1 -10  -2    7.86    0.38
   1  10   2    6.87    0.37
   1  10   2    7.63    0.38
   1  10   2    7.74    0.36
   1  10   2    7.45    0.36
  -2 -10  -2    6.09    0.32
   2  10   2    5.75    0.32
   2  10   2    6.09    0.31
   2  10   2    5.88    0.32
  -3 -10  -2    3.61    0.24
   3  10   2    4.00    0.24
   3  10   2    4.01    0.24
   3  10   2    4.71    0.27
   3  10   2    4.27    0.26
  -4 -10  -2    0.29    0.10
   4  10   2    0.28    0.11
   4  10   2    0.29    0.11
  -5 -10  -2   11.57    0.50
   5  10   2   11.17    0.50
   5  10   2   11.60    0.52
  -6 -10  -2   11.22    0.48
   6  10   2   10.61    0.50
   6  10   2   11.32    0.49
   7  10   2    2.40    0.21
   7  10   2    3.19    0.24
   8  10   2    1.29    0.15
   9  10   2    2.99    0.26
   9  10   2    2.80    0.22
  10  10   2    0.16    0.15
  10  10   2    0.05    0.11
  10  10   2    0.29    0.11
  11  10   2    4.01    0.31
  12  10   2    1.76    0.17
  12  10   2    1.35    0.19
  12  10   2    1.64    0.17
  13  10   2    0.16    0.17
  13  10   2    0.12    0.18
  14  10   2   -0.01    0.21
  14  10   2   -0.11    0.20
  14  10   2   -0.01    0.20
  15  10   2    0.18    0.24
  15  10   2   -0.18    0.25
   7 -11  -2    0.25    0.32
   7 -11  -2   -0.08    0.33
  -7  11   2    0.08    0.43
  -7  11   2    0.06    0.34
  -7  11   2   -0.23    0.42
   6 -11  -2    0.07    0.27
   6 -11  -2   -0.05    0.31
   6 -11  -2    0.12    0.27
  -6  11   2   -0.08    0.29
  -6  11   2    0.30    0.28
  -6  11   2   -0.02    0.26
   5 -11  -2   -0.15    0.23
   5 -11  -2    0.05    0.26
   5 -11  -2    0.24    0.23
   5 -11  -2    0.16    0.36
  -5  11   2    0.05    0.28
  -5  11   2    0.44    0.36
  -5  11   2    0.05    0.27
  -5  11   2    0.06    0.23
  -5  11   2    0.10    0.24
  -5  11   2   -0.04    0.26
   4 -11  -2    0.95    0.21
   4 -11  -2    0.91    0.27
   4 -11  -2    1.04    0.30
   4 -11  -2    1.17    0.34
   4 -11  -2    1.20    0.22
  -4  11   2    1.52    0.25
  -4  11   2    1.04    0.23
  -4  11   2    1.11    0.25
  -4  11   2    1.07    0.25
  -4  11   2    0.40    0.21
   3 -11  -2    0.80    0.24
   3 -11  -2    0.24    0.17
   3 -11  -2    0.20    0.18
   3 -11  -2    0.63    0.18
  -3  11   2    0.40    0.21
  -3  11   2    0.65    0.21
  -3  11   2    0.26    0.20
  -3  11   2    0.41    0.19
  -3  11   2    0.33    0.20
  -3  11   2    0.48    0.27
   2 -11  -2    1.53    0.18
   2 -11  -2    1.56    0.16
   2 -11  -2    1.39    0.18
   2 -11  -2    1.80    0.24
  -2  11   2    1.30    0.20
  -2  11   2    1.70    0.22
  -2  11   2    1.78    0.20
  -2  11   2    1.44    0.29
  -2  11   2    1.86    0.20
  -2  11   2    1.56    0.20
   1 -11  -2    3.00    0.32
   1 -11  -2    3.62    0.26
   1 -11  -2    3.17    0.24
   1 -11  -2    3.19    0.25
  -1  11   2    3.13    0.31
  -1  11   2    2.75    0.29
  -1  11   2    3.25    0.28
  -1  11   2    2.56    0.27
  -1  11   2    3.01    0.32
  -1  11   2    3.03    0.29
   0 -11  -2    3.22    0.22
   0 -11  -2    3.24    0.29
   0  11   2    2.75    0.26
   0  11   2    2.89    0.24
   0  11   2    2.20    0.28
   0  11   2    2.91    0.30
   0  11   2    2.90    0.35
   0  11   2    2.36    0.28
  -1 -11  -2    0.15    0.13
   1  11   2   -0.12    0.13
   1  11   2   -0.15    0.14
   1  11   2   -0.03    0.13
   1  11   2   -0.10    0.14
   1  11   2   -0.17    0.18
  -2 -11  -2    8.47    0.42
   2  11   2    9.30    0.45
   2  11   2    9.48    0.45
   2  11   2    8.53    0.43
   2  11   2    8.98    0.43
  -3 -11  -2    3.12    0.25
   3  11   2    3.34    0.25
   3  11   2    3.24    0.25
   3  11   2    3.10    0.27
  -4 -11  -2    0.07    0.12
   4  11   2   -0.04    0.11
   4  11   2    0.12    0.13
   4  11   2    0.10    0.11
  -5 -11  -2    1.01    0.13
   5  11   2    1.00    0.13
   5  11   2    0.75    0.14
  -6 -11  -2    3.56    0.24
   6  11   2    3.44    0.26
   6  11   2    3.90    0.28
  -7 -11  -2    1.81    0.20
   7  11   2    1.98    0.25
   7  11   2    2.12    0.22
   8  11   2    8.01    0.43
   8  11   2    8.66    0.41
   9  11   2    0.10    0.15
   9  11   2    0.30    0.12
  10  11   2    0.79    0.14
  10  11   2    0.96    0.18
  10  11   2    0.56    0.13
  11  11   2    0.81    0.18
  11  11   2    0.70    0.15
  12  11   2    0.83    0.20
  13  11   2    3.06    0.32
  13  11   2    3.77    0.38
  14  11   2    0.58    0.24
  15  11   2    0.25    0.47
   6 -12  -2   -0.18    0.34
   6 -12  -2    0.00    0.32
   6 -12  -2    0.08    0.48
  -6  12   2   -0.06    0.35
  -6  12   2    0.05    0.32
  -6  12   2    0.03    0.43
   5 -12  -2    0.06    0.33
   5 -12  -2    0.31    0.39
   5 -12  -2    0.68    0.29
   5 -12  -2    0.25    0.27
  -5  12   2    0.44    0.34
  -5  12   2    0.17    0.28
  -5  12   2    0.59    0.37
  -5  12   2    0.17    0.29
   4 -12  -2    0.46    0.28
   4 -12  -2    0.15    0.32
   4 -12  -2    0.38    0.43
   4 -12  -2    0.89    0.25
   4 -12  -2    0.76    0.24
  -4  12   2    0.36    0.25
  -4  12   2    0.66    0.31
  -4  12   2    0.80    0.41
  -4  12   2    0.68    0.40
  -4  12   2    0.06    0.28
  -4  12   2    0.28    0.29
   3 -12  -2    0.09    0.29
   3 -12  -2    0.45    0.24
   3 -12  -2    0.44    0.21
   3 -12  -2    0.26    0.19
  -3  12   2    0.52    0.25
  -3  12   2    0.55    0.25
  -3  12   2   -0.01    0.35
  -3  12   2    0.41    0.23
  -3  12   2    0.59    0.23
  -3  12   2    0.31    0.26
   2 -12  -2    0.32    0.16
   2 -12  -2    0.28    0.18
   2 -12  -2    0.43    0.20
  -2  12   2    0.59    0.23
  -2  12   2    0.04    0.22
  -2  12   2    0.40    0.21
  -2  12   2    0.46    0.23
  -2  12   2    0.46    0.23
   1 -12  -2    3.41    0.39
   1 -12  -2    2.68    0.26
   1 -12  -2    3.02    0.29
  -1  12   2    2.56    0.31
  -1  12   2    3.57    0.36
  -1  12   2    2.24    0.24
  -1  12   2    3.05    0.35
  -1  12   2    3.15    0.35
  -1  12   2    3.22    0.33
   0 -12  -2    0.29    0.19
   0  12   2    0.15    0.19
   0  12   2    0.06    0.18
   0  12   2    0.30    0.18
   0  12   2    0.18    0.25
   0  12   2    0.00    0.18
  -1 -12  -2    0.10    0.18
   1  12   2    0.33    0.17
   1  12   2   -0.11    0.16
   1  12   2    0.14    0.16
   1  12   2   -0.02    0.16
   1  12   2    0.14    0.22
  -2 -12  -2   -0.01    0.17
   2  12   2    0.32    0.22
   2  12   2    0.18    0.16
   2  12   2    0.35    0.18
   2  12   2    0.40    0.15
   2  12   2    0.29    0.16
  -3 -12  -2    0.31    0.15
   3  12   2    0.26    0.21
   3  12   2    0.53    0.15
   3  12   2    0.21    0.17
  -4 -12  -2    0.93    0.15
   4  12   2    1.22    0.16
   4  12   2    0.59    0.26
   4  12   2    0.89    0.16
   4  12   2    1.23    0.15
  -5 -12  -2    4.14    0.30
   5  12   2    4.26    0.42
   5  12   2    4.64    0.31
  -6 -12  -2    1.19    0.15
   6  12   2    1.15    0.16
   6  12   2    0.78    0.22
  -7 -12  -2    2.16    0.26
   7  12   2    1.98    0.21
   7  12   2    2.26    0.26
   8  12   2    2.53    0.30
   8  12   2    2.43    0.27
   9  12   2    3.01    0.34
   9  12   2    4.03    0.30
  10  12   2    5.14    0.39
  10  12   2    4.54    0.34
  11  12   2    0.63    0.21
  12  12   2   -0.10    0.21
  13  12   2    1.91    0.26
  13  12   2    1.41    0.21
  14  12   2    1.29    0.28
   4 -13  -2    0.85    0.36
   4 -13  -2    0.74    0.31
   4 -13  -2    0.72    0.26
  -4  13   2    1.05    0.32
  -4  13   2    0.52    0.36
  -4  13   2    1.10    0.40
  -4  13   2    0.76    0.37
   3 -13  -2    0.20    0.26
   3 -13  -2   -0.11    0.29
   3 -13  -2    0.19    0.26
  -3  13   2    0.53    0.33
  -3  13   2    0.14    0.27
  -3  13   2    0.21    0.31
  -3  13   2    0.33    0.31
  -3  13   2    0.21    0.31
   2 -13  -2    0.51    0.25
   2 -13  -2    0.13    0.20
   2 -13  -2    0.18    0.34
   2 -13  -2    0.09    0.23
  -2  13   2    0.00    0.39
  -2  13   2    0.10    0.26
  -2  13   2    0.07    0.27
  -2  13   2    0.11    0.31
  -2  13   2    0.12    0.28
  -2  13   2    0.07    0.25
   1 -13  -2    0.32    0.28
   1 -13  -2    0.38    0.17
  -1  13   2    0.42    0.24
  -1  13   2    0.66    0.29
  -1  13   2    0.57    0.23
  -1  13   2    0.28    0.23
  -1  13   2    0.23    0.34
  -1  13   2    0.80    0.49
   0  13   2    0.23    0.23
   0  13   2    0.12    0.22
   0  13   2    0.08    0.21
   0  13   2   -0.14    0.22
  -1 -13  -2    0.06    0.22
   1  13   2    0.38    0.22
   1  13   2    0.28    0.20
   1  13   2    0.21    0.21
   1  13   2    0.19    0.20
   1  13   2    0.35    0.28
  -2 -13  -2    1.93    0.23
   2  13   2    1.66    0.21
   2  13   2    1.29    0.21
   2  13   2    1.69    0.21
   2  13   2    1.94    0.23
   2  13   2    1.32    0.29
  -3 -13  -2    3.16    0.33
   3  13   2    3.29    0.33
   3  13   2    2.95    0.34
   3  13   2    2.50    0.38
   3  13   2    3.16    0.31
   3  13   2    2.90    0.35
   4  13   2    0.96    0.19
   4  13   2    0.67    0.19
   4  13   2    0.53    0.18
  -5 -13  -2    0.39    0.18
   5  13   2    0.57    0.16
   5  13   2    0.44    0.17
   5  13   2    0.61    0.17
   5  13   2    0.13    0.18
  -6 -13  -2    5.39    0.37
   6  13   2    5.47    0.38
   6  13   2    5.95    0.41
  -7 -13  -2    3.35    0.33
   7  13   2    3.21    0.32
   7  13   2    3.38    0.36
   8  13   2    0.28    0.20
   8  13   2    0.35    0.16
   9  13   2    0.14    0.20
   9  13   2    0.04    0.17
  10  13   2    1.23    0.20
  10  13   2    0.94    0.23
  11  13   2    0.69    0.24
  11  13   2    0.66    0.20
  12  13   2    0.86    0.21
  12  13   2    1.03    0.26
  13  13   2    1.59    0.25
  13  13   2    1.59    0.29
  14  13   2   -0.12    0.30
   3 -14  -2    0.05    0.37
   3 -14  -2    0.01    0.28
   3 -14  -2    0.05    0.31
  -3  14   2   -0.11    0.33
  -3  14   2    0.14    0.44
  -3  14   2   -0.16    0.37
   2 -14  -2   -0.41    0.24
   2 -14  -2   -0.35    0.27
  -2  14   2   -0.26    0.35
  -2  14   2    0.19    0.31
  -2  14   2   -0.09    0.34
  -2  14   2   -0.05    0.34
  -1  14   2   -0.06    0.29
  -1  14   2    0.04    0.49
  -1  14   2   -0.13    0.28
  -1  14   2    0.22    0.30
   0 -14  -2    1.20    0.37
   0  14   2    1.55    0.30
   0  14   2   -0.41    0.44
   0  14   2    1.10    0.27
   0  14   2    1.08    0.28
   0  14   2    1.02    0.29
  -1 -14  -2   -0.13    0.29
   1  14   2    0.66    0.28
   1  14   2    0.15    0.37
   1  14   2    0.02    0.24
   1  14   2    0.05    0.24
   1  14   2    0.34    0.25
  -2 -14  -2    0.31    0.27
   2  14   2    0.26    0.23
   2  14   2    0.32    0.23
   2  14   2    0.12    0.35
   2  14   2   -0.04    0.23
   2  14   2   -0.20    0.25
   3  14   2    7.57    0.48
   3  14   2    7.52    0.50
   3  14   2    7.48    0.46
   3  14   2    7.34    0.48
  -4 -14  -2    0.85    0.25
   4  14   2    0.54    0.23
   4  14   2    0.86    0.33
   4  14   2    0.94    0.22
   4  14   2    0.66    0.23
   4  14   2    0.63    0.20
  -5 -14  -2    0.06    0.22
   5  14   2   -0.02    0.19
   5  14   2   -0.22    0.21
   5  14   2   -0.03    0.21
  -6 -14  -2    0.08    0.22
   6  14   2    0.04    0.21
   6  14   2    0.12    0.19
   6  14   2   -0.13    0.18
  -7 -14  -2    0.97    0.23
   7  14   2    0.85    0.20
   7  14   2    0.53    0.23
   8  14   2   -0.02    0.20
   8  14   2    0.12    0.23
   9  14   2    1.75    0.22
   9  14   2    1.87    0.27
  10  14   2    1.83    0.24
  10  14   2    1.84    0.28
  11  14   2    0.56    0.23
  11  14   2    0.66    0.27
  12  14   2    0.29    0.29
  12  14   2   -0.20    0.24
  13  14   2    0.21    0.26
  13  14   2    0.19    0.31
  -1  15   2   -0.05    0.37
  -1  15   2    0.17    0.35
   0  15   2    2.93    0.40
   0  15   2    2.49    0.36
   1  15   2   -0.04    0.30
   1  15   2    0.11    0.34
   1  15   2    0.08    0.29
   1  15   2    0.21    0.31
   2  15   2    0.00    0.28
   2  15   2    0.18    0.29
   2  15   2   -0.02    0.32
   2  15   2    0.33    0.28
  -3 -15  -2   -0.21    0.35
   3  15   2    0.21    0.25
   3  15   2   -0.15    0.42
   3  15   2   -0.05    0.27
   3  15   2   -0.10    0.29
   3  15   2   -0.20    0.33
  -4 -15  -2    0.25    0.30
   4  15   2    0.15    0.24
   4  15   2    0.48    0.42
   4  15   2   -0.13    0.28
   4  15   2    0.14    0.25
   4  15   2    0.11    0.26
  -5 -15  -2    0.14    0.29
   5  15   2    0.19    0.24
   5  15   2   -0.08    0.26
   5  15   2    0.09    0.23
   5  15   2   -0.04    0.40
   5  15   2    0.25    0.25
  -6 -15  -2    1.78    0.30
   6  15   2    1.38    0.25
   6  15   2    1.86    0.28
   6  15   2    1.18    0.43
   6  15   2    2.12    0.44
  -7 -15  -2    1.54    0.31
   7  15   2    1.80    0.25
   7  15   2    1.28    0.28
   8  15   2    0.52    0.27
   8  15   2    0.58    0.24
   9  15   2    1.36    0.26
   9  15   2    1.11    0.29
  10  15   2    0.17    0.25
  10  15   2   -0.08    0.29
  11  15   2    0.14    0.31
  11  15   2    0.18    0.26
  12  15   2    0.91    0.30
  12  15   2    0.60    0.35
   2  16   2   -0.22    0.34
   2  16   2   -0.50    0.39
   2  16   2    0.25    0.37
   3  16   2    1.64    0.61
   3  16   2    0.82    0.38
   4  16   2    0.44    0.34
   4  16   2    0.80    0.32
   4  16   2    0.59    0.50
   5  16   2    0.33    0.29
   5  16   2    0.15    0.29
   5  16   2    0.20    0.33
   5  16   2    0.65    0.47
   6  16   2    1.58    0.33
   6  16   2    1.31    0.50
   6  16   2    1.49    0.31
   6  16   2    1.51    0.30
   7  16   2   -0.06    0.27
   7  16   2    0.60    0.54
   7  16   2   -0.33    0.47
   8  16   2    0.89    0.29
   9  16   2    0.25    0.29
   9  16   2   -0.23    0.35
  10  16   2   -0.01    0.34
  10  16   2    0.03    0.30
   9  15  -3    0.37    0.33
   9  15  -3    0.58    0.35
   8  15  -3    0.32    0.44
   8  15  -3    0.51    0.47
   7  15  -3    0.48    0.69
   7  15  -3   -0.24    0.45
   7  15  -3    0.24    0.30
   7  15  -3    0.16    0.26
   6  15  -3    0.36    0.47
   6  15  -3    0.35    0.33
   6  15  -3    0.35    0.26
   6  15  -3    0.64    0.30
   6  15  -3    0.34    0.47
   5  15  -3    0.81    0.43
   5  15  -3    1.90    0.39
   5  15  -3    1.44    0.49
   5  15  -3    0.40    0.28
   5  15  -3    0.53    0.32
   4  15  -3    0.29    0.37
   4  15  -3    0.07    0.49
   4  15  -3    0.20    0.34
   4  15  -3    0.20    0.29
   3  15  -3    0.89    0.36
   3  15  -3    0.62    0.39
   3  15  -3    0.96    0.51
   3  15  -3    0.62    0.37
   2  15  -3    0.60    0.37
   2  15  -3    0.69    0.35
   1  15  -3    0.78    0.41
   1  15  -3    0.98    0.39
   1  15  -3    0.61    0.36
  11  14  -3    0.63    0.34
  11  14  -3    0.83    0.35
  10  14  -3    0.53    0.27
  10  14  -3    1.17    0.32
   9  14  -3    1.66    0.27
   9  14  -3    1.92    0.32
   8  14  -3    1.08    0.25
   7  14  -3    0.84    0.22
   7  14  -3    0.51    0.24
   7  14  -3    1.32    0.54
   6  14  -3    1.84    0.26
   6  14  -3    2.22    0.38
   6  14  -3    2.05    0.24
   6  14  -3    1.04    0.25
   5  14  -3    0.00    0.23
   5  14  -3    1.06    0.38
   5  14  -3    0.11    0.25
   5  14  -3    0.08    0.22
  -5 -14   3    0.12    0.28
   4  14  -3    0.56    0.58
   4  14  -3    0.70    0.27
   4  14  -3    0.53    0.23
   4  14  -3    0.70    0.24
   4  14  -3    0.67    0.27
  -4 -14   3    0.78    0.32
   3  14  -3    0.10    0.28
   3  14  -3    0.10    0.38
   3  14  -3    0.10    0.39
   3  14  -3    0.19    0.25
   3  14  -3   -0.06    0.26
   2  14  -3    0.20    0.27
   2  14  -3    0.42    0.29
   2  14  -3    0.26    0.28
   2  14  -3    0.21    0.42
   1  14  -3    1.11    0.29
   1  14  -3    1.05    0.30
   1  14  -3    0.53    0.30
   0  14  -3    2.71    0.35
   0  14  -3    3.07    0.35
   0  14  -3    2.60    0.38
   0  14  -3    2.33    0.34
   0 -14   3    2.27    0.37
  -1  14  -3    0.37    0.36
  -1  14  -3    0.20    0.37
  -1  14  -3    0.27    0.32
   1 -14   3    0.16    0.36
  -2  14  -3    0.13    0.36
  -2  14  -3   -0.07    0.39
  12  13  -3    1.19    0.32
  12  13  -3    1.01    0.27
  11  13  -3    0.63    0.24
  11  13  -3    0.48    0.29
  10  13  -3    1.87    0.24
   9  13  -3    0.53    0.22
   8  13  -3    0.91    0.20
   7  13  -3    0.54    0.20
   7  13  -3    0.94    0.29
   6  13  -3   -0.33    0.27
   6  13  -3    0.10    0.17
   6  13  -3    0.52    0.19
   5  13  -3    1.39    0.22
   5  13  -3    1.49    0.22
   5  13  -3    1.11    0.19
   5  13  -3    1.14    0.29
   4  13  -3    4.42    0.39
   4  13  -3    3.95    0.39
   4  13  -3    3.79    0.34
  -4 -13   3    3.75    0.45
   3  13  -3    2.30    0.33
   3  13  -3    2.47    0.23
   3  13  -3    1.59    0.23
   3  13  -3    2.55    0.26
  -3 -13   3    1.76    0.26
   2  13  -3    0.56    0.31
   2  13  -3   -0.08    0.20
   2  13  -3    0.17    0.23
   2  13  -3   -0.22    0.21
  -2 -13   3   -0.14    0.20
  -2 -13   3    0.22    0.25
   1  13  -3   -0.09    0.23
   1  13  -3    0.08    0.35
   1  13  -3   -0.17    0.23
   1  13  -3    0.07    0.25
  -1 -13   3    0.16    0.27
  -1 -13   3    0.04    0.22
   0  13  -3    0.12    0.26
   0  13  -3    0.26    0.40
   0  13  -3    0.08    0.25
   0  13  -3    0.46    0.26
   0  13  -3    0.16    0.37
   0 -13   3    0.27    0.29
  -1  13  -3   -0.05    0.27
  -1  13  -3    0.34    0.27
  -1  13  -3   -0.34    0.36
  -1  13  -3    0.11    0.27
   1 -13   3    0.45    0.37
  -2  13  -3    1.60    0.30
  -2  13  -3    1.45    0.33
  -2  13  -3    1.31    0.34
  -2  13  -3    1.23    0.32
   2 -13   3    1.33    0.36
   2 -13   3    1.23    0.27
  -3  13  -3    0.42    0.36
  -3  13  -3    1.00    0.34
   3 -13   3    1.16    0.34
   3 -13   3    1.00    0.41
   3 -13   3    1.12    0.34
  13  12  -3    0.47    0.26
  13  12  -3    0.76    0.31
  13  12  -3    1.02    0.27
  12  12  -3    0.40    0.24
  12  12  -3    0.12    0.24
  12  12  -3    0.46    0.27
  11  12  -3    3.41    0.38
  11  12  -3    2.98    0.37
  10  12  -3    0.82    0.19
   9  12  -3   -0.04    0.17
   8  12  -3    1.37    0.19
   7  12  -3    8.43    0.46
   6  12  -3    0.68    0.22
   6  12  -3    0.55    0.17
   6  12  -3    0.90    0.15
   5  12  -3    0.08    0.14
   5  12  -3    0.25    0.21
   5  12  -3    0.09    0.16
   5  12  -3    0.48    0.17
  -5 -12   3    0.53    0.17
   4  12  -3   -0.11    0.16
   4  12  -3   -0.09    0.14
   4  12  -3   -0.11    0.21
   4  12  -3    0.02    0.16
  -4 -12   3    0.32    0.17
   3  12  -3   -0.14    0.17
   3  12  -3   -0.09    0.24
   3  12  -3   -0.04    0.15
  -3 -12   3    0.22    0.18
   2  12  -3    0.53    0.17
   2  12  -3    0.67    0.19
   2  12  -3    0.54    0.18
   2  12  -3    0.22    0.24
  -2 -12   3    0.88    0.18
  -2 -12   3    0.51    0.20
   1  12  -3    5.17    0.39
   1  12  -3    5.22    0.38
   1  12  -3    4.47    0.36
   1  12  -3    4.35    0.48
  -1 -12   3    5.61    0.41
  -1 -12   3    4.56    0.37
   0  12  -3    1.85    0.23
   0  12  -3    1.01    0.22
   0  12  -3    1.29    0.30
   0  12  -3    1.17    0.23
   0 -12   3    1.62    0.25
  -1  12  -3    0.16    0.22
  -1  12  -3    0.17    0.22
  -1  12  -3   -0.11    0.22
  -1  12  -3    0.29    0.32
   1 -12   3    0.09    0.24
   1 -12   3   -0.09    0.24
   1 -12   3    0.09    0.18
   1 -12   3    0.13    0.20
  -2  12  -3    0.56    0.26
  -2  12  -3    0.24    0.25
  -2  12  -3    0.26    0.26
  -2  12  -3    0.78    0.35
  -2  12  -3    0.33    0.24
   2 -12   3    0.51    0.24
   2 -12   3    0.32    0.31
   2 -12   3    0.51    0.29
   2 -12   3    0.34    0.28
  -3  12  -3   -0.22    0.43
  -3  12  -3    0.28    0.30
  -3  12  -3    0.71    0.31
  -3  12  -3    0.61    0.26
   3 -12   3    0.73    0.28
   3 -12   3    0.78    0.33
   3 -12   3    0.37    0.26
   3 -12   3    0.87    0.22
   3 -12   3    0.90    0.36
  -4  12  -3   -0.17    0.30
  -4  12  -3    0.20    0.33
  -4  12  -3    0.15    0.29
  -4  12  -3    0.25    0.33
   4 -12   3    0.57    0.42
   4 -12   3    0.03    0.30
   4 -12   3    0.10    0.30
   4 -12   3    0.39    0.26
  -5  12  -3    0.23    0.32
  -5  12  -3    0.14    0.38
   5 -12   3    0.74    0.47
   5 -12   3    0.15    0.29
   5 -12   3   -0.14    0.36
  14  11  -3    1.80    0.32
  14  11  -3    1.36    0.29
  14  11  -3    1.29    0.28
  13  11  -3    0.43    0.24
  13  11  -3    0.96    0.28
  13  11  -3    0.40    0.22
  12  11  -3    0.10    0.19
  12  11  -3   -0.19    0.21
  11  11  -3    1.48    0.21
  11  11  -3    1.70    0.33
  10  11  -3    5.87    0.37
  10  11  -3    5.05    0.36
   9  11  -3    0.02    0.15
   9  11  -3   -0.10    0.15
  -9 -11   3    0.03    0.20
   8  11  -3    0.16    0.14
   8  11  -3   -0.12    0.15
  -8 -11   3    0.04    0.17
   7  11  -3    0.47    0.14
   6  11  -3    0.14    0.15
   6  11  -3    0.06    0.17
   5  11  -3    3.81    0.24
   5  11  -3    3.38    0.27
   5  11  -3    3.58    0.32
   5  11  -3    3.40    0.27
  -5 -11   3    2.59    0.26
  -5 -11   3    3.40    0.25
   4  11  -3    7.00    0.37
   4  11  -3    7.19    0.35
   4  11  -3    6.65    0.41
   4  11  -3    6.97    0.38
  -4 -11   3    7.06    0.37
   3  11  -3    0.33    0.13
   3  11  -3    0.17    0.18
   3  11  -3    0.24    0.14
   3  11  -3    0.22    0.17
  -3 -11   3    0.50    0.14
   2  11  -3   -0.10    0.14
   2  11  -3    0.23    0.20
   2  11  -3   -0.01    0.13
   2  11  -3   -0.02    0.15
  -2 -11   3   -0.07    0.14
  -2 -11   3    0.03    0.15
   1  11  -3    1.78    0.18
   1  11  -3    1.53    0.18
   1  11  -3    1.81    0.23
   1  11  -3    2.47    0.28
  -1 -11   3    1.63    0.18
   0  11  -3   -0.02    0.17
   0  11  -3    0.05    0.22
   0  11  -3   -0.03    0.16
   0  11  -3    0.16    0.16
   0 -11   3   -0.01    0.17
  -1  11  -3    0.82    0.25
  -1  11  -3    1.21    0.19
  -1  11  -3    1.31    0.20
  -1  11  -3    1.23    0.21
   1 -11   3    1.23    0.21
   1 -11   3    1.32    0.19
   1 -11   3    1.39    0.21
  -2  11  -3    0.31    0.20
  -2  11  -3    0.62    0.27
  -2  11  -3    0.44    0.21
  -2  11  -3    0.24    0.20
  -2  11  -3    1.12    0.21
   2 -11   3    0.63    0.16
   2 -11   3    0.49    0.23
   2 -11   3    0.60    0.18
   2 -11   3    0.39    0.23
   2 -11   3    0.40    0.23
  -3  11  -3    0.68    0.23
  -3  11  -3    0.78    0.31
  -3  11  -3    0.82    0.25
  -3  11  -3    0.43    0.23
  -3  11  -3    0.46    0.21
   3 -11   3    0.68    0.23
   3 -11   3    0.45    0.18
   3 -11   3    0.43    0.26
  -4  11  -3    0.58    0.27
  -4  11  -3    0.23    0.23
  -4  11  -3    0.25    0.27
  -4  11  -3    0.35    0.25
  -4  11  -3    0.22    0.36
   4 -11   3    0.10    0.25
   4 -11   3    0.20    0.23
   4 -11   3    0.04    0.30
   4 -11   3    0.14    0.21
   4 -11   3    0.26    0.32
  -5  11  -3    0.25    0.27
  -5  11  -3    0.32    0.29
  -5  11  -3    0.25    0.30
  -5  11  -3    0.14    0.28
   5 -11   3    0.42    0.29
   5 -11   3    0.54    0.29
   5 -11   3    0.07    0.24
   5 -11   3    0.74    0.37
   5 -11   3    0.09    0.40
  -6  11  -3    0.77    0.38
  -6  11  -3    0.59    0.35
  -6  11  -3    0.57    0.30
  -6  11  -3    0.38    0.37
   6 -11   3    0.66    0.28
   6 -11   3    0.73    0.47
   6 -11   3    0.70    0.43
   6 -11   3    0.71    0.37
  14  10  -3    0.16    0.24
  14  10  -3    0.25    0.27
  14  10  -3    0.41    0.24
  13  10  -3    1.98    0.23
  13  10  -3    2.01    0.26
  13  10  -3    1.56    0.22
  12  10  -3    0.07    0.18
  12  10  -3    0.07    0.18
  11  10  -3    0.37    0.17
  11  10  -3    0.50    0.16
  10  10  -3    0.35    0.15
  10  10  -3    0.34    0.15
   9  10  -3    2.22    0.19
   9  10  -3    2.19    0.24
  -9 -10   3    2.77    0.32
   8  10  -3    6.17    0.34
   8  10  -3    6.36    0.34
  -8 -10   3    6.22    0.36
   7  10  -3    3.34    0.25
  -7 -10   3    3.87    0.27
   6  10  -3    0.04    0.14
   6  10  -3   -0.12    0.12
   6  10  -3    0.00    0.11
  -6 -10   3    0.00    0.12
   5  10  -3    0.72    0.13
   5  10  -3    0.93    0.13
   5  10  -3    0.81    0.15
  -5 -10   3    0.81    0.12
   4  10  -3    4.04    0.26
   4  10  -3    3.24    0.22
   4  10  -3    3.67    0.28
   4  10  -3    3.80    0.24
  -4 -10   3    3.91    0.25
  -4 -10   3    3.52    0.24
   3  10  -3    0.26    0.13
   3  10  -3    0.30    0.12
   3  10  -3    0.24    0.12
   3  10  -3    0.28    0.13
  -3 -10   3    0.23    0.11
  -3 -10   3    0.33    0.12
   2  10  -3    5.79    0.35
   2  10  -3    5.36    0.29
   2  10  -3    5.27    0.31
   2  10  -3    5.34    0.31
  -2 -10   3    5.09    0.29
  -2 -10   3    5.47    0.30
   1  10  -3    0.99    0.15
   1  10  -3    0.71    0.13
   1  10  -3    1.30    0.18
   1  10  -3    0.94    0.14
  -1 -10   3    1.07    0.14
  -1 -10   3    1.25    0.15
   0  10  -3    0.04    0.17
   0  10  -3   -0.08    0.13
   0  10  -3   -0.10    0.13
   0  10  -3   -0.13    0.18
   0 -10   3   -0.09    0.14
   0 -10   3    0.15    0.14
  -1  10  -3    3.78    0.36
  -1  10  -3    4.02    0.31
   1 -10   3    4.61    0.29
   1 -10   3    4.05    0.32
   1 -10   3    3.81    0.31
   1 -10   3    4.10    0.27
  -2  10  -3    0.45    0.21
  -2  10  -3    0.57    0.18
  -2  10  -3    0.66    0.18
  -2  10  -3    0.80    0.17
   2 -10   3    0.47    0.13
   2 -10   3    0.73    0.19
   2 -10   3    0.60    0.15
   2 -10   3    0.45    0.18
   2 -10   3    0.65    0.17
  -3  10  -3    0.18    0.19
  -3  10  -3   -0.12    0.23
  -3  10  -3   -0.07    0.18
  -3  10  -3   -0.04    0.20
  -3  10  -3    0.26    0.17
   3 -10   3    0.08    0.18
   3 -10   3    0.07    0.14
   3 -10   3    0.37    0.22
   3 -10   3    0.29    0.24
   3 -10   3    0.02    0.16
  -4  10  -3    1.28    0.21
  -4  10  -3    1.17    0.32
  -4  10  -3    0.70    0.23
  -4  10  -3    1.01    0.23
  -4  10  -3    1.28    0.34
   4 -10   3    0.97    0.24
   4 -10   3    1.10    0.27
   4 -10   3    1.15    0.22
   4 -10   3    1.17    0.21
   4 -10   3    1.05    0.18
  -5  10  -3   -0.07    0.21
  -5  10  -3   -0.32    0.25
  -5  10  -3    0.28    0.32
  -5  10  -3    0.04    0.23
  -5  10  -3   -0.06    0.22
   5 -10   3    0.17    0.20
   5 -10   3    0.08    0.24
   5 -10   3    0.12    0.30
   5 -10   3   -0.25    0.22
  -6  10  -3    0.36    0.29
  -6  10  -3    0.43    0.31
  -6  10  -3    0.18    0.42
   6 -10   3    0.58    0.38
   6 -10   3    0.15    0.24
   6 -10   3    0.39    0.27
   6 -10   3    0.50    0.27
   6 -10   3    0.14    0.35
  -7  10  -3    0.26    0.32
  -7  10  -3    0.25    0.31
  -7  10  -3    0.15    0.34
   7 -10   3    0.61    0.28
   7 -10   3    0.40    0.32
   7 -10   3    0.34    0.31
   7 -10   3    0.69    0.55
  15   9  -3    0.27    0.26
  15   9  -3   -0.13    0.28
  15   9  -3    0.64    0.27
  14   9  -3   -0.11    0.22
  14   9  -3    0.11    0.24
  13   9  -3   -0.01    0.19
  13   9  -3    0.24    0.20
  12   9  -3    0.91    0.18
  12   9  -3    1.16    0.18
  11   9  -3    3.96    0.31
  11   9  -3    4.23    0.30
  10   9  -3    1.57    0.16
   9   9  -3    1.17    0.14
   9   9  -3    1.04    0.14
  -9  -9   3    1.55    0.19
   8   9  -3    2.10    0.20
   8   9  -3    1.66    0.15
  -8  -9   3    2.20    0.23
   7   9  -3    3.92    0.24
   7   9  -3    3.72    0.24
  -7  -9   3    3.88    0.25
   6   9  -3    1.83    0.19
   6   9  -3    1.57    0.18
  -6  -9   3    1.79    0.18
   5   9  -3    6.06    0.31
   5   9  -3    5.75    0.29
   5   9  -3    5.06    0.29
  -5  -9   3    5.85    0.29
   4   9  -3    0.94    0.13
   4   9  -3    0.99    0.12
   4   9  -3    0.81    0.11
   4   9  -3    0.93    0.10
   4   9  -3    0.98    0.11
  -4  -9   3    0.90    0.11
  -4  -9   3    1.10    0.11
   3   9  -3    0.03    0.10
   3   9  -3    0.02    0.10
   3   9  -3   -0.01    0.12
   3   9  -3    0.12    0.09
   3   9  -3    0.07    0.10
  -3  -9   3   -0.04    0.09
  -3  -9   3   -0.10    0.09
   2   9  -3    3.72    0.21
   2   9  -3    3.73    0.25
   2   9  -3    3.55    0.24
   2   9  -3    3.36    0.22
  -2  -9   3    3.96    0.23
  -2  -9   3    3.58    0.22
   1   9  -3    2.23    0.21
   1   9  -3    2.09    0.19
   1   9  -3    1.71    0.28
   1   9  -3    2.08    0.19
  -1  -9   3    2.01    0.20
  -1  -9   3    2.10    0.20
   0   9  -3    0.43    0.12
   0   9  -3    0.77    0.15
   0   9  -3    0.64    0.13
   0   9  -3    1.10    0.13
   0  -9   3    1.12    0.12
   0  -9   3    0.70    0.10
   0  -9   3    1.01    0.12
   0  -9   3    0.87    0.13
  -1   9  -3    2.77    0.25
  -1   9  -3    2.29    0.22
  -1   9  -3    2.31    0.27
  -1   9  -3    2.21    0.22
   1  -9   3    2.80    0.18
   1  -9   3    2.57    0.24
   1  -9   3    2.97    0.21
   1  -9   3    2.52    0.24
   1  -9   3    2.65    0.23
  -2   9  -3    0.01    0.14
  -2   9  -3    0.30    0.14
  -2   9  -3    0.24    0.17
  -2   9  -3   -0.14    0.13
   2  -9   3    0.04    0.12
   2  -9   3    0.10    0.14
   2  -9   3    0.10    0.11
   2  -9   3    0.18    0.16
   2  -9   3    0.10    0.13
  -3   9  -3    2.24    0.27
  -3   9  -3    2.23    0.21
  -3   9  -3    2.21    0.20
  -3   9  -3    1.69    0.21
   3  -9   3    2.74    0.27
   3  -9   3    2.89    0.31
   3  -9   3    2.35    0.25
   3  -9   3    1.90    0.20
   3  -9   3    2.73    0.24
  -4   9  -3    1.94    0.20
  -4   9  -3    2.37    0.23
  -4   9  -3    2.14    0.21
  -4   9  -3    2.20    0.33
  -4   9  -3    2.14    0.22
   4  -9   3    2.34    0.22
   4  -9   3    2.32    0.23
   4  -9   3    2.67    0.27
   4  -9   3    2.24    0.24
   4  -9   3    3.27    0.27
  -5   9  -3    0.50    0.18
  -5   9  -3    0.66    0.26
  -5   9  -3    0.80    0.22
  -5   9  -3    0.69    0.19
  -5   9  -3    0.79    0.22
   5  -9   3    0.45    0.26
   5  -9   3    1.25    0.28
   5  -9   3    0.88    0.19
   5  -9   3    0.76    0.20
   5  -9   3    0.86    0.18
  -6   9  -3    0.01    0.22
  -6   9  -3   -0.13    0.24
  -6   9  -3    0.30    0.29
  -6   9  -3    0.04    0.24
  -6   9  -3    0.12    0.20
   6  -9   3   -0.04    0.31
   6  -9   3    0.17    0.22
   6  -9   3   -0.04    0.20
   6  -9   3   -0.09    0.26
   6  -9   3   -0.07    0.22
  -7   9  -3    0.18    0.36
  -7   9  -3    0.16    0.29
  -7   9  -3    0.27    0.27
  -7   9  -3   -0.02    0.25
   7  -9   3    0.20    0.25
   7  -9   3    0.06    0.26
   7  -9   3    0.03    0.38
   7  -9   3   -0.12    0.33
  -8   9  -3    1.08    0.31
  -8   9  -3    1.09    0.30
   8  -9   3    1.20    0.42
   8  -9   3    1.02    0.31
   8  -9   3    0.66    0.33
   8  -9   3    1.21    0.29
  -9   9  -3    0.03    0.34
  -9   9  -3    0.14    0.35
   9  -9   3    0.24    0.34
  15   8  -3    1.04    0.29
  15   8  -3    1.61    0.29
  15   8  -3    1.50    0.25
  14   8  -3    0.10    0.22
  14   8  -3    0.11    0.20
  14   8  -3    0.05    0.23
  13   8  -3    0.41    0.20
  13   8  -3    0.09    0.18
  13   8  -3    0.33    0.18
  12   8  -3    1.25    0.17
  12   8  -3    1.32    0.18
  12   8  -3    1.38    0.18
  11   8  -3    0.53    0.15
  10   8  -3    0.63    0.12
  10   8  -3    0.57    0.13
   9   8  -3    2.96    0.21
   9   8  -3    2.31    0.22
   8   8  -3    2.99    0.21
   8   8  -3    2.63    0.20
  -8  -8   3    2.90    0.23
   7   8  -3    0.08    0.09
   7   8  -3    0.04    0.09
  -7  -8   3    0.19    0.10
   6   8  -3    0.21    0.09
   6   8  -3    0.33    0.09
  -6  -8   3    0.30    0.09
   5   8  -3    3.71    0.21
   5   8  -3    3.25    0.20
   5   8  -3    3.16    0.21
  -5  -8   3    3.67    0.21
   4   8  -3    0.08    0.10
   4   8  -3    0.15    0.08
   4   8  -3    0.05    0.08
  -4  -8   3   -0.01    0.08
  -4  -8   3    0.02    0.08
   3   8  -3    1.32    0.16
   3   8  -3    1.30    0.12
   3   8  -3    1.32    0.14
   3   8  -3    1.41    0.13
   3   8  -3    1.37    0.15
  -3  -8   3    1.48    0.14
  -3  -8   3    1.49    0.14
   2   8  -3    4.84    0.25
   2   8  -3    4.99    0.26
   2   8  -3    5.18    0.26
   2   8  -3    4.94    0.24
   2   8  -3    4.48    0.26
  -2  -8   3    5.09    0.25
  -2  -8   3    5.03    0.25
   1   8  -3    0.20    0.09
   1   8  -3    0.18    0.11
   1   8  -3    0.14    0.09
   1   8  -3    0.14    0.08
  -1  -8   3   -0.04    0.09
  -1  -8   3    0.18    0.09
   0   8  -3    2.36    0.18
   0   8  -3    2.67    0.18
   0   8  -3    2.56    0.20
   0   8  -3    2.87    0.23
   0  -8   3    2.50    0.20
   0  -8   3    2.53    0.17
   0  -8   3    2.84    0.19
  -1   8  -3   14.43    0.61
  -1   8  -3   14.40    0.62
  -1   8  -3   14.16    0.61
   1  -8   3   15.00    0.62
   1  -8   3   14.60    0.63
   1  -8   3   14.35    0.61
  -2   8  -3   -0.09    0.13
  -2   8  -3   -0.07    0.11
  -2   8  -3    0.10    0.13
   2  -8   3    0.02    0.09
   2  -8   3   -0.05    0.13
   2  -8   3   -0.05    0.10
   2  -8   3   -0.03    0.12
   2  -8   3    0.05    0.11
  -3   8  -3    0.20    0.16
  -3   8  -3    0.22    0.15
  -3   8  -3    0.35    0.14
  -3   8  -3    0.29    0.20
   3  -8   3    0.36    0.11
   3  -8   3    0.33    0.17
   3  -8   3    0.31    0.22
   3  -8   3    0.36    0.13
   3  -8   3    0.22    0.13
  -4   8  -3   -0.09    0.16
  -4   8  -3    0.01    0.15
  -4   8  -3   -0.13    0.16
  -4   8  -3    0.13    0.14
   4  -8   3    0.12    0.13
   4  -8   3   -0.14    0.18
   4  -8   3   -0.06    0.12
   4  -8   3   -0.10    0.14
   4  -8   3   -0.12    0.15
  -5   8  -3    3.07    0.29
  -5   8  -3    3.85    0.34
  -5   8  -3    3.42    0.38
  -5   8  -3    3.16    0.32
  -5   8  -3    3.08    0.28
   5  -8   3    3.03    0.30
   5  -8   3    2.53    0.26
   5  -8   3    3.10    0.28
   5  -8   3    3.30    0.27
   5  -8   3    2.90    0.32
  -6   8  -3    0.72    0.17
  -6   8  -3    0.88    0.19
  -6   8  -3    1.27    0.21
  -6   8  -3    0.50    0.24
  -6   8  -3    0.88    0.22
   6  -8   3    0.99    0.20
   6  -8   3    0.67    0.26
   6  -8   3    0.83    0.22
   6  -8   3    0.77    0.18
   6  -8   3    0.76    0.19
  -7   8  -3    1.57    0.25
  -7   8  -3    1.85    0.25
  -7   8  -3    1.53    0.26
   7  -8   3    1.53    0.23
   7  -8   3    1.58    0.23
   7  -8   3    1.88    0.28
   7  -8   3    1.81    0.24
  -8   8  -3    0.47    0.24
  -8   8  -3    0.23    0.25
  -8   8  -3    0.34    0.34
   8  -8   3   -0.04    0.26
   8  -8   3    0.23    0.25
   8  -8   3    0.37    0.25
   8  -8   3   -0.04    0.55
  -9   8  -3    0.14    0.28
   9  -8   3    0.40    0.29
   9  -8   3    0.19    0.31
   9  -8   3    0.31    0.42
   9  -8   3    0.51    0.29
  15   7  -3    0.39    0.23
  15   7  -3    0.07    0.27
  15   7  -3    0.13    0.27
  14   7  -3   -0.15    0.22
  14   7  -3    0.17    0.20
  14   7  -3   -0.03    0.22
  13   7  -3    0.67    0.18
  13   7  -3    0.61    0.20
  13   7  -3    0.80    0.18
  12   7  -3    3.11    0.29
  12   7  -3    3.28    0.28
  12   7  -3    2.50    0.27
  11   7  -3    1.32    0.15
  11   7  -3    1.39    0.16
  11   7  -3    1.17    0.15
  10   7  -3    0.01    0.11
  10   7  -3    0.06    0.10
  10   7  -3   -0.06    0.11
   9   7  -3    1.26    0.13
   9   7  -3    1.05    0.12
   9   7  -3    1.32    0.15
   8   7  -3    2.14    0.17
   8   7  -3    2.16    0.18
  -8  -7   3    2.45    0.22
   7   7  -3    1.76    0.15
   7   7  -3    1.25    0.15
  -7  -7   3    1.34    0.16
   6   7  -3    6.51    0.29
   6   7  -3    6.06    0.29
  -6  -7   3    6.09    0.29
   5   7  -3    1.14    0.10
   5   7  -3    1.11    0.10
  -5  -7   3    1.16    0.13
   4   7  -3    0.30    0.07
   4   7  -3    0.31    0.08
   4   7  -3    0.22    0.08
  -4  -7   3    0.27    0.07
   3   7  -3    3.13    0.19
   3   7  -3    3.18    0.17
   3   7  -3    2.98    0.18
   3   7  -3    3.34    0.18
   3   7  -3    3.12    0.16
  -3  -7   3    2.59    0.16
  -3  -7   3    3.20    0.16
   2   7  -3   16.86    0.68
   2   7  -3   15.92    0.67
   2   7  -3   16.61    0.67
   2   7  -3   16.07    0.68
  -2  -7   3   16.43    0.69
  -2  -7   3   17.07    0.69
   1   7  -3   -0.03    0.09
   1   7  -3    0.12    0.08
   1   7  -3   -0.10    0.07
   1   7  -3    0.12    0.07
  -1  -7   3   -0.09    0.07
  -1  -7   3    0.07    0.08
   0   7  -3    2.57    0.17
   0   7  -3    2.68    0.18
   0   7  -3    2.44    0.17
   0   7  -3    2.82    0.20
   0  -7   3    2.54    0.17
   0  -7   3    2.56    0.18
   0  -7   3    2.74    0.18
   0  -7   3    2.94    0.16
  -1   7  -3    0.28    0.09
  -1   7  -3    0.58    0.10
  -1   7  -3    0.38    0.11
  -1   7  -3    0.37    0.09
   1  -7   3    0.30    0.09
   1  -7   3    0.72    0.10
   1  -7   3    0.43    0.09
   1  -7   3    0.27    0.08
   1  -7   3    0.48    0.07
  -2   7  -3    3.88    0.25
  -2   7  -3    4.02    0.26
  -2   7  -3    4.24    0.23
   2  -7   3    4.35    0.22
   2  -7   3    4.19    0.24
   2  -7   3    4.02    0.25
   2  -7   3    4.19    0.22
   2  -7   3    4.15    0.24
  -3   7  -3    6.68    0.36
  -3   7  -3    7.23    0.34
  -3   7  -3    6.97    0.35
  -3   7  -3    6.74    0.34
   3  -7   3    7.37    0.34
   3  -7   3    6.77    0.34
   3  -7   3    7.34    0.35
   3  -7   3    6.81    0.35
   3  -7   3    7.63    0.37
  -4   7  -3    5.19    0.29
  -4   7  -3    4.37    0.30
  -4   7  -3    4.97    0.31
  -4   7  -3    5.25    0.33
   4  -7   3    5.22    0.29
   4  -7   3    4.91    0.28
   4  -7   3    4.95    0.32
   4  -7   3    4.46    0.29
   4  -7   3    5.03    0.28
  -5   7  -3    2.69    0.24
  -5   7  -3    2.49    0.25
  -5   7  -3    3.64    0.29
  -5   7  -3    3.06    0.27
  -5   7  -3    3.31    0.31
   5  -7   3    3.05    0.28
   5  -7   3    2.78    0.24
   5  -7   3    2.65    0.25
   5  -7   3    3.12    0.24
  -6   7  -3    0.09    0.18
  -6   7  -3    0.36    0.17
  -6   7  -3    0.07    0.13
  -6   7  -3   -0.04    0.18
  -6   7  -3    0.03    0.15
   6  -7   3    0.21    0.15
   6  -7   3    0.08    0.15
   6  -7   3    0.13    0.15
   6  -7   3    0.30    0.17
  -7   7  -3    0.62    0.18
  -7   7  -3    0.65    0.20
  -7   7  -3    0.87    0.23
   7  -7   3    0.56    0.22
   7  -7   3    0.89    0.19
   7  -7   3    1.07    0.20
  -8   7  -3    0.06    0.21
  -8   7  -3   -0.07    0.26
  -8   7  -3   -0.05    0.20
   8  -7   3    0.09    0.20
   8  -7   3    0.09    0.21
  -9   7  -3    2.30    0.36
   9  -7   3    2.50    0.37
   9  -7   3    2.04    0.30
   9  -7   3    1.52    0.27
  10  -7   3    1.18    0.44
  10  -7   3    0.73    0.30
  10  -7   3    0.24    0.34
  10  -7   3    0.65    0.31
  15   6  -3    2.10    0.29
  15   6  -3    2.06    0.29
  14   6  -3   -0.10    0.22
  14   6  -3    0.12    0.22
  13   6  -3    1.33    0.20
  13   6  -3    1.38    0.20
  12   6  -3    1.73    0.19
  12   6  -3    1.50    0.18
  11   6  -3    0.77    0.14
  11   6  -3    0.67    0.13
  10   6  -3    1.52    0.14
  10   6  -3    1.71    0.18
 -10  -6   3    1.60    0.18
   9   6  -3    4.76    0.27
   9   6  -3    5.47    0.26
  -9  -6   3    5.44    0.26
   8   6  -3    0.54    0.09
   8   6  -3    0.78    0.10
   8   6  -3    0.51    0.08
   7   6  -3    0.15    0.08
   7   6  -3    0.10    0.08
  -7  -6   3    0.20    0.09
   6   6  -3   10.92    0.46
   6   6  -3   10.81    0.46
  -6  -6   3   11.33    0.48
   5   6  -3    2.92    0.17
   5   6  -3    3.10    0.17
  -5  -6   3    3.02    0.17
   4   6  -3    2.82    0.16
   4   6  -3    2.62    0.16
  -4  -6   3    2.40    0.14
   3   6  -3    0.00    0.06
   3   6  -3   -0.13    0.06
   3   6  -3    0.06    0.06
  -3  -6   3    0.00    0.06
  -3  -6   3    0.11    0.06
   2   6  -3    9.74    0.42
   2   6  -3    9.89    0.41
   2   6  -3   10.43    0.42
   2   6  -3    9.22    0.42
   2   6  -3    9.92    0.41
  -2  -6   3    9.91    0.43
  -2  -6   3   10.80    0.43
   1   6  -3    0.48    0.08
   1   6  -3    0.47    0.08
   1   6  -3    0.36    0.07
   1   6  -3    0.53    0.06
   1   6  -3    0.35    0.07
  -1  -6   3    0.38    0.06
  -1  -6   3    0.30    0.07
  -1  -6   3    0.53    0.07
   0   6  -3   27.36    1.14
   0   6  -3   28.38    1.13
   0   6  -3   26.62    1.13
   0   6  -3   30.00    1.14
   0  -6   3   29.39    1.19
   0  -6   3   29.66    1.18
   0  -6   3   28.59    1.18
   0  -6   3   29.61    1.18
  -1   6  -3    4.45    0.22
  -1   6  -3    4.40    0.22
  -1   6  -3    4.17    0.23
  -1   6  -3    4.38    0.24
   1  -6   3    4.73    0.23
   1  -6   3    4.99    0.22
   1  -6   3    4.62    0.22
   1  -6   3    4.88    0.24
   1  -6   3    4.42    0.23
  -2   6  -3   12.25    0.50
  -2   6  -3   11.69    0.51
  -2   6  -3   11.25    0.50
  -2   6  -3   11.62    0.50
   2  -6   3   10.73    0.47
   2  -6   3   11.86    0.48
   2  -6   3   11.07    0.47
   2  -6   3   10.79    0.48
   2  -6   3   11.29    0.48
  -3   6  -3    3.83    0.23
  -3   6  -3    4.10    0.23
  -3   6  -3    4.03    0.24
  -3   6  -3    4.30    0.24
   3  -6   3    3.87    0.25
   3  -6   3    4.09    0.23
   3  -6   3    3.84    0.23
   3  -6   3    4.14    0.22
   3  -6   3    4.06    0.22
  -4   6  -3    0.74    0.12
  -4   6  -3    0.71    0.12
  -4   6  -3    0.85    0.11
   4  -6   3    0.54    0.13
   4  -6   3    0.63    0.11
   4  -6   3    0.86    0.11
   4  -6   3    0.78    0.11
   4  -6   3    0.47    0.10
  -5   6  -3    3.02    0.27
  -5   6  -3    3.39    0.26
  -5   6  -3    3.28    0.24
  -5   6  -3    3.03    0.23
   5  -6   3    3.15    0.27
   5  -6   3    2.77    0.23
   5  -6   3    3.22    0.23
   5  -6   3    3.62    0.23
   5  -6   3    3.51    0.24
  -6   6  -3    3.84    0.31
  -6   6  -3    4.04    0.29
  -6   6  -3    3.99    0.30
  -6   6  -3    3.74    0.27
   6  -6   3    4.07    0.27
   6  -6   3    3.30    0.29
   6  -6   3    4.04    0.27
   6  -6   3    3.61    0.27
  -7   6  -3    1.71    0.20
  -7   6  -3    1.62    0.18
  -7   6  -3    1.47    0.20
  -7   6  -3    1.59    0.17
   7  -6   3    2.34    0.26
   7  -6   3    1.81    0.18
   7  -6   3    1.66    0.19
   7  -6   3    1.89    0.21
  -8   6  -3   -0.16    0.25
  -8   6  -3    0.04    0.17
  -8   6  -3    0.07    0.17
   8  -6   3    0.32    0.19
   8  -6   3    0.26    0.18
   8  -6   3   -0.05    0.17
   8  -6   3    0.05    0.21
  -9   6  -3    0.09    0.27
   9  -6   3    0.04    0.29
   9  -6   3    0.18    0.21
   9  -6   3    0.03    0.20
   9  -6   3   -0.04    0.24
 -10   6  -3    0.10    0.33
  10  -6   3    0.44    0.26
  10  -6   3    0.19    0.34
  10  -6   3    0.31    0.24
  10  -6   3    0.37    0.29
  11  -6   3   -0.08    0.35
  11  -6   3   -0.02    0.44
  11  -6   3    0.36    0.30
  15   5  -3    0.99    0.28
  15   5  -3    1.80    0.29
  14   5  -3    0.17    0.22
  14   5  -3    0.30    0.22
  13   5  -3    1.86    0.21
  13   5  -3    1.70    0.21
  12   5  -3    1.64    0.19
  12   5  -3    1.48    0.18
 -12  -5   3    1.40    0.18
  11   5  -3   -0.05    0.13
  11   5  -3   -0.14    0.13
  10   5  -3    1.37    0.13
  10   5  -3    1.19    0.14
 -10  -5   3    1.24    0.13
   9   5  -3    5.62    0.29
   9   5  -3    5.70    0.28
  -9  -5   3    5.66    0.28
   8   5  -3    0.38    0.08
   8   5  -3    0.11    0.08
  -8  -5   3    0.09    0.08
   7   5  -3    3.95    0.21
   7   5  -3    4.04    0.19
  -7  -5   3    4.10    0.20
  -7  -5   3    3.80    0.22
   6   5  -3    1.09    0.11
   6   5  -3    0.94    0.08
  -6  -5   3    1.01    0.09
   5   5  -3    0.07    0.06
   5   5  -3    0.03    0.06
  -5  -5   3    0.12    0.06
   4   5  -3   19.44    0.78
   4   5  -3   19.09    0.78
  -4  -5   3   18.87    0.77
   3   5  -3   62.86    2.64
   3   5  -3   68.15    2.64
   3   5  -3   67.45    2.65
  -3  -5   3   67.50    2.70
   2   5  -3    1.58    0.09
   2   5  -3    1.61    0.13
   2   5  -3    1.33    0.11
   2   5  -3    1.13    0.11
  -2  -5   3    1.22    0.09
  -2  -5   3    1.26    0.10
   1   5  -3   10.66    0.45
   1   5  -3   10.44    0.44
   1   5  -3   10.99    0.45
  -1  -5   3   10.79    0.45
  -1  -5   3   10.74    0.44
   0   5  -3   23.91    0.96
   0   5  -3   22.92    0.97
   0   5  -3   23.81    0.96
   0   5  -3   24.85    0.97
   0  -5   3   25.74    1.04
   0  -5   3   26.33    1.04
   0  -5   3   25.33    1.04
   0  -5   3   25.84    1.04
  -1   5  -3    0.17    0.06
  -1   5  -3    0.17    0.07
  -1   5  -3    0.08    0.07
  -1   5  -3    0.18    0.06
   1  -5   3    0.22    0.08
   1  -5   3    0.22    0.07
   1  -5   3    0.21    0.07
   1  -5   3    0.20    0.05
   1  -5   3    0.15    0.05
   1  -5   3    0.16    0.06
  -2   5  -3    6.60    0.28
  -2   5  -3    5.99    0.29
  -2   5  -3    6.29    0.29
  -2   5  -3    6.02    0.28
   2  -5   3    6.04    0.27
   2  -5   3    5.96    0.27
   2  -5   3    5.69    0.27
   2  -5   3    5.93    0.29
   2  -5   3    6.09    0.28
   2  -5   3    5.91    0.26
  -3   5  -3   16.72    0.73
  -3   5  -3   17.66    0.72
  -3   5  -3   19.05    0.73
  -3   5  -3   16.64    0.72
   3  -5   3   17.32    0.73
   3  -5   3   17.53    0.73
   3  -5   3   17.83    0.72
   3  -5   3   16.80    0.72
   3  -5   3   17.44    0.72
   3  -5   3   17.92    0.72
  -4   5  -3    0.98    0.10
  -4   5  -3    0.85    0.11
  -4   5  -3    0.83    0.12
  -4   5  -3    1.07    0.12
   4  -5   3    0.93    0.10
   4  -5   3    1.01    0.12
   4  -5   3    0.84    0.11
   4  -5   3    0.89    0.10
   4  -5   3    1.10    0.10
  -5   5  -3    0.70    0.13
  -5   5  -3    1.03    0.11
  -5   5  -3    1.10    0.13
  -5   5  -3    0.92    0.12
   5  -5   3    0.98    0.12
   5  -5   3    0.70    0.11
   5  -5   3    0.69    0.11
   5  -5   3    0.99    0.11
   5  -5   3    0.75    0.13
  -6   5  -3    4.43    0.29
  -6   5  -3    4.79    0.30
  -6   5  -3    4.27    0.27
  -6   5  -3    4.78    0.28
   6  -5   3    3.89    0.26
   6  -5   3    4.35    0.28
   6  -5   3    4.60    0.27
   6  -5   3    4.76    0.30
   6  -5   3    4.42    0.26
  -7   5  -3    0.06    0.13
  -7   5  -3    0.15    0.12
  -7   5  -3    0.02    0.14
   7  -5   3    0.07    0.12
   7  -5   3    0.26    0.18
   7  -5   3   -0.15    0.15
   7  -5   3    0.11    0.13
   7  -5   3    0.23    0.16
  -8   5  -3    0.78    0.20
   8  -5   3    0.85    0.21
   8  -5   3    0.73    0.19
   8  -5   3    0.97    0.20
   8  -5   3    0.90    0.18
   8  -5   3    0.63    0.16
   9  -5   3    0.98    0.23
   9  -5   3    0.93    0.18
   9  -5   3    0.86    0.21
   9  -5   3    0.90    0.21
   9  -5   3    0.73    0.19
 -10   5  -3   -0.17    0.27
  10  -5   3   -0.10    0.21
  10  -5   3    0.04    0.28
  10  -5   3   -0.03    0.24
  10  -5   3    0.01    0.19
 -11   5  -3    0.19    0.38
  11  -5   3   -0.23    0.26
  11  -5   3    0.08    0.36
  11  -5   3    0.23    0.30
  11  -5   3    0.04    0.25
  12  -5   3    0.94    0.39
  12  -5   3    1.25    0.34
  12  -5   3    1.41    0.48
  15   4  -3    0.30    0.28
  15   4  -3    0.28    0.28
  14   4  -3   -0.10    0.22
  14   4  -3    0.06    0.23
 -14  -4   3   -0.19    0.27
  13   4  -3    0.16    0.19
  13   4  -3    0.19    0.19
 -13  -4   3    0.05    0.27
  12   4  -3    2.66    0.28
  12   4  -3    2.51    0.28
 -12  -4   3    2.80    0.31
  11   4  -3    0.20    0.13
  11   4  -3   -0.04    0.13
 -11  -4   3    0.17    0.14
  10   4  -3    3.16    0.22
  10   4  -3    2.83    0.22
 -10  -4   3    3.61    0.24
   9   4  -3    0.20    0.09
   9   4  -3    0.20    0.10
  -9  -4   3    0.09    0.10
   8   4  -3    0.01    0.08
   8   4  -3    0.05    0.08
  -8  -4   3   -0.03    0.08
   7   4  -3   18.78    0.77
   7   4  -3   18.98    0.77
  -7  -4   3   20.07    0.82
   6   4  -3   44.44    1.79
   6   4  -3   44.86    1.79
  -6  -4   3   45.02    1.81
  -6  -4   3   45.16    1.81
   5   4  -3    3.99    0.19
   5   4  -3    4.06    0.18
  -5  -4   3    4.01    0.19
  -5  -4   3    3.99    0.18
   4   4  -3    5.21    0.24
   4   4  -3    6.02    0.24
  -4  -4   3    6.13    0.27
   3   4  -3   28.41    1.14
   3   4  -3   28.19    1.14
  -3  -4   3   27.26    1.10
   2   4  -3    0.69    0.06
   2   4  -3    0.86    0.07
   2   4  -3    0.61    0.08
   2   4  -3    0.74    0.08
  -2  -4   3    0.69    0.07
  -2  -4   3    0.68    0.07
   1   4  -3    7.42    0.32
   1   4  -3    7.77    0.32
   1   4  -3    7.37    0.32
   1   4  -3    7.03    0.32
   1   4  -3    8.02    0.31
  -1  -4   3    7.95    0.33
  -1  -4   3    7.44    0.33
  -1  -4   3    7.71    0.32
  -1  -4   3    8.07    0.32
   0   4  -3   34.64    1.40
   0   4  -3   34.78    1.40
   0   4  -3   34.61    1.39
   0   4  -3   35.01    1.40
   0   4  -3   34.75    1.39
   0  -4   3   36.00    1.46
   0  -4   3   37.27    1.46
   0  -4   3   36.23    1.46
   0  -4   3   36.58    1.46
   0  -4   3   35.96    1.47
  -1   4  -3    0.11    0.06
  -1   4  -3   -0.07    0.05
  -1   4  -3    0.01    0.05
  -1   4  -3   -0.06    0.05
   1  -4   3    0.03    0.06
   1  -4   3    0.01    0.04
   1  -4   3    0.01    0.05
   1  -4   3   -0.01    0.06
   1  -4   3    0.01    0.05
   1  -4   3   -0.03    0.05
  -2   4  -3    0.24    0.06
  -2   4  -3    0.22    0.06
  -2   4  -3    0.09    0.06
  -2   4  -3    0.34    0.06
   2  -4   3    0.19    0.05
   2  -4   3    0.19    0.07
   2  -4   3    0.15    0.06
   2  -4   3    0.20    0.05
   2  -4   3    0.14    0.07
   2  -4   3    0.14    0.05
  -3   4  -3    3.39    0.19
  -3   4  -3    2.88    0.17
  -3   4  -3    3.11    0.18
   3  -4   3    3.62    0.20
   3  -4   3    3.52    0.18
   3  -4   3    2.97    0.17
   3  -4   3    3.10    0.17
   3  -4   3    3.16    0.17
  -4   4  -3    0.10    0.08
  -4   4  -3    0.26    0.08
  -4   4  -3    0.37    0.09
  -4   4  -3   -0.01    0.07
   4  -4   3    0.11    0.08
   4  -4   3    0.06    0.09
   4  -4   3    0.26    0.08
   4  -4   3    0.02    0.07
   4  -4   3    0.27    0.07
  -5   4  -3    2.99    0.19
  -5   4  -3    2.01    0.18
  -5   4  -3    2.47    0.19
  -5   4  -3    2.19    0.17
   5  -4   3    2.45    0.17
   5  -4   3    2.20    0.17
   5  -4   3    2.60    0.20
   5  -4   3    2.11    0.18
   5  -4   3    2.46    0.18
  -6   4  -3    1.79    0.17
  -6   4  -3    2.15    0.19
  -6   4  -3    1.96    0.20
  -6   4  -3    1.93    0.20
   6  -4   3    2.00    0.18
   6  -4   3    2.20    0.18
   6  -4   3    1.69    0.21
   6  -4   3    1.77    0.19
   6  -4   3    1.81    0.18
  -7   4  -3   -0.07    0.12
  -7   4  -3    0.09    0.10
   7  -4   3    0.09    0.17
   7  -4   3   -0.09    0.12
   7  -4   3   -0.01    0.11
   7  -4   3   -0.09    0.12
   7  -4   3    0.00    0.12
  -8   4  -3    0.31    0.16
   8  -4   3    0.21    0.14
   8  -4   3    0.47    0.14
   8  -4   3    0.31    0.13
   8  -4   3    0.38    0.14
  -9   4  -3    1.62    0.21
   9  -4   3    1.80    0.19
   9  -4   3    1.60    0.20
   9  -4   3    1.87    0.21
   9  -4   3    1.94    0.21
   9  -4   3    1.62    0.18
 -10   4  -3    0.07    0.37
  10  -4   3    0.01    0.17
  10  -4   3    0.02    0.20
  10  -4   3    0.10    0.19
  10  -4   3    0.29    0.21
  10  -4   3   -0.03    0.23
 -11   4  -3    0.58    0.30
  11  -4   3    0.65    0.23
  11  -4   3    0.25    0.26
  11  -4   3    0.64    0.21
  11  -4   3    0.98    0.31
  11  -4   3    0.46    0.24
 -12   4  -3   -0.06    0.39
  12  -4   3   -0.07    0.32
  12  -4   3   -0.14    0.27
  12  -4   3    0.28    0.27
  12  -4   3   -0.24    0.39
  13  -4   3   -0.06    0.32
  13  -4   3    0.31    0.41
  15   3  -3    0.04    0.28
  14   3  -3    0.50    0.24
  14   3  -3    0.19    0.23
 -14  -3   3    0.84    0.30
  13   3  -3    0.43    0.20
  13   3  -3    0.57    0.20
 -13  -3   3    0.94    0.23
  12   3  -3   -0.02    0.16
 -12  -3   3   -0.02    0.18
  11   3  -3    0.35    0.16
  11   3  -3    0.18    0.14
 -11  -3   3    0.24    0.14
  10   3  -3   10.74    0.49
  10   3  -3   11.01    0.49
 -10  -3   3    9.99    0.49
   9   3  -3    9.41    0.43
   9   3  -3    9.71    0.43
  -9  -3   3    8.88    0.41
   8   3  -3    3.48    0.20
   8   3  -3    3.56    0.21
   8   3  -3    3.73    0.21
  -8  -3   3    3.66    0.21
   7   3  -3    1.69    0.13
   7   3  -3    1.60    0.13
  -7  -3   3    1.48    0.13
   6   3  -3   11.04    0.44
   6   3  -3    9.94    0.45
  -6  -3   3   11.45    0.48
   5   3  -3    0.53    0.05
   5   3  -3    0.36    0.06
  -5  -3   3    0.71    0.06
  -5  -3   3    0.49    0.07
   4   3  -3   10.04    0.43
   4   3  -3   10.22    0.41
  -4  -3   3   10.78    0.45
   3   3  -3   10.97    0.44
   3   3  -3   10.70    0.44
  -3  -3   3   10.53    0.43
   2   3  -3    0.15    0.04
   2   3  -3    0.14    0.04
   2   3  -3    0.13    0.04
   2   3  -3    0.18    0.04
  -2  -3   3    0.11    0.04
   1   3  -3    4.58    0.21
   1   3  -3    4.96    0.21
   1   3  -3    4.86    0.21
   1   3  -3    4.98    0.21
  -1  -3   3    5.08    0.21
  -1  -3   3    4.82    0.21
  -1  -3   3    4.96    0.21
  -1  -3   3    4.54    0.22
  -1  -3   3    5.25    0.21
   0   3  -3    3.38    0.17
   0   3  -3    3.89    0.17
   0   3  -3    3.46    0.17
   0   3  -3    4.07    0.17
   0   3  -3    3.77    0.16
   0  -3   3    3.59    0.17
   0  -3   3    3.79    0.18
   0  -3   3    3.77    0.18
   0  -3   3    4.32    0.17
  -1   3  -3    1.20    0.08
  -1   3  -3    1.31    0.09
  -1   3  -3    1.00    0.09
  -1   3  -3    1.20    0.09
   1  -3   3    1.15    0.08
   1  -3   3    1.04    0.08
   1  -3   3    0.99    0.07
   1  -3   3    1.02    0.10
   1  -3   3    0.93    0.09
   1  -3   3    1.02    0.09
  -2   3  -3    6.36    0.27
  -2   3  -3    5.88    0.27
  -2   3  -3    6.45    0.27
  -2   3  -3    6.02    0.27
   2  -3   3    6.22    0.28
   2  -3   3    6.28    0.27
   2  -3   3    6.28    0.27
   2  -3   3    6.00    0.26
   2  -3   3    5.84    0.26
   2  -3   3    6.10    0.26
  -3   3  -3    0.19    0.06
  -3   3  -3    0.19    0.06
  -3   3  -3    0.18    0.06
   3  -3   3    0.29    0.07
   3  -3   3    0.21    0.06
   3  -3   3    0.15    0.06
   3  -3   3    0.37    0.06
  -4   3  -3    0.07    0.07
  -4   3  -3    0.14    0.07
  -4   3  -3    0.16    0.07
  -4   3  -3    0.21    0.07
   4  -3   3    0.12    0.06
   4  -3   3    0.14    0.06
   4  -3   3    0.01    0.07
   4  -3   3    0.15    0.06
   4  -3   3    0.10    0.07
  -5   3  -3    4.94    0.24
  -5   3  -3    4.32    0.24
  -5   3  -3    5.07    0.23
  -5   3  -3    4.69    0.24
   5  -3   3    4.49    0.23
   5  -3   3    4.68    0.25
   5  -3   3    4.84    0.23
   5  -3   3    4.73    0.23
   5  -3   3    4.47    0.23
  -6   3  -3    1.70    0.16
  -6   3  -3    1.84    0.15
  -6   3  -3    1.34    0.16
  -6   3  -3    1.42    0.17
   6  -3   3    1.60    0.16
   6  -3   3    1.48    0.16
   6  -3   3    1.81    0.16
   6  -3   3    1.97    0.19
   6  -3   3    1.73    0.15
  -7   3  -3    3.55    0.25
   7  -3   3    2.91    0.21
   7  -3   3    3.23    0.22
   7  -3   3    2.84    0.24
   7  -3   3    3.36    0.21
   7  -3   3    3.29    0.22
  -8   3  -3    1.09    0.15
   8  -3   3    0.34    0.14
   8  -3   3    0.73    0.15
   8  -3   3    0.74    0.13
   8  -3   3    0.78    0.15
   8  -3   3    0.73    0.13
  -9   3  -3    0.88    0.17
   9  -3   3    0.64    0.17
   9  -3   3    0.63    0.15
   9  -3   3    0.52    0.15
   9  -3   3    0.74    0.15
 -10   3  -3    0.22    0.20
  10  -3   3   -0.18    0.20
  10  -3   3   -0.17    0.16
  10  -3   3   -0.10    0.16
  10  -3   3   -0.01    0.18
  10  -3   3   -0.18    0.16
 -11   3  -3    0.14    0.37
  11  -3   3    0.33    0.19
  11  -3   3    0.07    0.22
  11  -3   3    0.31    0.21
  11  -3   3    0.42    0.20
 -12   3  -3    0.65    0.32
  12  -3   3    0.31    0.24
  12  -3   3    0.70    0.29
  12  -3   3    0.91    0.34
  12  -3   3    0.64    0.25
 -13   3  -3   -0.28    0.42
  13  -3   3   -0.08    0.29
  13  -3   3    0.27    0.35
  13  -3   3    0.06    0.35
  15   2  -3    0.13    0.29
  15   2  -3   -0.04    0.30
  15   2  -3   -0.40    0.66
  14   2  -3    0.17    0.24
  14   2  -3    0.27    0.24
 -14  -2   3    0.60    0.31
  13   2  -3    2.26    0.24
  13   2  -3    2.33    0.24
 -13  -2   3    2.38    0.28
  12   2  -3    2.08    0.21
  12   2  -3    2.45    0.29
 -12  -2   3    1.82    0.22
  11   2  -3    6.05    0.36
  11   2  -3    6.82    0.39
 -11  -2   3    6.35    0.37
  10   2  -3    0.09    0.12
  10   2  -3    0.08    0.12
 -10  -2   3    0.19    0.13
   9   2  -3    1.54    0.18
   9   2  -3    1.36    0.13
  -9  -2   3    1.79    0.19
   8   2  -3    4.79    0.25
   8   2  -3    4.97    0.25
  -8  -2   3    4.69    0.25
   7   2  -3    5.51    0.26
   7   2  -3    5.57    0.26
  -7  -2   3    6.18    0.29
   6   2  -3    2.80    0.15
   6   2  -3    2.84    0.16
  -6  -2   3    2.51    0.15
   5   2  -3    0.06    0.05
   5   2  -3    0.07    0.05
  -5  -2   3    0.00    0.05
   4   2  -3    7.64    0.32
   4   2  -3    7.62    0.32
  -4  -2   3    8.30    0.34
  -4  -2   3    8.00    0.34
   3   2  -3    3.53    0.15
   3   2  -3    3.32    0.16
  -3  -2   3    3.27    0.15
  -3  -2   3    3.26    0.15
   2   2  -3    3.91    0.17
   2   2  -3    3.78    0.16
   2   2  -3    3.55    0.16
  -2  -2   3    3.69    0.16
  -2  -2   3    3.71    0.16
   1   2  -3   26.82    1.07
   1   2  -3   27.58    1.07
   1   2  -3   25.44    1.07
   1   2  -3   25.74    1.07
   1   2  -3   27.79    1.07
  -1  -2   3   27.33    1.08
  -1  -2   3   27.83    1.08
  -1  -2   3   26.22    1.08
  -1  -2   3   26.42    1.08
   0   2  -3    2.56    0.12
   0   2  -3    2.20    0.11
   0   2  -3    2.53    0.11
   0   2  -3    2.34    0.12
   0  -2   3    2.35    0.11
   0  -2   3    2.29    0.11
   0  -2   3    2.33    0.11
   0  -2   3    2.08    0.11
   0  -2   3    2.45    0.11
  -1   2  -3    1.09    0.08
  -1   2  -3    1.37    0.09
  -1   2  -3    1.59    0.09
  -1   2  -3    1.48    0.08
   1  -2   3    1.28    0.09
   1  -2   3    1.36    0.08
   1  -2   3    1.40    0.10
   1  -2   3    1.46    0.09
   1  -2   3    1.58    0.08
  -2   2  -3   25.26    1.03
  -2   2  -3   25.48    1.03
  -2   2  -3   26.04    1.03
   2  -2   3   25.68    1.01
   2  -2   3   23.86    1.01
   2  -2   3   26.25    1.01
   2  -2   3   24.65    1.01
  -3   2  -3    0.24    0.06
  -3   2  -3    0.42    0.05
   3  -2   3    0.20    0.05
   3  -2   3    0.34    0.05
   3  -2   3    0.35    0.05
   3  -2   3    0.45    0.07
   3  -2   3    0.19    0.05
  -4   2  -3    6.57    0.30
  -4   2  -3    6.60    0.29
  -4   2  -3    6.92    0.29
  -4   2  -3    6.97    0.29
   4  -2   3    6.75    0.29
   4  -2   3    7.06    0.30
   4  -2   3    6.77    0.30
   4  -2   3    6.62    0.29
  -5   2  -3    3.23    0.18
   5  -2   3    3.07    0.18
   5  -2   3    3.41    0.18
   5  -2   3    3.51    0.19
   5  -2   3    3.42    0.18
  -6   2  -3    0.82    0.10
   6  -2   3    0.66    0.10
   6  -2   3    0.70    0.09
   6  -2   3    0.47    0.08
   6  -2   3    0.64    0.09
   6  -2   3    0.59    0.08
  -7   2  -3    1.36    0.12
   7  -2   3    1.62    0.16
   7  -2   3    1.33    0.16
   7  -2   3    1.52    0.18
   7  -2   3    1.59    0.16
  -8   2  -3    4.07    0.26
   8  -2   3    4.62    0.25
   8  -2   3    4.38    0.26
   8  -2   3    4.38    0.26
   8  -2   3    4.10    0.28
   8  -2   3    4.22    0.25
  -9   2  -3    1.20    0.16
   9  -2   3    1.20    0.16
   9  -2   3    1.83    0.17
   9  -2   3    1.21    0.15
   9  -2   3    1.31    0.16
 -10   2  -3    0.26    0.16
  10  -2   3    0.38    0.14
  10  -2   3    0.46    0.16
  10  -2   3    0.40    0.17
  10  -2   3    0.56    0.16
 -11   2  -3   -0.02    0.21
  11  -2   3   -0.02    0.17
  11  -2   3    0.35    0.17
  11  -2   3    0.10    0.21
  11  -2   3    0.47    0.34
  12  -2   3    0.22    0.24
  12  -2   3    0.49    0.20
  12  -2   3    0.44    0.23
  12  -2   3    0.19    0.20
 -13   2  -3    1.67    0.35
  13  -2   3    2.11    0.33
  13  -2   3    1.33    0.28
  13  -2   3    2.18    0.26
  13  -2   3    1.57    0.29
 -14   2  -3   -0.52    0.48
  14  -2   3    0.15    0.30
  14  -2   3    0.17    0.39
  14  -2   3   -0.32    0.31
  15   1  -3    0.00    0.29
  15   1  -3    0.04    0.31
  15   1  -3    0.19    0.32
  15   1  -3    0.40    0.35
  14   1  -3    1.08    0.46
  14   1  -3    1.68    0.28
  14   1  -3    1.43    0.28
  13   1  -3   -0.27    0.34
  13   1  -3    0.25    0.19
  13   1  -3    0.26    0.21
  13   1  -3    0.40    0.22
 -13  -1   3   -0.05    0.26
  12   1  -3   -0.01    0.17
  12   1  -3    0.01    0.17
 -12  -1   3    0.05    0.20
  11   1  -3    1.68    0.21
  11   1  -3    2.03    0.19
 -11  -1   3    1.60    0.19
  10   1  -3    3.45    0.24
  10   1  -3    3.10    0.25
 -10  -1   3    2.79    0.26
   9   1  -3    0.18    0.11
   9   1  -3    0.22    0.11
  -9  -1   3    0.15    0.12
   8   1  -3    0.18    0.09
   8   1  -3    0.00    0.09
  -8  -1   3    0.02    0.09
   7   1  -3    6.12    0.29
   7   1  -3    6.32    0.29
  -7  -1   3    6.60    0.31
   6   1  -3   -0.05    0.06
   6   1  -3    0.13    0.06
  -6  -1   3    0.04    0.06
   5   1  -3   12.78    0.52
   5   1  -3   12.29    0.52
  -5  -1   3   12.46    0.52
   4   1  -3    4.52    0.20
   4   1  -3    4.54    0.20
   4   1  -3    4.24    0.20
  -4  -1   3    4.25    0.20
  -4  -1   3    4.41    0.20
   3   1  -3    2.18    0.10
   3   1  -3    1.90    0.14
   3   1  -3    2.02    0.11
  -3  -1   3    2.45    0.12
  -3  -1   3    2.20    0.12
   2   1  -3    1.36    0.08
   2   1  -3    1.25    0.07
   2   1  -3    1.39    0.07
  -2  -1   3    1.09    0.07
  -2  -1   3    1.12    0.07
   1   1  -3   38.75    1.47
   1   1  -3   37.64    1.47
   1   1  -3   34.21    1.47
  -1  -1   3   37.28    1.45
  -1  -1   3   35.83    1.45
  -1  -1   3   35.63    1.45
  -1  -1   3   36.70    1.45
   0   1  -3    1.58    0.09
   0   1  -3    1.64    0.09
   0   1  -3    1.61    0.08
   0   1  -3    1.47    0.08
   0   1  -3    1.95    0.08
   0  -1   3    1.56    0.08
   0  -1   3    1.52    0.09
   0  -1   3    1.69    0.08
   0  -1   3    1.61    0.08
  -1   1  -3   22.70    0.93
  -1   1  -3   23.83    0.93
   1  -1   3   23.37    0.92
   1  -1   3   22.30    0.92
   1  -1   3   22.01    0.92
   1  -1   3   23.91    0.92
  -2   1  -3    2.43    0.12
  -2   1  -3    2.28    0.12
  -2   1  -3    2.45    0.11
   2  -1   3    2.56    0.12
   2  -1   3    2.47    0.12
   2  -1   3    2.38    0.13
  -3   1  -3    0.10    0.04
  -3   1  -3    0.13    0.05
  -3   1  -3    0.28    0.04
   3  -1   3    0.04    0.04
   3  -1   3    0.03    0.05
   3  -1   3    0.10    0.04
   3  -1   3    0.12    0.04
  -4   1  -3    7.44    0.32
   4  -1   3    7.51    0.32
   4  -1   3    8.09    0.34
   4  -1   3    7.48    0.32
   4  -1   3    7.63    0.33
  -5   1  -3   13.01    0.54
   5  -1   3   13.89    0.58
   5  -1   3   13.84    0.57
   5  -1   3   13.94    0.57
   5  -1   3   14.26    0.58
  -6   1  -3    0.90    0.09
   6  -1   3    0.60    0.08
   6  -1   3    0.71    0.08
   6  -1   3    1.01    0.08
   6  -1   3    0.81    0.09
  -7   1  -3    1.93    0.16
   7  -1   3    1.75    0.15
   7  -1   3    2.15    0.17
   7  -1   3    2.02    0.16
  -8   1  -3    0.13    0.10
   8  -1   3    0.37    0.10
   8  -1   3    0.49    0.11
   8  -1   3    0.31    0.11
  -9   1  -3    1.42    0.15
   9  -1   3    1.30    0.13
   9  -1   3    1.81    0.19
   9  -1   3    1.28    0.15
 -10   1  -3    6.40    0.37
  10  -1   3    6.92    0.37
  10  -1   3    7.56    0.38
  10  -1   3    6.09    0.36
 -11   1  -3    2.49    0.22
  11  -1   3    1.87    0.20
  11  -1   3    2.32    0.22
  11  -1   3    2.59    0.21
  11  -1   3    1.96    0.19
 -12   1  -3   -0.04    0.22
  12  -1   3    0.34    0.19
  12  -1   3    0.04    0.19
  12  -1   3    0.05    0.32
 -13   1  -3   -0.21    0.38
  13  -1   3    0.10    0.24
  13  -1   3    0.06    0.21
  13  -1   3    0.23    0.21
  13  -1   3    0.04    0.28
 -14   1  -3    0.32    0.43
  14  -1   3    0.31    0.27
  14  -1   3    0.60    0.27
  14  -1   3    0.48    0.36
  14  -1   3    0.26    0.34
  14   0  -3    1.10    0.26
  14   0  -3    0.73    0.29
  14   0  -3    0.91    0.52
  14   0  -3    1.02    0.30
  14   0  -3    1.02    0.30
  13   0  -3    0.35    0.37
  13   0  -3    0.25    0.23
  13   0  -3    0.14    0.21
  13   0  -3   -0.02    0.22
  13   0  -3    0.30    0.23
 -13   0   3   -0.02    0.27
  12   0  -3   -0.09    0.18
  12   0  -3   -0.16    0.18
  12   0  -3    0.34    0.18
  12   0  -3   -0.12    0.16
 -12   0   3    0.12    0.22
  11   0  -3   -0.23    0.22
  11   0  -3    0.10    0.15
  11   0  -3    0.05    0.16
  11   0  -3    0.10    0.13
 -11   0   3   -0.08    0.18
  10   0  -3    2.12    0.23
  10   0  -3    1.68    0.20
  10   0  -3    2.07    0.22
  10   0  -3    2.04    0.24
 -10   0   3    1.88    0.18
   9   0  -3    1.55    0.18
   9   0  -3    2.03    0.17
   9   0  -3    2.07    0.19
   9   0  -3    1.74    0.20
  -9   0   3    1.89    0.21
   8   0  -3   10.28    0.44
   8   0  -3    9.86    0.45
   8   0  -3   10.49    0.46
  -8   0   3   10.73    0.48
   7   0  -3    1.15    0.12
   7   0  -3    1.59    0.15
   7   0  -3    1.09    0.13
   7   0  -3    1.50    0.14
  -7   0   3    1.24    0.12
   6   0  -3    0.04    0.06
   6   0  -3    0.07    0.07
  -6   0   3    0.01    0.07
   5   0  -3    7.40    0.32
   5   0  -3    7.45    0.32
   5   0  -3    7.35    0.31
  -5   0   3    7.30    0.32
   4   0  -3   10.28    0.41
   4   0  -3   10.34    0.42
   4   0  -3   10.21    0.41
   4   0  -3    9.58    0.43
   4   0  -3   10.10    0.42
  -4   0   3   10.51    0.44
   3   0  -3   10.75    0.44
   3   0  -3   10.86    0.44
   3   0  -3   10.04    0.44
   3   0  -3   10.84    0.44
   3   0  -3   11.07    0.44
  -3   0   3   10.36    0.44
  -3   0   3   10.84    0.44
  -3   0   3   10.86    0.44
   2   0  -3    5.69    0.23
   2   0  -3    5.61    0.23
   2   0  -3    5.34    0.23
   2   0  -3    5.28    0.23
   2   0  -3    5.36    0.23
  -2   0   3    5.45    0.23
  -2   0   3    5.66    0.23
  -2   0   3    5.24    0.23
  -2   0   3    5.46    0.24
   1   0  -3   33.20    1.28
   1   0  -3   33.95    1.28
   1   0  -3   30.79    1.29
   1   0  -3   30.85    1.28
   1   0  -3   31.96    1.28
  -1   0   3   31.31    1.27
  -1   0   3   31.99    1.27
  -1   0   3   32.47    1.27
  -1   0   3   31.54    1.27
  -1   0   3   31.50    1.27
   0   0  -3   36.72    1.43
   0   0  -3   37.08    1.43
   0   0  -3   34.97    1.43
   0   0  -3   35.00    1.43
   0   0  -3   35.11    1.43
   0   0   3   35.97    1.45
   0   0   3   34.72    1.45
   0   0   3   39.02    1.45
   0   0   3   35.65    1.45
   0   0   3   36.06    1.45
  -1   0  -3   11.48    0.46
  -1   0  -3   11.09    0.46
  -1   0  -3   11.45    0.47
  -1   0  -3   11.56    0.47
  -1   0  -3   11.83    0.46
   1   0   3   11.31    0.47
   1   0   3   11.62    0.47
   1   0   3   11.59    0.47
   1   0   3   12.39    0.47
   1   0   3   11.35    0.47
  -2   0  -3   28.64    1.13
  -2   0  -3   27.64    1.13
  -2   0  -3   27.95    1.13
  -2   0  -3   28.70    1.13
   2   0   3   29.50    1.16
   2   0   3   28.77    1.16
   2   0   3   29.23    1.16
   2   0   3   28.33    1.16
  -3   0  -3    0.03    0.04
   3   0   3   -0.01    0.04
   3   0   3    0.09    0.04
  -4   0  -3   11.37    0.47
   4   0   3   11.60    0.47
   4   0   3   10.99    0.47
   4   0   3   11.68    0.47
  -5   0  -3    0.80    0.07
   5   0   3    0.70    0.07
   5   0   3    0.61    0.06
   5   0   3    0.78    0.07
  -6   0  -3    0.33    0.07
   6   0   3    0.51    0.07
   6   0   3    0.31    0.07
  -7   0  -3   12.04    0.51
   7   0   3   13.66    0.57
   7   0   3   13.32    0.57
  -8   0  -3    6.95    0.33
   8   0   3    6.45    0.31
   8   0   3    6.49    0.31
  -9   0  -3    0.94    0.12
   9   0   3    0.92    0.12
   9   0   3    0.92    0.12
 -10   0  -3   -0.06    0.12
  10   0   3    0.05    0.12
  10   0   3    0.04    0.12
  10   0   3    0.09    0.12
  10   0   3    0.00    0.11
 -11   0  -3    2.00    0.18
  11   0   3    2.65    0.28
  11   0   3    1.96    0.19
  11   0   3    1.50    0.17
 -12   0  -3    0.45    0.20
  12   0   3    0.17    0.17
  12   0   3    0.07    0.17
  12   0   3    0.31    0.18
 -13   0  -3    2.17    0.29
  13   0   3    2.53    0.27
  13   0   3    1.87    0.24
  13   0   3    1.92    0.27
 -14   0  -3   -0.14    0.35
  14   0   3    0.01    0.31
  14   0   3    0.11    0.27
  14   0   3   -0.07    0.24
  15   0   3    0.09    0.40
  15   0   3    0.06    0.33
  14  -1  -3    0.38    0.35
  14  -1  -3    0.25    0.33
  14  -1  -3    0.09    0.28
  14  -1  -3   -0.10    0.29
  13  -1  -3   -0.09    0.24
  13  -1  -3    0.27    0.42
  13  -1  -3    0.20    0.26
  13  -1  -3    0.21    0.24
  13  -1  -3    0.21    0.23
 -13   1   3    0.26    0.35
  12  -1  -3    1.49    0.23
  12  -1  -3    2.17    0.34
  12  -1  -3    2.08    0.26
  12  -1  -3    1.96    0.24
  12  -1  -3    1.70    0.21
 -12   1   3    1.85    0.33
  11  -1  -3    3.30    0.31
  11  -1  -3    3.86    0.32
  11  -1  -3    3.74    0.44
  11  -1  -3    3.75    0.29
  11  -1  -3    3.70    0.33
 -11   1   3    3.84    0.36
  10  -1  -3    0.26    0.15
  10  -1  -3    0.27    0.14
  10  -1  -3    0.08    0.19
  10  -1  -3    0.19    0.12
 -10   1   3    0.09    0.16
   9  -1  -3   -0.18    0.11
   9  -1  -3    0.02    0.11
   9  -1  -3   -0.26    0.15
   9  -1  -3    0.03    0.12
   9  -1  -3    0.04    0.10
  -9   1   3    0.06    0.13
   8  -1  -3    0.30    0.10
   8  -1  -3    0.39    0.11
   8  -1  -3    0.33    0.10
   8  -1  -3    0.35    0.09
  -8   1   3    0.15    0.13
   7  -1  -3    3.00    0.18
   7  -1  -3    2.92    0.19
   7  -1  -3    3.02    0.17
   7  -1  -3    2.98    0.20
  -7   1   3    3.31    0.21
   6  -1  -3   13.16    0.54
   6  -1  -3   12.97    0.55
  -6   1   3   12.76    0.54
   5  -1  -3    9.12    0.39
   5  -1  -3    9.18    0.39
   5  -1  -3    8.98    0.38
  -5   1   3    8.89    0.38
   4  -1  -3    4.10    0.18
   4  -1  -3    4.09    0.18
   4  -1  -3    3.80    0.18
   4  -1  -3    3.51    0.19
  -4   1   3    4.07    0.18
  -4   1   3    4.07    0.19
   3  -1  -3    0.54    0.05
   3  -1  -3    0.59    0.07
   3  -1  -3    0.63    0.06
   3  -1  -3    0.54    0.05
   3  -1  -3    0.59    0.05
  -3   1   3    0.56    0.05
  -3   1   3    0.53    0.05
  -3   1   3    0.59    0.06
  -3   1   3    0.47    0.05
   2  -1  -3    0.46    0.04
   2  -1  -3    0.46    0.06
   2  -1  -3    0.38    0.04
   2  -1  -3    0.52    0.06
   2  -1  -3    0.55    0.05
  -2   1   3    0.45    0.04
  -2   1   3    0.39    0.04
  -2   1   3    0.41    0.04
  -2   1   3    0.36    0.04
   1  -1  -3    5.43    0.23
   1  -1  -3    5.67    0.23
   1  -1  -3    5.65    0.23
   1  -1  -3    5.65    0.23
   1  -1  -3    5.14    0.23
  -1   1   3    5.31    0.23
  -1   1   3    5.61    0.23
  -1   1   3    5.59    0.23
  -1   1   3    5.51    0.23
  -1   1   3    5.75    0.23
   0  -1  -3    2.90    0.12
   0  -1  -3    2.63    0.12
   0  -1  -3    3.06    0.12
   0  -1  -3    2.86    0.13
   0   1   3    2.71    0.12
   0   1   3    2.76    0.12
   0   1   3    2.68    0.12
   0   1   3    2.71    0.11
   0   1   3    2.50    0.12
  -1  -1  -3   38.04    1.55
  -1  -1  -3   38.48    1.55
  -1  -1  -3   40.43    1.55
  -1  -1  -3   38.50    1.55
  -1  -1  -3   38.49    1.55
   1   1   3   40.32    1.54
   1   1   3   37.89    1.54
   1   1   3   37.81    1.54
   1   1   3   38.71    1.54
   1   1   3   38.49    1.54
  -2  -1  -3   32.76    1.30
  -2  -1  -3   32.05    1.30
   2   1   3   33.63    1.35
   2   1   3   34.10    1.35
  -3  -1  -3    1.32    0.09
  -3  -1  -3    1.35    0.08
   3   1   3    1.31    0.09
  -4  -1  -3   42.91    1.72
   4   1   3   42.28    1.67
   4   1   3   41.26    1.67
  -5  -1  -3    1.48    0.10
   5   1   3    1.35    0.11
   5   1   3    1.37    0.09
  -6  -1  -3    1.70    0.12
   6   1   3    1.72    0.12
   6   1   3    1.67    0.12
  -7  -1  -3    3.01    0.17
   7   1   3    2.96    0.17
   7   1   3    2.70    0.16
  -8  -1  -3    0.61    0.09
   8   1   3    0.63    0.09
   8   1   3    0.80    0.10
  -9  -1  -3    0.08    0.10
   9   1   3    0.13    0.09
   9   1   3    0.24    0.10
 -10  -1  -3    6.65    0.34
  10   1   3    7.58    0.37
  10   1   3    7.09    0.36
 -11  -1  -3   -0.01    0.16
  11   1   3    0.20    0.14
 -12  -1  -3   -0.13    0.18
  12   1   3    0.04    0.16
  12   1   3    0.10    0.15
 -13  -1  -3    1.17    0.21
  13   1   3    1.34    0.22
 -14  -1  -3    0.27    0.24
  14   1   3    0.03    0.23
  14   1   3   -0.12    0.25
  15   1   3    0.12    0.27
  15   1   3    0.17    0.30
  14  -2  -3    0.34    0.32
  14  -2  -3    0.26    0.33
  14  -2  -3    0.38    0.37
  13  -2  -3   -0.24    0.25
  13  -2  -3    0.11    0.48
  13  -2  -3    0.21    0.27
  13  -2  -3   -0.02    0.29
  13  -2  -3    0.17    0.27
  12  -2  -3    0.11    0.20
  12  -2  -3    0.03    0.21
  12  -2  -3    0.14    0.23
  12  -2  -3    0.21    0.35
  12  -2  -3   -0.01    0.23
 -12   2   3    0.16    0.27
  11  -2  -3   -0.05    0.18
  11  -2  -3   -0.29    0.19
  11  -2  -3   -0.01    0.16
  11  -2  -3    0.10    0.46
  11  -2  -3    0.00    0.21
 -11   2   3    0.08    0.22
  10  -2  -3    0.18    0.13
  10  -2  -3    0.09    0.15
  10  -2  -3   -0.01    0.15
  10  -2  -3   -0.04    0.17
  10  -2  -3   -0.11    0.21
 -10   2   3   -0.03    0.17
   9  -2  -3    6.99    0.41
   9  -2  -3    7.03    0.35
   9  -2  -3    7.88    0.37
   9  -2  -3    6.72    0.36
  -9   2   3    7.23    0.39
   8  -2  -3    5.53    0.28
   8  -2  -3    5.70    0.30
   8  -2  -3    5.44    0.29
  -8   2   3    5.17    0.30
   7  -2  -3    0.29    0.11
   7  -2  -3    0.40    0.09
   7  -2  -3    0.54    0.10
   7  -2  -3    0.73    0.09
  -7   2   3    0.47    0.10
   6  -2  -3    1.52    0.14
   6  -2  -3    1.44    0.16
   6  -2  -3    1.53    0.13
   6  -2  -3    1.72    0.14
  -6   2   3    1.35    0.15
   5  -2  -3    4.40    0.22
   5  -2  -3    4.96    0.22
   5  -2  -3    4.16    0.22
   5  -2  -3    5.19    0.24
  -5   2   3    5.24    0.23
  -5   2   3    5.28    0.23
  -5   2   3    4.96    0.25
   4  -2  -3    0.54    0.06
   4  -2  -3    0.61    0.07
   4  -2  -3    0.47    0.06
   4  -2  -3    0.63    0.08
  -4   2   3    0.70    0.07
  -4   2   3    0.69    0.08
  -4   2   3    0.65    0.08
  -4   2   3    0.74    0.08
  -4   2   3    0.62    0.07
   3  -2  -3    0.25    0.06
   3  -2  -3    0.13    0.05
   3  -2  -3    0.29    0.05
   3  -2  -3    0.05    0.04
   3  -2  -3    0.10    0.05
  -3   2   3    0.12    0.05
  -3   2   3    0.10    0.04
  -3   2   3    0.23    0.05
  -3   2   3    0.09    0.05
  -3   2   3    0.23    0.09
   2  -2  -3   11.33    0.45
   2  -2  -3   10.51    0.45
   2  -2  -3   10.81    0.45
   2  -2  -3   11.81    0.45
   2  -2  -3   10.68    0.45
  -2   2   3   11.27    0.46
  -2   2   3   11.24    0.46
  -2   2   3   10.90    0.45
  -2   2   3   11.21    0.46
   1  -2  -3   32.84    1.38
   1  -2  -3   33.35    1.38
   1  -2  -3   36.41    1.38
   1  -2  -3   33.50    1.38
   1  -2  -3   34.28    1.37
   1  -2  -3   36.15    1.38
  -1   2   3   35.27    1.37
  -1   2   3   33.70    1.37
  -1   2   3   33.47    1.37
  -1   2   3   34.47    1.37
   0  -2  -3   36.98    1.57
   0  -2  -3   40.80    1.57
   0  -2  -3   40.31    1.58
   0  -2  -3   38.29    1.58
   0  -2  -3   40.82    1.57
   0   2   3   37.91    1.57
   0   2   3   39.54    1.57
   0   2   3   40.23    1.57
   0   2   3   39.48    1.57
  -1  -2  -3   84.04    3.35
   1   2   3   84.28    3.44
   1   2   3   91.22    3.43
   1   2   3   83.32    3.44
  -2  -2  -3   15.26    0.62
   2   2   3   14.22    0.58
   2   2   3   14.51    0.58
  -3  -2  -3    1.60    0.09
  -3  -2  -3    1.49    0.09
   3   2   3    1.63    0.09
   3   2   3    1.75    0.09
  -4  -2  -3    7.07    0.30
  -4  -2  -3    7.55    0.30
   4   2   3    7.07    0.30
  -5  -2  -3    2.02    0.12
   5   2   3    2.09    0.12
  -6  -2  -3    9.19    0.39
   6   2   3    9.89    0.41
   6   2   3    9.00    0.40
  -7  -2  -3   17.59    0.72
   7   2   3   18.24    0.75
   7   2   3   18.22    0.75
  -8  -2  -3    2.99    0.18
   8   2   3    3.45    0.19
   8   2   3    3.27    0.19
  -9  -2  -3    1.97    0.17
   9   2   3    1.63    0.17
   9   2   3    1.83    0.16
 -10  -2  -3    2.23    0.20
  10   2   3    2.26    0.21
  10   2   3    2.56    0.21
 -11  -2  -3   -0.12    0.12
  11   2   3   -0.12    0.12
  11   2   3   -0.04    0.12
 -12  -2  -3    1.03    0.17
  12   2   3    0.75    0.17
  12   2   3    1.08    0.16
 -13  -2  -3    1.69    0.20
  13   2   3    1.67    0.21
 -14  -2  -3    0.61    0.22
  14   2   3    0.52    0.23
  15   2   3    1.03    0.30
  13  -3  -3    0.57    0.33
  13  -3  -3    0.14    0.34
  13  -3  -3    0.45    0.30
  12  -3  -3    3.22    0.30
  12  -3  -3    3.14    0.44
  12  -3  -3    2.85    0.31
  12  -3  -3    3.59    0.44
 -12   3   3    2.62    0.40
  11  -3  -3    1.42    0.32
  11  -3  -3    2.26    0.22
  11  -3  -3    1.92    0.25
  11  -3  -3    1.41    0.24
  11  -3  -3    1.96    0.23
 -11   3   3    1.70    0.31
  10  -3  -3    0.22    0.16
  10  -3  -3    0.09    0.18
  10  -3  -3    0.15    0.16
  10  -3  -3    0.01    0.23
 -10   3   3    0.40    0.19
   9  -3  -3    1.47    0.16
   9  -3  -3    2.19    0.24
   9  -3  -3    2.06    0.21
   9  -3  -3    1.51    0.20
  -9   3   3    1.70    0.17
  -9   3   3    2.10    0.20
   8  -3  -3    2.37    0.22
   8  -3  -3    2.57    0.22
   8  -3  -3    2.96    0.28
  -8   3   3    2.57    0.24
   7  -3  -3    1.71    0.17
   7  -3  -3    1.35    0.12
   7  -3  -3    0.83    0.15
   7  -3  -3    1.04    0.12
  -7   3   3    1.39    0.13
   6  -3  -3    7.94    0.37
   6  -3  -3    7.74    0.35
   6  -3  -3    8.06    0.35
   6  -3  -3    7.52    0.36
  -6   3   3    7.54    0.35
  -6   3   3    7.96    0.35
  -6   3   3    7.98    0.34
  -6   3   3    7.92    0.36
   5  -3  -3    0.69    0.08
   5  -3  -3    0.74    0.09
   5  -3  -3    0.93    0.08
   5  -3  -3    0.63    0.10
  -5   3   3    0.77    0.09
  -5   3   3    0.97    0.08
  -5   3   3    0.79    0.10
  -5   3   3    0.92    0.08
   4  -3  -3    4.24    0.21
   4  -3  -3    4.65    0.21
   4  -3  -3    4.41    0.20
   4  -3  -3    4.49    0.21
   4  -3  -3    4.37    0.23
  -4   3   3    4.11    0.20
  -4   3   3    4.59    0.21
  -4   3   3    4.16    0.21
  -4   3   3    4.07    0.20
   3  -3  -3   40.95    1.64
   3  -3  -3   41.29    1.64
   3  -3  -3   40.25    1.64
   3  -3  -3   40.18    1.63
   3  -3  -3   41.26    1.64
  -3   3   3   41.75    1.67
  -3   3   3   41.30    1.67
  -3   3   3   40.38    1.67
  -3   3   3   42.44    1.67
  -3   3   3   42.39    1.67
   2  -3  -3   28.74    1.16
   2  -3  -3   28.27    1.17
   2  -3  -3   29.64    1.16
   2  -3  -3   29.19    1.17
   2  -3  -3   28.97    1.17
  -2   3   3   29.96    1.20
  -2   3   3   29.89    1.20
  -2   3   3   29.47    1.20
  -2   3   3   30.08    1.20
   1  -3  -3    9.31    0.39
   1  -3  -3    9.49    0.39
   1  -3  -3    9.62    0.39
   1  -3  -3    9.32    0.39
   1  -3  -3    9.60    0.39
  -1   3   3    9.55    0.39
  -1   3   3    9.59    0.39
  -1   3   3    9.40    0.39
  -1   3   3    9.42    0.39
  -1   3   3    9.28    0.39
   0  -3  -3    3.99    0.18
   0  -3  -3    4.01    0.17
   0  -3  -3    3.81    0.18
   0  -3  -3    4.06    0.17
   0  -3  -3    3.78    0.17
   0   3   3    4.02    0.17
   0   3   3    3.87    0.18
   0   3   3    3.75    0.17
   0   3   3    3.97    0.17
   0   3   3    4.09    0.18
  -1  -3  -3    0.71    0.07
  -1  -3  -3    0.90    0.07
   1   3   3    0.71    0.07
   1   3   3    1.05    0.08
   1   3   3    1.03    0.07
   1   3   3    1.01    0.06
  -2  -3  -3    0.07    0.04
   2   3   3   -0.03    0.03
  -3  -3  -3   39.54    1.58
   3   3   3   37.97    1.52
   3   3   3   38.01    1.52
  -4  -3  -3   49.49    1.98
   4   3   3   47.28    1.93
   4   3   3   49.24    1.93
  -5  -3  -3   13.85    0.55
  -5  -3  -3   13.21    0.55
   5   3   3   12.95    0.54
   5   3   3   13.44    0.54
  -6  -3  -3   11.97    0.49
   6   3   3   11.78    0.47
   6   3   3   10.74    0.47
  -7  -3  -3    1.61    0.12
   7   3   3    1.64    0.12
   7   3   3    1.47    0.13
  -8  -3  -3    0.37    0.07
   8   3   3    0.32    0.08
   8   3   3    0.40    0.08
  -9  -3  -3    0.40    0.09
   9   3   3    0.65    0.09
   9   3   3    0.68    0.10
 -10  -3  -3   12.69    0.54
  10   3   3   13.62    0.59
  10   3   3   13.92    0.59
 -11  -3  -3    0.34    0.12
  11   3   3    0.14    0.13
 -12  -3  -3    2.26    0.25
  12   3   3    2.16    0.25
  13   3   3    3.26    0.32
  14   3   3   -0.03    0.21
  15   3   3    0.17    0.29
  15   3   3    0.13    0.28
  13  -4  -3   -0.09    0.32
  13  -4  -3   -0.01    0.36
  13  -4  -3    0.36    0.34
  12  -4  -3    0.79    0.27
  12  -4  -3    0.38    0.27
  12  -4  -3    0.76    0.29
  12  -4  -3    0.57    0.47
  12  -4  -3    0.46    0.30
  11  -4  -3    1.17    0.23
  11  -4  -3    1.34    0.23
  11  -4  -3    1.21    0.25
  11  -4  -3    1.83    0.64
 -11   4   3    1.32    0.29
  10  -4  -3    0.45    0.18
  10  -4  -3    0.00    0.28
  10  -4  -3   -0.18    0.17
  10  -4  -3    0.19    0.20
 -10   4   3    0.10    0.18
 -10   4   3    0.11    0.22
   9  -4  -3    0.21    0.15
   9  -4  -3    0.13    0.14
   9  -4  -3    0.30    0.17
   9  -4  -3    0.02    0.21
  -9   4   3    0.21    0.18
   8  -4  -3    0.75    0.13
   8  -4  -3    0.37    0.18
   8  -4  -3    0.55    0.15
   8  -4  -3    0.31    0.13
  -8   4   3    0.51    0.15
  -8   4   3    0.41    0.15
   7  -4  -3    0.17    0.11
   7  -4  -3    0.27    0.15
   7  -4  -3    0.05    0.12
   7  -4  -3    0.23    0.11
  -7   4   3    0.28    0.10
  -7   4   3    0.11    0.13
  -7   4   3    0.33    0.12
   6  -4  -3    4.71    0.25
   6  -4  -3    5.06    0.25
   6  -4  -3    4.58    0.26
   6  -4  -3    4.48    0.28
  -6   4   3    4.81    0.24
  -6   4   3    4.18    0.25
  -6   4   3    4.07    0.23
  -6   4   3    4.60    0.26
   5  -4  -3    6.72    0.33
   5  -4  -3    7.13    0.32
   5  -4  -3    7.25    0.33
   5  -4  -3    7.07    0.34
  -5   4   3    7.09    0.32
  -5   4   3    6.54    0.31
  -5   4   3    6.79    0.33
  -5   4   3    7.20    0.33
   4  -4  -3    5.90    0.27
   4  -4  -3    5.53    0.26
   4  -4  -3    5.80    0.26
   4  -4  -3    6.02    0.28
   4  -4  -3    5.33    0.26
  -4   4   3    5.87    0.28
  -4   4   3    5.65    0.28
  -4   4   3    5.98    0.27
  -4   4   3    5.99    0.27
  -4   4   3    5.97    0.27
   3  -4  -3    6.67    0.29
   3  -4  -3    6.00    0.28
   3  -4  -3    6.31    0.28
   3  -4  -3    6.51    0.29
   3  -4  -3    6.46    0.28
  -3   4   3    6.69    0.29
  -3   4   3    6.83    0.30
  -3   4   3    6.23    0.28
  -3   4   3    6.03    0.29
  -3   4   3    6.55    0.29
   2  -4  -3    0.44    0.06
   2  -4  -3    0.47    0.06
   2  -4  -3    0.55    0.07
   2  -4  -3    0.62    0.07
   2  -4  -3    0.45    0.06
  -2   4   3    0.62    0.07
  -2   4   3    0.49    0.07
  -2   4   3    0.45    0.06
  -2   4   3    0.84    0.09
  -2   4   3    0.43    0.06
   1  -4  -3    2.58    0.14
   1  -4  -3    2.64    0.14
   1  -4  -3    3.03    0.14
   1  -4  -3    2.47    0.15
   1  -4  -3    2.82    0.13
  -1   4   3    2.53    0.13
  -1   4   3    2.06    0.14
  -1   4   3    2.61    0.13
  -1   4   3    2.48    0.14
  -1   4   3    2.77    0.13
   0  -4  -3   29.95    1.18
   0  -4  -3   28.70    1.18
   0  -4  -3   28.73    1.19
   0  -4  -3   30.28    1.18
   0   4   3   28.29    1.14
   0   4   3   28.10    1.14
   0   4   3   27.82    1.14
   0   4   3   28.48    1.14
   0   4   3   28.81    1.14
  -1  -4  -3    4.61    0.21
  -1  -4  -3    4.88    0.21
   1   4   3    5.09    0.22
   1   4   3    4.75    0.21
   1   4   3    4.83    0.21
   1   4   3    4.38    0.22
   1   4   3    5.16    0.20
  -2  -4  -3    0.22    0.04
  -2  -4  -3    0.18    0.05
   2   4   3    0.22    0.04
   2   4   3    0.25    0.04
  -3  -4  -3    9.82    0.41
   3   4   3    9.95    0.41
  -4  -4  -3    0.41    0.05
   4   4   3    0.42    0.05
   5   4   3    0.23    0.05
   5   4   3    0.27    0.05
   6   4   3    2.18    0.12
   6   4   3    1.96    0.12
   7   4   3    9.48    0.42
   7   4   3   10.42    0.42
   8   4   3    1.92    0.14
   8   4   3    1.94    0.15
  -9  -4  -3    8.61    0.38
   9   4   3    8.77    0.39
   9   4   3    8.70    0.39
 -10  -4  -3    1.54    0.17
  10   4   3    1.39    0.13
  10   4   3    1.37    0.17
 -11  -4  -3   -0.18    0.11
  11   4   3   -0.02    0.11
  11   4   3   -0.07    0.11
 -12  -4  -3    0.31    0.14
  12   4   3    0.56    0.15
  13   4   3    0.34    0.17
  14   4   3    0.35    0.24
  14   4   3    0.08    0.20
  15   4   3    0.44    0.26
  15   4   3    0.62    0.28
  16   4   3    0.33    0.40
  16   4   3   -0.22    0.35
  12  -5  -3   -0.30    0.29
  12  -5  -3    0.10    0.38
 -12   5   3    0.04    0.38
  11  -5  -3    0.39    0.41
  11  -5  -3    1.19    0.26
  11  -5  -3    0.65    0.27
  11  -5  -3    0.55    0.25
 -11   5   3    1.05    0.31
  10  -5  -3   -0.14    0.22
  10  -5  -3    0.24    0.21
  10  -5  -3    0.13    0.20
  10  -5  -3   -0.01    0.32
 -10   5   3   -0.20    0.25
 -10   5   3    0.04    0.23
   9  -5  -3    0.31    0.18
   9  -5  -3    0.26    0.17
   9  -5  -3    0.19    0.17
  -9   5   3    0.49    0.21
  -9   5   3    0.32    0.19
   8  -5  -3    0.38    0.17
   8  -5  -3   -0.02    0.20
   8  -5  -3    0.02    0.14
   8  -5  -3   -0.04    0.15
  -8   5   3    0.01    0.16
  -8   5   3    0.12    0.17
   7  -5  -3    2.84    0.23
   7  -5  -3    2.05    0.24
   7  -5  -3    2.93    0.30
   7  -5  -3    3.06    0.24
  -7   5   3    2.73    0.26
  -7   5   3    2.95    0.26
  -7   5   3    2.69    0.23
  -7   5   3    2.79    0.21
   6  -5  -3    1.38    0.14
   6  -5  -3    1.53    0.17
   6  -5  -3    1.75    0.18
   6  -5  -3    1.63    0.15
  -6   5   3    1.77    0.14
  -6   5   3    2.04    0.22
  -6   5   3    1.99    0.20
  -6   5   3    1.37    0.13
   5  -5  -3    0.20    0.10
   5  -5  -3    0.30    0.09
   5  -5  -3    0.25    0.12
   5  -5  -3    0.08    0.09
  -5   5   3    0.11    0.08
  -5   5   3    0.12    0.09
  -5   5   3    0.11    0.10
  -5   5   3    0.29    0.11
  -5   5   3    0.21    0.09
   4  -5  -3    5.98    0.29
   4  -5  -3    6.39    0.28
   4  -5  -3    5.82    0.30
   4  -5  -3    5.88    0.29
  -4   5   3    6.57    0.30
  -4   5   3    6.08    0.29
  -4   5   3    6.66    0.31
  -4   5   3    6.05    0.31
  -4   5   3    6.61    0.29
   3  -5  -3    2.24    0.14
   3  -5  -3    2.19    0.16
   3  -5  -3    1.99    0.14
   3  -5  -3    1.91    0.15
  -3   5   3    1.80    0.15
  -3   5   3    2.18    0.14
  -3   5   3    2.10    0.15
  -3   5   3    2.00    0.16
  -3   5   3    2.03    0.16
  -3   5   3    1.73    0.14
   2  -5  -3    0.13    0.07
   2  -5  -3    0.12    0.06
   2  -5  -3    0.06    0.06
   2  -5  -3    0.03    0.05
   2  -5  -3    0.07    0.06
  -2   5   3   -0.04    0.05
  -2   5   3    0.05    0.06
  -2   5   3    0.07    0.06
  -2   5   3    0.01    0.07
  -2   5   3    0.10    0.07
   1  -5  -3    0.00    0.06
   1  -5  -3    0.00    0.05
   1  -5  -3    0.00    0.05
   1  -5  -3    0.07    0.05
  -1   5   3    0.29    0.06
  -1   5   3    0.18    0.07
  -1   5   3    0.14    0.05
  -1   5   3    0.07    0.05
   0  -5  -3   10.10    0.40
   0  -5  -3    9.27    0.40
   0  -5  -3    9.32    0.41
   0  -5  -3    9.34    0.41
   0  -5  -3    9.92    0.40
   0   5   3    8.97    0.44
   0   5   3    9.42    0.39
   0   5   3    9.53    0.39
   0   5   3    9.63    0.39
  -1  -5  -3    1.46    0.10
   1   5   3    1.40    0.09
   1   5   3    1.41    0.09
   1   5   3    1.47    0.10
   1   5   3    1.53    0.10
   1   5   3    1.36    0.11
  -2  -5  -3    3.76    0.17
   2   5   3    3.88    0.18
   2   5   3    4.20    0.18
   2   5   3    3.88    0.19
  -3  -5  -3    0.30    0.06
  -3  -5  -3    0.32    0.04
   3   5   3    0.35    0.05
   3   5   3    0.15    0.05
   4   5   3    4.36    0.21
   5   5   3    0.60    0.07
   6   5   3   15.08    0.64
   6   5   3   16.25    0.64
   7   5   3   -0.03    0.06
   7   5   3    0.11    0.06
   7   5   3    0.06    0.06
   8   5   3    1.75    0.13
   8   5   3    1.49    0.14
   9   5   3    1.14    0.11
  10   5   3   -0.03    0.10
  11   5   3    2.70    0.25
  11   5   3    2.77    0.22
  11   5   3    2.62    0.22
  12   5   3    2.35    0.24
  12   5   3    2.53    0.28
  13   5   3    0.16    0.18
  13   5   3   -0.03    0.16
  14   5   3   -0.02    0.20
  14   5   3   -0.09    0.19
  15   5   3   -0.09    0.25
  15   5   3    0.07    0.24
  16   5   3   -0.07    0.31
  16   5   3   -0.11    0.32
  11  -6  -3   -0.03    0.27
  11  -6  -3    0.33    0.29
 -11   6   3    0.32    0.35
  10  -6  -3    0.38    0.38
  10  -6  -3    0.42    0.23
 -10   6   3    0.53    0.31
   9  -6  -3   -0.31    0.18
   9  -6  -3    0.24    0.19
   9  -6  -3    0.42    0.29
  -9   6   3    0.17    0.23
  -9   6   3    0.20    0.24
   8  -6  -3   -0.48    0.15
   8  -6  -3   -0.11    0.24
   8  -6  -3   -0.21    0.17
  -8   6   3   -0.14    0.20
  -8   6   3    0.15    0.16
  -8   6   3   -0.01    0.14
   7  -6  -3    1.56    0.18
   7  -6  -3    2.39    0.22
   7  -6  -3    2.22    0.25
   7  -6  -3    2.43    0.24
  -7   6   3    1.84    0.16
  -7   6   3    2.03    0.18
  -7   6   3    1.93    0.20
  -7   6   3    1.85    0.20
   6  -6  -3    0.26    0.12
   6  -6  -3    0.34    0.12
   6  -6  -3    0.12    0.16
   6  -6  -3    0.25    0.13
  -6   6   3    0.31    0.11
  -6   6   3    0.25    0.14
  -6   6   3    0.29    0.13
   5  -6  -3    1.00    0.15
   5  -6  -3    0.89    0.13
   5  -6  -3    1.08    0.12
   5  -6  -3    1.03    0.12
  -5   6   3    0.97    0.12
  -5   6   3    1.37    0.17
  -5   6   3    1.05    0.12
  -5   6   3    1.19    0.15
  -5   6   3    0.98    0.14
   4  -6  -3    0.97    0.11
   4  -6  -3    0.98    0.13
   4  -6  -3    1.10    0.11
  -4   6   3    1.19    0.13
  -4   6   3    0.89    0.11
  -4   6   3    0.72    0.11
  -4   6   3    0.71    0.10
  -4   6   3    1.06    0.12
  -4   6   3    0.79    0.10
   3  -6  -3    2.90    0.18
   3  -6  -3    3.26    0.18
   3  -6  -3    2.74    0.20
  -3   6   3    2.84    0.21
  -3   6   3    3.06    0.20
  -3   6   3    3.09    0.19
  -3   6   3    3.13    0.19
  -3   6   3    2.46    0.17
  -3   6   3    2.99    0.19
   2  -6  -3    0.19    0.07
   2  -6  -3    0.22    0.08
   2  -6  -3    0.08    0.07
  -2   6   3    0.12    0.07
  -2   6   3    0.13    0.08
  -2   6   3    0.09    0.07
  -2   6   3    0.21    0.07
  -2   6   3    0.15    0.08
   1  -6  -3    3.09    0.16
   1  -6  -3    2.81    0.16
   1  -6  -3    2.96    0.18
   1  -6  -3    2.82    0.16
  -1   6   3    2.58    0.16
  -1   6   3    2.98    0.17
  -1   6   3    2.86    0.18
  -1   6   3    3.08    0.16
  -1   6   3    3.12    0.17
   0  -6  -3    1.34    0.10
   0  -6  -3    1.89    0.13
   0  -6  -3    1.69    0.11
   0  -6  -3    1.43    0.11
   0   6   3    1.65    0.13
   0   6   3    1.71    0.13
   0   6   3    1.59    0.11
   0   6   3    1.51    0.12
   0   6   3    1.64    0.12
  -1  -6  -3    0.16    0.06
   1   6   3    0.16    0.06
   1   6   3    0.17    0.06
   1   6   3    0.08    0.05
   1   6   3    0.20    0.06
   1   6   3    0.17    0.05
  -2  -6  -3    1.37    0.11
   2   6   3    1.82    0.12
   2   6   3    1.40    0.09
   2   6   3    1.50    0.09
   2   6   3    1.62    0.12
  -3  -6  -3    5.73    0.25
   3   6   3    5.76    0.26
   3   6   3    5.81    0.25
  -4  -6  -3    0.08    0.05
   4   6   3    0.02    0.05
   4   6   3    0.14    0.06
  -5  -6  -3   11.58    0.47
   5   6   3   11.40    0.48
   6   6   3    1.13    0.12
   7   6   3   -0.01    0.05
   7   6   3   -0.03    0.06
   7   6   3    0.05    0.06
   8   6   3    9.59    0.42
   8   6   3    9.74    0.42
   8   6   3    9.73    0.42
   8   6   3    9.99    0.42
   9   6   3    4.13    0.23
   9   6   3    4.39    0.24
   9   6   3    4.49    0.24
   9   6   3    4.82    0.23
  10   6   3    1.33    0.12
  10   6   3    1.25    0.13
  11   6   3    1.41    0.15
  11   6   3    0.94    0.13
  12   6   3    1.30    0.16
  12   6   3    1.03    0.15
  13   6   3   -0.28    0.18
  13   6   3   -0.05    0.18
  14   6   3    2.96    0.37
  14   6   3    3.04    0.33
  15   6   3    1.49    0.26
  15   6   3    1.32    0.25
  16   6   3   -0.23    0.30
  16   6   3    0.12    0.29
  11  -7  -3    0.10    0.63
  11  -7  -3   -0.33    0.32
 -11   7   3    0.28    0.46
  10  -7  -3    0.64    0.27
  10  -7  -3    0.94    0.28
  10  -7  -3    0.93    0.35
 -10   7   3    0.14    0.62
   9  -7  -3    0.46    0.23
   9  -7  -3    0.62    0.36
   9  -7  -3   -0.07    0.28
   9  -7  -3    0.47    0.23
  -9   7   3    0.30    0.29
  -9   7   3    0.52    0.29
   8  -7  -3    0.73    0.19
   8  -7  -3    0.59    0.23
   8  -7  -3    0.30    0.28
   8  -7  -3    0.42    0.20
  -8   7   3    0.73    0.24
  -8   7   3    0.38    0.23
  -8   7   3    0.57    0.19
  -8   7   3    0.50    0.19
   7  -7  -3    0.71    0.17
   7  -7  -3    0.76    0.19
   7  -7  -3    0.58    0.17
   7  -7  -3    1.13    0.26
  -7   7   3    0.51    0.20
  -7   7   3    0.33    0.20
  -7   7   3    0.63    0.17
  -7   7   3    0.67    0.15
   6  -7  -3    1.71    0.17
   6  -7  -3    1.74    0.18
   6  -7  -3    1.55    0.17
   6  -7  -3    1.87    0.21
  -6   7   3    1.90    0.20
  -6   7   3    1.58    0.20
  -6   7   3    2.12    0.23
  -6   7   3    1.60    0.17
   5  -7  -3    0.39    0.16
   5  -7  -3    0.60    0.13
   5  -7  -3    0.69    0.13
  -5   7   3    0.76    0.12
  -5   7   3    0.72    0.14
  -5   7   3    0.88    0.21
  -5   7   3    0.65    0.17
  -5   7   3    0.66    0.14
   4  -7  -3    1.29    0.14
   4  -7  -3    1.90    0.18
   4  -7  -3    1.47    0.16
   4  -7  -3    1.73    0.14
  -4   7   3    1.15    0.15
  -4   7   3    1.06    0.15
  -4   7   3    1.38    0.14
  -4   7   3    1.01    0.12
  -4   7   3    1.78    0.19
  -4   7   3    1.22    0.12
   3  -7  -3    0.66    0.12
   3  -7  -3    0.76    0.10
   3  -7  -3    0.70    0.10
   3  -7  -3    0.73    0.11
  -3   7   3    0.56    0.10
  -3   7   3    0.64    0.10
  -3   7   3    0.80    0.11
  -3   7   3    0.50    0.12
  -3   7   3    0.50    0.11
  -3   7   3    0.61    0.12
   2  -7  -3    0.34    0.08
   2  -7  -3    0.50    0.08
   2  -7  -3    0.56    0.09
   2  -7  -3    0.54    0.10
  -2   7   3    0.40    0.10
  -2   7   3    0.45    0.10
  -2   7   3    0.53    0.09
  -2   7   3    0.65    0.10
  -2   7   3    0.26    0.09
  -2   7   3    0.38    0.11
   1  -7  -3    0.95    0.09
   1  -7  -3    0.99    0.09
   1  -7  -3    1.00    0.10
   1  -7  -3    0.82    0.09
  -1   7   3    0.88    0.09
  -1   7   3    0.79    0.09
  -1   7   3    0.92    0.09
  -1   7   3    0.94    0.10
  -1   7   3    0.81    0.10
   0  -7  -3    3.20    0.17
   0  -7  -3    3.06    0.19
   0  -7  -3    3.58    0.17
   0  -7  -3    3.46    0.17
   0   7   3    3.42    0.18
   0   7   3    3.56    0.19
   0   7   3    3.42    0.18
   0   7   3    2.66    0.19
   0   7   3    3.38    0.17
  -1  -7  -3    1.02    0.12
  -1  -7  -3    1.29    0.10
   1   7   3    1.36    0.13
   1   7   3    1.16    0.12
   1   7   3    1.43    0.12
   1   7   3    1.11    0.10
   1   7   3    1.02    0.11
  -2  -7  -3   14.08    0.58
   2   7   3   14.87    0.60
   2   7   3   15.31    0.62
   2   7   3   14.39    0.61
  -3  -7  -3    0.07    0.06
   3   7   3    0.00    0.06
   3   7   3   -0.02    0.07
   3   7   3   -0.02    0.05
  -4  -7  -3    0.71    0.07
   4   7   3    0.64    0.09
   4   7   3    0.85    0.07
  -5  -7  -3   15.70    0.64
   5   7   3   15.87    0.67
   5   7   3   16.76    0.68
   6   7   3    3.67    0.20
   6   7   3    3.60    0.18
   7   7   3    1.84    0.13
   7   7   3    1.30    0.14
   7   7   3    1.47    0.11
   8   7   3    1.80    0.13
   8   7   3    1.76    0.16
   8   7   3    1.95    0.15
   9   7   3    0.24    0.09
   9   7   3    0.20    0.09
   9   7   3    0.30    0.09
  10   7   3    0.08    0.09
  10   7   3    0.08    0.09
  10   7   3    0.09    0.10
  11   7   3   11.66    0.52
  11   7   3   11.60    0.52
  12   7   3    3.75    0.28
  12   7   3    3.95    0.27
  13   7   3    0.04    0.17
  13   7   3    0.02    0.16
  14   7   3    0.53    0.21
  14   7   3    0.61    0.20
  15   7   3    0.12    0.23
  15   7   3   -0.17    0.24
  16   7   3    0.46    0.29
  16   7   3    0.54    0.30
  10  -8  -3    0.03    0.58
  10  -8  -3    0.28    0.64
 -10   8   3    0.39    0.45
   9  -8  -3    0.16    0.27
   9  -8  -3    0.12    0.31
   9  -8  -3    0.18    0.26
  -9   8   3    1.02    0.38
  -9   8   3    0.30    0.25
  -9   8   3    0.15    0.38
   8  -8  -3   -0.36    0.26
   8  -8  -3   -0.12    0.21
   8  -8  -3    0.05    0.22
   8  -8  -3    0.03    0.35
  -8   8   3   -0.20    0.22
  -8   8   3   -0.13    0.40
  -8   8   3   -0.03    0.29
  -8   8   3    0.39    0.31
   7  -8  -3    1.53    0.29
   7  -8  -3    1.23    0.21
   7  -8  -3    1.40    0.21
   7  -8  -3    1.79    0.24
  -7   8   3    0.93    0.19
  -7   8   3    1.14    0.24
  -7   8   3    1.24    0.21
  -7   8   3    1.66    0.45
   6  -8  -3    0.71    0.19
   6  -8  -3   -0.06    0.42
   6  -8  -3    0.07    0.16
  -6   8   3    0.34    0.15
  -6   8   3    0.07    0.19
  -6   8   3    0.74    0.18
  -6   8   3    0.43    0.22
  -6   8   3    0.16    0.15
   5  -8  -3    0.16    0.14
   5  -8  -3    0.01    0.13
   5  -8  -3    0.15    0.15
   5  -8  -3    0.22    0.19
  -5   8   3    0.01    0.13
  -5   8   3    0.27    0.14
  -5   8   3    0.00    0.19
  -5   8   3    0.12    0.16
   4  -8  -3    2.13    0.22
   4  -8  -3    1.70    0.16
   4  -8  -3    1.95    0.19
   4  -8  -3    2.32    0.23
[truncated: 1,432,284 more chars]
