# Supplementary material for: Highly Antiproliferative Latonduine and Indolo[2,3-c]quinoline Derivatives: Complex Formation with Copper(II) Markedly Changes the Kinase Inhibitory Profile
Source: J Med Chem. 2022 Feb 1;65(3):2238–61. doi: 10.1021/acs.jmedchem.1c01740 (PMC8842277; doi:10.1021/acs.jmedchem.1c01740)
Supplement: Supplementary file 15 — jm1c01740_si_021.cif [file jm1c01740_si_021.cif]

 
data_chwi850
 
_audit_creation_method            SHELXL-2014
_chemical_name_systematic
;
 ?
;
_chemical_name_common             ?
_chemical_melting_point           ?
_chemical_formula_moiety          'C54 H49 Br2 N12 Ni O2, 2(C3 H7 N O), Cl'
_chemical_formula_sum
 'C60 H63 Br2 Cl N14 Ni O4' 
_chemical_formula_weight          1298.22

loop_
 _atom_type_symbol
 _atom_type_description
 _atom_type_scat_dispersion_real
 _atom_type_scat_dispersion_imag
 _atom_type_scat_source
 'C'  'C'   0.0033   0.0016
 'International Tables Vol C Tables 4.2.6.8 and 6.1.1.4'
 'H'  'H'   0.0000   0.0000
 'International Tables Vol C Tables 4.2.6.8 and 6.1.1.4'
 'Br'  'Br'  -0.2901   2.4595
 'International Tables Vol C Tables 4.2.6.8 and 6.1.1.4'
 'Cl'  'Cl'   0.1484   0.1585
 'International Tables Vol C Tables 4.2.6.8 and 6.1.1.4'
 'N'  'N'   0.0061   0.0033
 'International Tables Vol C Tables 4.2.6.8 and 6.1.1.4'
 'Ni'  'Ni'   0.3393   1.1124
 'International Tables Vol C Tables 4.2.6.8 and 6.1.1.4'
 'O'  'O'   0.0106   0.0060
 'International Tables Vol C Tables 4.2.6.8 and 6.1.1.4'
 
_space_group_crystal_system       triclinic
_space_group_IT_number            2
_space_group_name_H-M_alt         'P -1'
_space_group_name_Hall            '-P 1'
 
_shelx_space_group_comment
;
The symmetry employed for this shelxl refinement is uniquely defined
by the following loop, which should always be used as a source of
symmetry information in preference to the above space-group names.
They are only intended as comments.
;
 
loop_
 _space_group_symop_operation_xyz
 'x, y, z'
 '-x, -y, -z'
 
_cell_length_a                    9.7632(13)
_cell_length_b                    15.6735(15)
_cell_length_c                    19.622(2)
_cell_angle_alpha                 87.172(3)
_cell_angle_beta                  75.925(5)
_cell_angle_gamma                 85.319(4)
_cell_volume                      2901.4(6)
_cell_formula_units_Z             2
_cell_measurement_temperature     100(2)
_cell_measurement_reflns_used     9460 
_cell_measurement_theta_min       2.161 
_cell_measurement_theta_max       25.714
 
_exptl_crystal_description        plate 
_exptl_crystal_colour             red 
_exptl_crystal_density_meas       ? 
_exptl_crystal_density_method     ?              
_exptl_crystal_density_diffrn     1.486          
_exptl_crystal_F_000              1336
_exptl_transmission_factor_min    ?                                             
_exptl_transmission_factor_max    ?                                             
_exptl_crystal_size_max           0.120
_exptl_crystal_size_mid           0.040
_exptl_crystal_size_min           0.010
_exptl_absorpt_coefficient_mu     1.819
_shelx_estimated_absorpt_T_min    0.811
_shelx_estimated_absorpt_T_max    0.982
_exptl_absorpt_correction_type    multi-scan
_exptl_absorpt_correction_T_min   0.5452
_exptl_absorpt_correction_T_max   0.6025
_exptl_absorpt_process_details    ? 
 
_exptl_special_details
;
 ?
;
 
_diffrn_ambient_temperature       100(2)
_diffrn_radiation_wavelength      0.71073
_diffrn_radiation_type            MoK\a
_diffrn_source                    ?                       
_diffrn_measurement_device_type   'Bruker D8 Venture Photon III' 
_diffrn_measurement_method        '\f and \w scans' 
_diffrn_detector_area_resol_mean  ? 
_diffrn_reflns_number             58171
_diffrn_reflns_av_unetI/netI      0.0321
_diffrn_reflns_av_R_equivalents   0.0485
_diffrn_reflns_limit_h_min        -11
_diffrn_reflns_limit_h_max        11
_diffrn_reflns_limit_k_min        -19
_diffrn_reflns_limit_k_max        19
_diffrn_reflns_limit_l_min        -23
_diffrn_reflns_limit_l_max        23
_diffrn_reflns_theta_min          2.141
_diffrn_reflns_theta_max          25.720
_diffrn_reflns_theta_full         25.242
_diffrn_measured_fraction_theta_max   0.999
_diffrn_measured_fraction_theta_full  0.999
_diffrn_reflns_Laue_measured_fraction_max    0.999
_diffrn_reflns_Laue_measured_fraction_full   0.999
_diffrn_reflns_point_group_measured_fraction_max   0.999
_diffrn_reflns_point_group_measured_fraction_full  0.999
_reflns_number_total              11045
_reflns_number_gt                 9289
_reflns_threshold_expression      'I > 2\s(I)'
_reflns_Friedel_coverage          0.000
_reflns_Friedel_fraction_max      .
_reflns_Friedel_fraction_full     .
 
_reflns_special_details
;
 Reflections were merged by SHELXL according to the crystal
 class for the calculation of statistics and refinement.
 
 _reflns_Friedel_fraction is defined as the number of unique
 Friedel pairs measured divided by the number that would be
 possible theoretically, ignoring centric projections and
 systematic absences.
;
 
_computing_data_collection        'Bruker APEX3'
_computing_cell_refinement        'Bruker SAINT v8.40b'
_computing_data_reduction         'Bruker SAINT v8.40b'
_computing_structure_solution     'SHELXS-2014 (Sheldrick, 2014)'
_computing_structure_refinement   'SHELXL-2014 (Sheldrick, 2014)'
_computing_molecular_graphics     'Bruker SHELXTL'
_computing_publication_material   'Bruker SHELXTL'
 
_refine_special_details
;
 ?
;
_refine_ls_structure_factor_coef  Fsqd
_refine_ls_matrix_type            full
_refine_ls_weighting_scheme       calc
_refine_ls_weighting_details
'w=1/[\s^2^(Fo^2^)+(0.0348P)^2^+3.1505P] where P=(Fo^2^+2Fc^2^)/3'
_atom_sites_solution_primary      ?
_atom_sites_solution_secondary    ?
_atom_sites_solution_hydrogens    geom
_refine_ls_hydrogen_treatment     constr
_refine_ls_extinction_method      none
_refine_ls_extinction_coef        .
_refine_ls_number_reflns          11045
_refine_ls_number_parameters      745
_refine_ls_number_restraints      0
_refine_ls_R_factor_all           0.0436
_refine_ls_R_factor_gt            0.0331
_refine_ls_wR_factor_ref          0.0833
_refine_ls_wR_factor_gt           0.0778
_refine_ls_goodness_of_fit_ref    1.022
_refine_ls_restrained_S_all       1.022
_refine_ls_shift/su_max           0.001
_refine_ls_shift/su_mean          0.000
 
loop_
 _atom_site_label
 _atom_site_type_symbol
 _atom_site_fract_x
 _atom_site_fract_y
 _atom_site_fract_z
 _atom_site_U_iso_or_equiv
 _atom_site_adp_type
 _atom_site_occupancy
 _atom_site_site_symmetry_order  
 _atom_site_calc_flag
 _atom_site_refinement_flags_posn
 _atom_site_refinement_flags_adp
 _atom_site_refinement_flags_occupancy
 _atom_site_disorder_assembly
 _atom_site_disorder_group
Br1 Br 0.65140(4) -0.52986(2) 0.33358(2) 0.03937(9) Uani 1 1 d . . . . .
Br2 Br -0.01282(3) 0.42311(2) 0.39444(2) 0.03020(8) Uani 1 1 d . . . . .
Ni Ni 0.97399(3) 0.09062(2) 0.26149(2) 0.01375(7) Uani 1 1 d . . . . .
C1 C 0.6607(3) -0.17506(16) 0.41086(13) 0.0219(5) Uani 1 1 d . . . . .
H1 H 0.6256 -0.2303 0.4146 0.026 Uiso 1 1 calc R U . . .
C2 C 0.6157(3) -0.12072(16) 0.46572(13) 0.0230(5) Uani 1 1 d . . . . .
H2 H 0.5485 -0.1379 0.5068 0.028 Uiso 1 1 calc R U . . .
C3 C 0.6690(3) -0.03948(16) 0.46123(13) 0.0205(5) Uani 1 1 d . . . . .
H3 H 0.6404 -0.0028 0.5001 0.025 Uiso 1 1 calc R U . . .
C4 C 0.7625(2) -0.01267(15) 0.40103(12) 0.0179(5) Uani 1 1 d . . . . .
H4 H 0.7971 0.0426 0.3986 0.021 Uiso 1 1 calc R U . . .
C4A C 0.8073(2) -0.06632(14) 0.34289(12) 0.0155(5) Uani 1 1 d . . . . .
N5 N 0.8950(2) -0.03405(12) 0.28171(10) 0.0152(4) Uani 1 1 d . . . . .
C6 C 0.9345(2) -0.08235(14) 0.22566(12) 0.0154(5) Uani 1 1 d . . . . .
C6A C 0.8958(2) -0.16833(15) 0.22837(12) 0.0170(5) Uani 1 1 d . . . . .
N7 N 0.9311(2) -0.22776(12) 0.17645(11) 0.0193(4) Uani 1 1 d . . . . .
H7 H 0.9842 -0.2199 0.1338 0.023 Uiso 1 1 calc R U . . .
C7A C 0.8680(3) -0.30186(15) 0.20341(13) 0.0195(5) Uani 1 1 d . . . . .
C8 C 0.8702(3) -0.37870(16) 0.16981(14) 0.0240(5) Uani 1 1 d . . . . .
H8 H 0.9179 -0.3854 0.1218 0.029 Uiso 1 1 calc R U . . .
C9 C 0.8002(3) -0.44429(16) 0.20918(15) 0.0270(6) Uani 1 1 d . . . . .
H9 H 0.7982 -0.4972 0.1880 0.032 Uiso 1 1 calc R U . . .
C10 C 0.7321(3) -0.43383(16) 0.28009(15) 0.0259(6) Uani 1 1 d . . . . .
C11 C 0.7245(3) -0.35786(16) 0.31325(14) 0.0241(5) Uani 1 1 d . . . . .
H11 H 0.6748 -0.3517 0.3610 0.029 Uiso 1 1 calc R U . . .
C11A C 0.7930(3) -0.28954(15) 0.27389(13) 0.0191(5) Uani 1 1 d . . . . .
C11B C 0.8101(2) -0.20258(15) 0.28921(12) 0.0173(5) Uani 1 1 d . . . . .
C11C C 0.7586(2) -0.15015(15) 0.34872(12) 0.0168(5) Uani 1 1 d . . . . .
N12 N 1.0157(2) -0.04858(12) 0.16417(10) 0.0175(4) Uani 1 1 d . . . . .
H12 H 1.0516 -0.0794 0.1269 0.021 Uiso 1 1 calc R U . . .
N13 N 1.0360(2) 0.03638(12) 0.16582(10) 0.0154(4) Uani 1 1 d . . . . .
C14 C 1.1098(2) 0.07798(15) 0.11270(12) 0.0175(5) Uani 1 1 d . . . . .
C15 C 1.1155(2) 0.16935(15) 0.12726(12) 0.0172(5) Uani 1 1 d . . . . .
N16 N 1.0640(2) 0.19156(12) 0.19492(10) 0.0160(4) Uani 1 1 d . . . . .
C17 C 1.0638(2) 0.27318(15) 0.21150(13) 0.0180(5) Uani 1 1 d . . . . .
H17 H 1.0266 0.2883 0.2591 0.022 Uiso 1 1 calc R U . . .
C18 C 1.1156(3) 0.33733(15) 0.16223(13) 0.0204(5) Uani 1 1 d . . . . .
C19 C 1.1678(3) 0.31409(16) 0.09277(13) 0.0229(5) Uani 1 1 d . . . . .
H19 H 1.2030 0.3560 0.0576 0.028 Uiso 1 1 calc R U . . .
C20 C 1.1684(3) 0.22949(16) 0.07485(13) 0.0210(5) Uani 1 1 d . . . . .
H20 H 1.2043 0.2129 0.0276 0.025 Uiso 1 1 calc R U . . .
C21 C 1.1837(3) 0.04306(17) 0.04305(13) 0.0259(6) Uani 1 1 d . . . . .
H21A H 1.1862 -0.0196 0.0459 0.039 Uiso 1 1 calc R U . . .
H21B H 1.2807 0.0611 0.0298 0.039 Uiso 1 1 calc R U . . .
H21C H 1.1330 0.0647 0.0076 0.039 Uiso 1 1 calc R U . . .
C22 C 1.1068(3) 0.42899(16) 0.18424(14) 0.0238(5) Uani 1 1 d . . . . .
H22A H 1.0961 0.4676 0.1441 0.029 Uiso 1 1 calc R U . . .
H22B H 1.0214 0.4392 0.2229 0.029 Uiso 1 1 calc R U . . .
N1 N 1.2315(2) 0.45054(13) 0.20769(11) 0.0244(5) Uani 1 1 d . . . . .
C23 C 1.3610(3) 0.44502(17) 0.15111(14) 0.0269(6) Uani 1 1 d . . . . .
H23A H 1.3482 0.4830 0.1110 0.032 Uiso 1 1 calc R U . . .
H23B H 1.3809 0.3856 0.1346 0.032 Uiso 1 1 calc R U . . .
C24 C 1.4843(3) 0.47141(19) 0.17752(17) 0.0350(7) Uani 1 1 d . . . . .
H24A H 1.5001 0.4311 0.2158 0.042 Uiso 1 1 calc R U . . .
H24B H 1.5711 0.4681 0.1388 0.042 Uiso 1 1 calc R U . . .
C25 C 1.3334(3) 0.5620(2) 0.25826(17) 0.0391(7) Uani 1 1 d . . . . .
H25A H 1.3157 0.6210 0.2758 0.047 Uiso 1 1 calc R U . . .
H25B H 1.3461 0.5227 0.2977 0.047 Uiso 1 1 calc R U . . .
C26 C 1.2071(3) 0.53831(17) 0.23277(16) 0.0320(6) Uani 1 1 d . . . . .
H26A H 1.1208 0.5429 0.2717 0.038 Uiso 1 1 calc R U . . .
H26B H 1.1924 0.5784 0.1942 0.038 Uiso 1 1 calc R U . . .
C27 C 0.4481(3) 0.21287(16) 0.21215(13) 0.0211(5) Uani 1 1 d . . . . .
H27 H 0.3596 0.2452 0.2246 0.025 Uiso 1 1 calc R U . . .
C28 C 0.4846(3) 0.17052(16) 0.14960(13) 0.0231(5) Uani 1 1 d . . . . .
H28 H 0.4218 0.1743 0.1192 0.028 Uiso 1 1 calc R U . . .
C29 C 0.6141(3) 0.12200(16) 0.13089(13) 0.0210(5) Uani 1 1 d . . . . .
H29 H 0.6393 0.0930 0.0877 0.025 Uiso 1 1 calc R U . . .
C30 C 0.7053(3) 0.11622(15) 0.17511(12) 0.0182(5) Uani 1 1 d . . . . .
H30 H 0.7919 0.0819 0.1624 0.022 Uiso 1 1 calc R U . . .
C30A C 0.6726(2) 0.16015(14) 0.23854(12) 0.0159(5) Uani 1 1 d . . . . .
N31 N 0.7723(2) 0.15472(12) 0.27894(10) 0.0149(4) Uani 1 1 d . . . . .
C32 C 0.7460(2) 0.19785(14) 0.33923(12) 0.0165(5) Uani 1 1 d . . . . .
C32A C 0.6124(3) 0.24581(14) 0.36181(12) 0.0168(5) Uani 1 1 d . . . . .
N33 N 0.5675(2) 0.29152(12) 0.42217(10) 0.0189(4) Uani 1 1 d . . . . .
H33 H 0.6157 0.2965 0.4541 0.023 Uiso 1 1 calc R U . . .
C33A C 0.4338(3) 0.32820(15) 0.42392(13) 0.0198(5) Uani 1 1 d . . . . .
C34 C 0.3460(3) 0.38172(16) 0.47410(13) 0.0242(5) Uani 1 1 d . . . . .
H34 H 0.3759 0.3976 0.5140 0.029 Uiso 1 1 calc R U . . .
C35 C 0.2151(3) 0.41066(16) 0.46407(13) 0.0261(6) Uani 1 1 d . . . . .
H35 H 0.1532 0.4469 0.4973 0.031 Uiso 1 1 calc R U . . .
C36 C 0.1733(3) 0.38645(16) 0.40447(14) 0.0240(5) Uani 1 1 d . . . . .
C37 C 0.2597(3) 0.33576(16) 0.35334(13) 0.0216(5) Uani 1 1 d . . . . .
H37 H 0.2296 0.3218 0.3130 0.026 Uiso 1 1 calc R U . . .
C37A C 0.3932(3) 0.30548(15) 0.36287(12) 0.0186(5) Uani 1 1 d . . . . .
C37B C 0.5106(2) 0.25238(14) 0.32334(12) 0.0166(5) Uani 1 1 d . . . . .
C37C C 0.5396(2) 0.20903(14) 0.25774(12) 0.0163(5) Uani 1 1 d . . . . .
N38 N 0.8385(2) 0.19829(12) 0.38059(10) 0.0176(4) Uani 1 1 d . . . . .
N39 N 0.9595(2) 0.15008(12) 0.35127(10) 0.0161(4) Uani 1 1 d . . . . .
C40 C 1.0648(3) 0.14043(15) 0.38191(12) 0.0179(5) Uani 1 1 d . . . . .
C41 C 1.1861(2) 0.08528(15) 0.34432(12) 0.0176(5) Uani 1 1 d . . . . .
N42 N 1.1665(2) 0.04547(12) 0.28759(10) 0.0170(4) Uani 1 1 d . . . . .
C43 C 1.2684(2) -0.01087(15) 0.25442(12) 0.0186(5) Uani 1 1 d . . . . .
H43 H 1.2520 -0.0398 0.2160 0.022 Uiso 1 1 calc R U . . .
C44 C 1.3968(3) -0.02965(16) 0.27268(12) 0.0198(5) Uani 1 1 d . . . . .
C45 C 1.4194(3) 0.01538(16) 0.32812(13) 0.0209(5) Uani 1 1 d . . . . .
H45 H 1.5073 0.0071 0.3411 0.025 Uiso 1 1 calc R U . . .
C46 C 1.3139(3) 0.07198(16) 0.36404(12) 0.0204(5) Uani 1 1 d . . . . .
H46 H 1.3286 0.1019 0.4023 0.024 Uiso 1 1 calc R U . . .
C47 C 1.0613(3) 0.17732(17) 0.45130(13) 0.0245(5) Uani 1 1 d . . . . .
H47A H 1.0568 0.1311 0.4871 0.037 Uiso 1 1 calc R U . . .
H47B H 0.9778 0.2176 0.4647 0.037 Uiso 1 1 calc R U . . .
H47C H 1.1471 0.2074 0.4475 0.037 Uiso 1 1 calc R U . . .
C48 C 1.5059(3) -0.09772(17) 0.23774(13) 0.0244(5) Uani 1 1 d . . . . .
H48A H 1.5967 -0.0714 0.2187 0.029 Uiso 1 1 calc R U . . .
H48B H 1.5210 -0.1417 0.2737 0.029 Uiso 1 1 calc R U . . .
N27 N 1.4676(2) -0.13964(14) 0.18094(11) 0.0221(4) Uani 1 1 d . . . . .
C49 C 1.5484(3) -0.22291(18) 0.16681(15) 0.0307(6) Uani 1 1 d . . . . .
H49A H 1.5290 -0.2602 0.2098 0.037 Uiso 1 1 calc R U . . .
H49B H 1.6511 -0.2145 0.1536 0.037 Uiso 1 1 calc R U . . .
C50 C 1.5073(3) -0.2656(2) 0.10763(16) 0.0386(7) Uani 1 1 d . . . . .
H50A H 1.5623 -0.3215 0.0986 0.046 Uiso 1 1 calc R U . . .
H50B H 1.4056 -0.2763 0.1219 0.046 Uiso 1 1 calc R U . . .
C51 C 1.4550(3) -0.13290(19) 0.05797(14) 0.0313(6) Uani 1 1 d . . . . .
H51A H 1.3526 -0.1418 0.0722 0.038 Uiso 1 1 calc R U . . .
H51B H 1.4726 -0.0969 0.0143 0.038 Uiso 1 1 calc R U . . .
C52 C 1.4966(3) -0.08697(18) 0.11548(13) 0.0258(6) Uani 1 1 d . . . . .
H52A H 1.5985 -0.0768 0.1011 0.031 Uiso 1 1 calc R U . . .
H52B H 1.4419 -0.0308 0.1232 0.031 Uiso 1 1 calc R U . . .
O1 O 1.4589(2) 0.55663(13) 0.20302(12) 0.0382(5) Uani 1 1 d . . . . .
O2 O 1.5333(2) -0.21346(14) 0.04488(10) 0.0376(5) Uani 1 1 d . . . . .
O3 O 0.6272(2) 0.30681(17) 0.55570(11) 0.0500(6) Uani 1 1 d . . . . .
C84 C 0.7366(3) 0.3281(2) 0.56804(15) 0.0364(7) Uani 1 1 d . . . . .
H84 H 0.7662 0.3830 0.5507 0.044 Uiso 1 1 calc R U . . .
N80 N 0.8177(3) 0.28133(15) 0.60346(12) 0.0313(5) Uani 1 1 d . . . . .
C85 C 0.7818(4) 0.1965(2) 0.6315(2) 0.0588(10) Uani 1 1 d . . . . .
H85A H 0.7041 0.1787 0.6132 0.088 Uiso 1 1 calc R U . . .
H85B H 0.7526 0.1976 0.6829 0.088 Uiso 1 1 calc R U . . .
H85C H 0.8647 0.1559 0.6174 0.088 Uiso 1 1 calc R U . . .
C86 C 0.9470(3) 0.3118(2) 0.61501(18) 0.0435(8) Uani 1 1 d . . . . .
H86A H 0.9544 0.3717 0.5988 0.065 Uiso 1 1 calc R U . . .
H86B H 1.0290 0.2769 0.5888 0.065 Uiso 1 1 calc R U . . .
H86C H 0.9446 0.3072 0.6653 0.065 Uiso 1 1 calc R U . . .
O4 O 0.8409(3) 0.49145(17) -0.02113(14) 0.0657(8) Uani 1 1 d . . . . .
C94 C 0.8465(4) 0.4419(2) 0.02875(16) 0.0417(8) Uani 1 1 d . . . . .
H94 H 0.9107 0.4526 0.0563 0.050 Uiso 1 1 calc R U . . .
N90 N 0.7699(3) 0.37466(15) 0.04715(12) 0.0318(5) Uani 1 1 d . . . . .
C95 C 0.6739(4) 0.3509(2) 0.00596(17) 0.0426(8) Uani 1 1 d . . . . .
H95A H 0.5772 0.3523 0.0355 0.064 Uiso 1 1 calc R U . . .
H95B H 0.7025 0.2929 -0.0113 0.064 Uiso 1 1 calc R U . . .
H95C H 0.6774 0.3914 -0.0340 0.064 Uiso 1 1 calc R U . . .
C96 C 0.7847(3) 0.31915(18) 0.10653(15) 0.0306(6) Uani 1 1 d . . . . .
H96A H 0.8271 0.2629 0.0898 0.046 Uiso 1 1 calc R U . . .
H96B H 0.6913 0.3127 0.1381 0.046 Uiso 1 1 calc R U . . .
H96C H 0.8457 0.3443 0.1319 0.046 Uiso 1 1 calc R U . . .
Cl Cl 0.07367(8) 0.83871(4) 0.03000(3) 0.03297(16) Uani 1 1 d . . . . .
 
loop_
 _atom_site_aniso_label
 _atom_site_aniso_U_11
 _atom_site_aniso_U_22
 _atom_site_aniso_U_33
 _atom_site_aniso_U_23
 _atom_site_aniso_U_13
 _atom_site_aniso_U_12
Br1 0.0569(2) 0.02199(14) 0.04536(18) 0.00745(12) -0.02032(15) -0.01963(13)
Br2 0.02454(14) 0.03083(15) 0.03072(15) -0.00617(11) -0.00025(11) 0.00826(11)
Ni 0.01471(15) 0.01437(14) 0.01202(14) -0.00158(11) -0.00214(11) -0.00275(11)
C1 0.0246(13) 0.0208(12) 0.0213(13) 0.0023(10) -0.0059(10) -0.0078(10)
C2 0.0256(13) 0.0268(13) 0.0157(12) 0.0034(10) -0.0017(10) -0.0088(11)
C3 0.0235(13) 0.0213(12) 0.0168(12) -0.0013(10) -0.0045(10) -0.0024(10)
C4 0.0196(12) 0.0176(11) 0.0173(12) 0.0000(9) -0.0055(10) -0.0036(9)
C4A 0.0144(11) 0.0155(11) 0.0167(11) 0.0015(9) -0.0041(9) -0.0014(9)
N5 0.0155(10) 0.0149(9) 0.0148(10) -0.0002(8) -0.0029(8) -0.0025(7)
C6 0.0129(11) 0.0170(11) 0.0163(11) 0.0000(9) -0.0034(9) -0.0020(9)
C6A 0.0160(11) 0.0168(11) 0.0193(12) -0.0031(9) -0.0063(10) -0.0005(9)
N7 0.0198(10) 0.0169(10) 0.0197(10) -0.0038(8) -0.0006(8) -0.0026(8)
C7A 0.0177(12) 0.0179(12) 0.0246(13) -0.0014(10) -0.0081(10) -0.0017(9)
C8 0.0221(13) 0.0204(13) 0.0301(14) -0.0087(11) -0.0072(11) 0.0024(10)
C9 0.0274(14) 0.0167(12) 0.0405(16) -0.0087(11) -0.0133(12) -0.0017(10)
C10 0.0291(14) 0.0163(12) 0.0360(15) 0.0041(11) -0.0138(12) -0.0080(10)
C11 0.0283(14) 0.0222(13) 0.0247(13) 0.0025(10) -0.0105(11) -0.0074(11)
C11A 0.0195(12) 0.0168(12) 0.0236(13) -0.0003(10) -0.0097(10) -0.0022(9)
C11B 0.0170(11) 0.0171(12) 0.0199(12) 0.0003(9) -0.0080(10) -0.0029(9)
C11C 0.0189(12) 0.0162(11) 0.0172(12) 0.0004(9) -0.0079(10) -0.0031(9)
N12 0.0206(10) 0.0150(10) 0.0157(10) -0.0044(8) -0.0009(8) -0.0025(8)
N13 0.0152(10) 0.0149(9) 0.0166(10) -0.0016(8) -0.0045(8) -0.0018(8)
C14 0.0149(11) 0.0209(12) 0.0171(12) -0.0007(9) -0.0041(9) -0.0022(9)
C15 0.0152(11) 0.0204(12) 0.0159(11) 0.0000(9) -0.0028(9) -0.0036(9)
N16 0.0151(10) 0.0176(10) 0.0158(10) -0.0004(8) -0.0038(8) -0.0031(8)
C17 0.0170(12) 0.0189(12) 0.0182(12) -0.0009(9) -0.0037(10) -0.0036(9)
C18 0.0165(12) 0.0190(12) 0.0262(13) 0.0006(10) -0.0057(10) -0.0027(9)
C19 0.0223(13) 0.0220(13) 0.0232(13) 0.0056(10) -0.0028(10) -0.0061(10)
C20 0.0210(12) 0.0242(13) 0.0164(12) 0.0006(10) -0.0015(10) -0.0043(10)
C21 0.0308(14) 0.0246(13) 0.0181(13) -0.0020(10) 0.0030(11) -0.0037(11)
C22 0.0243(13) 0.0188(12) 0.0273(14) 0.0005(10) -0.0041(11) -0.0034(10)
N1 0.0255(11) 0.0205(11) 0.0266(12) -0.0024(9) -0.0035(9) -0.0057(9)
C23 0.0252(14) 0.0239(13) 0.0309(14) -0.0033(11) -0.0047(11) -0.0036(11)
C24 0.0280(15) 0.0331(16) 0.0443(18) -0.0088(13) -0.0073(13) -0.0041(12)
C25 0.0404(17) 0.0316(16) 0.0437(18) -0.0137(14) -0.0022(14) -0.0096(13)
C26 0.0307(15) 0.0243(14) 0.0373(16) -0.0092(12) 0.0023(13) -0.0064(11)
C27 0.0174(12) 0.0232(13) 0.0212(13) -0.0020(10) -0.0024(10) 0.0003(10)
C28 0.0197(12) 0.0285(14) 0.0228(13) -0.0025(11) -0.0083(10) -0.0015(10)
C29 0.0207(12) 0.0242(13) 0.0182(12) -0.0067(10) -0.0034(10) -0.0026(10)
C30 0.0168(12) 0.0186(12) 0.0180(12) -0.0018(9) -0.0015(10) -0.0021(9)
C30A 0.0171(11) 0.0134(11) 0.0171(11) 0.0012(9) -0.0030(9) -0.0051(9)
N31 0.0172(10) 0.0137(9) 0.0137(9) -0.0004(7) -0.0026(8) -0.0038(8)
C32 0.0211(12) 0.0116(11) 0.0154(11) 0.0002(9) -0.0006(9) -0.0047(9)
C32A 0.0228(12) 0.0128(11) 0.0142(11) -0.0001(9) -0.0021(9) -0.0042(9)
N33 0.0234(11) 0.0193(10) 0.0132(10) -0.0031(8) -0.0029(8) -0.0003(8)
C33A 0.0235(13) 0.0168(12) 0.0172(12) 0.0021(9) -0.0014(10) -0.0034(10)
C34 0.0326(15) 0.0211(13) 0.0157(12) -0.0030(10) 0.0000(11) 0.0002(11)
C35 0.0311(14) 0.0192(12) 0.0209(13) -0.0021(10) 0.0060(11) 0.0038(11)
C36 0.0230(13) 0.0198(12) 0.0260(13) -0.0003(10) -0.0004(11) 0.0013(10)
C37 0.0237(13) 0.0211(12) 0.0173(12) -0.0020(10) 0.0004(10) -0.0005(10)
C37A 0.0226(12) 0.0154(11) 0.0152(11) 0.0000(9) 0.0007(10) -0.0035(9)
C37B 0.0186(12) 0.0127(11) 0.0168(11) -0.0001(9) -0.0003(9) -0.0030(9)
C37C 0.0175(12) 0.0144(11) 0.0162(11) 0.0012(9) -0.0016(9) -0.0046(9)
N38 0.0197(10) 0.0168(10) 0.0164(10) -0.0016(8) -0.0041(8) -0.0020(8)
N39 0.0187(10) 0.0149(9) 0.0140(9) -0.0005(8) -0.0019(8) -0.0041(8)
C40 0.0229(12) 0.0182(12) 0.0130(11) 0.0001(9) -0.0036(10) -0.0070(9)
C41 0.0198(12) 0.0172(11) 0.0156(11) 0.0023(9) -0.0037(10) -0.0046(9)
N42 0.0171(10) 0.0189(10) 0.0146(10) -0.0007(8) -0.0020(8) -0.0035(8)
C43 0.0197(12) 0.0201(12) 0.0165(12) -0.0013(9) -0.0050(10) -0.0030(9)
C44 0.0191(12) 0.0236(13) 0.0173(12) 0.0010(10) -0.0046(10) -0.0040(10)
C45 0.0175(12) 0.0272(13) 0.0198(12) 0.0045(10) -0.0076(10) -0.0054(10)
C46 0.0241(13) 0.0231(12) 0.0154(12) 0.0006(10) -0.0067(10) -0.0050(10)
C47 0.0276(14) 0.0283(14) 0.0189(13) -0.0059(11) -0.0076(11) -0.0004(11)
C48 0.0180(12) 0.0324(14) 0.0237(13) -0.0020(11) -0.0075(10) 0.0011(10)
N27 0.0195(11) 0.0259(11) 0.0205(11) -0.0036(9) -0.0046(9) 0.0007(9)
C49 0.0291(15) 0.0300(15) 0.0333(15) -0.0064(12) -0.0099(12) 0.0068(12)
C50 0.0421(18) 0.0355(16) 0.0404(18) -0.0128(14) -0.0138(15) 0.0028(13)
C51 0.0281(14) 0.0430(17) 0.0227(14) -0.0049(12) -0.0054(12) -0.0019(12)
C52 0.0197(13) 0.0334(15) 0.0230(13) 0.0002(11) -0.0029(11) -0.0024(11)
O1 0.0320(11) 0.0332(11) 0.0492(13) -0.0113(10) -0.0046(10) -0.0111(9)
O2 0.0356(11) 0.0474(13) 0.0298(11) -0.0156(9) -0.0065(9) 0.0022(9)
O3 0.0384(13) 0.0890(19) 0.0267(11) -0.0084(11) -0.0102(10) -0.0169(12)
C84 0.0438(18) 0.0417(17) 0.0243(15) 0.0013(13) -0.0070(13) -0.0108(14)
N80 0.0402(14) 0.0286(12) 0.0251(12) 0.0000(10) -0.0063(11) -0.0081(10)
C85 0.073(3) 0.0346(19) 0.061(2) 0.0074(17) 0.000(2) -0.0115(18)
C86 0.0374(17) 0.053(2) 0.0424(18) -0.0105(15) -0.0142(15) 0.0009(15)
O4 0.088(2) 0.0568(16) 0.0565(16) 0.0289(14) -0.0241(15) -0.0296(15)
C94 0.053(2) 0.0400(18) 0.0326(16) 0.0080(14) -0.0094(15) -0.0144(15)
N90 0.0377(14) 0.0291(12) 0.0290(12) 0.0012(10) -0.0068(11) -0.0103(10)
C95 0.052(2) 0.0425(18) 0.0387(18) -0.0030(14) -0.0213(16) -0.0042(15)
C96 0.0347(15) 0.0278(14) 0.0295(15) 0.0021(12) -0.0081(12) -0.0042(12)
Cl 0.0422(4) 0.0332(4) 0.0226(3) -0.0092(3) -0.0030(3) -0.0068(3)
 
_geom_special_details
;
 All esds (except the esd in the dihedral angle between two l.s. planes)
 are estimated using the full covariance matrix.  The cell esds are taken
 into account individually in the estimation of esds in distances, angles
 and torsion angles; correlations between esds in cell parameters are only
 used when they are defined by crystal symmetry.  An approximate (isotropic)
 treatment of cell esds is used for estimating esds involving l.s. planes.
;
 
loop_
 _geom_bond_atom_site_label_1
 _geom_bond_atom_site_label_2
 _geom_bond_distance
 _geom_bond_site_symmetry_2
 _geom_bond_publ_flag
Br1 C10 1.904(3) . ?
Br2 C36 1.914(3) . ?
Ni N39 2.0028(19) . ?
Ni N13 2.0331(19) . ?
Ni N31 2.0945(19) . ?
Ni N16 2.1088(19) . ?
Ni N42 2.124(2) . ?
Ni N5 2.1427(19) . ?
C1 C2 1.370(4) . ?
C1 C11C 1.414(3) . ?
C1 H1 0.9500 . ?
C2 C3 1.406(3) . ?
C2 H2 0.9500 . ?
C3 C4 1.376(3) . ?
C3 H3 0.9500 . ?
C4 C4A 1.411(3) . ?
C4 H4 0.9500 . ?
C4A N5 1.393(3) . ?
C4A C11C 1.424(3) . ?
N5 C6 1.327(3) . ?
C6 N12 1.380(3) . ?
C6 C6A 1.424(3) . ?
C6A N7 1.376(3) . ?
C6A C11B 1.392(3) . ?
N7 C7A 1.381(3) . ?
N7 H7 0.8800 . ?
C7A C8 1.397(3) . ?
C7A C11A 1.413(4) . ?
C8 C9 1.378(4) . ?
C8 H8 0.9500 . ?
C9 C10 1.400(4) . ?
C9 H9 0.9500 . ?
C10 C11 1.373(4) . ?
C11 C11A 1.405(3) . ?
C11 H11 0.9500 . ?
C11A C11B 1.441(3) . ?
C11B C11C 1.426(3) . ?
N12 N13 1.365(3) . ?
N12 H12 0.8800 . ?
N13 C14 1.294(3) . ?
C14 C15 1.482(3) . ?
C14 C21 1.489(3) . ?
C15 N16 1.352(3) . ?
C15 C20 1.392(3) . ?
N16 C17 1.335(3) . ?
C17 C18 1.397(3) . ?
C17 H17 0.9500 . ?
C18 C19 1.389(4) . ?
C18 C22 1.510(3) . ?
C19 C20 1.388(3) . ?
C19 H19 0.9500 . ?
C20 H20 0.9500 . ?
C21 H21A 0.9800 . ?
C21 H21B 0.9800 . ?
C21 H21C 0.9800 . ?
C22 N1 1.470(3) . ?
C22 H22A 0.9900 . ?
C22 H22B 0.9900 . ?
N1 C26 1.465(3) . ?
N1 C23 1.465(3) . ?
C23 C24 1.515(4) . ?
C23 H23A 0.9900 . ?
C23 H23B 0.9900 . ?
C24 O1 1.431(3) . ?
C24 H24A 0.9900 . ?
C24 H24B 0.9900 . ?
C25 O1 1.425(4) . ?
C25 C26 1.517(4) . ?
C25 H25A 0.9900 . ?
C25 H25B 0.9900 . ?
C26 H26A 0.9900 . ?
C26 H26B 0.9900 . ?
C27 C28 1.379(4) . ?
C27 C37C 1.406(3) . ?
C27 H27 0.9500 . ?
C28 C29 1.399(3) . ?
C28 H28 0.9500 . ?
C29 C30 1.382(3) . ?
C29 H29 0.9500 . ?
C30 C30A 1.407(3) . ?
C30 H30 0.9500 . ?
C30A N31 1.392(3) . ?
C30A C37C 1.429(3) . ?
N31 C32 1.351(3) . ?
C32 N38 1.354(3) . ?
C32 C32A 1.433(3) . ?
C32A N33 1.374(3) . ?
C32A C37B 1.382(3) . ?
N33 C33A 1.376(3) . ?
N33 H33 0.8800 . ?
C33A C34 1.401(3) . ?
C33A C37A 1.420(3) . ?
C34 C35 1.376(4) . ?
C34 H34 0.9500 . ?
C35 C36 1.407(4) . ?
C35 H35 0.9500 . ?
C36 C37 1.381(3) . ?
C37 C37A 1.403(3) . ?
C37 H37 0.9500 . ?
C37A C37B 1.443(3) . ?
C37B C37C 1.441(3) . ?
N38 N39 1.365(3) . ?
N39 C40 1.307(3) . ?
C40 C41 1.471(3) . ?
C40 C47 1.497(3) . ?
C41 N42 1.363(3) . ?
C41 C46 1.391(3) . ?
N42 C43 1.338(3) . ?
C43 C44 1.391(3) . ?
C43 H43 0.9500 . ?
C44 C45 1.396(3) . ?
C44 C48 1.508(3) . ?
C45 C46 1.380(4) . ?
C45 H45 0.9500 . ?
C46 H46 0.9500 . ?
C47 H47A 0.9800 . ?
C47 H47B 0.9800 . ?
C47 H47C 0.9800 . ?
C48 N27 1.459(3) . ?
C48 H48A 0.9900 . ?
C48 H48B 0.9900 . ?
N27 C49 1.471(3) . ?
N27 C52 1.472(3) . ?
C49 C50 1.518(4) . ?
C49 H49A 0.9900 . ?
C49 H49B 0.9900 . ?
C50 O2 1.425(4) . ?
C50 H50A 0.9900 . ?
C50 H50B 0.9900 . ?
C51 O2 1.423(3) . ?
C51 C52 1.519(4) . ?
C51 H51A 0.9900 . ?
C51 H51B 0.9900 . ?
C52 H52A 0.9900 . ?
C52 H52B 0.9900 . ?
O3 C84 1.226(4) . ?
C84 N80 1.330(4) . ?
C84 H84 0.9500 . ?
N80 C85 1.451(4) . ?
N80 C86 1.456(4) . ?
C85 H85A 0.9800 . ?
C85 H85B 0.9800 . ?
C85 H85C 0.9800 . ?
C86 H86A 0.9800 . ?
C86 H86B 0.9800 . ?
C86 H86C 0.9800 . ?
O4 C94 1.228(4) . ?
C94 N90 1.327(4) . ?
C94 H94 0.9500 . ?
N90 C96 1.448(3) . ?
N90 C95 1.459(4) . ?
C95 H95A 0.9800 . ?
C95 H95B 0.9800 . ?
C95 H95C 0.9800 . ?
C96 H96A 0.9800 . ?
C96 H96B 0.9800 . ?
C96 H96C 0.9800 . ?
 
loop_
 _geom_angle_atom_site_label_1
 _geom_angle_atom_site_label_2
 _geom_angle_atom_site_label_3
 _geom_angle
 _geom_angle_site_symmetry_1
 _geom_angle_site_symmetry_3
 _geom_angle_publ_flag
N39 Ni N13 166.86(8) . . ?
N39 Ni N31 77.55(8) . . ?
N13 Ni N31 112.94(7) . . ?
N39 Ni N16 95.48(8) . . ?
N13 Ni N16 76.91(7) . . ?
N31 Ni N16 91.43(7) . . ?
N39 Ni N42 78.10(8) . . ?
N13 Ni N42 91.68(7) . . ?
N31 Ni N42 155.38(7) . . ?
N16 Ni N42 94.43(7) . . ?
N39 Ni N5 111.10(7) . . ?
N13 Ni N5 76.98(7) . . ?
N31 Ni N5 94.16(7) . . ?
N16 Ni N5 153.42(7) . . ?
N42 Ni N5 91.22(7) . . ?
C2 C1 C11C 121.0(2) . . ?
C2 C1 H1 119.5 . . ?
C11C C1 H1 119.5 . . ?
C1 C2 C3 119.9(2) . . ?
C1 C2 H2 120.0 . . ?
C3 C2 H2 120.0 . . ?
C4 C3 C2 120.5(2) . . ?
C4 C3 H3 119.7 . . ?
C2 C3 H3 119.7 . . ?
C3 C4 C4A 120.7(2) . . ?
C3 C4 H4 119.6 . . ?
C4A C4 H4 119.6 . . ?
N5 C4A C4 118.4(2) . . ?
N5 C4A C11C 122.9(2) . . ?
C4 C4A C11C 118.7(2) . . ?
C6 N5 C4A 119.38(19) . . ?
C6 N5 Ni 112.03(15) . . ?
C4A N5 Ni 128.54(15) . . ?
N5 C6 N12 119.1(2) . . ?
N5 C6 C6A 121.0(2) . . ?
N12 C6 C6A 119.8(2) . . ?
N7 C6A C11B 110.7(2) . . ?
N7 C6A C6 128.7(2) . . ?
C11B C6A C6 120.6(2) . . ?
C6A N7 C7A 107.7(2) . . ?
C6A N7 H7 126.2 . . ?
C7A N7 H7 126.2 . . ?
N7 C7A C8 128.6(2) . . ?
N7 C7A C11A 109.2(2) . . ?
C8 C7A C11A 122.2(2) . . ?
C9 C8 C7A 117.2(2) . . ?
C9 C8 H8 121.4 . . ?
C7A C8 H8 121.4 . . ?
C8 C9 C10 120.8(2) . . ?
C8 C9 H9 119.6 . . ?
C10 C9 H9 119.6 . . ?
C11 C10 C9 122.8(2) . . ?
C11 C10 Br1 118.5(2) . . ?
C9 C10 Br1 118.65(19) . . ?
C10 C11 C11A 117.5(2) . . ?
C10 C11 H11 121.3 . . ?
C11A C11 H11 121.3 . . ?
C11 C11A C7A 119.4(2) . . ?
C11 C11A C11B 134.1(2) . . ?
C7A C11A C11B 106.4(2) . . ?
C6A C11B C11C 119.4(2) . . ?
C6A C11B C11A 106.0(2) . . ?
C11C C11B C11A 134.6(2) . . ?
C1 C11C C4A 119.0(2) . . ?
C1 C11C C11B 124.5(2) . . ?
C4A C11C C11B 116.5(2) . . ?
N13 N12 C6 114.69(18) . . ?
N13 N12 H12 122.7 . . ?
C6 N12 H12 122.7 . . ?
C14 N13 N12 122.7(2) . . ?
C14 N13 Ni 120.15(16) . . ?
N12 N13 Ni 116.34(14) . . ?
N13 C14 C15 112.5(2) . . ?
N13 C14 C21 126.8(2) . . ?
C15 C14 C21 120.6(2) . . ?
N16 C15 C20 121.5(2) . . ?
N16 C15 C14 115.9(2) . . ?
C20 C15 C14 122.6(2) . . ?
C17 N16 C15 119.0(2) . . ?
C17 N16 Ni 127.19(16) . . ?
C15 N16 Ni 113.57(15) . . ?
N16 C17 C18 123.1(2) . . ?
N16 C17 H17 118.4 . . ?
C18 C17 H17 118.4 . . ?
C19 C18 C17 117.6(2) . . ?
C19 C18 C22 122.1(2) . . ?
C17 C18 C22 120.2(2) . . ?
C20 C19 C18 119.9(2) . . ?
C20 C19 H19 120.1 . . ?
C18 C19 H19 120.1 . . ?
C19 C20 C15 119.0(2) . . ?
C19 C20 H20 120.5 . . ?
C15 C20 H20 120.5 . . ?
C14 C21 H21A 109.5 . . ?
C14 C21 H21B 109.5 . . ?
H21A C21 H21B 109.5 . . ?
C14 C21 H21C 109.5 . . ?
H21A C21 H21C 109.5 . . ?
H21B C21 H21C 109.5 . . ?
N1 C22 C18 113.3(2) . . ?
N1 C22 H22A 108.9 . . ?
C18 C22 H22A 108.9 . . ?
N1 C22 H22B 108.9 . . ?
C18 C22 H22B 108.9 . . ?
H22A C22 H22B 107.7 . . ?
C26 N1 C23 108.6(2) . . ?
C26 N1 C22 108.7(2) . . ?
C23 N1 C22 112.3(2) . . ?
N1 C23 C24 109.9(2) . . ?
N1 C23 H23A 109.7 . . ?
C24 C23 H23A 109.7 . . ?
N1 C23 H23B 109.7 . . ?
C24 C23 H23B 109.7 . . ?
H23A C23 H23B 108.2 . . ?
O1 C24 C23 111.5(2) . . ?
O1 C24 H24A 109.3 . . ?
C23 C24 H24A 109.3 . . ?
O1 C24 H24B 109.3 . . ?
C23 C24 H24B 109.3 . . ?
H24A C24 H24B 108.0 . . ?
O1 C25 C26 110.8(2) . . ?
O1 C25 H25A 109.5 . . ?
C26 C25 H25A 109.5 . . ?
O1 C25 H25B 109.5 . . ?
C26 C25 H25B 109.5 . . ?
H25A C25 H25B 108.1 . . ?
N1 C26 C25 109.8(2) . . ?
N1 C26 H26A 109.7 . . ?
C25 C26 H26A 109.7 . . ?
N1 C26 H26B 109.7 . . ?
C25 C26 H26B 109.7 . . ?
H26A C26 H26B 108.2 . . ?
C28 C27 C37C 121.2(2) . . ?
C28 C27 H27 119.4 . . ?
C37C C27 H27 119.4 . . ?
C27 C28 C29 120.0(2) . . ?
C27 C28 H28 120.0 . . ?
C29 C28 H28 120.0 . . ?
C30 C29 C28 120.1(2) . . ?
C30 C29 H29 120.0 . . ?
C28 C29 H29 120.0 . . ?
C29 C30 C30A 121.4(2) . . ?
C29 C30 H30 119.3 . . ?
C30A C30 H30 119.3 . . ?
N31 C30A C30 118.3(2) . . ?
N31 C30A C37C 123.3(2) . . ?
C30 C30A C37C 118.4(2) . . ?
C32 N31 C30A 119.9(2) . . ?
C32 N31 Ni 109.47(15) . . ?
C30A N31 Ni 130.61(15) . . ?
N31 C32 N38 123.8(2) . . ?
N31 C32 C32A 118.9(2) . . ?
N38 C32 C32A 117.3(2) . . ?
N33 C32A C37B 110.7(2) . . ?
N33 C32A C32 126.4(2) . . ?
C37B C32A C32 122.8(2) . . ?
C32A N33 C33A 108.0(2) . . ?
C32A N33 H33 126.0 . . ?
C33A N33 H33 126.0 . . ?
N33 C33A C34 129.1(2) . . ?
N33 C33A C37A 108.9(2) . . ?
C34 C33A C37A 122.0(2) . . ?
C35 C34 C33A 118.2(2) . . ?
C35 C34 H34 120.9 . . ?
C33A C34 H34 120.9 . . ?
C34 C35 C36 119.9(2) . . ?
C34 C35 H35 120.1 . . ?
C36 C35 H35 120.1 . . ?
C37 C36 C35 122.9(2) . . ?
C37 C36 Br2 118.3(2) . . ?
C35 C36 Br2 118.82(19) . . ?
C36 C37 C37A 117.9(2) . . ?
C36 C37 H37 121.0 . . ?
C37A C37 H37 121.0 . . ?
C37 C37A C33A 119.1(2) . . ?
C37 C37A C37B 134.8(2) . . ?
C33A C37A C37B 106.1(2) . . ?
C32A C37B C37C 118.7(2) . . ?
C32A C37B C37A 106.3(2) . . ?
C37C C37B C37A 135.1(2) . . ?
C27 C37C C30A 119.0(2) . . ?
C27 C37C C37B 124.7(2) . . ?
C30A C37C C37B 116.3(2) . . ?
C32 N38 N39 109.48(18) . . ?
C40 N39 N38 120.87(19) . . ?
C40 N39 Ni 119.45(16) . . ?
N38 N39 Ni 119.66(14) . . ?
N39 C40 C41 114.1(2) . . ?
N39 C40 C47 123.8(2) . . ?
C41 C40 C47 122.0(2) . . ?
N42 C41 C46 120.3(2) . . ?
N42 C41 C40 115.7(2) . . ?
C46 C41 C40 124.0(2) . . ?
C43 N42 C41 118.8(2) . . ?
C43 N42 Ni 129.16(16) . . ?
C41 N42 Ni 111.96(15) . . ?
N42 C43 C44 124.0(2) . . ?
N42 C43 H43 118.0 . . ?
C44 C43 H43 118.0 . . ?
C43 C44 C45 116.7(2) . . ?
C43 C44 C48 123.0(2) . . ?
C45 C44 C48 120.1(2) . . ?
C46 C45 C44 119.9(2) . . ?
C46 C45 H45 120.1 . . ?
C44 C45 H45 120.1 . . ?
C45 C46 C41 120.1(2) . . ?
C45 C46 H46 119.9 . . ?
C41 C46 H46 119.9 . . ?
C40 C47 H47A 109.5 . . ?
C40 C47 H47B 109.5 . . ?
H47A C47 H47B 109.5 . . ?
C40 C47 H47C 109.5 . . ?
H47A C47 H47C 109.5 . . ?
H47B C47 H47C 109.5 . . ?
N27 C48 C44 114.0(2) . . ?
N27 C48 H48A 108.7 . . ?
C44 C48 H48A 108.7 . . ?
N27 C48 H48B 108.7 . . ?
C44 C48 H48B 108.7 . . ?
H48A C48 H48B 107.6 . . ?
C48 N27 C49 110.7(2) . . ?
C48 N27 C52 111.3(2) . . ?
C49 N27 C52 108.0(2) . . ?
N27 C49 C50 110.0(2) . . ?
N27 C49 H49A 109.7 . . ?
C50 C49 H49A 109.7 . . ?
N27 C49 H49B 109.7 . . ?
C50 C49 H49B 109.7 . . ?
H49A C49 H49B 108.2 . . ?
O2 C50 C49 111.2(2) . . ?
O2 C50 H50A 109.4 . . ?
C49 C50 H50A 109.4 . . ?
O2 C50 H50B 109.4 . . ?
C49 C50 H50B 109.4 . . ?
H50A C50 H50B 108.0 . . ?
O2 C51 C52 111.2(2) . . ?
O2 C51 H51A 109.4 . . ?
C52 C51 H51A 109.4 . . ?
O2 C51 H51B 109.4 . . ?
C52 C51 H51B 109.4 . . ?
H51A C51 H51B 108.0 . . ?
N27 C52 C51 109.5(2) . . ?
N27 C52 H52A 109.8 . . ?
C51 C52 H52A 109.8 . . ?
N27 C52 H52B 109.8 . . ?
C51 C52 H52B 109.8 . . ?
H52A C52 H52B 108.2 . . ?
C25 O1 C24 109.5(2) . . ?
C51 O2 C50 109.4(2) . . ?
O3 C84 N80 125.9(3) . . ?
O3 C84 H84 117.0 . . ?
N80 C84 H84 117.0 . . ?
C84 N80 C85 121.1(3) . . ?
C84 N80 C86 122.0(3) . . ?
C85 N80 C86 116.8(3) . . ?
N80 C85 H85A 109.5 . . ?
N80 C85 H85B 109.5 . . ?
H85A C85 H85B 109.5 . . ?
N80 C85 H85C 109.5 . . ?
H85A C85 H85C 109.5 . . ?
H85B C85 H85C 109.5 . . ?
N80 C86 H86A 109.5 . . ?
N80 C86 H86B 109.5 . . ?
H86A C86 H86B 109.5 . . ?
N80 C86 H86C 109.5 . . ?
H86A C86 H86C 109.5 . . ?
H86B C86 H86C 109.5 . . ?
O4 C94 N90 125.0(3) . . ?
O4 C94 H94 117.5 . . ?
N90 C94 H94 117.5 . . ?
C94 N90 C96 121.2(3) . . ?
C94 N90 C95 121.3(3) . . ?
C96 N90 C95 117.4(2) . . ?
N90 C95 H95A 109.5 . . ?
N90 C95 H95B 109.5 . . ?
H95A C95 H95B 109.5 . . ?
N90 C95 H95C 109.5 . . ?
H95A C95 H95C 109.5 . . ?
H95B C95 H95C 109.5 . . ?
N90 C96 H96A 109.5 . . ?
N90 C96 H96B 109.5 . . ?
H96A C96 H96B 109.5 . . ?
N90 C96 H96C 109.5 . . ?
H96A C96 H96C 109.5 . . ?
H96B C96 H96C 109.5 . . ?
 
loop_
 _geom_torsion_atom_site_label_1
 _geom_torsion_atom_site_label_2
 _geom_torsion_atom_site_label_3
 _geom_torsion_atom_site_label_4
 _geom_torsion
 _geom_torsion_site_symmetry_1
 _geom_torsion_site_symmetry_2
 _geom_torsion_site_symmetry_3
 _geom_torsion_site_symmetry_4
 _geom_torsion_publ_flag
C11C C1 C2 C3 -1.3(4) . . . . ?
C1 C2 C3 C4 2.4(4) . . . . ?
C2 C3 C4 C4A -0.5(4) . . . . ?
C3 C4 C4A N5 176.1(2) . . . . ?
C3 C4 C4A C11C -2.5(3) . . . . ?
C4 C4A N5 C6 -177.7(2) . . . . ?
C11C C4A N5 C6 0.8(3) . . . . ?
C4 C4A N5 Ni -0.6(3) . . . . ?
C11C C4A N5 Ni 177.95(16) . . . . ?
C4A N5 C6 N12 176.90(19) . . . . ?
Ni N5 C6 N12 -0.7(3) . . . . ?
C4A N5 C6 C6A -3.8(3) . . . . ?
Ni N5 C6 C6A 178.56(17) . . . . ?
N5 C6 C6A N7 -177.8(2) . . . . ?
N12 C6 C6A N7 1.5(4) . . . . ?
N5 C6 C6A C11B 2.9(3) . . . . ?
N12 C6 C6A C11B -177.9(2) . . . . ?
C11B C6A N7 C7A 0.0(3) . . . . ?
C6 C6A N7 C7A -179.5(2) . . . . ?
C6A N7 C7A C8 178.1(2) . . . . ?
C6A N7 C7A C11A -0.8(3) . . . . ?
N7 C7A C8 C9 178.8(2) . . . . ?
C11A C7A C8 C9 -2.5(4) . . . . ?
C7A C8 C9 C10 -0.9(4) . . . . ?
C8 C9 C10 C11 3.4(4) . . . . ?
C8 C9 C10 Br1 -174.70(19) . . . . ?
C9 C10 C11 C11A -2.3(4) . . . . ?
Br1 C10 C11 C11A 175.86(18) . . . . ?
C10 C11 C11A C7A -1.2(4) . . . . ?
C10 C11 C11A C11B -179.4(3) . . . . ?
N7 C7A C11A C11 -177.5(2) . . . . ?
C8 C7A C11A C11 3.6(4) . . . . ?
N7 C7A C11A C11B 1.2(3) . . . . ?
C8 C7A C11A C11B -177.7(2) . . . . ?
N7 C6A C11B C11C -178.2(2) . . . . ?
C6 C6A C11B C11C 1.3(3) . . . . ?
N7 C6A C11B C11A 0.8(3) . . . . ?
C6 C6A C11B C11A -179.7(2) . . . . ?
C11 C11A C11B C6A 177.2(3) . . . . ?
C7A C11A C11B C6A -1.2(3) . . . . ?
C11 C11A C11B C11C -4.0(5) . . . . ?
C7A C11A C11B C11C 177.6(2) . . . . ?
C2 C1 C11C C4A -1.8(4) . . . . ?
C2 C1 C11C C11B -179.7(2) . . . . ?
N5 C4A C11C C1 -174.9(2) . . . . ?
C4 C4A C11C C1 3.6(3) . . . . ?
N5 C4A C11C C11B 3.2(3) . . . . ?
C4 C4A C11C C11B -178.3(2) . . . . ?
C6A C11B C11C C1 173.9(2) . . . . ?
C11A C11B C11C C1 -4.7(4) . . . . ?
C6A C11B C11C C4A -4.0(3) . . . . ?
C11A C11B C11C C4A 177.3(2) . . . . ?
N5 C6 N12 N13 -6.1(3) . . . . ?
C6A C6 N12 N13 174.59(19) . . . . ?
C6 N12 N13 C14 179.8(2) . . . . ?
C6 N12 N13 Ni 10.3(2) . . . . ?
N12 N13 C14 C15 179.67(19) . . . . ?
Ni N13 C14 C15 -11.2(3) . . . . ?
N12 N13 C14 C21 -0.2(4) . . . . ?
Ni N13 C14 C21 168.85(19) . . . . ?
N13 C14 C15 N16 9.9(3) . . . . ?
C21 C14 C15 N16 -170.1(2) . . . . ?
N13 C14 C15 C20 -169.1(2) . . . . ?
C21 C14 C15 C20 10.8(4) . . . . ?
C20 C15 N16 C17 0.2(3) . . . . ?
C14 C15 N16 C17 -178.9(2) . . . . ?
C20 C15 N16 Ni 174.72(18) . . . . ?
C14 C15 N16 Ni -4.3(2) . . . . ?
C15 N16 C17 C18 -0.6(3) . . . . ?
Ni N16 C17 C18 -174.31(17) . . . . ?
N16 C17 C18 C19 0.9(4) . . . . ?
N16 C17 C18 C22 177.7(2) . . . . ?
C17 C18 C19 C20 -0.7(4) . . . . ?
C22 C18 C19 C20 -177.4(2) . . . . ?
C18 C19 C20 C15 0.4(4) . . . . ?
N16 C15 C20 C19 -0.1(4) . . . . ?
C14 C15 C20 C19 178.9(2) . . . . ?
C19 C18 C22 N1 -93.6(3) . . . . ?
C17 C18 C22 N1 89.8(3) . . . . ?
C18 C22 N1 C26 -175.7(2) . . . . ?
C18 C22 N1 C23 64.2(3) . . . . ?
C26 N1 C23 C24 57.5(3) . . . . ?
C22 N1 C23 C24 177.7(2) . . . . ?
N1 C23 C24 O1 -58.4(3) . . . . ?
C23 N1 C26 C25 -58.3(3) . . . . ?
C22 N1 C26 C25 179.3(2) . . . . ?
O1 C25 C26 N1 59.9(3) . . . . ?
C37C C27 C28 C29 0.6(4) . . . . ?
C27 C28 C29 C30 0.2(4) . . . . ?
C28 C29 C30 C30A -1.6(4) . . . . ?
C29 C30 C30A N31 -177.0(2) . . . . ?
C29 C30 C30A C37C 2.2(3) . . . . ?
C30 C30A N31 C32 178.3(2) . . . . ?
C37C C30A N31 C32 -0.8(3) . . . . ?
C30 C30A N31 Ni 0.7(3) . . . . ?
C37C C30A N31 Ni -178.45(16) . . . . ?
C30A N31 C32 N38 -177.9(2) . . . . ?
Ni N31 C32 N38 0.2(3) . . . . ?
C30A N31 C32 C32A 2.5(3) . . . . ?
Ni N31 C32 C32A -179.36(16) . . . . ?
N31 C32 C32A N33 178.5(2) . . . . ?
N38 C32 C32A N33 -1.1(3) . . . . ?
N31 C32 C32A C37B -2.3(3) . . . . ?
N38 C32 C32A C37B 178.2(2) . . . . ?
C37B C32A N33 C33A 0.5(3) . . . . ?
C32 C32A N33 C33A 179.8(2) . . . . ?
C32A N33 C33A C34 -178.6(2) . . . . ?
C32A N33 C33A C37A -0.3(3) . . . . ?
N33 C33A C34 C35 180.0(2) . . . . ?
C37A C33A C34 C35 1.8(4) . . . . ?
C33A C34 C35 C36 -0.2(4) . . . . ?
C34 C35 C36 C37 -1.7(4) . . . . ?
C34 C35 C36 Br2 176.94(19) . . . . ?
C35 C36 C37 C37A 1.9(4) . . . . ?
Br2 C36 C37 C37A -176.76(18) . . . . ?
C36 C37 C37A C33A -0.2(3) . . . . ?
C36 C37 C37A C37B 179.7(3) . . . . ?
N33 C33A C37A C37 179.9(2) . . . . ?
C34 C33A C37A C37 -1.6(4) . . . . ?
N33 C33A C37A C37B 0.0(3) . . . . ?
C34 C33A C37A C37B 178.5(2) . . . . ?
N33 C32A C37B C37C 179.5(2) . . . . ?
C32 C32A C37B C37C 0.1(3) . . . . ?
N33 C32A C37B C37A -0.5(3) . . . . ?
C32 C32A C37B C37A -179.8(2) . . . . ?
C37 C37A C37B C32A -179.6(3) . . . . ?
C33A C37A C37B C32A 0.3(3) . . . . ?
C37 C37A C37B C37C 0.5(5) . . . . ?
C33A C37A C37B C37C -179.6(2) . . . . ?
C28 C27 C37C C30A -0.1(4) . . . . ?
C28 C27 C37C C37B 179.0(2) . . . . ?
N31 C30A C37C C27 177.8(2) . . . . ?
C30 C30A C37C C27 -1.3(3) . . . . ?
N31 C30A C37C C37B -1.3(3) . . . . ?
C30 C30A C37C C37B 179.6(2) . . . . ?
C32A C37B C37C C27 -177.5(2) . . . . ?
C37A C37B C37C C27 2.4(4) . . . . ?
C32A C37B C37C C30A 1.6(3) . . . . ?
C37A C37B C37C C30A -178.5(2) . . . . ?
N31 C32 N38 N39 0.7(3) . . . . ?
C32A C32 N38 N39 -179.74(19) . . . . ?
C32 N38 N39 C40 -179.6(2) . . . . ?
C32 N38 N39 Ni -1.3(2) . . . . ?
N38 N39 C40 C41 178.85(19) . . . . ?
Ni N39 C40 C41 0.6(3) . . . . ?
N38 N39 C40 C47 2.3(3) . . . . ?
Ni N39 C40 C47 -175.95(18) . . . . ?
N39 C40 C41 N42 -6.4(3) . . . . ?
C47 C40 C41 N42 170.2(2) . . . . ?
N39 C40 C41 C46 174.3(2) . . . . ?
C47 C40 C41 C46 -9.1(4) . . . . ?
C46 C41 N42 C43 4.6(3) . . . . ?
C40 C41 N42 C43 -174.7(2) . . . . ?
C46 C41 N42 Ni -172.07(17) . . . . ?
C40 C41 N42 Ni 8.6(2) . . . . ?
C41 N42 C43 C44 -2.3(3) . . . . ?
Ni N42 C43 C44 173.63(18) . . . . ?
N42 C43 C44 C45 -1.5(4) . . . . ?
N42 C43 C44 C48 175.7(2) . . . . ?
C43 C44 C45 C46 3.2(3) . . . . ?
C48 C44 C45 C46 -174.1(2) . . . . ?
C44 C45 C46 C41 -1.1(4) . . . . ?
N42 C41 C46 C45 -2.9(4) . . . . ?
C40 C41 C46 C45 176.3(2) . . . . ?
C43 C44 C48 N27 2.5(4) . . . . ?
C45 C44 C48 N27 179.7(2) . . . . ?
C44 C48 N27 C49 -159.6(2) . . . . ?
C44 C48 N27 C52 80.3(3) . . . . ?
C48 N27 C49 C50 -180.0(2) . . . . ?
C52 N27 C49 C50 -57.9(3) . . . . ?
N27 C49 C50 O2 59.1(3) . . . . ?
C48 N27 C52 C51 -179.9(2) . . . . ?
C49 N27 C52 C51 58.3(3) . . . . ?
O2 C51 C52 N27 -60.3(3) . . . . ?
C26 C25 O1 C24 -58.9(3) . . . . ?
C23 C24 O1 C25 58.5(3) . . . . ?
C52 C51 O2 C50 59.5(3) . . . . ?
C49 C50 O2 C51 -58.7(3) . . . . ?
O3 C84 N80 C85 0.4(5) . . . . ?
O3 C84 N80 C86 179.4(3) . . . . ?
O4 C94 N90 C96 179.4(3) . . . . ?
O4 C94 N90 C95 3.0(5) . . . . ?
 
loop_
 _geom_hbond_atom_site_label_D 
 _geom_hbond_atom_site_label_H 
 _geom_hbond_atom_site_label_A 
 _geom_hbond_distance_DH 
 _geom_hbond_distance_HA 
 _geom_hbond_distance_DA 
 _geom_hbond_angle_DHA 
 _geom_hbond_site_symmetry_A 
C4 H4 N38  0.95 2.50 3.431(3) 166.4 .
C4 H4 N39  0.95 2.40 3.287(3) 154.4 .
N7 H7 Cl  0.88 2.20 3.046(2) 161.4 1_645
N12 H12 Cl  0.88 2.30 3.153(2) 162.5 1_645
C20 H20 O2  0.95 2.61 3.267(3) 126.6 2_855
C21 H21A Cl  0.98 2.62 3.501(3) 149.6 1_645
C21 H21C Cl  0.98 2.65 3.540(3) 151.2 2_665
C22 H22A O4  0.99 2.41 3.313(4) 151.5 2_765
C24 H24A Br1  0.99 3.14 3.802(3) 125.8 1_665
C24 H24B N90  0.99 2.69 3.584(4) 150.0 1_655
C26 H26A Br2  0.99 3.08 3.832(3) 134.2 1_655
C30 H30 N13  0.95 2.45 3.331(3) 154.8 .
N33 H33 O3  0.88 2.04 2.844(3) 151.7 .
C35 H35 Br2  0.95 3.02 3.950(3) 168.0 2_566
C94 H94 O4  0.95 2.57 3.272(4) 131.0 2_765
C95 H95B Cl  0.98 2.85 3.683(4) 143.5 2_665
C96 H96A Cl  0.98 2.83 3.675(3) 144.9 2_665
 
_refine_diff_density_max    1.074
_refine_diff_density_min   -0.689
_refine_diff_density_rms    0.066

_shelxl_version_number 2014-3

_shelx_res_file
;
TITL mo_chwo850_P-1 in P-1 #2
REM reset to P-1 #2
CELL 0.71073 9.7632 15.6735 19.6216 87.1723 75.9249 85.3187
ZERR 2 0.0013 0.0015 0.0021 0.0034 0.0045 0.0039
LATT 1
SFAC C H Br Cl N Ni O
UNIT 120 126 4 2 28 2 8

L.S. 15
ACTA
MERG 2
PLAN  20
SIZE 0.01 0.04 0.12
TEMP -173.15
CONF
BOND
MORE -1
fmap 2 53
BOND $H
HTAB
OMIT 2 -1 2
OMIT 1 3 0
OMIT 1 -1 3
OMIT -1 3 0
OMIT 1 1 0
OMIT -1 -2 2
HTAB C4 N38
HTAB C4 N39
EQIV $1 x+1, y-1, z
HTAB N7 Cl_$1
HTAB N12 Cl_$1
EQIV $2 -x+3, -y, -z
HTAB C20 O2_$2
HTAB C21 Cl_$1
EQIV $3 -x+1, -y+1, -z
HTAB C21 Cl_$3
EQIV $4 -x+2, -y+1, -z
HTAB C22 O4_$4
EQIV $5 x+1, y+1, z
HTAB C24 Br1_$5
EQIV $6 x+1, y, z
HTAB C24 N90_$6
HTAB C26 Br2_$6
HTAB C30 N13
HTAB N33 O3
EQIV $7 -x, -y+1, -z+1
HTAB C35 Br2_$7
HTAB C94 O4_$4
HTAB C95 Cl_$3
HTAB C96 Cl_$3

WGHT    0.034800    3.150500
FVAR       0.08110
BR1   3    0.651403   -0.529856    0.333578    11.00000    0.05692    0.02199 =
         0.04536    0.00745   -0.02032   -0.01963
BR2   3   -0.012818    0.423110    0.394437    11.00000    0.02454    0.03083 =
         0.03072   -0.00617   -0.00025    0.00826
NI    6    0.973988    0.090615    0.261493    11.00000    0.01471    0.01437 =
         0.01202   -0.00158   -0.00214   -0.00275
C1    1    0.660699   -0.175064    0.410859    11.00000    0.02458    0.02078 =
         0.02128    0.00230   -0.00589   -0.00783
AFIX  43
H1    2    0.625637   -0.230321    0.414620    11.00000   -1.20000
AFIX   0
C2    1    0.615683   -0.120724    0.465715    11.00000    0.02563    0.02677 =
         0.01567    0.00342   -0.00169   -0.00879
AFIX  43
H2    2    0.548451   -0.137936    0.506757    11.00000   -1.20000
AFIX   0
C3    1    0.669045   -0.039483    0.461231    11.00000    0.02348    0.02131 =
         0.01677   -0.00130   -0.00451   -0.00238
AFIX  43
H3    2    0.640400   -0.002804    0.500059    11.00000   -1.20000
AFIX   0
C4    1    0.762455   -0.012671    0.401032    11.00000    0.01964    0.01764 =
         0.01726   -0.00004   -0.00550   -0.00357
AFIX  43
H4    2    0.797141    0.042571    0.398578    11.00000   -1.20000
AFIX   0
C4A   1    0.807319   -0.066318    0.342887    11.00000    0.01443    0.01551 =
         0.01667    0.00154   -0.00407   -0.00135
N5    5    0.894975   -0.034050    0.281709    11.00000    0.01548    0.01494 =
         0.01484   -0.00016   -0.00287   -0.00246
C6    1    0.934504   -0.082349    0.225657    11.00000    0.01289    0.01699 =
         0.01629   -0.00002   -0.00345   -0.00195
C6A   1    0.895840   -0.168328    0.228368    11.00000    0.01601    0.01678 =
         0.01930   -0.00313   -0.00625   -0.00053
N7    5    0.931077   -0.227759    0.176454    11.00000    0.01983    0.01687 =
         0.01972   -0.00378   -0.00065   -0.00255
AFIX  43
H7    2    0.984232   -0.219932    0.133780    11.00000   -1.20000
AFIX   0
C7A   1    0.867983   -0.301864    0.203413    11.00000    0.01769    0.01789 =
         0.02462   -0.00143   -0.00807   -0.00166
C8    1    0.870190   -0.378701    0.169810    11.00000    0.02214    0.02035 =
         0.03012   -0.00873   -0.00717    0.00243
AFIX  43
H8    2    0.917902   -0.385446    0.121844    11.00000   -1.20000
AFIX   0
C9    1    0.800239   -0.444289    0.209181    11.00000    0.02745    0.01666 =
         0.04048   -0.00873   -0.01325   -0.00170
AFIX  43
H9    2    0.798214   -0.497202    0.187951    11.00000   -1.20000
AFIX   0
C10   1    0.732144   -0.433833    0.280088    11.00000    0.02906    0.01634 =
         0.03601    0.00411   -0.01379   -0.00800
C11   1    0.724517   -0.357857    0.313249    11.00000    0.02826    0.02220 =
         0.02466    0.00246   -0.01050   -0.00736
AFIX  43
H11   2    0.674812   -0.351712    0.360991    11.00000   -1.20000
AFIX   0
C11A  1    0.793023   -0.289539    0.273887    11.00000    0.01949    0.01679 =
         0.02357   -0.00031   -0.00969   -0.00216
C11B  1    0.810117   -0.202581    0.289210    11.00000    0.01698    0.01706 =
         0.01993    0.00033   -0.00799   -0.00294
C11C  1    0.758559   -0.150154    0.348725    11.00000    0.01892    0.01621 =
         0.01723    0.00043   -0.00792   -0.00308
N12   5    1.015705   -0.048576    0.164171    11.00000    0.02065    0.01501 =
         0.01574   -0.00440   -0.00091   -0.00247
AFIX  43
H12   2    1.051590   -0.079370    0.126852    11.00000   -1.20000
AFIX   0
N13   5    1.035957    0.036379    0.165824    11.00000    0.01521    0.01487 =
         0.01658   -0.00164   -0.00451   -0.00178
C14   1    1.109767    0.077982    0.112699    11.00000    0.01494    0.02089 =
         0.01708   -0.00073   -0.00414   -0.00222
C15   1    1.115528    0.169353    0.127256    11.00000    0.01524    0.02039 =
         0.01587    0.00002   -0.00281   -0.00357
N16   5    1.064039    0.191564    0.194923    11.00000    0.01509    0.01757 =
         0.01575   -0.00036   -0.00379   -0.00312
C17   1    1.063780    0.273178    0.211497    11.00000    0.01698    0.01887 =
         0.01821   -0.00089   -0.00374   -0.00364
AFIX  43
H17   2    1.026562    0.288347    0.259064    11.00000   -1.20000
AFIX   0
C18   1    1.115629    0.337329    0.162225    11.00000    0.01646    0.01899 =
         0.02617    0.00065   -0.00571   -0.00267
C19   1    1.167782    0.314089    0.092770    11.00000    0.02226    0.02204 =
         0.02321    0.00561   -0.00285   -0.00608
AFIX  43
H19   2    1.202957    0.356027    0.057625    11.00000   -1.20000
AFIX   0
C20   1    1.168383    0.229495    0.074845    11.00000    0.02096    0.02424 =
         0.01643    0.00055   -0.00150   -0.00426
AFIX  43
H20   2    1.204296    0.212881    0.027554    11.00000   -1.20000
AFIX   0
C21   1    1.183732    0.043064    0.043045    11.00000    0.03082    0.02465 =
         0.01808   -0.00201    0.00300   -0.00367
AFIX 137
H21A  2    1.186174   -0.019622    0.045881    11.00000   -1.50000
H21B  2    1.280701    0.061088    0.029790    11.00000   -1.50000
H21C  2    1.132989    0.064748    0.007633    11.00000   -1.50000
AFIX   0
C22   1    1.106842    0.428985    0.184236    11.00000    0.02433    0.01884 =
         0.02725    0.00047   -0.00414   -0.00338
AFIX  23
H22A  2    1.096136    0.467612    0.144107    11.00000   -1.20000
H22B  2    1.021361    0.439230    0.222903    11.00000   -1.20000
AFIX   0
N1    5    1.231487    0.450543    0.207690    11.00000    0.02554    0.02051 =
         0.02662   -0.00238   -0.00346   -0.00572
C23   1    1.360994    0.445018    0.151110    11.00000    0.02525    0.02391 =
         0.03095   -0.00328   -0.00471   -0.00356
AFIX  23
H23A  2    1.348153    0.483030    0.110984    11.00000   -1.20000
H23B  2    1.380886    0.385586    0.134594    11.00000   -1.20000
AFIX   0
C24   1    1.484293    0.471413    0.177521    11.00000    0.02799    0.03315 =
         0.04435   -0.00880   -0.00731   -0.00410
AFIX  23
H24A  2    1.500142    0.431144    0.215795    11.00000   -1.20000
H24B  2    1.571053    0.468083    0.138848    11.00000   -1.20000
AFIX   0
C25   1    1.333387    0.561963    0.258265    11.00000    0.04042    0.03165 =
         0.04370   -0.01371   -0.00217   -0.00965
AFIX  23
H25A  2    1.315714    0.620997    0.275752    11.00000   -1.20000
H25B  2    1.346117    0.522738    0.297719    11.00000   -1.20000
AFIX   0
C26   1    1.207052    0.538308    0.232768    11.00000    0.03067    0.02426 =
         0.03729   -0.00916    0.00230   -0.00641
AFIX  23
H26A  2    1.120770    0.542946    0.271661    11.00000   -1.20000
H26B  2    1.192371    0.578426    0.194187    11.00000   -1.20000
AFIX   0
C27   1    0.448141    0.212870    0.212146    11.00000    0.01739    0.02323 =
         0.02125   -0.00195   -0.00243    0.00026
AFIX  43
H27   2    0.359572    0.245219    0.224641    11.00000   -1.20000
AFIX   0
C28   1    0.484622    0.170524    0.149601    11.00000    0.01974    0.02854 =
         0.02283   -0.00252   -0.00832   -0.00151
AFIX  43
H28   2    0.421816    0.174317    0.119245    11.00000   -1.20000
AFIX   0
C29   1    0.614096    0.122003    0.130886    11.00000    0.02071    0.02420 =
         0.01824   -0.00666   -0.00342   -0.00255
AFIX  43
H29   2    0.639349    0.092999    0.087734    11.00000   -1.20000
AFIX   0
C30   1    0.705308    0.116217    0.175108    11.00000    0.01678    0.01864 =
         0.01803   -0.00182   -0.00150   -0.00206
AFIX  43
H30   2    0.791868    0.081875    0.162433    11.00000   -1.20000
AFIX   0
C30A  1    0.672626    0.160154    0.238544    11.00000    0.01711    0.01342 =
         0.01705    0.00125   -0.00295   -0.00506
N31   5    0.772307    0.154722    0.278939    11.00000    0.01723    0.01366 =
         0.01366   -0.00035   -0.00257   -0.00375
C32   1    0.745956    0.197855    0.339232    11.00000    0.02106    0.01164 =
         0.01536    0.00019   -0.00063   -0.00471
C32A  1    0.612400    0.245809    0.361810    11.00000    0.02278    0.01277 =
         0.01423   -0.00005   -0.00212   -0.00415
N33   5    0.567457    0.291516    0.422173    11.00000    0.02343    0.01928 =
         0.01316   -0.00307   -0.00289   -0.00026
AFIX  43
H33   2    0.615694    0.296452    0.454099    11.00000   -1.20000
AFIX   0
C33A  1    0.433784    0.328204    0.423919    11.00000    0.02354    0.01680 =
         0.01724    0.00211   -0.00144   -0.00335
C34   1    0.345955    0.381724    0.474097    11.00000    0.03261    0.02114 =
         0.01573   -0.00300    0.00003    0.00020
AFIX  43
H34   2    0.375874    0.397630    0.513989    11.00000   -1.20000
AFIX   0
C35   1    0.215138    0.410659    0.464066    11.00000    0.03106    0.01923 =
         0.02091   -0.00213    0.00601    0.00376
AFIX  43
H35   2    0.153209    0.446899    0.497317    11.00000   -1.20000
AFIX   0
C36   1    0.173333    0.386454    0.404469    11.00000    0.02298    0.01976 =
         0.02603   -0.00032   -0.00042    0.00133
C37   1    0.259675    0.335763    0.353337    11.00000    0.02370    0.02109 =
         0.01728   -0.00200    0.00038   -0.00046
AFIX  43
H37   2    0.229604    0.321827    0.312953    11.00000   -1.20000
AFIX   0
C37A  1    0.393177    0.305477    0.362865    11.00000    0.02263    0.01545 =
         0.01523    0.00005    0.00065   -0.00345
C37B  1    0.510589    0.252380    0.323342    11.00000    0.01856    0.01269 =
         0.01684   -0.00015   -0.00034   -0.00296
C37C  1    0.539638    0.209031    0.257740    11.00000    0.01754    0.01441 =
         0.01618    0.00119   -0.00163   -0.00458
N38   5    0.838548    0.198293    0.380590    11.00000    0.01972    0.01681 =
         0.01639   -0.00155   -0.00410   -0.00200
N39   5    0.959484    0.150080    0.351272    11.00000    0.01868    0.01492 =
         0.01400   -0.00051   -0.00189   -0.00410
C40   1    1.064770    0.140434    0.381905    11.00000    0.02287    0.01824 =
         0.01303    0.00009   -0.00355   -0.00703
C41   1    1.186084    0.085278    0.344319    11.00000    0.01983    0.01723 =
         0.01563    0.00227   -0.00365   -0.00459
N42   5    1.166495    0.045466    0.287586    11.00000    0.01714    0.01886 =
         0.01461   -0.00073   -0.00202   -0.00351
C43   1    1.268362   -0.010872    0.254419    11.00000    0.01973    0.02009 =
         0.01654   -0.00132   -0.00497   -0.00303
AFIX  43
H43   2    1.251965   -0.039818    0.216048    11.00000   -1.20000
AFIX   0
C44   1    1.396788   -0.029647    0.272683    11.00000    0.01908    0.02357 =
         0.01728    0.00100   -0.00464   -0.00403
C45   1    1.419426    0.015382    0.328117    11.00000    0.01747    0.02715 =
         0.01981    0.00447   -0.00764   -0.00536
AFIX  43
H45   2    1.507298    0.007076    0.341092    11.00000   -1.20000
AFIX   0
C46   1    1.313942    0.071980    0.364036    11.00000    0.02414    0.02310 =
         0.01538    0.00057   -0.00671   -0.00498
AFIX  43
H46   2    1.328640    0.101921    0.402295    11.00000   -1.20000
AFIX   0
C47   1    1.061303    0.177320    0.451303    11.00000    0.02763    0.02833 =
         0.01888   -0.00593   -0.00759   -0.00035
AFIX 137
H47A  2    1.056770    0.131061    0.487082    11.00000   -1.50000
H47B  2    0.977805    0.217593    0.464739    11.00000   -1.50000
H47C  2    1.147065    0.207449    0.447513    11.00000   -1.50000
AFIX   0
C48   1    1.505916   -0.097725    0.237739    11.00000    0.01802    0.03244 =
         0.02369   -0.00203   -0.00748    0.00110
AFIX  23
H48A  2    1.596749   -0.071367    0.218701    11.00000   -1.20000
H48B  2    1.520955   -0.141697    0.273691    11.00000   -1.20000
AFIX   0
N27   5    1.467566   -0.139635    0.180943    11.00000    0.01953    0.02595 =
         0.02047   -0.00362   -0.00458    0.00072
C49   1    1.548449   -0.222906    0.166809    11.00000    0.02914    0.03000 =
         0.03330   -0.00637   -0.00986    0.00679
AFIX  23
H49A  2    1.528981   -0.260197    0.209776    11.00000   -1.20000
H49B  2    1.651057   -0.214480    0.153606    11.00000   -1.20000
AFIX   0
C50   1    1.507310   -0.265554    0.107629    11.00000    0.04214    0.03546 =
         0.04044   -0.01278   -0.01377    0.00280
AFIX  23
H50A  2    1.562268   -0.321479    0.098550    11.00000   -1.20000
H50B  2    1.405597   -0.276270    0.121917    11.00000   -1.20000
AFIX   0
C51   1    1.455019   -0.132905    0.057966    11.00000    0.02805    0.04303 =
         0.02269   -0.00489   -0.00537   -0.00195
AFIX  23
H51A  2    1.352600   -0.141761    0.072161    11.00000   -1.20000
H51B  2    1.472599   -0.096883    0.014260    11.00000   -1.20000
AFIX   0
C52   1    1.496580   -0.086975    0.115480    11.00000    0.01973    0.03343 =
         0.02303    0.00021   -0.00292   -0.00243
AFIX  23
H52A  2    1.598515   -0.076830    0.101147    11.00000   -1.20000
H52B  2    1.441945   -0.030790    0.123186    11.00000   -1.20000
AFIX   0
O1    7    1.458876    0.556625    0.203018    11.00000    0.03203    0.03322 =
         0.04922   -0.01134   -0.00464   -0.01105
O2    7    1.533329   -0.213460    0.044879    11.00000    0.03564    0.04738 =
         0.02979   -0.01564   -0.00652    0.00217
O3    7    0.627229    0.306815    0.555700    11.00000    0.03837    0.08904 =
         0.02673   -0.00840   -0.01024   -0.01691
C84   1    0.736626    0.328080    0.568040    11.00000    0.04377    0.04167 =
         0.02427    0.00126   -0.00698   -0.01078
AFIX  43
H84   2    0.766216    0.382951    0.550726    11.00000   -1.20000
AFIX   0
N80   5    0.817662    0.281334    0.603459    11.00000    0.04019    0.02859 =
         0.02510    0.00001   -0.00632   -0.00806
C85   1    0.781847    0.196482    0.631533    11.00000    0.07305    0.03457 =
         0.06085    0.00744    0.00005   -0.01151
AFIX 137
H85A  2    0.704063    0.178688    0.613238    11.00000   -1.50000
H85B  2    0.752602    0.197559    0.682948    11.00000   -1.50000
H85C  2    0.864681    0.155877    0.617376    11.00000   -1.50000
AFIX   0
C86   1    0.946988    0.311768    0.615013    11.00000    0.03738    0.05339 =
         0.04236   -0.01050   -0.01424    0.00094
AFIX 137
H86A  2    0.954386    0.371725    0.598752    11.00000   -1.50000
H86B  2    1.028966    0.276878    0.588790    11.00000   -1.50000
H86C  2    0.944627    0.307179    0.665271    11.00000   -1.50000
AFIX   0
O4    7    0.840914    0.491448   -0.021131    11.00000    0.08828    0.05679 =
         0.05651    0.02886   -0.02414   -0.02960
C94   1    0.846548    0.441926    0.028752    11.00000    0.05298    0.04004 =
         0.03260    0.00798   -0.00943   -0.01445
AFIX  43
H94   2    0.910675    0.452587    0.056294    11.00000   -1.20000
AFIX   0
N90   5    0.769945    0.374655    0.047148    11.00000    0.03766    0.02913 =
         0.02902    0.00117   -0.00675   -0.01033
C95   1    0.673878    0.350864    0.005957    11.00000    0.05226    0.04254 =
         0.03873   -0.00304   -0.02133   -0.00416
AFIX 137
H95A  2    0.577160    0.352317    0.035547    11.00000   -1.50000
H95B  2    0.702508    0.292937   -0.011334    11.00000   -1.50000
H95C  2    0.677419    0.391353   -0.034017    11.00000   -1.50000
AFIX   0
C96   1    0.784697    0.319146    0.106534    11.00000    0.03469    0.02782 =
         0.02951    0.00213   -0.00813   -0.00424
AFIX 137
H96A  2    0.827112    0.262874    0.089763    11.00000   -1.50000
H96B  2    0.691255    0.312692    0.138114    11.00000   -1.50000
H96C  2    0.845710    0.344303    0.131918    11.00000   -1.50000
AFIX   0
CL    4    0.073673    0.838711    0.029996    11.00000    0.04219    0.03323 =
         0.02258   -0.00922   -0.00305   -0.00676

HKLF 4

REM  mo_chwo850_P-1 in P-1 #2
REM R1 =  0.0331 for    9289 Fo > 4sig(Fo)  and  0.0436 for all   11045 data
REM    745 parameters refined using      0 restraints

END

WGHT      0.0346      3.1081

REM Instructions for potential hydrogen bonds
HTAB C4 N38
HTAB C4 N39
HTAB N7 Cl_$1
HTAB N12 Cl_$1
HTAB C20 O2_$2
HTAB C21 Cl_$1
HTAB C21 Cl_$3
HTAB C22 O4_$4
HTAB C24 Br1_$5
HTAB C24 N90_$6
HTAB C26 Br2_$6
HTAB C30 N13
HTAB N33 O3
HTAB C35 Br2_$7
HTAB C94 O4_$4
HTAB C95 Cl_$3
HTAB C96 Cl_$3

REM Highest difference peak  1.074,  deepest hole -0.689,  1-sigma level  0.066
Q1    1   0.5681 -0.5153  0.3190  11.00000  0.05    1.07
Q2    1   0.6799 -0.5399  0.2856  11.00000  0.05    0.50
Q3    1   0.0315  0.4545  0.4154  11.00000  0.05    0.42
Q4    1   0.0325  0.4825  0.3791  11.00000  0.05    0.37
Q5    1   0.4428  0.2787  0.3394  11.00000  0.05    0.34
Q6    1   0.4061  0.3152  0.3992  11.00000  0.05    0.31
Q7    1   0.9627  0.4897  0.0094  11.00000  0.05    0.31
Q8    1   0.8937 -0.1218  0.2204  11.00000  0.05    0.31
Q9    1   0.7802 -0.5441  0.3395  11.00000  0.05    0.30
Q10   1   0.5624  0.2539  0.3396  11.00000  0.05    0.30
Q11   1   0.1348  0.8006  0.0545  11.00000  0.05    0.30
Q12   1   0.9018  0.1795  0.3606  11.00000  0.05    0.30
Q13   1   0.7232 -0.1617  0.3807  11.00000  0.05    0.29
Q14   1   0.8563 -0.1818  0.2590  11.00000  0.05    0.29
Q15   1   0.6118  0.2765  0.3827  11.00000  0.05    0.29
Q16   1   0.7783 -0.1805  0.3222  11.00000  0.05    0.29
Q17   1   1.1176  0.1201  0.1217  11.00000  0.05    0.29
Q18   1   0.7582  0.1791  0.5809  11.00000  0.05    0.29
Q19   1   0.9277 -0.1945  0.2013  11.00000  0.05    0.29
Q20   1   0.7825 -0.1128  0.3430  11.00000  0.05    0.29
;
_shelx_res_checksum   40117

_shelx_hkl_file
;
  -1   0   0   40.99    1.10
  -1   0   0   41.33    1.10
  -1   0   0   41.59    1.11
  -2   0   0   41.09    1.18
  -2   0   0   41.32    1.21
  -2   0   0   42.09    1.19
   2   0   0   40.55    1.15
   2   0   0   41.02    1.17
  -3   0   0    5.08    0.37
  -3   0   0    5.76    0.40
  -3   0   0    5.92    0.36
   3   0   0    5.61    0.33
   3   0   0    4.92    0.34
  -4   0   0   22.51    0.91
  -4   0   0   23.29    0.88
  -4   0   0   23.52    0.88
  -4   0   0   23.62    0.94
   4   0   0   23.25    0.84
   4   0   0   23.26    0.83
   4   0   0   22.51    0.89
  -5   0   0   25.27    1.03
  -5   0   0   24.64    1.00
  -5   0   0   25.74    1.08
  -5   0   0   24.72    0.99
   5   0   0   26.15    0.96
   5   0   0   26.72    0.95
   5   0   0   24.41    1.03
  -6   0   0   31.15    1.24
  -6   0   0   33.24    1.31
  -6   0   0   31.27    1.22
  -6   0   0   32.29    1.35
   6   0   0   31.51    1.14
   6   0   0   30.82    1.26
   6   0   0   32.97    1.14
  -7   0   0    8.15    0.63
  -7   0   0    6.34    0.73
  -7   0   0    7.69    0.64
  -7   0   0    7.03    0.65
   7   0   0    6.62    0.62
   7   0   0    7.12    0.51
   7   0   0    7.04    0.54
  -8   0   0    2.60    0.49
  -8   0   0    2.16    0.40
  -8   0   0    1.70    0.51
  -8   0   0    1.34    0.38
   8   0   0    1.85    0.40
   8   0   0    2.34    0.37
   8   0   0    2.45    0.37
  -9   0   0    2.90    0.53
  -9   0   0    2.82    0.56
  -9   0   0    2.78    0.54
  -9   0   0    2.44    0.69
   9   0   0    3.13    0.41
   9   0   0    2.30    0.46
   9   0   0    2.05    0.38
 -10   0   0   -0.18    0.35
 -10   0   0    0.51    0.37
 -10   0   0   -0.65    0.54
 -10   0   0   -0.06    0.33
  10   0   0    0.16    0.23
  10   0   0   -0.01    0.24
  10   0   0    0.82    0.40
 -11   0   0    0.54    0.41
 -11   0   0    0.53    0.45
 -11   0   0    2.07    0.55
  11   0   0    0.59    0.30
  11   0   0    0.67    0.44
  11   0   0    1.37    0.32
  11  -1   0    5.71    0.58
  11  -1   0    6.35    0.60
 -11   1   0    7.55    0.91
 -11   1   0    4.95    1.13
 -11   1   0    6.26    0.71
 -11   1   0    5.07    0.75
  10  -1   0    1.36    0.36
  10  -1   0    1.62    0.44
 -10   1   0    1.69    0.44
 -10   1   0    2.36    0.74
 -10   1   0    1.46    0.46
 -10   1   0    2.08    0.56
   9  -1   0   24.53    1.29
   9  -1   0   25.18    1.11
   9  -1   0   27.03    1.13
  -9   1   0   25.36    1.35
  -9   1   0   29.21    1.63
  -9   1   0   26.35    1.25
   8  -1   0   19.53    0.92
   8  -1   0   19.32    1.06
   8  -1   0   18.33    0.91
  -8   1   0   18.74    1.10
  -8   1   0   22.13    1.28
  -8   1   0   19.92    1.12
  -8   1   0   20.05    1.01
   7  -1   0    4.93    0.48
   7  -1   0    4.89    0.49
  -7   1   0    5.46    0.59
  -7   1   0    5.45    0.64
  -7   1   0    5.33    0.51
  -7   1   0    6.21    0.69
   6  -1   0   48.11    1.54
   6  -1   0   42.50    1.61
   6  -1   0   47.97    1.54
  -6   1   0   45.58    1.61
  -6   1   0   46.38    1.55
  -6   1   0   45.30    1.64
  -6   1   0   42.99    1.68
   5  -1   0   20.86    0.84
   5  -1   0   19.07    0.82
   5  -1   0   20.72    0.90
  -5   1   0   18.60    0.88
  -5   1   0   19.24    0.92
  -5   1   0   19.36    0.82
  -5   1   0   19.99    0.89
   4  -1   0   -0.04    0.16
   4  -1   0    0.14    0.16
   4  -1   0    0.08    0.17
  -4   1   0    0.14    0.20
  -4   1   0    0.23    0.16
  -4   1   0   -0.12    0.17
  -4   1   0    0.13    0.17
   3  -1   0    0.54    0.18
   3  -1   0    0.87    0.22
   3  -1   0    0.45    0.17
   3  -1   0    0.37    0.18
  -3   1   0    0.70    0.20
  -3   1   0    0.42    0.18
  -3   1   0    0.38    0.18
  -3   1   0    0.42    0.14
   2  -1   0  177.31    4.78
   2  -1   0  190.05    4.77
   2  -1   0  193.15    4.79
   2  -1   0  190.76    4.79
  -2   1   0  191.63    4.81
  -2   1   0  185.02    4.80
  -2   1   0  186.80    4.76
  -2   1   0  188.87    4.81
   1  -1   0   39.64    1.07
   1  -1   0   39.67    1.04
   1  -1   0   38.68    1.05
   1  -1   0   37.91    1.06
  -1   1   0   38.51    1.07
  -1   1   0   39.32    1.04
  -1   1   0   38.24    1.07
  -1   1   0   40.34    1.06
  -1  -1   0    2.57    0.13
  -1  -1   0    2.53    0.15
  -1  -1   0    2.86    0.17
   1   1   0    2.57    0.12
   1   1   0    2.64    0.23
   1   1   0    2.56    0.16
  -2  -1   0    2.57    0.30
  -2  -1   0    1.78    0.19
  -2  -1   0    1.68    0.22
   2   1   0    2.74    0.25
   2   1   0    1.67    0.17
   2   1   0    2.20    0.21
  -3  -1   0   29.69    1.01
  -3  -1   0   29.41    0.94
   3   1   0   28.16    0.97
   3   1   0   28.39    0.91
   3   1   0   28.48    0.87
  -4  -1   0   23.85    0.95
  -4  -1   0   23.42    0.92
  -4  -1   0   23.39    0.87
  -4  -1   0   22.27    0.89
   4   1   0   21.76    0.89
   4   1   0   24.02    0.80
  -5  -1   0    0.23    0.25
  -5  -1   0   -0.02    0.18
  -5  -1   0   -0.08    0.19
  -5  -1   0   -0.18    0.16
   5   1   0   -0.13    0.17
   5   1   0   -0.07    0.14
   5   1   0    0.02    0.17
  -6  -1   0    0.50    0.25
  -6  -1   0    0.49    0.32
  -6  -1   0    0.52    0.24
  -6  -1   0    0.23    0.26
   6   1   0    0.18    0.17
   6   1   0    0.15    0.20
   6   1   0    0.37    0.20
  -7  -1   0    3.23    0.58
  -7  -1   0    3.87    0.49
  -7  -1   0    3.56    0.48
  -7  -1   0    3.13    0.47
   7   1   0    3.82    0.39
   7   1   0    3.21    0.38
   7   1   0    3.81    0.53
  -8  -1   0    0.24    0.28
  -8  -1   0    0.49    0.46
  -8  -1   0    0.65    0.37
  -8  -1   0    0.20    0.32
   8   1   0    0.45    0.30
   8   1   0    0.00    0.21
   8   1   0    0.31    0.25
  -9  -1   0    0.26    0.60
  -9  -1   0    1.27    0.42
  -9  -1   0    0.62    0.35
   9   1   0    0.57    0.28
   9   1   0    0.52    0.25
   9   1   0    0.46    0.26
 -10  -1   0    5.04    0.68
 -10  -1   0    4.00    0.69
 -10  -1   0    4.31    0.67
  10   1   0    3.58    0.55
  10   1   0    5.42    0.49
  10   1   0    3.71    0.44
 -11  -1   0   -0.50    0.40
 -11  -1   0    0.05    0.39
 -11  -1   0    0.41    0.37
 -11  -1   0    0.26    0.35
  11   1   0    0.17    0.23
  11   1   0    0.24    0.25
  11   1   0    0.01    0.37
  11  -2   0    0.39    0.34
  11  -2   0    0.26    0.29
 -11   2   0    0.01    0.43
 -11   2   0    0.05    0.59
 -11   2   0    0.09    0.44
 -11   2   0    0.01    0.30
  10  -2   0    1.21    0.39
  10  -2   0    0.50    0.33
 -10   2   0    0.90    0.56
 -10   2   0    0.77    0.33
 -10   2   0    0.57    0.43
 -10   2   0    0.14    0.31
   9  -2   0    1.73    0.38
   9  -2   0    1.49    0.40
   9  -2   0    1.00    0.34
  -9   2   0    1.07    0.52
  -9   2   0    1.37    0.46
  -9   2   0    1.38    0.42
  -9   2   0    1.80    0.40
   8  -2   0    0.83    0.31
   8  -2   0    0.59    0.30
   8  -2   0    1.05    0.31
  -8   2   0    0.40    0.28
  -8   2   0    1.32    0.49
  -8   2   0    0.14    0.32
  -8   2   0    0.59    0.37
   7  -2   0    2.87    0.40
   7  -2   0    3.97    0.46
   7  -2   0    4.22    0.47
  -7   2   0    4.09    0.47
  -7   2   0    3.74    0.51
  -7   2   0    3.55    0.58
  -7   2   0    3.17    0.44
   6  -2   0   33.04    1.28
   6  -2   0   30.97    1.20
   6  -2   0   32.01    1.20
  -6   2   0   31.00    1.35
  -6   2   0   31.34    1.18
  -6   2   0   32.31    1.29
  -6   2   0   31.43    1.29
   5  -2   0    1.47    0.29
   5  -2   0    1.13    0.25
   5  -2   0    1.47    0.26
   5  -2   0    1.61    0.28
  -5   2   0    0.96    0.22
  -5   2   0    1.58    0.27
  -5   2   0    1.55    0.32
  -5   2   0    1.79    0.33
   4  -2   0    1.30    0.27
   4  -2   0    1.47    0.24
   4  -2   0    1.67    0.27
   4  -2   0    2.07    0.28
  -4   2   0    1.33    0.29
  -4   2   0    1.30    0.27
  -4   2   0    1.64    0.25
  -4   2   0    1.71    0.28
   3  -2   0  111.92    3.04
   3  -2   0  113.07    3.09
   3  -2   0  113.01    3.01
   3  -2   0  113.19    3.04
  -3   2   0  114.36    2.98
  -3   2   0  110.99    3.08
  -3   2   0  111.88    3.06
   2  -2   0   16.63    0.63
   2  -2   0   17.55    0.65
   2  -2   0   17.58    0.59
  -2   2   0   17.37    0.66
  -2   2   0   17.60    0.63
  -2   2   0   18.02    0.67
  -2   2   0   17.14    0.58
   1  -2   0   18.43    0.54
   1  -2   0   16.57    0.59
   1  -2   0   17.94    0.59
  -1   2   0   17.81    0.59
  -1   2   0   17.48    0.53
  -1   2   0   17.80    0.60
   0  -2   0   13.79    0.44
   0  -2   0   15.06    0.44
   0   2   0   13.83    0.43
  -1  -2   0   11.01    0.38
  -1  -2   0   10.90    0.36
  -1  -2   0   11.05    0.38
   1   2   0   10.64    0.36
   1   2   0   11.35    0.39
   1   2   0   11.21    0.39
  -2  -2   0    2.22    0.22
  -2  -2   0    2.69    0.27
  -2  -2   0    1.83    0.18
   2   2   0    2.19    0.23
   2   2   0    2.13    0.19
   2   2   0    2.56    0.28
  -3  -2   0   60.60    1.66
  -3  -2   0   57.35    1.73
   3   2   0   59.32    1.69
   3   2   0   59.62    1.62
   3   2   0   59.57    1.75
  -4  -2   0    0.22    0.17
  -4  -2   0    0.06    0.16
  -4  -2   0   -0.26    0.25
   4   2   0    0.08    0.14
   4   2   0    0.13    0.13
   4   2   0    0.24    0.18
  -5  -2   0   38.99    1.34
  -5  -2   0   41.08    1.44
  -5  -2   0   39.89    1.61
   5   2   0   38.87    1.42
   5   2   0   41.23    1.30
  -6  -2   0   30.93    1.48
  -6  -2   0   29.79    1.21
  -6  -2   0   28.86    1.22
  -6  -2   0   27.71    1.14
   6   2   0   27.99    0.98
   6   2   0   27.67    1.19
   6   2   0   29.68    1.04
  -7  -2   0    0.00    0.25
  -7  -2   0    0.13    0.24
  -7  -2   0    0.60    0.30
  -7  -2   0    0.71    0.48
   7   2   0    0.35    0.22
   7   2   0   -0.01    0.17
   7   2   0    0.31    0.25
  -8  -2   0   24.71    1.20
  -8  -2   0   22.14    1.16
  -8  -2   0   22.02    1.18
   8   2   0   23.17    0.91
   8   2   0   23.33    1.19
   8   2   0   22.37    0.95
  -9  -2   0   12.52    0.94
  -9  -2   0   12.61    0.92
  -9  -2   0   14.53    0.97
   9   2   0   13.77    0.98
   9   2   0   12.97    0.72
   9   2   0   14.61    0.70
 -10  -2   0    1.94    0.49
 -10  -2   0    1.78    0.51
 -10  -2   0    1.56    0.47
  10   2   0    0.95    0.26
  10   2   0    1.00    0.29
  10   2   0    0.53    0.32
 -11  -2   0    1.15    0.43
 -11  -2   0    2.07    0.63
 -11  -2   0    0.83    0.47
 -11  -2   0    1.26    0.51
  11   2   0    1.65    0.53
  11   2   0    1.04    0.29
  11  -3   0    5.21    0.60
  11  -3   0    5.00    0.60
 -11   3   0    5.75    0.69
 -11   3   0    5.68    0.83
  10  -3   0    2.32    0.45
  10  -3   0    1.82    0.44
 -10   3   0    1.16    0.45
 -10   3   0    2.66    0.50
 -10   3   0    2.03    0.66
 -10   3   0    0.89    0.76
   9  -3   0   19.43    0.99
   9  -3   0   18.58    1.00
  -9   3   0   21.25    1.06
  -9   3   0   19.62    1.34
  -9   3   0   20.82    1.24
  -9   3   0   19.72    1.20
   8  -3   0    2.93    0.44
   8  -3   0    3.14    0.47
  -8   3   0    3.13    0.54
  -8   3   0    3.77    0.66
  -8   3   0    2.65    0.41
  -8   3   0    2.43    0.48
   7  -3   0    1.10    0.34
   7  -3   0    1.34    0.33
   7  -3   0    1.44    0.36
  -7   3   0    1.10    0.29
  -7   3   0    0.90    0.32
  -7   3   0    1.17    0.42
  -7   3   0    0.55    0.32
   6  -3   0   23.94    1.04
   6  -3   0   22.75    1.03
   6  -3   0   24.74    1.03
   6  -3   0   23.66    1.01
  -6   3   0   23.38    0.97
  -6   3   0   24.74    1.12
  -6   3   0   25.90    1.20
  -6   3   0   25.12    1.13
   5  -3   0    2.63    0.38
   5  -3   0    2.64    0.36
   5  -3   0    2.95    0.37
   5  -3   0    2.71    0.34
  -5   3   0    2.13    0.29
  -5   3   0    2.88    0.38
  -5   3   0    3.21    0.44
  -5   3   0    3.20    0.40
   4  -3   0   24.52    0.93
   4  -3   0   23.92    0.96
   4  -3   0   23.09    0.88
  -4   3   0   23.12    0.98
  -4   3   0   24.35    0.97
  -4   3   0   22.32    0.83
  -4   3   0   23.21    0.93
   3  -3   0   41.80    1.29
   3  -3   0   42.72    1.34
   3  -3   0   43.76    1.38
  -3   3   0   44.01    1.33
  -3   3   0   42.00    1.37
  -3   3   0   40.10    1.35
  -3   3   0   42.37    1.25
   2  -3   0   11.95    0.55
   2  -3   0   10.74    0.44
   2  -3   0   11.70    0.54
  -2   3   0   11.19    0.43
  -2   3   0    9.87    0.53
  -2   3   0   11.01    0.54
  -2   3   0   11.83    0.47
   1  -3   0   18.79    0.60
  -1   3   0   18.58    0.64
  -1   3   0   17.30    0.57
   0  -3   0  100.63    2.61
   0  -3   0  102.88    2.60
   0  -3   0   98.57    2.62
   0   3   0  100.76    2.62
   0   3   0  101.83    2.64
  -1  -3   0    6.69    0.32
  -1  -3   0    7.14    0.32
  -1  -3   0    6.94    0.30
   1   3   0    6.98    0.34
   1   3   0    7.39    0.33
   1   3   0    7.58    0.33
  -2  -3   0   85.57    2.26
  -2  -3   0   83.13    2.21
  -2  -3   0   82.92    2.26
   2   3   0   78.94    2.19
   2   3   0   82.08    2.12
   2   3   0   82.15    2.20
  -3  -3   0   17.38    0.68
  -3  -3   0   15.97    0.61
  -3  -3   0   16.26    0.69
   3   3   0   15.98    0.55
   3   3   0   15.69    0.66
   3   3   0   16.32    0.65
  -4  -3   0   19.79    0.77
  -4  -3   0   20.77    0.85
  -4  -3   0   19.93    0.86
   4   3   0   20.61    0.71
   4   3   0   21.83    0.88
   4   3   0   21.90    0.81
  -5  -3   0   53.62    1.72
  -5  -3   0   56.01    1.82
  -5  -3   0   57.54    1.86
   5   3   0   56.77    1.85
   5   3   0   57.47    1.65
   5   3   0   54.30    1.68
  -6  -3   0    0.57    0.30
  -6  -3   0    0.42    0.23
  -6  -3   0    0.13    0.21
   6   3   0    0.37    0.17
   6   3   0    0.63    0.26
   6   3   0    0.31    0.20
  -7  -3   0   97.23    3.07
  -7  -3   0  100.12    3.09
  -7  -3   0   99.37    3.13
  -7  -3   0   97.40    2.98
   7   3   0  100.60    3.09
   7   3   0   99.45    2.72
   7   3   0   95.01    2.77
  -8  -3   0    8.53    0.85
  -8  -3   0    7.76    0.72
  -8  -3   0    9.91    0.80
  -8  -3   0   10.81    0.81
   8   3   0    8.96    0.77
   8   3   0    8.74    0.53
   8   3   0    9.37    0.57
  -9  -3   0    7.18    0.80
  -9  -3   0    9.00    0.82
  -9  -3   0    7.99    0.92
  -9  -3   0    9.37    0.83
   9   3   0    7.37    0.79
   9   3   0    8.66    0.57
   9   3   0    8.56    0.52
 -10  -3   0   20.73    1.36
 -10  -3   0   18.37    1.19
 -10  -3   0   18.35    1.19
 -10  -3   0   18.19    1.17
  10   3   0   17.13    0.75
  10   3   0   18.07    1.18
  10   3   0   18.35    0.80
 -11  -3   0    0.58    0.44
 -11  -3   0    0.70    0.54
 -11  -3   0    2.38    0.64
  11   3   0    1.25    0.24
  11   3   0    0.55    0.23
  11   3   0    0.54    0.42
  11  -4   0    0.13    0.34
  11  -4   0   -0.02    0.33
 -11   4   0    0.48    0.32
 -11   4   0    0.34    0.48
 -11   4   0   -0.99    0.46
 -11   4   0   -0.16    0.35
  10  -4   0    0.59    0.35
  10  -4   0    0.42    0.37
 -10   4   0   -0.11    0.41
 -10   4   0    0.24    0.50
 -10   4   0    0.20    0.27
 -10   4   0    0.74    0.38
   9  -4   0    0.02    0.31
   9  -4   0    0.65    0.56
  -9   4   0    0.71    0.43
  -9   4   0    1.08    0.35
  -9   4   0    0.61    0.37
  -9   4   0    0.26    0.42
   8  -4   0    1.68    0.42
   8  -4   0    2.29    0.42
  -8   4   0    2.03    0.49
  -8   4   0    2.51    0.43
  -8   4   0    2.22    0.56
  -8   4   0    1.84    0.46
   7  -4   0    0.04    0.27
   7  -4   0    0.07    0.26
  -7   4   0   -0.05    0.32
  -7   4   0   -0.16    0.25
  -7   4   0   -0.03    0.28
  -7   4   0    0.10    0.23
   6  -4   0   -0.05    0.23
   6  -4   0    0.44    0.23
   6  -4   0    0.23    0.23
  -6   4   0    0.27    0.22
  -6   4   0   -0.26    0.25
  -6   4   0    0.19    0.27
  -6   4   0    0.11    0.18
   5  -4   0    9.96    0.57
   5  -4   0    9.88    0.64
   5  -4   0    9.80    0.61
  -5   4   0    9.21    0.65
  -5   4   0    8.83    0.60
  -5   4   0    9.39    0.52
  -5   4   0    9.56    0.70
   4  -4   0   15.25    0.74
   4  -4   0   15.33    0.78
   4  -4   0   16.31    0.69
  -4   4   0   18.10    0.83
  -4   4   0   16.16    0.76
  -4   4   0   15.68    0.66
  -4   4   0   17.52    0.85
   3  -4   0   15.24    0.62
   3  -4   0   15.16    0.69
   3  -4   0   16.58    0.74
  -3   4   0   15.52    0.66
  -3   4   0   15.05    0.73
  -3   4   0   15.08    0.70
   2  -4   0    2.72    0.32
   2  -4   0    2.85    0.31
   2  -4   0    2.77    0.24
  -2   4   0    3.14    0.31
  -2   4   0    2.85    0.23
  -2   4   0    2.51    0.31
   1  -4   0    5.65    0.30
   1  -4   0    5.15    0.36
   1  -4   0    5.01    0.35
  -1   4   0    5.82    0.36
  -1   4   0    5.73    0.30
  -1   4   0    5.40    0.37
   0  -4   0    3.53    0.29
   0  -4   0    3.33    0.28
   0  -4   0    3.22    0.26
   0   4   0    3.76    0.30
   0   4   0    3.90    0.28
  -1  -4   0  175.27    4.43
  -1  -4   0  175.19    4.47
  -1  -4   0  175.31    4.46
   1   4   0  176.29    4.48
   1   4   0  179.55    4.51
   1   4   0  173.66    4.49
  -2  -4   0    9.48    0.42
  -2  -4   0   10.40    0.45
  -2  -4   0    9.68    0.45
   2   4   0   10.92    0.48
   2   4   0    9.45    0.45
   2   4   0   10.22    0.42
  -3  -4   0   19.72    0.72
  -3  -4   0   21.04    0.81
  -3  -4   0   22.14    0.80
   3   4   0   22.10    0.84
   3   4   0   22.94    0.73
  -4  -4   0   23.08    0.94
  -4  -4   0   24.58    0.94
  -4  -4   0   22.82    0.85
   4   4   0   22.69    0.78
   4   4   0   23.97    0.91
   4   4   0   25.72    0.97
  -5  -4   0   20.48    0.95
  -5  -4   0   21.38    0.87
  -5  -4   0   22.97    0.96
   5   4   0   21.93    0.75
   5   4   0   19.67    0.81
   5   4   0   20.75    0.93
  -6  -4   0    2.84    0.44
  -6  -4   0    2.29    0.40
  -6  -4   0    2.75    0.37
   6   4   0    2.53    0.40
   6   4   0    2.85    0.33
   6   4   0    3.09    0.30
  -7  -4   0    9.22    0.67
  -7  -4   0    9.56    0.79
  -7  -4   0    8.65    0.70
   7   4   0    9.37    0.49
   7   4   0    7.54    0.68
   7   4   0    7.84    0.52
  -8  -4   0    0.56    0.37
  -8  -4   0   -0.06    0.26
  -8  -4   0    0.60    0.32
  -8  -4   0   -0.05    0.32
   8   4   0   -0.06    0.17
   8   4   0    0.50    0.34
   8   4   0    0.09    0.20
  -9  -4   0   -0.44    0.28
  -9  -4   0    0.16    0.33
  -9  -4   0    0.37    0.33
  -9  -4   0   -0.09    0.38
   9   4   0   -0.20    0.27
   9   4   0    0.15    0.22
   9   4   0    0.07    0.18
 -10  -4   0    1.88    0.51
 -10  -4   0    1.42    0.52
 -10  -4   0    2.17    0.54
 -10  -4   0    0.60    0.49
  10   4   0    1.72    0.28
  10   4   0    1.09    0.43
  10   4   0    1.48    0.25
 -11  -4   0    2.54    0.69
 -11  -4   0    2.47    0.60
 -11  -4   0    3.82    0.66
 -11  -4   0    1.69    0.75
  11   4   0    2.27    0.60
  10  -5   0    3.35    0.53
  10  -5   0    3.17    0.55
 -10   5   0    2.88    0.46
 -10   5   0    2.20    0.54
 -10   5   0    2.38    0.59
 -10   5   0    1.95    0.66
   9  -5   0    0.57    0.35
   9  -5   0    0.66    0.38
  -9   5   0    0.26    0.36
  -9   5   0   -0.19    0.40
  -9   5   0    0.50    0.30
  -9   5   0    1.02    0.47
   8  -5   0    2.64    0.49
   8  -5   0    2.26    0.46
  -8   5   0    1.84    0.46
  -8   5   0    2.47    0.60
  -8   5   0    2.27    0.50
  -8   5   0    2.70    0.40
   7  -5   0    2.53    0.42
   7  -5   0    3.14    0.46
   7  -5   0    2.92    0.48
  -7   5   0    2.83    0.55
  -7   5   0    3.10    0.48
  -7   5   0    2.49    0.56
  -7   5   0    2.87    0.41
   6  -5   0    3.88    0.49
   6  -5   0    3.22    0.42
   6  -5   0    1.98    0.34
  -6   5   0    2.97    0.36
  -6   5   0    2.91    0.43
  -6   5   0    2.35    0.47
  -6   5   0    2.60    0.45
   5  -5   0    4.08    0.44
   5  -5   0    3.44    0.45
   5  -5   0    3.84    0.44
  -5   5   0    4.19    0.37
  -5   5   0    4.69    0.58
  -5   5   0    4.29    0.48
  -5   5   0    3.27    0.40
   4  -5   0    2.24    0.30
   4  -5   0    1.53    0.29
   4  -5   0    1.57    0.32
  -4   5   0    1.27    0.26
  -4   5   0    1.77    0.35
  -4   5   0    1.37    0.29
  -4   5   0    1.73    0.26
   3  -5   0   17.16    0.68
   3  -5   0   15.75    0.75
   3  -5   0   17.80    0.80
  -3   5   0   17.30    0.83
  -3   5   0   18.33    0.74
  -3   5   0   17.35    0.66
  -3   5   0   18.88    0.81
   2  -5   0   14.88    0.69
   2  -5   0   14.72    0.66
   2  -5   0   14.72    0.58
  -2   5   0   14.89    0.65
  -2   5   0   13.21    0.66
   1  -5   0   34.33    1.10
   1  -5   0   33.53    1.10
   1  -5   0   33.02    1.03
  -1   5   0   32.59    1.00
  -1   5   0   33.66    1.05
  -1   5   0   31.93    1.09
   0  -5   0    0.15    0.17
   0  -5   0    0.11    0.13
   0   5   0    0.10    0.15
  -1  -5   0    3.57    0.29
  -1  -5   0    3.92    0.28
  -1  -5   0    3.48    0.23
   1   5   0    3.30    0.25
   1   5   0    3.34    0.29
   1   5   0    3.50    0.28
  -2  -5   0   39.09    1.23
  -2  -5   0   40.27    1.33
  -2  -5   0   42.86    1.23
   2   5   0   44.58    1.25
   2   5   0   41.26    1.28
   2   5   0   40.91    1.39
  -3  -5   0    0.04    0.14
  -3  -5   0    0.10    0.15
  -3  -5   0   -0.06    0.16
   3   5   0    0.11    0.16
   3   5   0    0.44    0.21
   3   5   0    0.11    0.13
  -4  -5   0   15.23    0.66
  -4  -5   0   15.49    0.72
  -4  -5   0   16.25    0.74
   4   5   0   15.64    0.74
   4   5   0   15.67    0.59
   4   5   0   15.69    0.84
  -5  -5   0   15.26    0.79
  -5  -5   0   14.41    0.70
  -5  -5   0   16.33    0.79
   5   5   0   15.37    0.80
   5   5   0   15.57    0.64
   5   5   0   16.70    0.72
  -6  -5   0    2.26    0.38
  -6  -5   0    3.05    0.39
  -6  -5   0    3.32    0.46
   6   5   0    3.51    0.32
   6   5   0    2.98    0.35
   6   5   0    3.20    0.47
  -7  -5   0    3.19    0.45
  -7  -5   0    2.90    0.50
  -7  -5   0    3.28    0.50
   7   5   0    3.13    0.47
   7   5   0    3.95    0.39
   7   5   0    3.61    0.34
  -8  -5   0    2.20    0.44
  -8  -5   0    2.49    0.54
  -8  -5   0    2.98    0.54
  -8  -5   0    2.52    0.48
   8   5   0    2.14    0.46
   8   5   0    2.48    0.29
   8   5   0    1.75    0.30
  -9  -5   0   22.54    1.22
  -9  -5   0   22.66    1.30
  -9  -5   0   23.55    1.32
  -9  -5   0   20.80    1.22
   9   5   0   21.50    0.84
   9   5   0   21.75    0.80
   9   5   0   20.53    1.22
 -10  -5   0    1.42    0.49
 -10  -5   0    2.21    0.50
 -10  -5   0    1.85    0.57
 -10  -5   0    0.64    0.46
  10   5   0    1.68    0.48
  10   5   0    1.47    0.25
 -11  -5   0    3.70    0.73
 -11  -5   0    5.07    0.83
 -11  -5   0    3.91    0.76
 -11  -5   0    4.90    0.78
  11   5   0    3.81    0.73
  10  -6   0    4.67    0.62
  10  -6   0    4.90    0.66
 -10   6   0    4.90    0.84
 -10   6   0    4.95    0.73
 -10   6   0    5.71    0.92
 -10   6   0    4.25    0.55
   9  -6   0    0.59    0.40
   9  -6   0   -0.18    0.31
  -9   6   0    0.19    0.38
  -9   6   0    0.40    0.28
  -9   6   0   -0.30    0.41
  -9   6   0    0.15    0.32
   8  -6   0    7.04    0.68
   8  -6   0    5.67    0.67
   8  -6   0    8.23    0.73
  -8   6   0    6.85    0.57
  -8   6   0    5.29    0.70
  -8   6   0    5.52    0.74
  -8   6   0    6.32    0.82
   7  -6   0    1.38    0.43
   7  -6   0    1.81    0.41
   7  -6   0    1.90    0.38
  -7   6   0    1.51    0.31
  -7   6   0    1.21    0.47
  -7   6   0    1.36    0.38
  -7   6   0    1.10    0.41
   6  -6   0   35.09    1.38
   6  -6   0   34.20    1.43
   6  -6   0   33.06    1.29
  -6   6   0   33.89    1.55
  -6   6   0   36.99    1.25
  -6   6   0   32.49    1.43
  -6   6   0   34.65    1.42
   5  -6   0   39.76    1.37
   5  -6   0   38.71    1.51
   5  -6   0   38.64    1.44
  -5   6   0   38.79    1.58
  -5   6   0   40.62    1.48
  -5   6   0   41.19    1.33
  -5   6   0   39.49    1.52
   4  -6   0   20.90    0.85
   4  -6   0   21.97    1.00
   4  -6   0   21.08    0.94
  -4   6   0   21.74    0.97
  -4   6   0   21.45    1.02
  -4   6   0   22.80    0.93
  -4   6   0   21.16    0.81
   3  -6   0    9.88    0.59
   3  -6   0    8.84    0.49
   3  -6   0    8.96    0.60
  -3   6   0    9.77    0.64
  -3   6   0   10.50    0.54
  -3   6   0    9.03    0.47
  -3   6   0    9.79    0.58
   2  -6   0  118.55    3.29
   2  -6   0  118.41    3.16
   2  -6   0  115.99    3.25
  -2   6   0  113.63    3.22
  -2   6   0  115.55    3.07
  -2   6   0  114.69    3.16
   1  -6   0    4.00    0.38
   1  -6   0    5.59    0.41
   1  -6   0    5.19    0.34
  -1   6   0    5.56    0.39
  -1   6   0    5.58    0.35
  -1   6   0    5.11    0.42
   0  -6   0    0.70    0.18
   0  -6   0    0.15    0.15
   0  -6   0    0.08    0.16
   0   6   0    0.40    0.18
   0   6   0    0.45    0.16
  -1  -6   0  173.05    4.44
  -1  -6   0  168.01    4.45
   1   6   0  182.48    4.63
   1   6   0  178.43    4.67
  -2  -6   0   41.81    1.25
  -2  -6   0   40.55    1.28
  -2  -6   0   42.10    1.28
   2   6   0   40.63    1.26
   2   6   0   40.58    1.27
   2   6   0   40.67    1.24
  -3  -6   0   73.28    2.12
  -3  -6   0   75.97    2.12
  -3  -6   0   71.70    2.09
   3   6   0   72.44    2.15
   3   6   0   75.64    2.05
   3   6   0   73.55    2.15
  -4  -6   0   76.62    2.24
  -4  -6   0   75.24    2.17
  -4  -6   0   74.75    2.24
   4   6   0   66.37    2.35
   4   6   0   75.13    2.23
   4   6   0   78.05    2.06
  -5  -6   0    9.37    0.61
  -5  -6   0    9.24    0.56
  -5  -6   0   10.23    0.62
   5   6   0    9.11    0.62
   5   6   0    9.75    0.58
  -6  -6   0   49.76    1.74
  -6  -6   0   48.30    1.73
  -6  -6   0   47.77    1.64
   6   6   0   46.63    1.70
   6   6   0   46.92    1.40
   6   6   0   45.58    1.49
  -7  -6   0   64.51    2.14
  -7  -6   0   64.72    2.23
  -7  -6   0   64.88    2.24
   7   6   0   64.45    1.85
   7   6   0   63.51    2.25
   7   6   0   65.39    1.94
  -8  -6   0    0.04    0.27
  -8  -6   0    0.90    0.41
  -8  -6   0   -0.08    0.27
   8   6   0    0.05    0.17
   8   6   0    0.10    0.20
   8   6   0    0.19    0.32
  -9  -6   0    0.56    0.35
  -9  -6   0    1.38    0.46
  -9  -6   0    0.87    0.45
  -9  -6   0    1.13    0.42
   9   6   0    0.67    0.22
   9   6   0    0.59    0.38
 -10  -6   0   10.15    1.26
 -10  -6   0    8.63    0.85
 -10  -6   0    9.26    0.89
 -10  -6   0    9.18    0.99
  10   6   0    9.15    0.97
 -11  -6   0   -0.20    0.36
 -11  -6   0   -0.19    0.34
 -11  -6   0    0.28    0.44
 -11  -6   0   -0.08    0.41
  11   6   0    0.09    0.41
  10  -7   0    5.85    0.73
  10  -7   0    6.98    0.76
 -10   7   0    6.06    0.81
 -10   7   0    5.68    0.61
 -10   7   0    7.44    0.91
 -10   7   0    7.13    1.04
   9  -7   0    5.62    0.68
   9  -7   0    4.99    0.68
  -9   7   0    6.28    0.83
  -9   7   0    5.28    0.75
  -9   7   0    7.49    1.01
  -9   7   0    6.15    0.72
   8  -7   0   18.39    1.02
   8  -7   0   17.79    1.03
   8  -7   0   17.16    1.09
  -8   7   0   17.44    0.87
  -8   7   0   17.41    1.11
  -8   7   0   14.75    1.21
  -8   7   0   18.23    1.12
   7  -7   0    1.89    0.41
   7  -7   0    1.70    0.42
   7  -7   0    1.50    0.43
  -7   7   0    1.45    0.66
  -7   7   0    1.18    0.43
  -7   7   0    2.33    0.56
  -7   7   0    0.92    0.28
   6  -7   0    1.27    0.31
   6  -7   0    2.40    0.43
   6  -7   0    2.03    0.44
  -6   7   0    2.78    0.46
  -6   7   0    2.78    0.53
  -6   7   0    1.78    0.47
  -6   7   0    1.84    0.31
   5  -7   0   26.02    1.05
   5  -7   0   26.24    1.14
   5  -7   0   26.55    1.22
  -5   7   0   25.24    1.15
  -5   7   0   25.51    1.10
  -5   7   0   25.39    0.96
  -5   7   0   24.66    1.22
   4  -7   0    1.75    0.35
   4  -7   0    1.79    0.37
   4  -7   0    1.64    0.27
  -4   7   0    1.57    0.37
  -4   7   0    1.98    0.33
  -4   7   0    1.49    0.24
  -4   7   0    0.75    0.28
   3  -7   0   12.84    0.61
   3  -7   0   12.49    0.74
   3  -7   0   11.98    0.68
  -3   7   0   12.70    0.58
  -3   7   0   13.01    0.71
  -3   7   0   13.74    0.65
  -3   7   0   13.02    0.76
   2  -7   0   37.35    1.33
   2  -7   0   40.66    1.25
   2  -7   0   36.98    1.36
  -2   7   0   39.15    1.32
  -2   7   0   38.69    1.24
  -2   7   0   39.80    1.40
   1  -7   0   -0.06    0.14
   1  -7   0    0.25    0.20
   1  -7   0    0.25    0.20
  -1   7   0    0.08    0.17
  -1   7   0    0.00    0.19
   0  -7   0    8.10    0.50
   0  -7   0    8.83    0.48
   0   7   0    8.77    0.47
   0   7   0    7.65    0.45
   0   7   0    8.50    0.52
  -1  -7   0   10.23    0.53
  -1  -7   0   10.08    0.53
   1   7   0    9.83    0.48
   1   7   0   10.43    0.52
   1   7   0   11.05    0.56
  -2  -7   0    3.41    0.29
  -2  -7   0    3.03    0.32
  -2  -7   0    3.41    0.33
   2   7   0    3.47    0.32
   2   7   0    3.91    0.36
   2   7   0    3.41    0.35
  -3  -7   0    2.22    0.29
  -3  -7   0    2.00    0.28
  -3  -7   0    1.89    0.25
   3   7   0    2.33    0.32
   3   7   0    2.14    0.31
   3   7   0    1.91    0.26
  -4  -7   0    6.35    0.47
  -4  -7   0    6.90    0.49
  -4  -7   0    6.89    0.46
   4   7   0    7.17    0.52
   4   7   0    6.87    0.42
   4   7   0    7.95    0.54
  -5  -7   0    4.44    0.44
  -5  -7   0    5.27    0.48
  -5  -7   0    4.21    0.46
   5   7   0    5.26    0.49
   5   7   0    4.25    0.45
   5   7   0    4.88    0.37
  -6  -7   0    1.07    0.33
  -6  -7   0    1.64    0.34
  -6  -7   0    1.46    0.31
   6   7   0    1.37    0.23
   6   7   0    1.15    0.31
   6   7   0    1.46    0.29
  -7  -7   0   -0.01    0.30
  -7  -7   0    0.05    0.24
  -7  -7   0    0.33    0.28
   7   7   0   -0.06    0.27
   7   7   0   -0.08    0.20
   7   7   0    0.38    0.19
  -8  -7   0    2.32    0.50
  -8  -7   0    1.37    0.39
  -8  -7   0    2.91    0.51
   8   7   0    2.80    0.32
   8   7   0    2.57    0.52
  -9  -7   0    0.51    0.41
  -9  -7   0   -0.06    0.29
  -9  -7   0    0.13    0.34
   9   7   0    0.23    0.18
   9   7   0    0.28    0.34
   9   7   0    0.14    0.16
 -10  -7   0    0.35    0.36
 -10  -7   0    0.90    0.45
 -10  -7   0    0.76    0.48
 -10  -7   0    0.66    0.41
  10   7   0   -0.05    0.37
 -11  -7   0   10.10    1.20
 -11  -7   0    6.88    0.90
 -11  -7   0    5.19    0.77
 -11  -7   0    6.77    0.89
  11   7   0    7.34    0.91
  10  -8   0    0.14    0.38
  10  -8   0    0.16    0.41
 -10   8   0    0.43    0.45
 -10   8   0    0.14    0.46
 -10   8   0   -0.17    0.29
   9  -8   0    0.77    0.44
   9  -8   0    0.11    0.39
   9  -8   0    0.17    0.32
  -9   8   0    0.18    0.48
  -9   8   0   -0.35    0.33
  -9   8   0    0.67    0.30
  -9   8   0    0.25    0.35
   8  -8   0    0.05    0.32
   8  -8   0    0.00    0.35
   8  -8   0   -0.07    0.28
  -8   8   0    0.11    0.33
  -8   8   0    0.46    0.27
  -8   8   0    0.20    0.36
  -8   8   0   -0.27    0.40
   7  -8   0    0.53    0.29
   7  -8   0    0.63    0.41
   7  -8   0    0.13    0.32
  -7   8   0    0.52    0.26
  -7   8   0    0.60    0.34
  -7   8   0    0.46    0.37
  -7   8   0    0.43    0.43
   6  -8   0    0.39    0.34
   6  -8   0    0.13    0.26
  -6   8   0   -0.22    0.28
  -6   8   0   -0.01    0.32
  -6   8   0    0.05    0.19
  -6   8   0    0.19    0.29
   5  -8   0   33.17    1.27
   5  -8   0   34.45    1.39
   5  -8   0   34.59    1.47
  -5   8   0   34.37    1.19
  -5   8   0   31.51    1.37
  -5   8   0   32.44    1.32
  -5   8   0   33.25    1.49
   4  -8   0    0.08    0.18
   4  -8   0    0.29    0.25
   4  -8   0    0.36    0.28
  -4   8   0    0.63    0.26
  -4   8   0    0.22    0.24
  -4   8   0    0.42    0.20
  -4   8   0    0.47    0.30
   3  -8   0    2.04    0.38
   3  -8   0    2.47    0.34
   3  -8   0    1.94    0.35
  -3   8   0    2.35    0.29
  -3   8   0    2.12    0.34
  -3   8   0    1.77    0.36
   2  -8   0    8.22    0.48
   2  -8   0    7.31    0.54
   2  -8   0    6.56    0.56
  -2   8   0    7.49    0.57
  -2   8   0    7.38    0.52
  -2   8   0    6.70    0.44
   1  -8   0   16.29    0.70
   1  -8   0   16.50    0.77
   1  -8   0   14.89    0.77
  -1   8   0   15.64    0.73
  -1   8   0   15.59    0.77
   0  -8   0   94.60    2.71
   0  -8   0   94.46    2.71
   0  -8   0   96.30    2.69
   0   8   0   93.55    2.63
   0   8   0   93.45    2.53
   0   8   0   95.38    2.71
  -1  -8   0  102.25    2.88
  -1  -8   0  102.95    2.88
  -1  -8   0  103.04    2.88
   1   8   0  104.57    2.79
   1   8   0  100.86    2.86
   1   8   0  103.57    2.88
  -2  -8   0   -0.04    0.13
  -2  -8   0   -0.13    0.15
  -2  -8   0    0.10    0.17
   2   8   0    0.23    0.17
   2   8   0   -0.14    0.17
   2   8   0    0.03    0.17
  -3  -8   0    0.77    0.22
  -3  -8   0    0.42    0.18
  -3  -8   0    1.01    0.23
   3   8   0    0.78    0.22
   3   8   0    0.83    0.25
   3   8   0    0.70    0.21
  -4  -8   0   24.52    0.97
  -4  -8   0   24.11    0.96
  -4  -8   0   24.63    0.99
   4   8   0   23.53    1.01
   4   8   0   24.82    1.00
   4   8   0   24.92    0.89
  -5  -8   0    2.06    0.33
  -5  -8   0    1.68    0.35
  -5  -8   0    1.88    0.32
   5   8   0    2.02    0.27
   5   8   0    2.09    0.38
   5   8   0    2.76    0.44
  -6  -8   0   19.02    0.92
  -6  -8   0   19.50    0.97
  -6  -8   0   18.90    0.96
   6   8   0   20.57    0.87
   6   8   0   18.62    0.74
   6   8   0   17.80    0.99
  -7  -8   0    3.72    0.62
  -7  -8   0    4.80    0.54
  -7  -8   0    4.62    0.57
   7   8   0    4.74    0.45
   7   8   0    4.85    0.62
   7   8   0    3.79    0.37
  -8  -8   0    1.05    0.46
  -8  -8   0    0.39    0.34
  -8  -8   0    0.68    0.34
   8   8   0    1.12    0.39
   8   8   0    0.73    0.22
   8   8   0    0.72    0.27
  -9  -8   0   20.75    1.12
  -9  -8   0   16.02    1.09
  -9  -8   0   18.05    1.14
   9   8   0   16.91    1.14
 -10  -8   0    6.06    0.82
 -10  -8   0    5.65    0.79
 -10  -8   0    6.34    0.76
 -10  -8   0    6.92    0.95
  10   8   0    5.63    0.77
   9  -9   0    8.33    0.86
   9  -9   0    8.26    0.93
   9  -9   0    9.26    0.81
  -9   9   0    7.65    0.64
  -9   9   0   10.15    1.04
  -9   9   0    9.74    1.50
  -9   9   0    7.71    0.93
   8  -9   0   25.66    1.32
   8  -9   0   25.64    1.25
   8  -9   0   27.18    1.45
  -8   9   0   25.73    1.60
  -8   9   0   26.77    1.42
  -8   9   0   25.29    1.12
  -8   9   0   27.19    1.42
   7  -9   0   14.22    0.94
   7  -9   0   13.17    0.86
   7  -9   0   14.59    1.05
  -7   9   0   14.64    1.16
  -7   9   0   14.21    0.99
  -7   9   0   13.93    0.76
  -7   9   0   14.57    0.98
   6  -9   0    2.26    0.40
   6  -9   0    2.28    0.53
   6  -9   0    3.40    0.50
  -6   9   0    2.89    0.58
  -6   9   0    3.72    0.54
  -6   9   0    2.29    0.47
  -6   9   0    3.59    0.43
   5  -9   0   30.88    1.43
   5  -9   0   29.32    1.20
   5  -9   0   31.42    1.54
  -5   9   0   31.46    1.15
  -5   9   0   27.90    1.64
  -5   9   0   30.86    1.29
  -5   9   0   30.48    1.37
   4  -9   0   18.88    0.87
   4  -9   0   19.44    0.98
   4  -9   0   19.66    1.07
  -4   9   0   19.56    0.84
  -4   9   0   19.53    0.90
  -4   9   0   19.53    1.07
  -4   9   0   18.71    0.96
   3  -9   0    1.40    0.32
   3  -9   0    1.37    0.36
   3  -9   0    2.01    0.31
  -3   9   0    2.16    0.43
  -3   9   0    1.65    0.33
  -3   9   0    1.65    0.27
   2  -9   0   26.27    0.98
   2  -9   0   23.78    1.05
   2  -9   0   23.11    1.07
  -2   9   0   22.90    0.91
  -2   9   0   23.53    0.98
  -2   9   0   24.62    1.09
   1  -9   0   43.19    1.42
   1  -9   0   43.51    1.52
   1  -9   0   41.64    1.48
  -1   9   0   43.09    1.52
  -1   9   0   42.53    1.45
   0  -9   0    5.98    0.44
   0  -9   0    5.66    0.48
   0  -9   0    5.92    0.49
   0   9   0    5.33    0.50
   0   9   0    5.44    0.36
   0   9   0    6.20    0.46
  -1  -9   0    0.17    0.19
  -1  -9   0    0.19    0.20
  -1  -9   0    0.18    0.20
   1   9   0    0.22    0.15
   1   9   0    0.28    0.19
   1   9   0    0.09    0.20
  -2  -9   0    9.00    0.57
  -2  -9   0   10.40    0.56
   2   9   0    9.70    0.57
   2   9   0    9.65    0.58
   2   9   0    9.81    0.53
  -3  -9   0    4.57    0.38
  -3  -9   0    5.00    0.43
  -3  -9   0    4.70    0.44
   3   9   0    4.47    0.44
   3   9   0    5.59    0.45
   3   9   0    4.33    0.41
  -4  -9   0    4.67    0.43
  -4  -9   0    4.55    0.45
  -4  -9   0    5.59    0.47
   4   9   0    4.55    0.40
   4   9   0    4.68    0.48
   4   9   0    4.61    0.46
  -5  -9   0   10.97    0.67
  -5  -9   0   11.03    0.67
  -5  -9   0   11.34    0.71
   5   9   0   11.42    0.73
   5   9   0   12.14    0.60
  -6  -9   0    0.91    0.31
  -6  -9   0    0.29    0.29
  -6  -9   0    0.14    0.26
   6   9   0    0.21    0.25
   6   9   0    0.32    0.20
   6   9   0    1.19    0.35
  -7  -9   0    1.28    0.36
  -7  -9   0    1.20    0.38
  -7  -9   0    1.90    0.42
   7   9   0    1.34    0.25
   7   9   0    1.30    0.28
   7   9   0    0.94    0.37
  -8  -9   0    8.26    0.75
  -8  -9   0    7.93    0.78
  -8  -9   0    7.80    0.76
   8   9   0    7.50    0.42
   8   9   0    7.04    0.45
   8   9   0    8.04    0.78
  -9  -9   0    3.42    0.60
  -9  -9   0    3.88    0.60
  -9  -9   0    3.68    0.61
 -10  -9   0    6.85    0.84
 -10  -9   0    7.05    0.82
 -10  -9   0    6.30    0.75
  10   9   0    3.90    0.89
   9 -10   0    0.80    0.43
   9 -10   0    0.50    0.37
   9 -10   0    1.03    0.50
  -9  10   0    0.48    0.50
  -9  10   0    1.09    0.46
  -9  10   0    0.66    0.55
  -9  10   0    0.36    0.28
   8 -10   0    0.36    0.34
   8 -10   0    0.04    0.41
  -8  10   0    0.42    0.37
  -8  10   0    1.08    0.55
  -8  10   0   -0.15    0.35
   7 -10   0    2.33    0.52
   7 -10   0    2.63    0.60
   7 -10   0    1.52    0.37
  -7  10   0    3.22    0.56
  -7  10   0    2.54    0.51
  -7  10   0    2.52    0.63
  -7  10   0    3.53    0.46
   6 -10   0    2.46    0.48
   6 -10   0    1.99    0.40
   6 -10   0    2.39    0.56
  -6  10   0    1.86    0.33
  -6  10   0    2.07    0.43
  -6  10   0    2.65    0.60
  -6  10   0    1.70    0.45
   5 -10   0    4.59    0.52
   5 -10   0    3.33    0.50
   5 -10   0    3.33    0.58
  -5  10   0    3.87    0.43
  -5  10   0    4.30    0.56
  -5  10   0    3.33    0.58
  -5  10   0    2.67    0.48
   4 -10   0    1.74    0.43
   4 -10   0    1.48    0.38
   4 -10   0    1.52    0.34
  -4  10   0    1.04    0.28
  -4  10   0    1.49    0.43
  -4  10   0    1.63    0.48
  -4  10   0    2.02    0.35
   3 -10   0    0.11    0.28
   3 -10   0    0.14    0.20
   3 -10   0   -0.10    0.23
  -3  10   0   -0.06    0.23
  -3  10   0   -0.20    0.25
  -3  10   0    0.06    0.19
   2 -10   0    0.09    0.25
   2 -10   0    0.35    0.26
   2 -10   0    0.36    0.20
  -2  10   0    0.33    0.24
  -2  10   0    0.77    0.31
   1 -10   0   15.76    0.84
   1 -10   0   14.63    0.80
   1 -10   0   16.87    0.77
  -1  10   0   14.64    0.84
  -1  10   0   15.33    0.77
   0 -10   0    0.47    0.23
   0 -10   0    0.77    0.22
   0 -10   0    0.49    0.25
   0  10   0    1.26    0.27
   0  10   0    1.16    0.31
   0  10   0    0.67    0.18
  -1 -10   0    2.33    0.35
  -1 -10   0    2.19    0.30
  -1 -10   0    2.44    0.36
   1  10   0    2.49    0.37
   1  10   0    2.66    0.30
   1  10   0    1.89    0.33
  -2 -10   0   14.75    0.72
  -2 -10   0   13.22    0.72
   2  10   0   12.74    0.68
   2  10   0   12.74    0.63
   2  10   0   12.21    0.68
  -3 -10   0    2.36    0.31
  -3 -10   0    2.95    0.36
  -3 -10   0    2.65    0.37
   3  10   0    2.70    0.36
   3  10   0    2.33    0.34
   3  10   0    2.15    0.35
  -4 -10   0    2.00    0.35
  -4 -10   0    1.75    0.29
  -4 -10   0    1.55    0.31
   4  10   0    1.42    0.33
   4  10   0    1.62    0.34
   4  10   0    2.16    0.32
  -5 -10   0   19.81    0.94
  -5 -10   0   20.37    0.96
  -5 -10   0   20.90    0.98
   5  10   0   20.40    0.84
   5  10   0   20.13    1.00
  -6 -10   0    2.04    0.42
  -6 -10   0    1.85    0.39
  -6 -10   0    1.41    0.36
   6  10   0    2.36    0.39
   6  10   0    1.43    0.36
   6  10   0    1.63    0.28
  -7 -10   0    4.34    0.58
  -7 -10   0    4.36    0.56
  -7 -10   0    4.59    0.59
   7  10   0    4.50    0.39
   7  10   0    4.23    0.59
   7  10   0    4.66    0.44
  -8 -10   0    1.93    0.46
  -8 -10   0    1.63    0.45
  -8 -10   0    1.53    0.43
   8  10   0    2.25    0.28
   8  10   0    2.23    0.26
   8  10   0    1.59    0.48
  -9 -10   0    1.64    0.49
  -9 -10   0    2.08    0.49
  -9 -10   0    2.57    0.52
   9  10   0    0.97    0.43
 -10 -10   0   -0.98    0.40
 -10 -10   0    0.90    0.42
  10  10   0    0.42    0.49
   8 -11   0    0.93    0.51
   8 -11   0    1.42    0.42
   8 -11   0    0.36    0.37
  -8  11   0    0.65    0.46
  -8  11   0    1.45    0.71
  -8  11   0    1.02    0.45
  -8  11   0    0.89    0.32
   7 -11   0    0.27    0.30
   7 -11   0   -0.48    0.36
   7 -11   0    0.44    0.38
  -7  11   0    0.08    0.35
  -7  11   0   -0.87    0.32
  -7  11   0    0.30    0.38
  -7  11   0   -0.08    0.22
   6 -11   0    2.23    0.49
   6 -11   0    3.19    0.49
   6 -11   0    2.66    0.58
  -6  11   0    1.81    0.46
  -6  11   0    2.86    0.58
  -6  11   0    2.29    0.39
  -6  11   0    2.46    0.61
   5 -11   0   -0.20    0.21
   5 -11   0    0.06    0.31
   5 -11   0   -0.44    0.31
  -5  11   0    0.14    0.26
  -5  11   0   -0.13    0.29
  -5  11   0    0.44    0.26
  -5  11   0   -0.05    0.34
   4 -11   0    0.31    0.32
   4 -11   0    0.31    0.25
   4 -11   0    0.50    0.36
  -4  11   0    0.38    0.24
  -4  11   0    0.31    0.29
  -4  11   0    0.58    0.28
  -4  11   0   -0.20    0.31
   3 -11   0    8.71    0.61
   3 -11   0   10.05    0.82
  -3  11   0    9.39    0.71
  -3  11   0    8.14    0.78
  -3  11   0    8.62    0.59
   2 -11   0    1.90    0.42
   2 -11   0    2.12    0.39
   2 -11   0    2.34    0.38
  -2  11   0    1.78    0.36
  -2  11   0    2.23    0.46
   1 -11   0    7.76    0.67
   1 -11   0    7.99    0.63
   1 -11   0    9.09    0.59
  -1  11   0    8.45    0.69
  -1  11   0    8.24    0.60
   0 -11   0    5.77    0.53
   0 -11   0    4.46    0.50
   0 -11   0    5.90    0.49
   0  11   0    5.27    0.40
   0  11   0    6.04    0.49
   0  11   0    5.06    0.54
  -1 -11   0    8.65    0.62
  -1 -11   0    8.39    0.58
  -1 -11   0    7.21    0.56
   1  11   0    8.68    0.50
   1  11   0    7.79    0.61
   1  11   0    7.88    0.57
  -2 -11   0   14.70    0.79
  -2 -11   0   14.89    0.79
  -2 -11   0   14.02    0.78
   2  11   0   13.78    0.70
   2  11   0   14.49    0.78
   2  11   0   15.48    0.78
  -3 -11   0   -0.34    0.20
  -3 -11   0   -0.15    0.19
  -3 -11   0   -0.01    0.16
   3  11   0    0.02    0.19
   3  11   0    0.07    0.22
   3  11   0    0.02    0.21
  -4 -11   0    0.29    0.22
  -4 -11   0    0.53    0.27
  -4 -11   0    0.68    0.27
   4  11   0    0.34    0.25
   4  11   0    0.44    0.28
   4  11   0    0.19    0.23
  -5 -11   0   17.86    0.89
  -5 -11   0   19.23    0.95
  -5 -11   0   20.14    0.97
   5  11   0   19.27    1.00
   5  11   0   18.93    0.83
   5  11   0   19.49    0.96
  -6 -11   0    0.19    0.26
  -6 -11   0   -0.12    0.24
  -6 -11   0    0.01    0.27
   6  11   0    0.06    0.28
   6  11   0   -0.23    0.25
   6  11   0   -0.07    0.20
  -7 -11   0   17.20    1.01
  -7 -11   0   18.66    1.02
  -7 -11   0   16.41    0.97
   7  11   0   17.23    1.06
   7  11   0   16.83    0.78
   7  11   0   15.95    0.70
  -8 -11   0    1.24    0.43
  -8 -11   0    0.96    0.37
  -8 -11   0    0.54    0.37
   8  11   0    1.16    0.45
  -9 -11   0   -0.29    0.34
  -9 -11   0    0.40    0.32
  -9 -11   0    0.61    0.39
   9  11   0   -0.10    0.36
   8 -12   0    0.20    0.32
   8 -12   0    0.14    0.45
  -8  12   0   -0.70    0.31
  -8  12   0   -0.04    0.35
  -8  12   0   -0.83    0.42
  -8  12   0   -0.11    0.24
   7 -12   0    1.03    0.41
   7 -12   0    0.27    0.48
  -7  12   0   -0.36    0.35
  -7  12   0   -0.08    0.46
  -7  12   0    0.54    0.40
  -7  12   0    0.03    0.24
   6 -12   0    0.17    0.29
   6 -12   0    0.92    0.41
   6 -12   0    0.58    0.46
  -6  12   0    0.62    0.30
  -6  12   0    0.82    0.53
  -6  12   0    0.08    0.31
  -6  12   0    0.35    0.51
   5 -12   0   -0.25    0.33
   5 -12   0   -0.19    0.24
   5 -12   0    0.10    0.33
  -5  12   0    0.06    0.32
  -5  12   0    0.16    0.38
  -5  12   0   -0.32    0.20
  -5  12   0    0.45    0.31
   4 -12   0   31.59    1.43
   4 -12   0   31.42    1.56
   4 -12   0   31.66    1.31
  -4  12   0   34.98    1.37
  -4  12   0   34.02    1.45
  -4  12   0   32.00    1.58
  -4  12   0   33.45    1.29
   3 -12   0    9.28    0.84
   3 -12   0    9.68    0.67
   3 -12   0    9.42    0.76
  -3  12   0    9.57    0.73
  -3  12   0    9.30    0.88
   2 -12   0    7.71    0.61
   2 -12   0    8.10    0.90
   2 -12   0    8.91    0.71
  -2  12   0    8.85    0.68
  -2  12   0    7.78    0.76
   1 -12   0   43.96    1.56
   1 -12   0   42.36    1.63
   1 -12   0   44.24    1.68
  -1  12   0   44.18    1.55
  -1  12   0   41.15    1.65
   0 -12   0    1.10    0.31
   0 -12   0    1.01    0.29
   0 -12   0    0.95    0.32
   0  12   0    0.68    0.32
   0  12   0    0.43    0.20
   0  12   0    0.96    0.30
  -1 -12   0   24.93    1.09
  -1 -12   0   22.63    1.05
  -1 -12   0   22.43    1.04
   1  12   0   24.20    1.10
   1  12   0   23.50    0.94
   1  12   0   23.91    1.05
  -2 -12   0   47.41    1.72
  -2 -12   0   49.38    1.74
  -2 -12   0   50.03    1.73
   2  12   0   46.40    1.65
   2  12   0   46.90    1.55
   2  12   0   45.72    1.64
  -3 -12   0    4.00    0.49
  -3 -12   0    4.63    0.50
   3  12   0    4.42    0.50
   3  12   0    5.01    0.49
   3  12   0    4.48    0.48
  -4 -12   0    4.06    0.48
  -4 -12   0    3.58    0.42
  -4 -12   0    3.95    0.50
   4  12   0    4.89    0.55
   4  12   0    4.62    0.54
   4  12   0    4.03    0.46
  -5 -12   0    0.84    0.30
  -5 -12   0    0.24    0.27
  -5 -12   0    0.51    0.30
   5  12   0    1.43    0.39
   5  12   0    0.78    0.27
   5  12   0    0.95    0.34
  -6 -12   0    2.67    0.47
  -6 -12   0    2.95    0.51
   6  12   0    2.55    0.49
   6  12   0    2.69    0.36
   6  12   0    2.67    0.48
  -7 -12   0    9.91    0.81
  -7 -12   0   10.21    0.77
  -7 -12   0    8.32    0.75
   7  12   0    8.76    0.87
   7  12   0    8.17    0.58
   7  12   0    8.41    0.50
  -8 -12   0   20.15    1.12
  -8 -12   0   19.84    1.14
  -8 -12   0   19.48    1.12
   8  12   0   17.82    1.15
  -9 -12   0   -0.17    0.30
  -9 -12   0    0.16    0.37
  -9 -12   0    0.38    0.38
   9  12   0   -0.13    0.31
   7 -13   0   12.79    0.92
   7 -13   0   14.36    1.19
   7 -13   0   14.97    1.70
  -7  13   0   12.85    0.97
  -7  13   0   11.80    0.80
  -7  13   0   11.26    0.95
   6 -13   0   12.75    1.12
   6 -13   0   12.37    0.99
   6 -13   0   13.49    1.06
  -6  13   0   12.56    0.97
  -6  13   0   11.71    0.78
  -6  13   0   14.11    0.95
  -6  13   0   13.33    1.20
   5 -13   0    1.41    0.46
   5 -13   0    1.63    0.40
   5 -13   0    2.28    0.58
  -5  13   0    0.62    0.46
  -5  13   0    1.87    0.45
  -5  13   0    1.73    0.44
  -5  13   0    1.09    0.42
   4 -13   0   20.73    1.03
   4 -13   0   18.26    1.12
   4 -13   0   18.10    1.20
  -4  13   0   18.75    1.08
  -4  13   0   19.61    1.26
  -4  13   0   18.81    0.98
   3 -13   0    0.44    0.39
   3 -13   0    0.46    0.34
   3 -13   0    0.52    0.28
  -3  13   0    0.73    0.35
  -3  13   0    0.98    0.44
   2 -13   0    1.31    0.33
   2 -13   0    1.08    0.39
   2 -13   0    2.42    0.49
  -2  13   0    1.65    0.54
  -2  13   0    1.80    0.40
   1 -13   0   15.76    0.86
   1 -13   0   15.60    0.98
   1 -13   0   15.74    0.93
  -1  13   0   15.85    0.73
  -1  13   0   15.89    0.99
   0 -13   0    6.06    0.55
   0 -13   0    4.93    0.61
   0  13   0    5.90    0.66
   0  13   0    5.32    0.55
   0  13   0    5.16    0.45
  -1 -13   0   -0.07    0.25
  -1 -13   0   -0.01    0.21
  -1 -13   0    0.28    0.31
   1  13   0   -0.16    0.24
   1  13   0    0.02    0.20
   1  13   0   -0.07    0.29
  -2 -13   0    3.90    0.51
  -2 -13   0    4.51    0.53
   2  13   0    4.11    0.51
   2  13   0    5.13    0.50
   2  13   0    5.13    0.56
  -3 -13   0    0.13    0.27
  -3 -13   0    0.12    0.26
  -3 -13   0    0.29    0.29
   3  13   0    0.64    0.30
   3  13   0    0.38    0.29
   3  13   0   -0.30    0.22
  -4 -13   0    0.21    0.32
   4  13   0    0.29    0.27
   4  13   0    0.51    0.31
   4  13   0   -0.10    0.26
  -5 -13   0    2.27    0.43
  -5 -13   0    2.68    0.46
  -5 -13   0    1.89    0.37
   5  13   0    2.10    0.36
   5  13   0    3.13    0.46
   5  13   0    2.85    0.49
  -6 -13   0    9.03    0.75
  -6 -13   0    8.63    0.72
  -6 -13   0    9.95    0.71
   6  13   0    9.74    0.60
   6  13   0    8.50    0.78
   6  13   0    9.13    0.82
  -7 -13   0    6.22    0.71
  -7 -13   0    6.51    0.69
  -7 -13   0    6.29    0.65
   7  13   0    5.28    0.51
   7  13   0    5.53    0.44
   7  13   0    7.24    0.80
  -8 -13   0    0.02    0.31
  -8 -13   0    0.05    0.32
  -8 -13   0    0.10    0.30
   8  13   0    0.18    0.56
  -9 -13   0    1.64    0.49
  -9 -13   0    1.52    0.50
  -9 -13   0    1.66    0.47
   9  13   0    2.19    0.77
   7 -14   0    2.02    0.55
   7 -14   0    1.22    0.45
   7 -14   0    1.79    1.07
  -7  14   0    1.21    0.61
  -7  14   0    0.38    0.38
  -7  14   0    1.14    0.48
  -7  14   0    1.06    0.36
   6 -14   0    1.10    0.59
   6 -14   0    2.20    0.59
   6 -14   0    1.51    0.44
  -6  14   0    2.46    0.46
  -6  14   0    0.93    0.54
  -6  14   0    0.74    0.37
  -6  14   0    2.15    0.61
   5 -14   0    0.43    0.39
   5 -14   0    1.06    0.50
   5 -14   0    0.71    0.38
  -5  14   0    0.73    0.39
  -5  14   0    0.65    0.34
  -5  14   0    0.43    0.49
   4 -14   0    3.50    0.62
   4 -14   0    3.75    0.67
   4 -14   0    3.27    0.59
  -4  14   0    3.69    0.58
  -4  14   0    4.65    0.71
  -4  14   0    3.71    0.51
   3 -14   0    0.98    0.45
   3 -14   0    1.02    0.42
   3 -14   0    1.19    0.41
  -3  14   0    1.34    0.48
  -3  14   0    1.00    0.39
   2 -14   0    0.00    0.33
   2 -14   0    0.09    0.27
   2 -14   0    0.53    0.35
  -2  14   0    0.33    0.39
  -2  14   0   -0.28    0.27
   1 -14   0   13.95    0.95
   1 -14   0   15.40    0.93
   1 -14   0   14.39    0.99
  -1  14   0   14.98    1.04
  -1  14   0   13.91    0.70
  -1  14   0   13.40    0.84
   0 -14   0    0.04    0.28
   0 -14   0    0.20    0.30
   0 -14   0    0.28    0.30
   0  14   0   -0.19    0.31
   0  14   0    0.13    0.28
   0  14   0   -0.25    0.18
  -1 -14   0    0.52    0.32
  -1 -14   0    0.37    0.31
  -1 -14   0    1.32    0.37
   1  14   0    1.30    0.31
   1  14   0    0.96    0.38
   1  14   0    0.83    0.35
  -2 -14   0    9.94    0.74
  -2 -14   0    8.89    0.73
  -2 -14   0    9.38    0.74
   2  14   0   10.58    0.77
   2  14   0   10.40    0.67
   2  14   0   10.36    0.76
  -3 -14   0   -0.01    0.28
  -3 -14   0    0.21    0.30
  -3 -14   0    0.65    0.33
   3  14   0   -0.10    0.24
   3  14   0    0.34    0.30
   3  14   0    0.12    0.29
  -4 -14   0   25.84    1.23
  -4 -14   0   25.97    1.21
   4  14   0   25.08    1.21
   4  14   0   26.30    1.14
   4  14   0   27.50    1.21
  -5 -14   0   15.17    0.92
  -5 -14   0   15.51    0.83
  -5 -14   0   16.59    0.97
   5  14   0   14.70    0.80
   5  14   0   15.71    0.94
  -6 -14   0   -0.18    0.28
  -6 -14   0    0.01    0.30
  -6 -14   0   -0.01    0.25
   6  14   0    0.18    0.24
   6  14   0    0.05    0.41
   6  14   0   -0.02    0.30
  -7 -14   0   16.11    1.04
  -7 -14   0   12.71    0.91
  -7 -14   0   13.84    0.88
   7  14   0   15.00    0.68
   7  14   0   14.59    0.75
   7  14   0   14.43    1.06
  -8 -14   0    0.25    0.36
  -8 -14   0    0.91    0.49
  -8 -14   0    0.61    0.35
   8  14   0   -0.37    0.34
   6 -15   0    4.89    0.73
   6 -15   0    5.36    0.66
   6 -15   0    4.49    0.86
  -6  15   0    4.23    0.67
  -6  15   0    4.97    0.87
  -6  15   0    5.21    0.69
   5 -15   0    0.45    0.47
   5 -15   0    0.28    0.33
  -5  15   0    0.02    0.31
  -5  15   0   -0.08    0.45
  -5  15   0    0.13    0.56
   4 -15   0    5.77    0.71
   4 -15   0    5.87    0.85
   4 -15   0    3.92    0.57
  -4  15   0    6.61    0.86
  -4  15   0    5.33    0.60
  -4  15   0    5.10    0.69
   3 -15   0    7.24    0.91
   3 -15   0    8.95    1.04
   3 -15   0    9.48    0.75
  -3  15   0    9.35    0.93
  -3  15   0    9.51    0.81
   2 -15   0   11.88    0.98
   2 -15   0   12.20    0.83
   2 -15   0   10.64    0.86
  -2  15   0   12.81    0.87
  -2  15   0   12.61    1.04
   1 -15   0   24.49    1.18
   1 -15   0   25.82    1.27
   1 -15   0   22.89    1.28
  -1  15   0   26.48    1.36
  -1  15   0   24.65    1.01
  -1  15   0   26.11    1.21
   0 -15   0    3.08    0.45
   0 -15   0    4.22    0.58
   0 -15   0    2.81    0.53
   0  15   0    3.52    0.58
   0  15   0    3.51    0.42
   0  15   0    3.34    0.51
  -1 -15   0    9.53    0.75
  -1 -15   0    9.98    0.80
  -1 -15   0   11.00    0.82
   1  15   0    8.79    0.64
   1  15   0   11.38    0.79
   1  15   0    8.80    0.81
  -2 -15   0    9.85    0.76
  -2 -15   0    8.32    0.77
  -2 -15   0    9.01    0.76
   2  15   0    8.19    0.64
   2  15   0    8.51    0.75
   2  15   0    8.16    0.76
  -3 -15   0    1.48    0.41
  -3 -15   0    0.76    0.38
  -3 -15   0    1.35    0.39
   3  15   0    0.93    0.37
   3  15   0    1.19    0.35
   3  15   0    2.41    0.47
  -4 -15   0    0.28    0.35
  -4 -15   0    0.04    0.31
  -4 -15   0    0.45    0.34
   4  15   0    0.49    0.31
   4  15   0    0.31    0.29
   4  15   0    0.24    0.33
  -5 -15   0    2.40    0.48
  -5 -15   0    2.53    0.50
   5  15   0    1.95    0.47
   5  15   0    1.65    0.42
   5  15   0    1.73    0.38
  -6 -15   0    5.18    0.65
  -6 -15   0    6.29    0.73
  -6 -15   0    5.38    0.57
   6  15   0    5.34    0.51
   6  15   0    4.92    0.65
  -7 -15   0    0.79    0.37
  -7 -15   0   -0.26    0.43
  -7 -15   0   -0.07    0.27
   7  15   0   -0.03    0.23
   7  15   0    0.22    0.36
   7  15   0    0.24    0.21
   5 -16   0    0.21    0.37
   5 -16   0    0.02    0.38
   5 -16   0   -0.09    0.49
  -5  16   0    0.48    0.56
  -5  16   0    0.15    0.39
  -5  16   0    0.36    0.37
   4 -16   0    0.09    0.47
   4 -16   0    0.29    0.39
   4 -16   0    0.21    0.36
  -4  16   0    0.27    0.32
  -4  16   0   -0.41    0.35
  -4  16   0    0.49    0.44
   3 -16   0    0.80    0.48
   3 -16   0    1.18    0.39
   3 -16   0    1.16    0.44
  -3  16   0    1.41    0.54
  -3  16   0    1.34    0.43
   2 -16   0    4.82    0.57
   2 -16   0    4.85    0.67
   2 -16   0    5.56    0.77
  -2  16   0    4.32    0.60
  -2  16   0    5.65    0.78
  -2  16   0    6.01    0.54
   1 -16   0    1.38    0.37
   1 -16   0    0.50    0.39
  -1  16   0    1.27    0.42
  -1  16   0    0.73    0.44
  -1  16   0    0.35    0.24
   0 -16   0   11.95    0.95
   0 -16   0   13.24    0.88
   0 -16   0   11.42    0.90
   0  16   0   13.15    0.90
   0  16   0   10.75    0.94
   0  16   0   13.21    0.73
  -1 -16   0    1.63    0.45
  -1 -16   0    0.75    0.32
  -1 -16   0    1.35    0.42
   1  16   0    0.91    0.38
   1  16   0    1.00    0.31
   1  16   0    1.00    0.43
  -2 -16   0    1.58    0.43
  -2 -16   0    1.83    0.44
  -2 -16   0    1.37    0.37
   2  16   0    0.71    0.39
   2  16   0    1.38    0.42
   2  16   0    1.15    0.33
  -3 -16   0   11.71    0.90
  -3 -16   0   13.43    0.92
  -3 -16   0   11.93    0.90
   3  16   0   12.23    0.80
   3  16   0   12.88    0.88
  -4 -16   0    0.83    0.39
  -4 -16   0    0.73    0.38
  -4 -16   0    0.59    0.34
   4  16   0    1.51    0.45
   4  16   0    0.86    0.36
   4  16   0    0.43    0.37
  -5 -16   0    0.03    0.33
  -5 -16   0   -0.31    0.28
  -5 -16   0   -0.31    0.32
   5  16   0    0.45    0.31
   5  16   0    0.11    0.33
   5  16   0    0.30    0.32
  -6 -16   0    6.61    0.76
  -6 -16   0    7.89    0.76
   6  16   0    6.85    0.57
   6  16   0    7.68    0.83
  -7 -16   0    2.85    0.57
   7  16   0    4.56    1.16
   4 -17   0    1.15    0.47
   4 -17   0    0.69    0.56
   4 -17   0    0.60    0.39
  -4  17   0    0.21    0.33
  -4  17   0    1.12    0.44
  -4  17   0    1.03    1.08
   3 -17   0    2.18    0.53
   3 -17   0    1.95    0.45
   3 -17   0    2.35    1.01
  -3  17   0    1.88    0.63
  -3  17   0    3.18    0.59
   2 -17   0    0.85    0.40
   2 -17   0    0.54    0.45
  -2  17   0    0.88    0.50
  -2  17   0    2.22    0.46
  -2  17   0    0.86    0.29
   1 -17   0    5.38    0.70
   1 -17   0    5.28    0.73
   1 -17   0    4.26    0.64
  -1  17   0    5.13    0.74
  -1  17   0    4.13    0.47
  -1  17   0    4.78    0.72
   0 -17   0    2.10    0.46
   0 -17   0    1.55    0.46
   0 -17   0    1.48    0.50
   0  17   0    2.03    0.47
   0  17   0    2.41    0.54
   0  17   0    1.77    0.34
  -1 -17   0    4.22    0.62
  -1 -17   0    3.51    0.52
  -1 -17   0    3.07    0.54
   1  17   0    4.71    0.52
   1  17   0    5.31    0.70
   1  17   0    2.96    0.54
  -2 -17   0    3.11    0.56
  -2 -17   0    2.85    0.55
  -2 -17   0    3.29    0.57
   2  17   0    3.75    0.60
   2  17   0    2.70    0.55
   2  17   0    3.31    0.47
  -3 -17   0    3.06    0.55
  -3 -17   0    3.91    0.62
  -3 -17   0    3.74    0.58
   3  17   0    2.52    0.57
   3  17   0    3.86    0.59
   3  17   0    2.97    0.53
  -4 -17   0   17.28    1.11
  -4 -17   0   17.90    1.10
  -4 -17   0   15.57    1.10
   4  17   0   15.83    0.96
   4  17   0   16.38    0.98
  -5 -17   0   -0.04    0.36
  -5 -17   0    0.28    0.38
  -5 -17   0    0.44    0.38
   5  17   0   -0.05    0.30
   5  17   0    0.84    0.38
   5  17   0    0.68    0.37
  -6 -17   0    0.61    0.40
  -6 -17   0    0.04    0.33
  -6 -17   0    0.63    0.45
   6  17   0    0.26    0.34
   3 -18   0    3.71    0.72
   3 -18   0    4.63    0.84
   3 -18   0    3.77    0.58
  -3  18   0    2.88    0.43
  -3  18   0    4.08    0.62
  -3  18   0    4.11    0.53
   2 -18   0    0.88    0.43
   2 -18   0    0.02    0.45
   2 -18   0    0.14    0.38
  -2  18   0   -0.16    0.44
  -2  18   0    0.64    0.29
  -2  18   0    1.03    0.70
   1 -18   0   -0.17    0.29
   1 -18   0    0.14    0.41
   1 -18   0    0.50    0.39
  -1  18   0    0.12    0.44
  -1  18   0    0.52    0.29
  -1  18   0   -0.20    0.35
   0 -18   0    7.32    0.80
   0 -18   0    6.69    1.23
   0 -18   0    7.42    0.86
   0  18   0    5.19    0.56
   0  18   0    5.81    0.76
  -1 -18   0    1.25    0.46
  -1 -18   0    0.24    0.33
   1  18   0    0.67    0.31
   1  18   0    0.65    0.42
   1  18   0    0.15    0.40
  -2 -18   0    8.52    0.81
  -2 -18   0    8.87    0.86
  -2 -18   0    8.51    1.00
   2  18   0    7.11    0.82
   2  18   0    8.16    0.84
   2  18   0    8.51    0.84
  -3 -18   0   10.09    1.19
  -3 -18   0   12.12    0.97
   3  18   0   12.89    0.94
   3  18   0   12.96    0.88
   3  18   0   11.29    0.94
  -4 -18   0    2.56    0.54
   4  18   0    1.77    0.45
   4  18   0    1.70    0.51
   4  18   0    1.49    0.42
   0 -19   0    3.69    0.58
   0 -19   0    4.00    0.65
   0 -19   0    5.02    0.74
   0  19   0    3.46    0.51
   0  19   0    3.44    0.69
   0  19   0    3.06    0.57
  -1 -19   0    1.15    0.46
  -1 -19   0    0.18    0.59
  -1 -19   0    0.67    0.44
   1  19   0    1.85    0.54
   1  19   0    1.35    0.36
   1  19   0    0.99    0.46
  -2 -19   0    1.46    0.49
  -2 -19   0    0.76    0.41
  -2 -19   0    1.04    0.50
   2  19   0    0.30    0.32
   2  19   0    0.36    0.42
   2  19   0    1.07    0.47
   1  19  -1    3.54    0.48
   1  19  -1    2.64    0.62
   1  19  -1    4.34    0.66
  -1 -19   1    4.68    0.71
  -1 -19   1    4.90    0.72
  -1 -19   1    4.38    0.70
   0  19  -1    7.76    0.82
   0  19  -1    7.74    0.62
   0  19  -1    6.02    0.81
   0 -19   1    5.36    0.80
   0 -19   1    6.84    0.85
   0 -19   1    6.80    1.21
   4  18  -1    0.47    0.34
   4  18  -1   -0.08    0.34
   4  18  -1   -0.27    0.28
  -4 -18   1    0.38    0.45
  -4 -18   1   -0.44    0.50
  -4 -18   1    0.31    0.41
   3  18  -1    1.96    0.69
   3  18  -1    3.22    0.57
   3  18  -1    2.11    0.47
  -3 -18   1    3.71    0.60
  -3 -18   1    2.16    0.54
  -3 -18   1    3.02    0.59
   2  18  -1    1.43    0.39
   2  18  -1    0.73    0.41
   2  18  -1    1.33    0.45
  -2 -18   1    1.64    0.50
  -2 -18   1    1.87    0.50
  -2 -18   1    1.96    0.52
   1  18  -1   -0.04    0.26
   1  18  -1   -0.13    0.35
   1  18  -1   -0.21    0.32
  -1 -18   1    0.37    0.35
  -1 -18   1    0.36    0.39
  -1 -18   1    0.44    0.39
   0  18  -1    1.31    0.48
   0  18  -1    1.15    0.34
   0  18  -1    1.80    0.45
   0 -18   1    0.84    0.42
   0 -18   1    1.37    0.57
   0 -18   1    1.45    0.58
  -1  18  -1    6.17    0.84
  -1  18  -1    7.05    0.76
  -1  18  -1    6.53    0.56
   1 -18   1    5.40    0.85
   1 -18   1    6.20    0.77
   1 -18   1    6.62    0.74
  -2  18  -1   -0.54    0.38
  -2  18  -1   -0.48    0.38
  -2  18  -1    0.35    0.38
   2 -18   1   -0.32    0.36
   2 -18   1   -0.30    0.31
   2 -18   1    0.31    0.39
  -3  18  -1   -0.20    0.48
  -3  18  -1    0.04    0.31
  -3  18  -1    0.23    0.37
   3 -18   1    0.33    0.38
   3 -18   1   -0.14    0.45
   3 -18   1   -0.36    0.26
   5  17  -1    5.35    0.66
   5  17  -1    5.85    0.55
   5  17  -1    6.32    0.64
  -5 -17   1    5.22    0.69
  -5 -17   1    5.00    0.72
  -5 -17   1    5.60    0.71
   4  17  -1    1.75    0.44
   4  17  -1    1.61    0.40
   4  17  -1    1.34    0.44
  -4 -17   1    0.80    0.41
  -4 -17   1    1.73    0.52
  -4 -17   1    2.06    0.52
   3  17  -1    4.05    0.57
   3  17  -1    2.97    0.47
  -3 -17   1    3.26    0.56
  -3 -17   1    4.02    0.61
  -3 -17   1    3.44    0.52
   2  17  -1   12.13    0.90
   2  17  -1   12.31    0.81
   2  17  -1   13.83    0.95
  -2 -17   1   12.14    0.92
  -2 -17   1   12.05    0.91
  -2 -17   1   11.35    0.95
   1  17  -1   -0.24    0.33
   1  17  -1   -0.38    0.21
   1  17  -1    0.27    0.34
  -1 -17   1   -0.15    0.26
  -1 -17   1    0.11    0.33
  -1 -17   1   -0.23    0.31
   0  17  -1    1.51    0.49
   0  17  -1    1.20    0.41
   0  17  -1    1.10    0.31
   0 -17   1    1.30    0.47
   0 -17   1    1.75    0.44
   0 -17   1    0.94    0.43
  -1  17  -1    3.28    0.41
  -1  17  -1    3.41    0.63
  -1  17  -1    2.27    0.49
   1 -17   1    3.13    0.53
   1 -17   1    2.62    0.59
   1 -17   1    3.38    0.59
  -2  17  -1   -0.12    0.32
  -2  17  -1    0.04    0.23
  -2  17  -1    1.19    0.53
   2 -17   1   -0.15    0.46
   2 -17   1   -0.37    0.37
   2 -17   1    0.01    0.32
  -3  17  -1    1.60    0.37
  -3  17  -1    1.25    0.55
  -3  17  -1    1.25    0.33
  -3  17  -1    0.64    0.38
   3 -17   1    0.87    0.87
   3 -17   1    1.04    0.47
   3 -17   1    1.97    0.44
  -4  17  -1    1.39    0.62
  -4  17  -1    2.34    0.53
  -4  17  -1    1.65    0.41
   4 -17   1    2.61    0.70
   4 -17   1    1.52    0.52
   4 -17   1    1.83    0.51
   6  16  -1    2.54    0.41
   6  16  -1    2.95    0.39
   6  16  -1    1.78    0.49
  -6 -16   1    4.05    0.58
  -6 -16   1    1.89    0.48
  -6 -16   1    3.24    0.61
   5  16  -1    0.25    0.33
   5  16  -1   -0.10    0.29
   5  16  -1    0.20    0.25
  -5 -16   1   -0.07    0.31
  -5 -16   1   -0.12    0.29
  -5 -16   1   -0.16    0.31
   4  16  -1    0.98    0.34
   4  16  -1    0.62    0.32
   4  16  -1    1.70    0.42
  -4 -16   1    0.78    0.37
  -4 -16   1    0.85    0.39
  -4 -16   1    0.55    0.39
   3  16  -1    5.68    0.61
   3  16  -1    4.73    0.55
   3  16  -1    5.00    0.61
  -3 -16   1    6.67    0.74
  -3 -16   1    4.92    0.62
  -3 -16   1    4.80    0.64
   2  16  -1   10.32    0.84
   2  16  -1   11.00    0.71
  -2 -16   1   12.56    0.88
  -2 -16   1   11.46    0.86
  -2 -16   1   10.73    0.85
   1  16  -1    2.98    0.50
   1  16  -1    1.94    0.48
   1  16  -1    2.57    0.38
  -1 -16   1    2.37    0.51
  -1 -16   1    2.57    0.51
  -1 -16   1    2.57    0.44
   0  16  -1    0.48    0.24
   0  16  -1   -0.02    0.35
   0  16  -1   -0.15    0.30
   0 -16   1   -0.23    0.28
   0 -16   1    0.46    0.31
   0 -16   1   -0.12    0.32
  -1  16  -1    1.85    0.45
  -1  16  -1    1.61    0.31
  -1  16  -1    1.88    0.53
   1 -16   1    2.05    0.43
   1 -16   1    1.66    0.50
  -2  16  -1    0.13    0.43
  -2  16  -1    0.35    0.24
  -2  16  -1    0.06    0.32
   2 -16   1    0.86    0.47
   2 -16   1    0.64    0.38
   2 -16   1    0.31    0.27
  -3  16  -1    3.96    0.60
  -3  16  -1    2.80    0.60
  -3  16  -1    3.08    0.45
   3 -16   1    3.10    0.68
   3 -16   1    3.76    0.61
   3 -16   1    3.08    0.56
  -4  16  -1    5.09    0.69
  -4  16  -1    4.89    0.58
  -4  16  -1    5.30    0.84
   4 -16   1    4.77    0.69
   4 -16   1    3.51    0.65
   4 -16   1    4.25    0.78
  -5  16  -1    1.52    0.41
  -5  16  -1    0.82    0.43
   5 -16   1    0.67    0.47
   5 -16   1    2.18    0.65
   5 -16   1    1.15    0.46
   7  15  -1    2.22    0.55
  -7 -15   1    2.36    0.46
  -7 -15   1    2.55    0.50
  -7 -15   1    2.24    0.74
   6  15  -1    0.04    0.25
   6  15  -1    0.42    0.28
   6  15  -1    0.58    0.36
  -6 -15   1   -0.08    0.32
  -6 -15   1    0.19    0.33
  -6 -15   1   -0.44    0.22
   5  15  -1   27.58    1.11
   5  15  -1   29.21    1.33
   5  15  -1   27.94    1.22
  -5 -15   1   28.34    1.37
  -5 -15   1   29.09    1.34
  -5 -15   1   30.24    1.46
   4  15  -1    5.43    0.63
   4  15  -1    5.43    0.61
   4  15  -1    5.28    0.54
  -4 -15   1    5.24    0.63
  -4 -15   1    5.08    0.64
  -4 -15   1    4.47    0.59
   3  15  -1    4.83    0.56
   3  15  -1    5.42    0.58
   3  15  -1    5.38    0.59
  -3 -15   1    5.54    0.64
  -3 -15   1    5.25    0.63
  -3 -15   1    4.55    0.61
   2  15  -1   59.05    1.97
   2  15  -1   61.39    2.13
   2  15  -1   61.69    2.11
  -2 -15   1   60.97    2.18
  -2 -15   1   58.68    2.14
  -2 -15   1   60.77    2.14
   1  15  -1    2.50    0.37
   1  15  -1    2.04    0.45
  -1 -15   1    1.91    0.39
  -1 -15   1    2.33    0.47
  -1 -15   1    2.84    0.50
   0  15  -1    0.30    0.35
   0  15  -1   -0.01    0.28
   0  15  -1   -0.02    0.20
   0 -15   1    0.12    0.34
   0 -15   1    0.36    0.30
   0 -15   1   -0.07    0.24
  -1  15  -1    5.09    0.46
  -1  15  -1    5.78    0.62
  -1  15  -1    4.84    0.68
   1 -15   1    6.90    0.72
   1 -15   1    7.19    0.77
   1 -15   1    6.52    0.73
  -2  15  -1    2.58    0.48
  -2  15  -1    2.24    0.56
  -2  15  -1    2.49    0.34
   2 -15   1    2.61    0.53
   2 -15   1    2.52    0.44
   2 -15   1    1.96    0.51
  -3  15  -1   20.06    1.11
  -3  15  -1   18.16    1.25
   3 -15   1   17.17    1.43
   3 -15   1   20.56    1.09
   3 -15   1   18.14    1.23
  -4  15  -1    2.47    0.44
  -4  15  -1    1.56    0.47
  -4  15  -1    2.14    0.62
   4 -15   1    0.96    0.50
   4 -15   1    2.62    0.54
   4 -15   1    2.33    0.50
  -5  15  -1    0.10    0.30
  -5  15  -1   -0.12    0.35
  -5  15  -1   -0.19    0.44
   5 -15   1    0.22    0.32
   5 -15   1    0.39    0.48
  -6  15  -1    7.01    1.01
  -6  15  -1    6.08    0.71
  -6  15  -1    5.09    0.73
   6 -15   1    7.17    0.79
   6 -15   1    5.41    0.86
   6 -15   1    7.40    0.86
   8  14  -1    8.91    0.93
  -8 -14   1    8.93    1.41
  -8 -14   1    8.04    0.76
  -8 -14   1    8.53    0.80
   7  14  -1    0.49    0.36
  -7 -14   1    0.86    0.39
  -7 -14   1   -0.09    0.26
  -7 -14   1    0.77    0.36
   6  14  -1    0.94    0.38
   6  14  -1    1.73    0.33
  -6 -14   1    1.27    0.40
  -6 -14   1    1.64    0.43
  -6 -14   1    1.01    0.35
   5  14  -1    2.34    0.44
   5  14  -1    3.14    0.45
   5  14  -1    2.57    0.36
  -5 -14   1    3.13    0.51
  -5 -14   1    2.93    0.42
  -5 -14   1    3.24    0.49
   4  14  -1    3.71    0.51
   4  14  -1    2.84    0.46
   4  14  -1    3.74    0.46
  -4 -14   1    3.33    0.52
  -4 -14   1    4.28    0.59
  -4 -14   1    3.69    0.51
   3  14  -1    4.70    0.54
   3  14  -1    4.35    0.51
   3  14  -1    3.75    0.48
  -3 -14   1    3.56    0.52
  -3 -14   1    4.28    0.54
  -3 -14   1    4.00    0.54
   2  14  -1    4.88    0.49
   2  14  -1    4.58    0.54
   2  14  -1    3.82    0.50
  -2 -14   1    5.18    0.58
  -2 -14   1    3.64    0.52
  -2 -14   1    4.86    0.60
   1  14  -1   -0.15    0.29
   1  14  -1    0.15    0.22
   1  14  -1    0.43    0.29
  -1 -14   1    0.29    0.30
  -1 -14   1    0.16    0.29
  -1 -14   1   -0.04    0.25
   0  14  -1    1.62    0.29
   0  14  -1    1.77    0.39
   0  14  -1    2.07    0.45
   0 -14   1    1.56    0.40
   0 -14   1    2.26    0.39
   0 -14   1    1.92    0.45
  -1  14  -1    5.94    0.72
  -1  14  -1    6.64    0.63
  -1  14  -1    7.21    0.49
   1 -14   1    7.45    0.65
   1 -14   1    7.58    0.73
   1 -14   1    8.45    0.79
  -2  14  -1    1.96    0.43
  -2  14  -1    2.38    0.53
   2 -14   1    2.48    0.54
   2 -14   1    2.22    0.46
   2 -14   1    1.83    0.38
  -3  14  -1    0.00    0.30
  -3  14  -1    0.07    0.37
   3 -14   1   -0.21    0.35
   3 -14   1    0.08    0.30
   3 -14   1   -0.43    0.27
  -4  14  -1   13.41    0.93
  -4  14  -1   11.73    1.05
  -4  14  -1   11.08    0.76
   4 -14   1   10.47    0.80
   4 -14   1   11.72    1.00
   4 -14   1   10.60    0.97
  -5  14  -1    4.75    0.65
  -5  14  -1    4.85    0.79
  -5  14  -1    6.18    0.66
  -5  14  -1    5.07    0.59
   5 -14   1    4.77    0.78
   5 -14   1    5.10    0.63
   5 -14   1    4.43    0.65
  -6  14  -1    1.43    0.63
  -6  14  -1    0.99    0.35
  -6  14  -1    2.25    0.48
   6 -14   1    1.47    0.44
   6 -14   1    1.70    0.58
  -7  14  -1    0.46    0.35
  -7  14  -1   -0.35    0.33
  -7  14  -1   -0.13    0.48
  -7  14  -1    0.22    0.43
   7 -14   1    0.03    0.31
   7 -14   1    0.15    0.42
   7 -14   1    0.03    0.48
   8  13  -1    3.86    0.75
  -8 -13   1    2.88    0.50
  -8 -13   1    2.62    0.52
  -8 -13   1    3.86    0.60
   7  13  -1   -0.81    0.26
  -7 -13   1    0.24    0.30
  -7 -13   1   -0.01    0.30
  -7 -13   1    0.22    0.32
   6  13  -1    0.26    0.30
   6  13  -1   -0.08    0.21
  -6 -13   1    0.20    0.27
  -6 -13   1   -0.15    0.26
  -6 -13   1    0.45    0.30
   5  13  -1   13.03    0.86
   5  13  -1   13.56    0.69
   5  13  -1   12.57    0.77
  -5 -13   1   11.88    0.87
  -5 -13   1   12.30    0.73
  -5 -13   1   12.15    0.80
   4  13  -1    0.06    0.27
   4  13  -1    0.50    0.27
   4  13  -1    0.12    0.23
  -4 -13   1    0.13    0.21
  -4 -13   1   -0.02    0.33
  -4 -13   1   -0.18    0.26
   3  13  -1    0.49    0.28
   3  13  -1    0.06    0.25
   3  13  -1    0.54    0.29
  -3 -13   1    0.19    0.27
  -3 -13   1    0.07    0.27
  -3 -13   1    0.21    0.26
   2  13  -1   14.49    0.84
   2  13  -1   13.64    0.81
   2  13  -1   14.87    0.76
  -2 -13   1   15.34    0.87
  -2 -13   1   15.16    0.88
  -2 -13   1   15.03    0.89
   1  13  -1    3.30    0.38
   1  13  -1    3.88    0.51
   1  13  -1    3.76    0.47
  -1 -13   1    3.28    0.48
  -1 -13   1    3.98    0.51
  -1 -13   1    3.27    0.51
   0  13  -1   33.38    1.42
   0  13  -1   34.16    1.31
   0  13  -1   32.64    1.15
   0 -13   1   32.38    1.32
  -1  13  -1   20.55    0.99
  -1  13  -1   20.79    0.82
  -1  13  -1   18.63    1.09
   1 -13   1   19.81    1.08
   1 -13   1   19.80    0.99
   1 -13   1   18.56    1.03
  -2  13  -1    2.82    0.54
  -2  13  -1    2.56    0.44
   2 -13   1    2.78    0.47
   2 -13   1    4.03    0.57
   2 -13   1    2.00    0.44
  -3  13  -1    7.81    0.84
  -3  13  -1    8.50    0.73
   3 -13   1    7.74    0.83
   3 -13   1    7.74    0.71
   3 -13   1    7.15    0.64
  -4  13  -1   25.97    1.45
  -4  13  -1   26.53    1.27
  -4  13  -1   25.44    1.14
   4 -13   1   24.97    1.41
   4 -13   1   27.65    1.36
   4 -13   1   27.13    1.24
  -5  13  -1    2.51    0.62
  -5  13  -1    1.89    0.43
  -5  13  -1    3.09    0.50
  -5  13  -1    2.69    0.50
   5 -13   1    3.31    0.57
   5 -13   1    1.62    0.54
  -6  13  -1   11.12    0.92
  -6  13  -1   10.27    0.84
  -6  13  -1   12.07    1.18
  -6  13  -1   11.22    0.78
   6 -13   1   10.44    1.04
   6 -13   1    9.71    0.81
   6 -13   1   11.75    0.96
  -7  13  -1    2.39    0.86
  -7  13  -1    2.80    0.56
  -7  13  -1    2.72    0.56
  -7  13  -1    2.34    0.45
   7 -13   1    2.30    0.63
   7 -13   1    2.37    0.50
   9  12  -1    3.28    0.66
  -9 -12   1    1.88    0.48
  -9 -12   1    3.04    0.56
  -9 -12   1    2.14    0.53
   8  12  -1    9.68    0.89
  -8 -12   1    8.62    0.80
  -8 -12   1    9.59    0.80
  -8 -12   1    9.71    0.82
   7  12  -1    4.68    0.61
  -7 -12   1    4.70    0.58
  -7 -12   1    7.28    0.72
  -7 -12   1    6.14    0.66
   6  12  -1   22.53    1.34
   6  12  -1   21.70    0.90
   6  12  -1   22.42    1.10
  -6 -12   1   23.17    1.11
  -6 -12   1   21.01    1.36
  -6 -12   1   24.38    1.25
   5  12  -1   40.31    1.57
   5  12  -1   39.49    1.32
  -5 -12   1   39.15    1.54
  -5 -12   1   39.94    1.46
  -5 -12   1   41.68    1.51
   4  12  -1    3.57    0.45
   4  12  -1    3.28    0.45
   4  12  -1    3.83    0.43
  -4 -12   1    3.43    0.45
  -4 -12   1    3.42    0.40
  -4 -12   1    3.65    0.47
   3  12  -1    2.10    0.38
   3  12  -1    2.09    0.34
   3  12  -1    1.59    0.33
  -3 -12   1    2.25    0.38
  -3 -12   1    1.56    0.55
  -3 -12   1    2.17    0.38
   2  12  -1    0.60    0.29
   2  12  -1    0.39    0.27
   2  12  -1    0.06    0.20
  -2 -12   1    0.37    0.27
  -2 -12   1    0.72    0.27
  -2 -12   1    0.29    0.26
   1  12  -1   28.09    1.03
   1  12  -1   27.92    1.14
   1  12  -1   27.13    1.18
  -1 -12   1   28.89    1.19
  -1 -12   1   27.73    1.17
  -1 -12   1   26.21    1.16
   0  12  -1    1.87    0.34
   0  12  -1    2.29    0.29
   0  12  -1    2.02    0.39
   0 -12   1    2.43    0.40
   0 -12   1    2.54    0.44
   0 -12   1    2.45    0.42
  -1  12  -1    1.39    0.34
  -1  12  -1    2.17    0.28
  -1  12  -1    2.29    0.44
   1 -12   1    2.46    0.40
   1 -12   1    1.99    0.42
   1 -12   1    2.00    0.40
  -2  12  -1   22.37    1.05
  -2  12  -1   21.55    1.15
   2 -12   1   22.89    1.03
   2 -12   1   20.99    1.32
   2 -12   1   22.43    1.28
  -3  12  -1    0.08    0.27
   3 -12   1   -0.38    0.27
   3 -12   1   -0.13    0.31
   3 -12   1   -0.11    0.21
  -4  12  -1    1.50    0.48
  -4  12  -1    2.40    0.42
  -4  12  -1    1.62    0.40
  -4  12  -1    0.96    0.31
   4 -12   1    2.02    0.52
   4 -12   1    1.36    0.43
   4 -12   1    1.30    0.36
  -5  12  -1    5.82    0.67
  -5  12  -1    4.42    0.74
  -5  12  -1    5.93    0.56
  -5  12  -1    4.95    0.55
   5 -12   1    4.60    0.55
   5 -12   1    4.26    0.69
   5 -12   1    5.99    0.69
  -6  12  -1    4.62    0.98
  -6  12  -1    5.98    0.59
  -6  12  -1    4.68    0.80
   6 -12   1    5.15    0.77
   6 -12   1    4.46    0.58
   6 -12   1    5.46    0.70
  -7  12  -1    1.92    0.50
  -7  12  -1    4.46    0.78
  -7  12  -1    3.08    0.50
  -7  12  -1    4.32    0.60
   7 -12   1    4.22    0.66
   7 -12   1    3.55    0.54
   7 -12   1    2.82    0.63
  -8  12  -1    0.46    0.55
  -8  12  -1    0.96    0.46
  -8  12  -1    0.56    0.48
  -8  12  -1    1.16    0.37
   8 -12   1    1.80    0.60
   8 -12   1    1.04    0.50
   8 -12   1    1.47    0.47
   9  11  -1    2.07    0.55
  -9 -11   1    3.51    0.60
  -9 -11   1    2.13    0.48
  -9 -11   1    2.90    0.54
   8  11  -1    0.73    0.42
  -8 -11   1    1.33    0.39
  -8 -11   1    0.65    0.36
  -8 -11   1    0.14    0.34
   7  11  -1   17.90    1.07
  -7 -11   1   17.30    1.01
  -7 -11   1   18.50    1.01
   6  11  -1    3.54    0.52
   6  11  -1    3.91    0.35
   6  11  -1    3.94    0.39
  -6 -11   1    3.19    0.45
  -6 -11   1    4.30    0.53
  -6 -11   1    3.29    0.48
   5  11  -1    0.20    0.20
   5  11  -1    0.48    0.28
  -5 -11   1    0.19    0.27
  -5 -11   1    0.27    0.26
  -5 -11   1    0.00    0.23
   4  11  -1    7.25    0.58
   4  11  -1    7.06    0.58
   4  11  -1    5.98    0.49
  -4 -11   1    6.56    0.55
  -4 -11   1    7.34    0.52
  -4 -11   1    6.90    0.57
   3  11  -1    2.12    0.35
   3  11  -1    1.64    0.31
  -3 -11   1    1.19    0.30
  -3 -11   1    1.39    0.25
  -3 -11   1    1.62    0.33
   2  11  -1    3.42    0.41
   2  11  -1    3.33    0.37
   2  11  -1    3.43    0.42
  -2 -11   1    3.02    0.39
  -2 -11   1    3.46    0.44
  -2 -11   1    3.55    0.43
   1  11  -1   27.76    1.02
   1  11  -1   30.11    1.17
   1  11  -1   29.01    1.12
  -1 -11   1   27.08    1.14
  -1 -11   1   28.82    1.15
  -1 -11   1   29.01    1.16
   0  11  -1    0.15    0.16
   0  11  -1    0.63    0.29
   0  11  -1    0.43    0.23
   0 -11   1    0.65    0.27
   0 -11   1    0.15    0.23
   0 -11   1    0.05    0.23
  -1  11  -1    0.61    0.26
  -1  11  -1   -0.06    0.27
   1 -11   1    0.03    0.26
   1 -11   1    1.05    0.30
   1 -11   1    0.37    0.27
  -2  11  -1   -0.01    0.23
  -2  11  -1    0.19    0.29
   2 -11   1    0.45    0.30
   2 -11   1    0.01    0.24
   2 -11   1   -0.03    0.21
  -3  11  -1   10.10    0.72
  -3  11  -1    9.30    0.62
  -3  11  -1   11.30    0.87
   3 -11   1    9.73    0.65
   3 -11   1   10.50    0.97
   3 -11   1   10.48    0.82
  -4  11  -1    0.53    0.25
  -4  11  -1    0.44    0.32
  -4  11  -1    1.07    0.31
  -4  11  -1    0.58    0.39
   4 -11   1    1.33    0.37
   4 -11   1    1.06    0.37
   4 -11   1    0.93    0.42
  -5  11  -1    0.41    0.43
  -5  11  -1    0.78    0.36
  -5  11  -1    0.49    0.29
  -5  11  -1    0.98    0.31
   5 -11   1    0.54    0.28
   5 -11   1    0.66    0.36
   5 -11   1    1.32    0.46
  -6  11  -1    0.01    0.30
  -6  11  -1    0.50    0.33
  -6  11  -1    0.57    0.26
  -6  11  -1   -0.13    0.38
   6 -11   1    0.02    0.29
   6 -11   1   -0.34    0.30
   6 -11   1   -0.49    0.31
  -7  11  -1    1.16    0.40
  -7  11  -1    1.43    0.49
  -7  11  -1    0.67    0.54
  -7  11  -1    1.62    0.36
   7 -11   1    1.09    0.45
   7 -11   1    0.91    0.49
   7 -11   1    1.13    0.51
  -8  11  -1   -0.07    0.24
  -8  11  -1    0.11    0.46
  -8  11  -1   -0.37    0.42
  -8  11  -1    0.37    0.37
   8 -11   1    0.10    0.29
   8 -11   1   -0.24    0.35
   8 -11   1   -0.37    0.38
  -9  11  -1    0.01    0.59
  -9  11  -1   -0.17    0.37
  -9  11  -1   -0.05    0.25
  -9  11  -1   -0.65    0.31
   9 -11   1   -0.15    0.42
   9 -11   1    0.67    0.43
   9 -11   1   -0.12    0.32
  10  10  -1   -0.14    0.40
 -10 -10   1    0.48    0.39
 -10 -10   1    0.15    0.40
   9  10  -1    4.06    0.66
  -9 -10   1    4.59    0.65
  -9 -10   1    4.44    0.63
  -9 -10   1    3.91    0.61
   8  10  -1    5.70    0.67
  -8 -10   1    5.02    0.63
  -8 -10   1    7.52    0.72
  -8 -10   1    6.15    0.70
   7  10  -1    0.75    0.35
  -7 -10   1    1.02    0.38
  -7 -10   1    1.59    0.39
  -7 -10   1    1.63    0.37
   6  10  -1    3.14    0.34
   6  10  -1    4.44    0.55
   6  10  -1    3.42    0.30
  -6 -10   1    2.58    0.42
  -6 -10   1    3.47    0.51
  -6 -10   1    3.63    0.48
   5  10  -1   10.58    0.74
   5  10  -1   10.86    0.74
   5  10  -1   12.07    0.66
  -5 -10   1   10.99    0.68
  -5 -10   1   10.25    0.67
  -5 -10   1   10.68    0.69
   4  10  -1    0.29    0.22
   4  10  -1    0.31    0.21
   4  10  -1    0.28    0.26
  -4 -10   1    0.82    0.24
  -4 -10   1    0.75    0.26
  -4 -10   1    0.43    0.24
   3  10  -1   15.18    0.76
   3  10  -1   15.59    0.75
   3  10  -1   15.44    0.71
  -3 -10   1   14.56    0.65
  -3 -10   1   14.41    0.74
  -3 -10   1   14.56    0.72
   2  10  -1   26.75    1.03
   2  10  -1   24.72    0.96
   2  10  -1   26.05    1.01
  -2 -10   1   27.18    1.10
  -2 -10   1   27.21    1.05
  -2 -10   1   25.61    1.05
   1  10  -1    3.16    0.37
   1  10  -1    3.56    0.41
   1  10  -1    3.50    0.33
  -1 -10   1    3.00    0.34
  -1 -10   1    4.32    0.45
  -1 -10   1    3.95    0.42
   0  10  -1   25.42    1.10
   0  10  -1   25.99    0.90
   0  10  -1   28.89    1.04
   0 -10   1   27.05    1.07
   0 -10   1   27.27    1.10
   0 -10   1   26.61    1.09
  -1  10  -1    0.90    0.31
  -1  10  -1    0.63    0.25
   1 -10   1    0.73    0.26
   1 -10   1    0.56    0.27
   1 -10   1    0.67    0.23
  -2  10  -1   22.09    0.93
  -2  10  -1   23.33    1.11
  -2  10  -1   22.23    0.97
   2 -10   1   21.49    1.02
   2 -10   1   23.75    0.98
   2 -10   1   22.41    1.08
  -3  10  -1    0.20    0.25
  -3  10  -1    0.26    0.18
  -3  10  -1    0.30    0.31
   3 -10   1    0.10    0.19
   3 -10   1    0.06    0.27
   3 -10   1   -0.11    0.24
  -4  10  -1    5.83    0.61
  -4  10  -1    6.06    0.50
  -4  10  -1    5.55    0.52
  -4  10  -1    5.70    0.69
   4 -10   1    4.97    0.62
   4 -10   1    5.15    0.51
   4 -10   1    5.19    0.61
  -5  10  -1    9.87    0.69
  -5  10  -1    8.82    0.62
  -5  10  -1   10.06    0.89
  -5  10  -1    9.52    0.77
   5 -10   1   10.07    0.69
   5 -10   1   10.22    0.78
   5 -10   1    9.76    0.88
  -6  10  -1    2.83    0.47
  -6  10  -1    2.60    0.60
  -6  10  -1    2.77    0.38
  -6  10  -1    2.34    0.48
   6 -10   1    3.55    0.63
   6 -10   1    3.84    0.53
   6 -10   1    3.07    0.52
  -7  10  -1   27.25    1.64
  -7  10  -1   31.55    1.43
  -7  10  -1   29.08    1.22
  -7  10  -1   29.65    1.46
   7 -10   1   29.36    1.42
   7 -10   1   28.93    1.33
   7 -10   1   28.94    1.53
  -8  10  -1   11.73    0.95
  -8  10  -1    6.69    0.81
  -8  10  -1    9.56    0.68
  -8  10  -1   11.79    1.23
   8 -10   1   11.79    1.04
   8 -10   1    9.21    1.04
   8 -10   1   11.48    0.88
  -9  10  -1    3.91    0.85
  -9  10  -1    3.46    0.60
  -9  10  -1    3.66    0.69
  -9  10  -1    4.85    0.57
   9 -10   1    4.56    0.76
   9 -10   1    5.17    0.70
   9 -10   1    4.02    0.61
  10   9  -1    0.14    0.50
 -10  -9   1    0.40    0.38
 -10  -9   1    0.23    0.36
 -10  -9   1   -0.27    0.35
   9   9  -1   -0.01    0.54
  -9  -9   1   -0.36    0.24
  -9  -9   1    0.36    0.37
  -9  -9   1   -0.01    0.31
   8   9  -1    9.77    0.85
  -8  -9   1    8.73    0.83
  -8  -9   1    9.31    0.84
  -8  -9   1    8.07    0.80
   7   9  -1   47.54    1.86
  -7  -9   1   48.96    1.76
  -7  -9   1   48.55    1.85
  -7  -9   1   48.75    1.80
   6   9  -1    0.13    0.16
   6   9  -1    0.37    0.27
  -6  -9   1    0.02    0.23
  -6  -9   1   -0.02    0.25
  -6  -9   1    0.28    0.25
   5   9  -1    0.15    0.18
   5   9  -1   -0.01    0.21
   5   9  -1    0.08    0.22
  -5  -9   1   -0.02    0.21
  -5  -9   1   -0.23    0.21
  -5  -9   1   -0.23    0.17
   4   9  -1   51.87    1.66
   4   9  -1   50.71    1.54
   4   9  -1   50.77    1.71
  -4  -9   1   54.24    1.71
  -4  -9   1   51.08    1.69
  -4  -9   1   53.59    1.70
   3   9  -1    5.13    0.40
   3   9  -1    5.06    0.45
   3   9  -1    4.70    0.43
  -3  -9   1    6.02    0.41
  -3  -9   1    4.87    0.43
  -3  -9   1    5.30    0.43
   2   9  -1   28.70    1.05
   2   9  -1   28.64    1.01
   2   9  -1   27.48    1.02
  -2  -9   1   27.71    1.04
  -2  -9   1   27.55    0.92
  -2  -9   1   27.51    1.01
   1   9  -1   43.13    1.30
   1   9  -1   40.75    1.36
   1   9  -1   41.30    1.40
  -1  -9   1   42.11    1.41
  -1  -9   1   42.40    1.41
  -1  -9   1   41.17    1.42
   0   9  -1    3.98    0.30
   0   9  -1    4.36    0.45
   0   9  -1    4.22    0.38
   0  -9   1    5.05    0.42
   0  -9   1    3.83    0.41
   0  -9   1    4.24    0.44
  -1   9  -1   89.99    2.71
  -1   9  -1   90.97    2.62
   1  -9   1   95.99    2.73
   1  -9   1   92.56    2.80
   1  -9   1   95.11    2.79
  -2   9  -1   47.15    1.68
  -2   9  -1   46.23    1.51
  -2   9  -1   45.91    1.56
   2  -9   1   45.79    1.65
   2  -9   1   47.12    1.54
   2  -9   1   45.33    1.61
  -3   9  -1    9.38    0.71
  -3   9  -1    7.36    0.51
  -3   9  -1    8.99    0.54
  -3   9  -1    8.50    0.61
   3  -9   1    7.58    0.53
   3  -9   1    7.33    0.62
   3  -9   1    8.60    0.67
  -4   9  -1   17.93    0.81
  -4   9  -1   18.37    1.04
  -4   9  -1   17.28    0.83
  -4   9  -1   16.65    0.91
   4  -9   1   18.88    0.88
   4  -9   1   17.78    1.01
   4  -9   1   17.10    0.94
  -5   9  -1   13.95    0.73
  -5   9  -1   15.28    1.03
  -5   9  -1   13.34    1.01
  -5   9  -1   14.17    0.81
   5  -9   1   13.04    0.76
   5  -9   1   12.89    0.91
  -6   9  -1    8.70    0.70
  -6   9  -1    8.16    0.90
  -6   9  -1    8.69    0.76
  -6   9  -1    9.57    0.62
   6  -9   1   10.22    0.85
   6  -9   1    9.17    0.77
   6  -9   1    8.19    0.66
  -7   9  -1    7.29    0.60
  -7   9  -1    5.75    0.81
  -7   9  -1    5.56    0.68
  -7   9  -1    5.54    0.64
   7  -9   1    6.79    0.74
   7  -9   1    6.66    0.64
   7  -9   1    6.89    0.79
  -8   9  -1    2.81    0.53
  -8   9  -1    3.47    0.61
  -8   9  -1    2.38    0.65
   8  -9   1    3.41    0.55
   8  -9   1    4.83    0.67
   8  -9   1    3.71    0.66
  -9   9  -1    1.93    0.64
  -9   9  -1    2.81    0.56
  -9   9  -1    3.68    0.81
  -9   9  -1    3.84    0.52
   9  -9   1    4.65    0.66
   9  -9   1    4.04    0.61
  10   8  -1    0.14    0.44
 -10  -8   1    1.17    0.43
 -10  -8   1    1.47    0.52
 -10  -8   1    0.33    0.37
 -10  -8   1    0.39    0.43
   9   8  -1    0.79    0.42
  -9  -8   1    0.82    0.40
  -9  -8   1    1.46    0.41
  -9  -8   1    0.38    0.39
   8   8  -1   10.55    0.88
  -8  -8   1   10.01    0.81
  -8  -8   1   10.34    0.77
  -8  -8   1    9.36    0.81
   7   8  -1    6.19    0.33
   7   8  -1    7.41    0.78
  -7  -8   1    7.58    0.89
  -7  -8   1    6.52    0.60
  -7  -8   1    7.24    0.66
   6   8  -1   -0.05    0.22
   6   8  -1   -0.19    0.13
  -6  -8   1   -0.10    0.23
  -6  -8   1    0.02    0.22
  -6  -8   1    0.33    0.27
   5   8  -1    1.99    0.29
   5   8  -1    1.76    0.32
   5   8  -1    1.47    0.21
  -5  -8   1    1.35    0.29
  -5  -8   1    1.38    0.30
  -5  -8   1    1.29    0.31
   4   8  -1   26.87    0.91
   4   8  -1   27.41    1.08
  -4  -8   1   29.47    1.06
  -4  -8   1   27.50    1.07
  -4  -8   1   27.86    1.06
   3   8  -1    2.04    0.30
   3   8  -1    2.49    0.32
   3   8  -1    2.05    0.33
  -3  -8   1    1.77    0.28
  -3  -8   1    2.10    0.27
  -3  -8   1    2.37    0.30
   2   8  -1    3.76    0.37
   2   8  -1    3.69    0.34
   2   8  -1    3.94    0.37
  -2  -8   1    3.81    0.35
  -2  -8   1    3.84    0.31
  -2  -8   1    3.19    0.34
   1   8  -1   10.13    0.47
   1   8  -1    9.11    0.53
   1   8  -1    9.57    0.52
  -1  -8   1    9.53    0.55
  -1  -8   1    9.29    0.53
  -1  -8   1    9.58    0.55
   0   8  -1    8.98    0.48
   0   8  -1    8.31    0.55
   0   8  -1    8.90    0.50
   0  -8   1    9.13    0.52
   0  -8   1    8.84    0.55
   0  -8   1    8.79    0.53
  -1   8  -1    0.50    0.22
  -1   8  -1    0.58    0.25
   1  -8   1    0.49    0.24
   1  -8   1    0.78    0.25
   1  -8   1    1.13    0.25
  -2   8  -1    1.97    0.35
  -2   8  -1    1.78    0.25
  -2   8  -1    2.24    0.32
   2  -8   1    2.08    0.35
   2  -8   1    1.98    0.34
   2  -8   1    2.22    0.29
  -3   8  -1    0.00    0.16
  -3   8  -1    0.32    0.27
  -3   8  -1    0.37    0.25
  -3   8  -1    0.09    0.16
   3  -8   1    0.20    0.26
   3  -8   1   -0.04    0.21
   3  -8   1    0.17    0.16
  -4   8  -1   10.57    0.58
  -4   8  -1   10.76    0.63
  -4   8  -1    9.42    0.74
  -4   8  -1   10.01    0.68
   4  -8   1   10.43    0.61
   4  -8   1    9.93    0.75
   4  -8   1   10.21    0.71
  -5   8  -1    2.46    0.38
  -5   8  -1    3.17    0.42
  -5   8  -1    3.17    0.47
  -5   8  -1    3.35    0.55
   5  -8   1    2.98    0.42
   5  -8   1    3.03    0.46
   5  -8   1    2.43    0.47
  -6   8  -1   -0.35    0.29
  -6   8  -1    0.01    0.30
  -6   8  -1   -0.25    0.17
  -6   8  -1    0.38    0.28
   6  -8   1   -0.06    0.31
   6  -8   1   -0.22    0.22
   6  -8   1    0.01    0.29
  -7   8  -1    0.38    0.36
  -7   8  -1    0.14    0.23
  -7   8  -1    0.15    0.50
  -7   8  -1    1.01    0.48
   7  -8   1    0.36    0.38
   7  -8   1    1.57    0.39
   7  -8   1    0.33    0.35
  -8   8  -1    0.48    0.32
  -8   8  -1    0.81    0.41
  -8   8  -1   -0.13    0.40
  -8   8  -1    0.09    0.26
   8  -8   1    0.25    0.35
   8  -8   1    1.01    0.45
   8  -8   1    0.05    0.31
  -9   8  -1    0.35    0.42
  -9   8  -1    0.33    0.28
  -9   8  -1   -0.72    0.35
  -9   8  -1    0.47    0.40
   9  -8   1   -0.15    0.35
   9  -8   1    0.03    0.39
   9  -8   1    0.33    0.35
 -10   8  -1    1.32    0.53
 -10   8  -1    2.86    0.79
 -10   8  -1    3.08    0.49
 -10   8  -1    2.42    0.58
  10  -8   1    2.74    0.57
  10  -8   1    3.12    0.64
  10   7  -1   10.77    1.01
 -10  -7   1    9.55    0.93
 -10  -7   1   12.28    1.05
 -10  -7   1   11.41    0.94
 -10  -7   1   13.29    1.05
   9   7  -1    1.14    0.39
  -9  -7   1    1.52    0.48
  -9  -7   1    1.24    0.44
  -9  -7   1    2.17    0.48
   8   7  -1    1.33    0.39
  -8  -7   1    0.98    0.40
  -8  -7   1    1.24    0.37
  -8  -7   1    0.99    0.38
   7   7  -1    6.82    0.35
   7   7  -1    6.48    0.37
  -7  -7   1    6.74    0.66
  -7  -7   1    6.74    0.67
  -7  -7   1    7.34    0.60
   6   7  -1    0.23    0.15
   6   7  -1    0.15    0.20
   6   7  -1    0.08    0.20
  -6  -7   1    0.21    0.23
  -6  -7   1    0.25    0.27
  -6  -7   1    0.06    0.22
   5   7  -1    4.44    0.31
   5   7  -1    3.66    0.45
  -5  -7   1    3.96    0.44
  -5  -7   1    4.47    0.42
  -5  -7   1    4.39    0.49
   4   7  -1   19.45    0.87
   4   7  -1   19.39    0.69
  -4  -7   1   19.15    0.82
  -4  -7   1   18.89    0.78
  -4  -7   1   19.53    0.83
   3   7  -1    5.03    0.43
   3   7  -1    5.01    0.35
   3   7  -1    6.12    0.43
  -3  -7   1    4.90    0.37
  -3  -7   1    5.33    0.40
  -3  -7   1    5.95    0.40
   2   7  -1   15.59    0.64
   2   7  -1   14.73    0.64
   2   7  -1   14.60    0.62
  -2  -7   1   15.94    0.61
  -2  -7   1   14.88    0.63
  -2  -7   1   14.96    0.65
   1   7  -1   97.03    2.63
   1   7  -1   94.87    2.66
   1   7  -1   96.89    2.58
  -1  -7   1   95.54    2.66
  -1  -7   1   94.40    2.63
  -1  -7   1   94.97    2.62
   0   7  -1   15.20    0.62
   0   7  -1   14.14    0.53
   0   7  -1   14.58    0.67
   0  -7   1   13.40    0.64
   0  -7   1   14.31    0.63
   0  -7   1   13.77    0.63
  -1   7  -1   38.49    1.24
  -1   7  -1   38.76    1.26
  -1   7  -1   38.84    1.33
   1  -7   1   38.39    1.24
   1  -7   1   38.32    1.30
   1  -7   1   36.95    1.29
  -2   7  -1   36.92    1.24
  -2   7  -1   34.42    1.31
  -2   7  -1   36.18    1.18
   2  -7   1   36.40    1.30
   2  -7   1   35.32    1.31
   2  -7   1   37.09    1.21
  -3   7  -1   57.47    1.71
  -3   7  -1   56.27    1.83
  -3   7  -1   57.12    1.72
  -3   7  -1   56.41    1.90
   3  -7   1   59.55    1.81
   3  -7   1   58.79    1.90
   3  -7   1   58.32    1.94
  -4   7  -1   43.85    1.68
  -4   7  -1   45.13    1.45
  -4   7  -1   46.03    1.61
  -4   7  -1   46.16    1.53
   4  -7   1   45.59    1.49
   4  -7   1   44.23    1.62
   4  -7   1   42.00    1.56
  -5   7  -1   71.20    2.49
  -5   7  -1   71.58    2.29
  -5   7  -1   74.22    2.19
  -5   7  -1   74.37    2.40
   5  -7   1   68.09    2.27
   5  -7   1   70.40    2.20
   5  -7   1   72.81    2.38
  -6   7  -1    0.43    0.37
  -6   7  -1    0.68    0.30
  -6   7  -1    0.80    0.38
  -6   7  -1    0.13    0.21
   6  -7   1    0.57    0.27
   6  -7   1    0.14    0.31
   6  -7   1    0.42    0.30
  -7   7  -1   22.02    1.20
  -7   7  -1   20.41    1.14
  -7   7  -1   21.96    0.97
  -7   7  -1   22.55    1.34
   7  -7   1   20.91    1.05
   7  -7   1   21.11    1.11
   7  -7   1   21.37    1.18
  -8   7  -1    4.11    0.72
  -8   7  -1    3.83    0.62
  -8   7  -1    3.67    0.55
  -8   7  -1    5.57    0.54
   8  -7   1    4.74    0.67
   8  -7   1    3.50    0.51
   8  -7   1    4.11    0.58
  -9   7  -1    1.70    0.49
  -9   7  -1    2.08    0.63
  -9   7  -1    1.39    0.51
  -9   7  -1    1.99    0.40
   9  -7   1    2.30    0.54
   9  -7   1    2.38    0.49
 -10   7  -1    3.27    0.63
 -10   7  -1    1.72    0.55
 -10   7  -1    2.63    0.47
 -10   7  -1    1.92    0.78
  10  -7   1    2.03    0.53
  10  -7   1    2.85    0.95
  11   6  -1    3.67    0.68
 -11  -6   1    5.10    0.78
 -11  -6   1    6.07    0.92
 -11  -6   1    2.90    0.63
 -11  -6   1    2.93    0.85
  10   6  -1    8.78    0.96
 -10  -6   1    8.56    0.86
 -10  -6   1    7.75    0.89
 -10  -6   1    8.66    1.04
 -10  -6   1   10.47    0.88
   9   6  -1    3.05    0.57
  -9  -6   1    4.68    0.63
  -9  -6   1    5.58    0.73
  -9  -6   1    5.42    0.76
  -9  -6   1    3.95    0.61
   8   6  -1    2.77    0.48
  -8  -6   1    4.14    0.59
  -8  -6   1    3.17    0.48
  -8  -6   1    2.58    0.51
   7   6  -1   23.11    1.15
   7   6  -1   23.61    0.75
   7   6  -1   22.46    0.81
  -7  -6   1   24.27    1.09
  -7  -6   1   24.18    1.17
  -7  -6   1   24.10    1.17
   6   6  -1   27.98    0.87
   6   6  -1   29.17    1.23
   6   6  -1   26.94    0.94
  -6  -6   1   26.37    1.07
  -6  -6   1   27.92    1.19
  -6  -6   1   26.72    1.16
   5   6  -1   22.20    0.80
   5   6  -1   23.01    1.01
   5   6  -1   22.54    0.74
  -5  -6   1   22.84    0.96
  -5  -6   1   22.19    0.89
  -5  -6   1   22.85    0.98
   4   6  -1   51.63    1.45
   4   6  -1   50.92    1.55
   4   6  -1   51.25    1.67
  -4  -6   1   49.59    1.54
  -4  -6   1   51.02    1.61
  -4  -6   1   51.59    1.63
   3   6  -1   20.58    0.78
   3   6  -1   19.53    0.69
   3   6  -1   19.97    0.81
  -3  -6   1   19.13    0.73
  -3  -6   1   20.73    0.78
  -3  -6   1   19.72    0.77
   2   6  -1    1.32    0.23
   2   6  -1    1.76    0.24
   2   6  -1    1.70    0.22
  -2  -6   1    1.68    0.23
  -2  -6   1    1.90    0.26
  -2  -6   1    1.40    0.22
   1   6  -1   23.92    0.83
   1   6  -1   24.22    0.78
  -1  -6   1   23.96    0.83
  -1  -6   1   24.68    0.76
  -1  -6   1   25.23    0.86
   0   6  -1   12.37    0.45
   0   6  -1   12.63    0.53
   0   6  -1   12.30    0.59
   0  -6   1   11.99    0.54
   0  -6   1   12.02    0.56
   0  -6   1   12.59    0.55
  -1   6  -1   15.21    0.62
  -1   6  -1   15.96    0.70
  -1   6  -1   15.49    0.65
   1  -6   1   16.16    0.71
   1  -6   1   16.31    0.65
  -2   6  -1   10.62    0.56
  -2   6  -1    9.61    0.48
   2  -6   1    9.56    0.49
   2  -6   1    9.87    0.59
   2  -6   1    9.79    0.57
  -3   6  -1   80.14    2.42
  -3   6  -1   83.05    2.51
  -3   6  -1   82.11    2.31
  -3   6  -1   84.32    2.34
   3  -6   1   81.96    2.30
   3  -6   1   81.89    2.45
   3  -6   1   77.02    2.38
  -4   6  -1   -0.20    0.22
  -4   6  -1    0.30    0.24
  -4   6  -1    0.21    0.18
  -4   6  -1    0.18    0.15
   4  -6   1   -0.14    0.23
   4  -6   1    0.38    0.24
   4  -6   1   -0.09    0.17
  -5   6  -1    2.79    0.33
  -5   6  -1    2.95    0.49
  -5   6  -1    2.44    0.43
  -5   6  -1    3.10    0.42
   5  -6   1    2.64    0.43
   5  -6   1    2.79    0.41
   5  -6   1    2.55    0.36
  -6   6  -1    2.32    0.34
  -6   6  -1    2.49    0.43
  -6   6  -1    2.22    0.43
  -6   6  -1    2.34    0.50
   6  -6   1    3.35    0.52
   6  -6   1    2.35    0.38
   6  -6   1    2.82    0.43
  -7   6  -1    0.03    0.32
  -7   6  -1    0.90    0.27
  -7   6  -1    0.14    0.29
  -7   6  -1    0.31    0.40
   7  -6   1    0.38    0.31
   7  -6   1    0.84    0.38
   7  -6   1    0.34    0.29
  -8   6  -1   14.58    0.98
  -8   6  -1   13.86    1.14
  -8   6  -1   14.73    1.03
  -8   6  -1   14.22    0.81
   8  -6   1   14.58    0.92
   8  -6   1   14.84    0.94
  -9   6  -1    3.27    0.71
  -9   6  -1    3.09    0.64
  -9   6  -1    3.80    0.64
  -9   6  -1    3.32    0.54
   9  -6   1    3.43    0.58
   9  -6   1    3.05    0.56
 -10   6  -1   -0.11    0.48
 -10   6  -1    0.15    0.37
 -10   6  -1    0.94    0.49
 -10   6  -1    0.55    0.31
  10  -6   1    0.27    0.36
  10  -6   1    0.71    0.42
  11   5  -1    1.13    0.50
 -11  -5   1    3.14    0.69
 -11  -5   1    1.76    0.59
 -11  -5   1    2.67    0.61
  10   5  -1    0.55    0.40
 -10  -5   1   -0.11    0.35
 -10  -5   1    0.43    0.40
 -10  -5   1    0.87    0.49
 -10  -5   1    0.01    0.32
   9   5  -1   -0.44    0.26
  -9  -5   1   -0.11    0.28
  -9  -5   1    0.19    0.29
  -9  -5   1   -0.20    0.36
   8   5  -1    4.79    0.62
   8   5  -1    5.10    0.32
  -8  -5   1    5.75    0.66
  -8  -5   1    5.94    0.71
  -8  -5   1    6.17    0.64
   7   5  -1    1.01    0.34
   7   5  -1    0.40    0.16
  -7  -5   1    0.85    0.36
  -7  -5   1    0.40    0.31
  -7  -5   1    0.49    0.29
   6   5  -1    2.42    0.40
   6   5  -1    2.41    0.23
   6   5  -1    2.06    0.31
  -6  -5   1    2.19    0.40
  -6  -5   1    2.48    0.38
  -6  -5   1    2.06    0.33
   5   5  -1    2.29    0.26
   5   5  -1    1.92    0.34
   5   5  -1    2.48    0.24
  -5  -5   1    2.05    0.29
  -5  -5   1    1.73    0.30
  -5  -5   1    2.29    0.35
   4   5  -1   12.79    0.67
   4   5  -1   12.98    0.49
   4   5  -1   13.13    0.56
  -4  -5   1   11.89    0.55
  -4  -5   1   13.16    0.65
  -4  -5   1   12.43    0.63
   3   5  -1   11.52    0.68
   3   5  -1   13.02    0.48
   3   5  -1   12.99    0.61
  -3  -5   1   11.85    0.58
  -3  -5   1   13.02    0.59
   2   5  -1   12.58    0.53
   2   5  -1   12.18    0.48
   2   5  -1   12.71    0.52
  -2  -5   1   13.58    0.54
  -2  -5   1   13.20    0.53
  -2  -5   1   13.62    0.53
   1   5  -1   60.99    1.68
   1   5  -1   57.84    1.63
   1   5  -1   61.80    1.67
  -1  -5   1   59.66    1.61
  -1  -5   1   60.90    1.68
  -1  -5   1   59.18    1.65
   0   5  -1    1.76    0.21
   0   5  -1    1.66    0.15
   0   5  -1    1.52    0.22
   0  -5   1    1.22    0.21
   0  -5   1    1.39    0.19
  -1   5  -1    0.19    0.14
  -1   5  -1    0.01    0.11
  -1   5  -1    0.20    0.16
   1  -5   1    0.12    0.15
   1  -5   1   -0.04    0.14
  -2   5  -1    8.75    0.53
  -2   5  -1    9.48    0.44
  -2   5  -1    8.86    0.49
   2  -5   1    9.07    0.44
   2  -5   1    8.63    0.50
   2  -5   1    7.96    0.50
  -3   5  -1   31.14    1.03
  -3   5  -1   30.42    1.19
  -3   5  -1   32.86    1.15
  -3   5  -1   31.71    1.07
   3  -5   1   31.70    1.15
   3  -5   1   31.25    1.06
   3  -5   1   30.57    1.16
  -4   5  -1   14.98    0.64
  -4   5  -1   14.25    0.80
  -4   5  -1   13.87    0.69
  -4   5  -1   14.55    0.77
   4  -5   1   14.20    0.66
   4  -5   1   14.67    0.78
   4  -5   1   13.45    0.72
  -5   5  -1    0.84    0.29
  -5   5  -1    0.27    0.29
  -5   5  -1    0.64    0.25
  -5   5  -1    0.50    0.19
   5  -5   1    0.40    0.21
   5  -5   1    0.93    0.30
   5  -5   1    0.43    0.25
  -6   5  -1    0.19    0.29
  -6   5  -1   -0.08    0.17
  -6   5  -1    0.12    0.31
  -6   5  -1    0.21    0.24
   6  -5   1    0.08    0.26
   6  -5   1    0.13    0.26
   6  -5   1    0.09    0.21
  -7   5  -1    1.05    0.34
  -7   5  -1    0.76    0.26
  -7   5  -1    0.21    0.35
   7  -5   1    0.65    0.34
   7  -5   1    0.79    0.32
   7  -5   1    0.72    0.30
  -8   5  -1    3.69    0.56
  -8   5  -1    2.59    0.60
  -8   5  -1    2.44    0.51
  -8   5  -1    2.56    0.40
   8  -5   1    2.77    0.52
   8  -5   1    2.49    0.49
   8  -5   1    2.65    0.56
  -9   5  -1    0.19    0.37
  -9   5  -1   -0.03    0.35
  -9   5  -1   -0.06    0.32
  -9   5  -1    0.52    0.48
   9  -5   1    0.57    0.38
   9  -5   1    0.20    0.32
 -10   5  -1    9.84    0.95
 -10   5  -1    8.71    1.09
 -10   5  -1    6.25    0.83
 -10   5  -1    8.80    0.73
  10  -5   1    8.38    0.81
  10  -5   1    9.36    0.81
 -11   5  -1    0.20    0.33
 -11   5  -1   -0.56    0.39
  11  -5   1   -0.36    0.33
  11  -5   1    0.38    0.40
  11   4  -1    5.18    0.78
 -11  -4   1    7.40    0.94
 -11  -4   1    7.55    0.90
 -11  -4   1    7.92    0.99
  10   4  -1    7.53    0.88
 -10  -4   1   10.15    0.90
 -10  -4   1    9.95    0.92
 -10  -4   1    8.60    0.88
 -10  -4   1    9.53    1.01
   9   4  -1    0.74    0.38
   9   4  -1    0.74    0.20
   9   4  -1    1.08    0.19
  -9  -4   1    0.25    0.34
  -9  -4   1    0.67    0.44
  -9  -4   1    0.55    0.35
   8   4  -1    2.42    0.25
   8   4  -1    2.49    0.28
  -8  -4   1    2.33    0.53
  -8  -4   1    3.33    0.55
  -8  -4   1    2.37    0.44
  -8  -4   1    2.88    0.52
   7   4  -1   26.13    0.85
   7   4  -1   24.37    1.19
   7   4  -1   25.78    0.88
  -7  -4   1   26.39    1.15
  -7  -4   1   27.42    1.26
  -7  -4   1   28.53    1.31
   6   4  -1    6.32    0.57
   6   4  -1    6.97    0.36
  -6  -4   1    7.44    0.53
  -6  -4   1    7.16    0.59
  -6  -4   1    6.36    0.60
   5   4  -1   43.14    1.23
   5   4  -1   42.31    1.28
   5   4  -1   43.34    1.52
  -5  -4   1   42.91    1.48
  -5  -4   1   40.86    1.47
  -5  -4   1   41.71    1.36
   4   4  -1   26.15    1.02
   4   4  -1   27.01    0.87
   4   4  -1   26.90    0.81
  -4  -4   1   27.47    1.02
  -4  -4   1   24.56    0.98
  -4  -4   1   26.21    0.90
   3   4  -1   33.40    1.03
   3   4  -1   33.19    1.11
   3   4  -1   33.93    0.96
  -3  -4   1   33.86    1.03
  -3  -4   1   34.60    1.11
  -3  -4   1   33.03    1.12
   2   4  -1    8.19    0.34
   2   4  -1    8.11    0.39
   2   4  -1    7.71    0.40
  -2  -4   1    7.65    0.35
  -2  -4   1    7.66    0.38
  -2  -4   1    7.76    0.38
   1   4  -1   63.09    1.70
   1   4  -1   63.29    1.71
   1   4  -1   63.16    1.70
  -1  -4   1   65.90    1.71
  -1  -4   1   63.52    1.72
  -1  -4   1   63.24    1.74
   0   4  -1   19.57    0.64
   0   4  -1   18.97    0.56
   0   4  -1   19.41    0.67
   0  -4   1   18.73    0.67
   0  -4   1   19.63    0.65
   0  -4   1   19.07    0.66
  -1   4  -1    4.76    0.37
  -1   4  -1    5.20    0.33
  -1   4  -1    4.90    0.30
   1  -4   1    4.68    0.36
   1  -4   1    5.03    0.36
   1  -4   1    5.29    0.30
  -2   4  -1    0.43    0.18
  -2   4  -1    0.17    0.18
  -2   4  -1    0.53    0.13
  -2   4  -1    0.32    0.12
   2  -4   1    0.77    0.17
   2  -4   1    0.42    0.19
   2  -4   1    0.50    0.20
  -3   4  -1    0.29    0.16
  -3   4  -1    0.19    0.19
  -3   4  -1    0.36    0.23
  -3   4  -1    0.15    0.14
   3  -4   1   -0.11    0.17
   3  -4   1    0.26    0.20
   3  -4   1    0.27    0.17
  -4   4  -1    2.04    0.33
  -4   4  -1    2.46    0.33
  -4   4  -1    2.20    0.27
  -4   4  -1    2.33    0.37
   4  -4   1    2.35    0.35
   4  -4   1    1.94    0.28
   4  -4   1    2.38    0.33
  -5   4  -1    0.46    0.26
  -5   4  -1    0.59    0.30
  -5   4  -1    0.57    0.19
  -5   4  -1    0.97    0.29
   5  -4   1    0.30    0.25
   5  -4   1    0.74    0.27
   5  -4   1    0.72    0.25
  -6   4  -1    7.08    0.63
  -6   4  -1    7.73    0.72
  -6   4  -1    8.72    0.65
  -6   4  -1    8.81    0.56
   6  -4   1    8.49    0.60
   6  -4   1    7.89    0.62
   6  -4   1    7.81    0.64
  -7   4  -1    0.06    0.24
  -7   4  -1    0.44    0.33
  -7   4  -1    0.22    0.24
  -7   4  -1    0.17    0.34
   7  -4   1   -0.08    0.28
   7  -4   1   -0.11    0.26
   7  -4   1    0.33    0.26
  -8   4  -1   39.59    1.69
  -8   4  -1   42.60    1.90
  -8   4  -1   38.27    1.48
  -8   4  -1   38.46    1.65
   8  -4   1   40.74    1.57
   8  -4   1   38.86    1.59
  -9   4  -1   12.71    1.16
  -9   4  -1   13.02    0.82
  -9   4  -1   11.77    0.99
  -9   4  -1   13.29    0.98
   9  -4   1   13.95    0.91
   9  -4   1   11.59    0.85
 -10   4  -1    9.64    0.93
 -10   4  -1   11.39    1.02
 -10   4  -1   11.34    0.83
 -10   4  -1   13.55    1.27
  10  -4   1   11.01    0.85
  10  -4   1   11.05    0.86
 -11   4  -1    4.30    0.61
 -11   4  -1    3.04    0.61
 -11   4  -1    3.52    0.88
 -11   4  -1    4.65    0.79
  11  -4   1    5.01    0.63
  11  -4   1    4.63    0.64
  11   3  -1    4.67    0.75
 -11  -3   1    4.91    0.73
 -11  -3   1    4.42    0.79
 -11  -3   1    5.63    1.23
  10   3  -1    1.32    0.38
  10   3  -1    2.11    0.26
  10   3  -1    2.41    0.27
 -10  -3   1    1.67    0.55
 -10  -3   1    1.32    0.46
 -10  -3   1    1.60    0.56
 -10  -3   1    2.46    0.55
   9   3  -1    4.43    0.62
   9   3  -1    6.09    0.42
  -9  -3   1    6.32    0.77
  -9  -3   1    4.80    0.74
  -9  -3   1    5.53    0.72
   8   3  -1    7.28    0.47
   8   3  -1    7.82    0.48
   8   3  -1    7.22    0.76
  -8  -3   1    7.25    0.71
  -8  -3   1    8.65    0.72
  -8  -3   1    8.10    0.73
   7   3  -1    3.93    0.53
   7   3  -1    5.26    0.39
  -7  -3   1    4.94    0.61
  -7  -3   1    4.30    0.52
  -7  -3   1    4.77    0.52
   6   3  -1   70.33    2.29
   6   3  -1   72.36    1.95
   6   3  -1   68.80    1.99
  -6  -3   1   68.62    2.28
  -6  -3   1   71.97    2.18
   5   3  -1   20.51    0.93
   5   3  -1   21.65    0.70
   5   3  -1   20.44    0.74
  -5  -3   1   21.74    0.94
  -5  -3   1   20.49    0.84
   4   3  -1   -0.22    0.16
   4   3  -1   -0.02    0.13
   4   3  -1    0.02    0.11
  -4  -3   1    0.21    0.18
   3   3  -1  126.86    3.26
   3   3  -1  122.90    3.39
   3   3  -1  128.81    3.21
  -3  -3   1  132.97    3.45
  -3  -3   1  125.79    3.41
  -3  -3   1  125.42    3.32
   2   3  -1   60.24    1.57
   2   3  -1   60.57    1.66
   2   3  -1   60.02    1.69
  -2  -3   1   61.42    1.62
  -2  -3   1   60.18    1.70
  -2  -3   1   61.62    1.68
   1   3  -1  973.97   27.96
   1   3  -1  824.96   24.32
  -1  -3   1  780.39   22.95
   0   3  -1    8.63    0.35
   0   3  -1    9.11    0.37
   0   3  -1    9.32    0.39
   0   3  -1    8.36    0.29
   0  -3   1    8.55    0.35
   0  -3   1    8.56    0.36
   0  -3   1    8.66    0.37
  -1   3  -1    0.48    0.17
  -1   3  -1    0.14    0.14
  -1   3  -1    0.20    0.10
   1  -3   1    0.26    0.11
   1  -3   1    0.47    0.17
   1  -3   1    0.46    0.17
  -2   3  -1   27.20    0.95
  -2   3  -1   26.40    1.02
  -2   3  -1   27.02    0.85
  -2   3  -1   26.89    0.84
   2  -3   1   27.17    0.86
  -3   3  -1  111.42    3.01
  -3   3  -1  109.72    3.05
   3  -3   1  110.57    3.04
   3  -3   1  110.33    2.95
   3  -3   1  108.91    2.96
   3  -3   1  109.57    3.02
  -4   3  -1   19.35    0.75
  -4   3  -1   19.09    0.90
  -4   3  -1   18.76    0.80
  -4   3  -1   18.59    0.85
   4  -3   1   19.75    0.84
   4  -3   1   18.06    0.77
   4  -3   1   19.21    0.79
   4  -3   1   20.89    0.86
  -5   3  -1   56.89    1.81
  -5   3  -1   61.93    1.94
  -5   3  -1   58.99    2.02
  -5   3  -1   61.21    1.96
   5  -3   1   62.54    1.95
   5  -3   1   60.82    1.92
   5  -3   1   60.60    1.92
   5  -3   1   62.09    1.98
  -6   3  -1   29.92    1.26
  -6   3  -1   28.81    1.33
  -6   3  -1   30.50    1.24
  -6   3  -1   29.12    1.12
   6  -3   1   28.20    1.18
   6  -3   1   31.16    1.21
   6  -3   1   29.24    1.21
   6  -3   1   30.30    1.19
  -7   3  -1   -0.35    0.25
  -7   3  -1    0.41    0.36
  -7   3  -1    0.12    0.22
  -7   3  -1   -0.05    0.26
   7  -3   1   -0.14    0.20
   7  -3   1    0.48    0.28
   7  -3   1    0.31    0.27
  -8   3  -1    1.77    0.45
  -8   3  -1    2.64    0.42
  -8   3  -1    1.97    0.55
  -8   3  -1    2.18    0.48
   8  -3   1    2.31    0.43
   8  -3   1    1.63    0.41
   8  -3   1    2.86    0.46
  -9   3  -1    9.08    0.84
  -9   3  -1    6.93    0.80
  -9   3  -1    8.52    0.71
  -9   3  -1   10.60    1.13
   9  -3   1    8.24    0.73
   9  -3   1    8.41    0.89
   9  -3   1    9.15    0.80
 -10   3  -1    2.28    0.59
 -10   3  -1    2.95    0.53
 -10   3  -1    3.81    0.81
  10  -3   1    3.10    0.51
  10  -3   1    3.89    0.57
 -11   3  -1    1.86    0.46
 -11   3  -1    1.61    0.91
 -11   3  -1    1.87    0.52
  11  -3   1    2.22    0.47
  11  -3   1    1.71    0.46
  11   2  -1    0.59    0.42
 -11  -2   1    0.01    0.40
 -11  -2   1    1.76    0.63
 -11  -2   1    2.10    0.54
 -11  -2   1    0.71    0.66
  10   2  -1    3.87    0.36
  10   2  -1    3.66    0.62
  10   2  -1    4.11    0.39
 -10  -2   1    4.38    0.70
 -10  -2   1    3.28    0.59
 -10  -2   1    5.35    0.69
   9   2  -1   11.69    0.61
   9   2  -1   12.72    0.92
   9   2  -1   12.56    0.59
  -9  -2   1   12.00    0.95
  -9  -2   1   11.78    1.30
  -9  -2   1   11.94    0.90
   8   2  -1    3.48    0.54
   8   2  -1    3.78    0.36
   8   2  -1    2.88    0.33
  -8  -2   1    3.37    0.52
  -8  -2   1    3.53    0.50
  -8  -2   1    2.88    0.52
  -8  -2   1    4.44    0.81
   7   2  -1    3.90    0.38
   7   2  -1    3.65    0.34
   7   2  -1    2.58    0.39
  -7  -2   1    4.81    0.54
  -7  -2   1    4.04    0.65
  -7  -2   1    3.59    0.52
  -7  -2   1    4.39    0.56
   6   2  -1    8.34    0.46
   6   2  -1    7.79    0.53
   6   2  -1    7.55    0.60
  -6  -2   1    9.12    0.59
  -6  -2   1    8.21    0.61
  -6  -2   1    8.99    0.73
   5   2  -1    6.91    0.52
   5   2  -1    6.34    0.51
   5   2  -1    7.14    0.37
  -5  -2   1    6.58    0.57
  -5  -2   1    6.79    0.47
  -5  -2   1    7.07    0.53
   4   2  -1    1.71    0.31
   4   2  -1    1.93    0.22
   4   2  -1    2.06    0.20
  -4  -2   1    1.62    0.24
  -4  -2   1    1.83    0.37
   3   2  -1    4.36    0.34
   3   2  -1    3.79    0.22
   3   2  -1    3.70    0.25
  -3  -2   1    3.76    0.34
  -3  -2   1    4.35    0.28
  -3  -2   1    4.44    0.38
   2   2  -1   22.45    0.75
   2   2  -1   21.87    0.61
   2   2  -1   21.52    0.64
  -2  -2   1   22.23    0.82
  -2  -2   1   22.76    0.67
  -2  -2   1   23.09    0.76
   1   2  -1   45.57    1.23
   1   2  -1   45.56    1.19
   1   2  -1   45.09    1.16
  -1  -2   1   43.41    1.13
  -1  -2   1   42.60    1.18
  -1  -2   1   44.45    1.16
   0   2  -1    0.40    0.05
   0   2  -1    0.29    0.07
   0   2  -1    0.18    0.06
   0   2  -1    0.41    0.09
   0  -2   1    0.17    0.06
   0  -2   1    0.22    0.08
   0  -2   1    0.35    0.08
  -1   2  -1    0.92    0.10
  -1   2  -1    0.85    0.12
  -1   2  -1    0.67    0.15
  -1   2  -1    0.75    0.15
   1  -2   1    0.50    0.14
   1  -2   1    0.76    0.12
   1  -2   1    0.86    0.17
  -2   2  -1    7.49    0.37
  -2   2  -1    7.09    0.42
  -2   2  -1    7.35    0.35
  -2   2  -1    8.24    0.45
   2  -2   1    8.00    0.36
   2  -2   1    7.76    0.42
   2  -2   1    7.12    0.36
   2  -2   1    6.90    0.42
  -3   2  -1   20.94    0.81
  -3   2  -1   20.80    0.84
  -3   2  -1   20.86    0.74
   3  -2   1   20.52    0.81
   3  -2   1   20.14    0.74
   3  -2   1   20.58    0.75
   3  -2   1   20.36    0.79
  -4   2  -1    2.31    0.29
  -4   2  -1    3.01    0.35
  -4   2  -1    2.56    0.34
  -4   2  -1    2.06    0.36
   4  -2   1    2.28    0.30
   4  -2   1    2.30    0.32
   4  -2   1    3.00    0.38
   4  -2   1    2.74    0.33
  -5   2  -1    1.15    0.29
  -5   2  -1    0.71    0.30
  -5   2  -1    1.05    0.22
  -5   2  -1    1.10    0.30
   5  -2   1    0.96    0.25
   5  -2   1    0.97    0.27
   5  -2   1    0.96    0.26
   5  -2   1    0.90    0.27
  -6   2  -1    0.98    0.32
  -6   2  -1    0.69    0.32
  -6   2  -1    0.82    0.25
  -6   2  -1    0.67    0.26
   6  -2   1    0.61    0.20
   6  -2   1    0.62    0.25
   6  -2   1    0.68    0.27
  -7   2  -1    2.03    0.43
  -7   2  -1    2.71    0.39
  -7   2  -1    2.85    0.56
  -7   2  -1    2.91    0.48
   7  -2   1    2.58    0.39
   7  -2   1    2.50    0.40
   7  -2   1    2.90    0.42
  -8   2  -1    3.84    0.86
  -8   2  -1    2.29    0.43
  -8   2  -1    2.10    0.45
  -8   2  -1    3.63    0.72
   8  -2   1    3.39    0.49
   8  -2   1    2.67    0.43
   8  -2   1    3.32    0.46
  -9   2  -1    6.25    0.90
  -9   2  -1    5.64    0.60
  -9   2  -1    4.40    0.58
  -9   2  -1    5.42    0.71
   9  -2   1    5.37    0.58
   9  -2   1    4.79    0.62
   9  -2   1    5.74    0.63
 -10   2  -1   -0.38    0.29
 -10   2  -1   -0.17    0.49
 -10   2  -1    0.58    0.44
 -10   2  -1    0.65    0.34
  10  -2   1    0.50    0.35
  10  -2   1   -0.39    0.27
  10  -2   1    0.02    0.30
 -11   2  -1    3.86    0.74
 -11   2  -1    2.37    0.63
 -11   2  -1    4.73    0.63
 -11   2  -1    4.70    1.06
  11  -2   1    3.69    0.56
  11  -2   1    4.07    0.56
  11   1  -1    0.46    0.23
  11   1  -1   -0.42    0.34
  11   1  -1    0.32    0.19
 -11  -1   1    0.59    0.41
 -11  -1   1    0.04    0.38
 -11  -1   1   -0.13    0.34
  10   1  -1    0.41    0.24
  10   1  -1    0.22    0.36
  10   1  -1    0.29    0.21
 -10  -1   1    0.81    0.72
 -10  -1   1    0.76    0.38
 -10  -1   1    0.18    0.38
 -10  -1   1    0.26    0.35
   9   1  -1    0.58    0.25
   9   1  -1    1.09    0.27
   9   1  -1    0.64    0.32
  -9  -1   1    1.56    0.44
  -9  -1   1    1.60    0.48
  -9  -1   1    1.39    0.60
  -9  -1   1    1.05    0.40
   8   1  -1    0.81    0.25
   8   1  -1    1.41    0.26
   8   1  -1    1.15    0.40
  -8  -1   1    1.31    0.38
  -8  -1   1    0.78    0.45
  -8  -1   1    0.58    0.35
  -8  -1   1    0.63    0.33
   7   1  -1    2.13    0.30
   7   1  -1    1.83    0.41
   7   1  -1    2.03    0.28
  -7  -1   1    1.21    0.34
  -7  -1   1    2.06    0.39
  -7  -1   1    1.55    0.44
  -7  -1   1    2.13    0.38
   6   1  -1    9.14    0.65
   6   1  -1    9.63    0.52
   6   1  -1   10.47    0.51
  -6  -1   1   11.06    0.74
  -6  -1   1    9.92    0.68
  -6  -1   1   10.83    0.66
  -6  -1   1    9.55    0.63
   5   1  -1    0.87    0.23
   5   1  -1    0.63    0.19
   5   1  -1    0.96    0.19
  -5  -1   1    1.14    0.29
  -5  -1   1    0.75    0.24
  -5  -1   1    1.18    0.25
  -5  -1   1    0.98    0.29
   4   1  -1   30.07    1.12
   4   1  -1   33.33    1.01
   4   1  -1   32.31    0.98
  -4  -1   1   31.11    1.13
  -4  -1   1   31.34    1.11
  -4  -1   1   31.09    1.16
   3   1  -1   66.22    1.78
   3   1  -1   68.04    1.80
   3   1  -1   66.16    1.93
  -3  -1   1   65.01    1.91
  -3  -1   1   65.93    1.86
  -3  -1   1   66.85    1.82
   2   1  -1   15.42    0.47
   2   1  -1   16.29    0.50
   2   1  -1   16.78    0.60
  -2  -1   1   15.33    0.50
  -2  -1   1   15.28    0.54
  -2  -1   1   16.62    0.60
   1   1  -1   22.96    0.67
  -1  -1   1   22.35    0.58
  -1  -1   1   22.45    0.59
  -1  -1   1   22.05    0.65
  -1   1  -1   14.17    0.47
  -1   1  -1   13.56    0.41
  -1   1  -1   13.10    0.45
  -1   1  -1   12.84    0.42
   1  -1   1   13.06    0.43
   1  -1   1   13.90    0.47
   1  -1   1   13.30    0.41
  -2   1  -1  315.88    8.01
  -2   1  -1  320.98    8.07
  -2   1  -1  317.28    8.04
  -2   1  -1  325.08    8.02
   2  -1   1  312.85    7.98
   2  -1   1  320.48    8.02
   2  -1   1  323.05    7.99
   2  -1   1  316.93    8.00
  -3   1  -1  151.13    4.32
  -3   1  -1  156.00    4.23
  -3   1  -1  159.35    4.07
   3  -1   1  153.64    4.12
   3  -1   1  159.47    4.10
   3  -1   1  154.96    4.09
  -4   1  -1    1.59    0.30
  -4   1  -1    1.60    0.24
  -4   1  -1    1.62    0.29
  -4   1  -1    2.41    0.34
   4  -1   1    1.84    0.28
   4  -1   1    2.34    0.34
   4  -1   1    1.81    0.27
   4  -1   1    1.70    0.27
  -5   1  -1   55.04    1.78
  -5   1  -1   51.84    1.83
  -5   1  -1   54.27    1.72
  -5   1  -1   55.84    1.78
   5  -1   1   53.50    1.69
   5  -1   1   52.56    1.70
   5  -1   1   53.97    1.74
  -6   1  -1   11.93    0.73
  -6   1  -1   12.42    0.83
  -6   1  -1   11.94    0.68
  -6   1  -1   11.48    0.74
   6  -1   1   12.67    0.67
   6  -1   1   11.61    0.71
   6  -1   1   11.83    0.68
  -7   1  -1    9.82    0.72
  -7   1  -1    8.89    0.83
  -7   1  -1    8.63    0.64
  -7   1  -1    9.49    0.74
   7  -1   1    8.43    0.67
   7  -1   1    9.03    0.63
   7  -1   1    9.05    0.63
  -8   1  -1    8.36    0.68
  -8   1  -1    9.09    0.76
  -8   1  -1    8.41    0.77
  -8   1  -1    9.63    0.99
   8  -1   1    8.44    0.66
   8  -1   1    8.98    0.67
  -9   1  -1    9.62    0.89
  -9   1  -1   10.58    1.16
  -9   1  -1    9.22    0.85
  -9   1  -1   10.52    0.82
   9  -1   1    9.74    0.71
   9  -1   1    9.29    0.80
   9  -1   1   10.56    0.74
 -10   1  -1    1.75    0.52
 -10   1  -1    2.10    0.45
 -10   1  -1    1.06    0.66
 -10   1  -1    1.26    0.49
  10  -1   1    1.25    0.38
  10  -1   1    1.51    0.45
  10  -1   1    1.28    0.39
 -11   1  -1   10.49    1.53
 -11   1  -1    8.15    0.93
 -11   1  -1    9.40    0.84
 -11   1  -1    6.90    1.18
  11  -1   1   10.33    0.91
  11  -1   1    8.95    0.75
  11  -1   1    8.52    0.71
  11   0  -1    5.28    0.45
  11   0  -1    4.83    0.68
  11   0  -1    5.70    0.49
 -11   0   1    5.77    0.78
 -11   0   1    6.01    1.27
 -11   0   1    5.37    0.79
 -11   0   1    6.16    0.73
  10   0  -1    8.08    0.57
  10   0  -1    7.15    0.54
  10   0  -1    8.74    0.83
 -10   0   1    9.42    0.89
 -10   0   1    9.57    0.93
 -10   0   1    8.18    0.77
 -10   0   1    7.48    1.12
   9   0  -1   18.63    0.82
   9   0  -1   15.94    1.03
   9   0  -1   16.11    0.80
  -9   0   1   16.94    1.01
  -9   0   1   16.79    1.09
  -9   0   1   18.80    1.12
  -9   0   1   19.71    1.34
   8   0  -1    5.87    0.48
   8   0  -1    5.01    0.48
   8   0  -1    4.45    0.59
  -8   0   1    5.97    0.60
  -8   0   1    5.44    0.65
  -8   0   1    5.29    0.74
  -8   0   1    5.09    0.62
   7   0  -1   12.11    0.64
   7   0  -1   12.65    0.64
  -7   0   1   13.33    0.77
  -7   0   1   12.48    0.88
  -7   0   1   11.99    0.83
  -7   0   1   11.94    0.78
   6   0  -1   34.09    1.15
   6   0  -1   33.25    1.32
   6   0  -1   34.74    1.16
  -6   0   1   32.91    1.24
  -6   0   1   31.23    1.25
  -6   0   1   34.43    1.37
  -6   0   1   33.35    1.34
   5   0  -1   48.63    1.51
   5   0  -1   46.42    1.62
   5   0  -1   49.76    1.47
  -5   0   1   46.68    1.64
  -5   0   1   49.35    1.58
  -5   0   1   49.75    1.65
  -5   0   1   48.82    1.59
   4   0  -1   39.71    1.21
   4   0  -1   39.83    1.22
   4   0  -1   39.46    1.33
  -4   0   1   37.27    1.24
  -4   0   1   39.90    1.26
  -4   0   1   39.22    1.29
  -4   0   1   36.13    1.29
   3   0  -1  119.08    3.08
   3   0  -1  116.53    3.18
   3   0  -1  118.71    3.08
  -3   0   1  117.59    3.19
  -3   0   1  122.86    3.17
  -3   0   1  119.77    3.24
  -3   0   1  119.21    3.18
   2   0  -1   36.18    1.00
   2   0  -1   35.74    1.00
  -2   0   1   36.03    1.10
  -2   0   1   37.46    1.05
  -2   0   1   35.85    1.04
   1   0  -1   14.61    0.40
   1   0  -1   14.40    0.40
  -1   0   1   13.12    0.39
  -1   0   1   13.88    0.39
  -1   0  -1   16.48    0.52
  -1   0  -1   16.59    0.52
   1   0   1   17.51    0.50
   1   0   1   14.66    0.61
  -2   0  -1    4.27    0.31
  -2   0  -1    4.67    0.37
  -2   0  -1    4.26    0.29
  -2   0  -1    4.99    0.31
   2   0   1    4.52    0.30
   2   0   1    4.80    0.30
   2   0   1    4.80    0.30
   2   0   1    4.45    0.35
  -3   0  -1  205.36    5.24
  -3   0  -1  198.91    5.17
  -3   0  -1  200.08    5.17
  -3   0  -1  194.89    5.32
   3   0   1  198.50    5.21
   3   0   1  201.22    5.15
   3   0   1  200.59    5.18
  -4   0  -1    9.71    0.56
  -4   0  -1   11.03    0.64
  -4   0  -1   10.40    0.54
  -4   0  -1   10.21    0.56
   4   0   1   11.32    0.58
   4   0   1   10.77    0.53
   4   0   1   11.13    0.59
  -5   0  -1   51.30    1.67
  -5   0  -1   53.23    1.67
  -5   0  -1   48.74    1.75
  -5   0  -1   50.62    1.69
   5   0   1   54.06    1.64
   5   0   1   51.56    1.66
   5   0   1   51.09    1.71
  -6   0  -1    3.16    0.42
  -6   0  -1    1.99    0.33
  -6   0  -1    3.80    0.52
  -6   0  -1    2.63    0.47
   6   0   1    2.51    0.36
   6   0   1    3.58    0.46
   6   0   1    2.68    0.35
  -7   0  -1    1.22    0.34
  -7   0  -1    1.59    0.45
  -7   0  -1    1.49    0.36
  -7   0  -1    2.01    0.37
   7   0   1    1.07    0.30
   7   0   1    1.22    0.29
   7   0   1    1.12    0.30
  -8   0  -1    0.39    0.32
  -8   0  -1    0.20    0.25
  -8   0  -1   -0.01    0.30
  -8   0  -1    0.22    0.43
   8   0   1    0.35    0.29
   8   0   1    0.58    0.27
   8   0   1    0.54    0.29
  -9   0  -1    2.67    0.54
  -9   0  -1    3.18    0.81
  -9   0  -1    3.75    0.54
   9   0   1    3.66    0.46
   9   0   1    3.20    0.54
   9   0   1    3.25    0.48
 -10   0  -1    8.05    1.31
 -10   0  -1    9.46    0.93
 -10   0  -1    9.31    0.92
 -10   0  -1   10.61    0.87
  10   0   1    8.04    0.64
  10   0   1    8.75    0.83
  10   0   1    8.63    0.70
 -11   0  -1    1.32    0.49
 -11   0  -1    0.91    0.47
 -11   0  -1    2.07    1.04
  11   0   1    1.76    0.38
  11   0   1    0.80    0.42
  11   0   1    1.85    0.40
  11  -1  -1    3.54    0.42
  11  -1  -1    2.62    0.39
 -11   1   1    1.54    0.49
 -11   1   1    0.63    0.71
  10  -1  -1    0.82    0.29
  10  -1  -1    0.59    0.30
 -10   1   1    0.41    0.52
 -10   1   1    1.03    0.48
 -10   1   1    1.03    0.45
 -10   1   1    0.97    0.38
   9  -1  -1    3.90    0.45
   9  -1  -1    5.86    0.53
   9  -1  -1    4.55    0.61
  -9   1   1    4.36    0.63
  -9   1   1    3.76    0.66
  -9   1   1    4.57    0.78
  -9   1   1    4.23    0.57
   8  -1  -1    4.55    0.47
   8  -1  -1    6.94    0.65
   8  -1  -1    4.93    0.48
  -8   1   1    5.25    0.62
  -8   1   1    5.08    0.70
  -8   1   1    5.78    0.57
  -8   1   1    5.01    0.66
   7  -1  -1    0.28    0.23
   7  -1  -1   -0.04    0.20
   7  -1  -1   -0.15    0.22
  -7   1   1    0.43    0.33
  -7   1   1    0.06    0.26
  -7   1   1    0.34    0.23
  -7   1   1    0.37    0.29
   6  -1  -1    0.48    0.22
   6  -1  -1    0.76    0.23
   6  -1  -1    0.20    0.22
  -6   1   1    0.21    0.24
  -6   1   1    0.08    0.22
  -6   1   1    0.60    0.23
  -6   1   1    0.29    0.27
   5  -1  -1   18.82    0.86
   5  -1  -1   19.19    0.78
   5  -1  -1   19.43    0.77
  -5   1   1   18.99    0.81
  -5   1   1   20.34    0.88
  -5   1   1   19.30    0.91
  -5   1   1   20.25    0.91
   4  -1  -1    0.03    0.16
   4  -1  -1    0.32    0.19
   4  -1  -1    0.30    0.17
  -4   1   1    0.32    0.17
  -4   1   1    0.86    0.24
  -4   1   1    0.27    0.21
  -4   1   1    0.38    0.20
   3  -1  -1    8.91    0.42
   3  -1  -1    8.15    0.42
   3  -1  -1    8.46    0.45
  -3   1   1    9.07    0.48
  -3   1   1   10.13    0.44
  -3   1   1    8.79    0.46
   2  -1  -1    7.93    0.34
   2  -1  -1    7.67    0.37
   2  -1  -1    7.70    0.36
   2  -1  -1    7.56    0.38
  -2   1   1    7.75    0.39
  -2   1   1    7.99    0.40
  -2   1   1    7.91    0.34
   1  -1  -1    4.72    0.18
   1  -1  -1    4.34    0.21
   1  -1  -1    4.42    0.22
  -1   1   1    4.23    0.23
  -1   1   1    4.32    0.17
  -1   1   1    4.78    0.22
  -1  -1  -1    2.74    0.15
  -1  -1  -1    2.97    0.19
   1   1   1    2.41    0.19
   1   1   1    2.44    0.15
  -2  -1  -1   20.14    0.67
  -2  -1  -1   20.76    0.74
  -2  -1  -1   20.01    0.69
   2   1   1   21.25    0.77
   2   1   1   21.34    0.68
  -3  -1  -1    2.31    0.27
  -3  -1  -1    2.41    0.25
  -3  -1  -1    4.02    0.44
   3   1   1    2.73    0.26
   3   1   1    3.39    0.33
  -4  -1  -1   10.49    0.55
  -4  -1  -1    9.92    0.56
  -4  -1  -1   12.08    0.71
   4   1   1   10.71    0.58
   4   1   1   10.71    0.57
  -5  -1  -1    3.66    0.40
  -5  -1  -1    4.73    0.44
  -5  -1  -1    4.88    0.44
  -5  -1  -1    4.79    0.56
   5   1   1    4.95    0.45
   5   1   1    4.60    0.39
   5   1   1    4.38    0.43
  -6  -1  -1    3.23    0.42
  -6  -1  -1    3.86    0.45
  -6  -1  -1    2.75    0.52
  -6  -1  -1    3.12    0.42
   6   1   1    3.27    0.45
   6   1   1    4.19    0.43
   6   1   1    4.07    0.39
  -7  -1  -1    3.36    0.47
  -7  -1  -1    2.80    0.46
  -7  -1  -1    2.32    0.36
  -7  -1  -1    3.05    0.64
   7   1   1    3.09    0.37
   7   1   1    3.52    0.43
   7   1   1    3.18    0.49
  -8  -1  -1    0.49    0.35
  -8  -1  -1    0.72    0.33
  -8  -1  -1    0.70    0.36
  -8  -1  -1    0.08    0.54
   8   1   1    1.11    0.32
   8   1   1    0.78    0.30
   8   1   1    0.58    0.26
  -9  -1  -1    0.63    0.34
  -9  -1  -1    0.29    0.36
  -9  -1  -1    0.30    0.31
   9   1   1    1.16    0.37
   9   1   1    0.54    0.28
   9   1   1    0.60    0.31
 -10  -1  -1    2.19    0.54
 -10  -1  -1    2.50    0.55
 -10  -1  -1    2.07    0.46
  10   1   1    2.12    0.40
  10   1   1    2.43    0.38
  10   1   1    1.71    0.50
 -11  -1  -1    3.80    0.62
 -11  -1  -1    3.89    0.69
 -11  -1  -1    5.44    1.21
 -11  -1  -1    3.41    0.78
  11   1   1    3.09    0.61
  11   1   1    3.69    0.47
  11   1   1    3.28    0.43
  11  -2  -1   -0.02    0.25
  11  -2  -1    0.07    0.28
 -11   2   1    0.22    0.39
 -11   2   1    0.67    0.65
 -11   2   1    0.81    0.39
 -11   2   1    0.06    0.41
  10  -2  -1    0.13    0.27
  10  -2  -1   -0.04    0.25
 -10   2   1    0.03    0.28
 -10   2   1   -0.16    0.32
 -10   2   1    0.48    0.42
 -10   2   1    0.59    0.50
   9  -2  -1    2.29    0.40
   9  -2  -1    3.27    0.45
  -9   2   1    3.15    0.54
  -9   2   1    2.15    0.59
  -9   2   1    3.20    0.58
  -9   2   1    2.18    0.43
   8  -2  -1    0.42    0.26
   8  -2  -1    0.37    0.27
   8  -2  -1    0.44    0.28
  -8   2   1    0.58    0.37
  -8   2   1    0.36    0.41
  -8   2   1    0.53    0.29
  -8   2   1    0.25    0.29
   7  -2  -1    7.30    0.56
   7  -2  -1    7.50    0.64
   7  -2  -1    7.25    0.55
  -7   2   1    6.84    0.66
  -7   2   1    7.18    0.56
  -7   2   1    8.00    0.68
  -7   2   1    7.86    0.74
   6  -2  -1   37.78    1.31
   6  -2  -1   39.86    1.36
   6  -2  -1   37.01    1.43
  -6   2   1   38.59    1.45
  -6   2   1   37.85    1.50
  -6   2   1   37.46    1.47
  -6   2   1   37.90    1.32
   5  -2  -1    1.97    0.29
   5  -2  -1    2.33    0.32
   5  -2  -1    2.18    0.32
  -5   2   1    2.28    0.29
  -5   2   1    2.75    0.38
  -5   2   1    2.77    0.41
  -5   2   1    2.30    0.39
   4  -2  -1  122.38    3.28
   4  -2  -1  122.73    3.32
   4  -2  -1  111.66    3.35
   4  -2  -1  122.12    3.24
  -4   2   1  116.89    3.28
  -4   2   1  112.27    3.26
  -4   2   1  119.95    3.29
  -4   2   1  120.87    3.27
   3  -2  -1  116.70    3.21
   3  -2  -1  123.09    3.16
  -3   2   1  124.02    3.30
  -3   2   1  120.70    3.29
  -3   2   1  118.43    3.18
  -3   2   1  124.69    3.30
   2  -2  -1    1.05    0.20
   2  -2  -1    0.94    0.13
   2  -2  -1    0.90    0.17
  -2   2   1    1.03    0.19
  -2   2   1    0.91    0.20
  -2   2   1    1.24    0.21
  -2   2   1    0.80    0.13
   1  -2  -1   11.00    0.36
   1  -2  -1   12.00    0.44
   1  -2  -1   11.26    0.44
  -1   2   1   10.71    0.42
  -1   2   1   10.94    0.34
   0  -2  -1    7.25    0.28
   0   2   1    7.00    0.28
  -1  -2  -1   27.52    0.80
  -1  -2  -1   26.94    0.78
  -1  -2  -1   27.58    0.78
   1   2   1   27.26    0.77
   1   2   1   25.48    0.78
   1   2   1   26.42    0.76
  -2  -2  -1    3.53    0.27
  -2  -2  -1    3.72    0.33
  -2  -2  -1    3.06    0.28
   2   2   1    2.96    0.24
   2   2   1    3.49    0.29
   2   2   1    3.75    0.34
  -3  -2  -1    3.57    0.30
  -3  -2  -1    3.67    0.33
  -3  -2  -1    4.32    0.40
   3   2   1    3.93    0.38
   3   2   1    3.48    0.27
  -4  -2  -1   54.33    1.64
  -4  -2  -1   58.17    1.76
  -4  -2  -1   50.36    1.67
   4   2   1   54.19    1.66
   4   2   1   54.89    1.69
   4   2   1   52.56    1.58
  -5  -2  -1    0.05    0.19
  -5  -2  -1    0.02    0.18
  -5  -2  -1    0.30    0.22
   5   2   1    0.19    0.19
   5   2   1    0.15    0.16
   5   2   1    0.24    0.21
  -6  -2  -1    5.31    0.56
  -6  -2  -1    5.19    0.52
  -6  -2  -1    4.41    0.47
   6   2   1    5.29    0.47
   6   2   1    5.69    0.52
   6   2   1    5.57    0.43
  -7  -2  -1    0.48    0.27
  -7  -2  -1    0.61    0.29
  -7  -2  -1    0.79    0.29
   7   2   1    0.43    0.22
   7   2   1    0.16    0.24
   7   2   1    0.23    0.24
  -8  -2  -1    4.44    0.56
  -8  -2  -1    4.91    0.61
  -8  -2  -1    4.10    0.54
   8   2   1    4.02    0.42
   8   2   1    3.94    0.47
   8   2   1    3.88    0.52
  -9  -2  -1    1.17    0.45
  -9  -2  -1    0.16    0.43
  -9  -2  -1    0.80    0.38
  -9  -2  -1    0.86    0.39
   9   2   1    0.89    0.29
   9   2   1    0.86    0.35
   9   2   1    0.92    0.32
 -10  -2  -1    0.74    0.42
 -10  -2  -1    0.72    0.40
 -10  -2  -1    0.76    0.53
 -10  -2  -1    0.89    0.41
  10   2   1    0.62    0.28
  10   2   1    0.70    0.40
  10   2   1    1.34    0.36
 -11  -2  -1    0.64    0.46
 -11  -2  -1    0.26    0.47
 -11  -2  -1    1.56    0.54
 -11  -2  -1    1.08    0.73
  11   2   1    0.49    0.27
  11   2   1    1.08    0.33
  11   2   1    0.83    0.47
  11  -3  -1    0.56    0.30
 -11   3   1   -0.13    0.33
 -11   3   1   -0.40    0.23
  10  -3  -1    2.85    0.45
  10  -3  -1    2.47    0.44
 -10   3   1    2.25    0.43
 -10   3   1    2.79    0.63
 -10   3   1    2.58    0.66
 -10   3   1    2.35    0.64
   9  -3  -1    0.24    0.30
   9  -3  -1    0.30    0.30
  -9   3   1    0.41    0.39
  -9   3   1    0.67    0.30
  -9   3   1    0.93    0.47
  -9   3   1    0.83    0.40
   8  -3  -1    4.71    0.51
   8  -3  -1    4.69    0.53
  -8   3   1    5.24    0.53
  -8   3   1    4.74    0.70
  -8   3   1    4.98    0.66
  -8   3   1    4.16    0.62
   7  -3  -1    1.62    0.35
   7  -3  -1    1.90    0.35
  -7   3   1    1.15    0.43
  -7   3   1    1.15    0.34
  -7   3   1    1.15    0.28
  -7   3   1    1.84    0.41
   6  -3  -1    4.31    0.47
   6  -3  -1    4.36    0.44
  -6   3   1    3.30    0.43
  -6   3   1    4.25    0.41
  -6   3   1    4.26    0.54
  -6   3   1    4.89    0.53
   5  -3  -1   21.59    0.88
   5  -3  -1   21.02    0.87
   5  -3  -1   21.82    0.93
  -5   3   1   22.32    1.01
  -5   3   1   20.86    0.96
  -5   3   1   21.55    0.83
  -5   3   1   21.84    0.97
   4  -3  -1   20.76    0.86
   4  -3  -1   20.28    0.82
  -4   3   1   20.96    0.90
  -4   3   1   19.96    0.86
  -4   3   1   19.54    0.73
  -4   3   1   19.24    0.86
   3  -3  -1   20.65    0.76
   3  -3  -1   19.55    0.70
   3  -3  -1   19.11    0.78
  -3   3   1   21.74    0.83
  -3   3   1   19.27    0.77
  -3   3   1   19.78    0.68
  -3   3   1   20.06    0.80
   2  -3  -1   79.20    2.07
   2  -3  -1   75.78    2.16
   2  -3  -1   78.81    2.17
  -2   3   1   77.90    2.20
  -2   3   1   76.93    2.05
  -2   3   1   80.51    2.19
   1  -3  -1   29.46    0.83
   1  -3  -1   29.51    0.92
   1  -3  -1   29.23    0.91
  -1   3   1   29.60    0.91
  -1   3   1   28.67    0.90
  -1   3   1   27.51    0.81
   0  -3  -1  134.40    3.34
   0  -3  -1  125.06    3.33
   0   3   1  129.39    3.32
  -1  -3  -1   33.09    0.96
  -1  -3  -1   32.94    0.94
   1   3   1   32.52    0.98
   1   3   1   33.60    0.96
   1   3   1   33.20    0.95
  -2  -3  -1    1.89    0.20
  -2  -3  -1    2.08    0.21
  -2  -3  -1    2.28    0.24
   2   3   1    2.09    0.21
   2   3   1    2.24    0.24
   2   3   1    2.47    0.26
  -3  -3  -1   30.59    0.98
  -3  -3  -1   29.73    1.04
  -3  -3  -1   30.48    1.02
   3   3   1   30.69    0.95
   3   3   1   30.71    1.04
  -4  -3  -1   66.77    2.06
  -4  -3  -1   68.67    1.97
  -4  -3  -1   66.69    2.02
   4   3   1   67.76    2.01
   4   3   1   68.43    2.03
   4   3   1   64.31    1.89
  -5  -3  -1    2.00    0.36
  -5  -3  -1    1.37    0.25
  -5  -3  -1    1.35    0.27
   5   3   1    1.63    0.29
   5   3   1    1.72    0.30
   5   3   1    1.88    0.25
  -6  -3  -1   42.27    1.55
  -6  -3  -1   42.86    1.58
  -6  -3  -1   41.71    1.49
  -6  -3  -1   40.77    1.60
   6   3   1   38.63    1.50
   6   3   1   40.12    1.40
   6   3   1   42.94    1.33
  -7  -3  -1    4.28    0.57
  -7  -3  -1    3.87    0.52
  -7  -3  -1    4.10    0.51
  -7  -3  -1    4.66    0.63
   7   3   1    4.23    0.54
   7   3   1    4.51    0.41
   7   3   1    4.18    0.45
  -8  -3  -1    8.43    0.75
  -8  -3  -1    7.38    0.72
  -8  -3  -1    9.83    0.88
  -8  -3  -1    9.27    0.76
   8   3   1    7.95    0.55
   8   3   1    9.00    0.64
  -9  -3  -1   11.93    0.92
  -9  -3  -1   11.31    1.00
  -9  -3  -1   10.15    0.88
  -9  -3  -1   10.09    0.87
   9   3   1   12.60    0.73
   9   3   1   11.34    0.66
   9   3   1   11.71    0.91
 -10  -3  -1    8.73    0.85
 -10  -3  -1    9.40    0.89
 -10  -3  -1    8.62    0.90
 -10  -3  -1   11.58    1.07
  10   3   1    8.75    0.64
  10   3   1    7.98    0.57
  10   3   1    9.65    0.86
 -11  -3  -1    0.51    0.47
 -11  -3  -1    1.94    0.59
 -11  -3  -1    1.50    0.53
 -11  -3  -1    0.94    0.57
  11   3   1    1.05    0.40
  11   3   1    1.75    0.31
  11   3   1    0.93    0.30
  10  -4  -1    0.62    0.34
  10  -4  -1   -0.14    0.28
 -10   4   1    0.27    0.28
 -10   4   1   -0.30    0.38
 -10   4   1   -0.23    0.40
 -10   4   1   -0.02    0.35
   9  -4  -1    0.00    0.28
   9  -4  -1   -0.27    0.27
  -9   4   1    0.38    0.29
  -9   4   1    0.22    0.41
  -9   4   1    0.01    0.33
  -9   4   1    0.57    0.43
   8  -4  -1   29.88    1.29
   8  -4  -1   30.01    1.25
  -8   4   1   30.01    1.44
  -8   4   1   31.08    1.57
  -8   4   1   30.33    1.45
  -8   4   1   29.52    1.20
   7  -4  -1    0.31    0.28
   7  -4  -1    0.00    0.26
  -7   4   1    0.65    0.32
  -7   4   1    0.00    0.33
  -7   4   1    0.38    0.22
  -7   4   1    0.40    0.33
   6  -4  -1   19.22    0.87
   6  -4  -1   19.43    0.95
   6  -4  -1   18.63    0.88
  -6   4   1   19.54    1.00
  -6   4   1   19.81    0.83
  -6   4   1   19.27    1.00
  -6   4   1   19.31    1.05
   5  -4  -1   18.19    0.80
   5  -4  -1   18.39    0.88
   5  -4  -1   20.80    0.87
  -5   4   1   19.35    0.96
  -5   4   1   19.37    0.92
  -5   4   1   20.33    0.93
  -5   4   1   17.67    0.74
   4  -4  -1   16.43    0.79
   4  -4  -1   16.72    0.75
   4  -4  -1   16.95    0.70
  -4   4   1   16.47    0.80
  -4   4   1   17.81    0.80
  -4   4   1   17.00    0.66
  -4   4   1   17.09    0.82
   3  -4  -1    6.31    0.37
   3  -4  -1    7.07    0.48
   3  -4  -1    6.22    0.44
  -3   4   1    6.39    0.46
  -3   4   1    6.68    0.43
  -3   4   1    6.23    0.34
  -3   4   1    5.99    0.47
   2  -4  -1   93.59    2.55
   2  -4  -1   93.20    2.45
   2  -4  -1   91.23    2.58
  -2   4   1   91.94    2.55
  -2   4   1   91.49    2.40
  -2   4   1   91.12    2.53
   1  -4  -1    6.14    0.44
   1  -4  -1    6.58    0.31
   1  -4  -1    6.69    0.40
  -1   4   1    6.23    0.44
  -1   4   1    6.74    0.30
   0  -4  -1   20.66    0.70
   0   4   1   20.28    0.71
   0   4   1   20.14    0.69
  -1  -4  -1   18.09    0.63
  -1  -4  -1   18.93    0.64
  -1  -4  -1   17.44    0.59
   1   4   1   19.03    0.62
   1   4   1   18.78    0.65
   1   4   1   17.77    0.64
  -2  -4  -1    7.74    0.42
  -2  -4  -1    8.53    0.40
  -2  -4  -1    8.10    0.40
   2   4   1    8.11    0.38
   2   4   1    7.97    0.43
   2   4   1    7.55    0.40
  -3  -4  -1    2.74    0.31
  -3  -4  -1    3.01    0.29
  -3  -4  -1    3.23    0.31
   3   4   1    3.25    0.42
   3   4   1    4.10    0.35
   3   4   1    3.42    0.28
  -4  -4  -1    0.87    0.26
  -4  -4  -1    0.88    0.22
  -4  -4  -1    1.50    0.25
   4   4   1    0.83    0.28
   4   4   1    1.03    0.26
  -5  -4  -1    9.60    0.64
  -5  -4  -1    8.86    0.58
  -5  -4  -1    9.26    0.56
   5   4   1    9.49    0.59
   5   4   1    9.94    0.49
   5   4   1    8.05    0.59
  -6  -4  -1    1.88    0.34
  -6  -4  -1    1.34    0.31
  -6  -4  -1    0.98    0.33
   6   4   1    0.94    0.27
   6   4   1    1.08    0.30
   6   4   1    1.10    0.23
  -7  -4  -1   -0.10    0.24
  -7  -4  -1    0.17    0.29
  -7  -4  -1    0.22    0.26
  -7  -4  -1   -0.02    0.22
   7   4   1    0.19    0.24
   7   4   1    0.35    0.20
   7   4   1    0.10    0.23
  -8  -4  -1    4.80    0.67
  -8  -4  -1    4.54    0.66
  -8  -4  -1    4.35    0.56
  -8  -4  -1    4.66    0.56
   8   4   1    4.70    0.60
   8   4   1    5.12    0.44
   8   4   1    5.03    0.50
  -9  -4  -1    0.63    0.35
  -9  -4  -1    0.55    0.42
  -9  -4  -1    0.22    0.32
  -9  -4  -1    0.70    0.38
   9   4   1    0.09    0.25
   9   4   1    0.25    0.22
   9   4   1    0.20    0.34
 -10  -4  -1    0.01    0.36
 -10  -4  -1    0.18    0.42
 -10  -4  -1   -0.07    0.36
 -10  -4  -1   -0.11    0.32
  10   4   1    0.17    0.21
  10   4   1    0.37    0.34
  10   4   1    0.49    0.26
 -11  -4  -1   -0.70    0.27
 -11  -4  -1    1.33    0.48
 -11  -4  -1    0.01    0.35
 -11  -4  -1    1.04    0.53
  11   4   1   -0.06    0.22
  11   4   1    0.00    0.20
  11   4   1    0.07    0.36
  10  -5  -1   -0.12    0.31
 -10   5   1    0.47    0.39
 -10   5   1    0.09    0.48
 -10   5   1    0.30    0.44
 -10   5   1    0.30    0.26
   9  -5  -1    0.01    0.31
   9  -5  -1   -0.20    0.30
  -9   5   1   -0.29    0.29
  -9   5   1    0.25    0.44
  -9   5   1   -0.37    0.20
  -9   5   1   -0.25    0.35
   8  -5  -1    7.97    0.69
   8  -5  -1    7.61    0.72
  -8   5   1    7.34    0.86
  -8   5   1    6.70    0.56
  -8   5   1    8.16    0.81
  -8   5   1    6.27    0.69
   7  -5  -1    0.02    0.28
   7  -5  -1    0.01    0.24
   7  -5  -1    0.36    0.30
  -7   5   1    0.16    0.30
  -7   5   1   -0.06    0.19
  -7   5   1    0.22    0.34
  -7   5   1   -0.33    0.30
   6  -5  -1    1.16    0.30
   6  -5  -1    0.95    0.33
   6  -5  -1    0.42    0.27
  -6   5   1    1.29    0.40
  -6   5   1    0.78    0.31
  -6   5   1    0.99    0.34
  -6   5   1    0.85    0.23
   5  -5  -1    0.19    0.25
   5  -5  -1    0.36    0.24
   5  -5  -1    0.28    0.20
  -5   5   1    0.18    0.26
  -5   5   1    0.08    0.15
  -5   5   1    0.45    0.26
  -5   5   1    0.34    0.22
   4  -5  -1    2.22    0.34
   4  -5  -1    2.30    0.28
   4  -5  -1    2.04    0.36
  -4   5   1    1.63    0.22
  -4   5   1    2.13    0.33
  -4   5   1    2.36    0.37
  -4   5   1    1.99    0.33
   3  -5  -1    2.61    0.33
   3  -5  -1    2.55    0.34
   3  -5  -1    1.70    0.23
  -3   5   1    1.74    0.32
  -3   5   1    1.93    0.27
  -3   5   1    2.13    0.31
   2  -5  -1   48.78    1.52
   2  -5  -1   48.75    1.55
   2  -5  -1   49.91    1.42
  -2   5   1   49.11    1.55
  -2   5   1   48.30    1.38
  -2   5   1   49.01    1.51
   1  -5  -1    6.18    0.32
   1  -5  -1    5.27    0.38
   1  -5  -1    6.03    0.40
  -1   5   1    5.90    0.31
  -1   5   1    6.04    0.39
   0  -5  -1   16.03    0.59
   0  -5  -1   15.80    0.63
   0  -5  -1   17.24    0.64
   0   5   1   15.55    0.60
  -1  -5  -1   98.69    2.72
   1   5   1  101.31    2.69
   1   5   1  103.06    2.74
  -2  -5  -1   14.66    0.59
  -2  -5  -1   14.57    0.59
   2   5   1   14.63    0.70
   2   5   1   13.80    0.58
   2   5   1   14.25    0.56
  -3  -5  -1   96.92    2.69
  -3  -5  -1   99.66    2.72
  -3  -5  -1   96.21    2.66
   3   5   1  100.83    2.73
   3   5   1   94.11    2.69
   3   5   1   94.80    2.62
  -4  -5  -1   42.63    1.36
  -4  -5  -1   41.14    1.40
  -4  -5  -1   43.08    1.43
   4   5   1   41.55    1.27
   4   5   1   41.82    1.43
  -5  -5  -1   14.69    0.78
  -5  -5  -1   13.94    0.69
  -5  -5  -1   12.66    0.71
   5   5   1   13.66    0.72
   5   5   1   13.19    0.58
   5   5   1   12.89    0.73
  -6  -5  -1  112.61    3.36
  -6  -5  -1  112.40    3.26
  -6  -5  -1  113.01    3.33
   6   5   1  111.71    3.20
   6   5   1  111.66    3.34
   6   5   1  113.40    3.06
  -7  -5  -1   20.06    1.05
  -7  -5  -1   20.66    1.09
  -7  -5  -1   20.62    1.01
   7   5   1   20.88    0.83
   7   5   1   21.15    0.93
   7   5   1   21.00    1.09
  -8  -5  -1    9.50    0.86
  -8  -5  -1    9.48    0.78
  -8  -5  -1   11.51    0.88
  -8  -5  -1   11.95    0.85
   8   5   1   10.87    0.66
   8   5   1    9.75    0.56
   8   5   1    9.08    0.79
  -9  -5  -1    8.13    0.87
  -9  -5  -1    7.44    0.78
  -9  -5  -1    8.70    0.78
  -9  -5  -1    8.71    0.91
   9   5   1    8.30    0.54
   9   5   1    8.71    0.82
   9   5   1    8.22    0.59
 -10  -5  -1    0.38    0.37
 -10  -5  -1    0.79    0.41
 -10  -5  -1    0.07    0.38
 -10  -5  -1    0.38    0.44
  10   5   1    0.57    0.22
  10   5   1    0.54    0.26
  10   5   1    0.83    0.38
 -11  -5  -1    1.08    0.54
 -11  -5  -1    0.37    0.44
 -11  -5  -1    1.09    0.48
 -11  -5  -1   -0.13    0.36
  11   5   1   -0.31    0.35
  11   5   1    0.74    0.22
  11   5   1    0.48    0.23
  10  -6  -1    3.15    0.53
  10  -6  -1    2.17    0.51
 -10   6   1    3.12    0.63
 -10   6   1    2.64    0.72
 -10   6   1    3.01    0.47
 -10   6   1    3.86    0.78
   9  -6  -1   11.54    0.84
   9  -6  -1   11.38    1.29
  -9   6   1   12.65    1.02
  -9   6   1   13.39    1.16
  -9   6   1   12.74    0.77
  -9   6   1   13.01    1.12
   8  -6  -1   31.97    1.44
   8  -6  -1   31.96    1.39
  -8   6   1   34.62    1.58
  -8   6   1   33.88    1.27
  -8   6   1   32.30    1.68
  -8   6   1   29.82    1.52
   7  -6  -1    4.58    0.54
   7  -6  -1    5.25    0.55
   7  -6  -1    4.50    0.60
  -7   6   1    5.32    0.65
  -7   6   1    4.68    0.68
  -7   6   1    4.19    0.58
  -7   6   1    5.37    0.47
   6  -6  -1    9.67    0.76
   6  -6  -1   11.81    0.74
   6  -6  -1   10.41    0.65
  -6   6   1   11.34    0.80
  -6   6   1   10.65    0.59
  -6   6   1   10.57    0.77
  -6   6   1   11.62    0.87
   5  -6  -1  102.27    2.95
   5  -6  -1   97.64    2.84
   5  -6  -1   98.75    3.02
  -5   6   1   99.26    2.75
  -5   6   1   98.55    3.07
  -5   6   1   97.03    2.99
  -5   6   1  101.27    2.98
   4  -6  -1    0.23    0.21
   4  -6  -1    0.57    0.27
   4  -6  -1    0.44    0.19
  -4   6   1    0.16    0.23
  -4   6   1    0.29    0.24
  -4   6   1    0.47    0.20
  -4   6   1    0.39    0.16
   3  -6  -1  187.26    4.84
   3  -6  -1  184.69    4.96
   3  -6  -1  184.93    5.03
  -3   6   1  172.83    4.84
  -3   6   1  181.65    4.79
  -3   6   1  179.62    4.62
   2  -6  -1   53.28    1.68
   2  -6  -1   55.73    1.73
   2  -6  -1   53.33    1.67
  -2   6   1   53.79    1.72
  -2   6   1   53.79    1.67
  -2   6   1   54.82    1.56
   1  -6  -1   12.19    0.59
   1  -6  -1   11.94    0.61
  -1   6   1   11.87    0.58
  -1   6   1   13.05    0.62
   0  -6  -1   37.51    1.16
   0  -6  -1   37.10    1.19
   0   6   1   37.26    1.22
   0   6   1   37.32    1.18
  -1  -6  -1   92.87    2.58
  -1  -6  -1   95.29    2.57
   1   6   1   92.33    2.57
   1   6   1   95.03    2.58
  -2  -6  -1    4.29    0.31
  -2  -6  -1    4.65    0.35
  -2  -6  -1    4.77    0.36
   2   6   1    3.81    0.34
   2   6   1    4.35    0.36
   2   6   1    3.72    0.33
  -3  -6  -1    9.24    0.52
  -3  -6  -1    9.35    0.50
  -3  -6  -1    9.08    0.50
   3   6   1    9.25    0.56
   3   6   1    9.20    0.48
   3   6   1   10.03    0.54
  -4  -6  -1    0.99    0.22
  -4  -6  -1    0.96    0.23
  -4  -6  -1    0.75    0.25
   4   6   1    0.98    0.25
   4   6   1    1.10    0.21
   4   6   1    0.96    0.28
  -5  -6  -1   36.47    1.34
  -5  -6  -1   35.38    1.31
  -5  -6  -1   35.74    1.27
   5   6   1   36.39    1.16
   5   6   1   33.13    1.33
   5   6   1   37.63    1.38
  -6  -6  -1    8.92    0.68
  -6  -6  -1    9.46    0.62
  -6  -6  -1    8.57    0.64
   6   6   1    8.24    0.48
   6   6   1    7.93    0.65
   6   6   1    9.27    0.62
  -7  -6  -1    1.21    0.39
  -7  -6  -1    0.81    0.32
  -7  -6  -1    0.84    0.31
   7   6   1    1.13    0.30
   7   6   1    0.69    0.30
   7   6   1    1.51    0.26
  -8  -6  -1   11.91    0.93
  -8  -6  -1   12.35    0.85
  -8  -6  -1   12.70    0.88
   8   6   1   12.10    0.71
   8   6   1   12.74    0.91
   8   6   1   12.56    0.62
  -9  -6  -1    0.46    0.36
  -9  -6  -1    0.69    0.38
  -9  -6  -1    0.09    0.30
  -9  -6  -1   -0.04    0.37
   9   6   1    0.31    0.24
   9   6   1    0.03    0.20
   9   6   1    0.12    0.33
 -10  -6  -1   11.70    0.96
 -10  -6  -1   10.82    1.44
 -10  -6  -1   11.52    1.03
 -10  -6  -1   11.16    0.97
  10   6   1   10.01    0.96
  10   6   1   10.65    0.62
  10   6   1    9.86    0.56
 -11  -6  -1    4.15    0.67
 -11  -6  -1    4.35    0.73
 -11  -6  -1    4.30    0.76
 -11  -6  -1    4.71    0.74
  11   6   1    4.74    0.54
  11   6   1    3.22    0.34
  11   6   1    4.48    0.72
  10  -7  -1    0.72    0.41
  10  -7  -1    1.53    0.45
 -10   7   1   -0.45    0.49
 -10   7   1    1.71    0.58
 -10   7   1   -0.87    0.66
 -10   7   1    0.90    0.33
   9  -7  -1   -0.39    0.33
   9  -7  -1   -0.33    0.30
  -9   7   1   -0.30    0.29
  -9   7   1    0.36    0.41
  -9   7   1   -0.74    0.36
   8  -7  -1    3.40    0.52
   8  -7  -1    3.70    0.55
  -8   7   1    4.49    0.75
  -8   7   1    3.41    0.44
  -8   7   1    2.88    0.57
  -8   7   1    3.03    0.57
   7  -7  -1    1.58    0.36
   7  -7  -1    0.98    0.39
  -7   7   1    2.12    0.51
  -7   7   1    1.43    0.41
  -7   7   1    1.43    0.30
  -7   7   1    1.45    0.43
   6  -7  -1    0.00    0.20
   6  -7  -1    0.32    0.31
   6  -7  -1    0.34    0.28
  -6   7   1    0.42    0.29
  -6   7   1    0.32    0.21
  -6   7   1    0.29    0.37
  -6   7   1    0.51    0.37
   5  -7  -1    2.83    0.37
   5  -7  -1    2.51    0.44
   5  -7  -1    2.88    0.42
  -5   7   1    3.01    0.49
  -5   7   1    2.33    0.41
  -5   7   1    2.71    0.44
  -5   7   1    2.80    0.34
   4  -7  -1    0.91    0.24
   4  -7  -1    1.64    0.36
   4  -7  -1    0.78    0.27
  -4   7   1    0.64    0.28
  -4   7   1    0.73    0.19
  -4   7   1    0.86    0.31
  -4   7   1    0.58    0.24
   3  -7  -1    4.48    0.45
   3  -7  -1    4.17    0.47
   3  -7  -1    4.31    0.35
  -3   7   1    4.27    0.49
  -3   7   1    4.00    0.32
  -3   7   1    3.54    0.41
   2  -7  -1   29.77    1.00
   2  -7  -1   30.46    1.15
   2  -7  -1   28.71    1.10
  -2   7   1   29.27    0.97
  -2   7   1   28.78    1.14
  -2   7   1   28.65    1.06
   1  -7  -1   35.01    1.13
   1  -7  -1   35.93    1.22
   1  -7  -1   34.05    1.23
  -1   7   1   34.92    1.24
  -1   7   1   35.03    1.19
   0  -7  -1   33.29    1.10
   0  -7  -1   33.77    1.15
   0  -7  -1   33.12    1.15
   0   7   1   31.76    1.15
   0   7   1   34.59    1.12
  -1  -7  -1    1.67    0.27
  -1  -7  -1    1.39    0.25
   1   7   1    1.81    0.27
   1   7   1    1.61    0.22
   1   7   1    1.41    0.25
  -2  -7  -1    3.00    0.29
  -2  -7  -1    3.15    0.33
  -2  -7  -1    2.97    0.31
   2   7   1    2.83    0.30
   2   7   1    3.34    0.34
   2   7   1    3.46    0.36
  -3  -7  -1   12.23    0.60
  -3  -7  -1   11.46    0.57
  -3  -7  -1   11.46    0.59
   3   7   1   11.21    0.59
   3   7   1   10.70    0.61
   3   7   1   11.39    0.56
  -4  -7  -1    0.22    0.21
  -4  -7  -1   -0.05    0.16
  -4  -7  -1    0.25    0.18
   4   7   1    0.04    0.16
   4   7   1   -0.17    0.21
   4   7   1   -0.03    0.18
  -5  -7  -1    0.77    0.27
  -5  -7  -1    0.86    0.26
  -5  -7  -1    0.74    0.24
   5   7   1    0.66    0.25
   5   7   1    0.73    0.37
   5   7   1    0.69    0.20
  -6  -7  -1    9.68    0.63
  -6  -7  -1   10.36    0.70
  -6  -7  -1    8.10    0.65
   6   7   1    9.29    0.68
   6   7   1    9.35    0.52
   6   7   1    8.54    0.64
  -7  -7  -1   -0.20    0.24
  -7  -7  -1   -0.24    0.26
  -7  -7  -1   -0.07    0.25
   7   7   1    0.02    0.23
   7   7   1    0.06    0.18
   7   7   1   -0.08    0.29
  -8  -7  -1    0.60    0.34
  -8  -7  -1    0.46    0.36
  -8  -7  -1   -0.13    0.27
   8   7   1    0.19    0.24
   8   7   1   -0.06    0.18
   8   7   1    0.11    0.27
  -9  -7  -1    8.20    0.85
  -9  -7  -1    7.33    0.82
  -9  -7  -1    6.59    0.76
  -9  -7  -1    7.40    0.82
   9   7   1    7.56    0.54
   9   7   1    7.37    0.48
   9   7   1    6.97    0.83
 -10  -7  -1   10.29    1.04
 -10  -7  -1   10.14    0.92
 -10  -7  -1   11.25    1.01
 -10  -7  -1   10.78    0.94
  10   7   1   11.24    0.98
  10   7   1    9.19    0.52
  10   7   1    8.99    0.55
 -11  -7  -1    0.21    0.42
 -11  -7  -1    0.45    0.44
 -11  -7  -1    0.98    0.50
 -11  -7  -1    0.26    0.41
  11   7   1    0.22    0.39
 -10   8   1    0.81    0.33
   9  -8  -1    3.72    0.57
   9  -8  -1    2.85    0.58
  -9   8   1    4.48    0.52
  -9   8   1    3.89    0.66
  -9   8   1    3.72    0.79
  -9   8   1    3.49    0.64
   8  -8  -1   20.39    1.22
   8  -8  -1   19.11    1.04
   8  -8  -1   20.93    1.12
  -8   8   1   17.37    1.16
  -8   8   1   20.03    1.19
  -8   8   1   20.13    1.38
  -8   8   1   17.51    0.87
   7  -8  -1   12.19    1.60
   7  -8  -1   11.19    0.75
   7  -8  -1   10.87    0.81
  -7   8   1    9.81    0.98
  -7   8   1   11.40    0.87
  -7   8   1   11.75    0.92
  -7   8   1   11.51    0.65
   6  -8  -1    5.20    0.71
   6  -8  -1    4.91    0.62
   6  -8  -1    5.93    0.52
  -6   8   1    5.70    0.74
  -6   8   1    4.93    0.55
  -6   8   1    5.19    0.62
  -6   8   1    5.90    0.47
   5  -8  -1    6.47    0.50
   5  -8  -1    5.26    0.61
   5  -8  -1    5.67    0.58
  -5   8   1    5.29    0.58
  -5   8   1    5.90    0.45
  -5   8   1    5.71    0.67
  -5   8   1    6.31    0.60
   4  -8  -1    0.90    0.33
   4  -8  -1    1.35    0.32
   4  -8  -1    0.91    0.25
  -4   8   1    1.03    0.26
  -4   8   1    1.52    0.36
  -4   8   1    1.20    0.23
  -4   8   1    1.60    0.34
   3  -8  -1    2.98    0.41
   3  -8  -1    4.63    0.38
   3  -8  -1    4.86    0.54
  -3   8   1    3.42    0.40
  -3   8   1    4.54    0.36
  -3   8   1    3.29    0.45
   2  -8  -1    2.51    0.36
   2  -8  -1    2.61    0.31
   2  -8  -1    2.81    0.39
  -2   8   1    2.51    0.28
  -2   8   1    2.52    0.37
  -2   8   1    2.00    0.31
   1  -8  -1   18.45    0.73
   1  -8  -1   17.12    0.79
   1  -8  -1   16.66    0.81
  -1   8   1   17.40    0.83
  -1   8   1   17.47    0.78
   0  -8  -1   66.11    1.97
   0  -8  -1   64.70    1.97
   0  -8  -1   62.54    1.90
   0   8   1   64.83    1.89
   0   8   1   60.34    1.92
  -1  -8  -1   18.06    0.78
   1   8   1   17.21    0.78
   1   8   1   17.50    0.75
   1   8   1   17.72    0.69
  -2  -8  -1   11.36    0.57
  -2  -8  -1   11.25    0.59
  -2  -8  -1    9.92    0.50
   2   8   1   11.04    0.56
   2   8   1   10.77    0.60
   2   8   1   10.93    0.59
  -3  -8  -1   62.76    1.91
  -3  -8  -1   61.61    1.85
  -3  -8  -1   63.60    1.91
   3   8   1   65.20    2.00
   3   8   1   64.47    1.97
   3   8   1   63.68    1.91
  -4  -8  -1    8.02    0.54
  -4  -8  -1    7.89    0.52
  -4  -8  -1    7.12    0.51
   4   8   1    6.90    0.56
   4   8   1    7.12    0.53
   4   8   1    6.91    0.46
  -5  -8  -1    0.99    0.30
  -5  -8  -1    1.05    0.27
  -5  -8  -1    0.71    0.26
   5   8   1    1.78    0.36
   5   8   1    1.07    0.24
  -6  -8  -1    8.62    0.67
  -6  -8  -1    9.52    0.67
  -6  -8  -1    9.44    0.66
   6   8   1    9.83    0.55
   6   8   1    8.35    0.66
   6   8   1    9.50    0.73
  -7  -8  -1   -0.10    0.28
  -7  -8  -1   -0.16    0.26
  -7  -8  -1   -0.19    0.26
   7   8   1    0.08    0.20
   7   8   1   -0.34    0.21
   7   8   1    0.64    0.28
  -8  -8  -1    1.50    0.41
  -8  -8  -1    2.28    0.55
   8   8   1    2.41    0.33
   8   8   1    2.81    0.40
   8   8   1    3.14    0.57
  -9  -8  -1    6.88    0.79
  -9  -8  -1    4.86    0.67
  -9  -8  -1    7.90    0.80
   9   8   1    6.27    0.50
   9   8   1    7.06    0.47
   9   8   1    5.46    0.74
 -10  -8  -1    5.79    0.72
 -10  -8  -1    6.46    0.95
 -10  -8  -1    4.90    0.70
 -10  -8  -1    6.05    0.78
  10   8   1    4.49    0.40
  10   8   1    4.27    0.68
   9  -9  -1   -0.69    0.34
   9  -9  -1   -0.15    0.37
  -9   9   1   -0.13    0.37
  -9   9   1    0.41    0.44
   8  -9  -1    6.39    0.68
   8  -9  -1    7.23    0.81
   8  -9  -1    7.15    0.75
  -8   9   1    7.06    0.57
  -8   9   1    7.45    0.87
  -8   9   1    6.37    0.89
  -8   9   1    7.72    0.84
   7  -9  -1    0.17    0.37
   7  -9  -1    0.00    0.26
   7  -9  -1    0.09    0.31
  -7   9   1    0.04    0.36
  -7   9   1    0.52    0.46
  -7   9   1    0.43    0.24
  -7   9   1    0.85    0.38
   6  -9  -1    0.16    0.25
   6  -9  -1    0.04    0.29
  -6   9   1    0.02    0.30
  -6   9   1    0.34    0.39
  -6   9   1   -0.06    0.26
  -6   9   1    0.11    0.21
   5  -9  -1    0.30    0.24
   5  -9  -1    1.23    0.38
   5  -9  -1    0.55    0.37
  -5   9   1    0.38    0.31
  -5   9   1    0.96    0.26
  -5   9   1    0.52    0.30
   4  -9  -1    1.12    0.34
   4  -9  -1    0.84    0.36
   4  -9  -1    0.88    0.26
  -4   9   1    0.69    0.30
  -4   9   1    1.02    0.24
  -4   9   1    0.59    0.25
  -4   9   1    0.68    0.34
   3  -9  -1    7.12    0.50
   3  -9  -1    8.43    0.67
   3  -9  -1    8.15    0.62
  -3   9   1    8.14    0.50
  -3   9   1    8.97    0.71
  -3   9   1    8.62    0.60
   2  -9  -1   -0.13    0.14
   2  -9  -1    0.27    0.22
   2  -9  -1    0.07    0.23
  -2   9   1    0.26    0.26
  -2   9   1    0.11    0.21
   1  -9  -1    8.02    0.50
   1  -9  -1    8.18    0.57
   1  -9  -1    8.35    0.60
  -1   9   1    7.77    0.55
  -1   9   1    9.56    0.63
   0  -9  -1    3.06    0.32
   0  -9  -1    3.65    0.42
   0  -9  -1    3.04    0.37
   0   9   1    2.53    0.26
   0   9   1    2.74    0.34
   0   9   1    3.39    0.43
  -1  -9  -1   13.36    0.68
  -1  -9  -1   14.12    0.67
  -1  -9  -1   12.70    0.67
   1   9   1   13.30    0.60
   1   9   1   13.00    0.67
   1   9   1   14.86    0.73
  -2  -9  -1   31.46    1.15
  -2  -9  -1   32.91    1.19
   2   9   1   30.21    1.14
   2   9   1   31.72    1.09
   2   9   1   29.08    1.10
  -3  -9  -1    3.22    0.34
  -3  -9  -1    3.28    0.38
  -3  -9  -1    3.60    0.40
   3   9   1    3.01    0.39
   3   9   1    3.68    0.41
   3   9   1    3.43    0.37
  -4  -9  -1   29.18    1.09
  -4  -9  -1   29.54    1.13
  -4  -9  -1   27.96    1.12
   4   9   1   28.49    1.17
   4   9   1   28.68    1.15
   4   9   1   28.86    1.05
  -5  -9  -1   31.70    1.26
  -5  -9  -1   32.03    1.24
  -5  -9  -1   31.10    1.22
   5   9   1   29.75    1.23
   5   9   1   30.36    1.25
   5   9   1   28.49    1.06
  -6  -9  -1    1.57    0.35
  -6  -9  -1    2.20    0.43
  -6  -9  -1    2.37    0.41
   6   9   1    2.28    0.32
   6   9   1    2.71    0.46
   6   9   1    2.44    0.41
  -7  -9  -1   37.84    1.55
  -7  -9  -1   38.87    1.53
  -7  -9  -1   37.65    1.54
   7   9   1   36.15    1.39
   7   9   1   37.32    1.25
   7   9   1   36.93    1.59
  -8  -9  -1    8.08    0.73
  -8  -9  -1    9.41    0.78
  -8  -9  -1    9.19    0.79
   8   9   1    6.87    0.74
   8   9   1    8.64    0.52
   8   9   1    8.05    0.60
  -9  -9  -1    5.54    0.69
  -9  -9  -1    3.98    0.59
  -9  -9  -1    4.48    0.66
   9   9   1    4.70    1.09
   9   9   1    5.32    0.47
   9   9   1    4.34    0.40
 -10  -9  -1    0.82    0.41
 -10  -9  -1    0.25    0.42
 -10  -9  -1    0.74    0.40
 -10  -9  -1    0.33    0.37
   9 -10  -1    3.04    0.64
   9 -10  -1    3.10    0.65
   9 -10  -1    4.30    0.64
  -9  10   1    3.09    0.64
  -9  10   1    2.94    0.63
  -9  10   1    4.18    0.83
  -9  10   1    3.07    0.44
   8 -10  -1    0.29    0.40
   8 -10  -1    0.42    0.30
   8 -10  -1   -0.25    0.33
  -8  10   1    0.19    0.38
  -8  10   1    0.26    0.25
  -8  10   1   -0.14    0.42
  -8  10   1    0.16    0.40
   7 -10  -1    2.72    0.46
   7 -10  -1    1.53    0.55
   7 -10  -1    2.21    0.48
  -7  10   1    2.93    0.64
  -7  10   1    2.62    0.39
  -7  10   1    3.55    0.59
  -7  10   1    2.01    0.49
   6 -10  -1    0.86    0.39
   6 -10  -1    0.46    0.30
   6 -10  -1    0.86    0.42
  -6  10   1    0.66    0.43
  -6  10   1    0.54    0.36
  -6  10   1    0.44    0.24
  -6  10   1    0.28    0.33
   5 -10  -1   10.57    1.09
   5 -10  -1   12.05    0.72
   5 -10  -1   11.67    0.83
  -5  10   1   10.32    0.62
  -5  10   1   10.44    0.89
  -5  10   1   11.84    0.82
  -5  10   1   11.06    0.77
   4 -10  -1    0.09    0.28
   4 -10  -1   -0.12    0.19
   4 -10  -1    0.26    0.33
  -4  10   1    0.03    0.25
  -4  10   1    0.15    0.20
  -4  10   1    0.10    0.31
   3 -10  -1    0.31    0.23
   3 -10  -1    0.58    0.34
   3 -10  -1    0.19    0.26
  -3  10   1    0.21    0.26
  -3  10   1    0.47    0.33
  -3  10   1    0.56    0.22
   2 -10  -1   -0.01    0.19
   2 -10  -1    0.06    0.22
   2 -10  -1    0.34    0.28
  -2  10   1    0.06    0.26
  -2  10   1    0.05    0.21
   1 -10  -1   21.10    0.87
   1 -10  -1   19.30    0.95
   1 -10  -1   19.25    0.93
  -1  10   1   21.52    0.95
  -1  10   1   22.28    1.04
   0 -10  -1    0.08    0.20
   0 -10  -1    0.06    0.15
   0 -10  -1    0.13    0.20
   0  10   1    0.16    0.24
   0  10   1   -0.05    0.14
   0  10   1    0.06    0.19
  -1 -10  -1    9.52    0.62
  -1 -10  -1   10.71    0.61
  -1 -10  -1   10.03    0.62
   1  10   1    9.37    0.53
   1  10   1   10.15    0.61
   1  10   1    9.98    0.63
  -2 -10  -1    3.41    0.40
  -2 -10  -1    3.37    0.40
   2  10   1    3.47    0.42
   2  10   1    3.15    0.35
   2  10   1    4.23    0.44
  -3 -10  -1   25.62    1.05
  -3 -10  -1   26.09    1.08
  -3 -10  -1   28.37    1.00
   3  10   1   26.65    1.04
   3  10   1   26.66    1.09
   3  10   1   25.01    1.04
  -4 -10  -1    6.74    0.56
  -4 -10  -1    7.99    0.53
  -4 -10  -1    6.50    0.53
   4  10   1    7.22    0.53
   4  10   1    6.63    0.59
   4  10   1    6.20    0.54
  -5 -10  -1    4.85    0.51
  -5 -10  -1    4.34    0.50
  -5 -10  -1    4.48    0.47
   5  10   1    4.74    0.47
   5  10   1    5.48    0.58
   5  10   1    4.01    0.49
  -6 -10  -1    0.56    0.30
  -6 -10  -1   -0.02    0.28
  -6 -10  -1    0.51    0.28
   6  10   1    0.67    0.34
   6  10   1    0.90    0.41
   6  10   1    0.54    0.25
  -7 -10  -1    2.47    0.46
  -7 -10  -1    2.82    0.55
   7  10   1    3.16    0.50
   7  10   1    2.69    0.35
   7  10   1    2.31    0.43
  -8 -10  -1    0.09    0.31
  -8 -10  -1    0.10    0.31
  -8 -10  -1   -0.10    0.29
   8  10   1    0.37    0.23
   8  10   1   -0.15    0.30
   8  10   1    0.78    0.28
  -9 -10  -1    4.80    0.67
  -9 -10  -1    4.22    0.64
  -9 -10  -1    5.19    0.69
   9  10   1    2.87    0.55
   9  10   1    4.07    0.40
   9  10   1    4.40    0.41
 -10 -10  -1    0.65    0.46
 -10 -10  -1    0.14    0.38
 -10 -10  -1   -0.08    0.41
  10  10   1    0.17    0.45
   8 -11  -1    0.05    0.41
   8 -11  -1    0.54    0.34
   8 -11  -1    0.05    0.37
  -8  11   1    0.44    0.35
  -8  11   1    0.27    0.37
  -8  11   1    0.02    0.41
   7 -11  -1   -0.06    0.32
   7 -11  -1   -0.51    0.36
   7 -11  -1    0.27    0.27
  -7  11   1   -0.11    0.42
  -7  11   1    0.17    0.24
  -7  11   1    0.41    0.36
  -7  11   1   -0.35    0.30
   6 -11  -1    2.28    0.56
   6 -11  -1    1.92    0.41
   6 -11  -1    1.62    0.43
  -6  11   1    2.14    0.56
  -6  11   1    1.61    0.44
  -6  11   1    1.99    0.36
  -6  11   1    2.14    0.42
   5 -11  -1    1.43    0.34
   5 -11  -1    1.26    0.40
   5 -11  -1    0.71    0.42
  -5  11   1    1.11    0.45
  -5  11   1    0.58    0.36
  -5  11   1    0.57    0.32
  -5  11   1    1.51    0.33
   4 -11  -1    3.02    0.41
   4 -11  -1    3.48    0.55
   4 -11  -1    2.94    0.55
  -4  11   1    2.32    0.43
  -4  11   1    2.77    0.37
  -4  11   1    2.94    0.55
  -4  11   1    2.62    0.41
   3 -11  -1    0.14    0.30
   3 -11  -1    0.27    0.22
  -3  11   1    0.43    0.34
   2 -11  -1    4.84    0.47
   2 -11  -1    6.21    0.59
   2 -11  -1    5.68    0.62
  -2  11   1    5.13    0.55
  -2  11   1    5.26    0.62
   1 -11  -1   23.66    0.98
   1 -11  -1   22.47    1.09
   1 -11  -1   21.86    1.05
  -1  11   1   22.84    1.02
  -1  11   1   23.79    1.13
   0 -11  -1    0.00    0.22
   0 -11  -1    0.26    0.22
   0 -11  -1    0.29    0.24
   0  11   1    0.12    0.23
   0  11   1    0.04    0.17
   0  11   1    0.16    0.26
  -1 -11  -1   21.03    0.94
  -1 -11  -1   18.10    0.89
  -1 -11  -1   18.01    0.87
   1  11   1   17.76    0.77
   1  11   1   18.03    0.87
   1  11   1   19.17    0.92
  -2 -11  -1    7.39    0.59
  -2 -11  -1    7.12    0.57
   2  11   1    6.60    0.57
   2  11   1    7.28    0.58
   2  11   1    8.01    0.53
  -3 -11  -1    0.31    0.23
  -3 -11  -1    0.33    0.25
   3  11   1    0.19    0.22
   3  11   1    0.33    0.27
   3  11   1    0.17    0.24
  -4 -11  -1   11.42    0.75
  -4 -11  -1   13.51    0.70
  -4 -11  -1   12.49    0.73
   4  11   1   12.95    0.77
   4  11   1   11.88    0.70
   4  11   1   13.04    0.81
  -5 -11  -1    0.13    0.25
  -5 -11  -1    0.29    0.25
  -5 -11  -1    0.33    0.28
   5  11   1   -0.14    0.26
   5  11   1    0.12    0.24
   5  11   1    0.69    0.35
  -6 -11  -1    0.24    0.29
  -6 -11  -1    0.08    0.26
  -6 -11  -1   -0.06    0.28
   6  11   1    0.34    0.24
   6  11   1    0.59    0.45
  -7 -11  -1    6.90    0.66
  -7 -11  -1    4.80    0.61
  -7 -11  -1    5.90    0.66
   7  11   1    5.67    0.49
   7  11   1    6.42    0.75
   7  11   1    6.48    0.60
  -8 -11  -1   34.82    1.52
  -8 -11  -1   32.43    1.51
  -8 -11  -1   33.25    1.52
   8  11   1   33.16    1.15
   8  11   1   32.08    1.24
   8  11   1   34.41    1.61
  -9 -11  -1   10.37    0.90
  -9 -11  -1    9.89    0.86
  -9 -11  -1    9.07    0.83
   9  11   1    6.34    0.81
   9  11   1    9.24    0.52
 -10 -11  -1   20.85    1.29
 -10 -11  -1   20.79    1.28
 -10 -11  -1   20.90    1.32
  10  11   1   18.61    1.37
   8 -12  -1    7.10    0.93
   8 -12  -1    9.74    1.18
   8 -12  -1    9.05    0.80
  -8  12   1    8.06    0.87
  -8  12   1    6.09    0.77
  -8  12   1    6.35    0.60
  -8  12   1    8.17    1.11
   7 -12  -1   23.94    1.32
   7 -12  -1   25.29    1.22
   7 -12  -1   24.94    1.50
  -7  12   1   22.03    1.03
  -7  12   1   24.27    1.37
  -7  12   1   21.79    1.28
  -7  12   1   21.71    1.52
   6 -12  -1    8.18    0.79
   6 -12  -1    7.41    0.87
   6 -12  -1    8.36    0.70
  -6  12   1    7.59    0.60
  -6  12   1    6.87    0.71
  -6  12   1    7.89    0.78
  -6  12   1    6.86    0.89
   5 -12  -1   24.39    1.27
   5 -12  -1   24.37    1.14
   5 -12  -1   26.03    1.42
  -5  12   1   26.93    1.29
  -5  12   1   24.16    1.21
  -5  12   1   23.43    1.04
  -5  12   1   25.88    1.44
   4 -12  -1   44.47    1.90
   4 -12  -1   44.76    1.62
   4 -12  -1   43.00    1.73
  -4  12   1   45.64    1.64
  -4  12   1   41.31    1.84
  -4  12   1   41.03    1.66
   3 -12  -1    7.52    0.81
   3 -12  -1    9.85    0.66
   3 -12  -1   10.37    0.76
  -3  12   1    9.96    0.75
  -3  12   1    9.39    0.84
   2 -12  -1   21.11    1.07
   2 -12  -1   21.82    0.98
  -2  12   1   21.19    1.15
   1 -12  -1   25.37    1.06
   1 -12  -1   24.23    1.13
   1 -12  -1   23.10    1.15
  -1  12   1   23.14    1.15
  -1  12   1   22.11    1.01
   0 -12  -1    0.06    0.25
   0 -12  -1    0.37    0.28
   0 -12  -1    0.20    0.23
   0  12   1    0.16    0.19
   0  12   1    0.31    0.25
   0  12   1    0.28    0.29
  -1 -12  -1   40.36    1.50
  -1 -12  -1   38.02    1.49
  -1 -12  -1   41.23    1.49
   1  12   1   39.56    1.47
   1  12   1   39.88    1.52
   1  12   1   39.57    1.36
  -2 -12  -1   31.57    1.32
  -2 -12  -1   32.54    1.31
  -2 -12  -1   33.87    1.33
   2  12   1   33.45    1.30
   2  12   1   31.45    1.19
   2  12   1   29.64    1.27
  -3 -12  -1    0.06    0.25
  -3 -12  -1    0.30    0.27
   3  12   1    0.03    0.23
   3  12   1    0.54    0.30
   3  12   1    0.18    0.26
  -4 -12  -1   22.42    0.96
  -4 -12  -1   24.25    1.07
  -4 -12  -1   22.07    1.07
   4  12   1   23.90    1.04
   4  12   1   23.79    1.10
   4  12   1   24.12    1.13
  -5 -12  -1    0.86    0.31
  -5 -12  -1    1.63    0.44
  -5 -12  -1    1.46    0.39
   5  12   1    1.90    0.39
   5  12   1    1.61    0.40
   5  12   1    1.73    0.35
  -6 -12  -1   10.29    0.78
  -6 -12  -1   11.05    0.83
  -6 -12  -1   11.52    0.82
   6  12   1   12.96    0.88
   6  12   1   11.70    0.69
  -7 -12  -1    1.67    0.45
  -7 -12  -1    2.61    0.49
  -7 -12  -1    2.02    0.42
   7  12   1    2.39    0.51
   7  12   1    2.40    0.43
   7  12   1    1.96    0.33
  -8 -12  -1    1.84    0.48
  -8 -12  -1    2.52    0.51
   8  12   1    1.45    0.47
   8  12   1    0.93    0.27
   8  12   1    0.76    0.30
  -9 -12  -1    2.87    0.56
  -9 -12  -1    1.70    0.47
   9  12   1    1.53    0.50
   7 -13  -1    0.15    0.46
   7 -13  -1    0.42    0.36
   7 -13  -1   -0.19    0.42
  -7  13   1   -0.16    0.46
  -7  13   1    0.51    0.45
  -7  13   1   -0.03    0.26
  -7  13   1    0.33    0.41
   6 -13  -1    7.09    0.68
   6 -13  -1    6.18    0.74
   6 -13  -1    6.58    0.86
  -6  13   1    6.11    0.73
  -6  13   1    8.25    0.79
  -6  13   1    5.73    0.69
  -6  13   1    5.80    0.86
   5 -13  -1    3.65    0.51
   5 -13  -1    3.81    0.71
   5 -13  -1    2.89    0.55
  -5  13   1    2.79    0.50
  -5  13   1    2.23    0.80
  -5  13   1    3.16    0.66
   4 -13  -1    0.00    0.34
   4 -13  -1    0.34    0.40
   4 -13  -1    0.08    0.26
  -4  13   1    0.27    0.33
  -4  13   1    0.61    0.44
  -4  13   1    0.41    0.30
   3 -13  -1    6.52    0.59
   3 -13  -1    6.26    0.76
   3 -13  -1    8.13    0.73
  -3  13   1    5.71    0.75
  -3  13   1    7.99    0.73
   2 -13  -1    0.45    0.32
   2 -13  -1    0.12    0.31
   2 -13  -1    0.13    0.24
  -2  13   1    0.47    0.38
  -2  13   1   -0.24    0.26
   1 -13  -1    0.66    0.27
   1 -13  -1    0.23    0.32
   1 -13  -1    0.56    0.31
  -1  13   1    0.05    0.26
  -1  13   1    0.27    0.21
  -1  13   1    0.76    0.37
   0 -13  -1   11.30    0.73
   0 -13  -1   11.94    0.79
   0 -13  -1   11.46    0.91
   0  13   1   10.47    0.60
   0  13   1    9.78    0.71
   0  13   1   11.45    0.83
  -1 -13  -1   12.41    0.78
  -1 -13  -1   13.50    1.24
   1  13   1   13.67    0.87
   1  13   1   13.92    0.72
   1  13   1   12.92    0.81
  -2 -13  -1    3.28    0.56
  -2 -13  -1    3.51    0.50
   2  13   1    3.06    0.47
   2  13   1    3.51    0.41
   2  13   1    2.81    0.45
   3  13   1    1.50    0.33
   3  13   1    0.88    0.35
   3  13   1    0.70    0.33
  -4 -13  -1    5.03    0.56
  -4 -13  -1    5.47    0.62
   4  13   1    4.55    0.54
   4  13   1    4.64    0.57
   4  13   1    4.26    0.51
  -5 -13  -1    0.54    0.32
  -5 -13  -1    0.49    0.27
  -5 -13  -1    1.28    0.38
   5  13   1    0.91    0.35
   5  13   1    0.94    0.39
   5  13   1    0.47    0.28
  -6 -13  -1    0.71    0.31
  -6 -13  -1    1.02    0.37
  -6 -13  -1    1.84    0.44
   6  13   1    1.01    0.31
   6  13   1    1.22    0.39
  -7 -13  -1    4.86    0.64
  -7 -13  -1    4.35    0.61
  -7 -13  -1    3.51    0.51
   7  13   1    4.57    0.63
   7  13   1    4.76    0.58
   7  13   1    3.95    0.43
  -8 -13  -1    0.70    0.38
  -8 -13  -1    0.00    0.33
  -8 -13  -1    0.49    0.33
   8  13   1    0.93    0.77
   8  13   1    0.78    0.28
   8  13   1    0.49    0.23
  -9 -13  -1    0.46    0.41
  -9 -13  -1    1.16    0.44
  -9 -13  -1   -0.12    0.31
   9  13   1   -0.60    0.60
   7 -14  -1    5.33    0.74
   7 -14  -1    5.08    0.64
  -7  14   1    4.73    0.89
  -7  14   1    4.45    0.71
  -7  14   1    5.70    0.61
  -7  14   1    4.98    0.74
   6 -14  -1   11.83    0.87
   6 -14  -1   10.29    1.08
   6 -14  -1   10.31    1.12
  -6  14   1    9.58    0.85
  -6  14   1   10.51    1.19
  -6  14   1   12.38    0.98
   5 -14  -1   40.63    1.76
   5 -14  -1   36.82    1.87
  -5  14   1   37.55    1.59
  -5  14   1   37.41    1.67
  -5  14   1   35.58    1.87
   4 -14  -1   10.45    0.96
   4 -14  -1    9.72    0.74
   4 -14  -1    7.80    0.92
  -4  14   1    7.77    0.86
  -4  14   1    9.36    0.74
  -4  14   1    9.53    0.98
   3 -14  -1    0.04    0.35
   3 -14  -1    0.42    0.30
   3 -14  -1    0.24    0.33
  -3  14   1    0.59    0.42
  -3  14   1    0.24    0.32
   2 -14  -1   19.13    1.08
   2 -14  -1   19.04    1.17
   2 -14  -1   17.73    0.96
  -2  14   1   18.65    1.01
  -2  14   1   18.07    1.16
   1 -14  -1   18.42    0.97
   1 -14  -1   18.81    1.10
   1 -14  -1   19.41    1.07
  -1  14   1   17.03    1.07
  -1  14   1   18.42    0.83
  -1  14   1   18.16    0.98
   0 -14  -1    1.16    0.39
   0 -14  -1    1.51    0.41
   0 -14  -1    1.39    0.35
   0  14   1    1.02    0.41
   0  14   1    1.39    0.38
   0  14   1    1.47    0.31
  -1 -14  -1   13.49    0.88
  -1 -14  -1   14.49    0.91
  -1 -14  -1   13.81    0.85
   1  14   1   15.44    1.48
   1  14   1   14.95    0.77
   1  14   1   14.75    0.94
  -2 -14  -1    0.51    0.28
  -2 -14  -1    0.38    0.32
  -2 -14  -1    0.83    0.34
   2  14   1    0.33    0.27
   2  14   1    0.33    0.33
   2  14   1    0.37    0.32
  -3 -14  -1    3.93    0.55
  -3 -14  -1    3.96    0.54
  -3 -14  -1    3.52    0.53
   3  14   1    4.11    0.55
   3  14   1    3.10    0.45
   3  14   1    3.71    0.50
  -4 -14  -1   30.51    1.34
  -4 -14  -1   31.42    1.40
   4  14   1   28.12    1.31
   4  14   1   28.65    1.27
   4  14   1   29.65    1.24
  -5 -14  -1    0.25    0.31
  -5 -14  -1    0.94    0.36
   5  14   1    0.58    0.32
   5  14   1    0.87    0.40
   5  14   1    0.67    0.32
  -6 -14  -1    0.50    0.35
  -6 -14  -1   -0.07    0.25
  -6 -14  -1   -0.13    0.28
   6  14   1    0.23    0.33
   6  14   1    0.67    0.39
   6  14   1    0.08    0.25
  -7 -14  -1    3.96    0.58
  -7 -14  -1    4.52    0.66
  -7 -14  -1    3.48    0.51
   7  14   1    4.45    0.66
   7  14   1    4.60    0.57
   7  14   1    4.62    0.47
  -8 -14  -1    2.63    0.54
  -8 -14  -1    1.03    0.44
  -8 -14  -1    1.53    0.44
   8  14   1    2.20    0.31
   8  14   1    1.48    0.31
   8  14   1    1.74    0.50
   6 -15  -1   -0.67    0.50
   6 -15  -1   -0.27    0.38
   6 -15  -1    0.64    0.37
  -6  15   1    1.11    0.47
  -6  15   1    1.21    0.42
  -6  15   1   -0.03    0.51
   5 -15  -1    2.28    0.48
   5 -15  -1    1.73    0.60
  -5  15   1    3.29    0.68
  -5  15   1    1.71    0.57
  -5  15   1    3.14    0.52
   4 -15  -1    0.95    0.35
   4 -15  -1    1.37    0.43
   4 -15  -1    1.86    0.58
  -4  15   1    0.93    0.36
  -4  15   1    1.32    0.46
  -4  15   1    0.91    0.52
   3 -15  -1    0.23    0.28
   3 -15  -1   -0.41    0.26
   3 -15  -1    0.41    0.44
  -3  15   1   -0.20    0.39
  -3  15   1   -0.05    0.34
   2 -15  -1   -0.13    0.35
   2 -15  -1    0.25    0.33
   2 -15  -1    0.17    0.29
  -2  15   1   -0.30    0.32
  -2  15   1   -0.01    0.30
   1 -15  -1    4.82    0.67
   1 -15  -1    5.03    0.60
   1 -15  -1    3.79    0.58
  -1  15   1    4.90    0.68
  -1  15   1    5.29    0.61
  -1  15   1    5.24    0.51
   0 -15  -1   14.93    0.89
   0 -15  -1   13.57    0.93
   0 -15  -1   14.93    0.98
   0  15   1   12.93    0.98
   0  15   1   13.26    0.87
   0  15   1   14.39    0.76
  -1 -15  -1    5.70    0.65
  -1 -15  -1    6.27    0.68
  -1 -15  -1    4.86    0.57
   1  15   1    6.80    0.56
   1  15   1    4.90    0.60
  -2 -15  -1    6.96    0.67
  -2 -15  -1    7.51    0.70
  -2 -15  -1    7.72    0.73
   2  15   1    8.52    0.77
   2  15   1    8.13    0.74
   2  15   1    8.64    0.65
  -3 -15  -1   10.41    0.82
  -3 -15  -1    9.53    0.79
  -3 -15  -1    9.71    0.80
   3  15   1    9.61    0.92
   3  15   1    8.72    0.75
   3  15   1   10.14    0.73
  -4 -15  -1    0.43    0.32
  -4 -15  -1   -0.14    0.29
  -4 -15  -1    0.42    0.32
   4  15   1   -0.13    0.31
   4  15   1    0.35    0.35
   4  15   1    0.11    0.31
  -5 -15  -1   16.68    1.01
  -5 -15  -1   16.17    1.03
   5  15   1   17.02    1.05
   5  15   1   14.80    0.89
   5  15   1   17.59    1.01
  -6 -15  -1    2.49    0.52
  -6 -15  -1    2.70    0.51
  -6 -15  -1    1.74    0.39
   6  15   1    2.10    0.39
   6  15   1    1.40    0.45
   6  15   1    3.45    0.60
  -7 -15  -1   -0.14    0.31
  -7 -15  -1    0.17    0.31
  -7 -15  -1    0.02    0.35
   7  15   1    0.11    0.24
   7  15   1    0.27    0.34
   7  15   1   -0.07    0.34
   5 -16  -1    0.80    0.55
   5 -16  -1    2.33    0.55
   5 -16  -1    2.06    0.47
  -5  16   1    2.33    0.53
  -5  16   1    0.69    0.57
  -5  16   1    0.85    0.44
   4 -16  -1   12.85    1.02
   4 -16  -1   11.61    1.12
   4 -16  -1   10.02    0.82
  -4  16   1    9.40    1.05
  -4  16   1   11.85    0.85
   3 -16  -1    0.98    0.52
   3 -16  -1    0.95    0.41
   3 -16  -1    1.70    0.46
  -3  16   1    1.42    0.46
  -3  16   1    0.64    0.45
   2 -16  -1    5.52    0.71
   2 -16  -1    3.91    0.52
   2 -16  -1    5.15    0.75
  -2  16   1    4.17    0.96
  -2  16   1    5.29    0.75
  -2  16   1    5.17    0.51
   1 -16  -1   -0.32    0.32
   1 -16  -1    0.40    0.41
   1 -16  -1   -0.02    0.26
  -1  16   1    0.26    0.33
  -1  16   1    0.00    0.22
  -1  16   1    0.17    0.42
   0 -16  -1    0.15    0.27
   0 -16  -1    0.32    0.36
   0 -16  -1    0.44    0.35
   0  16   1    0.65    0.42
   0  16   1   -0.01    0.24
   0  16   1    0.32    0.35
  -1 -16  -1    4.62    0.65
  -1 -16  -1    5.23    0.64
  -1 -16  -1    4.95    0.66
   1  16   1    5.28    0.65
   1  16   1    4.89    0.52
   1  16   1    4.62    0.65
  -2 -16  -1    0.36    0.36
  -2 -16  -1    0.08    0.32
  -2 -16  -1   -0.36    0.28
   2  16   1   -0.28    0.31
   2  16   1   -0.36    0.22
   2  16   1   -0.07    0.34
  -3 -16  -1    1.27    0.45
  -3 -16  -1    1.30    0.41
  -3 -16  -1    0.95    0.40
   3  16   1    0.39    0.31
   3  16   1    0.62    0.37
   3  16   1    1.23    0.42
  -4 -16  -1   18.47    1.11
  -4 -16  -1   16.58    1.05
  -4 -16  -1   15.92    1.05
   4  16   1   16.20    1.09
   4  16   1   14.60    0.94
   4  16   1   16.07    0.97
  -5 -16  -1    3.80    0.59
   5  16   1    3.94    0.59
   5  16   1    3.61    0.51
   5  16   1    3.72    0.60
  -6 -16  -1   -0.33    0.31
  -6 -16  -1    0.21    0.33
   6  16   1    0.29    0.30
   6  16   1    0.10    0.32
   6  16   1    0.76    0.42
  -7 -16  -1    1.70    0.51
  -7 -16  -1    1.52    0.40
  -7 -16  -1    2.00    0.49
   7  16   1    2.86    0.50
   7  16   1    1.71    0.52
   7  16   1    1.26    0.33
   4 -17  -1    1.20    0.47
   4 -17  -1    0.61    0.35
   4 -17  -1    1.56    0.58
  -4  17   1    1.08    0.53
  -4  17   1    0.74    0.37
  -4  17   1    1.49    0.49
   3 -17  -1    0.17    0.38
   3 -17  -1    0.35    0.34
  -3  17   1    2.12    0.79
  -3  17   1    0.78    0.52
   2 -17  -1    1.61    0.55
   2 -17  -1    0.90    0.35
  -2  17   1    1.52    0.56
  -2  17   1    0.92    0.30
  -2  17   1    2.42    0.51
   1 -17  -1    1.62    0.46
   1 -17  -1    1.07    0.48
   1 -17  -1    0.69    0.33
  -1  17   1    0.74    0.38
  -1  17   1    1.29    0.53
  -1  17   1    1.93    0.37
   0 -17  -1    3.07    0.58
   0 -17  -1    1.70    0.50
   0 -17  -1    2.07    0.46
   0  17   1    2.46    0.40
   0  17   1    3.61    0.65
   0  17   1    2.47    0.51
  -1 -17  -1    2.36    0.53
  -1 -17  -1    2.83    0.46
  -1 -17  -1    2.28    0.51
   1  17   1    2.32    0.43
   1  17   1    2.17    0.51
   1  17   1    2.51    0.54
  -2 -17  -1   25.79    1.34
  -2 -17  -1   26.13    1.35
  -2 -17  -1   26.55    1.33
   2  17   1   26.08    1.34
   2  17   1   25.75    1.35
   2  17   1   26.55    1.23
  -3 -17  -1    0.60    0.37
  -3 -17  -1    1.16    0.43
  -3 -17  -1    1.00    0.43
   3  17   1    1.35    0.45
   3  17   1    0.94    0.35
   3  17   1    1.32    0.45
  -4 -17  -1   -0.10    0.35
  -4 -17  -1   -0.43    0.25
  -4 -17  -1    0.31    0.35
   4  17   1   -0.30    0.26
   4  17   1    0.31    0.36
   4  17   1    0.34    0.39
  -5 -17  -1   13.92    1.12
  -5 -17  -1   14.02    1.05
  -5 -17  -1   14.57    1.07
   5  17   1   13.18    0.99
   5  17   1   11.81    0.92
   5  17   1   11.38    0.85
   6  17   1    1.14    0.36
   6  17   1    1.22    0.43
   6  17   1    0.87    0.43
   3 -18  -1    4.85    0.67
   3 -18  -1    6.68    0.97
   3 -18  -1    5.00    0.94
  -3  18   1    6.07    0.74
  -3  18   1    5.47    0.57
   2 -18  -1    2.31    0.49
   2 -18  -1    3.09    0.69
   2 -18  -1    1.79    0.51
  -2  18   1    1.43    0.56
  -2  18   1    2.16    0.39
  -2  18   1    1.41    0.47
   1 -18  -1   18.91    1.14
   1 -18  -1   19.47    1.33
   1 -18  -1   19.28    1.19
  -1  18   1   19.41    1.33
  -1  18   1   20.96    1.20
  -1  18   1   20.22    0.99
   0 -18  -1   19.97    1.16
   0 -18  -1   20.66    1.26
   0  18   1   21.55    1.32
   0  18   1   19.53    1.16
   0  18   1   20.45    1.02
  -1 -18  -1    2.52    0.54
  -1 -18  -1    2.10    0.56
  -1 -18  -1    1.50    0.84
   1  18   1    2.25    0.57
   1  18   1    2.92    0.58
   1  18   1    2.15    0.42
  -2 -18  -1    4.86    0.67
  -2 -18  -1    5.11    0.72
   2  18   1    4.03    0.66
   2  18   1    5.69    0.73
   2  18   1    5.49    0.60
  -3 -18  -1    0.68    0.44
  -3 -18  -1    0.90    0.38
   3  18   1    0.30    0.37
   3  18   1    0.96    0.43
   3  18   1    0.30    0.32
  -4 -18  -1    0.17    0.34
  -4 -18  -1   -0.16    0.32
  -4 -18  -1   -0.28    0.65
   4  18   1   -0.45    0.27
   4  18   1   -0.09    0.35
   4  18   1   -0.30    0.36
   0 -19  -1    1.53    0.43
   0 -19  -1    0.26    0.44
   0 -19  -1    0.63    0.44
   0  19   1    0.15    0.45
   0  19   1    1.33    0.46
   0  19   1    1.19    0.37
  -1 -19  -1   10.56    0.90
  -1 -19  -1   10.21    0.95
  -1 -19  -1    8.74    1.00
   1  19   1   10.71    0.79
   1  19   1   11.55    0.97
   1  19   1    8.69    0.95
  -2 -19  -1    2.59    0.51
  -2 -19  -1    3.46    0.64
  -2 -19  -1    3.59    0.66
   2  19   1    2.57    0.67
   2  19   1    3.73    0.56
   2  19   1    3.37    0.62
   4  18  -2    0.73    0.35
   4  18  -2    0.32    0.34
   4  18  -2   -0.41    0.27
  -4 -18   2    0.97    0.44
  -4 -18   2    0.58    0.40
  -4 -18   2    0.12    0.38
   3  18  -2    1.60    0.43
   3  18  -2    0.54    0.52
   3  18  -2    0.74    0.40
  -3 -18   2    1.39    0.47
  -3 -18   2    0.54    0.41
  -3 -18   2    2.25    0.48
   2  18  -2    6.16    0.70
   2  18  -2    6.31    0.60
   2  18  -2    8.33    0.77
  -2 -18   2    6.66    0.77
  -2 -18   2    6.88    0.79
   1  18  -2   -0.49    0.31
   1  18  -2   -0.17    0.24
   1  18  -2    0.41    0.39
  -1 -18   2   -0.45    0.28
  -1 -18   2    0.81    0.40
  -1 -18   2   -0.13    0.32
   0  18  -2    8.56    0.63
   0  18  -2    8.22    0.87
   0  18  -2    9.68    0.82
   0 -18   2    6.68    0.73
   0 -18   2    8.64    1.04
  -1  18  -2   10.10    1.03
  -1  18  -2   11.33    0.69
   1 -18   2    9.29    0.87
   1 -18   2   11.08    1.22
   1 -18   2   12.92    1.03
  -2  18  -2    3.05    0.40
  -2  18  -2    3.63    0.71
  -2  18  -2    2.60    0.51
   2 -18   2    3.80    0.73
   2 -18   2    3.21    0.60
   2 -18   2    2.75    0.58
  -3  18  -2    0.76    0.31
  -3  18  -2    0.73    0.28
  -3  18  -2    1.52    0.49
  -3  18  -2    1.49    0.57
   3 -18   2    0.52    0.51
   3 -18   2    1.30    0.49
   3 -18   2    1.25    0.46
   5  17  -2    1.65    0.35
   5  17  -2    2.60    0.48
  -5 -17   2    2.01    0.49
  -5 -17   2    1.99    0.48
  -5 -17   2    1.90    0.48
   4  17  -2    3.87    0.54
   4  17  -2    3.85    0.47
   4  17  -2    3.03    0.49
  -4 -17   2    2.31    0.88
  -4 -17   2    2.59    0.56
  -4 -17   2    3.49    0.56
   3  17  -2   -0.09    0.24
   3  17  -2    0.10    0.33
   3  17  -2    0.09    0.30
  -3 -17   2   -0.03    0.27
  -3 -17   2    0.42    0.65
  -3 -17   2    0.23    0.34
   2  17  -2    1.02    0.33
   2  17  -2    1.02    0.40
   2  17  -2    1.17    0.66
  -2 -17   2    0.96    0.56
  -2 -17   2    0.37    0.36
  -2 -17   2    0.52    0.38
   1  17  -2   10.05    0.80
   1  17  -2   10.71    0.68
  -1 -17   2   10.15    0.88
  -1 -17   2   10.61    0.90
  -1 -17   2    9.39    0.83
   0  17  -2    0.72    0.37
   0  17  -2   -0.32    0.33
   0  17  -2    0.40    0.26
   0 -17   2    0.14    0.32
   0 -17   2   -0.05    0.30
   0 -17   2    0.20    0.34
  -1  17  -2    0.37    0.42
  -1  17  -2    0.22    0.32
   1 -17   2    0.58    0.38
   1 -17   2   -0.04    0.29
   1 -17   2    0.25    0.39
  -2  17  -2    4.05    0.73
  -2  17  -2    5.06    0.49
   2 -17   2    4.23    0.73
   2 -17   2    3.86    0.80
   2 -17   2    4.09    0.58
  -3  17  -2    0.43    0.50
  -3  17  -2    0.59    0.27
  -3  17  -2   -0.24    0.25
  -3  17  -2    0.58    0.38
   3 -17   2    0.25    0.40
   3 -17   2   -0.15    0.49
   3 -17   2   -0.11    0.37
  -4  17  -2    1.30    0.46
  -4  17  -2    1.38    0.38
  -4  17  -2    1.46    0.65
   4 -17   2    2.72    0.60
   4 -17   2    1.23    0.57
   4 -17   2    1.75    0.46
   6  16  -2    0.99    0.43
  -6 -16   2    1.00    0.35
  -6 -16   2    1.13    0.46
  -6 -16   2    2.22    0.48
   5  16  -2   11.07    0.68
   5  16  -2   12.15    0.85
  -5 -16   2   10.63    0.85
  -5 -16   2   10.93    0.96
  -5 -16   2   10.87    0.89
   4  16  -2    1.57    0.40
   4  16  -2    1.33    0.34
   4  16  -2    1.45    0.38
  -4 -16   2    1.65    0.45
  -4 -16   2    1.28    0.42
  -4 -16   2    1.48    0.41
   3  16  -2    3.47    0.47
   3  16  -2    3.44    0.49
   3  16  -2    4.19    0.54
  -3 -16   2    4.03    0.61
  -3 -16   2    4.51    0.67
  -3 -16   2    3.15    0.53
   2  16  -2    8.82    0.64
   2  16  -2    7.61    0.71
   2  16  -2    9.04    0.76
  -2 -16   2    8.68    0.76
  -2 -16   2    7.71    0.76
  -2 -16   2    8.50    0.78
   1  16  -2    0.82    0.28
   1  16  -2    0.89    0.40
   1  16  -2    1.50    0.41
  -1 -16   2    0.64    0.38
  -1 -16   2    0.63    0.36
  -1 -16   2    1.41    0.43
   0  16  -2   11.91    0.82
   0  16  -2   10.65    1.07
   0  16  -2   12.22    0.67
   0 -16   2   11.63    0.89
   0 -16   2   12.29    0.97
   0 -16   2   11.98    0.88
  -1  16  -2   20.74    1.25
  -1  16  -2   20.96    1.10
  -1  16  -2   21.25    0.89
   1 -16   2   21.53    1.17
   1 -16   2   20.88    1.38
   1 -16   2   21.27    1.26
  -2  16  -2    3.38    0.38
  -2  16  -2    2.92    0.63
  -2  16  -2    3.28    0.53
   2 -16   2    3.69    0.59
   2 -16   2    3.01    0.63
   2 -16   2    4.18    0.65
  -3  16  -2   22.28    1.43
  -3  16  -2   22.95    1.47
  -3  16  -2   24.58    1.07
   3 -16   2   24.43    1.48
   3 -16   2   22.65    1.23
   3 -16   2   22.05    1.31
  -4  16  -2    7.11    0.96
  -4  16  -2   10.29    0.89
  -4  16  -2    8.84    0.71
   4 -16   2    6.84    0.83
   4 -16   2    8.53    0.80
   4 -16   2    9.46    1.08
  -5  16  -2   12.01    0.99
  -5  16  -2   10.14    1.18
   5 -16   2   10.92    0.94
   5 -16   2   12.09    1.04
   5 -16   2   12.00    1.18
   7  15  -2    3.58    0.65
  -7 -15   2    3.35    0.49
  -7 -15   2    3.13    0.53
  -7 -15   2    3.46    0.60
   6  15  -2    4.35    0.59
  -6 -15   2    3.12    0.52
  -6 -15   2    5.14    0.74
  -6 -15   2    4.19    0.62
  -6 -15   2    3.72    0.50
   5  15  -2   12.26    0.89
  -5 -15   2   10.40    0.83
  -5 -15   2   12.38    0.87
  -5 -15   2   10.98    0.89
   4  15  -2   -0.06    0.28
   4  15  -2   -0.08    0.27
   4  15  -2    0.43    0.26
  -4 -15   2    0.21    0.31
  -4 -15   2    0.11    0.31
  -4 -15   2    0.17    0.30
   3  15  -2    2.84    0.44
   3  15  -2    2.99    0.48
   3  15  -2    3.36    0.44
  -3 -15   2    2.74    0.50
  -3 -15   2    2.77    0.48
  -3 -15   2    2.37    0.48
   2  15  -2    4.63    0.56
   2  15  -2    4.96    0.50
   2  15  -2    4.99    0.56
  -2 -15   2    4.73    0.65
  -2 -15   2    3.97    0.55
  -2 -15   2    4.88    0.61
   1  15  -2    1.24    0.38
   1  15  -2    0.32    0.33
   1  15  -2    0.52    0.24
  -1 -15   2    0.67    0.35
  -1 -15   2    0.70    0.30
  -1 -15   2    0.76    0.36
   0  15  -2    9.06    0.70
   0  15  -2    8.21    0.78
   0  15  -2    8.56    0.55
   0 -15   2    7.21    0.76
   0 -15   2    7.80    0.70
   0 -15   2    7.80    0.74
  -1  15  -2    0.72    0.42
  -1  15  -2    1.00    0.25
  -1  15  -2    0.61    0.33
   1 -15   2    0.86    0.39
   1 -15   2    0.70    0.40
   1 -15   2    1.23    0.35
  -2  15  -2    0.38    0.39
  -2  15  -2    0.27    0.30
  -2  15  -2    0.42    0.22
   2 -15   2    0.40    0.40
   2 -15   2    0.10    0.30
   2 -15   2    1.13    0.42
  -3  15  -2   10.89    0.85
  -3  15  -2   11.70    1.06
  -3  15  -2    9.78    0.67
   3 -15   2   10.42    0.81
   3 -15   2    8.90    0.97
  -4  15  -2    0.72    0.50
  -4  15  -2   -0.36    0.30
  -4  15  -2   -0.14    0.26
   4 -15   2    0.23    0.37
   4 -15   2    0.14    0.40
   4 -15   2   -0.21    0.24
  -5  15  -2    0.91    0.55
  -5  15  -2    0.58    0.33
  -5  15  -2   -0.15    0.34
   5 -15   2    0.50    0.46
   5 -15   2    0.50    0.42
  -6  15  -2    0.31    0.41
  -6  15  -2    0.60    0.34
  -6  15  -2   -0.10    0.29
  -6  15  -2    0.57    0.66
   6 -15   2   -0.53    0.36
   6 -15   2    0.34    0.39
   6 -15   2    0.27    0.51
   8  14  -2    6.06    0.79
  -8 -14   2    5.51    0.65
  -8 -14   2    5.82    0.75
  -8 -14   2    5.66    0.68
   7  14  -2    8.33    0.83
  -7 -14   2    9.39    0.83
  -7 -14   2    7.64    0.69
  -7 -14   2    8.76    0.75
   6  14  -2    1.70    0.43
  -6 -14   2    2.31    0.46
  -6 -14   2    2.21    0.46
  -6 -14   2    2.61    0.43
   5  14  -2    6.80    0.67
   5  14  -2    7.29    0.66
  -5 -14   2    6.96    0.59
  -5 -14   2    7.00    0.79
  -5 -14   2    7.90    0.68
  -5 -14   2    8.39    0.74
   4  14  -2    6.18    0.52
   4  14  -2    5.14    0.54
   4  14  -2    4.85    0.54
  -4 -14   2    5.21    0.58
  -4 -14   2    4.77    0.57
  -4 -14   2    5.93    0.64
   3  14  -2    2.32    0.40
   3  14  -2    2.74    0.40
   3  14  -2    2.34    0.40
  -3 -14   2    2.92    0.47
  -3 -14   2    1.81    0.40
  -3 -14   2    1.87    0.38
   2  14  -2    3.39    0.47
   2  14  -2    2.95    0.44
   2  14  -2    2.79    0.38
  -2 -14   2    2.87    0.48
  -2 -14   2    2.62    0.47
  -2 -14   2    3.14    0.49
   1  14  -2    0.11    0.26
   1  14  -2   -0.37    0.26
   1  14  -2   -0.14    0.20
  -1 -14   2    0.22    0.29
  -1 -14   2   -0.10    0.26
  -1 -14   2   -0.22    0.25
   0  14  -2    3.14    0.52
   0  14  -2    2.15    0.31
   0  14  -2    2.91    0.44
   0 -14   2    3.33    0.52
   0 -14   2    3.17    0.53
   0 -14   2    3.80    0.57
  -1  14  -2   -0.13    0.17
  -1  14  -2   -0.27    0.31
  -1  14  -2   -0.20    0.24
   1 -14   2   -0.21    0.27
   1 -14   2    0.20    0.33
   1 -14   2   -0.18    0.24
  -2  14  -2    1.49    0.27
  -2  14  -2    1.51    0.47
  -2  14  -2    0.85    0.35
   2 -14   2    1.06    0.40
   2 -14   2    0.98    0.35
   2 -14   2    1.04    0.42
  -3  14  -2    5.16    0.62
  -3  14  -2    5.40    0.73
  -3  14  -2    5.98    0.52
   3 -14   2    4.96    0.72
   3 -14   2    6.04    0.69
   3 -14   2    5.34    0.59
  -4  14  -2    6.16    0.69
  -4  14  -2    5.51    0.57
  -4  14  -2    5.65    0.80
   4 -14   2    4.97    0.62
   4 -14   2    6.15    0.81
   4 -14   2    4.45    0.71
  -5  14  -2    0.21    0.47
  -5  14  -2    0.81    0.42
  -5  14  -2    0.83    0.33
  -5  14  -2    0.01    0.29
   5 -14   2    0.51    0.40
   5 -14   2    0.83    0.47
   5 -14   2    0.59    0.36
  -6  14  -2    6.96    0.98
  -6  14  -2    8.48    1.07
  -6  14  -2    9.00    0.77
  -6  14  -2   11.73    0.83
   6 -14   2    7.97    0.96
   6 -14   2    9.16    0.83
  -7  14  -2    7.17    0.84
  -7  14  -2    6.93    0.73
  -7  14  -2    6.56    0.99
  -7  14  -2    6.42    0.72
   7 -14   2    6.88    0.79
   7 -14   2    6.61    0.83
   7 -14   2    6.29    0.93
   8  13  -2   10.21    1.11
  -8 -13   2   11.08    0.87
  -8 -13   2   11.07    0.85
  -8 -13   2   11.71    0.93
   7  13  -2   -0.06    0.29
  -7 -13   2   -0.58    0.24
  -7 -13   2   -0.29    0.28
  -7 -13   2    0.37    0.31
   6  13  -2   23.38    1.19
  -6 -13   2   22.92    1.23
  -6 -13   2   23.84    1.11
  -6 -13   2   22.45    1.15
   5  13  -2   18.40    0.99
   5  13  -2   19.29    0.90
   5  13  -2   17.94    0.75
  -5 -13   2   17.98    0.87
  -5 -13   2   17.33    1.48
  -5 -13   2   17.55    1.01
   4  13  -2   -0.02    0.24
   4  13  -2    0.17    0.26
   4  13  -2   -0.24    0.20
  -4 -13   2    0.00    0.27
  -4 -13   2    0.55    0.30
  -4 -13   2   -0.10    0.26
  -4 -13   2    0.22    0.22
   3  13  -2   15.75    0.82
   3  13  -2   14.17    0.77
   3  13  -2   15.44    0.79
  -3 -13   2   13.80    0.83
  -3 -13   2   14.51    0.90
  -3 -13   2   14.56    0.85
   2  13  -2    1.00    0.33
   2  13  -2    1.10    0.33
   2  13  -2    0.44    0.24
  -2 -13   2    0.61    0.31
  -2 -13   2    1.01    0.30
  -2 -13   2    0.65    0.29
   1  13  -2    0.49    0.31
   1  13  -2    0.10    0.20
   1  13  -2    0.90    0.29
  -1 -13   2    0.22    0.27
  -1 -13   2   -0.02    0.25
  -1 -13   2    0.01    0.25
   0  13  -2   11.91    0.72
   0  13  -2   11.51    0.81
   0  13  -2   12.03    0.60
   0 -13   2   11.88    0.87
   0 -13   2   11.25    0.77
   0 -13   2   13.94    1.23
  -1  13  -2    7.54    0.63
  -1  13  -2    8.32    0.49
  -1  13  -2    8.88    0.77
   1 -13   2    6.12    0.66
   1 -13   2    7.80    0.73
   1 -13   2    7.51    0.65
  -2  13  -2    7.48    0.78
  -2  13  -2    7.76    0.65
   2 -13   2    7.28    0.64
   2 -13   2    9.03    0.81
   2 -13   2    7.45    0.72
  -3  13  -2    2.80    0.37
  -3  13  -2    3.19    0.49
  -3  13  -2    2.22    0.53
   3 -13   2    2.85    0.51
   3 -13   2    2.16    0.39
   3 -13   2    3.07    0.58
  -4  13  -2    0.40    0.43
  -4  13  -2    0.81    0.30
  -4  13  -2    0.54    0.37
  -4  13  -2    0.88    0.31
   4 -13   2   -0.09    0.32
   4 -13   2   -0.15    0.26
   4 -13   2    0.49    0.42
  -5  13  -2    0.13    0.33
  -5  13  -2    0.58    0.30
  -5  13  -2    0.42    0.43
  -5  13  -2    0.33    0.29
   5 -13   2    0.33    0.42
   5 -13   2    0.36    0.35
   5 -13   2    0.36    0.35
  -6  13  -2    0.97    0.41
  -6  13  -2    0.12    0.30
  -6  13  -2    0.32    0.59
  -6  13  -2    0.42    0.50
   6 -13   2    0.91    0.43
   6 -13   2    0.47    0.46
   6 -13   2    0.22    0.35
  -7  13  -2    7.32    1.03
  -7  13  -2    7.89    0.72
  -7  13  -2    6.08    0.76
  -7  13  -2    6.24    0.72
   7 -13   2    5.80    0.98
   7 -13   2    6.05    0.86
   7 -13   2    6.97    0.75
  -8  13  -2    5.14    0.95
  -8  13  -2    4.76    0.68
  -8  13  -2    3.65    0.75
  -8  13  -2    5.01    0.61
   8 -13   2    4.72    0.67
   8 -13   2    3.14    0.63
   8 -13   2    4.05    0.75
   9  12  -2   -0.49    0.37
  -9 -12   2    0.45    0.37
  -9 -12   2    0.53    0.37
  -9 -12   2    0.36    0.33
   8  12  -2    1.85    0.50
  -8 -12   2    2.02    0.48
  -8 -12   2    1.47    0.42
  -8 -12   2    2.75    0.50
   7  12  -2   11.73    0.90
  -7 -12   2   14.01    0.90
  -7 -12   2   13.37    0.90
  -7 -12   2   13.17    0.87
  -6 -12   2    0.57    0.47
  -6 -12   2    1.08    0.35
  -6 -12   2    0.34    0.28
   5  12  -2    6.64    0.54
   5  12  -2    6.71    0.42
   5  12  -2    5.63    0.61
  -5 -12   2    6.51    0.60
  -5 -12   2    6.91    0.56
  -5 -12   2    7.05    0.63
   4  12  -2   15.86    0.85
   4  12  -2   16.48    0.81
   4  12  -2   17.13    0.74
  -4 -12   2   17.07    0.89
  -4 -12   2   16.32    0.85
  -4 -12   2   16.91    0.79
   3  12  -2    2.20    0.38
   3  12  -2    2.84    0.38
   3  12  -2    2.76    0.38
  -3 -12   2    2.51    0.43
  -3 -12   2    2.66    0.41
  -3 -12   2    2.28    0.39
   2  12  -2    0.17    0.25
   2  12  -2   -0.03    0.19
   2  12  -2   -0.31    0.21
  -2 -12   2    0.06    0.22
  -2 -12   2    0.22    0.27
  -2 -12   2    0.02    0.25
   1  12  -2    0.51    0.29
   1  12  -2    0.46    0.20
   1  12  -2    0.84    0.28
  -1 -12   2    0.55    0.28
  -1 -12   2    0.36    0.27
  -1 -12   2    0.48    0.28
   0  12  -2   13.13    0.83
   0  12  -2   14.34    0.63
   0  12  -2   14.83    0.76
   0 -12   2   14.39    0.80
   0 -12   2   14.87    0.85
   0 -12   2   13.29    0.82
  -1  12  -2    7.65    0.68
  -1  12  -2    5.17    0.52
  -1  12  -2    6.30    0.41
   1 -12   2    6.78    0.65
   1 -12   2    6.21    0.62
   1 -12   2    6.34    0.56
  -2  12  -2   18.54    0.94
  -2  12  -2   18.47    1.07
   2 -12   2   16.87    0.92
   2 -12   2   21.94    1.55
   2 -12   2   19.04    1.22
  -3  12  -2   -0.35    0.23
  -3  12  -2    0.21    0.34
  -3  12  -2   -0.18    0.18
  -3  12  -2    0.06    0.27
   3 -12   2    0.07    0.32
   3 -12   2    0.23    0.31
   3 -12   2    0.11    0.26
  -4  12  -2   11.98    0.84
  -4  12  -2   13.95    0.78
  -4  12  -2   13.26    0.78
  -4  12  -2   13.61    1.02
   4 -12   2   11.74    0.80
   4 -12   2   13.50    1.02
   4 -12   2   13.07    0.92
  -5  12  -2    0.32    0.46
  -5  12  -2    0.75    0.31
  -5  12  -2    1.56    0.42
   5 -12   2    0.32    0.41
   5 -12   2    0.77    0.33
   5 -12   2   -0.07    0.31
  -6  12  -2    3.26    0.48
  -6  12  -2    2.50    0.44
  -6  12  -2    2.61    0.58
  -6  12  -2    3.34    0.71
   6 -12   2    3.10    0.61
   6 -12   2    4.55    0.73
   6 -12   2    3.20    0.51
  -7  12  -2    2.84    0.70
  -7  12  -2    2.50    0.54
  -7  12  -2    2.11    0.41
  -7  12  -2    2.19    0.43
   7 -12   2    2.86    0.57
   7 -12   2    2.29    0.48
   7 -12   2    1.69    0.55
  -8  12  -2    1.54    0.63
  -8  12  -2    2.06    0.46
  -8  12  -2    2.49    0.51
  -8  12  -2    0.85    0.48
   8 -12   2    1.98    0.56
   8 -12   2    1.81    0.43
   8 -12   2    2.08    0.59
   9  11  -2    0.97    0.48
  -9 -11   2    0.64    0.38
  -9 -11   2    0.41    0.36
  -9 -11   2    0.63    0.38
   8  11  -2    3.13    0.61
  -8 -11   2    2.27    0.49
  -8 -11   2    3.45    0.54
  -8 -11   2    3.09    0.53
   7  11  -2    0.54    0.34
  -7 -11   2    0.23    0.30
  -7 -11   2    0.12    0.28
   6  11  -2    5.77    0.60
  -6 -11   2    6.51    0.60
  -6 -11   2    6.08    0.58
  -6 -11   2    5.92    0.59
   5  11  -2    0.03    0.23
   5  11  -2    0.09    0.15
  -5 -11   2    0.19    0.25
  -5 -11   2    0.13    0.23
  -5 -11   2    0.39    0.27
   4  11  -2    3.37    0.42
   4  11  -2    3.28    0.39
  -4 -11   2    3.61    0.44
  -4 -11   2    3.94    0.41
  -4 -11   2    2.91    0.39
   3  11  -2    0.71    0.26
   3  11  -2    0.49    0.23
   3  11  -2    0.88    0.27
  -3 -11   2    0.44    0.25
  -3 -11   2    0.40    0.24
  -3 -11   2    0.38    0.23
  -3 -11   2    0.60    0.21
   2  11  -2    1.24    0.29
   2  11  -2    1.30    0.26
   2  11  -2    1.24    0.30
  -2 -11   2    1.31    0.31
  -2 -11   2    1.14    0.29
  -2 -11   2    1.28    0.28
   1  11  -2    0.77    0.25
   1  11  -2    0.27    0.24
   1  11  -2    1.32    0.23
  -1 -11   2    0.97    0.28
  -1 -11   2    1.00    0.30
  -1 -11   2    0.88    0.28
   0  11  -2   20.52    0.91
   0  11  -2   23.59    1.04
   0  11  -2   22.37    0.80
   0 -11   2   23.05    1.00
   0 -11   2   20.92    1.00
   0 -11   2   22.89    1.01
  -1  11  -2    3.08    0.46
  -1  11  -2    2.92    0.28
  -1  11  -2    2.31    0.35
   1 -11   2    3.00    0.38
   1 -11   2    3.23    0.46
   1 -11   2    2.61    0.44
  -2  11  -2   11.42    0.72
  -2  11  -2   12.09    0.84
   2 -11   2   11.69    0.71
   2 -11   2   12.79    0.80
   2 -11   2   11.10    0.80
  -3  11  -2   -0.02    0.31
  -3  11  -2    0.20    0.26
  -3  11  -2    0.83    0.24
  -3  11  -2    0.11    0.20
   3 -11   2    0.75    0.36
   3 -11   2   -0.14    0.19
   3 -11   2    0.19    0.33
  -4  11  -2   10.64    0.68
  -4  11  -2   11.36    0.71
  -4  11  -2   11.20    0.80
   4 -11   2   11.48    0.84
   4 -11   2   11.62    0.76
   4 -11   2   10.73    0.90
  -5  11  -2    0.52    0.33
  -5  11  -2    0.00    0.23
  -5  11  -2   -0.14    0.21
  -5  11  -2   -0.02    0.36
   5 -11   2    0.33    0.28
   5 -11   2   -0.17    0.34
   5 -11   2   -0.10    0.30
  -6  11  -2   -0.03    0.31
  -6  11  -2    0.32    0.30
  -6  11  -2    0.32    0.41
  -6  11  -2    0.20    0.30
   6 -11   2    0.45    0.42
   6 -11   2    0.30    0.37
   6 -11   2   -0.08    0.26
  -7  11  -2    2.01    0.47
  -7  11  -2    2.70    0.53
  -7  11  -2    1.77    0.37
  -7  11  -2    1.62    0.59
   7 -11   2    2.27    0.48
   7 -11   2    2.47    0.59
  -8  11  -2    1.73    0.65
  -8  11  -2    1.49    0.38
  -8  11  -2    2.00    0.50
  -8  11  -2    1.08    0.68
   8 -11   2    0.84    0.51
   8 -11   2    1.32    0.45
   8 -11   2    2.05    0.52
  -9  11  -2    0.20    0.32
  -9  11  -2    0.03    0.55
  -9  11  -2    0.08    0.36
  -9  11  -2    0.22    0.39
   9 -11   2    0.16    0.46
   9 -11   2   -0.20    0.37
   9 -11   2   -0.06    0.37
   9  10  -2    0.33    0.40
  -9 -10   2    2.24    0.49
  -9 -10   2    1.05    0.42
  -9 -10   2    1.13    0.43
   8  10  -2    5.04    0.67
  -8 -10   2    2.65    0.50
  -8 -10   2    4.60    0.67
  -8 -10   2    4.25    0.60
   7  10  -2    5.19    0.62
  -7 -10   2    6.21    0.65
  -7 -10   2    5.81    0.61
  -7 -10   2    5.35    0.60
   6  10  -2    0.82    0.32
  -6 -10   2    0.55    0.30
  -6 -10   2    0.77    0.34
  -6 -10   2    0.90    0.30
   5  10  -2    4.73    0.36
   5  10  -2    5.78    0.33
   5  10  -2    4.53    0.51
  -5 -10   2    5.08    0.52
  -5 -10   2    5.94    0.53
  -5 -10   2    6.03    0.53
   4  10  -2   15.10    0.71
   4  10  -2   16.23    0.81
   4  10  -2   14.81    0.63
  -4 -10   2   15.84    0.75
  -4 -10   2   14.66    0.77
  -4 -10   2   16.25    0.77
   3  10  -2    1.60    0.28
   3  10  -2    1.67    0.27
   3  10  -2    1.28    0.28
  -3 -10   2    2.15    0.28
  -3 -10   2    1.69    0.30
  -3 -10   2    1.59    0.31
   2  10  -2   48.10    1.57
   2  10  -2   52.89    1.62
   2  10  -2   51.37    1.61
  -2 -10   2   49.67    1.65
  -2 -10   2   52.92    1.65
  -2 -10   2   49.33    1.71
   1  10  -2   68.07    2.01
   1  10  -2   66.08    2.05
   1  10  -2   66.60    1.92
  -1 -10   2   65.90    2.07
  -1 -10   2   68.08    2.06
  -1 -10   2   66.46    2.11
   0  10  -2    0.68    0.23
   0  10  -2    0.47    0.25
   0  10  -2    0.80    0.18
   0 -10   2    0.79    0.28
   0 -10   2    0.63    0.24
   0 -10   2    1.04    0.28
  -1  10  -2   13.38    0.68
  -1  10  -2   11.80    0.75
   1 -10   2   13.53    0.75
   1 -10   2   11.92    0.68
   1 -10   2   12.33    0.73
  -2  10  -2   54.38    1.93
  -2  10  -2   55.66    1.78
  -2  10  -2   53.60    1.79
   2 -10   2   55.51    1.94
   2 -10   2   57.92    2.00
   2 -10   2   60.59    1.91
  -3  10  -2    0.80    0.27
  -3  10  -2    0.41    0.21
  -3  10  -2    0.56    0.34
  -3  10  -2    0.55    0.20
   3 -10   2    0.63    0.32
   3 -10   2    0.66    0.26
   3 -10   2    0.77    0.31
  -4  10  -2   45.95    1.87
  -4  10  -2   45.38    1.59
  -4  10  -2   46.79    1.71
  -4  10  -2   46.99    1.59
   4 -10   2   47.03    1.65
   4 -10   2   45.87    1.82
   4 -10   2   42.33    1.87
  -5  10  -2    2.95    0.43
  -5  10  -2    4.16    0.56
  -5  10  -2    2.23    0.54
  -5  10  -2    3.14    0.42
   5 -10   2    3.22    0.58
   5 -10   2    4.03    0.56
   5 -10   2    3.83    0.57
  -6  10  -2    0.41    0.43
  -6  10  -2    0.32    0.34
  -6  10  -2    0.43    0.27
  -6  10  -2    1.42    0.37
   6 -10   2    1.22    0.42
   6 -10   2    0.65    0.41
   6 -10   2    1.06    0.36
  -7  10  -2   15.19    0.99
  -7  10  -2   17.36    1.11
  -7  10  -2   17.03    1.26
   7 -10   2   15.66    0.98
   7 -10   2   14.98    1.13
   7 -10   2   17.09    1.08
  -8  10  -2    3.91    0.64
  -8  10  -2    3.92    0.60
  -8  10  -2    3.17    0.50
   8 -10   2    2.30    0.49
   8 -10   2    3.43    0.66
   8 -10   2    3.19    0.61
  -9  10  -2    3.59    0.52
  -9  10  -2    2.88    0.79
  -9  10  -2    2.60    0.55
  -9  10  -2    2.75    0.62
   9 -10   2    4.19    0.75
   9 -10   2    4.69    0.71
   9 -10   2    3.27    0.59
  10   9  -2    9.55    1.00
 -10  -9   2   10.96    0.91
 -10  -9   2    8.88    0.86
 -10  -9   2    8.26    0.92
   9   9  -2    2.42    0.55
  -9  -9   2    2.48    0.53
  -9  -9   2    3.71    0.58
  -9  -9   2    1.91    0.44
   8   9  -2   15.88    1.06
  -8  -9   2   16.67    1.03
  -8  -9   2   16.47    0.95
   7   9  -2   30.65    1.41
  -7  -9   2   33.79    1.35
  -7  -9   2   33.24    1.43
  -7  -9   2   33.39    1.39
   6   9  -2   -0.37    0.22
  -6  -9   2    0.12    0.25
  -6  -9   2   -0.09    0.25
  -6  -9   2    0.08    0.24
   5   9  -2   10.82    0.72
   5   9  -2   11.38    0.43
  -5  -9   2   12.06    0.71
  -5  -9   2   13.21    0.70
  -5  -9   2   11.73    0.71
   4   9  -2   11.51    0.68
   4   9  -2   12.40    0.91
   4   9  -2   12.03    0.51
  -4  -9   2   13.38    0.67
  -4  -9   2   13.67    0.68
  -4  -9   2   12.50    0.66
   3   9  -2    0.90    0.24
   3   9  -2    1.19    0.23
   3   9  -2    1.07    0.25
  -3  -9   2    1.36    0.27
  -3  -9   2    1.09    0.22
  -3  -9   2    0.54    0.21
   2   9  -2   30.03    1.02
   2   9  -2   27.73    1.01
   2   9  -2   28.64    1.02
  -2  -9   2   26.92    1.02
  -2  -9   2   28.01    1.05
  -2  -9   2   28.59    0.94
  -2  -9   2   30.93    1.14
   1   9  -2    1.50    0.21
   1   9  -2    1.35    0.27
   1   9  -2    1.15    0.24
  -1  -9   2    1.40    0.27
  -1  -9   2    1.55    0.33
  -1  -9   2    1.35    0.27
   0   9  -2   14.58    0.74
   0   9  -2   14.89    0.65
   0   9  -2   15.06    0.67
   0  -9   2   15.35    0.73
   0  -9   2   14.96    0.72
   0  -9   2   14.10    0.72
  -1   9  -2   35.55    1.24
  -1   9  -2   35.98    1.34
   1  -9   2   33.70    1.26
   1  -9   2   35.20    1.30
   1  -9   2   34.03    1.24
  -2   9  -2    2.85    0.43
  -2   9  -2    2.71    0.37
  -2   9  -2    3.05    0.35
   2  -9   2    3.87    0.47
   2  -9   2    4.00    0.40
   2  -9   2    3.29    0.43
  -3   9  -2    0.32    0.21
  -3   9  -2    0.32    0.24
  -3   9  -2    0.27    0.26
  -3   9  -2    0.36    0.18
   3  -9   2    0.30    0.19
   3  -9   2    0.56    0.30
   3  -9   2    0.57    0.29
  -4   9  -2    7.59    0.53
  -4   9  -2    7.54    0.62
  -4   9  -2    9.25    0.58
  -4   9  -2    9.51    0.80
   4  -9   2    8.75    0.68
   4  -9   2    8.21    0.73
   4  -9   2    8.26    0.59
  -5   9  -2    7.37    0.81
  -5   9  -2    7.03    0.59
  -5   9  -2    7.88    1.03
  -5   9  -2    5.57    0.51
   5  -9   2    5.82    0.67
   5  -9   2    5.38    0.54
  -6   9  -2    1.22    0.49
  -6   9  -2    2.21    0.35
  -6   9  -2    2.04    0.45
  -6   9  -2    1.54    0.37
   6  -9   2    1.85    0.40
   6  -9   2    2.21    0.52
   6  -9   2    2.77    0.48
  -7   9  -2    7.58    0.89
  -7   9  -2    9.92    0.69
  -7   9  -2    8.59    0.83
  -7   9  -2    8.11    0.94
   7  -9   2    8.02    0.85
   7  -9   2    8.72    0.73
   7  -9   2    8.70    0.79
  -8   9  -2    1.06    0.56
  -8   9  -2    0.23    0.38
  -8   9  -2    0.94    0.39
  -8   9  -2    0.66    0.30
   8  -9   2    0.80    0.46
   8  -9   2    0.70    0.35
   8  -9   2    0.31    0.37
  -9   9  -2    0.89    0.40
  -9   9  -2    0.82    0.55
  -9   9  -2    0.04    0.51
  -9   9  -2    1.06    0.44
   9  -9   2    1.19    0.46
   9  -9   2    0.93    0.43
   9  -9   2    0.44    0.45
  10   8  -2    1.59    0.86
 -10  -8   2    1.80    0.53
 -10  -8   2    1.11    0.43
 -10  -8   2    1.42    0.60
 -10  -8   2    1.35    0.46
   9   8  -2    4.40    0.92
  -9  -8   2    3.62    0.58
  -9  -8   2    4.88    0.67
  -9  -8   2    4.02    0.58
   8   8  -2    0.16    0.32
  -8  -8   2   -0.23    0.31
  -8  -8   2   -0.05    0.27
  -8  -8   2   -0.19    0.25
   7   8  -2    8.82    0.76
  -7  -8   2    9.10    0.66
  -7  -8   2    8.08    0.68
   6   8  -2   10.46    0.74
  -6  -8   2   10.91    0.71
  -6  -8   2   10.51    0.66
  -6  -8   2   10.68    0.73
   5   8  -2    0.18    0.22
  -5  -8   2    0.43    0.24
  -5  -8   2    0.25    0.22
  -5  -8   2    0.10    0.19
   4   8  -2    2.47    0.35
   4   8  -2    2.13    0.22
   4   8  -2    2.03    0.27
  -4  -8   2    1.95    0.29
  -4  -8   2    2.24    0.33
  -4  -8   2    2.15    0.31
   3   8  -2    9.05    0.53
   3   8  -2    8.59    0.44
   3   8  -2    8.22    0.55
  -3  -8   2    9.26    0.50
  -3  -8   2    8.72    0.50
  -3  -8   2    9.01    0.51
   2   8  -2   39.88    1.29
   2   8  -2   40.53    1.28
   2   8  -2   42.44    1.30
  -2  -8   2   39.19    1.18
  -2  -8   2   39.97    1.25
  -2  -8   2   37.46    1.26
   1   8  -2   10.19    0.55
   1   8  -2   10.42    0.53
   1   8  -2   11.16    0.48
  -1  -8   2    8.39    0.53
  -1  -8   2   11.03    0.58
  -1  -8   2   10.32    0.54
   0   8  -2   19.47    0.76
   0   8  -2   19.68    0.66
   0   8  -2   19.59    0.84
   0  -8   2   19.01    0.79
   0  -8   2   19.09    0.80
   0  -8   2   18.39    0.80
  -1   8  -2    7.83    0.57
  -1   8  -2    8.01    0.51
  -1   8  -2    7.64    0.48
   1  -8   2    8.04    0.53
   1  -8   2    7.93    0.55
   1  -8   2    8.61    0.52
  -2   8  -2   15.88    0.71
  -2   8  -2   15.28    0.81
  -2   8  -2   13.78    0.71
   2  -8   2   15.33    0.81
   2  -8   2   14.84    0.70
   2  -8   2   15.92    0.79
  -3   8  -2   11.37    0.67
  -3   8  -2   11.01    0.56
  -3   8  -2   11.95    0.77
  -3   8  -2   11.17    0.60
   3  -8   2   11.63    0.63
   3  -8   2   11.70    0.75
   3  -8   2   11.11    0.70
  -4   8  -2   12.92    0.87
  -4   8  -2   14.34    0.69
  -4   8  -2   13.33    0.80
  -4   8  -2   14.51    0.71
   4  -8   2   13.07    0.81
   4  -8   2   13.60    0.85
   4  -8   2   14.61    0.74
  -5   8  -2    3.52    0.45
  -5   8  -2    4.02    0.61
  -5   8  -2    4.64    0.45
  -5   8  -2    4.82    0.57
   5  -8   2    4.16    0.57
   5  -8   2    5.08    0.58
   5  -8   2    3.58    0.45
  -6   8  -2    0.58    0.31
  -6   8  -2    0.98    0.28
  -6   8  -2    0.93    0.45
  -6   8  -2    0.21    0.31
   6  -8   2    0.40    0.28
   6  -8   2    0.27    0.34
   6  -8   2    0.43    0.30
  -7   8  -2   12.78    0.77
  -7   8  -2   13.84    0.96
  -7   8  -2   12.54    1.06
  -7   8  -2   13.24    0.89
   7  -8   2   11.60    0.82
   7  -8   2   12.08    0.95
   7  -8   2   13.16    0.89
  -8   8  -2    2.09    0.50
  -8   8  -2    1.21    0.45
  -8   8  -2    1.94    0.60
   8  -8   2    1.98    0.48
   8  -8   2    1.28    0.41
   8  -8   2    1.91    0.52
  -9   8  -2   -0.12    0.35
  -9   8  -2   -0.01    0.49
  -9   8  -2   -0.04    0.25
  -9   8  -2    0.62    0.39
   9  -8   2    0.46    0.44
   9  -8   2    0.58    0.45
   9  -8   2    0.10    0.33
 -10   8  -2    3.24    0.81
 -10   8  -2    2.37    0.64
 -10   8  -2    3.28    0.63
 -10   8  -2    4.08    0.58
  10  -8   2    4.01    0.70
  10  -8   2    2.78    0.60
  10  -8   2    3.97    0.64
  10   7  -2    4.36    0.72
 -10  -7   2    4.83    0.72
 -10  -7   2    5.32    0.78
 -10  -7   2    4.73    0.67
 -10  -7   2    5.43    0.70
   9   7  -2    1.79    0.47
  -9  -7   2    0.81    0.41
  -9  -7   2    0.67    0.37
  -9  -7   2    1.06    0.36
   8   7  -2    3.44    0.51
  -8  -7   2    4.37    0.54
  -8  -7   2    4.44    0.61
  -8  -7   2    5.11    0.63
   7   7  -2    2.61    0.79
  -7  -7   2    1.95    0.36
  -7  -7   2    1.60    0.39
  -7  -7   2    2.26    0.43
   6   7  -2    4.00    0.52
  -6  -7   2    4.44    0.44
  -6  -7   2    4.37    0.52
  -6  -7   2    4.21    0.49
   5   7  -2   50.96    1.75
  -5  -7   2   52.85    1.78
  -5  -7   2   54.30    1.74
  -5  -7   2   52.38    1.66
   4   7  -2   28.14    0.90
   4   7  -2   29.83    1.12
   4   7  -2   28.80    0.85
  -4  -7   2   28.16    1.08
  -4  -7   2   28.42    1.01
  -4  -7   2   30.36    1.07
   3   7  -2    4.11    0.37
   3   7  -2    3.41    0.33
   3   7  -2    3.40    0.27
  -3  -7   2    3.11    0.32
  -3  -7   2    3.37    0.33
  -3  -7   2    3.30    0.32
   2   7  -2  166.59    4.34
   2   7  -2  166.29    4.29
   2   7  -2  164.68    4.32
  -2  -7   2  166.89    4.29
  -2  -7   2  167.45    4.38
  -2  -7   2  157.76    4.30
   1   7  -2   49.00    1.41
   1   7  -2   48.91    1.49
   1   7  -2   50.68    1.47
  -1  -7   2   48.91    1.45
  -1  -7   2   47.09    1.47
   0   7  -2   17.49    0.60
   0   7  -2   18.86    0.77
   0   7  -2   19.00    0.71
   0  -7   2   19.52    0.76
   0  -7   2   19.13    0.78
   0  -7   2   18.24    0.76
  -1   7  -2   29.54    1.09
  -1   7  -2   27.75    1.01
  -1   7  -2   29.09    1.01
   1  -7   2   26.16    1.01
   1  -7   2   27.53    0.98
   1  -7   2   27.45    1.02
  -2   7  -2   11.40    0.69
  -2   7  -2   12.29    0.62
  -2   7  -2   11.71    0.58
   2  -7   2   11.90    0.66
   2  -7   2   11.89    0.66
   2  -7   2   12.02    0.60
  -3   7  -2    6.67    0.60
  -3   7  -2    7.20    0.53
  -3   7  -2    6.03    0.43
  -3   7  -2    7.03    0.43
   3  -7   2    6.91    0.47
   3  -7   2    5.94    0.53
   3  -7   2    7.00    0.57
  -4   7  -2    6.39    0.62
  -4   7  -2    5.56    0.46
  -4   7  -2    6.42    0.57
  -4   7  -2    6.84    0.47
   4  -7   2    6.51    0.50
   4  -7   2    6.92    0.58
   4  -7   2    6.70    0.61
  -5   7  -2   14.77    0.88
  -5   7  -2   17.35    1.02
  -5   7  -2   14.96    0.75
  -5   7  -2   17.13    0.83
   5  -7   2   16.17    0.90
   5  -7   2   15.01    0.79
   5  -7   2   16.19    0.93
  -6   7  -2    0.54    0.38
  -6   7  -2    0.49    0.38
  -6   7  -2    0.24    0.24
  -6   7  -2    0.30    0.23
   6  -7   2    0.37    0.31
   6  -7   2    0.15    0.30
   6  -7   2    0.27    0.25
  -7   7  -2    1.02    0.29
  -7   7  -2    0.94    0.41
  -7   7  -2    0.88    0.45
  -7   7  -2    0.44    0.32
   7  -7   2    1.82    0.38
  -8   7  -2    0.82    0.40
  -8   7  -2    1.09    0.54
  -8   7  -2    1.20    0.37
  -8   7  -2    0.85    0.36
   8  -7   2    0.50    0.33
   8  -7   2    1.22    0.46
   8  -7   2    0.93    0.38
  -9   7  -2    8.28    0.68
  -9   7  -2    7.27    0.98
  -9   7  -2    5.72    0.77
  -9   7  -2    8.13    0.90
   9  -7   2    6.63    0.80
   9  -7   2    6.36    0.72
   9  -7   2    6.64    0.76
 -10   7  -2    0.71    0.46
 -10   7  -2    0.10    0.62
 -10   7  -2    0.47    0.30
 -10   7  -2    0.04    0.40
  10  -7   2    0.61    0.44
  10  -7   2    0.25    0.41
  10   6  -2    1.41    0.44
 -10  -6   2    2.30    0.57
 -10  -6   2    1.78    0.64
 -10  -6   2    0.88    0.41
 -10  -6   2    2.15    0.53
   9   6  -2   -0.17    0.31
  -9  -6   2   -0.07    0.33
  -9  -6   2    0.09    0.31
  -9  -6   2    0.06    0.37
   8   6  -2   16.09    1.02
  -8  -6   2   16.54    1.03
  -8  -6   2   17.38    1.04
  -8  -6   2   16.25    0.93
   7   6  -2    0.37    0.35
  -7  -6   2   -0.02    0.27
  -7  -6   2    0.11    0.25
  -7  -6   2    0.21    0.28
   6   6  -2    0.07    0.23
  -6  -6   2    0.79    0.26
  -6  -6   2    0.93    0.29
  -6  -6   2    0.55    0.28
   5   6  -2    5.66    0.51
  -5  -6   2    5.93    0.52
  -5  -6   2    5.94    0.50
  -5  -6   2    6.38    0.44
   4   6  -2   17.50    0.54
   4   6  -2   16.67    0.79
   4   6  -2   17.44    0.56
  -4  -6   2   17.00    0.74
  -4  -6   2   17.04    0.68
  -4  -6   2   17.45    0.78
   3   6  -2   23.24    0.83
   3   6  -2   23.69    0.89
   3   6  -2   22.84    0.71
  -3  -6   2   21.88    0.81
  -3  -6   2   22.43    0.79
  -3  -6   2   21.30    0.82
   2   6  -2   33.88    1.03
   2   6  -2   31.61    1.17
   2   6  -2   33.80    1.00
  -2  -6   2   33.16    1.23
  -2  -6   2   33.16    1.16
  -2  -6   2   35.38    1.06
   1   6  -2   21.80    0.74
   1   6  -2   21.49    0.75
   1   6  -2   20.99    0.70
  -1  -6   2   20.20    0.78
  -1  -6   2   20.35    0.72
  -1  -6   2   19.93    0.89
  -1  -6   2   20.39    0.64
   0   6  -2   51.97    1.57
   0   6  -2   53.06    1.41
   0   6  -2   51.87    1.50
   0  -6   2   52.72    1.56
   0  -6   2   52.03    1.54
   0  -6   2   52.00    1.57
  -1   6  -2    0.14    0.18
  -1   6  -2    0.26    0.16
  -1   6  -2   -0.02    0.11
   1  -6   2   -0.06    0.16
   1  -6   2    0.28    0.17
   1  -6   2    0.29    0.18
  -2   6  -2   45.84    1.55
  -2   6  -2   48.25    1.49
  -2   6  -2   45.23    1.43
  -2   6  -2   48.31    1.37
   2  -6   2   48.59    1.47
   2  -6   2   47.41    1.53
   2  -6   2   44.76    1.53
  -3   6  -2   22.97    0.95
  -3   6  -2   23.64    1.04
  -3   6  -2   22.99    0.85
  -3   6  -2   23.97    0.88
   3  -6   2   21.59    0.98
   3  -6   2   23.51    0.90
   3  -6   2   23.47    0.98
  -4   6  -2   -0.15    0.15
  -4   6  -2    0.22    0.23
  -4   6  -2    0.15    0.17
  -4   6  -2    0.10    0.24
   4  -6   2   -0.21    0.14
   4  -6   2    0.31    0.23
   4  -6   2    0.14    0.24
  -5   6  -2   12.24    0.83
  -5   6  -2   13.59    0.72
  -5   6  -2   10.57    0.73
  -5   6  -2   12.02    0.64
   5  -6   2   11.58    0.75
   5  -6   2   11.94    0.79
   5  -6   2   12.66    0.70
  -6   6  -2    5.23    0.47
  -6   6  -2    4.53    0.57
  -6   6  -2    5.03    0.56
  -6   6  -2    4.89    0.65
   6  -6   2    5.63    0.64
   6  -6   2    5.40    0.52
   6  -6   2    5.03    0.57
  -7   6  -2    6.84    0.82
  -7   6  -2    5.76    0.53
  -7   6  -2    5.33    0.59
  -7   6  -2    5.60    0.65
   7  -6   2    5.43    0.63
   7  -6   2    6.38    0.70
  -8   6  -2    0.85    0.49
  -8   6  -2    0.88    0.42
  -8   6  -2    0.74    0.30
  -8   6  -2    0.45    0.33
   8  -6   2    1.18    0.45
   8  -6   2    0.03    0.31
   8  -6   2    1.00    0.39
  -9   6  -2    0.48    0.36
  -9   6  -2    2.16    0.60
  -9   6  -2    1.70    0.61
  -9   6  -2    1.46    0.40
   9  -6   2    1.31    0.43
   9  -6   2    1.10    0.40
   9  -6   2    0.34    0.39
 -10   6  -2   -0.01    0.47
 -10   6  -2    0.69    0.33
 -10   6  -2   -0.25    0.39
 -10   6  -2   -0.13    0.42
  10  -6   2    0.16    0.38
  10  -6   2    0.11    0.34
  11   5  -2    0.60    0.46
 -11  -5   2    0.27    0.50
 -11  -5   2    0.62    0.45
 -11  -5   2    0.73    0.45
 -11  -5   2    1.12    0.49
  10   5  -2    0.44    0.33
 -10  -5   2    0.16    0.37
 -10  -5   2    0.19    0.41
 -10  -5   2    0.86    0.41
 -10  -5   2    0.67    0.39
   9   5  -2    0.82    0.38
  -9  -5   2    1.68    0.47
  -9  -5   2    1.30    0.44
  -9  -5   2    0.94    0.50
  -9  -5   2    0.74    0.40
   8   5  -2    0.65    0.33
  -8  -5   2    1.07    0.40
  -8  -5   2    1.27    0.37
  -8  -5   2    1.04    0.39
   7   5  -2    2.89    0.48
  -7  -5   2    3.18    0.43
  -7  -5   2    3.94    0.53
  -7  -5   2    3.83    0.54
   6   5  -2    0.47    0.26
  -6  -5   2    0.71    0.29
  -6  -5   2    0.40    0.26
  -6  -5   2    0.67    0.25
   5   5  -2    5.60    0.50
  -5  -5   2    4.95    0.48
  -5  -5   2    7.03    0.53
  -5  -5   2    5.10    0.39
   4   5  -2    0.59    0.22
  -4  -5   2    0.54    0.22
  -4  -5   2    0.90    0.23
  -4  -5   2    0.83    0.19
   3   5  -2    5.73    0.29
   3   5  -2    6.55    0.26
   3   5  -2    6.05    0.42
  -3  -5   2    5.85    0.38
  -3  -5   2    6.12    0.35
  -3  -5   2    6.55    0.42
   2   5  -2   30.22    0.87
   2   5  -2   30.10    0.91
   2   5  -2   30.86    0.98
  -2  -5   2   30.90    0.96
  -2  -5   2   29.74    0.92
  -2  -5   2   30.03    0.94
   1   5  -2   97.24    2.56
   1   5  -2   96.34    2.54
   1   5  -2   98.72    2.57
  -1  -5   2   97.07    2.49
  -1  -5   2   94.38    2.62
  -1  -5   2   95.94    2.53
  -1  -5   2   97.16    2.56
   0   5  -2   11.51    0.39
   0   5  -2   12.14    0.47
   0   5  -2   11.94    0.52
   0  -5   2   10.98    0.50
   0  -5   2   11.23    0.48
  -1   5  -2   51.79    1.54
  -1   5  -2   54.28    1.54
   1  -5   2   55.59    1.64
   1  -5   2   53.41    1.62
   1  -5   2   56.02    1.60
  -2   5  -2   11.76    0.47
  -2   5  -2   10.90    0.60
  -2   5  -2   10.72    0.50
  -2   5  -2   11.23    0.56
   2  -5   2   10.87    0.59
   2  -5   2   10.65    0.58
   2  -5   2   11.08    0.52
  -3   5  -2    0.77    0.20
  -3   5  -2    0.79    0.20
  -3   5  -2    1.37    0.28
  -3   5  -2    0.54    0.26
   3  -5   2    0.97    0.26
   3  -5   2    1.05    0.26
   3  -5   2    0.95    0.21
  -4   5  -2    5.85    0.40
  -4   5  -2    4.99    0.53
  -4   5  -2    4.78    0.41
  -4   5  -2    5.28    0.50
   4  -5   2    5.70    0.52
   4  -5   2    6.63    0.55
   4  -5   2    5.28    0.44
  -5   5  -2    3.45    0.52
  -5   5  -2    1.86    0.38
  -5   5  -2    3.32    0.37
  -5   5  -2    2.93    0.40
   5  -5   2    3.21    0.45
   5  -5   2    2.90    0.37
   5  -5   2    2.65    0.40
  -6   5  -2    1.81    0.31
  -6   5  -2    1.89    0.40
  -6   5  -2    1.87    0.44
  -6   5  -2    2.62    0.43
   6  -5   2    1.87    0.40
   6  -5   2    1.73    0.32
   6  -5   2    2.39    0.43
  -7   5  -2    4.02    0.49
  -7   5  -2    4.07    0.65
  -7   5  -2    4.49    0.59
   7  -5   2    4.60    0.59
   7  -5   2    4.02    0.51
   7  -5   2    3.28    0.50
  -8   5  -2   16.58    1.18
  -8   5  -2   16.99    1.08
  -8   5  -2   17.23    1.04
  -8   5  -2   16.81    0.90
   8  -5   2   18.47    1.08
   8  -5   2   17.78    1.02
   8  -5   2   17.85    1.04
  -9   5  -2    0.94    0.35
  -9   5  -2    0.89    0.43
  -9   5  -2    1.21    0.47
  -9   5  -2    0.63    0.49
   9  -5   2    0.73    0.39
   9  -5   2    0.16    0.34
 -10   5  -2    1.37    0.61
 -10   5  -2    0.74    0.42
 -10   5  -2    1.16    0.36
 -10   5  -2    0.83    0.47
  10  -5   2    1.22    0.45
  10  -5   2    1.57    0.44
 -11   5  -2    2.94    0.64
 -11   5  -2    2.74    0.66
 -11   5  -2    3.92    0.59
 -11   5  -2    3.08    0.87
  11  -5   2    2.84    0.56
  11  -5   2    4.07    1.10
  11   4  -2    1.84    0.52
 -11  -4   2    0.73    0.52
 -11  -4   2    1.37    0.57
 -11  -4   2    2.32    0.56
 -11  -4   2    1.69    0.56
  10   4  -2    1.59    0.48
 -10  -4   2    1.24    0.54
 -10  -4   2    1.30    0.44
 -10  -4   2    1.01    0.43
 -10  -4   2    1.84    0.49
   9   4  -2   -0.03    0.27
  -9  -4   2    0.11    0.33
  -9  -4   2    0.50    0.35
  -9  -4   2    0.47    0.35
   8   4  -2    7.19    0.77
  -8  -4   2    6.59    0.64
  -8  -4   2    6.23    0.65
  -8  -4   2    6.44    0.69
  -8  -4   2    5.75    0.72
   7   4  -2    2.34    0.44
  -7  -4   2    3.53    0.53
  -7  -4   2    3.03    0.42
  -7  -4   2    3.45    0.52
   6   4  -2   18.34    0.94
  -6  -4   2   17.12    0.90
  -6  -4   2   16.96    0.90
  -6  -4   2   17.10    0.79
   5   4  -2   11.51    0.67
  -5  -4   2   12.65    0.69
  -5  -4   2   12.48    0.60
  -5  -4   2   12.77    0.72
   4   4  -2    3.05    0.34
  -4  -4   2    3.19    0.30
  -4  -4   2    3.43    0.48
  -4  -4   2    3.25    0.35
   3   4  -2    0.80    0.18
  -3  -4   2    1.24    0.22
  -3  -4   2    1.29    0.22
  -3  -4   2    1.42    0.18
   2   4  -2   30.30    0.82
   2   4  -2   31.69    0.98
   2   4  -2   30.13    0.86
  -2  -4   2   30.98    0.98
  -2  -4   2   32.02    0.91
  -2  -4   2   30.81    0.94
   1   4  -2  413.17   10.19
   1   4  -2  407.61   10.21
   1   4  -2  412.46   10.19
  -1  -4   2  418.86   10.33
  -1  -4   2  407.09   10.35
  -1  -4   2  423.04   10.33
   0   4  -2    6.83    0.25
   0   4  -2    6.86    0.36
   0   4  -2    6.56    0.31
   0  -4   2    7.92    0.36
   0  -4   2    7.22    0.37
   0  -4   2    7.10    0.37
  -1   4  -2    9.66    0.49
  -1   4  -2    9.88    0.44
   1  -4   2    9.28    0.46
   1  -4   2    8.79    0.46
   1  -4   2    9.50    0.43
  -2   4  -2   85.03    2.41
  -2   4  -2   87.46    2.47
  -2   4  -2   86.78    2.30
  -2   4  -2   86.47    2.35
   2  -4   2   84.07    2.38
   2  -4   2   84.13    2.38
  -3   4  -2   39.32    1.21
  -3   4  -2   36.62    1.34
  -3   4  -2   37.77    1.29
   3  -4   2   37.95    1.22
   3  -4   2   37.01    1.29
   3  -4   2   38.18    1.30
  -4   4  -2   32.43    1.28
  -4   4  -2   31.37    1.20
  -4   4  -2   33.36    1.15
  -4   4  -2   31.78    1.11
   4  -4   2   30.29    1.11
   4  -4   2   30.89    1.17
   4  -4   2   31.43    1.08
   4  -4   2   30.75    1.18
  -5   4  -2   84.45    2.49
  -5   4  -2   83.02    2.65
  -5   4  -2   81.49    2.41
  -5   4  -2   82.45    2.56
   5  -4   2   81.40    2.44
   5  -4   2   81.32    2.51
   5  -4   2   83.19    2.48
   5  -4   2   84.27    2.56
  -6   4  -2   23.08    1.05
  -6   4  -2   21.55    1.07
  -6   4  -2   22.65    0.96
  -6   4  -2   22.64    1.17
   6  -4   2   23.10    1.06
   6  -4   2   24.96    1.12
   6  -4   2   22.49    1.02
   6  -4   2   21.90    0.99
  -7   4  -2    9.30    0.64
  -7   4  -2    9.52    0.79
  -7   4  -2    9.73    0.73
  -7   4  -2    9.16    0.87
   7  -4   2    9.34    0.72
   7  -4   2    8.94    0.74
   7  -4   2    9.19    0.68
   7  -4   2    9.41    0.70
  -8   4  -2   21.66    1.36
  -8   4  -2   21.61    1.22
  -8   4  -2   20.22    1.02
  -8   4  -2   20.89    1.15
   8  -4   2   21.32    1.12
   8  -4   2   22.12    1.14
   8  -4   2   21.85    1.14
   8  -4   2   21.56    1.11
  -9   4  -2    3.64    0.77
  -9   4  -2    3.76    0.56
  -9   4  -2    4.59    0.67
  -9   4  -2    2.92    0.51
   9  -4   2    3.65    0.99
   9  -4   2    4.36    0.59
 -10   4  -2    3.91    0.69
 -10   4  -2    4.91    0.92
 -10   4  -2    3.17    0.54
 -10   4  -2    2.78    0.59
  10  -4   2    3.33    0.56
  10  -4   2    3.01    0.55
 -11   4  -2    5.79    0.85
 -11   4  -2    6.59    0.89
 -11   4  -2    7.59    1.16
 -11   4  -2    7.83    0.84
  11  -4   2    7.36    0.77
  11  -4   2    9.09    0.83
  11   3  -2    1.56    0.51
 -11  -3   2    0.91    0.59
 -11  -3   2    0.90    0.49
 -11  -3   2    0.71    0.43
 -11  -3   2    2.07    0.58
  10   3  -2    5.38    0.74
 -10  -3   2    6.54    0.82
 -10  -3   2    7.34    0.80
 -10  -3   2    6.28    0.86
 -10  -3   2    5.38    0.73
   9   3  -2    3.66    0.53
  -9  -3   2    5.62    0.67
  -9  -3   2    5.48    0.65
  -9  -3   2    4.05    0.61
   8   3  -2    0.11    0.28
  -8  -3   2   -0.22    0.23
  -8  -3   2   -0.20    0.26
  -8  -3   2    0.17    0.32
   7   3  -2   34.83    1.01
   7   3  -2   34.54    1.03
   7   3  -2   36.08    1.47
  -7  -3   2   38.63    1.84
  -7  -3   2   34.59    1.49
  -7  -3   2   35.12    1.46
  -7  -3   2   36.27    1.39
   6   3  -2   62.77    1.70
   6   3  -2   63.87    2.10
   6   3  -2   63.02    1.68
  -6  -3   2   66.41    2.32
  -6  -3   2   64.39    1.99
  -6  -3   2   60.63    2.10
   5   3  -2    6.40    0.29
   5   3  -2    6.59    0.28
   5   3  -2    6.04    0.50
  -5  -3   2    6.65    0.62
  -5  -3   2    6.54    0.44
  -5  -3   2    6.94    0.52
   4   3  -2   16.21    0.49
   4   3  -2   16.45    0.75
  -4  -3   2   16.85    0.65
  -4  -3   2   16.78    0.76
  -4  -3   2   16.91    0.84
   3   3  -2   59.39    1.76
  -3  -3   2   59.78    1.56
  -3  -3   2   51.32    1.76
  -3  -3   2   60.15    1.72
   2   3  -2    0.35    0.14
  -2  -3   2    0.17    0.12
  -2  -3   2    0.30    0.09
  -2  -3   2    0.24    0.13
   1   3  -2  510.88   14.19
   1   3  -2  644.52   14.29
  -1  -3   2  628.56   15.82
  -1  -3   2  652.82   15.80
   0   3  -2    0.32    0.07
   0   3  -2    0.52    0.14
   0   3  -2    0.46    0.15
   0   3  -2    0.45    0.11
   0  -3   2    0.48    0.16
   0  -3   2    0.40    0.13
   0  -3   2    0.45    0.14
  -1   3  -2   13.88    0.56
  -1   3  -2   12.26    0.49
  -1   3  -2   13.08    0.41
  -1   3  -2   13.68    0.51
   1  -3   2   13.53    0.50
   1  -3   2   12.60    0.53
   1  -3   2   13.34    0.53
  -2   3  -2  210.96    5.51
  -2   3  -2  210.99    5.41
  -2   3  -2  214.65    5.38
   2  -3   2  211.24    5.37
   2  -3   2  218.56    5.45
   2  -3   2  207.91    5.52
  -3   3  -2    3.11    0.30
  -3   3  -2    3.06    0.34
  -3   3  -2    2.98    0.36
  -3   3  -2    2.90    0.29
   3  -3   2    3.07    0.35
   3  -3   2    2.25    0.25
   3  -3   2    3.00    0.32
  -4   3  -2    0.23    0.25
  -4   3  -2    0.26    0.20
  -4   3  -2    0.38    0.22
  -4   3  -2    0.04    0.17
   4  -3   2    0.17    0.15
   4  -3   2    0.27    0.22
   4  -3   2    0.26    0.21
   4  -3   2    0.15    0.17
  -5   3  -2   15.21    0.82
  -5   3  -2   15.14    0.89
  -5   3  -2   17.18    0.79
  -5   3  -2   15.47    0.73
   5  -3   2   15.48    0.79
   5  -3   2   15.98    0.76
   5  -3   2   15.97    0.82
   5  -3   2   17.08    0.79
  -6   3  -2    0.74    0.23
  -6   3  -2    1.04    0.33
  -6   3  -2    0.73    0.27
  -6   3  -2    0.60    0.33
   6  -3   2    0.94    0.30
   6  -3   2    0.40    0.22
   6  -3   2    0.86    0.30
   6  -3   2    0.92    0.30
  -7   3  -2    0.33    0.35
  -7   3  -2   -0.09    0.25
  -7   3  -2   -0.13    0.26
  -7   3  -2   -0.11    0.18
   7  -3   2   -0.13    0.26
   7  -3   2    0.15    0.25
   7  -3   2   -0.01    0.25
   7  -3   2    0.10    0.26
  -8   3  -2    0.14    0.31
  -8   3  -2    0.44    0.40
  -8   3  -2    0.14    0.23
  -8   3  -2    0.07    0.27
   8  -3   2    0.07    0.31
   8  -3   2    0.45    0.28
   8  -3   2    0.35    0.30
  -9   3  -2    9.93    1.17
  -9   3  -2    8.31    0.78
  -9   3  -2    7.00    0.93
  -9   3  -2    7.78    0.83
   9  -3   2    6.15    0.68
   9  -3   2    6.68    0.69
   9  -3   2    8.69    0.72
 -10   3  -2    0.15    0.32
 -10   3  -2    1.13    0.65
 -10   3  -2    0.33    0.33
  10  -3   2    0.44    0.37
  10  -3   2   -0.11    0.30
  10  -3   2    0.67    0.36
 -11   3  -2    1.29    0.67
 -11   3  -2    1.16    0.42
 -11   3  -2    0.36    1.15
 -11   3  -2    0.41    0.75
  11  -3   2    1.07    0.40
  11  -3   2    0.58    0.37
  11   2  -2   -0.15    0.35
 -11  -2   2   -0.17    0.39
 -11  -2   2    0.90    0.46
 -11  -2   2    1.22    0.55
  10   2  -2    0.13    0.33
 -10  -2   2    0.31    0.35
 -10  -2   2    0.73    0.41
 -10  -2   2    0.06    0.33
   9   2  -2    3.10    0.54
   9   2  -2    2.99    0.27
  -9  -2   2    3.75    0.84
  -9  -2   2    2.69    0.55
  -9  -2   2    3.21    0.83
   8   2  -2    6.92    0.76
   8   2  -2    5.93    0.36
   8   2  -2    5.87    0.38
  -8  -2   2    5.85    0.64
  -8  -2   2    6.23    0.76
  -8  -2   2    7.56    0.89
  -8  -2   2    7.46    0.68
   7   2  -2    8.83    0.41
   7   2  -2    8.40    0.69
  -7  -2   2    8.30    0.71
  -7  -2   2    9.19    0.68
  -7  -2   2    8.62    0.68
  -7  -2   2    9.39    0.81
   6   2  -2    7.36    0.60
   6   2  -2    7.14    0.35
   6   2  -2    7.00    0.37
  -6  -2   2    7.40    0.58
  -6  -2   2    8.96    0.67
  -6  -2   2    7.17    0.54
  -6  -2   2    6.57    0.59
   5   2  -2    0.07    0.11
   5   2  -2    0.15    0.11
   5   2  -2    0.07    0.17
  -5  -2   2   -0.12    0.16
  -5  -2   2    0.03    0.18
  -5  -2   2   -0.20    0.18
   4   2  -2    3.04    0.21
   4   2  -2    3.37    0.19
  -4  -2   2    3.02    0.30
  -4  -2   2    2.77    0.30
  -4  -2   2    3.69    0.36
   3   2  -2   12.39    0.57
  -3  -2   2   12.24    0.51
  -3  -2   2   13.11    0.59
  -3  -2   2   12.69    0.46
   2   2  -2    2.75    0.26
  -2  -2   2    3.52    0.18
  -2  -2   2    3.44    0.22
  -2  -2   2    3.72    0.28
   1   2  -2    1.01    0.14
  -1  -2   2    0.82    0.14
   0   2  -2   40.81    1.08
   0   2  -2   39.71    1.04
   0   2  -2   39.94    1.11
   0  -2   2   41.19    1.11
   0  -2   2   38.54    1.05
   0  -2   2   40.74    1.09
  -1   2  -2    1.04    0.19
  -1   2  -2    1.37    0.16
  -1   2  -2    1.16    0.10
  -1   2  -2    1.04    0.16
   1  -2   2    1.21    0.11
   1  -2   2    1.46    0.18
   1  -2   2    1.17    0.18
   1  -2   2    1.19    0.18
  -2   2  -2    0.42    0.18
  -2   2  -2    0.65    0.14
  -2   2  -2    0.39    0.21
  -2   2  -2    0.35    0.15
   2  -2   2    0.55    0.20
   2  -2   2    0.55    0.14
   2  -2   2    0.67    0.15
   2  -2   2    0.49    0.20
  -3   2  -2   16.00    0.67
  -3   2  -2   16.81    0.77
  -3   2  -2   16.68    0.72
  -3   2  -2   18.52    0.68
   3  -2   2   18.06    0.80
   3  -2   2   16.03    0.72
   3  -2   2   17.40    0.72
  -4   2  -2    6.62    0.43
  -4   2  -2    5.58    0.43
  -4   2  -2    5.04    0.48
  -4   2  -2    5.63    0.51
   4  -2   2    6.95    0.49
   4  -2   2    5.98    0.48
   4  -2   2    5.76    0.42
   4  -2   2    6.29    0.44
  -5   2  -2   16.02    0.90
  -5   2  -2   16.49    0.84
  -5   2  -2   17.37    0.80
  -5   2  -2   16.76    0.77
   5  -2   2   17.05    0.79
   5  -2   2   17.19    0.80
   5  -2   2   16.59    0.82
   5  -2   2   16.79    0.81
  -6   2  -2    0.87    0.35
  -6   2  -2    0.66    0.29
  -6   2  -2    1.15    0.31
  -6   2  -2    1.23    0.31
   6  -2   2    0.79    0.25
   6  -2   2    1.04    0.30
   6  -2   2    1.32    0.31
   6  -2   2    1.09    0.30
  -7   2  -2    3.99    0.62
  -7   2  -2    5.87    0.53
  -7   2  -2    3.92    0.52
  -7   2  -2    4.59    0.58
   7  -2   2    6.34    0.59
   7  -2   2    4.58    0.52
   7  -2   2    4.76    0.56
  -8   2  -2   37.61    1.79
  -8   2  -2   40.37    1.55
   8  -2   2   38.17    1.53
   8  -2   2   40.36    1.56
   8  -2   2   40.85    1.62
  -9   2  -2    8.79    0.84
  -9   2  -2    9.22    0.88
  -9   2  -2    8.85    1.08
   9  -2   2    8.70    0.80
   9  -2   2   10.09    0.78
   9  -2   2    8.57    0.77
 -10   2  -2    8.65    1.21
 -10   2  -2    9.05    0.78
 -10   2  -2    9.29    0.89
 -10   2  -2    7.36    0.86
  10  -2   2    8.05    0.73
  10  -2   2    6.50    0.72
  10  -2   2    7.32    0.71
 -11   2  -2    1.79    0.80
 -11   2  -2    2.73    0.52
 -11   2  -2    2.02    0.60
 -11   2  -2    4.47    1.16
  11  -2   2    3.57    0.56
  11  -2   2    3.30    0.60
  11  -2   2    3.56    0.56
  11   1  -2    0.45    0.39
 -11  -1   2    0.77    0.44
 -11  -1   2    0.51    0.39
 -11  -1   2    0.63    0.41
  10   1  -2    2.86    0.31
  10   1  -2    1.95    0.50
  10   1  -2    3.51    0.32
 -10  -1   2    2.90    0.57
 -10  -1   2    2.80    0.66
 -10  -1   2    2.31    0.79
 -10  -1   2    4.11    0.59
   9   1  -2    3.29    0.54
   9   1  -2    2.75    0.43
   9   1  -2    3.71    0.36
  -9  -1   2    3.63    0.63
  -9  -1   2    5.30    0.65
  -9  -1   2    3.63    0.62
  -9  -1   2    3.60    0.74
   8   1  -2    3.96    0.37
   8   1  -2    4.67    0.62
   8   1  -2    4.84    0.39
  -8  -1   2    5.05    0.59
  -8  -1   2    4.90    0.69
  -8  -1   2    4.74    0.64
  -8  -1   2    4.88    0.58
   7   1  -2   61.20    1.75
   7   1  -2   59.62    2.10
  -7  -1   2   58.57    2.01
  -7  -1   2   58.45    2.12
  -7  -1   2   60.77    2.02
  -7  -1   2   61.90    2.16
   6   1  -2   12.23    0.53
   6   1  -2   11.23    0.72
   6   1  -2   12.23    0.51
  -6  -1   2   11.75    0.75
  -6  -1   2   13.21    0.71
  -6  -1   2   11.83    0.70
  -6  -1   2   13.13    0.78
   5   1  -2    0.40    0.15
   5   1  -2    0.28    0.20
   5   1  -2    0.25    0.13
  -5  -1   2    0.31    0.19
  -5  -1   2    0.23    0.19
  -5  -1   2    0.13    0.18
  -5  -1   2    0.65    0.24
   4   1  -2   81.71    2.38
   4   1  -2   80.58    2.14
   4   1  -2   82.13    2.15
  -4  -1   2   80.75    2.36
  -4  -1   2   79.19    2.23
   3   1  -2    8.86    0.30
   3   1  -2    8.92    0.31
   3   1  -2    8.64    0.47
  -3  -1   2    7.86    0.46
  -3  -1   2    8.87    0.41
  -3  -1   2    8.55    0.38
  -2  -1   2    4.11    0.30
  -2  -1   2    4.20    0.22
  -2  -1   2    4.28    0.20
   1   1  -2    4.88    0.24
  -1  -1   2    5.12    0.25
   0   1  -2  103.67    2.62
   0  -1   2   99.61    2.51
   0  -1   2   98.88    2.52
   0  -1   2  105.68    2.57
  -1   1  -2   73.13    1.80
  -1   1  -2   71.80    1.92
  -1   1  -2   67.14    1.85
  -1   1  -2   69.15    1.85
   1  -1   2   69.56    1.78
   1  -1   2   67.07    1.73
   1  -1   2   65.58    1.78
   1  -1   2   67.07    1.82
   2  -1   2  312.89   15.50
  -3   1  -2    7.80    0.50
  -3   1  -2    6.38    0.44
  -3   1  -2    6.42    0.40
  -3   1  -2    7.34    0.59
   3  -1   2    7.03    0.53
   3  -1   2    7.14    0.47
   3  -1   2    6.78    0.41
   3  -1   2    8.09    0.64
  -4   1  -2   20.66    0.82
  -4   1  -2   20.57    0.85
  -4   1  -2   20.85    0.95
  -4   1  -2   20.76    0.84
   4  -1   2   20.07    0.87
   4  -1   2   21.14    0.85
   4  -1   2   22.01    0.85
   4  -1   2   20.58    0.83
  -5   1  -2   65.24    2.04
  -5   1  -2   66.70    2.06
  -5   1  -2   66.10    2.00
  -5   1  -2   61.55    2.14
   5  -1   2   68.32    2.04
   5  -1   2   64.50    2.00
   5  -1   2   63.02    2.01
   5  -1   2   62.85    2.02
  -6   1  -2    1.11    0.27
  -6   1  -2    1.14    0.31
  -6   1  -2    1.31    0.33
  -6   1  -2    0.81    0.35
   6  -1   2    0.86    0.28
   6  -1   2    1.42    0.30
   6  -1   2    0.97    0.27
  -7   1  -2    0.62    0.40
  -7   1  -2    0.56    0.30
  -7   1  -2    0.95    0.34
  -7   1  -2    1.39    0.36
   7  -1   2    1.17    0.32
   7  -1   2    1.04    0.31
   7  -1   2    0.61    0.29
  -8   1  -2   -0.05    0.31
  -8   1  -2    0.19    0.35
  -8   1  -2    0.46    0.29
  -8   1  -2    0.62    0.47
   8  -1   2    0.12    0.27
   8  -1   2    0.29    0.29
   8  -1   2    0.31    0.29
  -9   1  -2    7.20    0.79
  -9   1  -2    6.36    0.69
  -9   1  -2    7.83    0.92
  -9   1  -2   10.21    1.18
   9  -1   2    8.56    0.77
   9  -1   2    9.01    0.73
   9  -1   2    7.73    0.69
 -10   1  -2    0.80    0.40
 -10   1  -2    0.62    0.40
 -10   1  -2    1.02    0.47
 -10   1  -2    0.00    0.62
  10  -1   2    0.85    0.41
  10  -1   2    0.50    0.35
  10  -1   2    0.89    0.37
 -11   1  -2    0.46    0.50
 -11   1  -2    1.78    0.47
 -11   1  -2    1.60    0.57
  11  -1   2    1.84    0.45
  11  -1   2    0.43    0.41
 -11   0   2    2.96    0.60
 -11   0   2    4.22    0.70
 -11   0   2    5.18    1.12
 -11   0   2    4.03    0.63
  10   0  -2    2.48    0.30
  10   0  -2    2.02    0.29
 -10   0   2    2.84    0.50
 -10   0   2    2.69    0.64
 -10   0   2    1.28    0.64
 -10   0   2    1.97    0.55
   9   0  -2   11.54    0.59
   9   0  -2   10.86    0.87
   9   0  -2   10.68    0.59
  -9   0   2   11.61    0.90
  -9   0   2   12.28    0.82
  -9   0   2   10.20    1.06
   8   0  -2    2.53    0.32
   8   0  -2    2.29    0.41
   8   0  -2    2.33    0.31
  -8   0   2    2.86    0.57
  -8   0   2    2.63    0.44
  -8   0   2    2.08    0.46
  -8   0   2    2.90    0.48
   7   0  -2    8.90    0.69
   7   0  -2    9.76    0.52
   7   0  -2    9.12    0.52
  -7   0   2    7.98    0.62
  -7   0   2    8.05    0.67
  -7   0   2    8.66    0.75
  -7   0   2    8.79    0.71
   6   0  -2    1.69    0.31
   6   0  -2    1.52    0.24
   6   0  -2    1.93    0.28
  -6   0   2    1.64    0.36
  -6   0   2    2.04    0.40
  -6   0   2    2.09    0.33
  -6   0   2    1.63    0.33
   5   0  -2    1.40    0.23
   5   0  -2    0.93    0.26
   5   0  -2    1.15    0.19
  -5   0   2    1.10    0.28
  -5   0   2    1.19    0.26
  -5   0   2    1.51    0.28
  -5   0   2    1.12    0.26
   4   0  -2    1.32    0.23
   4   0  -2    1.56    0.20
   4   0  -2    2.31    0.22
  -4   0   2    1.67    0.31
  -4   0   2    1.86    0.26
  -4   0   2    1.84    0.28
  -4   0   2    2.37    0.29
   3   0  -2    8.75    0.35
   3   0  -2    8.60    0.35
  -3   0   2    9.05    0.43
  -3   0   2    8.71    0.48
  -3   0   2    8.65    0.42
   2   0  -2   10.52    0.35
   2   0  -2   11.09    0.47
   2   0  -2   10.73    0.34
  -2   0   2   10.42    0.39
  -2   0   2   10.51    0.47
  -2   0   2   10.95    0.40
  -1   0   2    9.26    0.26
  -1   0   2    9.60    0.27
  -1   0   2    9.45    0.36
   0   0   2  256.92    6.33
  -1   0  -2   52.94    1.35
  -1   0  -2   50.02    1.38
   1   0   2   51.61    1.40
   1   0   2   50.40    1.34
  -2   0  -2    7.60    0.41
  -2   0  -2    8.44    0.61
  -2   0  -2    8.11    0.40
  -2   0  -2    8.13    0.38
   2   0   2    8.08    0.39
   2   0   2    7.63    0.37
   2   0   2    7.57    0.46
   2   0   2    7.74    0.39
  -3   0  -2   28.49    1.11
  -3   0  -2   31.87    1.02
  -3   0  -2   31.59    1.19
   3   0   2   31.40    1.01
   3   0   2   29.43    1.20
   3   0   2   30.03    1.02
  -4   0  -2   72.87    2.17
  -4   0  -2   73.49    2.31
  -4   0  -2   76.30    2.18
  -4   0  -2   73.36    2.17
   4   0   2   74.96    2.22
   4   0   2   72.28    2.19
   4   0   2   77.47    2.17
  -5   0  -2    0.44    0.23
  -5   0  -2    0.43    0.29
  -5   0  -2    0.01    0.20
  -5   0  -2    0.08    0.19
   5   0   2    0.06    0.18
   5   0   2    0.16    0.18
   5   0   2    0.10    0.21
  -6   0  -2    6.06    0.56
  -6   0  -2    7.61    0.79
  -6   0  -2    6.98    0.57
  -6   0  -2    7.44    0.58
   6   0   2    5.90    0.52
   6   0   2    6.54    0.55
   6   0   2    6.57    0.51
  -7   0  -2    5.85    0.80
  -7   0  -2    4.26    0.53
  -7   0  -2    3.70    0.44
  -7   0  -2    4.96    0.60
   7   0   2    3.84    0.50
   7   0   2    5.42    0.54
   7   0   2    4.88    0.50
  -8   0  -2    0.11    0.30
  -8   0  -2    0.11    0.23
  -8   0  -2    0.18    0.31
  -8   0  -2    0.35    0.49
   8   0   2    0.33    0.31
   8   0   2    0.07    0.27
   8   0   2   -0.05    0.23
  -9   0  -2   22.98    1.81
  -9   0  -2   22.70    1.21
  -9   0  -2   25.06    1.34
  -9   0  -2   24.12    1.28
   9   0   2   21.92    1.23
   9   0   2   24.01    1.12
   9   0   2   22.50    1.07
 -10   0  -2    2.73    0.57
 -10   0  -2    2.09    0.55
 -10   0  -2    4.26    0.60
  10   0   2    3.69    0.54
  10   0   2    3.61    0.50
 -11   0  -2    0.82    0.41
 -11   0  -2   -0.01    0.39
 -11   0  -2    0.35    0.44
 -11   0  -2    0.14    0.50
  11   0   2    0.45    0.32
  11   0   2   -0.06    0.30
  11   0   2   -0.07    0.32
  11  -1  -2    1.34    0.26
  11  -1  -2    1.02    0.25
 -11   1   2    1.32    0.50
 -11   1   2    1.35    0.44
 -11   1   2    1.15    0.40
 -11   1   2    2.34    0.79
  10  -1  -2    0.09    0.20
  10  -1  -2    0.06    0.22
 -10   1   2    0.10    0.37
 -10   1   2   -0.01    0.29
 -10   1   2   -0.04    0.25
 -10   1   2   -0.51    0.38
   9  -1  -2    3.97    0.41
   9  -1  -2    4.11    0.43
  -9   1   2    3.33    0.56
  -9   1   2    5.00    0.76
  -9   1   2    3.09    0.56
  -9   1   2    3.56    0.52
   8  -1  -2    0.04    0.21
   8  -1  -2    0.03    0.27
   8  -1  -2    0.02    0.19
  -8   1   2    0.56    0.32
  -8   1   2   -0.15    0.30
  -8   1   2    0.12    0.25
  -8   1   2    0.12    0.30
   7  -1  -2   -0.12    0.20
   7  -1  -2    0.23    0.21
   7  -1  -2   -0.05    0.21
  -7   1   2   -0.26    0.27
  -7   1   2    0.30    0.30
  -7   1   2    0.01    0.21
  -7   1   2    0.14    0.25
   6  -1  -2    0.05    0.18
   6  -1  -2    0.18    0.18
   6  -1  -2    0.26    0.19
  -6   1   2    0.21    0.24
  -6   1   2    0.13    0.25
  -6   1   2    0.42    0.21
  -6   1   2    0.19    0.24
   5  -1  -2    0.33    0.19
   5  -1  -2    0.40    0.18
   5  -1  -2    0.54    0.19
  -5   1   2    0.57    0.23
  -5   1   2    0.24    0.19
  -5   1   2    0.51    0.23
  -5   1   2    0.47    0.24
   4  -1  -2   19.88    0.72
   4  -1  -2   20.43    0.83
   4  -1  -2   16.70    0.90
  -4   1   2   17.78    0.74
  -4   1   2   18.08    0.76
  -4   1   2   19.39    0.83
  -4   1   2   19.06    0.78
   3  -1  -2   13.76    0.52
   3  -1  -2   14.21    0.54
   3  -1  -2   13.83    0.61
  -3   1   2   14.64    0.63
  -3   1   2   13.57    0.58
  -3   1   2   14.66    0.59
  -3   1   2   13.07    0.52
   2  -1  -2   46.63    1.26
   2  -1  -2   46.25    1.29
  -2   1   2   45.86    1.35
  -2   1   2   46.93    1.25
  -2   1   2   46.36    1.29
  -2   1   2   45.28    1.31
   1  -1  -2  183.70    4.53
   1  -1  -2  179.46    4.55
  -1   1   2  175.77    4.40
  -1   1   2  175.53    4.41
   0  -1  -2    1.02    0.10
   0  -1  -2    0.86    0.08
   0  -1  -2    0.85    0.08
   0   1   2    1.10    0.10
   0   1   2    1.01    0.09
  -1  -1  -2   25.12    0.77
  -1  -1  -2   25.70    0.76
  -1  -1  -2   26.92    0.78
  -1  -1  -2   27.13    0.75
   1   1   2   25.31    0.73
  -2  -1  -2   14.32    0.60
  -2  -1  -2   14.06    0.56
  -2  -1  -2   13.87    0.53
  -2  -1  -2   13.89    0.54
   2   1   2   13.31    0.52
   2   1   2   13.19    0.51
  -3  -1  -2   22.54    0.92
  -3  -1  -2   21.59    0.88
  -3  -1  -2   22.12    0.82
   3   1   2   22.17    0.78
   3   1   2   21.66    0.81
   3   1   2   23.72    0.90
  -4  -1  -2    9.72    0.53
  -4  -1  -2    8.90    0.53
  -4  -1  -2    9.65    0.54
  -4  -1  -2    7.61    0.77
   4   1   2    8.95    0.49
   4   1   2    9.79    0.54
   4   1   2    9.48    0.57
  -5  -1  -2   31.06    1.15
  -5  -1  -2   29.02    1.13
  -5  -1  -2   29.16    1.47
  -5  -1  -2   28.52    1.13
   5   1   2   31.05    1.16
   5   1   2   28.55    1.13
   5   1   2   29.16    1.06
  -6  -1  -2    0.51    0.27
  -6  -1  -2    0.40    0.23
  -6  -1  -2    0.07    0.39
  -6  -1  -2    0.16    0.20
   6   1   2    0.25    0.22
   6   1   2    0.14    0.20
   6   1   2    0.37    0.20
  -7  -1  -2    9.55    0.71
  -7  -1  -2    9.29    0.69
  -7  -1  -2    6.35    0.96
  -7  -1  -2    9.11    0.68
   7   1   2    8.48    0.67
   7   1   2    8.86    0.65
   7   1   2    8.19    0.58
  -8  -1  -2    1.46    0.39
  -8  -1  -2    1.79    0.49
  -8  -1  -2    2.01    0.45
   8   1   2    1.41    0.32
   8   1   2    1.46    0.36
   8   1   2    0.60    0.31
  -9  -1  -2    0.15    0.28
  -9  -1  -2    0.32    0.34
  -9  -1  -2    0.53    0.35
   9   1   2   -0.20    0.23
   9   1   2   -0.16    0.26
   9   1   2    0.16    0.29
 -10  -1  -2    3.31    0.61
 -10  -1  -2    3.49    0.60
 -10  -1  -2    3.26    0.62
 -10  -1  -2    3.71    0.73
  10   1   2    4.19    0.66
  10   1   2    4.21    0.54
  10   1   2    3.46    0.47
 -11  -1  -2    0.20    0.38
 -11  -1  -2    0.47    0.43
 -11  -1  -2   -0.25    0.46
 -11  -1  -2    0.41    0.44
  11   1   2   -0.10    0.32
  11   1   2   -0.35    0.25
  11  -2  -2    3.52    0.40
  11  -2  -2    4.09    0.43
 -11   2   2    4.51    0.78
 -11   2   2    5.25    0.94
 -11   2   2    3.80    0.71
  10  -2  -2    5.35    0.50
  10  -2  -2    6.24    0.53
 -10   2   2    6.36    0.90
 -10   2   2    5.72    0.76
 -10   2   2    4.72    0.68
 -10   2   2    4.68    0.60
   9  -2  -2   10.27    0.66
   9  -2  -2   11.45    0.68
  -9   2   2   11.53    0.91
  -9   2   2    9.45    0.71
  -9   2   2   10.35    1.01
  -9   2   2   10.48    0.90
   8  -2  -2    0.03    0.23
   8  -2  -2    0.58    0.26
  -8   2   2    0.48    0.29
  -8   2   2    0.56    0.36
  -8   2   2    0.75    0.36
  -8   2   2    1.38    0.45
   7  -2  -2    0.13    0.21
   7  -2  -2   -0.10    0.21
  -7   2   2    0.13    0.32
  -7   2   2   -0.24    0.21
  -7   2   2    0.11    0.21
  -7   2   2    0.24    0.30
   6  -2  -2    2.11    0.31
   6  -2  -2    2.03    0.31
  -6   2   2    2.47    0.43
  -6   2   2    1.89    0.35
  -6   2   2    2.14    0.31
  -6   2   2    1.41    0.34
   5  -2  -2    1.41    0.25
   5  -2  -2    1.30    0.25
  -5   2   2    1.47    0.31
  -5   2   2    1.69    0.34
  -5   2   2    1.59    0.25
  -5   2   2    1.08    0.28
   4  -2  -2   29.44    0.99
   4  -2  -2   29.51    1.10
  -4   2   2   29.72    1.08
  -4   2   2   28.54    0.96
  -4   2   2   29.66    1.12
  -4   2   2   30.60    1.09
   3  -2  -2   57.04    1.62
   3  -2  -2   57.54    1.60
   3  -2  -2   56.83    1.66
  -3   2   2   55.23    1.66
  -3   2   2   56.57    1.53
  -3   2   2   54.02    1.76
   2  -2  -2   18.93    0.64
   2  -2  -2   18.71    0.58
   2  -2  -2   18.74    0.67
  -2   2   2   18.95    0.67
  -2   2   2   19.18    0.57
  -2   2   2   18.97    0.68
   1  -2  -2  158.05    3.95
   1  -2  -2  151.33    3.92
  -1   2   2  148.37    3.83
  -1   2   2  152.52    3.84
   0  -2  -2   86.67    2.23
   0  -2  -2   85.81    2.23
   0   2   2   92.80    2.39
  -1  -2  -2   55.46    1.48
  -1  -2  -2   54.22    1.47
  -1  -2  -2   53.21    1.45
   1   2   2   56.72    1.50
   1   2   2   56.12    1.49
   1   2   2   53.19    1.51
  -2  -2  -2    5.68    0.35
  -2  -2  -2    6.61    0.36
  -2  -2  -2    6.65    0.39
   2   2   2    6.16    0.36
   2   2   2    6.56    0.43
   2   2   2    6.50    0.35
  -3  -2  -2   38.75    1.18
  -3  -2  -2   33.45    1.34
   3   2   2   38.14    1.48
   3   2   2   39.40    1.17
   3   2   2   36.83    1.21
  -4  -2  -2   16.85    0.75
  -4  -2  -2   18.09    0.83
  -4  -2  -2   16.87    0.77
  -4  -2  -2   17.03    0.73
   4   2   2   16.73    0.75
   4   2   2   17.60    0.80
   4   2   2   16.59    0.68
  -5  -2  -2   56.39    1.82
  -5  -2  -2   53.76    1.75
  -5  -2  -2   55.15    1.87
  -5  -2  -2   53.31    1.77
   5   2   2   53.37    1.73
   5   2   2   52.53    1.62
   5   2   2   52.00    1.73
  -6  -2  -2   52.17    1.84
  -6  -2  -2   51.83    1.80
  -6  -2  -2   53.63    1.83
  -6  -2  -2   55.87    1.95
   6   2   2   54.39    1.68
   6   2   2   51.26    1.82
   6   2   2   53.63    1.78
  -7  -2  -2   14.80    0.86
  -7  -2  -2   13.89    0.86
  -7  -2  -2   15.87    0.90
  -7  -2  -2   14.51    0.96
   7   2   2   14.19    0.86
   7   2   2   14.39    0.80
   7   2   2   14.57    0.73
  -8  -2  -2   16.82    1.03
  -8  -2  -2   16.13    1.00
  -8  -2  -2   17.19    1.01
  -8  -2  -2   18.92    1.17
   8   2   2   17.18    0.84
   8   2   2   16.64    1.00
   8   2   2   16.84    0.90
  -9  -2  -2   60.75    2.23
  -9  -2  -2   56.28    2.18
  -9  -2  -2   57.28    2.36
  -9  -2  -2   55.49    2.17
   9   2   2   52.58    2.10
   9   2   2   55.18    1.83
   9   2   2   55.52    1.90
 -10  -2  -2   24.60    1.33
 -10  -2  -2   24.08    1.36
 -10  -2  -2   21.72    1.47
 -10  -2  -2   21.35    1.31
  10   2   2   21.00    1.05
  10   2   2   20.82    1.27
  10   2   2   21.81    1.00
 -11  -2  -2   16.07    1.40
 -11  -2  -2   16.91    1.24
 -11  -2  -2   14.05    1.31
  11   2   2   15.61    1.16
  11   2   2   15.14    0.90
  11   2   2   16.08    0.87
  10  -3  -2    3.22    0.44
  10  -3  -2    3.00    0.44
 -10   3   2    3.19    0.73
 -10   3   2    2.92    0.58
 -10   3   2    2.12    0.62
   9  -3  -2    7.59    0.61
   9  -3  -2    8.37    0.65
  -9   3   2    6.67    0.77
  -9   3   2    6.29    0.74
  -9   3   2    7.29    0.90
  -9   3   2    6.36    0.59
   8  -3  -2    3.06    0.43
   8  -3  -2    2.85    0.40
  -8   3   2    2.84    0.62
  -8   3   2    3.59    0.63
  -8   3   2    2.92    0.42
  -8   3   2    2.97    0.49
   7  -3  -2    2.83    0.38
   7  -3  -2    2.40    0.39
  -7   3   2    2.58    0.36
  -7   3   2    2.42    0.45
  -7   3   2    2.26    0.48
  -7   3   2    2.35    0.44
   6  -3  -2   87.01    2.57
   6  -3  -2   91.16    2.64
  -6   3   2   84.61    2.50
  -6   3   2   87.33    2.77
  -6   3   2   89.11    2.76
  -6   3   2   88.48    2.71
   5  -3  -2   45.84    1.53
   5  -3  -2   46.43    1.48
  -5   3   2   46.49    1.61
  -5   3   2   43.33    1.55
  -5   3   2   45.87    1.40
  -5   3   2   43.28    1.57
   4  -3  -2   76.30    2.13
   4  -3  -2   73.60    2.20
   4  -3  -2   76.09    2.16
  -4   3   2   75.97    2.23
  -4   3   2   73.92    2.03
  -4   3   2   71.86    2.20
  -4   3   2   70.45    2.18
   3  -3  -2   40.73    1.18
   3  -3  -2   38.72    1.31
   3  -3  -2   40.38    1.24
  -3   3   2   40.48    1.31
  -3   3   2   40.53    1.31
  -3   3   2   40.71    1.16
  -3   3   2   40.04    1.31
   2  -3  -2    0.13    0.09
   2  -3  -2    0.35    0.17
   2  -3  -2    0.35    0.16
  -2   3   2    0.16    0.08
  -2   3   2    0.15    0.17
  -2   3   2    0.21    0.15
   1  -3  -2   29.44    0.88
   1  -3  -2   27.35    0.78
   1  -3  -2   27.78    0.89
  -1   3   2   28.16    0.78
  -1   3   2   27.99    0.88
   0  -3  -2  141.50    3.66
   0  -3  -2  144.17    3.66
   0   3   2  140.74    3.72
   0   3   2  149.70    3.73
  -1  -3  -2   48.76    1.33
  -1  -3  -2   48.10    1.36
   1   3   2   48.16    1.36
   1   3   2   50.01    1.39
   1   3   2   48.37    1.35
  -2  -3  -2    1.45    0.20
  -2  -3  -2    1.23    0.21
   2   3   2    1.08    0.18
   2   3   2    0.71    0.15
   2   3   2    0.89    0.21
  -3  -3  -2   37.88    1.19
  -3  -3  -2   36.32    1.23
  -3  -3  -2   37.32    1.17
   3   3   2   36.65    1.13
   3   3   2   36.67    1.19
   3   3   2   37.31    1.39
  -4  -3  -2    7.75    0.48
  -4  -3  -2    7.83    0.49
  -4  -3  -2    7.22    0.54
   4   3   2    7.32    0.59
   4   3   2    7.59    0.44
  -5  -3  -2   15.15    0.74
  -5  -3  -2   13.47    0.79
  -5  -3  -2   16.51    0.78
   5   3   2   15.92    0.67
   5   3   2   13.32    0.74
   5   3   2   15.55    0.79
  -6  -3  -2   34.80    1.43
  -6  -3  -2   32.00    1.35
  -6  -3  -2   33.54    1.30
  -6  -3  -2   36.10    1.35
   6   3   2   29.89    1.26
   6   3   2   32.38    1.12
   6   3   2   32.08    1.23
  -7  -3  -2    8.41    0.67
  -7  -3  -2    9.74    0.71
  -7  -3  -2   10.63    0.82
  -7  -3  -2    8.90    0.72
   7   3   2    9.76    0.59
   7   3   2   10.46    0.75
   7   3   2   10.11    0.68
  -8  -3  -2    6.51    0.70
  -8  -3  -2    7.93    0.73
  -8  -3  -2    6.09    0.76
  -8  -3  -2    7.88    0.72
   8   3   2    6.44    0.52
   8   3   2    6.47    0.60
   8   3   2    5.51    0.62
  -9  -3  -2   24.42    1.29
  -9  -3  -2   22.31    1.26
  -9  -3  -2   23.77    1.28
  -9  -3  -2   22.58    1.38
   9   3   2   24.09    1.01
   9   3   2   22.36    1.08
   9   3   2   22.95    1.27
 -10  -3  -2    5.85    0.86
 -10  -3  -2    6.09    0.79
 -10  -3  -2    4.49    0.66
 -10  -3  -2    5.59    0.75
  10   3   2    4.47    0.53
  10   3   2    4.79    0.50
  10   3   2    4.64    0.66
 -11  -3  -2    1.64    1.00
 -11  -3  -2    1.31    0.60
 -11  -3  -2    2.06    0.58
  11   3   2    0.67    0.32
  11   3   2    0.62    0.31
  11   3   2    0.66    0.43
  10  -4  -2   -0.29    0.25
  10  -4  -2    0.42    0.31
 -10   4   2    0.81    0.46
 -10   4   2    0.43    0.36
 -10   4   2   -0.05    0.48
   9  -4  -2    1.53    0.37
   9  -4  -2    1.07    0.34
  -9   4   2    1.31    0.46
  -9   4   2    2.54    0.62
  -9   4   2    1.30    0.34
  -9   4   2    0.68    0.39
   8  -4  -2    4.51    0.50
   8  -4  -2    3.42    0.47
  -8   4   2    3.54    0.63
  -8   4   2    2.93    0.39
  -8   4   2    4.18    0.59
  -8   4   2    3.89    0.63
   7  -4  -2    3.60    0.46
   7  -4  -2    3.28    0.43
  -7   4   2    3.40    0.40
  -7   4   2    2.85    0.48
  -7   4   2    3.34    0.56
   6  -4  -2    2.31    0.38
   6  -4  -2    2.70    0.38
  -6   4   2    2.54    0.32
  -6   4   2    2.57    0.42
  -6   4   2    2.08    0.43
  -6   4   2    2.92    0.47
   5  -4  -2    9.46    0.57
   5  -4  -2    9.31    0.53
   5  -4  -2    8.82    0.60
  -5   4   2   10.14    0.50
  -5   4   2   10.15    0.66
  -5   4   2    9.85    0.65
  -5   4   2    9.88    0.69
   4  -4  -2    9.79    0.61
   4  -4  -2   10.91    0.52
   4  -4  -2   11.18    0.59
  -4   4   2   10.60    0.63
  -4   4   2   10.49    0.63
  -4   4   2   11.47    0.65
   3  -4  -2   20.78    0.80
   3  -4  -2   20.75    0.71
   3  -4  -2   20.27    0.84
  -3   4   2   21.07    0.84
  -3   4   2   21.01    0.86
  -3   4   2   19.10    0.81
  -3   4   2   21.48    0.68
   2  -4  -2    1.28    0.22
   2  -4  -2    1.10    0.15
   2  -4  -2    0.77    0.21
  -2   4   2    0.94    0.14
  -2   4   2    0.99    0.21
  -2   4   2    0.94    0.21
   1  -4  -2    6.65    0.39
   1  -4  -2    5.72    0.27
  -1   4   2    6.01    0.46
  -1   4   2    5.61    0.53
   0  -4  -2  155.92    4.02
   0  -4  -2  154.80    4.02
   0   4   2  149.78    3.91
   0   4   2  152.85    3.93
  -1  -4  -2   51.40    1.44
  -1  -4  -2   49.79    1.44
   1   4   2   48.49    1.39
   1   4   2   50.72    1.42
   1   4   2   49.72    1.43
  -2  -4  -2    9.92    0.56
  -2  -4  -2   11.03    0.47
   2   4   2   10.31    0.59
   2   4   2   11.17    0.47
  -3  -4  -2   34.92    1.13
  -3  -4  -2   34.05    1.12
  -3  -4  -2   35.14    1.17
   3   4   2   34.83    1.21
   3   4   2   35.08    1.16
  -4  -4  -2    1.99    0.31
  -4  -4  -2    2.40    0.33
  -4  -4  -2    2.32    0.29
   4   4   2    2.04    0.26
   4   4   2    1.98    0.29
  -5  -4  -2    7.26    0.58
  -5  -4  -2    7.27    0.52
  -5  -4  -2    6.91    0.52
   5   4   2    8.14    0.60
   5   4   2    7.43    0.46
  -6  -4  -2   15.41    0.83
  -6  -4  -2   15.25    0.88
  -6  -4  -2   13.69    0.77
   6   4   2   15.08    0.68
   6   4   2   14.53    0.79
   6   4   2   13.70    0.80
  -7  -4  -2    7.09    0.74
  -7  -4  -2    6.81    0.63
  -7  -4  -2    7.92    0.69
  -7  -4  -2    6.49    0.61
   7   4   2    6.80    0.50
   7   4   2    6.54    0.61
   7   4   2    7.04    0.59
  -8  -4  -2    3.13    0.51
  -8  -4  -2    3.29    0.51
  -8  -4  -2    2.61    0.55
   8   4   2    2.60    0.45
   8   4   2    3.08    0.38
   8   4   2    3.51    0.46
  -9  -4  -2    3.65    0.64
  -9  -4  -2    4.15    0.62
  -9  -4  -2    3.16    0.53
  -9  -4  -2    3.56    0.60
   9   4   2    3.66    0.57
   9   4   2    3.28    0.41
   9   4   2    3.48    0.46
 -10  -4  -2   -0.27    0.38
 -10  -4  -2   -0.47    0.33
 -10  -4  -2    0.36    0.36
 -10  -4  -2    0.29    0.37
  10   4   2    0.00    0.28
  10   4   2    0.17    0.23
  10   4   2    0.09    0.35
 -11  -4  -2    4.25    0.82
 -11  -4  -2    3.07    0.87
 -11  -4  -2    6.12    0.89
 -11  -4  -2    4.65    0.72
  11   4   2    5.73    0.76
  11   4   2    4.54    0.52
  11   4   2    5.61    0.52
  10  -5  -2    3.11    0.48
  10  -5  -2    3.22    0.51
 -10   5   2    2.69    0.69
 -10   5   2    3.44    0.74
 -10   5   2    2.82    0.62
 -10   5   2    2.85    0.65
   9  -5  -2    7.58    0.71
   9  -5  -2    7.38    0.71
  -9   5   2    7.13    0.79
  -9   5   2    6.59    0.58
  -9   5   2    7.34    0.94
  -9   5   2    6.22    0.77
   8  -5  -2   16.05    0.88
   8  -5  -2   16.67    0.95
  -8   5   2   18.70    1.13
  -8   5   2   16.47    1.18
  -8   5   2   18.13    1.15
  -8   5   2   17.91    0.85
   7  -5  -2    0.30    0.27
   7  -5  -2    0.22    0.28
  -7   5   2    0.05    0.33
  -7   5   2    0.07    0.20
  -7   5   2    0.19    0.29
  -7   5   2   -0.28    0.33
   6  -5  -2   59.33    1.90
   6  -5  -2   58.17    1.86
   6  -5  -2   56.95    1.96
  -6   5   2   56.62    1.74
  -6   5   2   54.90    2.01
  -6   5   2   57.21    2.00
  -6   5   2   58.45    2.08
   5  -5  -2   23.71    0.99
   5  -5  -2   24.35    0.92
   5  -5  -2   22.93    1.02
  -5   5   2   23.53    1.05
  -5   5   2   22.86    1.05
  -5   5   2   24.19    0.85
  -5   5   2   22.77    1.09
   4  -5  -2   61.17    1.85
   4  -5  -2   64.76    1.94
   4  -5  -2   62.89    1.99
  -4   5   2   59.20    1.74
  -4   5   2   63.66    2.03
  -4   5   2   62.75    1.97
  -4   5   2   62.67    1.97
   3  -5  -2   64.65    1.86
   3  -5  -2   68.01    2.05
   3  -5  -2   67.20    1.98
  -3   5   2   63.06    1.97
  -3   5   2   66.71    2.02
  -3   5   2   65.88    1.79
   2  -5  -2   13.84    0.63
   2  -5  -2   14.29    0.52
   2  -5  -2   13.73    0.67
  -2   5   2   13.05    0.48
  -2   5   2   13.10    0.62
   1  -5  -2   39.10    1.25
   1  -5  -2   38.63    1.12
   1  -5  -2   38.62    1.22
  -1   5   2   38.66    1.21
  -1   5   2   38.40    1.24
   0  -5  -2  108.99    2.91
   0  -5  -2  107.88    2.92
   0   5   2  108.42    2.87
   0   5   2  103.80    2.84
  -1  -5  -2    1.87    0.23
  -1  -5  -2    1.70    0.23
   1   5   2    1.57    0.23
   1   5   2    1.11    0.20
   1   5   2    1.37    0.24
  -2  -5  -2   30.66    1.00
  -2  -5  -2   29.27    0.99
  -2  -5  -2   30.46    0.96
   2   5   2   31.96    1.02
   2   5   2   30.34    1.04
   2   5   2   31.31    1.01
  -3  -5  -2   90.93    2.56
  -3  -5  -2   94.28    2.56
  -3  -5  -2   90.80    2.59
   3   5   2   91.05    2.49
   3   5   2   92.12    2.61
   3   5   2   89.73    2.57
  -4  -5  -2    2.52    0.32
  -4  -5  -2    2.90    0.33
  -4  -5  -2    2.68    0.36
   4   5   2    3.40    0.33
   4   5   2    3.68    0.41
   4   5   2    2.88    0.39
  -5  -5  -2    4.08    0.46
  -5  -5  -2    4.06    0.41
  -5  -5  -2    5.16    0.45
   5   5   2    5.79    0.60
   5   5   2    5.24    0.49
   5   5   2    4.82    0.39
  -6  -5  -2   47.66    1.66
  -6  -5  -2   46.34    1.74
  -6  -5  -2   49.18    1.70
   6   5   2   46.38    1.69
   6   5   2   46.97    1.66
   6   5   2   47.37    1.49
  -7  -5  -2    1.37    0.35
  -7  -5  -2    0.67    0.30
  -7  -5  -2    1.24    0.39
   7   5   2    1.00    0.26
   7   5   2    1.01    0.33
   7   5   2    1.03    0.28
  -8  -5  -2    3.33    0.54
  -8  -5  -2    3.91    0.61
  -8  -5  -2    3.08    0.53
  -8  -5  -2    3.45    0.53
   8   5   2    2.38    0.42
   8   5   2    3.29    0.39
   8   5   2    2.87    0.45
  -9  -5  -2    1.02    0.47
  -9  -5  -2    0.82    0.39
  -9  -5  -2    1.32    0.49
  -9  -5  -2    2.25    0.49
   9   5   2    1.54    0.30
   9   5   2    0.99    0.42
   9   5   2    1.37    0.36
 -10  -5  -2    1.08    0.48
 -10  -5  -2    0.74    0.46
 -10  -5  -2    0.43    0.42
 -10  -5  -2    1.43    0.46
  10   5   2    1.26    0.34
  10   5   2    0.71    0.39
  10   5   2    1.36    0.31
 -11  -5  -2    2.49    0.67
 -11  -5  -2    2.31    0.60
 -11  -5  -2    2.51    0.60
 -11  -5  -2    3.93    0.69
  11   5   2    3.19    0.39
  11   5   2    2.64    0.40
  11   5   2    2.35    0.56
  10  -6  -2    5.29    0.62
  10  -6  -2    4.42    0.66
 -10   6   2    3.71    0.82
 -10   6   2    5.62    1.01
 -10   6   2    4.01    0.97
   9  -6  -2   10.16    0.83
   9  -6  -2   10.89    0.78
  -9   6   2   10.09    0.67
  -9   6   2   10.36    0.94
  -9   6   2   10.51    1.19
  -9   6   2   11.77    1.11
   8  -6  -2   13.63    0.93
   8  -6  -2   15.18    0.98
  -8   6   2   16.34    1.08
  -8   6   2   14.05    0.76
  -8   6   2   17.33    1.19
  -8   6   2   16.82    1.09
   7  -6  -2    0.07    0.29
   7  -6  -2    0.19    0.25
   7  -6  -2    0.62    0.34
  -7   6   2    0.43    0.33
  -7   6   2    0.41    0.34
  -7   6   2    0.29    0.20
  -7   6   2   -0.05    0.33
   6  -6  -2    7.57    0.54
   6  -6  -2    7.24    0.60
   6  -6  -2    6.69    0.66
  -6   6   2    7.29    0.66
  -6   6   2    7.09    0.47
  -6   6   2    7.89    0.70
  -6   6   2    7.64    0.76
   5  -6  -2    4.26    0.51
   5  -6  -2    4.89    0.41
   5  -6  -2    4.49    0.47
  -5   6   2    2.85    0.44
  -5   6   2    3.08    0.47
  -5   6   2    3.26    0.32
  -5   6   2    4.42    0.48
   4  -6  -2    0.95    0.27
   4  -6  -2    1.00    0.21
   4  -6  -2    1.03    0.30
  -4   6   2    0.70    0.24
  -4   6   2    0.74    0.27
  -4   6   2    1.38    0.34
  -4   6   2    0.70    0.18
   3  -6  -2   11.80    0.68
   3  -6  -2   12.23    0.64
  -3   6   2   11.31    0.49
  -3   6   2   12.23    0.70
  -3   6   2   11.89    0.66
   2  -6  -2    9.72    0.60
   2  -6  -2   10.75    0.47
   2  -6  -2   11.19    0.59
  -2   6   2   11.28    0.59
  -2   6   2   10.17    0.46
  -2   6   2    9.57    0.60
   1  -6  -2   52.01    1.47
   1  -6  -2   50.30    1.60
  -1   6   2   52.46    1.59
  -1   6   2   52.36    1.63
   0  -6  -2    3.52    0.33
   0  -6  -2    3.49    0.34
   0   6   2    3.44    0.34
   0   6   2    3.05    0.32
  -1  -6  -2   12.24    0.56
  -1  -6  -2   12.29    0.56
   1   6   2   10.95    0.54
   1   6   2   10.94    0.49
   1   6   2   12.00    0.55
  -2  -6  -2    3.99    0.31
  -2  -6  -2    4.04    0.35
  -2  -6  -2    4.37    0.35
   2   6   2    3.93    0.34
   2   6   2    4.11    0.33
   2   6   2    3.97    0.38
  -3  -6  -2    2.12    0.28
  -3  -6  -2    2.45    0.32
  -3  -6  -2    2.29    0.28
   3   6   2    2.62    0.29
   3   6   2    1.86    0.26
   3   6   2    2.48    0.34
  -4  -6  -2   15.09    0.70
  -4  -6  -2   14.42    0.73
  -4  -6  -2   16.24    0.72
   4   6   2   16.77    0.82
   4   6   2   16.47    0.69
   4   6   2   16.66    0.78
  -5  -6  -2    4.99    0.49
  -5  -6  -2    4.86    0.46
  -5  -6  -2    4.84    0.45
   5   6   2    4.76    0.39
   5   6   2    5.26    0.50
   5   6   2    4.64    0.64
  -6  -6  -2    0.49    0.26
  -6  -6  -2    0.69    0.30
  -6  -6  -2    0.30    0.24
   6   6   2    0.75    0.31
   6   6   2    0.69    0.23
   6   6   2    1.57    0.37
  -7  -6  -2    3.28    0.49
  -7  -6  -2    3.23    0.49
  -7  -6  -2    3.45    0.54
   7   6   2    4.17    0.51
   7   6   2    2.33    0.39
   7   6   2    3.02    0.36
  -8  -6  -2    1.86    0.49
  -8  -6  -2    1.52    0.45
  -8  -6  -2    0.92    0.37
  -8  -6  -2    0.96    0.37
   8   6   2    1.22    0.43
   8   6   2    1.55    0.37
   8   6   2    1.42    0.29
  -9  -6  -2    4.46    0.63
  -9  -6  -2    4.49    0.66
  -9  -6  -2    5.43    0.74
  -9  -6  -2    4.48    0.63
   9   6   2    4.26    0.66
   9   6   2    4.71    0.46
   9   6   2    4.45    0.51
 -10  -6  -2    2.78    0.57
 -10  -6  -2    3.27    0.67
 -10  -6  -2    3.56    0.63
  10   6   2    2.67    0.43
  10   6   2    2.82    0.59
  10   6   2    3.22    0.39
 -11  -6  -2    1.73    0.57
 -11  -6  -2    2.62    0.73
 -11  -6  -2    1.88    0.50
  11   6   2    2.46    0.34
  11   6   2    1.71    0.34
  11   6   2    1.99    0.58
  10  -7  -2   -0.07    0.34
  10  -7  -2   -0.30    0.31
 -10   7   2   -0.27    0.47
 -10   7   2   -0.85    0.37
 -10   7   2    0.11    0.37
   9  -7  -2    0.20    0.33
   9  -7  -2    0.35    0.38
  -9   7   2    0.15    0.44
  -9   7   2   -0.01    0.34
  -9   7   2    0.25    0.24
  -9   7   2    0.90    0.41
   8  -7  -2    5.17    0.61
   8  -7  -2    5.51    0.66
  -8   7   2    6.08    0.51
  -8   7   2    4.36    0.65
  -8   7   2    5.75    0.72
  -8   7   2    6.05    0.85
   7  -7  -2    4.82    0.52
   7  -7  -2    4.92    0.59
   7  -7  -2    4.80    0.61
  -7   7   2    7.32    0.86
  -7   7   2    5.60    0.69
  -7   7   2    3.98    0.58
  -7   7   2    5.41    0.46
   6  -7  -2    0.40    0.24
   6  -7  -2    0.71    0.36
   6  -7  -2    0.67    0.32
  -6   7   2    0.98    0.65
  -6   7   2    0.58    0.31
  -6   7   2    0.67    0.22
  -6   7   2    0.33    0.35
   5  -7  -2   19.94    0.94
   5  -7  -2   19.16    1.01
   5  -7  -2   19.16    0.83
  -5   7   2   20.68    0.79
  -5   7   2   19.31    0.99
  -5   7   2   18.64    0.98
  -5   7   2   20.43    1.08
   4  -7  -2    2.53    0.31
   4  -7  -2    3.42    0.45
   4  -7  -2    3.33    0.43
  -4   7   2    3.17    0.30
  -4   7   2    3.05    0.46
  -4   7   2    2.42    0.38
  -4   7   2    3.19    0.41
   3  -7  -2   18.27    0.90
   3  -7  -2   17.07    0.82
   3  -7  -2   18.49    0.71
  -3   7   2   17.33    0.67
  -3   7   2   17.83    0.83
  -3   7   2   17.78    0.89
   2  -7  -2    3.20    0.38
   2  -7  -2    4.22    0.32
   2  -7  -2    3.41    0.41
  -2   7   2    3.82    0.40
  -2   7   2    4.08    0.31
  -2   7   2    2.87    0.38
   1  -7  -2    0.97    0.20
   1  -7  -2    0.67    0.22
   1  -7  -2    0.61    0.24
  -1   7   2    0.93    0.24
  -1   7   2    0.23    0.21
   0  -7  -2    0.91    0.23
   0  -7  -2    1.19    0.24
   0  -7  -2    1.43    0.22
   0   7   2    0.92    0.25
   0   7   2    1.20    0.24
  -1  -7  -2    2.28    0.30
  -1  -7  -2    1.88    0.28
   1   7   2    2.15    0.29
   1   7   2    2.05    0.28
   1   7   2    2.15    0.24
  -2  -7  -2   70.82    2.08
  -2  -7  -2   70.17    2.06
  -2  -7  -2   72.13    2.01
   2   7   2   71.22    2.13
   2   7   2   71.88    2.08
   2   7   2   72.87    2.09
  -3  -7  -2   68.47    2.04
  -3  -7  -2   67.92    2.00
  -3  -7  -2   68.94    2.04
   3   7   2   69.25    2.10
   3   7   2   72.12    2.08
   3   7   2   65.54    2.00
  -4  -7  -2    6.16    0.47
  -4  -7  -2    6.51    0.46
  -4  -7  -2    5.27    0.47
   4   7   2    7.24    0.56
   4   7   2    6.31    0.44
   4   7   2    6.25    0.50
  -5  -7  -2    0.20    0.20
  -5  -7  -2    0.20    0.22
  -5  -7  -2    0.07    0.23
   5   7   2    0.37    0.23
   5   7   2    0.08    0.24
   5   7   2    0.12    0.18
  -6  -7  -2    1.58    0.37
  -6  -7  -2    1.11    0.31
  -6  -7  -2    1.33    0.33
   6   7   2    1.07    0.24
   6   7   2    1.38    0.32
   6   7   2    2.43    0.45
  -7  -7  -2    0.09    0.26
  -7  -7  -2    0.30    0.31
  -7  -7  -2    0.26    0.27
   7   7   2    0.33    0.30
   7   7   2    0.00    0.20
   7   7   2   -0.12    0.54
  -8  -7  -2    1.84    0.42
  -8  -7  -2    2.34    0.48
   8   7   2    2.49    0.53
   8   7   2    2.14    0.34
   8   7   2    2.47    0.42
  -9  -7  -2    0.85    0.42
  -9  -7  -2    1.24    0.38
  -9  -7  -2    0.94    0.47
  -9  -7  -2    0.94    0.45
   9   7   2    1.07    0.34
   9   7   2    0.53    0.35
   9   7   2    1.06    0.27
 -10  -7  -2    5.79    0.80
 -10  -7  -2    5.21    0.66
 -10  -7  -2    5.16    0.75
 -10  -7  -2    5.38    0.74
  10   7   2    7.42    0.87
  10   7   2    5.96    0.51
  10   7   2    6.05    0.58
 -11  -7  -2    6.67    0.80
 -11  -7  -2    8.30    0.97
 -11  -7  -2   11.33    1.24
 -11  -7  -2   11.05    0.98
  11   7   2    7.95    0.94
  11   7   2    8.87    0.59
  11   7   2    7.01    0.50
   9  -8  -2    0.92    0.41
   9  -8  -2    0.91    0.44
  -9   8   2    1.10    0.51
  -9   8   2    0.88    0.43
  -9   8   2    0.78    0.29
  -9   8   2    2.07    0.63
   8  -8  -2    2.79    0.46
   8  -8  -2    2.93    0.51
   8  -8  -2    2.30    0.53
  -8   8   2    3.03    0.57
  -8   8   2    3.31    0.59
  -8   8   2    1.67    0.57
  -8   8   2    3.09    0.40
   7  -8  -2    1.22    0.39
   7  -8  -2    0.88    0.32
   7  -8  -2    1.12    0.43
  -7   8   2    1.69    0.51
  -7   8   2    0.70    0.38
  -7   8   2    1.02    0.38
  -7   8   2    1.75    0.32
   6  -8  -2    3.34    0.53
   6  -8  -2    2.95    0.40
   6  -8  -2    2.53    0.45
  -6   8   2    2.74    0.34
  -6   8   2    3.34    0.53
  -6   8   2    1.97    0.49
  -6   8   2    2.46    0.48
   5  -8  -2    0.80    0.35
   5  -8  -2    1.04    0.27
   5  -8  -2    0.55    0.31
  -5   8   2    1.36    0.36
  -5   8   2    1.06    0.35
  -5   8   2    1.14    0.24
  -5   8   2    1.04    0.40
   4  -8  -2    0.48    0.27
   4  -8  -2    1.18    0.34
   4  -8  -2    0.50    0.20
  -4   8   2    0.85    0.29
  -4   8   2    0.60    0.19
  -4   8   2    0.70    0.25
  -4   8   2    0.32    0.29
   3  -8  -2   52.85    1.58
   3  -8  -2   53.87    1.82
   3  -8  -2   46.33    1.69
  -3   8   2   46.76    1.64
  -3   8   2   47.26    1.72
  -3   8   2   50.48    1.48
   2  -8  -2    6.70    0.53
   2  -8  -2    6.25    0.41
   2  -8  -2    6.56    0.54
  -2   8   2    6.91    0.58
  -2   8   2    6.19    0.50
   1  -8  -2    9.89    0.49
   1  -8  -2    8.17    0.55
   1  -8  -2    7.71    0.57
  -1   8   2    8.43    0.58
  -1   8   2    9.43    0.56
   0  -8  -2    5.24    0.45
   0  -8  -2    4.30    0.43
   0  -8  -2    4.39    0.36
   0   8   2    4.43    0.45
   0   8   2    4.51    0.41
  -1  -8  -2   50.81    1.63
  -1  -8  -2   51.87    1.64
   1   8   2   51.96    1.57
   1   8   2   53.75    1.68
   1   8   2   53.30    1.67
  -2  -8  -2   44.32    1.42
  -2  -8  -2   43.00    1.43
   2   8   2   43.54    1.41
   2   8   2   44.05    1.48
   2   8   2   45.04    1.45
  -3  -8  -2   15.11    0.71
  -3  -8  -2   16.53    0.75
  -3  -8  -2   14.85    0.67
   3   8   2   15.40    0.73
   3   8   2   14.57    0.75
   3   8   2   15.70    0.71
  -4  -8  -2   38.72    1.38
  -4  -8  -2   38.41    1.34
  -4  -8  -2   39.85    1.38
   4   8   2   38.29    1.41
   4   8   2   38.82    1.29
   4   8   2   37.70    1.38
  -5  -8  -2   14.34    0.77
  -5  -8  -2   14.84    0.81
  -5  -8  -2   15.37    0.79
   5   8   2   13.51    0.68
   5   8   2   13.99    0.80
   5   8   2   15.46    0.85
  -6  -8  -2    0.35    0.29
  -6  -8  -2    0.78    0.28
  -6  -8  -2    0.78    0.29
   6   8   2    0.04    0.35
   6   8   2    1.27    0.33
   6   8   2    1.17    0.27
  -7  -8  -2   24.35    1.18
  -7  -8  -2   25.97    1.23
   7   8   2   24.85    0.99
   7   8   2   25.27    1.24
   7   8   2   26.80    1.19
  -8  -8  -2    2.33    0.49
  -8  -8  -2    1.82    0.44
  -8  -8  -2    2.38    0.49
   8   8   2    2.71    0.35
   8   8   2    1.51    0.45
   8   8   2    2.50    0.41
  -9  -8  -2    8.54    0.83
  -9  -8  -2    7.69    0.80
  -9  -8  -2    8.24    0.79
   9   8   2    8.59    0.66
   9   8   2    9.41    0.88
   9   8   2    8.37    0.56
 -10  -8  -2   11.71    0.97
 -10  -8  -2    9.37    0.91
 -10  -8  -2   10.20    0.92
 -10  -8  -2   13.55    1.12
  10   8   2   11.10    1.04
  10   8   2    9.69    0.67
  10   8   2   10.81    0.62
 -11  -8  -2    3.55    0.72
 -11  -8  -2    2.75    0.63
 -11  -8  -2    1.41    0.52
 -11  -8  -2    3.57    0.65
  11   8   2    2.54    0.67
  11   8   2    2.63    0.34
  11   8   2    2.90    0.33
   9  -9  -2    0.95    0.41
   9  -9  -2    0.15    0.42
  -9   9   2    0.09    0.41
  -9   9   2   -0.31    0.36
  -9   9   2    0.59    0.26
  -9   9   2    0.51    0.64
   8  -9  -2    2.84    0.51
   8  -9  -2    3.42    0.61
   8  -9  -2    2.89    0.46
  -8   9   2    2.95    0.58
  -8   9   2    2.69    0.39
  -8   9   2    4.01    0.65
  -8   9   2    4.66    0.80
   7  -9  -2    7.20    0.80
   7  -9  -2    7.60    0.73
   7  -9  -2    8.61    0.66
  -7   9   2    9.31    0.98
  -7   9   2    7.95    0.55
  -7   9   2    9.08    0.83
  -7   9   2    6.51    0.74
   6  -9  -2    0.36    0.30
   6  -9  -2    0.25    0.23
   6  -9  -2   -0.05    0.32
  -6   9   2    0.13    0.32
  -6   9   2    0.31    0.37
  -6   9   2    0.23    0.33
  -6   9   2    0.33    0.21
   5  -9  -2   42.66    1.74
   5  -9  -2   44.08    1.63
   5  -9  -2   40.90    1.46
  -5   9   2   42.90    1.82
  -5   9   2   44.64    1.70
  -5   9   2   41.45    1.63
  -5   9   2   43.18    1.41
   4  -9  -2   42.75    1.43
   4  -9  -2   42.95    1.59
   4  -9  -2   41.27    1.67
  -4   9   2   42.55    1.38
  -4   9   2   43.02    1.56
  -4   9   2   42.90    1.59
  -4   9   2   41.08    1.69
   3  -9  -2   11.59    0.77
   3  -9  -2   12.81    0.63
   3  -9  -2   12.66    0.74
  -3   9   2   11.09    0.56
  -3   9   2   10.99    0.69
  -3   9   2   10.43    0.76
   2  -9  -2   18.46    0.94
   2  -9  -2   19.12    0.78
   2  -9  -2   18.09    0.88
  -2   9   2   18.87    0.95
  -2   9   2   18.93    0.87
   1  -9  -2    3.64    0.34
   1  -9  -2    2.53    0.38
   1  -9  -2    2.41    0.34
  -1   9   2    2.99    0.37
  -1   9   2    3.72    0.45
   0  -9  -2   14.51    0.75
   0  -9  -2   15.77    0.77
   0  -9  -2   16.49    0.71
   0   9   2   14.87    0.77
   0   9   2   14.12    0.71
  -1  -9  -2   29.49    1.13
  -1  -9  -2   30.39    1.14
   1   9   2   32.12    1.06
   1   9   2   31.96    1.18
   1   9   2   28.11    1.11
  -2  -9  -2    0.01    0.18
  -2  -9  -2    0.05    0.19
   2   9   2   -0.07    0.18
   2   9   2    0.17    0.20
   2   9   2    0.08    0.15
  -3  -9  -2   -0.05    0.15
  -3  -9  -2   -0.10    0.17
  -3  -9  -2   -0.18    0.16
   3   9   2    0.00    0.18
   3   9   2   -0.03    0.18
   3   9   2   -0.04    0.20
  -4  -9  -2   21.37    0.96
  -4  -9  -2   22.88    0.94
  -4  -9  -2   24.13    1.00
   4   9   2   21.97    0.90
   4   9   2   21.33    0.97
   4   9   2   21.12    1.01
  -5  -9  -2   14.19    0.76
  -5  -9  -2   13.68    0.79
  -5  -9  -2   13.26    0.76
   5   9   2   14.45    0.83
   5   9   2   13.35    0.84
   5   9   2   14.99    0.72
  -6  -9  -2   -0.05    0.22
  -6  -9  -2   -0.02    0.25
  -6  -9  -2   -0.06    0.25
   6   9   2    0.12    0.26
   6   9   2    0.45    0.45
   6   9   2    0.17    0.23
  -7  -9  -2    6.79    0.65
  -7  -9  -2    6.64    0.66
  -7  -9  -2    6.99    0.71
   7   9   2    7.10    0.69
   7   9   2    7.45    0.72
   7   9   2    6.78    0.53
  -8  -9  -2    1.28    0.44
  -8  -9  -2    1.59    0.45
  -8  -9  -2    0.43    0.32
   8   9   2    0.91    0.36
   8   9   2    1.12    0.43
   8   9   2    0.83    0.28
  -9  -9  -2    0.30    0.35
  -9  -9  -2   -0.68    0.30
  -9  -9  -2   -0.31    0.26
   9   9   2    0.46    0.30
   9   9   2    0.08    0.23
 -10  -9  -2   -0.12    0.32
 -10  -9  -2    0.12    0.36
 -10  -9  -2   -0.06    0.71
 -10  -9  -2    0.36    0.57
  10   9   2    0.16    0.24
  10   9   2   -0.03    0.20
   9 -10  -2   -0.25    0.36
   9 -10  -2    0.27    0.44
  -9  10   2    0.04    0.41
  -9  10   2   -0.11    0.20
  -9  10   2   -0.02    0.45
  -9  10   2   -0.53    0.37
   8 -10  -2    2.54    0.58
   8 -10  -2    2.39    0.49
   8 -10  -2    2.45    0.46
  -8  10   2    1.68    0.53
  -8  10   2    2.11    0.62
  -8  10   2    1.95    0.54
  -8  10   2    2.47    0.38
   7 -10  -2    0.41    0.28
   7 -10  -2    0.73    0.44
   7 -10  -2    0.97    0.39
  -7  10   2    0.21    0.37
  -7  10   2    0.41    0.44
  -7  10   2    0.48    0.57
  -7  10   2    0.16    0.21
   6 -10  -2    1.87    0.37
   6 -10  -2    3.19    0.56
   6 -10  -2    1.85    0.44
  -6  10   2    2.09    0.34
  -6  10   2    1.12    0.40
  -6  10   2    2.25    0.54
  -6  10   2    1.23    0.41
   5 -10  -2    6.50    0.55
   5 -10  -2    6.53    0.68
  -5  10   2    6.23    0.67
  -5  10   2    5.03    0.68
  -5  10   2    6.39    0.50
  -5  10   2    6.58    0.67
   4 -10  -2    1.07    0.35
   4 -10  -2    1.00    0.39
   4 -10  -2    1.13    0.27
  -4  10   2    1.26    0.34
  -4  10   2    1.32    0.27
  -4  10   2    1.67    0.52
  -4  10   2    0.52    0.32
   3 -10  -2    7.69    0.52
   3 -10  -2    8.65    0.72
   3 -10  -2    7.49    0.64
  -3  10   2    7.34    0.60
  -3  10   2    6.37    0.67
   2 -10  -2   14.11    0.78
   2 -10  -2   12.57    0.65
   2 -10  -2   12.60    0.82
  -2  10   2   13.44    0.76
  -2  10   2   11.66    0.79
   1 -10  -2   10.76    0.71
   1 -10  -2   11.18    0.60
   1 -10  -2   10.20    0.68
  -1  10   2   11.73    0.74
  -1  10   2   10.16    0.66
   0 -10  -2   -0.06    0.20
   0 -10  -2    0.02    0.16
   0 -10  -2    0.09    0.23
   0  10   2   -0.09    0.21
   0  10   2    0.10    0.19
   0  10   2    0.08    0.15
  -1 -10  -2    8.28    0.57
  -1 -10  -2    6.96    0.56
  -1 -10  -2    8.24    0.54
   1  10   2    7.45    0.58
   1  10   2    7.36    0.48
   1  10   2    8.57    0.57
  -2 -10  -2    2.15    0.35
  -2 -10  -2    2.09    0.34
   2  10   2    1.90    0.35
   2  10   2    1.71    0.29
   2  10   2    2.23    0.35
  -3 -10  -2    1.19    0.28
  -3 -10  -2    1.33    0.25
  -3 -10  -2    1.11    0.29
   3  10   2    1.48    0.30
   3  10   2    1.07    0.29
   3  10   2    1.06    0.31
  -4 -10  -2   36.38    1.38
  -4 -10  -2   39.97    1.36
  -4 -10  -2   38.48    1.43
   4  10   2   37.56    1.44
   4  10   2   39.53    1.38
   4  10   2   39.92    1.50
  -5 -10  -2    0.05    0.23
  -5 -10  -2   -0.03    0.23
  -5 -10  -2    0.23    0.23
   5  10   2    0.22    0.25
   5  10   2    0.23    0.24
   5  10   2    0.28    0.31
  -6 -10  -2    3.42    0.49
  -6 -10  -2    3.04    0.48
  -6 -10  -2    3.45    0.48
   6  10   2    3.19    0.47
   6  10   2    3.65    0.42
  -7 -10  -2    6.20    0.65
  -7 -10  -2    7.87    0.72
  -7 -10  -2    7.46    0.71
   7  10   2    5.96    0.67
   7  10   2    6.59    0.53
   7  10   2    7.93    0.73
  -8 -10  -2   -0.03    0.29
  -8 -10  -2    0.27    0.27
  -8 -10  -2    0.69    0.39
   8  10   2    0.46    0.36
   8  10   2   -0.10    0.21
   8  10   2    0.57    0.33
  -9 -10  -2   19.43    1.17
  -9 -10  -2   17.45    1.13
  -9 -10  -2   18.27    1.13
   9  10   2   17.89    0.82
   9  10   2   18.47    1.22
   9  10   2   17.97    0.92
 -10 -10  -2    9.04    0.96
 -10 -10  -2    8.65    0.94
 -10 -10  -2    8.10    0.98
 -10 -10  -2    8.99    0.94
  10  10   2    8.91    0.54
  10  10   2    8.87    0.57
  10  10   2    7.48    0.90
   8 -11  -2    4.08    0.71
   8 -11  -2    1.75    0.41
   8 -11  -2    2.74    0.56
  -8  11   2    1.71    0.78
  -8  11   2    3.33    0.43
  -8  11   2    2.77    0.60
  -8  11   2    2.92    0.62
   7 -11  -2    4.32    0.61
   7 -11  -2    4.57    0.55
   7 -11  -2    4.73    0.71
  -7  11   2    4.92    0.78
  -7  11   2    4.60    0.49
  -7  11   2    4.63    0.66
  -7  11   2    4.48    0.63
   6 -11  -2    3.44    0.54
   6 -11  -2    2.98    0.60
   6 -11  -2    3.66    0.49
  -6  11   2    3.85    0.58
  -6  11   2    3.32    0.41
  -6  11   2    3.14    0.53
  -6  11   2    2.74    0.63
   5 -11  -2   15.60    0.83
   5 -11  -2   14.74    0.94
   5 -11  -2   14.17    1.03
  -5  11   2   13.47    0.73
  -5  11   2   16.62    1.13
  -5  11   2   15.09    0.95
  -5  11   2   14.60    0.95
   4 -11  -2   13.77    0.89
   4 -11  -2   15.11    1.02
   4 -11  -2   14.30    0.77
  -4  11   2   13.45    1.00
  -4  11   2   14.16    0.85
  -4  11   2   14.60    0.90
   3 -11  -2    9.31    0.79
   3 -11  -2    8.98    0.60
  -3  11   2    9.70    0.72
  -3  11   2    9.41    0.80
   2 -11  -2   55.60    1.88
   2 -11  -2   50.86    1.92
   2 -11  -2   51.30    1.71
  -2  11   2   53.79    1.85
  -2  11   2   51.73    1.93
   1 -11  -2    2.39    0.43
   1 -11  -2    2.48    0.40
   1 -11  -2    3.22    0.40
  -1  11   2    2.71    0.45
  -1  11   2    2.63    0.39
   0 -11  -2   37.20    1.42
   0 -11  -2   36.05    1.40
   0 -11  -2   37.89    1.34
   0  11   2   37.17    1.25
   0  11   2   37.53    1.45
   0  11   2   35.81    1.35
  -1 -11  -2   74.50    2.25
  -1 -11  -2   73.94    2.29
  -1 -11  -2   68.73    2.27
   1  11   2   71.69    2.22
   1  11   2   69.02    2.09
   1  11   2   70.39    2.25
  -2 -11  -2    3.10    0.42
  -2 -11  -2    3.43    0.44
   2  11   2    2.50    0.39
   2  11   2    3.20    0.39
   2  11   2    2.47    0.39
  -3 -11  -2   22.08    0.98
  -3 -11  -2   20.97    0.98
   3  11   2   19.93    0.93
   3  11   2   20.54    0.99
   3  11   2   21.12    0.96
  -4 -11  -2  124.84    3.66
  -4 -11  -2  126.50    3.62
  -4 -11  -2  127.69    3.55
   4  11   2  123.72    3.67
   4  11   2  129.29    3.73
   4  11   2  127.65    3.59
  -5 -11  -2   10.43    0.67
  -5 -11  -2    8.77    0.68
  -5 -11  -2    9.45    0.71
   5  11   2    9.42    0.73
   5  11   2    9.45    0.77
   5  11   2   10.25    0.67
  -6 -11  -2    3.41    0.47
  -6 -11  -2    2.57    0.81
   6  11   2    5.06    0.70
   6  11   2    3.80    0.45
   6  11   2    4.27    0.57
  -7 -11  -2    2.25    0.47
  -7 -11  -2    2.54    0.47
  -7 -11  -2    2.48    0.49
   7  11   2    1.49    0.32
   7  11   2    2.21    0.48
   7  11   2    2.56    0.51
  -8 -11  -2    5.36    0.68
  -8 -11  -2    5.21    0.67
  -8 -11  -2    4.98    0.65
   8  11   2    5.37    0.50
   8  11   2    4.19    0.54
   8  11   2    4.66    0.68
  -9 -11  -2   -0.42    0.29
  -9 -11  -2    0.17    0.35
  -9 -11  -2    0.23    0.31
   9  11   2    0.05    0.22
   9  11   2    0.57    0.41
   9  11   2    0.27    0.29
 -10 -11  -2    0.28    0.35
 -10 -11  -2    0.16    0.42
 -10 -11  -2   -0.43    0.34
  10  11   2    0.26    0.22
  10  11   2    0.35    0.45
  10  11   2    0.42    0.22
   8 -12  -2    3.43    0.62
   8 -12  -2    3.00    0.67
   8 -12  -2    4.65    0.59
  -8  12   2    3.06    0.79
  -8  12   2    4.11    0.68
  -8  12   2    4.74    0.73
  -8  12   2    3.98    0.49
   7 -12  -2    0.70    0.33
   7 -12  -2    0.71    0.49
   7 -12  -2    0.48    0.38
  -7  12   2    0.28    0.50
  -7  12   2    1.11    0.31
  -7  12   2    0.14    0.58
  -7  12   2    0.19    0.37
   6 -12  -2    0.96    0.33
   6 -12  -2    0.44    0.44
   6 -12  -2    0.99    0.42
  -6  12   2   -0.11    0.39
  -6  12   2    0.36    0.36
  -6  12   2    0.75    0.27
  -6  12   2    0.43    0.36
   5 -12  -2    5.85    0.68
   5 -12  -2    5.33    0.75
   5 -12  -2    6.52    0.59
  -5  12   2    8.11    0.76
  -5  12   2    6.29    0.54
  -5  12   2    6.17    0.81
  -5  12   2    6.20    0.69
   4 -12  -2    6.81    0.58
   4 -12  -2    6.15    0.78
   4 -12  -2    7.60    0.73
  -4  12   2    7.04    0.80
  -4  12   2    4.81    0.60
  -4  12   2    6.77    0.70
   3 -12  -2   -0.04    0.20
   3 -12  -2   -0.04    0.32
   3 -12  -2    0.50    0.32
  -3  12   2    0.23    0.30
  -3  12   2    0.45    0.36
   2 -12  -2    6.71    0.55
   2 -12  -2    6.22    0.62
  -2  12   2    4.95    0.56
  -2  12   2    6.32    0.70
   1 -12  -2    0.80    0.29
   1 -12  -2    0.51    0.34
   1 -12  -2    0.99    0.35
  -1  12   2    0.20    0.32
  -1  12   2    0.61    0.29
   0 -12  -2    3.23    0.47
   0 -12  -2    3.34    0.42
   0 -12  -2    3.01    0.45
   0  12   2    3.55    0.39
   0  12   2    3.91    0.46
   0  12   2    2.56    0.46
  -1 -12  -2    9.29    0.69
  -1 -12  -2   10.62    0.72
  -1 -12  -2   10.28    0.66
   1  12   2   10.47    0.71
   1  12   2   11.92    0.64
   1  12   2    9.96    0.74
  -2 -12  -2    9.97    0.72
  -2 -12  -2   10.90    0.72
   2  12   2   10.33    0.66
   2  12   2   11.47    0.76
   2  12   2   11.22    0.76
  -3 -12  -2   34.43    1.33
  -3 -12  -2   30.56    1.31
   3  12   2   35.04    1.41
   3  12   2   34.87    1.37
   3  12   2   34.06    1.32
  -4 -12  -2    1.31    0.29
  -4 -12  -2    1.17    0.34
  -4 -12  -2    1.09    0.35
   4  12   2    1.43    0.39
   4  12   2    1.71    0.37
   4  12   2    1.12    0.37
  -5 -12  -2    2.24    0.40
  -5 -12  -2    2.23    0.54
  -5 -12  -2    2.02    0.46
   5  12   2    2.01    0.45
   5  12   2    1.62    0.39
   5  12   2    2.45    0.41
  -6 -12  -2    0.00    0.25
  -6 -12  -2    0.24    0.28
  -6 -12  -2    0.38    0.32
   6  12   2    0.26    0.27
   6  12   2    0.26    0.30
   6  12   2    0.07    0.31
  -7 -12  -2    3.82    0.57
  -7 -12  -2    2.96    0.50
  -7 -12  -2    3.19    0.55
   7  12   2    3.16    0.42
   7  12   2    2.24    0.54
   7  12   2    3.79    0.58
  -8 -12  -2    8.41    0.80
  -8 -12  -2    8.21    0.77
  -8 -12  -2    7.72    0.81
   8  12   2    8.73    0.61
   8  12   2    7.32    0.85
   8  12   2    8.38    0.72
  -9 -12  -2    0.51    0.40
  -9 -12  -2    0.40    0.38
  -9 -12  -2    0.92    0.44
   9  12   2    0.73    0.42
   9  12   2    0.28    0.24
   9  12   2    0.43    0.28
   7 -13  -2    1.03    0.46
   7 -13  -2    1.04    0.38
   7 -13  -2    0.72    0.50
  -7  13   2    0.42    0.28
  -7  13   2    0.29    0.42
  -7  13   2    0.99    0.44
  -7  13   2    2.22    0.71
   6 -13  -2    0.42    0.31
   6 -13  -2   -0.16    0.41
   6 -13  -2   -0.01    0.32
  -6  13   2    0.10    0.34
  -6  13   2   -0.10    0.39
  -6  13   2   -0.13    0.33
   5 -13  -2    0.83    0.48
   5 -13  -2    1.19    0.42
   5 -13  -2    1.22    0.37
  -5  13   2    0.91    0.49
  -5  13   2    0.57    0.45
  -5  13   2    1.95    0.44
   4 -13  -2    3.70    0.48
   4 -13  -2    3.86    0.59
   4 -13  -2    4.43    0.68
  -4  13   2    4.56    0.72
  -4  13   2    4.10    0.53
  -4  13   2    3.86    0.57
   3 -13  -2    4.49    0.66
   3 -13  -2    3.46    0.45
   3 -13  -2    3.42    0.52
  -3  13   2    4.36    0.66
  -3  13   2    4.89    0.61
   2 -13  -2    9.84    0.86
   2 -13  -2   11.07    0.79
   2 -13  -2   11.44    0.71
  -2  13   2   10.29    0.89
  -2  13   2   10.46    0.78
   1 -13  -2    3.99    0.53
   1 -13  -2    3.70    0.45
   1 -13  -2    3.37    0.53
  -1  13   2    5.55    0.59
   0 -13  -2    0.44    0.30
   0 -13  -2    0.51    0.32
   0 -13  -2    0.12    0.22
   0  13   2    0.09    0.20
   0  13   2    0.35    0.35
  -1 -13  -2   14.32    0.87
  -1 -13  -2   14.99    0.84
  -1 -13  -2   14.52    1.03
   1  13   2   14.68    0.86
   1  13   2   14.81    0.90
   1  13   2   12.80    0.72
  -2 -13  -2    1.59    0.50
  -2 -13  -2    1.30    0.35
  -2 -13  -2    1.90    0.42
   2  13   2    1.79    0.40
   2  13   2    2.43    0.43
   2  13   2    1.77    0.34
  -3 -13  -2    2.43    0.45
  -3 -13  -2    1.94    0.40
   3  13   2    1.73    0.42
   3  13   2    2.31    0.40
   3  13   2    1.48    0.38
  -4 -13  -2    3.99    0.52
  -4 -13  -2    4.42    0.56
   4  13   2    3.88    0.52
   4  13   2    4.78    0.59
   4  13   2    4.33    0.56
  -5 -13  -2    1.94    0.41
  -5 -13  -2    1.12    0.32
  -5 -13  -2    1.19    0.38
   5  13   2    1.42    0.44
   5  13   2    1.82    0.39
  -6 -13  -2   16.92    0.98
  -6 -13  -2   15.28    0.99
  -6 -13  -2   15.81    0.90
   6  13   2   16.81    1.03
   6  13   2   16.41    1.05
   6  13   2   17.34    0.89
  -7 -13  -2    5.10    0.64
  -7 -13  -2    3.47    0.58
  -7 -13  -2    4.32    0.54
   7  13   2    4.81    0.51
   7  13   2    4.89    0.75
   7  13   2    5.31    0.72
  -8 -13  -2   -0.01    0.34
  -8 -13  -2    0.43    0.34
  -8 -13  -2    0.59    0.39
   8  13   2   -0.28    0.23
   8  13   2    0.32    0.35
   8  13   2    0.75    0.45
  -9 -13  -2   12.71    1.03
  -9 -13  -2   11.03    0.93
  -9 -13  -2   10.45    0.90
   9  13   2    9.71    0.59
   9  13   2    9.82    0.66
   6 -14  -2    1.26    0.40
   6 -14  -2   -0.35    0.39
   6 -14  -2    0.80    0.47
  -6  14   2    1.12    0.44
  -6  14   2    0.46    0.38
   5 -14  -2    4.23    0.75
   5 -14  -2    4.61    0.64
   5 -14  -2    3.99    0.54
  -5  14   2    4.06    0.58
  -5  14   2    3.81    0.61
  -5  14   2    3.20    0.68
   4 -14  -2    1.68    0.55
   4 -14  -2    1.97    0.42
  -4  14   2    3.53    0.68
  -4  14   2    1.49    0.41
   3 -14  -2    0.44    0.28
   3 -14  -2    0.82    0.36
   3 -14  -2    0.19    0.40
  -3  14   2    1.24    0.50
  -3  14   2    0.36    0.35
   2 -14  -2   12.46    0.89
   2 -14  -2   12.73    0.79
   2 -14  -2   11.77    0.96
  -2  14   2   11.54    0.84
  -2  14   2   12.49    0.98
   1 -14  -2    0.84    0.39
   1 -14  -2    0.49    0.33
   1 -14  -2    0.93    0.31
  -1  14   2    0.73    0.32
  -1  14   2    1.20    0.27
  -1  14   2    0.19    0.36
   0 -14  -2    0.21    0.31
   0 -14  -2   -0.07    0.22
   0 -14  -2    0.15    0.29
   0  14   2    0.64    0.38
   0  14   2   -0.13    0.27
   0  14   2    0.41    0.25
  -1 -14  -2    2.89    0.48
  -1 -14  -2    2.85    0.49
   1  14   2    3.33    0.55
   1  14   2    2.51    0.39
   1  14   2    3.18    0.48
  -2 -14  -2    0.27    0.30
  -2 -14  -2    0.32    0.26
  -2 -14  -2   -0.22    0.26
   2  14   2    0.49    0.26
   2  14   2    0.34    0.33
  -3 -14  -2    0.34    0.32
  -3 -14  -2    0.22    0.31
   3  14   2    0.32    0.31
   3  14   2    0.61    0.35
   3  14   2    0.70    0.30
  -4 -14  -2    0.29    0.33
  -4 -14  -2    0.43    0.33
   4  14   2    0.81    0.35
   4  14   2    0.83    0.32
   4  14   2    0.71    0.37
  -5 -14  -2   14.45    0.92
  -5 -14  -2   14.93    0.98
   5  14   2   17.10    1.01
   5  14   2   16.79    1.06
   5  14   2   16.56    0.93
  -6 -14  -2   -0.32    0.27
  -6 -14  -2    0.22    0.29
  -6 -14  -2    0.56    0.35
   6  14   2   -0.21    0.25
   6  14   2    0.61    0.39
   6  14   2   -0.35    0.29
  -7 -14  -2    3.45    0.60
  -7 -14  -2    4.01    0.59
  -7 -14  -2    3.87    0.54
   7  14   2    3.23    0.57
   7  14   2    2.85    0.66
   7  14   2    4.55    0.51
  -8 -14  -2   19.36    1.21
  -8 -14  -2   18.45    1.15
  -8 -14  -2   19.25    1.09
   8  14   2   17.25    1.18
   8  14   2   17.87    1.00
   8  14   2   16.54    0.84
   6 -15  -2    2.96    0.52
   6 -15  -2    2.27    0.54
  -6  15   2    2.26    0.52
  -6  15   2    1.35    0.47
  -6  15   2    1.00    0.60
   5 -15  -2    0.36    0.31
   5 -15  -2   -0.53    0.37
  -5  15   2    0.40    0.41
  -5  15   2    0.06    0.32
  -5  15   2   -0.45    0.43
   4 -15  -2    2.22    0.51
   4 -15  -2    2.89    0.55
   4 -15  -2    1.00    0.53
  -4  15   2    2.64    0.47
  -4  15   2    3.19    0.69
  -4  15   2    3.89    0.61
   3 -15  -2    4.01    0.69
   3 -15  -2    3.70    0.59
  -3  15   2    3.87    0.96
  -3  15   2    3.93    0.67
   2 -15  -2    4.80    0.69
   2 -15  -2    4.09    0.60
  -2  15   2    4.79    0.59
  -2  15   2    5.84    0.76
   1 -15  -2    7.67    0.74
   1 -15  -2    7.92    0.67
   1 -15  -2    8.37    0.83
  -1  15   2    5.48    0.72
  -1  15   2    7.29    0.69
  -1  15   2    7.90    0.59
   0 -15  -2    9.75    0.82
   0 -15  -2   10.31    0.73
   0 -15  -2   10.12    0.87
   0  15   2    9.65    0.77
   0  15   2    9.29    0.86
   0  15   2    8.37    0.62
  -1 -15  -2    0.28    0.26
  -1 -15  -2    0.25    0.32
  -1 -15  -2    0.59    0.34
   1  15   2    0.54    0.36
   1  15   2    0.35    0.26
   1  15   2    0.44    0.36
  -2 -15  -2   13.30    0.87
  -2 -15  -2   12.15    0.87
  -2 -15  -2   13.84    0.91
   2  15   2   13.06    0.80
   2  15   2   12.66    0.90
  -3 -15  -2    9.51    0.78
  -3 -15  -2    7.95    0.73
  -3 -15  -2    7.77    0.75
   3  15   2    7.85    0.74
   3  15   2    7.32    0.67
   3  15   2    9.34    0.80
  -4 -15  -2    2.78    0.53
  -4 -15  -2    3.59    0.55
   4  15   2    3.66    0.53
   4  15   2    3.22    0.53
   4  15   2    3.84    0.62
  -5 -15  -2   10.75    0.83
  -5 -15  -2    9.74    0.85
   5  15   2    9.99    0.78
   5  15   2    9.94    1.03
   5  15   2    8.62    0.79
  -6 -15  -2    0.37    0.34
  -6 -15  -2    1.31    0.36
  -6 -15  -2    0.39    0.40
   6  15   2    0.83    0.34
   6  15   2    0.50    0.39
   6  15   2    0.98    0.42
  -7 -15  -2    1.51    0.48
  -7 -15  -2    0.99    0.41
  -7 -15  -2    0.65    0.35
   7  15   2    1.76    0.60
   7  15   2    0.68    0.31
   7  15   2    1.71    0.56
  -8 -15  -2    4.18    0.60
  -8 -15  -2    1.89    0.57
  -8 -15  -2    3.29    0.89
   8  15   2    3.24    0.61
   8  15   2    2.86    0.40
   8  15   2    2.85    0.47
   5 -16  -2    0.41    0.33
   5 -16  -2    0.51    0.54
   5 -16  -2   -0.09    0.35
  -5  16   2    0.71    0.55
  -5  16   2   -0.17    0.34
  -5  16   2    0.49    0.43
   4 -16  -2    1.46    0.42
   4 -16  -2    1.60    0.60
   4 -16  -2    1.07    0.45
  -4  16   2    2.11    0.47
  -4  16   2    1.50    0.56
  -4  16   2    1.61    0.48
   3 -16  -2   -0.08    0.27
   3 -16  -2    0.32    0.34
   3 -16  -2   -0.43    0.41
  -3  16   2    0.05    0.43
  -3  16   2   -0.10    0.34
   2 -16  -2    1.35    0.39
   2 -16  -2    2.05    0.54
   2 -16  -2    1.54    0.45
  -2  16   2    1.29    0.42
  -2  16   2    0.61    0.46
   1 -16  -2    5.75    0.62
   1 -16  -2    5.77    0.74
   1 -16  -2    5.90    0.73
  -1  16   2    6.05    0.56
  -1  16   2    6.94    0.82
  -1  16   2    6.28    0.69
   0 -16  -2    4.72    0.58
   0 -16  -2    4.58    0.67
   0 -16  -2    4.14    0.75
   0  16   2    3.45    0.63
   0  16   2    4.15    0.47
  -1 -16  -2    0.43    0.37
  -1 -16  -2   -0.35    0.21
  -1 -16  -2    0.22    0.32
   1  16   2    0.17    0.25
   1  16   2   -0.32    0.32
  -2 -16  -2    2.31    0.48
  -2 -16  -2    2.72    0.52
  -2 -16  -2    1.38    0.37
   2  16   2    1.56    0.46
   2  16   2    2.51    0.52
   2  16   2    2.33    0.43
  -3 -16  -2    0.72    0.35
  -3 -16  -2    0.20    0.34
  -3 -16  -2    0.14    0.31
   3  16   2    0.08    0.34
   3  16   2   -0.12    0.27
   3  16   2    0.09    0.33
  -4 -16  -2    1.70    0.48
  -4 -16  -2    2.36    0.47
  -4 -16  -2    1.39    0.55
   4  16   2    2.31    0.53
   4  16   2    2.49    0.59
   4  16   2    2.20    0.46
  -5 -16  -2    5.87    0.71
  -5 -16  -2    5.80    0.74
   5  16   2    4.90    0.63
   5  16   2    5.19    0.60
   5  16   2    5.51    0.72
  -6 -16  -2   12.17    0.94
  -6 -16  -2   11.29    0.97
   6  16   2   10.64    0.78
   6  16   2   12.48    0.97
  -7 -16  -2    0.18    0.37
  -7 -16  -2   -0.74    0.49
  -7 -16  -2    0.21    0.30
   7  16   2    0.17    0.38
   7  16   2    0.16    0.29
   7  16   2   -0.70    0.44
   4 -17  -2    4.63    0.64
   4 -17  -2    3.13    0.64
   4 -17  -2    2.59    0.68
  -4  17   2    3.46    0.64
  -4  17   2    4.07    0.78
  -4  17   2    3.90    0.57
   3 -17  -2    3.91    0.64
   3 -17  -2    5.31    1.10
   3 -17  -2    4.15    0.57
  -3  17   2    3.86    0.61
  -3  17   2    4.25    0.76
   2 -17  -2    6.38    0.97
   2 -17  -2    7.33    0.70
   2 -17  -2    6.09    0.85
  -2  17   2    6.18    0.83
  -2  17   2    6.19    0.60
  -2  17   2    5.60    0.70
   1 -17  -2    9.46    0.78
   1 -17  -2    9.58    0.93
   1 -17  -2   11.12    0.91
  -1  17   2    8.82    0.95
  -1  17   2    8.08    0.81
  -1  17   2    8.82    0.66
   0 -17  -2    9.22    0.77
   0 -17  -2    9.98    0.89
   0 -17  -2    8.66    0.92
   0  17   2   11.08    1.00
   0  17   2   10.48    0.74
   0  17   2    9.76    1.05
  -1 -17  -2    1.15    0.45
  -1 -17  -2    1.48    0.44
  -1 -17  -2    0.34    0.38
   1  17   2    0.43    0.31
   1  17   2    0.41    0.37
   1  17   2    0.86    0.44
  -2 -17  -2   20.42    1.15
  -2 -17  -2   20.96    1.22
  -2 -17  -2   20.63    1.21
   2  17   2   20.90    1.19
   2  17   2   18.11    1.13
   2  17   2   17.78    0.99
  -3 -17  -2    0.55    0.40
  -3 -17  -2    0.34    0.37
  -3 -17  -2   -0.10    0.28
   3  17   2    0.53    0.33
   3  17   2    0.74    0.42
   3  17   2   -0.15    0.33
  -4 -17  -2    3.34    0.56
  -4 -17  -2    3.11    0.60
  -4 -17  -2    3.94    0.56
   4  17   2    3.41    0.55
   4  17   2    3.01    0.59
   4  17   2    2.84    0.50
  -5 -17  -2   12.74    1.00
  -5 -17  -2   10.46    1.52
  -5 -17  -2   12.29    0.98
   5  17   2   10.76    0.97
   5  17   2    9.77    0.86
  -6 -17  -2    0.04    0.42
  -6 -17  -2   -0.37    0.43
   6  17   2    0.02    0.32
   6  17   2    0.01    0.38
   6  17   2    2.20    0.69
   2 -18  -2    1.10    0.48
   2 -18  -2    0.73    0.39
   2 -18  -2    1.34    0.56
  -2  18   2    1.24    0.44
  -2  18   2    1.26    0.54
  -2  18   2    0.65    0.33
   1 -18  -2    2.94    0.51
   1 -18  -2    4.50    0.70
   1 -18  -2    2.22    0.60
  -1  18   2    3.43    0.48
  -1  18   2    3.38    0.62
  -1  18   2    3.66    0.72
   0 -18  -2    0.07    0.37
   0 -18  -2    0.08    0.34
   0  18   2   -0.04    0.37
   0  18   2    0.03    0.29
   0  18   2   -0.26    0.39
  -1 -18  -2    0.37    0.48
  -1 -18  -2    1.69    0.48
  -1 -18  -2    0.50    0.34
   1  18   2    0.15    0.42
   1  18   2    0.85    0.33
   1  18   2    0.50    0.41
  -2 -18  -2    4.12    0.83
  -2 -18  -2    3.65    0.65
  -2 -18  -2    3.24    0.70
   2  18   2    3.75    0.53
   2  18   2    4.13    0.66
   2  18   2    2.93    0.59
  -3 -18  -2    2.99    0.60
  -3 -18  -2    3.22    0.56
   3  18   2    3.17    0.57
   3  18   2    2.49    0.49
   3  18   2    2.87    0.59
  -4 -18  -2    0.09    0.37
  -4 -18  -2    0.50    0.41
  -4 -18  -2   -0.13    0.30
   4  18   2    0.05    0.36
   4  18   2    0.18    0.35
   4  18   2    0.78    0.46
   0 -19  -2    2.59    0.57
   0 -19  -2    2.44    0.63
   0 -19  -2    2.34    0.54
   0  19   2    1.47    0.38
   0  19   2    1.37    0.55
   0  19   2    2.32    0.70
  -1 -19  -2    2.02    0.50
  -1 -19  -2    1.97    0.55
  -1 -19  -2    1.68    0.52
   1  19   2    2.08    0.57
   1  19   2    2.85    0.46
   1  19   2    1.96    0.53
  -2 -19  -2    4.34    1.08
  -2 -19  -2    4.65    0.71
  -2 -19  -2    7.68    0.88
   2  19   2    5.96    0.78
   2  19   2    4.38    0.58
   2  19   2    4.49    0.71
   3  18  -3    7.07    0.68
   3  18  -3    9.08    0.70
   3  18  -3    8.38    0.65
  -3 -18   3    9.25    0.87
  -3 -18   3    6.04    0.68
  -3 -18   3    8.19    0.81
   2  18  -3    1.37    0.42
   2  18  -3    0.04    0.23
  -2 -18   3    0.33    0.38
  -2 -18   3    0.59    0.40
  -2 -18   3    0.29    0.33
   1  18  -3    0.94    0.42
   1  18  -3    1.01    0.29
  -1 -18   3    1.30    0.47
  -1 -18   3    1.65    0.51
  -1 -18   3    1.03    0.46
   0  18  -3    6.28    0.80
   0  18  -3    7.57    0.75
   0  18  -3    5.99    0.52
   0 -18   3    7.36    0.98
   0 -18   3    7.63    0.87
  -1  18  -3    1.05    0.27
  -1  18  -3    0.91    0.50
  -1  18  -3    1.11    0.41
   1 -18   3    0.78    0.51
   1 -18   3    0.33    0.38
   1 -18   3    0.57    0.41
  -2  18  -3    1.08    0.41
  -2  18  -3    0.98    0.55
  -2  18  -3    0.73    0.25
  -2  18  -3    1.55    0.33
   2 -18   3    0.74    0.40
   2 -18   3    0.33    0.47
   2 -18   3    0.86    0.43
   5  17  -3    2.11    0.45
  -5 -17   3    1.02    0.44
  -5 -17   3    0.96    0.47
  -5 -17   3    1.81    0.50
   4  17  -3    4.13    0.54
   4  17  -3    4.21    0.42
   4  17  -3    4.41    0.46
  -4 -17   3    3.18    0.53
  -4 -17   3    4.25    0.89
  -4 -17   3    3.52    0.56
   3  17  -3    5.54    0.59
   3  17  -3    5.35    0.56
   3  17  -3    5.87    0.57
  -3 -17   3    4.89    0.61
  -3 -17   3    4.18    0.60
   2  17  -3    0.55    0.37
   2  17  -3    0.02    0.22
   2  17  -3    0.17    0.31
  -2 -17   3    0.27    0.37
  -2 -17   3   -0.09    0.31
   1  17  -3    1.17    0.31
   1  17  -3    1.44    0.45
   1  17  -3    1.61    0.44
  -1 -17   3    1.22    0.47
  -1 -17   3    1.02    0.41
  -1 -17   3    1.68    0.47
   0  17  -3    9.63    0.61
   0  17  -3   10.50    0.80
   0  17  -3    9.04    0.91
   0 -17   3   10.92    0.86
   0 -17   3   10.20    0.88
   0 -17   3   10.85    0.93
  -1  17  -3   -0.12    0.32
  -1  17  -3    0.73    0.48
  -1  17  -3    0.43    0.23
   1 -17   3    0.79    0.42
   1 -17   3    1.12    0.43
   1 -17   3    0.79    0.39
  -2  17  -3    0.31    0.47
  -2  17  -3   -0.15    0.20
  -2  17  -3    0.33    0.24
  -2  17  -3    0.36    0.34
   2 -17   3    1.04    0.47
   2 -17   3   -0.06    0.38
   2 -17   3    0.48    0.39
  -3  17  -3   24.54    1.05
  -3  17  -3   24.25    1.54
  -3  17  -3   23.70    1.26
  -3  17  -3   22.47    0.94
   3 -17   3   26.71    1.77
   3 -17   3   22.84    1.37
   3 -17   3   24.83    1.35
  -4  17  -3    0.42    0.51
  -4  17  -3    0.69    0.31
  -4  17  -3    0.17    0.39
   4 -17   3    1.17    0.55
   4 -17   3    1.31    0.44
   4 -17   3    0.64    0.45
   6  16  -3    5.77    0.68
  -6 -16   3    5.69    0.80
  -6 -16   3    4.02    0.58
  -6 -16   3    4.78    0.72
  -6 -16   3    5.29    0.55
   5  16  -3    6.44    0.77
  -5 -16   3    3.93    0.59
  -5 -16   3    4.74    0.63
  -5 -16   3    4.56    0.99
   4  16  -3    2.26    0.33
   4  16  -3    2.20    0.36
   4  16  -3    1.74    0.39
  -4 -16   3    1.99    0.46
  -4 -16   3    1.91    0.46
  -4 -16   3    2.21    0.54
   3  16  -3   25.22    1.13
   3  16  -3   23.63    1.07
   3  16  -3   25.61    1.10
  -3 -16   3   25.23    1.31
  -3 -16   3   24.51    1.25
  -3 -16   3   23.19    1.20
   2  16  -3    7.05    0.56
   2  16  -3    6.36    0.63
   2  16  -3    5.64    0.62
  -2 -16   3    7.15    0.70
  -2 -16   3    6.38    0.77
  -2 -16   3    4.84    0.61
   1  16  -3    4.44    0.55
   1  16  -3    4.83    0.47
   1  16  -3    5.59    0.66
  -1 -16   3    5.15    0.60
  -1 -16   3    5.33    0.66
  -1 -16   3    5.48    0.68
   0  16  -3   17.77    0.98
   0  16  -3   17.73    0.79
   0  16  -3   18.13    1.11
   0 -16   3   17.30    1.08
   0 -16   3   18.59    1.09
   0 -16   3   19.19    1.15
  -1  16  -3   -0.21    0.28
  -1  16  -3    0.37    0.42
  -1  16  -3    0.08    0.19
   1 -16   3    1.07    0.42
   1 -16   3    0.93    0.43
  -2  16  -3    0.36    0.20
  -2  16  -3    0.10    0.40
  -2  16  -3    0.14    0.32
   2 -16   3    0.91    0.46
   2 -16   3    0.94    0.40
   2 -16   3   -0.06    0.26
  -3  16  -3    2.58    0.57
  -3  16  -3    3.64    0.45
  -3  16  -3    3.13    0.69
  -3  16  -3    3.99    0.41
   3 -16   3    3.30    0.60
   3 -16   3    2.52    0.50
   3 -16   3    2.83    0.63
  -4  16  -3   -0.43    0.41
  -4  16  -3    0.35    0.28
  -4  16  -3   -0.57    0.30
   4 -16   3    0.36    0.40
   4 -16   3    0.64    0.49
   4 -16   3    0.11    0.31
  -5  16  -3   -0.04    0.36
  -5  16  -3    0.31    0.47
  -5  16  -3    0.16    0.30
   5 -16   3   -0.08    0.36
   5 -16   3   -0.27    0.36
   7  15  -3   -0.17    0.35
  -7 -15   3    0.01    0.28
  -7 -15   3   -0.34    0.30
  -7 -15   3   -0.37    0.29
  -7 -15   3   -0.18    0.32
   6  15  -3    1.65    0.43
  -6 -15   3    0.94    0.34
  -6 -15   3    1.57    0.44
  -6 -15   3    1.17    0.54
  -6 -15   3    2.45    0.45
   5  15  -3    1.85    0.40
  -5 -15   3    2.39    0.39
  -5 -15   3    1.89    0.44
  -5 -15   3    1.51    0.40
  -5 -15   3    2.12    0.45
   4  15  -3    1.80    0.34
   4  15  -3    1.62    0.33
   4  15  -3    1.68    0.38
  -4 -15   3    1.29    0.36
  -4 -15   3    2.35    0.46
  -4 -15   3    1.53    0.43
   3  15  -3    9.66    0.68
   3  15  -3    8.74    0.64
   3  15  -3    9.43    0.65
  -3 -15   3    9.37    0.80
  -3 -15   3    8.82    0.73
  -3 -15   3    9.24    0.77
   2  15  -3   10.06    0.72
   2  15  -3    9.21    0.62
   2  15  -3   11.60    0.76
  -2 -15   3   11.31    0.82
  -2 -15   3   11.07    0.84
  -2 -15   3   11.17    0.83
   1  15  -3    5.23    0.61
   1  15  -3    5.42    0.57
   1  15  -3    5.02    0.47
  -1 -15   3    4.64    0.59
  -1 -15   3    4.46    0.56
  -1 -15   3    4.44    0.58
   0  15  -3    0.51    0.39
   0  15  -3    0.98    0.34
   0  15  -3    0.75    0.23
   0 -15   3    0.74    0.37
   0 -15   3    0.59    0.36
   0 -15   3    0.96    0.39
  -1  15  -3    0.68    0.42
  -1  15  -3   -0.11    0.18
  -1  15  -3    0.33    0.31
   1 -15   3    0.33    0.31
   1 -15   3    0.30    0.36
   1 -15   3    0.39    0.35
  -2  15  -3   -0.35    0.36
  -2  15  -3   -0.02    0.18
  -2  15  -3    0.18    0.29
   2 -15   3   -0.20    0.29
   2 -15   3    0.06    0.27
   2 -15   3    0.40    0.39
  -3  15  -3    1.04    0.51
  -3  15  -3    2.20    0.35
  -3  15  -3    2.10    0.45
   3 -15   3    2.16    0.48
   3 -15   3    2.15    0.55
   3 -15   3    2.33    0.82
  -4  15  -3    0.71    0.29
  -4  15  -3    1.53    0.55
   4 -15   3    1.04    0.44
   4 -15   3    0.46    0.30
   4 -15   3    1.57    0.56
  -5  15  -3    0.74    0.53
  -5  15  -3    0.87    0.35
  -5  15  -3    0.62    0.39
  -5  15  -3    0.49    0.39
   5 -15   3    1.10    0.52
   5 -15   3    0.25    0.65
   5 -15   3    0.70    0.41
  -6  15  -3    1.37    0.41
  -6  15  -3    1.78    0.51
   6 -15   3    1.62    0.56
   6 -15   3    1.42    0.48
   6 -15   3    1.48    0.54
   7  14  -3   -0.03    0.32
  -7 -14   3    0.39    0.31
  -7 -14   3    0.42    0.34
  -7 -14   3    0.34    0.34
   6  14  -3    1.54    0.40
  -6 -14   3    0.13    0.31
  -6 -14   3    1.16    0.33
  -6 -14   3    0.54    0.34
   5  14  -3    1.14    0.35
  -5 -14   3    0.85    0.37
  -5 -14   3    0.57    0.32
  -5 -14   3    0.84    0.30
  -5 -14   3    0.14    0.30
   4  14  -3    0.47    0.28
   4  14  -3    0.38    0.24
  -4 -14   3    0.33    0.30
  -4 -14   3    0.32    0.29
  -4 -14   3    0.14    0.32
   3  14  -3   21.44    0.93
   3  14  -3   20.58    0.95
   3  14  -3   21.22    0.97
  -3 -14   3   20.80    1.08
  -3 -14   3   22.19    1.17
  -3 -14   3   24.03    1.14
   2  14  -3    0.17    0.21
   2  14  -3    0.22    0.26
   2  14  -3   -0.53    0.23
  -2 -14   3   -0.05    0.26
  -2 -14   3   -0.13    0.25
  -2 -14   3   -0.01    0.21
   1  14  -3   -0.02    0.25
   1  14  -3   -0.25    0.18
   1  14  -3    0.15    0.28
  -1 -14   3   -0.19    0.24
  -1 -14   3    0.25    0.30
  -1 -14   3   -0.01    0.25
   0  14  -3    0.54    0.36
   0  14  -3    0.57    0.29
   0  14  -3    0.24    0.20
   0 -14   3    0.43    0.35
   0 -14   3    0.30    0.28
   0 -14   3    0.02    0.28
  -1  14  -3    0.28    0.32
  -1  14  -3    0.50    0.36
  -1  14  -3    0.13    0.18
   1 -14   3    0.24    0.27
   1 -14   3   -0.14    0.32
   1 -14   3    0.20    0.32
  -2  14  -3   12.28    0.80
  -2  14  -3   10.01    1.52
  -2  14  -3   12.16    0.59
   2 -14   3   10.00    0.82
   2 -14   3   11.18    0.79
   2 -14   3   11.73    0.92
  -3  14  -3    5.57    0.50
  -3  14  -3    5.54    0.61
  -3  14  -3    5.00    0.73
   3 -14   3    5.07    0.71
   3 -14   3    4.79    0.57
   3 -14   3    6.29    0.73
  -4  14  -3   -0.18    0.24
  -4  14  -3    0.04    0.44
  -4  14  -3   -0.06    0.25
  -4  14  -3   -0.25    0.31
   4 -14   3    0.19    0.29
   4 -14   3   -0.45    0.32
   4 -14   3    0.15    0.40
  -5  14  -3    0.33    0.36
  -5  14  -3    0.32    0.45
  -5  14  -3    0.37    0.30
  -5  14  -3    0.32    0.29
   5 -14   3    0.17    0.42
   5 -14   3    0.37    0.38
   5 -14   3   -0.02    0.35
  -6  14  -3    1.10    0.56
  -6  14  -3    1.11    0.39
  -6  14  -3    1.39    0.50
  -6  14  -3    1.48    0.39
   6 -14   3    0.96    0.74
   6 -14   3    0.51    0.40
   6 -14   3    1.47    0.57
  -7  14  -3    0.47    0.33
  -7  14  -3    0.14    0.40
  -7  14  -3    1.64    0.67
  -7  14  -3    0.92    0.40
   7 -14   3    0.27    0.44
   7 -14   3    0.18    0.38
   7 -14   3    0.46    0.53
   8  13  -3    0.41    0.41
  -8 -13   3   -0.31    0.27
  -8 -13   3    0.14    0.33
  -8 -13   3    0.09    0.33
   7  13  -3    0.49    0.35
  -7 -13   3    1.04    0.36
  -7 -13   3   -0.10    0.28
  -7 -13   3    0.47    0.33
   6  13  -3    0.63    0.33
  -6 -13   3    0.79    0.33
  -6 -13   3    1.57    0.37
   5  13  -3    3.47    0.48
  -5 -13   3    3.29    0.48
  -5 -13   3    3.43    0.42
   4  13  -3    0.34    0.20
   4  13  -3    0.15    0.25
  -4 -13   3    0.05    0.26
  -4 -13   3   -0.19    0.29
  -4 -13   3    0.01    0.25
  -4 -13   3    0.21    0.22
   3  13  -3   29.11    1.14
   3  13  -3   28.11    1.08
   3  13  -3   28.03    1.11
  -3 -13   3   27.11    1.27
  -3 -13   3   27.24    1.19
  -3 -13   3   28.01    1.21
   2  13  -3    0.82    0.25
   2  13  -3    0.33    0.26
   2  13  -3    0.35    0.26
  -2 -13   3    0.47    0.31
  -2 -13   3    0.54    0.31
  -2 -13   3    0.27    0.25
   1  13  -3   -0.03    0.23
   1  13  -3    0.10    0.19
   1  13  -3    0.15    0.27
  -1 -13   3    0.71    0.35
  -1 -13   3    0.09    0.27
  -1 -13   3   -0.26    0.22
   0  13  -3    0.21    0.25
   0  13  -3    0.12    0.30
   0  13  -3   -0.04    0.17
   0 -13   3    0.26    0.26
   0 -13   3   -0.10    0.25
   0 -13   3   -0.03    0.27
  -1  13  -3   24.71    1.09
  -1  13  -3   25.84    0.90
  -1  13  -3   25.83    1.25
   1 -13   3   25.88    1.23
   1 -13   3   25.79    1.24
  -2  13  -3    0.56    0.39
  -2  13  -3    0.93    0.22
   2 -13   3    0.89    0.38
   2 -13   3    0.54    0.36
  -3  13  -3   17.61    0.80
  -3  13  -3   16.59    1.13
  -3  13  -3   15.13    0.93
   3 -13   3   17.97    1.06
   3 -13   3   19.13    1.17
   3 -13   3   15.84    0.96
  -4  13  -3   32.50    1.65
  -4  13  -3   32.03    1.25
  -4  13  -3   33.59    1.44
  -4  13  -3   31.02    1.34
   4 -13   3   30.29    1.58
   4 -13   3   31.81    1.48
   4 -13   3   30.52    1.39
  -5  13  -3    1.61    0.46
  -5  13  -3    1.18    0.39
  -5  13  -3    0.73    0.49
  -5  13  -3    1.62    0.36
   5 -13   3    1.36    0.42
   5 -13   3    1.14    0.43
   5 -13   3    2.36    0.58
  -6  13  -3   15.52    0.94
  -6  13  -3   13.79    1.24
  -6  13  -3   13.75    1.00
  -6  13  -3   12.17    0.85
   6 -13   3   11.05    1.08
   6 -13   3   12.45    0.92
   6 -13   3   11.46    0.97
  -7  13  -3   18.87    1.05
  -7  13  -3   17.76    1.09
  -7  13  -3   19.15    1.49
  -7  13  -3   18.29    1.23
   7 -13   3   17.48    1.15
   7 -13   3   16.33    1.22
   7 -13   3   18.30    1.33
  -8  13  -3    4.95    0.75
  -8  13  -3    3.73    0.70
  -8  13  -3    1.82    0.71
  -8  13  -3    4.43    0.65
   8 -13   3    5.46    0.73
   8 -13   3    5.64    0.77
   8 -13   3    4.40    0.82
   8  12  -3    3.38    0.59
  -8 -12   3    3.73    0.55
  -8 -12   3    5.39    0.64
  -8 -12   3    4.97    0.67
   7  12  -3    3.65    0.56
  -7 -12   3    3.80    0.52
  -7 -12   3    3.02    0.49
  -7 -12   3    2.39    0.45
   6  12  -3    0.15    0.34
  -6 -12   3   -0.20    0.23
  -6 -12   3    0.07    0.28
  -6 -12   3   -0.11    0.25
   5  12  -3   12.01    0.79
  -5 -12   3   13.60    0.78
  -5 -12   3   12.80    0.74
  -5 -12   3   13.46    0.80
   4  12  -3    6.13    0.39
   4  12  -3    5.21    0.53
  -4 -12   3    5.90    0.54
  -4 -12   3    5.11    0.46
  -4 -12   3    5.58    0.54
  -4 -12   3    5.65    0.68
   3  12  -3    5.67    0.47
   3  12  -3    6.46    0.52
   3  12  -3    5.59    0.50
  -3 -12   3    5.81    0.43
  -3 -12   3    6.50    0.63
  -3 -12   3    6.33    0.56
  -3 -12   3    5.67    0.55
   2  12  -3   26.30    1.05
   2  12  -3   26.38    1.00
   2  12  -3   26.71    1.06
  -2 -12   3   29.69    1.17
  -2 -12   3   26.38    1.35
  -2 -12   3   26.64    1.15
   1  12  -3    1.15    0.24
   1  12  -3    1.50    0.32
   1  12  -3    1.04    0.32
  -1 -12   3    1.55    0.39
  -1 -12   3    1.64    0.35
  -1 -12   3    0.83    0.31
   0  12  -3    2.21    0.27
   0  12  -3    2.43    0.42
   0  12  -3    1.72    0.33
   0 -12   3    2.17    0.41
   0 -12   3    2.34    0.42
   0 -12   3    2.07    0.36
  -1  12  -3   -0.15    0.29
  -1  12  -3    0.34    0.25
  -1  12  -3    0.22    0.16
   1 -12   3    0.79    0.35
   1 -12   3   -0.24    0.25
   1 -12   3    0.09    0.23
  -2  12  -3   -0.05    0.33
  -2  12  -3   -0.09    0.25
   2 -12   3    0.31    0.34
   2 -12   3    0.21    0.22
  -3  12  -3    2.15    0.33
  -3  12  -3    1.90    0.46
  -3  12  -3    1.53    0.34
  -3  12  -3    1.56    0.38
   3 -12   3    1.63    0.41
   3 -12   3    1.30    0.43
   3 -12   3    1.85    0.44
  -4  12  -3    6.24    0.54
  -4  12  -3    6.47    0.78
  -4  12  -3    7.31    0.68
   4 -12   3    6.82    0.79
   4 -12   3    4.51    0.57
   4 -12   3    6.46    0.71
  -5  12  -3    1.62    0.44
  -5  12  -3    1.68    0.54
  -5  12  -3    0.85    0.33
  -5  12  -3    1.11    0.34
   5 -12   3    1.25    0.46
   5 -12   3    0.93    0.46
   5 -12   3    1.40    0.40
  -6  12  -3    0.08    0.25
  -6  12  -3    0.95    0.54
  -6  12  -3    0.12    0.34
  -6  12  -3    0.42    0.29
   6 -12   3   -0.40    0.37
   6 -12   3   -0.02    0.44
   6 -12   3    0.28    0.34
  -7  12  -3    3.23    0.54
  -7  12  -3    2.03    0.48
  -7  12  -3    1.60    0.49
  -7  12  -3    2.24    0.67
   7 -12   3    1.46    0.56
   7 -12   3    1.86    0.47
   7 -12   3    1.60    0.52
  -8  12  -3    0.03    0.34
  -8  12  -3   -0.42    0.38
  -8  12  -3    0.33    0.55
  -8  12  -3    0.44    0.32
   8 -12   3   -0.03    0.36
   8 -12   3    0.20    0.45
   8 -12   3    0.46    0.41
   9  11  -3    8.14    0.92
  -9 -11   3    8.58    0.82
  -9 -11   3    7.01    0.75
  -9 -11   3    7.61    0.79
   8  11  -3   -0.40    0.31
  -8 -11   3    0.15    0.31
  -8 -11   3    0.04    0.30
  -8 -11   3    0.17    0.29
   7  11  -3    2.02    0.46
  -7 -11   3    2.01    0.45
  -7 -11   3    2.18    0.44
  -7 -11   3    1.65    0.40
   6  11  -3    5.40    0.63
  -6 -11   3    6.22    0.58
  -6 -11   3    6.07    0.58
  -6 -11   3    6.64    0.59
   5  11  -3    1.16    0.32
  -5 -11   3    1.31    0.34
  -5 -11   3    1.55    0.34
  -5 -11   3    1.15    0.32
   4  11  -3    0.14    0.22
   4  11  -3    0.00    0.21
   4  11  -3    0.18    0.15
  -4 -11   3    0.43    0.22
  -4 -11   3    0.35    0.24
  -4 -11   3   -0.03    0.22
   3  11  -3   -0.45    0.17
   3  11  -3    0.17    0.21
  -3 -11   3   -0.05    0.22
  -3 -11   3   -0.09    0.20
  -3 -11   3    0.17    0.18
  -3 -11   3    0.05    0.27
   2  11  -3   43.18    1.43
   2  11  -3   42.76    1.40
   2  11  -3   43.36    1.42
  -2 -11   3   44.12    1.61
  -2 -11   3   43.43    1.53
  -2 -11   3   44.37    1.53
   1  11  -3    0.26    0.23
   1  11  -3    0.13    0.20
   1  11  -3    0.37    0.18
  -1 -11   3    0.50    0.24
  -1 -11   3    0.33    0.25
  -1 -11   3    0.50    0.26
   0  11  -3    0.16    0.21
   0  11  -3    0.03    0.24
   0  11  -3    0.08    0.14
   0 -11   3   -0.16    0.22
   0 -11   3   -0.03    0.22
   0 -11   3    0.26    0.19
  -1  11  -3   15.12    0.88
  -1  11  -3   16.34    0.78
  -1  11  -3   15.18    0.60
   1 -11   3   16.79    0.85
   1 -11   3   16.23    0.89
   1 -11   3   15.76    0.88
  -2  11  -3    4.89    0.60
  -2  11  -3    4.91    0.50
  -2  11  -3    4.52    0.49
   2 -11   3    4.89    0.56
   2 -11   3    4.25    0.55
   2 -11   3    5.37    0.52
  -3  11  -3    0.19    0.27
  -3  11  -3    0.19    0.34
  -3  11  -3    0.29    0.23
   3 -11   3    0.17    0.32
   3 -11   3   -0.03    0.20
   3 -11   3    0.24    0.31
  -4  11  -3   17.14    0.96
  -4  11  -3   18.92    1.20
  -4  11  -3   18.61    0.93
  -4  11  -3   17.83    0.84
   4 -11   3   17.02    0.94
   4 -11   3   18.34    1.12
   4 -11   3   15.45    0.97
  -5  11  -3    0.01    0.41
  -5  11  -3   -0.38    0.20
  -5  11  -3    0.03    0.25
  -5  11  -3   -0.19    0.27
   5 -11   3   -0.20    0.34
   5 -11   3    0.39    0.36
   5 -11   3   -0.11    0.24
  -6  11  -3    5.34    0.61
  -6  11  -3    4.48    0.75
  -6  11  -3    4.51    0.58
  -6  11  -3    3.92    0.57
   6 -11   3    4.76    0.66
   6 -11   3    5.34    0.74
  -7  11  -3   14.83    0.99
  -7  11  -3   14.52    0.87
  -7  11  -3   15.07    1.29
  -7  11  -3   13.60    1.04
   7 -11   3   14.65    1.22
   7 -11   3   14.30    0.98
   7 -11   3   13.01    1.11
  -8  11  -3    4.72    0.87
  -8  11  -3    5.80    0.72
  -8  11  -3    7.02    0.67
   8 -11   3    6.14    0.78
   8 -11   3    5.20    0.66
   8 -11   3    6.28    0.82
  -9  11  -3    8.73    0.94
  -9  11  -3    7.61    1.14
  -9  11  -3    7.07    0.82
  -9  11  -3    8.45    0.75
   9 -11   3   10.31    1.64
   9 -11   3    8.55    0.87
   9 -11   3    8.53    0.96
   9  10  -3    0.66    0.44
  -9 -10   3    0.42    0.34
  -9 -10   3   -0.04    0.33
  -9 -10   3    1.15    0.39
   8  10  -3   17.38    1.13
  -8 -10   3   14.82    0.97
  -8 -10   3   12.52    1.02
  -8 -10   3   16.46    0.97
   7  10  -3   23.39    1.22
  -7 -10   3   23.95    1.17
  -7 -10   3   22.24    1.08
  -7 -10   3   25.10    1.15
   6  10  -3   22.53    1.12
  -6 -10   3   20.83    1.03
  -6 -10   3   21.96    1.02
  -6 -10   3   22.03    1.00
   5  10  -3   32.65    1.31
  -5 -10   3   32.63    1.25
  -5 -10   3   33.05    1.27
  -5 -10   3   33.56    1.25
   4  10  -3    2.65    0.38
  -4 -10   3    3.59    0.41
  -4 -10   3    3.80    0.41
  -4 -10   3    3.37    0.39
   3  10  -3    2.11    0.31
   3  10  -3    1.88    0.40
   3  10  -3    2.04    0.26
  -3 -10   3    1.70    0.29
  -3 -10   3    1.50    0.25
  -3 -10   3    1.79    0.31
  -3 -10   3    2.14    0.39
   2  10  -3   49.42    1.52
   2  10  -3   48.67    1.53
   2  10  -3   48.80    1.53
  -2 -10   3   51.57    1.49
  -2 -10   3   48.26    1.62
  -2 -10   3   52.78    1.75
  -2 -10   3   50.49    1.65
   1  10  -3    3.38    0.39
   1  10  -3    2.89    0.33
   1  10  -3    3.30    0.31
  -1 -10   3    3.15    0.38
  -1 -10   3    3.58    0.41
  -1 -10   3    3.97    0.48
   0  10  -3   13.87    0.75
   0  10  -3   14.61    0.67
   0  10  -3   14.36    0.57
   0 -10   3   14.53    0.74
   0 -10   3   14.16    0.74
   0 -10   3   14.27    0.76
  -1  10  -3   47.83    1.56
  -1  10  -3   47.72    1.69
   1 -10   3   48.79    1.71
   1 -10   3   50.20    1.72
   1 -10   3   49.90    1.68
  -2  10  -3    3.15    0.40
  -2  10  -3    2.61    0.38
  -2  10  -3    2.99    0.47
   2 -10   3    3.51    0.49
   2 -10   3    2.79    0.43
   2 -10   3    3.19    0.42
  -3  10  -3   10.59    0.56
  -3  10  -3   10.05    0.66
  -3  10  -3    9.46    0.77
  -3  10  -3   10.03    0.64
   3 -10   3   10.70    0.79
   3 -10   3    9.59    0.73
   3 -10   3   11.10    0.69
  -4  10  -3   35.90    1.43
  -4  10  -3   38.19    1.39
  -4  10  -3   36.79    1.30
  -4  10  -3   34.89    1.60
   4 -10   3   37.05    1.45
   4 -10   3   38.74    1.63
   4 -10   3   35.75    1.84
  -5  10  -3   15.47    1.11
  -5  10  -3   16.34    0.84
  -5  10  -3   16.18    0.96
  -5  10  -3   15.60    0.83
   5 -10   3   15.31    0.88
   5 -10   3   13.31    1.00
   5 -10   3   13.87    0.93
  -6  10  -3    2.18    0.39
  -6  10  -3    1.57    0.39
  -6  10  -3    2.96    0.65
  -6  10  -3    1.67    0.45
   6 -10   3    1.24    0.42
   6 -10   3    1.90    0.42
   6 -10   3    1.04    0.47
  -7  10  -3    0.04    0.31
  -7  10  -3    0.45    0.30
  -7  10  -3    0.75    0.51
  -7  10  -3    0.65    0.40
   7 -10   3    1.12    0.47
   7 -10   3   -0.06    0.35
   7 -10   3    0.24    0.30
  -8  10  -3   -0.06    0.37
  -8  10  -3    0.57    0.35
  -8  10  -3    0.29    0.31
  -8  10  -3    0.12    0.49
   8 -10   3    0.37    0.44
   8 -10   3    0.42    0.38
   8 -10   3    0.89    0.38
  -9  10  -3    0.08    0.34
  -9  10  -3    0.22    0.31
  -9  10  -3    0.58    0.54
  -9  10  -3   -0.20    0.37
   9 -10   3    0.78    0.41
   9 -10   3   -0.03    0.43
   9 -10   3    0.65    0.81
  10   9  -3    0.88    0.50
 -10  -9   3    1.56    0.44
 -10  -9   3    1.63    0.51
   9   9  -3    0.13    0.34
  -9  -9   3    0.18    0.31
  -9  -9   3    0.25    0.34
  -9  -9   3    0.37    0.38
   8   9  -3    0.19    0.34
  -8  -9   3    0.17    0.30
  -8  -9   3    0.45    0.30
  -8  -9   3    0.50    0.34
   7   9  -3    5.68    0.63
  -7  -9   3    5.84    0.58
  -7  -9   3    5.65    0.61
  -7  -9   3    4.59    0.57
   6   9  -3    5.84    0.63
  -6  -9   3    5.74    0.56
  -6  -9   3    5.65    0.51
  -6  -9   3    4.93    0.57
   5   9  -3   13.19    0.78
  -5  -9   3   13.72    0.76
  -5  -9   3   13.20    0.70
  -5  -9   3   14.65    0.75
   4   9  -3    3.26    0.41
  -4  -9   3    3.37    0.38
  -4  -9   3    2.91    0.36
  -4  -9   3    4.56    0.41
   3   9  -3   14.60    0.57
   3   9  -3   15.50    0.63
   3   9  -3   15.91    0.72
  -3  -9   3   15.52    0.72
  -3  -9   3   17.19    0.72
  -3  -9   3   15.98    0.69
   2   9  -3   13.55    0.61
   2   9  -3   14.47    0.63
   2   9  -3   14.16    0.61
  -2  -9   3   14.00    0.67
  -2  -9   3   14.08    0.65
  -2  -9   3   13.93    0.57
  -2  -9   3   14.12    0.73
   1   9  -3    0.18    0.20
   1   9  -3    0.16    0.17
   1   9  -3    0.03    0.13
  -1  -9   3    0.03    0.18
  -1  -9   3    0.02    0.17
  -1  -9   3    0.00    0.20
   0   9  -3    7.34    0.52
   0   9  -3    7.03    0.45
   0   9  -3    6.91    0.35
   0  -9   3    7.79    0.52
   0  -9   3    7.19    0.51
   0  -9   3    7.26    0.53
  -1   9  -3    1.27    0.30
  -1   9  -3    1.44    0.17
  -1   9  -3    0.69    0.22
  -1   9  -3    1.19    0.26
   1  -9   3    1.58    0.31
   1  -9   3    1.13    0.29
   1  -9   3    1.02    0.29
  -2   9  -3   67.78    2.19
  -2   9  -3   65.23    2.04
  -2   9  -3   66.39    2.06
   2  -9   3   65.12    2.13
   2  -9   3   65.13    2.04
   2  -9   3   64.07    2.08
  -3   9  -3    5.29    0.46
  -3   9  -3    5.08    0.60
  -3   9  -3    4.51    0.47
  -3   9  -3    6.38    0.42
   3  -9   3    4.56    0.50
   3  -9   3    6.18    0.60
   3  -9   3    6.93    0.53
  -4   9  -3    0.45    0.34
  -4   9  -3    0.16    0.20
  -4   9  -3    0.13    0.20
  -4   9  -3    0.08    0.25
   4  -9   3   -0.10    0.27
   4  -9   3    0.59    0.28
   4  -9   3    0.55    0.27
  -5   9  -3    2.76    0.56
  -5   9  -3    3.25    0.45
  -5   9  -3    3.97    0.47
  -5   9  -3    3.31    0.81
   5  -9   3    4.11    0.66
   5  -9   3    3.11    0.43
   5  -9   3    2.50    0.49
  -6   9  -3    1.57    0.43
  -6   9  -3    1.36    0.38
  -6   9  -3    1.52    0.33
  -6   9  -3    2.22    0.54
   6  -9   3    2.40    0.42
   6  -9   3    1.16    0.41
   6  -9   3    1.16    0.43
  -7   9  -3    1.34    0.56
  -7   9  -3    1.24    0.43
  -7   9  -3    1.15    0.37
   7  -9   3    1.32    0.43
   7  -9   3    1.48    0.44
   7  -9   3    1.44    0.48
  -8   9  -3    1.51    0.45
  -8   9  -3    1.36    0.46
  -8   9  -3    0.54    0.31
  -8   9  -3    1.56    0.58
   8  -9   3    1.12    0.43
   8  -9   3    1.13    0.41
   8  -9   3    1.00    0.47
  -9   9  -3    1.35    0.63
  -9   9  -3    0.27    0.62
  -9   9  -3    1.17    0.46
  -9   9  -3    1.00    0.37
   9  -9   3    0.63    0.42
   9  -9   3    0.43    0.46
   9  -9   3    0.97    0.45
  10   8  -3    0.11    0.41
 -10  -8   3   -0.01    0.35
 -10  -8   3    0.15    0.38
 -10  -8   3    0.67    0.45
   9   8  -3    0.53    0.59
  -9  -8   3    0.25    0.35
  -9  -8   3    0.27    0.31
  -9  -8   3    0.05    0.34
   8   8  -3   16.15    1.06
  -8  -8   3   15.55    1.00
  -8  -8   3   14.43    0.88
  -8  -8   3   16.29    0.99
   7   8  -3   14.75    0.95
  -7  -8   3   14.61    0.87
  -7  -8   3   14.66    0.81
   6   8  -3    0.17    0.25
  -6  -8   3    0.66    0.26
  -6  -8   3    0.31    0.27
  -6  -8   3    0.72    0.30
   5   8  -3   17.57    0.89
  -5  -8   3   18.14    0.86
  -5  -8   3   14.77    0.77
  -5  -8   3   16.85    0.76
   4   8  -3    7.96    0.55
  -4  -8   3    7.08    0.49
  -4  -8   3    6.82    0.50
  -4  -8   3    8.12    0.48
   3   8  -3    0.89    0.15
   3   8  -3    1.31    0.23
  -3  -8   3    1.11    0.23
  -3  -8   3    1.06    0.21
  -3  -8   3    0.94    0.22
   2   8  -3  142.51    3.77
   2   8  -3  145.23    3.79
   2   8  -3  145.79    3.84
  -2  -8   3  142.37    3.94
  -2  -8   3  143.98    3.80
  -2  -8   3  142.78    3.73
  -2  -8   3  143.07    3.83
   1   8  -3    2.88    0.29
   1   8  -3    2.36    0.24
   1   8  -3    2.92    0.48
  -1  -8   3    2.36    0.30
  -1  -8   3    2.38    0.33
  -1  -8   3    3.03    0.34
   0   8  -3   14.31    0.61
   0   8  -3   14.54    0.52
   0   8  -3   14.84    0.69
   0  -8   3   14.78    0.70
   0  -8   3   14.90    0.71
   0  -8   3   14.39    0.67
  -1   8  -3   40.25    1.44
  -1   8  -3   42.50    1.40
  -1   8  -3   43.10    1.37
   1  -8   3   41.46    1.43
   1  -8   3   43.63    1.45
   1  -8   3   41.90    1.42
  -2   8  -3   11.23    0.60
  -2   8  -3   12.05    0.63
  -2   8  -3    9.92    0.69
  -2   8  -3   11.37    0.49
   2  -8   3   10.45    0.67
   2  -8   3   11.16    0.61
   2  -8   3   11.56    0.67
  -3   8  -3   15.92    0.66
  -3   8  -3   14.53    0.70
  -3   8  -3   14.33    0.76
  -3   8  -3   14.98    0.88
   3  -8   3   15.13    0.83
   3  -8   3   14.47    0.74
   3  -8   3   14.23    0.80
  -4   8  -3   13.24    0.66
  -4   8  -3   12.29    0.66
  -4   8  -3   12.23    0.76
  -4   8  -3   12.65    0.87
   4  -8   3   12.79    0.80
   4  -8   3   13.64    0.85
   4  -8   3   13.88    0.74
  -5   8  -3    0.46    0.29
  -5   8  -3    0.11    0.20
  -5   8  -3    0.33    0.35
  -5   8  -3   -0.02    0.19
   5  -8   3   -0.20    0.27
   5  -8   3   -0.14    0.20
   5  -8   3   -0.08    0.25
  -6   8  -3    0.27    0.24
  -6   8  -3   -0.19    0.27
  -6   8  -3    0.30    0.40
  -6   8  -3    0.23    0.28
   6  -8   3    0.41    0.32
   6  -8   3    0.13    0.25
   6  -8   3    0.52    0.48
  -7   8  -3    0.18    0.29
  -7   8  -3    0.69    0.38
  -7   8  -3    0.68    0.46
  -7   8  -3    0.16    0.27
   7  -8   3    0.54    0.32
   7  -8   3   -0.01    0.34
   7  -8   3    0.08    0.33
  -8   8  -3   -0.12    0.29
  -8   8  -3    0.70    0.32
  -8   8  -3    1.12    0.44
  -8   8  -3   -0.05    0.45
   8  -8   3   -0.05    0.30
   8  -8   3    0.41    0.38
   8  -8   3    0.52    0.40
  -9   8  -3    3.29    0.60
  -9   8  -3    3.86    0.66
  -9   8  -3    1.71    0.67
  -9   8  -3    3.73    0.51
   9  -8   3    2.76    0.54
   9  -8   3    3.86    0.68
   9  -8   3    2.39    0.62
 -10   8  -3    0.36    0.30
 -10   8  -3    0.36    0.35
 -10   8  -3    0.14    0.55
 -10   8  -3    0.21    0.40
  10  -8   3    0.65    0.41
  10  -8   3    0.37    0.46
  10  -8   3   -0.11    0.36
  10   7  -3    0.46    0.75
 -10  -7   3    1.16    0.50
 -10  -7   3    1.13    0.48
 -10  -7   3    0.67    0.41
 -10  -7   3    1.15    0.46
   9   7  -3    2.50    0.68
  -9  -7   3    1.13    0.46
  -9  -7   3    2.93    0.58
   8   7  -3   14.35    0.99
  -8  -7   3   15.10    0.95
  -8  -7   3   14.21    0.85
  -8  -7   3   13.67    0.95
   7   7  -3    0.16    0.31
  -7  -7   3    0.66    0.33
  -7  -7   3    0.50    0.34
  -7  -7   3    0.48    0.27
   6   7  -3    6.21    0.60
  -6  -7   3    6.95    0.51
  -6  -7   3    5.75    0.55
  -6  -7   3    7.17    0.61
   5   7  -3   17.89    0.88
  -5  -7   3   18.15    0.88
  -5  -7   3   17.04    0.75
  -5  -7   3   19.02    0.83
   4   7  -3    9.54    0.58
  -4  -7   3   10.86    0.56
  -4  -7   3    9.62    0.58
  -4  -7   3   10.46    0.52
   3   7  -3    0.25    0.17
  -3  -7   3    0.51    0.18
  -3  -7   3    0.16    0.15
  -3  -7   3    0.24    0.16
   2   7  -3   50.10    1.59
   2   7  -3   48.47    1.38
   2   7  -3   49.33    1.41
  -2  -7   3   48.57    1.44
  -2  -7   3   45.57    1.40
  -2  -7   3   48.32    1.41
   1   7  -3   73.49    2.00
   1   7  -3   74.58    2.04
   1   7  -3   73.61    2.06
  -1  -7   3   73.25    2.20
  -1  -7   3   76.37    2.14
  -1  -7   3   77.07    2.00
  -1  -7   3   74.90    2.12
   0   7  -3    0.03    0.14
   0   7  -3    0.39    0.20
   0   7  -3    0.15    0.10
   0  -7   3   -0.02    0.16
   0  -7   3    0.32    0.18
   0  -7   3    0.13    0.16
  -1   7  -3    8.05    0.56
  -1   7  -3    9.02    0.49
   1  -7   3    8.09    0.53
   1  -7   3    9.16    0.56
   1  -7   3    9.40    0.53
  -2   7  -3   79.41    2.32
  -2   7  -3   79.65    2.17
  -2   7  -3   81.60    2.33
  -2   7  -3   81.15    2.45
   2  -7   3   81.58    2.46
   2  -7   3   82.82    2.40
   2  -7   3   82.56    2.45
  -3   7  -3    3.18    0.33
  -3   7  -3    2.65    0.36
  -3   7  -3    3.45    0.46
  -3   7  -3    2.73    0.35
   3  -7   3    1.85    0.28
   3  -7   3    2.54    0.39
   3  -7   3    3.43    0.43
  -4   7  -3    0.90    0.35
  -4   7  -3    0.55    0.23
  -4   7  -3   -0.05    0.23
  -4   7  -3    0.71    0.23
   4  -7   3    0.50    0.26
   4  -7   3    0.49    0.23
   4  -7   3    0.46    0.28
  -5   7  -3   31.83    1.24
  -5   7  -3   36.01    1.52
  -5   7  -3   32.68    1.22
  -5   7  -3   31.92    1.35
   5  -7   3   33.60    1.42
   5  -7   3   33.15    1.37
   5  -7   3   33.23    1.31
  -6   7  -3   -0.03    0.34
  -6   7  -3    0.01    0.23
  -6   7  -3   -0.02    0.32
  -6   7  -3    0.11    0.22
   6  -7   3    0.03    0.30
   6  -7   3   -0.05    0.27
   6  -7   3    0.04    0.26
  -7   7  -3    8.08    0.77
  -7   7  -3    9.34    0.67
  -7   7  -3    8.94    0.96
  -7   7  -3   10.31    0.76
   7  -7   3    9.68    0.74
   7  -7   3    9.81    0.83
   7  -7   3    8.19    0.76
  -8   7  -3   19.49    1.38
  -8   7  -3   20.79    1.15
  -8   7  -3   20.56    1.21
   8  -7   3   22.02    1.20
   8  -7   3   21.84    1.26
   8  -7   3   19.70    1.13
  -9   7  -3    5.40    0.74
  -9   7  -3    6.36    0.75
  -9   7  -3    6.12    0.93
  -9   7  -3    5.44    0.63
   9  -7   3    6.15    0.79
   9  -7   3    5.91    0.74
   9  -7   3    5.34    0.70
 -10   7  -3    6.50    1.59
 -10   7  -3    4.93    0.60
 -10   7  -3    5.28    0.80
 -10   7  -3    5.92    0.82
  10  -7   3    8.05    0.85
  10  -7   3    6.76    0.80
  10  -7   3    5.81    0.77
  10   6  -3    2.96    0.68
 -10  -6   3    2.49    0.69
 -10  -6   3    2.74    0.52
 -10  -6   3    4.23    0.66
 -10  -6   3    2.65    0.57
   9   6  -3    6.95    0.83
  -9  -6   3    6.43    0.81
  -9  -6   3    6.33    0.68
  -9  -6   3    6.51    0.85
   8   6  -3    0.68    0.35
  -8  -6   3    0.84    0.39
  -8  -6   3    0.25    0.33
  -8  -6   3    0.49    0.31
  -7  -6   3   27.04    1.12
  -7  -6   3   26.54    1.26
  -7  -6   3   26.39    1.21
   6   6  -3   35.31    1.42
  -6  -6   3   32.92    1.36
  -6  -6   3   33.81    1.22
  -6  -6   3   35.47    1.33
   5   6  -3    5.59    0.51
  -5  -6   3    5.00    0.48
  -5  -6   3    3.56    0.35
  -5  -6   3    4.09    0.43
   4   6  -3   11.55    0.64
  -4  -6   3   11.97    0.53
  -4  -6   3   11.97    0.59
  -4  -6   3   11.38    0.63
   3   6  -3   13.07    0.62
  -3  -6   3   13.39    0.55
  -3  -6   3   13.52    0.61
   2   6  -3   22.92    0.80
   2   6  -3   21.80    0.69
   2   6  -3   22.52    0.67
  -2  -6   3   22.00    0.76
  -2  -6   3   22.38    0.75
  -2  -6   3   22.23    0.76
   1   6  -3    0.27    0.13
   1   6  -3    0.55    0.16
   1   6  -3    0.48    0.13
  -1  -6   3    0.30    0.23
  -1  -6   3    0.41    0.15
  -1  -6   3    0.18    0.10
  -1  -6   3    0.18    0.15
   0   6  -3   13.29    0.62
   0   6  -3   14.46    0.62
   0   6  -3   14.31    0.46
   0  -6   3   14.61    0.58
   0  -6   3   13.39    0.60
  -1   6  -3   10.89    0.53
  -1   6  -3   10.68    0.59
  -1   6  -3   10.51    0.50
   1  -6   3   10.16    0.56
   1  -6   3    9.98    0.54
   1  -6   3   10.90    0.54
  -2   6  -3   20.04    0.78
  -2   6  -3   19.09    0.88
  -2   6  -3   19.97    0.80
  -2   6  -3   20.36    0.68
   2  -6   3   18.66    0.78
   2  -6   3   20.85    0.87
   2  -6   3   19.19    0.84
  -3   6  -3    0.40    0.17
  -3   6  -3    0.63    0.29
  -3   6  -3    0.72    0.22
  -3   6  -3    0.22    0.22
   3  -6   3    0.22    0.24
   3  -6   3    1.22    0.28
   3  -6   3    0.54    0.22
  -4   6  -3    4.37    0.39
  -4   6  -3    3.73    0.50
  -4   6  -3    4.49    0.48
  -4   6  -3    4.19    0.39
   4  -6   3    4.19    0.42
   4  -6   3    4.10    0.47
   4  -6   3    4.36    0.48
  -5   6  -3   15.08    0.78
  -5   6  -3   16.35    0.90
  -5   6  -3   17.37    1.00
  -5   6  -3   17.74    0.80
   5  -6   3   16.85    0.89
   5  -6   3   16.95    0.95
   5  -6   3   16.89    0.84
  -6   6  -3    0.79    0.40
  -6   6  -3    0.52    0.26
  -6   6  -3    0.42    0.31
  -6   6  -3    0.67    0.30
   6  -6   3    0.98    0.29
   6  -6   3    0.80    0.32
   6  -6   3    0.53    0.34
  -7   6  -3    0.56    0.27
  -7   6  -3    0.35    0.28
  -7   6  -3    1.13    0.46
  -7   6  -3    0.33    0.34
   7  -6   3    0.26    0.31
   7  -6   3    0.38    0.35
   7  -6   3    0.24    0.31
  -8   6  -3   -0.10    0.34
  -8   6  -3    0.17    0.24
  -8   6  -3    0.89    0.50
  -8   6  -3    0.65    0.39
   8  -6   3    0.54    0.36
   8  -6   3    0.47    0.31
   8  -6   3    0.12    0.35
  -9   6  -3    0.30    0.49
  -9   6  -3    0.13    0.37
  -9   6  -3    0.52    0.32
  -9   6  -3    0.35    0.45
   9  -6   3    0.41    0.36
   9  -6   3    0.52    0.41
   9  -6   3    0.49    0.35
 -10   6  -3    0.80    0.38
 -10   6  -3    1.36    0.58
 -10   6  -3    1.15    0.50
 -10   6  -3    0.49    0.59
  10  -6   3    0.91    0.44
  10   5  -3   -0.22    0.35
 -10  -5   3    0.13    0.34
 -10  -5   3   -0.02    0.36
 -10  -5   3   -0.27    0.29
 -10  -5   3    0.50    0.40
   9   5  -3    0.55    0.31
  -9  -5   3   -0.05    0.26
  -9  -5   3    0.36    0.36
  -9  -5   3    1.23    0.42
   8   5  -3    3.69    0.57
  -8  -5   3    3.38    0.57
  -8  -5   3    4.76    0.61
  -8  -5   3    3.80    0.51
   7   5  -3    0.06    0.31
  -7  -5   3    0.13    0.23
  -7  -5   3    0.41    0.29
  -7  -5   3   -0.16    0.26
   6   5  -3    2.30    0.41
  -6  -5   3    2.49    0.33
  -6  -5   3    3.16    0.43
  -6  -5   3    2.47    0.41
   5   5  -3    7.04    0.55
  -5  -5   3    6.75    0.42
  -5  -5   3    7.06    0.55
  -5  -5   3    5.98    0.49
   4   5  -3    4.60    0.42
  -4  -5   3    4.31    0.43
  -4  -5   3    3.95    0.39
  -4  -5   3    3.71    0.30
   3   5  -3    4.19    0.37
  -3  -5   3    4.12    0.36
  -3  -5   3    3.96    0.28
  -3  -5   3    3.71    0.31
   2   5  -3   65.04    1.83
  -2  -5   3   62.80    1.73
  -2  -5   3   65.16    1.79
  -2  -5   3   62.88    1.74
   1   5  -3    1.51    0.17
   1   5  -3    1.34    0.16
   1   5  -3    1.14    0.14
  -1  -5   3    1.40    0.18
  -1  -5   3    1.64    0.19
  -1  -5   3    1.65    0.25
  -1  -5   3    1.16    0.14
   0   5  -3    6.92    0.39
   0   5  -3    6.22    0.38
   0   5  -3    6.69    0.32
   0  -5   3    6.65    0.38
   0  -5   3    6.16    0.37
   0  -5   3    6.96    0.36
  -1   5  -3    1.99    0.27
  -1   5  -3    2.54    0.28
  -1   5  -3    2.02    0.23
   1  -5   3    2.07    0.27
   1  -5   3    2.09    0.26
   1  -5   3    2.21    0.25
  -2   5  -3   30.88    1.12
  -2   5  -3   30.17    1.03
  -2   5  -3   29.36    0.90
  -2   5  -3   28.65    0.99
   2  -5   3   32.25    1.12
   2  -5   3   31.07    1.05
   2  -5   3   29.66    1.10
  -3   5  -3   12.60    0.66
  -3   5  -3   11.60    0.55
  -3   5  -3   12.42    0.72
  -3   5  -3   12.51    0.58
   3  -5   3   13.26    0.62
   3  -5   3   12.20    0.68
   3  -5   3   12.31    0.68
  -4   5  -3   14.77    0.68
  -4   5  -3   16.08    0.86
  -4   5  -3   12.85    0.74
  -4   5  -3   15.12    0.68
   4  -5   3   14.53    0.71
   4  -5   3   14.20    0.77
   4  -5   3   14.35    0.78
  -5   5  -3   31.15    1.37
  -5   5  -3   32.44    1.30
  -5   5  -3   28.55    1.13
  -5   5  -3   32.88    1.19
   5  -5   3   32.85    1.24
   5  -5   3   29.87    1.26
   5  -5   3   32.60    1.32
  -6   5  -3   -0.07    0.26
  -6   5  -3   -0.01    0.31
  -6   5  -3    0.12    0.22
  -6   5  -3   -0.19    0.19
   6  -5   3   -0.06    0.24
   6  -5   3    0.24    0.29
   6  -5   3    0.30    0.22
  -7   5  -3   22.93    1.45
  -7   5  -3   23.15    1.04
  -7   5  -3   22.24    1.10
  -7   5  -3   21.80    1.40
   7  -5   3   23.59    1.13
   7  -5   3   22.77    1.18
   7  -5   3   21.52    1.13
  -8   5  -3   28.58    1.36
  -8   5  -3   28.74    1.25
  -8   5  -3   28.72    1.44
  -8   5  -3   27.08    1.57
   8  -5   3   29.06    1.36
   8  -5   3   29.38    1.37
  -9   5  -3    2.40    0.55
  -9   5  -3    3.48    0.49
  -9   5  -3    3.03    0.57
  -9   5  -3    1.99    0.65
   9  -5   3    4.11    0.61
   9  -5   3    3.29    0.56
   9  -5   3    2.47    0.52
 -10   5  -3   16.69    1.02
 -10   5  -3   19.85    1.29
 -10   5  -3   17.81    1.51
 -10   5  -3   16.59    1.16
  10  -5   3   18.03    1.15
  10  -5   3   16.12    1.08
 -11   5  -3    5.97    1.12
 -11   5  -3    5.20    0.93
 -11   5  -3    3.20    0.71
 -11   5  -3    5.08    0.85
  11  -5   3    5.54    0.73
  11  -5   3    5.77    0.74
  10   4  -3   -0.04    0.34
 -10  -4   3    0.16    0.44
 -10  -4   3   -0.06    0.35
 -10  -4   3    0.14    0.34
 -10  -4   3    0.23    0.37
   9   4  -3    0.85    0.33
  -9  -4   3   -0.05    0.36
  -9  -4   3    0.01    0.30
  -9  -4   3    0.83    0.40
   8   4  -3    0.25    0.28
  -8  -4   3    0.60    0.33
  -8  -4   3    0.12    0.32
  -8  -4   3    0.02    0.29
  -8  -4   3    0.00    0.28
   7   4  -3   13.29    0.88
  -7  -4   3   14.07    0.78
  -7  -4   3   13.97    0.90
   6   4  -3   29.95    1.26
  -6  -4   3   30.07    1.27
  -6  -4   3   29.89    1.11
   5   4  -3   45.45    1.58
  -5  -4   3   47.69    1.49
  -5  -4   3   50.53    1.70
   4   4  -3  179.37    4.82
  -4  -4   3  174.45    4.57
  -4  -4   3  181.10    4.48
  -4  -4   3  164.38    4.65
   3   4  -3   99.98    2.77
  -3  -4   3   98.66    2.73
  -3  -4   3   97.63    2.55
  -3  -4   3   97.40    2.62
   2   4  -3   54.05    1.55
  -2  -4   3   54.10    1.55
  -2  -4   3   53.91    1.44
  -2  -4   3   54.25    1.47
   1   4  -3 1000.00   26.91
   0   4  -3    2.87    0.26
   0   4  -3    2.83    0.26
   0   4  -3    2.88    0.20
   0  -4   3    2.87    0.26
   0  -4   3    3.70    0.37
   0  -4   3    2.78    0.23
  -1   4  -3    0.75    0.14
  -1   4  -3    0.81    0.17
  -1   4  -3    0.77    0.20
   1  -4   3    0.83    0.19
   1  -4   3    0.49    0.17
  -2   4  -3   53.32    1.56
  -2   4  -3   54.01    1.60
  -2   4  -3   51.99    1.66
  -2   4  -3   54.73    1.48
   2  -4   3   53.31    1.62
   2  -4   3   52.81    1.62
  -3   4  -3   16.25    0.81
  -3   4  -3   17.56    0.76
  -3   4  -3   16.01    0.67
  -3   4  -3   16.77    0.66
   3  -4   3   15.36    0.74
   3  -4   3   16.08    0.63
   3  -4   3   16.03    0.69
  -4   4  -3   64.11    1.94
  -4   4  -3   63.43    2.12
  -4   4  -3   66.77    1.94
  -4   4  -3   65.32    2.05
   4  -4   3   64.53    1.95
   4  -4   3   63.50    2.02
   4  -4   3   61.93    2.01
   4  -4   3   62.99    1.87
  -5   4  -3    6.22    0.46
  -5   4  -3    6.48    0.49
  -5   4  -3    6.05    0.55
  -5   4  -3    5.74    0.61
   5  -4   3    5.43    0.48
   5  -4   3    6.81    0.55
   5  -4   3    6.96    0.57
   5  -4   3    5.11    0.44
  -6   4  -3    0.36    0.29
  -6   4  -3    0.15    0.31
  -6   4  -3    0.07    0.19
  -6   4  -3    0.06    0.21
   6  -4   3    0.01    0.24
   6  -4   3    0.14    0.26
   6  -4   3    0.16    0.21
   6  -4   3    0.47    0.25
  -7   4  -3    2.25    0.41
  -7   4  -3    3.11    0.51
  -7   4  -3    3.80    0.45
  -7   4  -3    3.17    0.60
   7  -4   3    3.73    0.53
   7  -4   3    3.57    0.50
   7  -4   3    3.20    0.45
   7  -4   3    3.26    0.49
  -8   4  -3    3.26    0.67
  -8   4  -3    2.67    0.42
  -8   4  -3    1.70    0.49
  -8   4  -3    1.84    0.47
   8  -4   3    1.87    0.45
   8  -4   3    1.89    0.47
   8  -4   3    1.79    0.43
   8  -4   3    2.79    0.44
  -9   4  -3    0.27    0.45
  -9   4  -3    0.86    0.36
  -9   4  -3    0.30    0.28
  -9   4  -3    0.63    0.39
   9  -4   3    1.23    0.40
   9  -4   3    1.16    0.44
   9  -4   3    0.68    0.34
 -10   4  -3    0.56    0.36
 -10   4  -3    0.55    0.40
 -10   4  -3    0.96    0.62
  10  -4   3    0.65    0.38
  10  -4   3   -0.01    0.32
 -11   4  -3    2.03    0.60
 -11   4  -3    2.42    0.54
 -11   4  -3    1.89    0.82
  11  -4   3    2.67    0.67
  11  -4   3    2.03    0.52
  11   3  -3    3.23    0.65
 -11  -3   3    4.52    0.72
 -11  -3   3    3.02    0.63
 -11  -3   3    4.09    0.76
 -11  -3   3    3.02    0.63
  10   3  -3   18.28    1.21
 -10  -3   3   18.18    1.22
 -10  -3   3   18.25    1.14
 -10  -3   3   19.90    1.18
 -10  -3   3   18.61    1.30
   9   3  -3    4.93    0.69
  -9  -3   3    6.04    0.72
  -9  -3   3    5.42    0.64
  -9  -3   3    5.07    0.72
   8   3  -3   -0.01    0.28
  -8  -3   3    0.45    0.32
  -8  -3   3    0.13    0.29
  -8  -3   3   -0.56    0.42
  -8  -3   3    0.14    0.27
   7   3  -3    1.22    0.33
  -7  -3   3    1.84    0.36
  -7  -3   3    2.27    0.45
  -7  -3   3    1.33    0.48
   6   3  -3    1.57    0.35
  -6  -3   3    1.32    0.37
  -6  -3   3    1.51    0.35
  -6  -3   3    1.68    0.31
   5   3  -3   32.72    1.25
  -5  -3   3   31.65    1.27
  -5  -3   3   34.21    1.25
  -5  -3   3   34.20    1.12
   4   3  -3   25.33    0.99
  -4  -3   3   26.62    0.94
  -4  -3   3   25.78    0.84
  -4  -3   3   24.92    1.00
   3   3  -3    1.58    0.23
  -3  -3   3    1.81    0.22
  -3  -3   3    1.41    0.15
  -3  -3   3    1.74    0.25
   2   3  -3    0.86    0.16
  -2  -3   3    0.88    0.15
  -2  -3   3    0.78    0.16
  -2  -3   3    0.83    0.09
   1   3  -3   24.02    0.72
  -1  -3   3   24.41    0.73
  -1  -3   3   23.57    0.67
  -1  -3   3   24.93    0.67
   0   3  -3   19.31    0.57
   0   3  -3   20.45    0.64
   0  -3   3   20.28    0.65
   0  -3   3   19.65    0.60
   0  -3   3   19.42    0.67
  -1   3  -3   32.28    1.04
  -1   3  -3   33.09    0.98
   1  -3   3   33.14    1.01
   1  -3   3   32.72    1.00
   1  -3   3   32.31    1.04
  -2   3  -3   48.48    1.60
  -2   3  -3   47.03    1.52
  -2   3  -3   51.01    1.55
  -2   3  -3   50.71    1.37
   2  -3   3   50.28    1.37
   2  -3   3   49.58    1.51
   2  -3   3   48.99    1.59
  -3   3  -3   27.60    0.95
  -3   3  -3   28.32    0.92
  -3   3  -3   26.45    1.00
  -3   3  -3   26.67    1.06
   3  -3   3   28.82    0.99
   3  -3   3   27.62    1.04
   3  -3   3   27.30    0.91
   3  -3   3   27.20    1.02
  -4   3  -3    7.81    0.62
  -4   3  -3    9.34    0.59
  -4   3  -3    8.95    0.51
  -4   3  -3    8.64    0.50
   4  -3   3    8.68    0.57
   4  -3   3    8.95    0.59
   4  -3   3    7.78    0.51
   4  -3   3    8.73    0.49
  -5   3  -3    9.06    0.72
  -5   3  -3    8.88    0.63
  -5   3  -3    9.33    0.58
  -5   3  -3    8.88    0.55
   5  -3   3    9.20    0.56
   5  -3   3    8.97    0.58
   5  -3   3    9.50    0.64
   5  -3   3    8.83    0.63
  -6   3  -3   16.34    0.84
  -6   3  -3   14.61    0.87
  -6   3  -3   15.08    0.77
  -6   3  -3   15.30    0.99
   6  -3   3   15.79    0.86
   6  -3   3   15.35    0.82
   6  -3   3   14.79    0.84
   6  -3   3   14.81    0.79
  -7   3  -3    0.44    0.31
  -7   3  -3    0.07    0.20
  -7   3  -3    0.47    0.34
  -7   3  -3    0.31    0.39
   7  -3   3    0.41    0.30
   7  -3   3    0.12    0.22
   7  -3   3    0.75    0.32
   7  -3   3   -0.06    0.22
  -8   3  -3    0.05    0.24
  -8   3  -3    0.23    0.39
  -8   3  -3    0.36    0.36
   8  -3   3   -0.01    0.29
   8  -3   3    0.25    0.30
   8  -3   3    0.26    0.25
  -9   3  -3    5.56    0.60
  -9   3  -3    5.72    0.75
  -9   3  -3    5.75    0.72
  -9   3  -3    7.18    0.99
   9  -3   3    5.63    0.62
   9  -3   3    5.75    0.67
   9  -3   3    6.38    0.85
 -10   3  -3    1.36    0.46
 -10   3  -3    0.79    0.66
 -10   3  -3    1.09    0.42
 -10   3  -3    1.25    0.62
  10  -3   3    1.54    0.46
  10  -3   3    1.60    0.48
  10  -3   3    0.43    0.36
 -11   3  -3    0.49    0.34
 -11   3  -3    0.06    0.36
 -11   3  -3    0.64    0.53
  11  -3   3    0.12    0.33
  11  -3   3    0.75    0.41
  11  -3   3    0.50    0.38
 -11  -2   3    0.67    0.47
 -11  -2   3    0.51    0.38
  10   2  -3    2.17    0.54
 -10  -2   3    2.43    0.82
[truncated: 1,346,995 more chars]
